# Supplementary material for: Estimating the Health Effects of Adding Bicycle and Pedestrian Paths at the Census Tract Level: Multiple Model Comparison
Source: JMIR Public Health Surveill. 2022 Aug 24;8(8):e37379. doi: 10.2196/37379 (PMC9453587; doi:10.2196/37379)
Supplement: Multimedia Appendix 1 [file publichealth_v8i8e37379_app1.zip]

Archive with 226 entries (175 files):
- appendix_1/
- __MACOSX/._appendix_1
- appendix_1/.DS_Store
- __MACOSX/appendix_1/._.DS_Store
- appendix_1/norfolk/
- __MACOSX/appendix_1/._norfolk
- appendix_1/README
- __MACOSX/appendix_1/._README
- appendix_1/san-francisco/
- __MACOSX/appendix_1/._san-francisco
- appendix_1/norfolk/DP02-SOCIAL CHARACTERISTICS/
- __MACOSX/appendix_1/norfolk/._DP02-SOCIAL CHARACTERISTICS
- appendix_1/norfolk/.DS_Store
- __MACOSX/appendix_1/norfolk/._.DS_Store
- appendix_1/norfolk/DP04-HOUSING/
- __MACOSX/appendix_1/norfolk/._DP04-HOUSING
- appendix_1/norfolk/DP05-DEMOGRAPHICS/
- __MACOSX/appendix_1/norfolk/._DP05-DEMOGRAPHICS
- appendix_1/norfolk/DP03-ECONOMIC/
- __MACOSX/appendix_1/norfolk/._DP03-ECONOMIC
- appendix_1/san-francisco/DP02-SOCIAL CHARACTERISTICS/
- __MACOSX/appendix_1/san-francisco/._DP02-SOCIAL CHARACTERISTICS
- appendix_1/san-francisco/.DS_Store
- __MACOSX/appendix_1/san-francisco/._.DS_Store
- appendix_1/san-francisco/DP04-HOUSING/
- __MACOSX/appendix_1/san-francisco/._DP04-HOUSING
- appendix_1/san-francisco/DP05-DEMOGRAPHICS/
- __MACOSX/appendix_1/san-francisco/._DP05-DEMOGRAPHICS
- appendix_1/san-francisco/DP03-ECONOMIC/
- __MACOSX/appendix_1/san-francisco/._DP03-ECONOMIC
- appendix_1/norfolk/DP02-SOCIAL CHARACTERISTICS/2013/
- __MACOSX/appendix_1/norfolk/DP02-SOCIAL CHARACTERISTICS/._2013
- appendix_1/norfolk/DP02-SOCIAL CHARACTERISTICS/2014/
- __MACOSX/appendix_1/norfolk/DP02-SOCIAL CHARACTERISTICS/._2014
- appendix_1/norfolk/DP02-SOCIAL CHARACTERISTICS/2015/
- __MACOSX/appendix_1/norfolk/DP02-SOCIAL CHARACTERISTICS/._2015
- appendix_1/norfolk/DP02-SOCIAL CHARACTERISTICS/2012/
- __MACOSX/appendix_1/norfolk/DP02-SOCIAL CHARACTERISTICS/._2012
- appendix_1/norfolk/DP02-SOCIAL CHARACTERISTICS/.DS_Store
- __MACOSX/appendix_1/norfolk/DP02-SOCIAL CHARACTERISTICS/._.DS_Store
- appendix_1/norfolk/DP02-SOCIAL CHARACTERISTICS/2011/
- __MACOSX/appendix_1/norfolk/DP02-SOCIAL CHARACTERISTICS/._2011
- appendix_1/norfolk/DP04-HOUSING/2013/
- __MACOSX/appendix_1/norfolk/DP04-HOUSING/._2013
- appendix_1/norfolk/DP04-HOUSING/2014/
- __MACOSX/appendix_1/norfolk/DP04-HOUSING/._2014
- appendix_1/norfolk/DP04-HOUSING/2015/
- __MACOSX/appendix_1/norfolk/DP04-HOUSING/._2015
- appendix_1/norfolk/DP04-HOUSING/2012/
- __MACOSX/appendix_1/norfolk/DP04-HOUSING/._2012
- appendix_1/norfolk/DP04-HOUSING/.DS_Store
- __MACOSX/appendix_1/norfolk/DP04-HOUSING/._.DS_Store
- appendix_1/norfolk/DP04-HOUSING/2011/
- __MACOSX/appendix_1/norfolk/DP04-HOUSING/._2011
- appendix_1/norfolk/DP05-DEMOGRAPHICS/2013/
- __MACOSX/appendix_1/norfolk/DP05-DEMOGRAPHICS/._2013
- appendix_1/norfolk/DP05-DEMOGRAPHICS/2014/
- __MACOSX/appendix_1/norfolk/DP05-DEMOGRAPHICS/._2014
- appendix_1/norfolk/DP05-DEMOGRAPHICS/2015/
- __MACOSX/appendix_1/norfolk/DP05-DEMOGRAPHICS/._2015
- appendix_1/norfolk/DP05-DEMOGRAPHICS/2012/
- __MACOSX/appendix_1/norfolk/DP05-DEMOGRAPHICS/._2012
- appendix_1/norfolk/DP05-DEMOGRAPHICS/.DS_Store
- __MACOSX/appendix_1/norfolk/DP05-DEMOGRAPHICS/._.DS_Store
- appendix_1/norfolk/DP05-DEMOGRAPHICS/2011/
- __MACOSX/appendix_1/norfolk/DP05-DEMOGRAPHICS/._2011
- appendix_1/norfolk/DP03-ECONOMIC/2013/
- __MACOSX/appendix_1/norfolk/DP03-ECONOMIC/._2013
- appendix_1/norfolk/DP03-ECONOMIC/2014/
- __MACOSX/appendix_1/norfolk/DP03-ECONOMIC/._2014
- appendix_1/norfolk/DP03-ECONOMIC/2015/
- __MACOSX/appendix_1/norfolk/DP03-ECONOMIC/._2015
- appendix_1/norfolk/DP03-ECONOMIC/2012/
- __MACOSX/appendix_1/norfolk/DP03-ECONOMIC/._2012
- appendix_1/norfolk/DP03-ECONOMIC/.DS_Store
- __MACOSX/appendix_1/norfolk/DP03-ECONOMIC/._.DS_Store
- appendix_1/norfolk/DP03-ECONOMIC/2011/
- __MACOSX/appendix_1/norfolk/DP03-ECONOMIC/._2011
- appendix_1/san-francisco/DP02-SOCIAL CHARACTERISTICS/2013/
- __MACOSX/appendix_1/san-francisco/DP02-SOCIAL CHARACTERISTICS/._2013
- appendix_1/san-francisco/DP02-SOCIAL CHARACTERISTICS/2014/
- __MACOSX/appendix_1/san-francisco/DP02-SOCIAL CHARACTERISTICS/._2014
- appendix_1/san-francisco/DP02-SOCIAL CHARACTERISTICS/2015/
- __MACOSX/appendix_1/san-francisco/DP02-SOCIAL CHARACTERISTICS/._2015
- appendix_1/san-francisco/DP02-SOCIAL CHARACTERISTICS/2012/
- __MACOSX/appendix_1/san-francisco/DP02-SOCIAL CHARACTERISTICS/._2012
- appendix_1/san-francisco/DP02-SOCIAL CHARACTERISTICS/.DS_Store
- __MACOSX/appendix_1/san-francisco/DP02-SOCIAL CHARACTERISTICS/._.DS_Store
- appendix_1/san-francisco/DP02-SOCIAL CHARACTERISTICS/2011/
- __MACOSX/appendix_1/san-francisco/DP02-SOCIAL CHARACTERISTICS/._2011
- appendix_1/san-francisco/DP04-HOUSING/2013/
- __MACOSX/appendix_1/san-francisco/DP04-HOUSING/._2013
- appendix_1/san-francisco/DP04-HOUSING/2014/
- __MACOSX/appendix_1/san-francisco/DP04-HOUSING/._2014
- appendix_1/san-francisco/DP04-HOUSING/2015/
- __MACOSX/appendix_1/san-francisco/DP04-HOUSING/._2015
- appendix_1/san-francisco/DP04-HOUSING/2012/
- __MACOSX/appendix_1/san-francisco/DP04-HOUSING/._2012
- appendix_1/san-francisco/DP04-HOUSING/.DS_Store
- __MACOSX/appendix_1/san-francisco/DP04-HOUSING/._.DS_Store
- appendix_1/san-francisco/DP04-HOUSING/2011/
- __MACOSX/appendix_1/san-francisco/DP04-HOUSING/._2011
- appendix_1/san-francisco/DP05-DEMOGRAPHICS/2013/
- __MACOSX/appendix_1/san-francisco/DP05-DEMOGRAPHICS/._2013
- appendix_1/san-francisco/DP05-DEMOGRAPHICS/2014/
- __MACOSX/appendix_1/san-francisco/DP05-DEMOGRAPHICS/._2014
- appendix_1/san-francisco/DP05-DEMOGRAPHICS/2015/
- __MACOSX/appendix_1/san-francisco/DP05-DEMOGRAPHICS/._2015
- appendix_1/san-francisco/DP05-DEMOGRAPHICS/2012/
- __MACOSX/appendix_1/san-francisco/DP05-DEMOGRAPHICS/._2012
- appendix_1/san-francisco/DP05-DEMOGRAPHICS/.DS_Store
- __MACOSX/appendix_1/san-francisco/DP05-DEMOGRAPHICS/._.DS_Store
- appendix_1/san-francisco/DP05-DEMOGRAPHICS/2011/
- __MACOSX/appendix_1/san-francisco/DP05-DEMOGRAPHICS/._2011
- appendix_1/san-francisco/DP03-ECONOMIC/2013/
- __MACOSX/appendix_1/san-francisco/DP03-ECONOMIC/._2013
- appendix_1/san-francisco/DP03-ECONOMIC/2014/
- __MACOSX/appendix_1/san-francisco/DP03-ECONOMIC/._2014
- appendix_1/san-francisco/DP03-ECONOMIC/2015/
- __MACOSX/appendix_1/san-francisco/DP03-ECONOMIC/._2015
- appendix_1/san-francisco/DP03-ECONOMIC/2012/
- __MACOSX/appendix_1/san-francisco/DP03-ECONOMIC/._2012
- appendix_1/san-francisco/DP03-ECONOMIC/.DS_Store
- __MACOSX/appendix_1/san-francisco/DP03-ECONOMIC/._.DS_Store
- appendix_1/san-francisco/DP03-ECONOMIC/2011/
- __MACOSX/appendix_1/san-francisco/DP03-ECONOMIC/._2011
- appendix_1/norfolk/DP02-SOCIAL CHARACTERISTICS/2013/.DS_Store
- __MACOSX/appendix_1/norfolk/DP02-SOCIAL CHARACTERISTICS/2013/._.DS_Store
- appendix_1/norfolk/DP02-SOCIAL CHARACTERISTICS/2013/ACS_2011_DP02_data.csv
- __MACOSX/appendix_1/norfolk/DP02-SOCIAL CHARACTERISTICS/2013/._ACS_2011_DP02_data.csv
- appendix_1/norfolk/DP02-SOCIAL CHARACTERISTICS/2014/ACS_2014_DP02_data.csv
- __MACOSX/appendix_1/norfolk/DP02-SOCIAL CHARACTERISTICS/2014/._ACS_2014_DP02_data.csv
- appendix_1/norfolk/DP02-SOCIAL CHARACTERISTICS/2015/ACS_2015_DP02_data.csv
- __MACOSX/appendix_1/norfolk/DP02-SOCIAL CHARACTERISTICS/2015/._ACS_2015_DP02_data.csv
- appendix_1/norfolk/DP02-SOCIAL CHARACTERISTICS/2012/.DS_Store
- __MACOSX/appendix_1/norfolk/DP02-SOCIAL CHARACTERISTICS/2012/._.DS_Store
- appendix_1/norfolk/DP02-SOCIAL CHARACTERISTICS/2012/ACS_2012_DP02_data.csv
- __MACOSX/appendix_1/norfolk/DP02-SOCIAL CHARACTERISTICS/2012/._ACS_2012_DP02_data.csv
- appendix_1/norfolk/DP02-SOCIAL CHARACTERISTICS/2011/ACS_2011_DP02_data.csv
- __MACOSX/appendix_1/norfolk/DP02-SOCIAL CHARACTERISTICS/2011/._ACS_2011_DP02_data.csv
- appendix_1/norfolk/DP04-HOUSING/2013/ACS_2013_DP04_data.csv
- __MACOSX/appendix_1/norfolk/DP04-HOUSING/2013/._ACS_2013_DP04_data.csv
- appendix_1/norfolk/DP04-HOUSING/2014/ACS_2014_DP04_data.csv
- __MACOSX/appendix_1/norfolk/DP04-HOUSING/2014/._ACS_2014_DP04_data.csv
- appendix_1/norfolk/DP04-HOUSING/2015/ACS_2015_DP04_data.csv
- __MACOSX/appendix_1/norfolk/DP04-HOUSING/2015/._ACS_2015_DP04_data.csv
- appendix_1/norfolk/DP04-HOUSING/2012/.DS_Store
- __MACOSX/appendix_1/norfolk/DP04-HOUSING/2012/._.DS_Store
- appendix_1/norfolk/DP04-HOUSING/2012/ACS_2012_DP04_data.csv
- __MACOSX/appendix_1/norfolk/DP04-HOUSING/2012/._ACS_2012_DP04_data.csv
- appendix_1/norfolk/DP04-HOUSING/2011/ACS_2011_DP04_data.csv
- __MACOSX/appendix_1/norfolk/DP04-HOUSING/2011/._ACS_2011_DP04_data.csv
- appendix_1/norfolk/DP05-DEMOGRAPHICS/2013/ACS_2013_DP05_data.csv
- __MACOSX/appendix_1/norfolk/DP05-DEMOGRAPHICS/2013/._ACS_2013_DP05_data.csv
- appendix_1/norfolk/DP05-DEMOGRAPHICS/2014/ACS_2014_DP05_data.csv
- __MACOSX/appendix_1/norfolk/DP05-DEMOGRAPHICS/2014/._ACS_2014_DP05_data.csv
- appendix_1/norfolk/DP05-DEMOGRAPHICS/2015/ACS_2015_DP05_data.csv
- __MACOSX/appendix_1/norfolk/DP05-DEMOGRAPHICS/2015/._ACS_2015_DP05_data.csv
- appendix_1/norfolk/DP05-DEMOGRAPHICS/2012/.DS_Store
- __MACOSX/appendix_1/norfolk/DP05-DEMOGRAPHICS/2012/._.DS_Store
- appendix_1/norfolk/DP05-DEMOGRAPHICS/2012/ACS_2012_DP05_data.csv
- __MACOSX/appendix_1/norfolk/DP05-DEMOGRAPHICS/2012/._ACS_2012_DP05_data.csv
- appendix_1/norfolk/DP05-DEMOGRAPHICS/2011/ACS_2011_DP05_data.csv
- __MACOSX/appendix_1/norfolk/DP05-DEMOGRAPHICS/2011/._ACS_2011_DP05_data.csv
- appendix_1/norfolk/DP03-ECONOMIC/2013/ACS_2013_DP03_data.csv
- __MACOSX/appendix_1/norfolk/DP03-ECONOMIC/2013/._ACS_2013_DP03_data.csv
- appendix_1/norfolk/DP03-ECONOMIC/2014/ACS_2014_DP03_data.csv
- __MACOSX/appendix_1/norfolk/DP03-ECONOMIC/2014/._ACS_2014_DP03_data.csv
- appendix_1/norfolk/DP03-ECONOMIC/2015/ACS_2015_DP03_data.csv
- __MACOSX/appendix_1/norfolk/DP03-ECONOMIC/2015/._ACS_2015_DP03_data.csv
- appendix_1/norfolk/DP03-ECONOMIC/2012/.DS_Store
- __MACOSX/appendix_1/norfolk/DP03-ECONOMIC/2012/._.DS_Store
- appendix_1/norfolk/DP03-ECONOMIC/2012/ACS_2012_DP03_data.csv
- __MACOSX/appendix_1/norfolk/DP03-ECONOMIC/2012/._ACS_2012_DP03_data.csv
- appendix_1/norfolk/DP03-ECONOMIC/2011/ACS_2011_DP03_data.csv
- __MACOSX/appendix_1/norfolk/DP03-ECONOMIC/2011/._ACS_2011_DP03_data.csv
- appendix_1/san-francisco/DP02-SOCIAL CHARACTERISTICS/2013/ACS_2013_DP02_data.csv
- __MACOSX/appendix_1/san-francisco/DP02-SOCIAL CHARACTERISTICS/2013/._ACS_2013_DP02_data.csv
- appendix_1/san-francisco/DP02-SOCIAL CHARACTERISTICS/2014/ACS_2014_DP02_data.csv
- __MACOSX/appendix_1/san-francisco/DP02-SOCIAL CHARACTERISTICS/2014/._ACS_2014_DP02_data.csv
- appendix_1/san-francisco/DP02-SOCIAL CHARACTERISTICS/2015/ACS_2015_DP02_data.csv
- __MACOSX/appendix_1/san-francisco/DP02-SOCIAL CHARACTERISTICS/2015/._ACS_2015_DP02_data.csv
- appendix_1/san-francisco/DP02-SOCIAL CHARACTERISTICS/2012/.DS_Store
- __MACOSX/appendix_1/san-francisco/DP02-SOCIAL CHARACTERISTICS/2012/._.DS_Store
- appendix_1/san-francisco/DP02-SOCIAL CHARACTERISTICS/2012/ACS_2012_DP02_data.csv
- __MACOSX/appendix_1/san-francisco/DP02-SOCIAL CHARACTERISTICS/2012/._ACS_2012_DP02_data.csv
- appendix_1/san-francisco/DP02-SOCIAL CHARACTERISTICS/2011/ACS_2011_DP02_data.csv
- __MACOSX/appendix_1/san-francisco/DP02-SOCIAL CHARACTERISTICS/2011/._ACS_2011_DP02_data.csv
- appendix_1/san-francisco/DP04-HOUSING/2013/ACS_2013_DP04_data.csv
- __MACOSX/appendix_1/san-francisco/DP04-HOUSING/2013/._ACS_2013_DP04_data.csv
- appendix_1/san-francisco/DP04-HOUSING/2014/ACS_2014_DP04_data.csv
- __MACOSX/appendix_1/san-francisco/DP04-HOUSING/2014/._ACS_2014_DP04_data.csv
- appendix_1/san-francisco/DP04-HOUSING/2015/ACS_2015_DP04_data.csv
- __MACOSX/appendix_1/san-francisco/DP04-HOUSING/2015/._ACS_2015_DP04_data.csv
- appendix_1/san-francisco/DP04-HOUSING/2012/.DS_Store
- __MACOSX/appendix_1/san-francisco/DP04-HOUSING/2012/._.DS_Store
- appendix_1/san-francisco/DP04-HOUSING/2012/ACS_2012_DP04_data.csv
- __MACOSX/appendix_1/san-francisco/DP04-HOUSING/2012/._ACS_2012_DP04_data.csv
- appendix_1/san-francisco/DP04-HOUSING/2011/ACS_2011_DP04_data.csv
- __MACOSX/appendix_1/san-francisco/DP04-HOUSING/2011/._ACS_2011_DP04_data.csv
- appendix_1/san-francisco/DP05-DEMOGRAPHICS/2013/ACS_2013_DP05_data.csv
- __MACOSX/appendix_1/san-francisco/DP05-DEMOGRAPHICS/2013/._ACS_2013_DP05_data.csv
- appendix_1/san-francisco/DP05-DEMOGRAPHICS/2014/ACS_2014_DP05_data.csv
- __MACOSX/appendix_1/san-francisco/DP05-DEMOGRAPHICS/2014/._ACS_2014_DP05_data.csv
- appendix_1/san-francisco/DP05-DEMOGRAPHICS/2015/.DS_Store
- __MACOSX/appendix_1/san-francisco/DP05-DEMOGRAPHICS/2015/._.DS_Store
- appendix_1/san-francisco/DP05-DEMOGRAPHICS/2015/ACS_2015_DP05_data.csv
- __MACOSX/appendix_1/san-francisco/DP05-DEMOGRAPHICS/2015/._ACS_2015_DP05_data.csv
- appendix_1/san-francisco/DP05-DEMOGRAPHICS/2012/.DS_Store
- __MACOSX/appendix_1/san-francisco/DP05-DEMOGRAPHICS/2012/._.DS_Store
- appendix_1/san-francisco/DP05-DEMOGRAPHICS/2012/ACS_2012_DP05_data.csv
- __MACOSX/appendix_1/san-francisco/DP05-DEMOGRAPHICS/2012/._ACS_2012_DP05_data.csv
- appendix_1/san-francisco/DP05-DEMOGRAPHICS/2011/ACS_2011_DP05_data.csv
- __MACOSX/appendix_1/san-francisco/DP05-DEMOGRAPHICS/2011/._ACS_2011_DP05_data.csv
- appendix_1/san-francisco/DP03-ECONOMIC/2013/ACS_2013_DP03_data.csv
- __MACOSX/appendix_1/san-francisco/DP03-ECONOMIC/2013/._ACS_2013_DP03_data.csv
- appendix_1/san-francisco/DP03-ECONOMIC/2014/ACS_2014_DP03_data.csv
- __MACOSX/appendix_1/san-francisco/DP03-ECONOMIC/2014/._ACS_2014_DP03_data.csv
- appendix_1/san-francisco/DP03-ECONOMIC/2015/ACS_2015_DP03_data.csv
- __MACOSX/appendix_1/san-francisco/DP03-ECONOMIC/2015/._ACS_2015_DP03_data.csv
- appendix_1/san-francisco/DP03-ECONOMIC/2012/.DS_Store
- __MACOSX/appendix_1/san-francisco/DP03-ECONOMIC/2012/._.DS_Store
- appendix_1/san-francisco/DP03-ECONOMIC/2012/ACS_2012_DP03_data.csv
- __MACOSX/appendix_1/san-francisco/DP03-ECONOMIC/2012/._ACS_2012_DP03_data.csv
- appendix_1/san-francisco/DP03-ECONOMIC/2011/ACS_2011_DP03_data.csv
- __MACOSX/appendix_1/san-francisco/DP03-ECONOMIC/2011/._ACS_2011_DP03_data.csv
