# Supplementary material for: Estimating the Health Effects of Adding Bicycle and Pedestrian Paths at the Census Tract Level: Multiple Model Comparison
Source: JMIR Public Health Surveill. 2022 Aug 24;8(8):e37379. doi: 10.2196/37379 (PMC9453587; doi:10.2196/37379)
Supplement: Multimedia Appendix 1 [file publichealth_v8i8e37379_app1.zip › appendix_1/README]

This directory contains the data from the 2011-2015 American Community Survey for Norfolk, VA and San Francisco, CA.

The 2011-2015 ACS data is used to fit and confirm the factor model presented in the paper.

The 2016 ACS data is used as input data for the approaches presented in the Evaluation Section of the paper as input.
