# Supplementary material for: Estimating the Health Effects of Adding Bicycle and Pedestrian Paths at the Census Tract Level: Multiple Model Comparison
Source: JMIR Public Health Surveill. 2022 Aug 24;8(8):e37379. doi: 10.2196/37379 (PMC9453587; doi:10.2196/37379)
Supplement: Multimedia Appendix 1 [file publichealth_v8i8e37379_app1.zip › appendix_1/norfolk/DP02-SOCIAL CHARACTERISTICS/2012/ACS_2012_DP02_data.csv]

Label (Grouping)	Census Tract 1, Norfolk city, Virginia!!Estimate	Census Tract 1, Norfolk city, Virginia!!Margin of Error	Census Tract 1, Norfolk city, Virginia!!Percent	Census Tract 1, Norfolk city, Virginia!!Percent Margin of Error	Census Tract 2.01, Norfolk city, Virginia!!Estimate	Census Tract 2.01, Norfolk city, Virginia!!Margin of Error	Census Tract 2.01, Norfolk city, Virginia!!Percent	Census Tract 2.01, Norfolk city, Virginia!!Percent Margin of Error	Census Tract 2.02, Norfolk city, Virginia!!Estimate	Census Tract 2.02, Norfolk city, Virginia!!Margin of Error	Census Tract 2.02, Norfolk city, Virginia!!Percent	Census Tract 2.02, Norfolk city, Virginia!!Percent Margin of Error	Census Tract 3, Norfolk city, Virginia!!Estimate	Census Tract 3, Norfolk city, Virginia!!Margin of Error	Census Tract 3, Norfolk city, Virginia!!Percent	Census Tract 3, Norfolk city, Virginia!!Percent Margin of Error	Census Tract 4, Norfolk city, Virginia!!Estimate	Census Tract 4, Norfolk city, Virginia!!Margin of Error	Census Tract 4, Norfolk city, Virginia!!Percent	Census Tract 4, Norfolk city, Virginia!!Percent Margin of Error	Census Tract 5, Norfolk city, Virginia!!Estimate	Census Tract 5, Norfolk city, Virginia!!Margin of Error	Census Tract 5, Norfolk city, Virginia!!Percent	Census Tract 5, Norfolk city, Virginia!!Percent Margin of Error	Census Tract 6, Norfolk city, Virginia!!Estimate	Census Tract 6, Norfolk city, Virginia!!Margin of Error	Census Tract 6, Norfolk city, Virginia!!Percent	Census Tract 6, Norfolk city, Virginia!!Percent Margin of Error	Census Tract 7, Norfolk city, Virginia!!Estimate	Census Tract 7, Norfolk city, Virginia!!Margin of Error	Census Tract 7, Norfolk city, Virginia!!Percent	Census Tract 7, Norfolk city, Virginia!!Percent Margin of Error	Census Tract 8, Norfolk city, Virginia!!Estimate	Census Tract 8, Norfolk city, Virginia!!Margin of Error	Census Tract 8, Norfolk city, Virginia!!Percent	Census Tract 8, Norfolk city, Virginia!!Percent Margin of Error	Census Tract 9.01, Norfolk city, Virginia!!Estimate	Census Tract 9.01, Norfolk city, Virginia!!Margin of Error	Census Tract 9.01, Norfolk city, Virginia!!Percent	Census Tract 9.01, Norfolk city, Virginia!!Percent Margin of Error	Census Tract 9.02, Norfolk city, Virginia!!Estimate	Census Tract 9.02, Norfolk city, Virginia!!Margin of Error	Census Tract 9.02, Norfolk city, Virginia!!Percent	Census Tract 9.02, Norfolk city, Virginia!!Percent Margin of Error	Census Tract 11, Norfolk city, Virginia!!Estimate	Census Tract 11, Norfolk city, Virginia!!Margin of Error	Census Tract 11, Norfolk city, Virginia!!Percent	Census Tract 11, Norfolk city, Virginia!!Percent Margin of Error	Census Tract 12, Norfolk city, Virginia!!Estimate
HOUSEHOLDS BY TYPE
Total households	1,141	±109	1,141	(X)	1,279	±157	1,279	(X)	1,512	±112	1,512	(X)	1,510	±119	1,510	(X)	1,815	±154	1,815	(X)	1,213	±112	1,213	(X)	1,694	±87	1,694	(X)	1,104	±102	1,104	(X)	958	±57	958	(X)	944	±95	944	(X)	478	±57	478	(X)	1,207	±148	1,207	(X)	1,620
Family households (families)	672	±110	58.9%	±8.9	594	±132	46.4%	±8.6	907	±136	60.0%	±7.9	723	±143	47.9%	±8.7	686	±187	37.8%	±10.4	738	±108	60.8%	±6.7	1,101	±121	65.0%	±5.5	690	±117	62.5%	±7.9	663	±95	69.2%	±9.0	944	±95	100.0%	±3.6	474	±58	99.2%	±1.3	520	±125	43.1%	±10.3	906
With own children under 18 years	314	±107	27.5%	±8.8	278	±118	21.7%	±8.0	489	±109	32.3%	±6.5	296	±87	19.6%	±5.8	257	±134	14.2%	±7.4	390	±99	32.2%	±7.0	567	±87	33.5%	±4.7	328	±96	29.7%	±7.0	326	±96	34.0%	±10.3	766	±94	81.1%	±6.6	388	±71	81.2%	±9.6	204	±58	16.9%	±5.2	397
Married-couple family	453	±104	39.7%	±8.9	384	±117	30.0%	±8.8	492	±101	32.5%	±6.7	435	±123	28.8%	±7.7	403	±137	22.2%	±7.6	494	±97	40.7%	±7.0	691	±130	40.8%	±7.1	491	±120	44.5%	±9.0	445	±108	46.5%	±10.1	731	±94	77.4%	±7.7	404	±71	84.5%	±9.6	344	±113	28.5%	±9.6	667
With own children under 18 years	159	±74	13.9%	±6.3	170	±113	13.3%	±8.4	213	±68	14.1%	±4.6	108	±50	7.2%	±3.2	56	±41	3.1%	±2.3	191	±72	15.7%	±5.4	272	±79	16.1%	±4.5	211	±93	19.1%	±7.5	177	±72	18.5%	±7.5	553	±101	58.6%	±10.1	330	±74	69.0%	±11.5	120	±70	9.9%	±5.8	298
Male householder, no wife present, family	44	±43	3.9%	±3.8	127	±93	9.9%	±6.9	57	±46	3.8%	±3.0	99	±77	6.6%	±5.0	81	±75	4.5%	±4.2	107	±49	8.8%	±4.1	22	±27	1.3%	±1.6	82	±61	7.4%	±5.4	88	±79	9.2%	±8.2	37	±44	3.9%	±4.6	16	±22	3.3%	±4.6	4	±8	0.3%	±0.7	73
With own children under 18 years	44	±43	3.9%	±3.8	83	±81	6.5%	±6.1	44	±42	2.9%	±2.7	39	±37	2.6%	±2.4	38	±57	2.1%	±3.1	95	±52	7.8%	±4.3	6	±10	0.4%	±0.6	82	±61	7.4%	±5.4	27	±42	2.8%	±4.4	37	±44	3.9%	±4.6	16	±22	3.3%	±4.6	0	±12	0.0%	±2.9	29
Female householder, no husband present, family	175	±91	15.3%	±7.8	83	±54	6.5%	±4.2	358	±109	23.7%	±6.7	189	±83	12.5%	±5.6	202	±113	11.1%	±6.3	137	±70	11.3%	±5.5	388	±103	22.9%	±5.9	117	±60	10.6%	±5.5	130	±50	13.6%	±5.4	176	±64	18.6%	±6.5	54	±41	11.3%	±8.5	172	±88	14.3%	±7.2	166
With own children under 18 years	111	±89	9.7%	±7.6	25	±26	2.0%	±2.1	232	±91	15.3%	±5.6	149	±72	9.9%	±4.8	163	±110	9.0%	±6.1	104	±66	8.6%	±5.3	289	±90	17.1%	±5.2	35	±33	3.2%	±3.0	122	±53	12.7%	±5.7	176	±64	18.6%	±6.5	42	±36	8.8%	±7.5	84	±59	7.0%	±5.0	70
Nonfamily households	469	±118	41.1%	±8.9	685	±136	53.6%	±8.6	605	±129	40.0%	±7.9	787	±147	52.1%	±8.7	1,129	±227	62.2%	±10.4	475	±91	39.2%	±6.7	593	±90	35.0%	±5.5	414	±89	37.5%	±7.9	295	±88	30.8%	±9.0	0	±12	0.0%	±3.6	4	±6	0.8%	±1.3	687	±169	56.9%	±10.3	714
Householder living alone	357	±116	31.3%	±9.2	498	±127	38.9%	±9.6	443	±126	29.3%	±8.1	608	±135	40.3%	±8.6	922	±211	50.8%	±9.8	399	±101	32.9%	±7.6	505	±95	29.8%	±5.8	373	±83	33.8%	±7.4	253	±86	26.4%	±8.8	0	±12	0.0%	±3.6	4	±6	0.8%	±1.3	595	±170	49.3%	±11.7	476
65 years and over	62	±43	5.4%	±3.8	84	±44	6.6%	±3.7	79	±44	5.2%	±2.8	120	±43	7.9%	±2.9	58	±47	3.2%	±2.6	68	±38	5.6%	±3.2	36	±30	2.1%	±1.8	149	±57	13.5%	±5.2	21	±19	2.2%	±2.0	0	±12	0.0%	±3.6	0	±19	0.0%	±7.1	18	±17	1.5%	±1.4	134
Households with one or more people under 18 years	325	±106	28.5%	±8.8	317	±129	24.8%	±8.7	568	±117	37.6%	±7.1	385	±100	25.5%	±6.7	266	±134	14.7%	±7.4	425	±98	35.0%	±6.7	642	±93	37.9%	±5.0	381	±98	34.5%	±7.3	350	±93	36.5%	±9.9	766	±94	81.1%	±6.6	400	±68	83.7%	±8.6	267	±85	22.1%	±7.0	430
Households with one or more people 65 years and over	203	±64	17.8%	±5.6	135	±67	10.6%	±5.7	250	±80	16.5%	±5.1	230	±60	15.2%	±4.0	177	±62	9.8%	±3.5	164	±38	13.5%	±3.4	155	±44	9.1%	±2.5	238	±33	21.6%	±3.5	79	±37	8.2%	±3.9	26	±32	2.8%	±3.5	4	±6	0.8%	±1.3	63	±29	5.2%	±2.3	321
Average household size	2.23	±0.21	(X)	(X)	2.29	±0.37	(X)	(X)	2.69	±0.23	(X)	(X)	2.28	±0.25	(X)	(X)	1.91	±0.23	(X)	(X)	2.28	±0.27	(X)	(X)	2.69	±0.19	(X)	(X)	2.49	±0.17	(X)	(X)	2.55	±0.28	(X)	(X)	3.92	±0.29	(X)	(X)	3.38	±0.27	(X)	(X)	2.17	±0.37	(X)	(X)	2.35
Average family size	2.62	±0.27	(X)	(X)	3.04	±0.63	(X)	(X)	3.26	±0.29	(X)	(X)	3.08	±0.38	(X)	(X)	2.70	±0.27	(X)	(X)	2.91	±0.36	(X)	(X)	3.38	±0.23	(X)	(X)	3.25	±0.30	(X)	(X)	3.04	±0.30	(X)	(X)	3.88	±0.28	(X)	(X)	3.38	±0.27	(X)	(X)	3.33	±0.47	(X)	(X)	2.96
RELATIONSHIP
Population in households	2,542	±269	2,542	(X)	2,929	±591	2,929	(X)	4,065	±415	4,065	(X)	3,436	±445	3,436	(X)	3,468	±446	3,468	(X)	2,765	±421	2,765	(X)	4,565	±369	4,565	(X)	2,747	±300	2,747	(X)	2,445	±257	2,445	(X)	3,696	±371	3,696	(X)	1,614	±185	1,614	(X)	2,619	±492	2,619	(X)	3,805
Householder	1,141	±109	44.9%	±4.3	1,279	±157	43.7%	±7.2	1,512	±112	37.2%	±3.2	1,510	±119	43.9%	±4.9	1,815	±154	52.3%	±6.3	1,213	±112	43.9%	±5.1	1,694	±87	37.1%	±2.6	1,104	±102	40.2%	±2.8	958	±57	39.2%	±4.4	944	±95	25.5%	±1.9	478	±57	29.6%	±2.4	1,207	±148	46.1%	±7.8	1,620
Spouse	451	±106	17.7%	±3.7	367	±113	12.5%	±2.9	488	±98	12.0%	±2.5	433	±116	12.6%	±3.2	407	±131	11.7%	±3.4	480	±91	17.4%	±3.0	712	±127	15.6%	±2.4	474	±104	17.3%	±3.0	418	±98	17.1%	±3.7	710	±112	19.2%	±2.3	385	±58	23.9%	±2.9	360	±125	13.7%	±4.8	675
Child	577	±152	22.7%	±4.9	581	±233	19.8%	±5.6	1,146	±220	28.2%	±3.9	805	±251	23.4%	±6.2	674	±314	19.4%	±7.4	841	±282	30.4%	±6.5	1,464	±198	32.1%	±3.4	847	±177	30.8%	±4.1	796	±198	32.6%	±6.0	1,845	±246	49.9%	±3.6	686	±111	42.5%	±4.0	594	±252	22.7%	±7.0	944
Other relatives	63	±51	2.5%	±2.0	261	±160	8.9%	±4.8	416	±207	10.2%	±4.6	265	±166	7.7%	±4.4	86	±99	2.5%	±2.8	92	±84	3.3%	±2.9	446	±194	9.8%	±3.9	230	±96	8.4%	±3.5	138	±97	5.6%	±3.8	162	±123	4.4%	±3.3	59	±58	3.7%	±3.5	256	±213	9.8%	±6.9	154
Nonrelatives	310	±145	12.2%	±5.4	441	±277	15.1%	±8.0	503	±177	12.4%	±4.0	423	±221	12.3%	±5.8	486	±188	14.0%	±5.2	139	±73	5.0%	±2.4	249	±100	5.5%	±2.1	92	±51	3.3%	±1.9	135	±83	5.5%	±3.2	35	±41	0.9%	±1.1	6	±21	0.4%	±1.3	202	±147	7.7%	±5.2	412
Unmarried partner	114	±85	4.5%	±3.3	127	±86	4.3%	±2.9	167	±69	4.1%	±1.7	142	±80	4.1%	±2.2	154	±104	4.4%	±2.9	60	±33	2.2%	±1.2	117	±70	2.6%	±1.5	70	±48	2.5%	±1.8	26	±17	1.1%	±0.7	0	±12	0.0%	±0.9	2	±7	0.1%	±0.5	59	±60	2.3%	±2.1	84
MARITAL STATUS
Males 15 years and over	1,131	±189	1,131	(X)	1,407	±334	1,407	(X)	1,291	±175	1,291	(X)	1,469	±308	1,469	(X)	1,751	±237	1,751	(X)	1,030	±134	1,030	(X)	1,561	±253	1,561	(X)	1,118	±147	1,118	(X)	1,007	±142	1,007	(X)	1,450	±170	1,450	(X)	10,648	±1,882	10,648	(X)	1,162	±274	1,162	(X)	1,731
Never married	442	±156	39.1%	±9.9	750	±266	53.3%	±9.0	482	±142	37.3%	±8.2	669	±231	45.5%	±8.5	613	±183	35.0%	±9.0	318	±107	30.9%	±9.0	547	±206	35.0%	±9.4	433	±117	38.7%	±8.9	357	±124	35.5%	±10.1	556	±117	38.3%	±6.0	7,909	±1,571	74.3%	±4.0	439	±162	37.8%	±11.8	752
Now married, except separated	546	±109	48.3%	±10.1	439	±153	31.2%	±8.8	544	±109	42.1%	±9.0	574	±147	39.1%	±9.5	558	±164	31.9%	±8.9	560	±99	54.4%	±7.8	777	±144	49.8%	±8.3	599	±132	53.6%	±8.9	544	±110	54.0%	±11.3	832	±117	57.4%	±5.7	2,218	±501	20.8%	±3.1	557	±200	47.9%	±12.1	728
Separated	0	±12	0.0%	±3.0	95	±72	6.8%	±5.3	28	±30	2.2%	±2.4	32	±32	2.2%	±2.3	200	±133	11.4%	±6.9	25	±28	2.4%	±2.7	151	±81	9.7%	±5.2	0	±12	0.0%	±3.1	8	±12	0.8%	±1.2	37	±44	2.6%	±3.0	82	±70	0.8%	±0.7	36	±43	3.1%	±3.6	46
Widowed	0	±12	0.0%	±3.0	19	±22	1.4%	±1.5	22	±23	1.7%	±1.8	17	±21	1.2%	±1.5	13	±21	0.7%	±1.2	6	±9	0.6%	±0.9	16	±20	1.0%	±1.3	11	±17	1.0%	±1.6	16	±14	1.6%	±1.4	21	±37	1.4%	±2.5	6	±10	0.1%	±0.1	4	±8	0.3%	±0.7	11
Divorced	143	±86	12.6%	±7.4	104	±51	7.4%	±4.2	215	±81	16.7%	±5.6	177	±89	12.0%	±5.3	367	±130	21.0%	±7.7	121	±54	11.7%	±5.2	70	±37	4.5%	±2.5	75	±50	6.7%	±4.6	82	±66	8.1%	±6.2	4	±8	0.3%	±0.5	433	±195	4.1%	±2.0	126	±120	10.8%	±9.9	194
Females 15 years and over	1,093	±160	1,093	(X)	1,086	±216	1,086	(X)	1,929	±247	1,929	(X)	1,321	±197	1,321	(X)	1,416	±332	1,416	(X)	1,035	±172	1,035	(X)	1,894	±177	1,894	(X)	1,107	±162	1,107	(X)	933	±128	933	(X)	1,311	±169	1,311	(X)	2,156	±525	2,156	(X)	937	±205	937	(X)	1,428
Never married	384	±179	35.1%	±13.0	333	±137	30.7%	±10.2	561	±183	29.1%	±7.3	460	±142	34.8%	±8.4	545	±293	38.5%	±13.7	254	±103	24.5%	±7.5	667	±169	35.2%	±7.6	221	±100	20.0%	±7.1	269	±84	28.8%	±7.8	372	±115	28.4%	±6.3	1,630	±510	75.6%	±6.5	329	±146	35.1%	±9.6	414
Now married, except separated	454	±105	41.5%	±10.0	392	±135	36.1%	±10.1	514	±96	26.6%	±5.8	497	±130	37.6%	±8.3	486	±150	34.3%	±10.2	574	±104	55.5%	±7.1	721	±134	38.1%	±7.0	579	±103	52.3%	±8.0	475	±108	50.9%	±10.8	873	±90	66.6%	±6.8	471	±79	21.8%	±6.7	355	±112	37.9%	±11.2	659
Separated	0	±12	0.0%	±3.1	119	±64	11.0%	±5.8	117	±61	6.1%	±3.1	48	±44	3.6%	±3.3	76	±74	5.4%	±5.4	56	±50	5.4%	±4.7	120	±68	6.3%	±3.6	38	±30	3.4%	±2.7	56	±54	6.0%	±5.8	20	±33	1.5%	±2.5	6	±13	0.3%	±0.6	54	±40	5.8%	±4.2	64
Widowed	92	±61	8.4%	±5.8	40	±38	3.7%	±3.3	115	±51	6.0%	±2.5	86	±45	6.5%	±3.1	7	±13	0.5%	±0.9	47	±39	4.5%	±3.8	63	±39	3.3%	±2.0	94	±51	8.5%	±4.3	23	±21	2.5%	±2.2	0	±12	0.0%	±2.6	15	±27	0.7%	±1.3	17	±20	1.8%	±2.1	144
Divorced	163	±76	14.9%	±7.5	202	±85	18.6%	±7.7	622	±158	32.2%	±7.2	230	±79	17.4%	±6.1	302	±128	21.3%	±10.1	104	±55	10.0%	±5.1	323	±105	17.1%	±5.3	175	±73	15.8%	±6.7	110	±67	11.8%	±6.4	46	±50	3.5%	±3.7	34	±47	1.6%	±2.0	182	±73	19.4%	±7.5	147
FERTILITY
Number of women 15 to 50 years old who had a birth in the past 12 months	34	±40	34	(X)	50	±76	50	(X)	94	±70	94	(X)	131	±78	131	(X)	0	±12	0	(X)	143	±70	143	(X)	87	±68	87	(X)	21	±28	21	(X)	67	±50	67	(X)	217	±76	217	(X)	87	±45	87	(X)	65	±50	65	(X)	9
Unmarried women (widowed, divorced, and never married)	0	±12	0.0%	±52.8	0	±12	0.0%	±43.5	69	±67	73.4%	±30.4	83	±63	63.4%	±23.6	0	±12	-	**	7	±12	4.9%	±9.1	47	±54	54.0%	±37.2	0	±12	0.0%	±67.2	28	±30	41.8%	±40.7	8	±13	3.7%	±6.4	0	±19	0.0%	±31.9	0	±12	0.0%	±38.2	0
Per 1,000 unmarried women	0	±72	(X)	(X)	0	±84	(X)	(X)	79	±74	(X)	(X)	154	±100	(X)	(X)	0	±51	(X)	(X)	24	±42	(X)	(X)	53	±59	(X)	(X)	0	±130	(X)	(X)	87	±93	(X)	(X)	20	±34	(X)	(X)	0	±21	(X)	(X)	0	±81	(X)	(X)	0
Per 1,000 women 15 to 50 years old	46	±54	(X)	(X)	66	±96	(X)	(X)	73	±53	(X)	(X)	158	±80	(X)	(X)	0	±34	(X)	(X)	215	±105	(X)	(X)	58	±46	(X)	(X)	31	±42	(X)	(X)	86	±64	(X)	(X)	172	±60	(X)	(X)	41	±23	(X)	(X)	89	±74	(X)	(X)	11
Per 1,000 women 15 to 19 years old	0	±361	(X)	(X)	0	±352	(X)	(X)	185	±249	(X)	(X)	260	±343	(X)	(X)	0	±195	(X)	(X)	89	±159	(X)	(X)	0	±283	(X)	(X)	0	±260	(X)	(X)	0	±304	(X)	(X)	491	±456	(X)	(X)	0	±91	(X)	(X)	0	±314	(X)	(X)	0
Per 1,000 women 20 to 34 years old	106	±117	(X)	(X)	97	±146	(X)	(X)	96	±67	(X)	(X)	210	±168	(X)	(X)	0	±75	(X)	(X)	390	±177	(X)	(X)	87	±66	(X)	(X)	88	±117	(X)	(X)	213	±164	(X)	(X)	163	±70	(X)	(X)	40	±27	(X)	(X)	157	±116	(X)	(X)	0
Per 1,000 women 35 to 50 years old	0	±98	(X)	(X)	0	±189	(X)	(X)	0	±70	(X)	(X)	53	±67	(X)	(X)	0	±83	(X)	(X)	0	±138	(X)	(X)	19	±31	(X)	(X)	0	±102	(X)	(X)	10	±18	(X)	(X)	122	±146	(X)	(X)	200	±202	(X)	(X)	0	±144	(X)	(X)	31
GRANDPARENTS
Number of grandparents living with own grandchildren under 18 years	18	±28	18	(X)	14	±22	14	(X)	143	±157	143	(X)	164	±111	164	(X)	0	±12	0	(X)	56	±58	56	(X)	244	±127	244	(X)	98	±79	98	(X)	49	±49	49	(X)	62	±70	62	(X)	31	±39	31	(X)	36	±44	36	(X)	30
Responsible for grandchildren	0	±12	0.0%	±72.5	14	±22	100.0%	±82.2	59	±58	41.3%	±17.0	73	±62	44.5%	±20.3	0	±12	-	**	47	±49	83.9%	±17.2	145	±106	59.4%	±29.4	80	±76	81.6%	±32.2	9	±16	18.4%	±31.3	11	±28	17.7%	±31.7	25	±38	80.6%	±47.6	0	±12	0.0%	±51.3	13
Years responsible for grandchildren
Less than 1 year	0	±12	0.0%	±72.5	0	±12	0.0%	±82.3	47	±52	32.9%	±13.6	36	±42	22.0%	±25.2	0	±12	-	**	5	±9	8.9%	±19.2	40	±43	16.4%	±19.6	0	±12	0.0%	±29.2	9	±16	18.4%	±31.3	0	±12	0.0%	±39.1	25	±38	80.6%	±47.6	0	±12	0.0%	±51.3	0
1 or 2 years	0	±12	0.0%	±72.5	0	±12	0.0%	±82.3	5	±8	3.5%	±6.2	28	±44	17.1%	±21.4	0	±12	-	**	25	±40	44.6%	±40.7	68	±90	27.9%	±30.0	0	±12	0.0%	±29.2	0	±12	0.0%	±44.0	11	±28	17.7%	±31.7	0	±19	0.0%	±55.3	0	±12	0.0%	±51.3	13
3 or 4 years	0	±12	0.0%	±72.5	14	±22	100.0%	±82.2	0	±12	0.0%	±21.5	0	±12	0.0%	±19.1	0	±12	-	**	9	±13	16.1%	±17.9	28	±41	11.5%	±16.7	4	±11	4.1%	±13.3	0	±12	0.0%	±44.0	0	±12	0.0%	±39.1	0	±19	0.0%	±55.3	0	±12	0.0%	±51.3	0
5 or more years	0	±12	0.0%	±72.5	0	±12	0.0%	±82.3	7	±12	4.9%	±12.4	9	±14	5.5%	±8.8	0	±12	-	**	8	±13	14.3%	±27.1	9	±14	3.7%	±6.1	76	±75	77.6%	±34.7	0	±12	0.0%	±44.0	0	±12	0.0%	±39.1	0	±19	0.0%	±55.3	0	±12	0.0%	±51.3	0
Number of grandparents responsible for own grandchildren under 18 years	0	±12	0	(X)	14	±22	14	(X)	59	±58	59	(X)	73	±62	73	(X)	0	±12	0	(X)	47	±49	47	(X)	145	±106	145	(X)	80	±76	80	(X)	9	±16	9	(X)	11	±28	11	(X)	25	±38	25	(X)	0	±12	0	(X)	13
Who are female	0	±12	-	**	14	±22	100.0%	±82.2	59	±58	100.0%	±40.1	53	±51	72.6%	±28.9	0	±12	-	**	25	±25	53.2%	±25.0	74	±52	51.0%	±6.7	48	±42	60.0%	±18.2	9	±16	100.0%	±100.0	5	±14	45.5%	±22.6	0	±19	0.0%	±61.6	0	±12	-	**	0
Who are married	0	±12	-	**	14	±22	100.0%	±82.2	0	±12	0.0%	±40.1	31	±39	42.5%	±44.8	0	±12	-	**	42	±48	89.4%	±22.0	145	±106	100.0%	±21.2	21	±28	26.3%	±40.8	9	±16	100.0%	±100.0	11	±28	100.0%	±92.8	0	±19	0.0%	±61.6	0	±12	-	**	13
SCHOOL ENROLLMENT
Population 3 years and over enrolled in school	629	±188	629	(X)	695	±222	695	(X)	1,329	±230	1,329	(X)	849	±244	849	(X)	493	±212	493	(X)	676	±196	676	(X)	1,334	±234	1,334	(X)	843	±283	843	(X)	788	±159	788	(X)	1,402	±229	1,402	(X)	857	±204	857	(X)	622	±278	622	(X)	1,150
Nursery school, preschool	39	±48	6.2%	±7.7	56	±66	8.1%	±8.7	35	±34	2.6%	±2.6	33	±29	3.9%	±3.4	0	±12	0.0%	±6.8	39	±42	5.8%	±6.2	94	±53	7.0%	±4.2	68	±59	8.1%	±6.6	57	±38	7.2%	±4.7	117	±69	8.3%	±4.7	73	±49	8.5%	±5.8	14	±23	2.3%	±3.5	97
Kindergarten	11	±17	1.7%	±2.8	32	±50	4.6%	±7.2	84	±48	6.3%	±3.7	38	±39	4.5%	±4.4	0	±12	0.0%	±6.8	37	±47	5.5%	±6.2	104	±67	7.8%	±4.8	19	±24	2.3%	±2.8	32	±39	4.1%	±5.2	148	±77	10.6%	±5.3	69	±59	8.1%	±6.6	0	±12	0.0%	±5.5	12
Elementary school (grades 1-8)	178	±101	28.3%	±12.9	164	±140	23.6%	±17.2	454	±145	34.2%	±9.2	282	±127	33.2%	±11.0	199	±158	40.4%	±25.8	207	±113	30.6%	±12.0	584	±140	43.8%	±8.3	241	±114	28.6%	±10.1	281	±121	35.7%	±10.5	713	±164	50.9%	±7.9	193	±98	22.5%	±11.3	250	±153	40.2%	±14.5	303
High school (grades 9-12)	121	±75	19.2%	±9.4	93	±50	13.4%	±7.3	333	±180	25.1%	±11.5	127	±62	15.0%	±7.1	205	±141	41.6%	±24.3	38	±33	5.6%	±4.9	201	±108	15.1%	±8.1	198	±91	23.5%	±10.1	190	±80	24.1%	±8.8	94	±58	6.7%	±4.0	29	±35	3.4%	±4.3	100	±86	16.1%	±8.6	97
College or graduate school	280	±112	44.5%	±11.1	350	±148	50.4%	±18.4	423	±114	31.8%	±8.2	369	±160	43.5%	±12.8	89	±73	18.1%	±12.9	355	±124	52.5%	±14.8	351	±141	26.3%	±8.0	317	±163	37.6%	±11.1	228	±74	28.9%	±10.1	330	±109	23.5%	±6.6	493	±176	57.5%	±12.1	258	±139	41.5%	±19.3	641
EDUCATIONAL ATTAINMENT
Population 25 years and over	1,748	±183	1,748	(X)	1,807	±377	1,807	(X)	2,569	±255	2,569	(X)	2,298	±306	2,298	(X)	2,600	±259	2,600	(X)	1,799	±217	1,799	(X)	2,710	±260	2,710	(X)	1,646	±165	1,646	(X)	1,411	±182	1,411	(X)	1,583	±212	1,583	(X)	3,484	±613	3,484	(X)	1,357	±296	1,357	(X)	2,325
Less than 9th grade	39	±34	2.2%	±2.0	48	±58	2.7%	±2.9	41	±28	1.6%	±1.1	179	±182	7.8%	±7.4	45	±55	1.7%	±2.1	29	±28	1.6%	±1.5	115	±67	4.2%	±2.3	29	±28	1.8%	±1.7	67	±51	4.7%	±3.6	13	±21	0.8%	±1.3	0	±19	0.0%	±1.0	43	±44	3.2%	±3.2	74
9th to 12th grade, no diploma	147	±91	8.4%	±5.1	143	±104	7.9%	±5.7	173	±89	6.7%	±3.4	150	±77	6.5%	±3.4	423	±145	16.3%	±5.6	47	±40	2.6%	±2.2	285	±138	10.5%	±4.6	136	±66	8.3%	±3.9	62	±52	4.4%	±3.6	70	±56	4.4%	±3.4	33	±38	0.9%	±1.1	206	±125	15.2%	±8.1	90
High school graduate (includes equivalency)	515	±150	29.5%	±7.9	624	±266	34.5%	±9.2	721	±162	28.1%	±5.3	508	±137	22.1%	±5.7	591	±184	22.7%	±6.5	465	±138	25.8%	±6.8	912	±200	33.7%	±7.1	421	±96	25.6%	±5.8	463	±167	32.8%	±9.5	464	±153	29.3%	±8.4	1,010	±225	29.0%	±6.0	408	±165	30.1%	±10.2	354
Some college, no degree	412	±147	23.6%	±7.8	631	±123	34.9%	±7.1	936	±180	36.4%	±6.0	664	±186	28.9%	±6.8	792	±214	30.5%	±7.1	568	±153	31.6%	±7.4	689	±148	25.4%	±4.8	581	±139	35.3%	±7.2	434	±125	30.8%	±8.1	710	±166	44.9%	±9.1	1,551	±431	44.5%	±7.2	441	±178	32.5%	±10.9	485
Associate's degree	151	±85	8.6%	±5.1	104	±66	5.8%	±3.7	229	±93	8.9%	±3.5	148	±73	6.4%	±3.3	135	±59	5.2%	±2.3	250	±92	13.9%	±4.9	244	±98	9.0%	±3.7	133	±62	8.1%	±3.7	126	±60	8.9%	±4.5	183	±102	11.6%	±6.0	198	±127	5.7%	±3.7	87	±74	6.4%	±5.1	155
Bachelor's degree	275	±118	15.7%	±6.3	158	±71	8.7%	±4.1	295	±106	11.5%	±4.1	434	±124	18.9%	±5.3	379	±165	14.6%	±6.3	281	±111	15.6%	±5.6	328	±114	12.1%	±4.2	280	±112	17.0%	±6.3	198	±62	14.0%	±4.6	78	±40	4.9%	±2.7	596	±189	17.1%	±4.9	138	±83	10.2%	±6.3	590
Graduate or professional degree	209	±90	12.0%	±5.0	99	±60	5.5%	±3.4	174	±77	6.8%	±3.0	215	±78	9.4%	±3.5	235	±92	9.0%	±3.7	159	±81	8.8%	±4.6	137	±58	5.1%	±2.3	66	±39	4.0%	±2.5	61	±56	4.3%	±3.8	65	±65	4.1%	±4.0	96	±77	2.8%	±2.0	34	±33	2.5%	±2.4	577
Percent high school graduate or higher	(X)	(X)	89.4%	±5.1	(X)	(X)	89.4%	±6.1	(X)	(X)	91.7%	±3.5	(X)	(X)	85.7%	±7.4	(X)	(X)	82.0%	±5.8	(X)	(X)	95.8%	±2.4	(X)	(X)	85.2%	±5.7	(X)	(X)	90.0%	±4.7	(X)	(X)	90.9%	±5.1	(X)	(X)	94.8%	±3.8	(X)	(X)	99.1%	±1.1	(X)	(X)	81.7%	±8.0	(X)
Percent bachelor's degree or higher	(X)	(X)	27.7%	±7.4	(X)	(X)	14.2%	±5.9	(X)	(X)	18.3%	±5.0	(X)	(X)	28.2%	±6.6	(X)	(X)	23.6%	±7.0	(X)	(X)	24.5%	±6.6	(X)	(X)	17.2%	±4.8	(X)	(X)	21.0%	±6.7	(X)	(X)	18.4%	±6.3	(X)	(X)	9.0%	±4.6	(X)	(X)	19.9%	±5.3	(X)	(X)	12.7%	±6.8	(X)
VETERAN STATUS
Civilian population 18 years and over	2,062	±249	2,062	(X)	2,215	±408	2,215	(X)	2,926	±292	2,926	(X)	2,585	±359	2,585	(X)	2,820	±347	2,820	(X)	1,795	±247	1,795	(X)	3,051	±287	3,051	(X)	1,914	±158	1,914	(X)	1,575	±192	1,575	(X)	1,334	±183	1,334	(X)	763	±249	763	(X)	1,632	±355	1,632	(X)	2,843
Civilian veterans	290	±101	14.1%	±4.7	327	±122	14.8%	±6.9	562	±127	19.2%	±4.0	467	±131	18.1%	±4.9	523	±150	18.5%	±5.6	458	±98	25.5%	±6.7	347	±96	11.4%	±3.0	372	±118	19.4%	±5.7	314	±88	19.9%	±4.9	450	±153	33.7%	±8.8	334	±185	43.8%	±12.5	500	±177	30.6%	±10.3	533
DISABILITY STATUS OF THE CIVILIAN NONINSTITUTIONALIZED POPULATION
Total Civilian Noninstitutionalized Population	2,490	±281	2,490	(X)	2,772	±570	2,772	(X)	3,939	±420	3,939	(X)	3,311	±431	3,311	(X)	3,244	±464	3,244	(X)	2,525	±420	2,525	(X)	4,337	±369	4,337	(X)	2,575	±259	2,575	(X)	2,215	±245	2,215	(X)	3,128	±346	3,128	(X)	1,284	±180	1,284	(X)	2,217	±497	2,217	(X)	3,580
With a disability	202	±90	8.1%	±3.5	229	±105	8.3%	±3.7	382	±107	9.7%	±2.6	380	±153	11.5%	±4.5	397	±142	12.2%	±4.6	360	±139	14.3%	±4.4	324	±108	7.5%	±2.4	282	±107	11.0%	±4.1	133	±64	6.0%	±2.9	143	±60	4.6%	±1.8	41	±34	3.2%	±2.7	197	±130	8.9%	±5.3	288
Under 18 years	428	±139	428	(X)	557	±263	557	(X)	1,013	±210	1,013	(X)	726	±245	726	(X)	424	±181	424	(X)	730	±266	730	(X)	1,286	±179	1,286	(X)	661	±149	661	(X)	640	±166	640	(X)	1,863	±237	1,863	(X)	701	±112	701	(X)	585	±249	585	(X)	737
With a disability	0	±12	0.0%	±7.8	61	±63	11.0%	±13.0	33	±30	3.3%	±2.8	19	±21	2.6%	±2.9	41	±51	9.7%	±11.8	78	±78	10.7%	±8.3	53	±49	4.1%	±3.6	31	±32	4.7%	±4.8	32	±40	5.0%	±6.5	47	±41	2.5%	±2.2	24	±24	3.4%	±3.4	63	±88	10.8%	±12.1	0
18 to 64 years	1,777	±257	1,777	(X)	2,059	±396	2,059	(X)	2,567	±274	2,567	(X)	2,283	±346	2,283	(X)	2,628	±343	2,628	(X)	1,576	±245	1,576	(X)	2,787	±262	2,787	(X)	1,594	±157	1,594	(X)	1,443	±190	1,443	(X)	1,222	±180	1,222	(X)	577	±113	577	(X)	1,539	±344	1,539	(X)	2,418
With a disability	116	±63	6.5%	±3.5	110	±76	5.3%	±3.2	226	±94	8.8%	±3.3	268	±141	11.7%	±6.1	278	±126	10.6%	±4.8	211	±88	13.4%	±5.0	196	±77	7.0%	±2.8	160	±95	10.0%	±5.6	89	±66	6.2%	±4.6	75	±55	6.1%	±4.2	17	±23	2.9%	±4.0	102	±90	6.6%	±5.7	152
65 years and over	285	±105	285	(X)	156	±85	156	(X)	359	±120	359	(X)	302	±71	302	(X)	192	±67	192	(X)	219	±50	219	(X)	264	±70	264	(X)	320	±25	320	(X)	132	±64	132	(X)	43	±51	43	(X)	6	±10	6	(X)	93	±45	93	(X)	425
With a disability	86	±66	30.2%	±15.4	58	±37	37.2%	±24.2	123	±48	34.3%	±15.2	93	±46	30.8%	±12.9	78	±46	40.6%	±21.5	71	±39	32.4%	±15.0	75	±34	28.4%	±10.8	91	±39	28.4%	±12.1	12	±12	9.1%	±10.0	21	±37	48.8%	±51.2	0	±19	0.0%	±100.0	32	±31	34.4%	±28.4	136
RESIDENCE 1 YEAR AGO
Population 1 year and over	2,517	±257	2,517	(X)	2,820	±539	2,820	(X)	3,990	±398	3,990	(X)	3,362	±427	3,362	(X)	3,468	±446	3,468	(X)	2,642	±403	2,642	(X)	4,495	±372	4,495	(X)	2,684	±302	2,684	(X)	2,379	±230	2,379	(X)	4,287	±386	4,287	(X)	13,421	±2,306	13,421	(X)	2,564	±490	2,564	(X)	3,813
Same house	2,170	±245	86.2%	±6.8	1,837	±433	65.1%	±11.6	3,304	±370	82.8%	±5.4	2,323	±411	69.1%	±9.2	2,250	±346	64.9%	±10.1	2,163	±406	81.9%	±6.1	3,403	±396	75.7%	±6.0	2,433	±279	90.6%	±6.2	1,748	±351	73.5%	±10.2	2,765	±414	64.5%	±8.0	9,873	±2,229	73.6%	±5.9	1,389	±305	54.2%	±12.2	3,063
Different house in the U.S.	336	±183	13.3%	±6.8	983	±404	34.9%	±11.6	681	±233	17.1%	±5.4	1,028	±343	30.6%	±9.2	1,218	±435	35.1%	±10.1	479	±155	18.1%	±6.1	1,092	±280	24.3%	±6.0	230	±177	8.6%	±6.3	602	±225	25.3%	±10.2	1,338	±343	31.2%	±7.6	3,486	±651	26.0%	±5.8	1,154	±458	45.0%	±12.1	719
Same county	188	±124	7.5%	±4.8	587	±306	20.8%	±9.0	477	±202	12.0%	±4.8	613	±320	18.2%	±9.0	433	±201	12.5%	±5.7	182	±79	6.9%	±3.1	571	±224	12.7%	±4.8	88	±86	3.3%	±3.2	343	±210	14.4%	±9.1	350	±187	8.2%	±4.2	534	±235	4.0%	±1.8	590	±419	23.0%	±13.1	193
Different county	148	±130	5.9%	±5.0	396	±270	14.0%	±9.5	204	±102	5.1%	±2.4	415	±196	12.3%	±5.7	785	±392	22.6%	±9.8	297	±138	11.2%	±5.2	521	±223	11.6%	±5.0	142	±158	5.3%	±5.7	259	±122	10.9%	±5.3	988	±309	23.0%	±7.0	2,952	±661	22.0%	±5.7	564	±210	22.0%	±8.1	526
Same state	119	±123	4.7%	±4.7	284	±252	10.1%	±8.7	150	±96	3.8%	±2.3	76	±57	2.3%	±1.7	554	±354	16.0%	±9.4	183	±106	6.9%	±4.1	336	±203	7.5%	±4.5	115	±149	4.3%	±5.4	102	±62	4.3%	±2.7	231	±128	5.4%	±3.0	334	±203	2.5%	±1.5	202	±164	7.9%	±6.2	285
Different state	29	±38	1.2%	±1.5	112	±93	4.0%	±3.4	54	±42	1.4%	±1.0	339	±194	10.1%	±5.7	231	±150	6.7%	±3.9	114	±96	4.3%	±3.6	185	±111	4.1%	±2.6	27	±33	1.0%	±1.2	157	±109	6.6%	±4.7	757	±269	17.7%	±6.1	2,618	±623	19.5%	±5.3	362	±160	14.1%	±6.5	241
Abroad	11	±17	0.4%	±0.7	0	±12	0.0%	±1.2	5	±8	0.1%	±0.2	11	±17	0.3%	±0.5	0	±12	0.0%	±1.0	0	±12	0.0%	±1.3	0	±12	0.0%	±0.8	21	±22	0.8%	±0.8	29	±30	1.2%	±1.3	184	±149	4.3%	±3.4	62	±60	0.5%	±0.5	21	±28	0.8%	±1.0	31
PLACE OF BIRTH
Total population	2,542	±269	2,542	(X)	2,929	±591	2,929	(X)	4,067	±414	4,067	(X)	3,460	±447	3,460	(X)	3,468	±446	3,468	(X)	2,767	±421	2,767	(X)	4,565	±369	4,565	(X)	2,747	±300	2,747	(X)	2,445	±257	2,445	(X)	4,516	±394	4,516	(X)	13,494	±2,305	13,494	(X)	2,619	±492	2,619	(X)	3,822
Native	2,289	±277	90.0%	±6.9	2,422	±512	82.7%	±11.2	3,722	±421	91.5%	±4.8	3,207	±457	92.7%	±6.0	3,260	±439	94.0%	±3.6	2,666	±393	96.3%	±2.6	4,329	±361	94.8%	±2.4	2,642	±310	96.2%	±3.0	2,152	±294	88.0%	±5.3	4,385	±396	97.1%	±2.8	12,886	±2,230	95.5%	±1.8	2,221	±444	84.8%	±5.6	3,484
Born in United States	2,268	±271	89.2%	±6.8	2,340	±522	79.9%	±11.1	3,568	±421	87.7%	±5.3	3,121	±459	90.2%	±6.2	3,190	±431	92.0%	±4.1	2,664	±392	96.3%	±2.6	4,197	±389	91.9%	±3.5	2,611	±308	95.0%	±3.1	2,138	±298	87.4%	±5.6	4,190	±420	92.8%	±3.7	12,353	±2,080	91.5%	±2.0	2,128	±440	81.3%	±6.4	3,452
State of residence	1,124	±226	44.2%	±7.6	1,033	±442	35.3%	±12.6	1,814	±363	44.6%	±6.3	1,516	±322	43.8%	±6.8	1,485	±374	42.8%	±7.2	1,257	±254	45.4%	±6.7	2,311	±371	50.6%	±6.4	1,363	±203	49.6%	±7.4	1,266	±303	51.8%	±10.1	864	±267	19.1%	±5.0	1,097	±279	8.1%	±1.9	648	±305	24.7%	±9.8	1,812
Different state	1,144	±199	45.0%	±6.9	1,307	±382	44.6%	±12.3	1,754	±203	43.1%	±4.8	1,605	±308	46.4%	±7.1	1,705	±283	49.2%	±8.3	1,407	±291	50.8%	±7.2	1,886	±305	41.3%	±6.2	1,248	±306	45.4%	±8.3	872	±212	35.7%	±7.9	3,326	±323	73.6%	±5.6	11,256	±1,963	83.4%	±2.5	1,480	±360	56.5%	±10.2	1,640
Born in Puerto Rico, U.S. Island areas, or born abroad to American parent(s)	21	±24	0.8%	±0.9	82	±58	2.8%	±2.2	154	±83	3.8%	±2.0	86	±54	2.5%	±1.6	70	±69	2.0%	±2.0	2	±6	0.1%	±0.2	132	±110	2.9%	±2.5	31	±32	1.1%	±1.1	14	±16	0.6%	±0.7	195	±118	4.3%	±2.7	533	±251	3.9%	±1.6	93	±102	3.6%	±3.8	32
Foreign born	253	±182	10.0%	±6.9	507	±365	17.3%	±11.2	345	±198	8.5%	±4.8	253	±209	7.3%	±6.0	208	±127	6.0%	±3.6	101	±77	3.7%	±2.6	236	±114	5.2%	±2.4	105	±81	3.8%	±3.0	293	±123	12.0%	±5.3	131	±128	2.9%	±2.8	608	±252	4.5%	±1.8	398	±166	15.2%	±5.6	338
U.S. CITIZENSHIP STATUS
Foreign-born population	253	±182	253	(X)	507	±365	507	(X)	345	±198	345	(X)	253	±209	253	(X)	208	±127	208	(X)	101	±77	101	(X)	236	±114	236	(X)	105	±81	105	(X)	293	±123	293	(X)	131	±128	131	(X)	608	±252	608	(X)	398	±166	398	(X)	338
Naturalized U.S. citizen	63	±42	24.9%	±21.8	167	±149	32.9%	±14.8	47	±35	13.6%	±12.0	55	±37	21.7%	±26.3	49	±48	23.6%	±22.1	84	±67	83.2%	±26.5	65	±55	27.5%	±25.7	86	±79	81.9%	±24.3	153	±83	52.2%	±21.7	66	±74	50.4%	±23.6	402	±208	66.1%	±18.2	260	±107	65.3%	±20.0	169
Not a U.S. citizen	190	±174	75.1%	±21.8	340	±243	67.1%	±14.8	298	±190	86.4%	±12.0	198	±208	78.3%	±26.3	159	±113	76.4%	±22.1	17	±31	16.8%	±26.5	171	±118	72.5%	±25.7	19	±21	18.1%	±24.3	140	±97	47.8%	±21.7	65	±63	49.6%	±23.6	206	±129	33.9%	±18.2	138	±115	34.7%	±20.0	169
YEAR OF ENTRY
Population born outside the United States	274	±179	274	(X)	589	±361	589	(X)	499	±220	499	(X)	339	±216	339	(X)	278	±146	278	(X)	103	±78	103	(X)	368	±160	368	(X)	136	±85	136	(X)	307	±131	307	(X)	326	±165	326	(X)	1,141	±354	1,141	(X)	491	±189	491	(X)	370
Native	21	±24	21	(X)	82	±58	82	(X)	154	±83	154	(X)	86	±54	86	(X)	70	±69	70	(X)	2	±6	2	(X)	132	±110	132	(X)	31	±32	31	(X)	14	±16	14	(X)	195	±118	195	(X)	533	±251	533	(X)	93	±102	93	(X)	32
Entered 2010 or later	0	±12	0.0%	±67.2	0	±12	0.0%	±33.2	0	±12	0.0%	±20.2	0	±12	0.0%	±32.1	0	±12	0.0%	±36.7	0	±12	0.0%	±100.0	0	±12	0.0%	±23.0	0	±12	0.0%	±55.3	0	±12	0.0%	±82.3	25	±31	12.8%	±17.1	0	±19	0.0%	±6.4	0	±12	0.0%	±30.4	0
Entered before 2010	21	±24	100.0%	±67.2	82	±58	100.0%	±33.2	154	±83	100.0%	±20.2	86	±54	100.0%	±32.1	70	±69	100.0%	±36.7	2	±6	100.0%	±100.0	132	±110	100.0%	±23.0	31	±32	100.0%	±55.3	14	±16	100.0%	±82.2	170	±115	87.2%	±17.1	533	±251	100.0%	±6.4	93	±102	100.0%	±30.4	32
Foreign born	253	±182	253	(X)	507	±365	507	(X)	345	±198	345	(X)	253	±209	253	(X)	208	±127	208	(X)	101	±77	101	(X)	236	±114	236	(X)	105	±81	105	(X)	293	±123	293	(X)	131	±128	131	(X)	608	±252	608	(X)	398	±166	398	(X)	338
Entered 2010 or later	10	±16	4.0%	±6.6	0	±12	0.0%	±6.7	53	±44	15.4%	±8.2	0	±12	0.0%	±12.9	0	±12	0.0%	±15.4	0	±12	0.0%	±28.5	0	±12	0.0%	±13.8	0	±12	0.0%	±27.7	9	±17	3.1%	±5.1	22	±33	16.8%	±14.0	0	±19	0.0%	±5.6	20	±26	5.0%	±6.4	17
Entered before 2010	243	±178	96.0%	±6.6	507	±365	100.0%	±6.7	292	±163	84.6%	±8.2	253	±209	100.0%	±12.9	208	±127	100.0%	±15.4	101	±77	100.0%	±28.5	236	±114	100.0%	±13.8	105	±81	100.0%	±27.7	284	±115	96.9%	±5.1	109	±98	83.2%	±14.0	608	±252	100.0%	±5.6	378	±160	95.0%	±6.4	321
WORLD REGION OF BIRTH OF FOREIGN BORN
Foreign-born population, excluding population born at sea	253	±182	253	(X)	507	±365	507	(X)	345	±198	345	(X)	253	±209	253	(X)	208	±127	208	(X)	101	±77	101	(X)	236	±114	236	(X)	105	±81	105	(X)	293	±123	293	(X)	131	±128	131	(X)	608	±252	608	(X)	398	±166	398	(X)	338
Europe	32	±37	12.6%	±16.0	36	±34	7.1%	±9.4	11	±16	3.2%	±5.6	16	±18	6.3%	±9.6	74	±62	35.6%	±36.3	0	±12	0.0%	±28.5	30	±48	12.7%	±19.4	19	±20	18.1%	±22.7	26	±24	8.9%	±8.2	7	±10	5.3%	±9.7	52	±58	8.6%	±9.7	51	±58	12.8%	±13.8	35
Asia	79	±66	31.2%	±27.4	336	±340	66.3%	±28.0	138	±109	40.0%	±29.7	88	±135	34.8%	±43.1	134	±127	64.4%	±36.3	59	±60	58.4%	±40.0	120	±87	50.8%	±28.8	77	±77	73.3%	±30.6	128	±93	43.7%	±23.4	0	±12	0.0%	±23.2	269	±123	44.2%	±18.2	317	±161	79.6%	±18.4	143
Africa	25	±44	9.9%	±18.4	8	±12	1.6%	±2.7	32	±49	9.3%	±14.1	0	±12	0.0%	±12.9	0	±12	0.0%	±15.4	0	±12	0.0%	±28.5	9	±15	3.8%	±6.6	0	±12	0.0%	±27.7	0	±12	0.0%	±11.2	76	±121	58.0%	±48.9	55	±62	9.0%	±9.8	0	±12	0.0%	±8.4	17
Oceania	0	±12	0.0%	±12.9	0	±12	0.0%	±6.7	164	±154	47.5%	±32.1	0	±12	0.0%	±12.9	0	±12	0.0%	±15.4	0	±12	0.0%	±28.5	0	±12	0.0%	±13.8	0	±12	0.0%	±27.7	0	±12	0.0%	±11.2	0	±12	0.0%	±23.2	0	±19	0.0%	±5.6	0	±12	0.0%	±8.4	7
Latin America	117	±153	46.2%	±36.5	127	±93	25.0%	±21.9	0	±12	0.0%	±9.6	138	±168	54.5%	±45.5	0	±12	0.0%	±15.4	36	±47	35.6%	±39.9	77	±74	32.6%	±26.2	0	±12	0.0%	±27.7	139	±90	47.4%	±23.2	48	±50	36.6%	±46.8	215	±201	35.4%	±24.9	30	±41	7.5%	±10.2	130
Northern America	0	±12	0.0%	±12.9	0	±12	0.0%	±6.7	0	±12	0.0%	±9.6	11	±16	4.3%	±9.2	0	±12	0.0%	±15.4	6	±10	5.9%	±11.7	0	±12	0.0%	±13.8	9	±14	8.6%	±17.2	0	±12	0.0%	±11.2	0	±12	0.0%	±23.2	17	±28	2.8%	±4.9	0	±12	0.0%	±8.4	6
LANGUAGE SPOKEN AT HOME
Population 5 years and over	2,424	±244	2,424	(X)	2,705	±530	2,705	(X)	3,803	±391	3,803	(X)	3,144	±385	3,144	(X)	3,394	±432	3,394	(X)	2,360	±323	2,360	(X)	4,183	±375	4,183	(X)	2,525	±299	2,525	(X)	2,320	±233	2,320	(X)	3,657	±328	3,657	(X)	13,075	±2,302	13,075	(X)	2,383	±458	2,383	(X)	3,517
English only	2,092	±259	86.3%	±6.8	2,033	±424	75.2%	±14.5	3,519	±405	92.5%	±3.3	2,794	±377	88.9%	±5.9	3,101	±416	91.4%	±6.4	2,157	±284	91.4%	±7.2	3,614	±374	86.4%	±5.5	2,300	±335	91.1%	±6.6	1,838	±250	79.2%	±6.8	3,330	±386	91.1%	±5.1	12,140	±2,234	92.8%	±2.2	1,875	±468	78.7%	±9.1	3,049
Language other than English	332	±169	13.7%	±6.8	672	±458	24.8%	±14.5	284	±124	7.5%	±3.3	350	±191	11.1%	±5.9	293	±225	8.6%	±6.4	203	±180	8.6%	±7.2	569	±242	13.6%	±5.5	225	±168	8.9%	±6.6	482	±163	20.8%	±6.8	327	±184	8.9%	±5.1	935	±292	7.2%	±2.2	508	±214	21.3%	±9.1	468
Speak English less than "very well"	39	±44	1.6%	±1.8	375	±291	13.9%	±9.3	28	±23	0.7%	±0.6	159	±162	5.1%	±5.0	28	±35	0.8%	±1.0	49	±63	2.1%	±2.6	177	±99	4.2%	±2.3	15	±24	0.6%	±0.9	131	±72	5.6%	±3.1	90	±63	2.5%	±1.7	140	±92	1.1%	±0.7	71	±55	3.0%	±2.2	43
Spanish	140	±151	5.8%	±6.1	270	±231	10.0%	±7.9	117	±67	3.1%	±1.8	260	±180	8.3%	±5.6	206	±199	6.1%	±5.7	130	±170	5.5%	±6.9	384	±218	9.2%	±5.0	103	±110	4.1%	±4.2	184	±105	7.9%	±4.4	241	±139	6.6%	±3.9	627	±223	4.8%	±1.7	224	±159	9.4%	±7.0	182
Speak English less than "very well"	0	±12	0.0%	±1.4	174	±180	6.4%	±6.2	15	±17	0.4%	±0.4	146	±158	4.6%	±4.9	28	±35	0.8%	±1.0	14	±52	0.6%	±2.2	53	±42	1.3%	±1.0	0	±12	0.0%	±1.4	51	±45	2.2%	±1.9	90	±63	2.5%	±1.7	35	±40	0.3%	±0.3	0	±12	0.0%	±1.5	19
Other Indo-European languages	67	±76	2.8%	±3.2	233	±328	8.6%	±11.7	36	±33	0.9%	±0.9	80	±67	2.5%	±2.1	77	±97	2.3%	±2.9	18	±19	0.8%	±0.8	88	±66	2.1%	±1.6	15	±24	0.6%	±0.9	207	±141	8.9%	±6.0	0	±12	0.0%	±1.0	188	±127	1.4%	±1.0	49	±58	2.1%	±2.4	173
Speak English less than "very well"	23	±35	0.9%	±1.5	103	±168	3.8%	±6.0	0	±12	0.0%	±0.9	13	±25	0.4%	±0.8	0	±12	0.0%	±1.0	9	±15	0.4%	±0.6	37	±48	0.9%	±1.1	15	±24	0.6%	±0.9	40	±42	1.7%	±1.8	0	±12	0.0%	±1.0	10	±15	0.1%	±0.1	0	±12	0.0%	±1.5	10
Asian and Pacific Islander languages	100	±81	4.1%	±3.4	169	±183	6.2%	±6.4	117	±94	3.1%	±2.5	10	±17	0.3%	±0.5	10	±15	0.3%	±0.5	55	±57	2.3%	±2.4	88	±72	2.1%	±1.7	107	±122	4.2%	±4.9	91	±86	3.9%	±3.7	86	±120	2.4%	±3.3	120	±85	0.9%	±0.7	235	±121	9.9%	±4.8	82
Speak English less than "very well"	0	±12	0.0%	±1.4	98	±118	3.6%	±4.1	13	±15	0.3%	±0.4	0	±12	0.0%	±1.1	0	±12	0.0%	±1.0	26	±35	1.1%	±1.5	78	±75	1.9%	±1.8	0	±12	0.0%	±1.4	40	±40	1.7%	±1.8	0	±12	0.0%	±1.0	95	±78	0.7%	±0.6	71	±55	3.0%	±2.2	0
Other languages	25	±44	1.0%	±1.8	0	±12	0.0%	±1.3	14	±22	0.4%	±0.6	0	±12	0.0%	±1.1	0	±12	0.0%	±1.0	0	±12	0.0%	±1.5	9	±15	0.2%	±0.4	0	±12	0.0%	±1.4	0	±12	0.0%	±1.5	0	±12	0.0%	±1.0	0	±19	0.0%	±0.3	0	±12	0.0%	±1.5	31
Speak English less than "very well"	16	±28	0.7%	±1.2	0	±12	0.0%	±1.3	0	±12	0.0%	±0.9	0	±12	0.0%	±1.1	0	±12	0.0%	±1.0	0	±12	0.0%	±1.5	9	±15	0.2%	±0.4	0	±12	0.0%	±1.4	0	±12	0.0%	±1.5	0	±12	0.0%	±1.0	0	±19	0.0%	±0.3	0	±12	0.0%	±1.5	14
ANCESTRY
Total population	2,542	±269	2,542	(X)	2,929	±591	2,929	(X)	4,067	±414	4,067	(X)	3,460	±447	3,460	(X)	3,468	±446	3,468	(X)	2,767	±421	2,767	(X)	4,565	±369	4,565	(X)	2,747	±300	2,747	(X)	2,445	±257	2,445	(X)	4,516	±394	4,516	(X)	13,494	±2,305	13,494	(X)	2,619	±492	2,619	(X)	3,822
American	347	±186	13.7%	±7.1	157	±94	5.4%	±3.5	158	±110	3.9%	±2.6	302	±144	8.7%	±4.5	399	±292	11.5%	±7.7	111	±74	4.0%	±2.5	155	±103	3.4%	±2.3	215	±141	7.8%	±5.2	484	±272	19.8%	±10.7	271	±135	6.0%	±3.0	1,059	±374	7.8%	±2.2	219	±143	8.4%	±5.6	344
Arab	34	±63	1.3%	±2.5	0	±12	0.0%	±1.2	0	±12	0.0%	±0.9	4	±8	0.1%	±0.2	15	±25	0.4%	±0.7	9	±14	0.3%	±0.5	45	±48	1.0%	±1.1	9	±14	0.3%	±0.5	0	±12	0.0%	±1.4	0	±12	0.0%	±0.8	0	±19	0.0%	±0.3	0	±12	0.0%	±1.3	14
Czech	0	±12	0.0%	±1.4	5	±9	0.2%	±0.3	19	±21	0.5%	±0.5	16	±26	0.5%	±0.7	18	±23	0.5%	±0.7	0	±12	0.0%	±1.3	0	±12	0.0%	±0.8	0	±12	0.0%	±1.3	19	±23	0.8%	±0.9	0	±12	0.0%	±0.8	49	±69	0.4%	±0.5	0	±12	0.0%	±1.3	0
Danish	8	±12	0.3%	±0.5	0	±12	0.0%	±1.2	6	±12	0.1%	±0.3	0	±12	0.0%	±1.0	12	±17	0.3%	±0.5	0	±12	0.0%	±1.3	0	±12	0.0%	±0.8	0	±12	0.0%	±1.3	0	±12	0.0%	±1.4	0	±12	0.0%	±0.8	151	±143	1.1%	±1.0	0	±12	0.0%	±1.3	0
Dutch	29	±29	1.1%	±1.1	0	±12	0.0%	±1.2	85	±69	2.1%	±1.7	15	±18	0.4%	±0.5	125	±91	3.6%	±2.7	14	±17	0.5%	±0.6	49	±36	1.1%	±0.8	123	±102	4.5%	±3.7	0	±12	0.0%	±1.4	51	±42	1.1%	±0.9	224	±158	1.7%	±1.2	22	±26	0.8%	±1.0	32
English	199	±107	7.8%	±4.1	127	±75	4.3%	±3.0	381	±129	9.4%	±3.1	335	±123	9.7%	±3.4	240	±78	6.9%	±2.5	359	±138	13.0%	±5.2	482	±195	10.6%	±4.1	224	±94	8.2%	±3.3	244	±137	10.0%	±5.6	57	±45	1.3%	±1.0	1,221	±409	9.0%	±2.2	201	±103	7.7%	±4.0	424
French (except Basque)	57	±50	2.2%	±1.9	64	±41	2.2%	±1.6	124	±65	3.0%	±1.6	83	±56	2.4%	±1.6	155	±119	4.5%	±3.4	53	±42	1.9%	±1.4	118	±65	2.6%	±1.4	121	±69	4.4%	±2.5	13	±14	0.5%	±0.6	15	±20	0.3%	±0.4	206	±106	1.5%	±0.9	0	±12	0.0%	±1.3	71
French Canadian	8	±13	0.3%	±0.5	0	±12	0.0%	±1.2	18	±29	0.4%	±0.7	36	±41	1.0%	±1.2	32	±36	0.9%	±1.0	7	±11	0.3%	±0.4	6	±11	0.1%	±0.2	0	±12	0.0%	±1.3	10	±16	0.4%	±0.7	0	±12	0.0%	±0.8	73	±54	0.5%	±0.4	26	±27	1.0%	±1.0	58
German	327	±144	12.9%	±5.5	181	±90	6.2%	±3.7	502	±150	12.3%	±3.8	323	±130	9.3%	±3.7	459	±203	13.2%	±5.9	525	±260	19.0%	±7.9	524	±158	11.5%	±3.5	363	±206	13.2%	±7.4	370	±167	15.1%	±7.1	750	±288	16.6%	±6.2	1,424	±575	10.6%	±3.1	295	±183	11.3%	±6.4	559
Greek	57	±76	2.2%	±3.0	36	±49	1.2%	±1.6	17	±27	0.4%	±0.7	7	±10	0.2%	±0.3	0	±12	0.0%	±1.0	18	±16	0.7%	±0.6	7	±12	0.2%	±0.3	12	±18	0.4%	±0.7	30	±47	1.2%	±1.9	0	±12	0.0%	±0.8	0	±19	0.0%	±0.3	0	±12	0.0%	±1.3	54
Hungarian	9	±16	0.4%	±0.6	8	±13	0.3%	±0.5	25	±43	0.6%	±1.0	0	±12	0.0%	±1.0	0	±12	0.0%	±1.0	54	±94	2.0%	±3.3	0	±12	0.0%	±0.8	0	±12	0.0%	±1.3	0	±12	0.0%	±1.4	33	±54	0.7%	±1.2	0	±19	0.0%	±0.3	17	±26	0.6%	±0.9	0
Irish	284	±136	11.2%	±5.2	363	±227	12.4%	±7.4	575	±159	14.1%	±4.1	302	±131	8.7%	±3.7	430	±184	12.4%	±5.5	509	±178	18.4%	±6.2	332	±143	7.3%	±3.0	340	±123	12.4%	±4.7	240	±120	9.8%	±5.1	313	±123	6.9%	±2.8	1,077	±364	8.0%	±1.9	209	±109	8.0%	±3.9	179
Italian	175	±120	6.9%	±4.7	80	±51	2.7%	±2.0	225	±116	5.5%	±2.9	144	±78	4.2%	±2.3	202	±94	5.8%	±2.8	238	±135	8.6%	±4.7	121	±76	2.7%	±1.7	90	±95	3.3%	±3.4	61	±53	2.5%	±2.3	217	±171	4.8%	±3.7	657	±235	4.9%	±1.4	30	±27	1.1%	±1.1	126
Lithuanian	0	±12	0.0%	±1.4	0	±12	0.0%	±1.2	17	±26	0.4%	±0.6	0	±12	0.0%	±1.0	44	±61	1.3%	±1.8	0	±12	0.0%	±1.3	0	±12	0.0%	±0.8	23	±26	0.8%	±0.9	0	±12	0.0%	±1.4	0	±12	0.0%	±0.8	10	±8	0.1%	±0.1	0	±12	0.0%	±1.3	0
Norwegian	30	±47	1.2%	±1.9	6	±12	0.2%	±0.4	36	±32	0.9%	±0.8	37	±49	1.1%	±1.4	24	±38	0.7%	±1.1	7	±10	0.3%	±0.4	64	±85	1.4%	±1.9	48	±55	1.7%	±2.0	6	±13	0.2%	±0.5	3	±6	0.1%	±0.1	40	±59	0.3%	±0.4	0	±12	0.0%	±1.3	23
Polish	30	±31	1.2%	±1.2	34	±40	1.2%	±1.4	107	±63	2.6%	±1.6	101	±63	2.9%	±1.9	132	±100	3.8%	±3.0	126	±121	4.6%	±4.4	40	±29	0.9%	±0.6	72	±97	2.6%	±3.5	21	±26	0.9%	±1.0	66	±59	1.5%	±1.3	302	±153	2.2%	±1.1	36	±35	1.4%	±1.3	29
Portuguese	0	±12	0.0%	±1.4	9	±15	0.3%	±0.5	84	±90	2.1%	±2.2	0	±12	0.0%	±1.0	0	±12	0.0%	±1.0	0	±12	0.0%	±1.3	0	±12	0.0%	±0.8	0	±12	0.0%	±1.3	0	±12	0.0%	±1.4	0	±12	0.0%	±0.8	0	±19	0.0%	±0.3	0	±12	0.0%	±1.3	38
Russian	0	±12	0.0%	±1.4	21	±25	0.7%	±0.9	51	±54	1.3%	±1.3	27	±24	0.8%	±0.7	42	±47	1.2%	±1.4	0	±12	0.0%	±1.3	9	±15	0.2%	±0.3	0	±12	0.0%	±1.3	4	±7	0.2%	±0.3	28	±35	0.6%	±0.8	14	±28	0.1%	±0.2	10	±15	0.4%	±0.6	76
Scotch-Irish	24	±41	0.9%	±1.7	28	±42	1.0%	±1.4	77	±72	1.9%	±1.8	142	±136	4.1%	±3.8	44	±39	1.3%	±1.1	61	±50	2.2%	±1.9	53	±46	1.2%	±1.0	119	±108	4.3%	±3.9	12	±20	0.5%	±0.8	11	±17	0.2%	±0.4	31	±36	0.2%	±0.3	4	±9	0.2%	±0.4	38
Scottish	61	±48	2.4%	±1.9	80	±52	2.7%	±2.0	114	±68	2.8%	±1.6	57	±39	1.6%	±1.2	71	±64	2.0%	±1.9	69	±48	2.5%	±1.8	42	±39	0.9%	±0.8	36	±31	1.3%	±1.1	28	±30	1.1%	±1.2	125	±136	2.8%	±3.0	277	±169	2.1%	±1.1	0	±12	0.0%	±1.3	152
Slovak	0	±12	0.0%	±1.4	0	±12	0.0%	±1.2	0	±12	0.0%	±0.9	0	±12	0.0%	±1.0	0	±12	0.0%	±1.0	0	±12	0.0%	±1.3	10	±15	0.2%	±0.3	0	±12	0.0%	±1.3	0	±12	0.0%	±1.4	0	±12	0.0%	±0.8	0	±19	0.0%	±0.3	0	±12	0.0%	±1.3	0
Subsaharan African	119	±130	4.7%	±5.2	14	±27	0.5%	±1.0	32	±49	0.8%	±1.2	14	±26	0.4%	±0.7	39	±62	1.1%	±1.8	18	±20	0.7%	±0.7	18	±29	0.4%	±0.6	34	±56	1.2%	±2.1	0	±12	0.0%	±1.4	172	±189	3.8%	±4.1	241	±123	1.8%	±1.0	236	±280	9.0%	±9.9	75
Swedish	0	±12	0.0%	±1.4	0	±12	0.0%	±1.2	56	±45	1.4%	±1.1	47	±53	1.4%	±1.5	41	±52	1.2%	±1.5	30	±38	1.1%	±1.4	14	±21	0.3%	±0.5	42	±52	1.5%	±1.9	0	±12	0.0%	±1.4	102	±117	2.3%	±2.5	104	±122	0.8%	±0.8	31	±28	1.2%	±1.1	0
Swiss	0	±12	0.0%	±1.4	0	±12	0.0%	±1.2	0	±12	0.0%	±0.9	12	±15	0.3%	±0.4	0	±12	0.0%	±1.0	13	±14	0.5%	±0.5	10	±16	0.2%	±0.4	0	±12	0.0%	±1.3	0	±12	0.0%	±1.4	0	±12	0.0%	±0.8	51	±62	0.4%	±0.5	8	±12	0.3%	±0.5	0
Ukrainian	0	±12	0.0%	±1.4	0	±12	0.0%	±1.2	8	±14	0.2%	±0.3	81	±134	2.3%	±3.9	0	±12	0.0%	±1.0	0	±12	0.0%	±1.3	28	±35	0.6%	±0.8	0	±12	0.0%	±1.3	0	±12	0.0%	±1.4	0	±12	0.0%	±0.8	1	±3	0.0%	±0.1	0	±12	0.0%	±1.3	0
Welsh	25	±27	1.0%	±1.1	0	±12	0.0%	±1.2	0	±12	0.0%	±0.9	0	±12	0.0%	±1.0	53	±50	1.5%	±1.5	12	±18	0.4%	±0.7	60	±56	1.3%	±1.2	42	±50	1.5%	±1.9	0	±12	0.0%	±1.4	50	±38	1.1%	±0.8	66	±59	0.5%	±0.5	44	±56	1.7%	±2.1	27
West Indian (excluding Hispanic origin groups)	0	±12	0.0%	±1.4	91	±86	3.1%	±2.8	0	±12	0.0%	±0.9	8	±13	0.2%	±0.4	0	±12	0.0%	±1.0	68	±41	2.5%	±1.6	0	±12	0.0%	±0.8	0	±12	0.0%	±1.3	0	±12	0.0%	±1.4	85	±132	1.9%	±2.9	174	±96	1.3%	±0.7	22	±34	0.8%	±1.3	10
[truncated: 275 more columns]
