# Supplementary material for: Estimating the Health Effects of Adding Bicycle and Pedestrian Paths at the Census Tract Level: Multiple Model Comparison
Source: JMIR Public Health Surveill. 2022 Aug 24;8(8):e37379. doi: 10.2196/37379 (PMC9453587; doi:10.2196/37379)
Supplement: Multimedia Appendix 1 [file publichealth_v8i8e37379_app1.zip › appendix_1/norfolk/DP04-HOUSING/2013/ACS_2013_DP04_data.csv]

Label (Grouping)	Census Tract 1, Norfolk city, Virginia!!Estimate	Census Tract 1, Norfolk city, Virginia!!Margin of Error	Census Tract 1, Norfolk city, Virginia!!Percent	Census Tract 1, Norfolk city, Virginia!!Percent Margin of Error	Census Tract 2.01, Norfolk city, Virginia!!Estimate	Census Tract 2.01, Norfolk city, Virginia!!Margin of Error	Census Tract 2.01, Norfolk city, Virginia!!Percent	Census Tract 2.01, Norfolk city, Virginia!!Percent Margin of Error	Census Tract 2.02, Norfolk city, Virginia!!Estimate	Census Tract 2.02, Norfolk city, Virginia!!Margin of Error	Census Tract 2.02, Norfolk city, Virginia!!Percent	Census Tract 2.02, Norfolk city, Virginia!!Percent Margin of Error	Census Tract 3, Norfolk city, Virginia!!Estimate	Census Tract 3, Norfolk city, Virginia!!Margin of Error	Census Tract 3, Norfolk city, Virginia!!Percent	Census Tract 3, Norfolk city, Virginia!!Percent Margin of Error	Census Tract 4, Norfolk city, Virginia!!Estimate	Census Tract 4, Norfolk city, Virginia!!Margin of Error	Census Tract 4, Norfolk city, Virginia!!Percent	Census Tract 4, Norfolk city, Virginia!!Percent Margin of Error	Census Tract 5, Norfolk city, Virginia!!Estimate	Census Tract 5, Norfolk city, Virginia!!Margin of Error	Census Tract 5, Norfolk city, Virginia!!Percent	Census Tract 5, Norfolk city, Virginia!!Percent Margin of Error	Census Tract 6, Norfolk city, Virginia!!Estimate	Census Tract 6, Norfolk city, Virginia!!Margin of Error	Census Tract 6, Norfolk city, Virginia!!Percent	Census Tract 6, Norfolk city, Virginia!!Percent Margin of Error	Census Tract 7, Norfolk city, Virginia!!Estimate	Census Tract 7, Norfolk city, Virginia!!Margin of Error	Census Tract 7, Norfolk city, Virginia!!Percent	Census Tract 7, Norfolk city, Virginia!!Percent Margin of Error	Census Tract 8, Norfolk city, Virginia!!Estimate	Census Tract 8, Norfolk city, Virginia!!Margin of Error	Census Tract 8, Norfolk city, Virginia!!Percent	Census Tract 8, Norfolk city, Virginia!!Percent Margin of Error	Census Tract 9.01, Norfolk city, Virginia!!Estimate	Census Tract 9.01, Norfolk city, Virginia!!Margin of Error	Census Tract 9.01, Norfolk city, Virginia!!Percent	Census Tract 9.01, Norfolk city, Virginia!!Percent Margin of Error	Census Tract 9.02, Norfolk city, Virginia!!Estimate	Census Tract 9.02, Norfolk city, Virginia!!Margin of Error	Census Tract 9.02, Norfolk city, Virginia!!Percent	Census Tract 9.02, Norfolk city, Virginia!!Percent Margin of Error	Census Tract 11, Norfolk city, Virginia!!Estimate	Census Tract 11, Norfolk city, Virginia!!Margin of Error	Census Tract 11, Norfolk city, Virginia!!Percent	Census Tract 11, Norfolk city, Virginia!!Percent Margin of Error	Census Tract 12, Norfolk city, Virginia!!Estimate
HOUSING OCCUPANCY
Total housing units	1,305	±60	1,305	(X)	1,493	±62	1,493	(X)	1,708	±56	1,708	(X)	1,750	±54	1,750	(X)	2,278	±93	2,278	(X)	1,548	±44	1,548	(X)	1,879	±63	1,879	(X)	1,268	±36	1,268	(X)	981	±63	981	(X)	1,037	±86	1,037	(X)	478	±38	478	(X)	1,434	±86	1,434	(X)	1,831
Occupied housing units	1,103	±125	84.5%	±8.3	1,254	±108	84.0%	±6.6	1,557	±114	91.2%	±6.1	1,518	±123	86.7%	±6.0	1,842	±172	80.9%	±7.0	1,250	±149	80.7%	±9.0	1,690	±85	89.9%	±4.3	1,116	±108	88.0%	±7.3	955	±67	97.3%	±3.0	979	±98	94.4%	±4.6	444	±46	92.9%	±6.4	1,206	±149	84.1%	±8.6	1,582
Vacant housing units	202	±107	15.5%	±8.3	239	±99	16.0%	±6.6	151	±104	8.8%	±6.1	232	±104	13.3%	±6.0	436	±161	19.1%	±7.0	298	±138	19.3%	±9.0	189	±82	10.1%	±4.3	152	±91	12.0%	±7.3	26	±29	2.7%	±3.0	58	±47	5.6%	±4.6	34	±31	7.1%	±6.4	228	±121	15.9%	±8.6	249
Homeowner vacancy rate	0.0	±9.3	(X)	(X)	6.3	±10.1	(X)	(X)	0.0	±4.3	(X)	(X)	6.2	±7.6	(X)	(X)	7.5	±11.9	(X)	(X)	12.0	±10.0	(X)	(X)	1.4	±2.3	(X)	(X)	0.0	±4.8	(X)	(X)	0.0	±9.1	(X)	(X)	-	**	(X)	(X)	0.0	±100.0	(X)	(X)	0.0	±14.3	(X)	(X)	8.3
Rental vacancy rate	11.9	±10.5	(X)	(X)	9.1	±6.8	(X)	(X)	10.6	±9.2	(X)	(X)	9.2	±6.9	(X)	(X)	8.0	±5.2	(X)	(X)	6.4	±6.4	(X)	(X)	9.8	±5.9	(X)	(X)	19.5	±14.0	(X)	(X)	2.7	±4.4	(X)	(X)	5.0	±4.4	(X)	(X)	5.6	±5.9	(X)	(X)	12.8	±7.6	(X)	(X)	8.8
UNITS IN STRUCTURE
Total housing units	1,305	±60	1,305	(X)	1,493	±62	1,493	(X)	1,708	±56	1,708	(X)	1,750	±54	1,750	(X)	2,278	±93	2,278	(X)	1,548	±44	1,548	(X)	1,879	±63	1,879	(X)	1,268	±36	1,268	(X)	981	±63	981	(X)	1,037	±86	1,037	(X)	478	±38	478	(X)	1,434	±86	1,434	(X)	1,831
1-unit, detached	439	±99	33.6%	±7.3	389	±93	26.1%	±6.2	1,140	±99	66.7%	±5.4	565	±122	32.3%	±6.7	372	±114	16.3%	±5.0	921	±107	59.5%	±7.2	886	±101	47.2%	±4.9	876	±84	69.1%	±6.5	451	±81	46.0%	±7.9	70	±56	6.8%	±5.2	28	±20	5.9%	±4.3	311	±88	21.7%	±6.0	633
1-unit, attached	78	±60	6.0%	±4.6	181	±83	12.1%	±5.5	151	±77	8.8%	±4.6	159	±82	9.1%	±4.6	420	±118	18.4%	±5.3	70	±52	4.5%	±3.3	56	±43	3.0%	±2.3	33	±24	2.6%	±1.9	78	±44	8.0%	±4.5	777	±120	74.9%	±9.3	288	±51	60.3%	±10.0	116	±70	8.1%	±4.9	78
2 units	144	±83	11.0%	±6.2	100	±64	6.7%	±4.3	153	±85	9.0%	±4.9	112	±63	6.4%	±3.6	174	±82	7.6%	±3.6	174	±71	11.2%	±4.6	54	±35	2.9%	±1.9	48	±42	3.8%	±3.3	305	±87	31.1%	±8.8	48	±45	4.6%	±4.4	0	±19	0.0%	±7.1	93	±63	6.5%	±4.3	140
3 or 4 units	188	±73	14.4%	±5.7	216	±75	14.5%	±5.1	41	±30	2.4%	±1.8	258	±77	14.7%	±4.4	402	±133	17.6%	±5.7	10	±18	0.6%	±1.1	226	±88	12.0%	±4.6	20	±23	1.6%	±1.9	20	±27	2.0%	±2.7	88	±55	8.5%	±5.3	3	±5	0.6%	±1.1	8	±14	0.6%	±1.0	162
5 to 9 units	395	±131	30.3%	±9.6	264	±98	17.7%	±6.6	80	±63	4.7%	±3.7	208	±98	11.9%	±5.6	493	±128	21.6%	±5.7	175	±82	11.3%	±5.3	300	±96	16.0%	±5.2	46	±47	3.6%	±3.7	83	±70	8.5%	±6.9	50	±54	4.8%	±5.2	111	±47	23.2%	±9.5	267	±120	18.6%	±8.3	245
10 to 19 units	61	±61	4.7%	±4.8	200	±94	13.4%	±6.2	108	±68	6.3%	±4.0	130	±65	7.4%	±3.7	335	±129	14.7%	±5.5	161	±93	10.4%	±5.9	273	±110	14.5%	±5.8	132	±71	10.4%	±5.7	27	±23	2.8%	±2.4	0	±12	0.0%	±3.3	24	±21	5.0%	±4.2	464	±146	32.4%	±9.8	363
20 or more units	0	±12	0.0%	±2.6	143	±65	9.6%	±4.2	35	±30	2.0%	±1.8	318	±63	18.2%	±3.8	82	±64	3.6%	±2.8	18	±28	1.2%	±1.8	84	±41	4.5%	±2.2	113	±72	8.9%	±5.7	0	±12	0.0%	±3.5	4	±7	0.4%	±0.7	18	±26	3.8%	±5.3	170	±94	11.9%	±6.6	210
Mobile home	0	±12	0.0%	±2.6	0	±12	0.0%	±2.3	0	±12	0.0%	±2.0	0	±12	0.0%	±2.0	0	±12	0.0%	±1.5	19	±33	1.2%	±2.1	0	±12	0.0%	±1.8	0	±12	0.0%	±2.7	17	±26	1.7%	±2.7	0	±12	0.0%	±3.3	6	±10	1.3%	±2.1	5	±11	0.3%	±0.8	0
Boat, RV, van, etc.	0	±12	0.0%	±2.6	0	±12	0.0%	±2.3	0	±12	0.0%	±2.0	0	±12	0.0%	±2.0	0	±12	0.0%	±1.5	0	±12	0.0%	±2.2	0	±12	0.0%	±1.8	0	±12	0.0%	±2.7	0	±12	0.0%	±3.5	0	±12	0.0%	±3.3	0	±19	0.0%	±7.1	0	±12	0.0%	±2.4	0
YEAR STRUCTURE BUILT
Total housing units	1,305	±60	1,305	(X)	1,493	±62	1,493	(X)	1,708	±56	1,708	(X)	1,750	±54	1,750	(X)	2,278	±93	2,278	(X)	1,548	±44	1,548	(X)	1,879	±63	1,879	(X)	1,268	±36	1,268	(X)	981	±63	981	(X)	1,037	±86	1,037	(X)	478	±38	478	(X)	1,434	±86	1,434	(X)	1,831
Built 2010 or later	0	±12	0.0%	±2.6	0	±12	0.0%	±2.3	0	±12	0.0%	±2.0	17	±20	1.0%	±1.2	0	±12	0.0%	±1.5	26	±42	1.7%	±2.7	0	±12	0.0%	±1.8	0	±12	0.0%	±2.7	0	±12	0.0%	±3.5	14	±19	1.4%	±1.8	0	±19	0.0%	±7.1	0	±12	0.0%	±2.4	0
Built 2000 to 2009	87	±60	6.7%	±4.5	19	±21	1.3%	±1.4	87	±50	5.1%	±2.9	63	±36	3.6%	±2.1	106	±66	4.7%	±2.9	60	±38	3.9%	±2.5	94	±58	5.0%	±3.1	17	±20	1.3%	±1.6	43	±59	4.4%	±5.7	32	±34	3.1%	±3.4	34	±27	7.1%	±5.5	74	±54	5.2%	±3.8	76
Built 1990 to 1999	100	±83	7.7%	±6.2	65	±54	4.4%	±3.6	131	±69	7.7%	±4.0	187	±89	10.7%	±5.1	171	±98	7.5%	±4.3	36	±30	2.3%	±1.9	252	±93	13.4%	±5.0	36	±32	2.8%	±2.6	6	±10	0.6%	±1.1	307	±102	29.6%	±9.6	58	±37	12.1%	±7.5	335	±125	23.4%	±8.6	126
Built 1980 to 1989	224	±113	17.2%	±8.9	243	±91	16.3%	±6.2	180	±87	10.5%	±5.2	412	±108	23.5%	±6.1	813	±152	35.7%	±6.5	97	±59	6.3%	±3.8	74	±42	3.9%	±2.2	151	±66	11.9%	±5.2	25	±27	2.5%	±2.7	177	±81	17.1%	±7.9	44	±30	9.2%	±6.2	410	±146	28.6%	±10.1	198
Built 1970 to 1979	69	±66	5.3%	±5.1	463	±112	31.0%	±7.5	204	±93	11.9%	±5.5	153	±85	8.7%	±4.8	330	±125	14.5%	±5.4	116	±57	7.5%	±3.8	179	±84	9.5%	±4.4	167	±63	13.2%	±5.0	136	±55	13.9%	±5.7	155	±78	14.9%	±7.1	50	±33	10.5%	±6.7	247	±97	17.2%	±6.5	167
Built 1960 to 1969	280	±102	21.5%	±7.8	213	±85	14.3%	±5.7	208	±89	12.2%	±5.1	231	±80	13.2%	±4.5	338	±140	14.8%	±6.0	264	±85	17.1%	±5.5	259	±93	13.8%	±4.8	115	±72	9.1%	±5.7	204	±83	20.8%	±8.5	248	±94	23.9%	±8.6	137	±51	28.7%	±10.3	118	±67	8.2%	±4.7	435
Built 1950 to 1959	215	±97	16.5%	±7.1	162	±58	10.9%	±3.9	641	±103	37.5%	±6.3	134	±69	7.7%	±4.0	231	±96	10.1%	±4.3	367	±100	23.7%	±6.4	302	±95	16.1%	±5.0	249	±80	19.6%	±6.4	280	±90	28.5%	±9.0	100	±71	9.6%	±6.8	93	±48	19.5%	±9.8	73	±52	5.1%	±3.6	284
Built 1940 to 1949	213	±102	16.3%	±7.7	95	±59	6.4%	±4.0	144	±70	8.4%	±4.0	329	±105	18.8%	±6.0	40	±27	1.8%	±1.2	194	±85	12.5%	±5.5	493	±109	26.2%	±5.8	510	±98	40.2%	±7.4	228	±87	23.2%	±8.7	4	±8	0.4%	±0.7	40	±31	8.4%	±6.3	66	±42	4.6%	±2.9	159
Built 1939 or earlier	117	±71	9.0%	±5.4	233	±97	15.6%	±6.4	113	±65	6.6%	±3.8	224	±87	12.8%	±5.0	249	±116	10.9%	±5.0	388	±111	25.1%	±7.1	226	±86	12.0%	±4.5	23	±25	1.8%	±2.0	59	±47	6.0%	±4.7	0	±12	0.0%	±3.3	22	±21	4.6%	±4.5	111	±64	7.7%	±4.4	386
ROOMS
Total housing units	1,305	±60	1,305	(X)	1,493	±62	1,493	(X)	1,708	±56	1,708	(X)	1,750	±54	1,750	(X)	2,278	±93	2,278	(X)	1,548	±44	1,548	(X)	1,879	±63	1,879	(X)	1,268	±36	1,268	(X)	981	±63	981	(X)	1,037	±86	1,037	(X)	478	±38	478	(X)	1,434	±86	1,434	(X)	1,831
1 room	113	±99	8.7%	±7.5	112	±71	7.5%	±4.8	0	±12	0.0%	±2.0	105	±72	6.0%	±4.1	233	±134	10.2%	±5.8	0	±12	0.0%	±2.2	99	±74	5.3%	±4.0	0	±12	0.0%	±2.7	5	±8	0.5%	±0.8	20	±30	1.9%	±2.9	0	±19	0.0%	±7.1	56	±66	3.9%	±4.7	89
2 rooms	33	±35	2.5%	±2.7	36	±20	2.4%	±1.4	0	±12	0.0%	±2.0	47	±31	2.7%	±1.8	113	±65	5.0%	±2.9	33	±39	2.1%	±2.5	28	±25	1.5%	±1.3	0	±12	0.0%	±2.7	56	±54	5.7%	±5.2	0	±12	0.0%	±3.3	0	±19	0.0%	±7.1	77	±62	5.4%	±4.3	36
3 rooms	175	±101	13.4%	±7.7	349	±105	23.4%	±6.8	98	±75	5.7%	±4.4	281	±109	16.1%	±6.2	529	±143	23.2%	±6.1	217	±96	14.0%	±6.3	229	±96	12.2%	±5.1	109	±66	8.6%	±5.2	168	±67	17.1%	±6.7	34	±46	3.3%	±4.4	18	±26	3.8%	±5.3	460	±132	32.1%	±9.1	206
4 rooms	393	±100	30.1%	±7.6	533	±144	35.7%	±9.5	413	±123	24.2%	±7.1	547	±122	31.3%	±7.0	652	±180	28.6%	±7.8	307	±114	19.8%	±7.2	364	±115	19.4%	±6.0	170	±90	13.4%	±7.1	136	±61	13.9%	±6.4	30	±35	2.9%	±3.4	90	±46	18.8%	±9.2	444	±138	31.0%	±9.0	283
5 rooms	194	±90	14.9%	±6.7	256	±86	17.1%	±5.8	356	±99	20.8%	±5.9	322	±117	18.4%	±6.5	387	±143	17.0%	±6.3	363	±115	23.4%	±7.4	358	±100	19.1%	±5.5	250	±91	19.7%	±7.2	218	±73	22.2%	±7.1	414	±95	39.9%	±8.7	182	±52	38.1%	±10.1	145	±94	10.1%	±6.5	407
6 rooms	191	±79	14.6%	±5.9	124	±66	8.3%	±4.4	284	±86	16.6%	±5.0	193	±84	11.0%	±4.8	159	±83	7.0%	±3.6	201	±92	13.0%	±6.0	421	±112	22.4%	±5.7	174	±81	13.7%	±6.4	238	±80	24.3%	±8.1	249	±97	24.0%	±9.4	115	±45	24.1%	±9.2	140	±78	9.8%	±5.4	250
7 rooms	96	±56	7.4%	±4.3	24	±27	1.6%	±1.8	289	±91	16.9%	±5.4	123	±58	7.0%	±3.3	125	±59	5.5%	±2.7	185	±84	12.0%	±5.4	149	±70	7.9%	±3.7	331	±97	26.1%	±7.5	70	±45	7.1%	±4.6	198	±81	19.1%	±7.5	43	±25	9.0%	±5.3	71	±41	5.0%	±2.9	126
8 rooms	21	±24	1.6%	±1.9	48	±36	3.2%	±2.4	196	±62	11.5%	±3.7	77	±63	4.4%	±3.6	64	±48	2.8%	±2.1	149	±56	9.6%	±3.7	162	±76	8.6%	±4.0	185	±69	14.6%	±5.5	60	±39	6.1%	±4.0	47	±40	4.5%	±3.7	9	±10	1.9%	±2.1	15	±17	1.0%	±1.2	72
9 rooms or more	89	±57	6.8%	±4.4	11	±18	0.7%	±1.2	72	±40	4.2%	±2.3	55	±28	3.1%	±1.6	16	±20	0.7%	±0.9	93	±43	6.0%	±2.8	69	±44	3.7%	±2.3	49	±37	3.9%	±2.9	30	±25	3.1%	±2.6	45	±29	4.3%	±2.8	21	±17	4.4%	±3.6	26	±25	1.8%	±1.7	362
Median rooms	4.3	±0.3	(X)	(X)	4.0	±0.2	(X)	(X)	5.5	±0.4	(X)	(X)	4.3	±0.2	(X)	(X)	3.9	±0.3	(X)	(X)	5.1	±0.3	(X)	(X)	5.1	±0.3	(X)	(X)	6.1	±0.6	(X)	(X)	5.1	±0.4	(X)	(X)	5.6	±0.4	(X)	(X)	5.2	±0.2	(X)	(X)	3.8	±0.3	(X)	(X)	5.2
BEDROOMS
Total housing units	1,305	±60	1,305	(X)	1,493	±62	1,493	(X)	1,708	±56	1,708	(X)	1,750	±54	1,750	(X)	2,278	±93	2,278	(X)	1,548	±44	1,548	(X)	1,879	±63	1,879	(X)	1,268	±36	1,268	(X)	981	±63	981	(X)	1,037	±86	1,037	(X)	478	±38	478	(X)	1,434	±86	1,434	(X)	1,831
No bedroom	113	±99	8.7%	±7.5	112	±71	7.5%	±4.8	0	±12	0.0%	±2.0	105	±72	6.0%	±4.1	243	±137	10.7%	±6.0	0	±12	0.0%	±2.2	99	±74	5.3%	±4.0	0	±12	0.0%	±2.7	11	±14	1.1%	±1.4	20	±30	1.9%	±2.9	0	±19	0.0%	±7.1	56	±66	3.9%	±4.7	89
1 bedroom	240	±106	18.4%	±8.2	366	±91	24.5%	±6.1	70	±51	4.1%	±3.0	346	±99	19.8%	±5.7	434	±119	19.1%	±5.1	267	±93	17.2%	±6.0	276	±85	14.7%	±4.6	88	±72	6.9%	±5.6	216	±82	22.0%	±7.5	30	±47	2.9%	±4.5	18	±26	3.8%	±5.3	664	±133	46.3%	±9.2	255
2 bedrooms	509	±101	39.0%	±7.6	718	±148	48.1%	±9.6	737	±109	43.1%	±6.2	773	±129	44.2%	±7.3	1,146	±192	50.3%	±8.0	563	±110	36.4%	±6.9	604	±119	32.1%	±6.1	423	±109	33.4%	±8.9	208	±76	21.2%	±8.0	50	±40	4.8%	±3.9	104	±52	21.8%	±10.0	420	±137	29.3%	±9.0	787
3 bedrooms	327	±103	25.1%	±7.7	246	±87	16.5%	±5.7	658	±120	38.5%	±7.0	342	±97	19.5%	±5.3	332	±132	14.6%	±5.8	396	±86	25.6%	±5.7	708	±108	37.7%	±5.8	414	±113	32.6%	±8.9	443	±111	45.2%	±10.7	682	±98	65.8%	±9.5	262	±58	54.8%	±12.4	224	±92	15.6%	±6.4	169
4 bedrooms	116	±58	8.9%	±4.5	51	±44	3.4%	±2.9	243	±83	14.2%	±4.8	168	±67	9.6%	±3.8	87	±65	3.8%	±2.9	312	±93	20.2%	±6.0	172	±60	9.2%	±3.2	321	±107	25.3%	±8.4	91	±45	9.3%	±4.7	239	±105	23.0%	±9.3	94	±35	19.7%	±7.2	47	±39	3.3%	±2.8	359
5 or more bedrooms	0	±12	0.0%	±2.6	0	±12	0.0%	±2.3	0	±12	0.0%	±2.0	16	±19	0.9%	±1.1	36	±34	1.6%	±1.5	10	±15	0.6%	±1.0	20	±24	1.1%	±1.3	22	±27	1.7%	±2.1	12	±18	1.2%	±1.8	16	±21	1.5%	±2.0	0	±19	0.0%	±7.1	23	±24	1.6%	±1.6	172
HOUSING TENURE
Occupied housing units	1,103	±125	1,103	(X)	1,254	±108	1,254	(X)	1,557	±114	1,557	(X)	1,518	±123	1,518	(X)	1,842	±172	1,842	(X)	1,250	±149	1,250	(X)	1,690	±85	1,690	(X)	1,116	±108	1,116	(X)	955	±67	955	(X)	979	±98	979	(X)	444	±46	444	(X)	1,206	±149	1,206	(X)	1,582
Owner-occupied	359	±79	32.5%	±7.2	313	±90	25.0%	±7.0	794	±110	51.0%	±6.8	533	±104	35.1%	±6.8	405	±105	22.0%	±5.9	601	±118	48.1%	±8.4	672	±98	39.8%	±5.7	715	±98	64.1%	±8.1	368	±82	38.5%	±8.1	0	±12	0.0%	±3.5	5	±9	1.1%	±2.0	227	±79	18.8%	±6.3	736
Renter-occupied	744	±131	67.5%	±7.2	941	±120	75.0%	±7.0	763	±128	49.0%	±6.8	985	±140	64.9%	±6.8	1,437	±194	78.0%	±5.9	649	±141	51.9%	±8.4	1,018	±114	60.2%	±5.7	401	±106	35.9%	±8.1	587	±89	61.5%	±8.1	979	±98	100.0%	±3.5	439	±48	98.9%	±2.0	979	±147	81.2%	±6.3	846
Average household size of owner-occupied unit	2.52	±0.42	(X)	(X)	2.04	±0.52	(X)	(X)	2.72	±0.27	(X)	(X)	2.32	±0.37	(X)	(X)	1.91	±0.28	(X)	(X)	2.26	±0.31	(X)	(X)	2.75	±0.32	(X)	(X)	2.36	±0.26	(X)	(X)	2.98	±0.44	(X)	(X)	-	**	(X)	(X)	2.40	±1.05	(X)	(X)	2.31	±0.56	(X)	(X)	2.28
Average household size of renter-occupied unit	2.14	±0.28	(X)	(X)	2.26	±0.37	(X)	(X)	2.56	±0.37	(X)	(X)	2.01	±0.25	(X)	(X)	1.94	±0.26	(X)	(X)	2.26	±0.35	(X)	(X)	2.59	±0.27	(X)	(X)	2.58	±0.47	(X)	(X)	2.27	±0.30	(X)	(X)	3.83	±0.24	(X)	(X)	3.27	±0.28	(X)	(X)	2.13	±0.45	(X)	(X)	2.48
YEAR HOUSEHOLDER MOVED INTO UNIT
Occupied housing units	1,103	±125	1,103	(X)	1,254	±108	1,254	(X)	1,557	±114	1,557	(X)	1,518	±123	1,518	(X)	1,842	±172	1,842	(X)	1,250	±149	1,250	(X)	1,690	±85	1,690	(X)	1,116	±108	1,116	(X)	955	±67	955	(X)	979	±98	979	(X)	444	±46	444	(X)	1,206	±149	1,206	(X)	1,582
Moved in 2010 or later	353	±141	32.0%	±11.6	491	±109	39.2%	±8.7	408	±116	26.2%	±6.8	471	±120	31.0%	±7.2	778	±173	42.2%	±8.2	401	±117	32.1%	±8.5	403	±95	23.8%	±5.4	249	±100	22.3%	±8.1	338	±99	35.4%	±9.4	560	±118	57.2%	±10.4	250	±50	56.3%	±11.3	471	±144	39.1%	±10.2	426
Moved in 2000 to 2009	473	±144	42.9%	±12.2	576	±130	45.9%	±9.3	688	±120	44.2%	±7.3	746	±122	49.1%	±7.4	842	±162	45.7%	±7.8	614	±137	49.1%	±8.6	905	±125	53.6%	±6.8	452	±107	40.5%	±9.4	490	±94	51.3%	±9.5	419	±111	42.8%	±10.4	189	±60	42.6%	±11.4	581	±131	48.2%	±9.9	750
Moved in 1990 to 1999	200	±83	18.1%	±7.8	117	±65	9.3%	±5.0	191	±73	12.3%	±4.7	218	±88	14.4%	±5.6	137	±56	7.4%	±3.0	58	±36	4.6%	±2.8	157	±71	9.3%	±4.2	183	±72	16.4%	±6.5	81	±41	8.5%	±4.4	0	±12	0.0%	±3.5	0	±19	0.0%	±7.6	98	±45	8.1%	±3.7	177
Moved in 1980 to 1989	35	±30	3.2%	±2.7	21	±24	1.7%	±1.9	95	±49	6.1%	±3.1	57	±37	3.8%	±2.5	69	±49	3.7%	±2.6	84	±44	6.7%	±3.5	92	±56	5.4%	±3.3	95	±48	8.5%	±4.1	8	±9	0.8%	±1.0	0	±12	0.0%	±3.5	0	±19	0.0%	±7.6	13	±14	1.1%	±1.2	113
Moved in 1970 to 1979	31	±28	2.8%	±2.6	14	±17	1.1%	±1.4	77	±44	4.9%	±2.9	11	±13	0.7%	±0.8	6	±12	0.3%	±0.7	39	±32	3.1%	±2.5	60	±35	3.6%	±2.1	34	±29	3.0%	±2.6	20	±21	2.1%	±2.1	0	±12	0.0%	±3.5	5	±9	1.1%	±2.0	27	±26	2.2%	±2.2	66
Moved in 1969 or earlier	11	±18	1.0%	±1.6	35	±24	2.8%	±1.9	98	±46	6.3%	±2.9	15	±16	1.0%	±1.0	10	±15	0.5%	±0.8	54	±44	4.3%	±3.5	73	±38	4.3%	±2.2	103	±47	9.2%	±4.3	18	±18	1.9%	±1.8	0	±12	0.0%	±3.5	0	±19	0.0%	±7.6	16	±20	1.3%	±1.7	50
VEHICLES AVAILABLE
Occupied housing units	1,103	±125	1,103	(X)	1,254	±108	1,254	(X)	1,557	±114	1,557	(X)	1,518	±123	1,518	(X)	1,842	±172	1,842	(X)	1,250	±149	1,250	(X)	1,690	±85	1,690	(X)	1,116	±108	1,116	(X)	955	±67	955	(X)	979	±98	979	(X)	444	±46	444	(X)	1,206	±149	1,206	(X)	1,582
No vehicles available	106	±91	9.6%	±8.0	118	±60	9.4%	±4.9	71	±56	4.6%	±3.6	210	±90	13.8%	±5.8	141	±65	7.7%	±3.3	17	±19	1.4%	±1.5	60	±38	3.6%	±2.2	69	±48	6.2%	±4.3	19	±17	2.0%	±1.8	0	±12	0.0%	±3.5	0	±19	0.0%	±7.6	139	±82	11.5%	±6.6	112
1 vehicle available	405	±140	36.7%	±11.3	638	±110	50.9%	±8.4	626	±136	40.2%	±7.6	729	±128	48.0%	±7.2	975	±184	52.9%	±8.9	565	±137	45.2%	±8.8	840	±132	49.7%	±7.4	433	±113	38.8%	±8.7	429	±104	44.9%	±10.8	328	±100	33.5%	±9.4	147	±55	33.1%	±11.9	650	±138	53.9%	±11.6	665
2 vehicles available	411	±131	37.3%	±11.8	397	±119	31.7%	±8.4	574	±110	36.9%	±7.2	460	±117	30.3%	±7.5	624	±157	33.9%	±8.0	517	±121	41.4%	±8.3	618	±132	36.6%	±7.3	426	±90	38.2%	±7.3	379	±104	39.7%	±9.7	613	±107	62.6%	±10.1	260	±61	58.6%	±12.6	357	±157	29.6%	±11.3	653
3 or more vehicles available	181	±69	16.4%	±6.3	101	±58	8.1%	±4.5	286	±76	18.4%	±4.7	119	±66	7.8%	±4.3	102	±63	5.5%	±3.4	151	±60	12.1%	±4.8	172	±61	10.2%	±3.7	188	±55	16.8%	±5.1	128	±71	13.4%	±7.4	38	±49	3.9%	±4.9	37	±25	8.3%	±5.2	60	±38	5.0%	±3.2	152
HOUSE HEATING FUEL
Occupied housing units	1,103	±125	1,103	(X)	1,254	±108	1,254	(X)	1,557	±114	1,557	(X)	1,518	±123	1,518	(X)	1,842	±172	1,842	(X)	1,250	±149	1,250	(X)	1,690	±85	1,690	(X)	1,116	±108	1,116	(X)	955	±67	955	(X)	979	±98	979	(X)	444	±46	444	(X)	1,206	±149	1,206	(X)	1,582
Utility gas	494	±105	44.8%	±8.7	334	±99	26.6%	±7.7	819	±121	52.6%	±6.9	579	±149	38.1%	±9.2	361	±124	19.6%	±6.8	659	±129	52.7%	±8.3	510	±100	30.2%	±5.9	527	±110	47.2%	±9.1	669	±104	70.1%	±9.3	375	±114	38.3%	±10.6	160	±56	36.0%	±12.3	228	±73	18.9%	±5.5	737
Bottled, tank, or LP gas	0	±12	0.0%	±3.1	0	±12	0.0%	±2.7	0	±12	0.0%	±2.2	26	±28	1.7%	±1.8	0	±12	0.0%	±1.9	0	±12	0.0%	±2.8	0	±12	0.0%	±2.0	12	±18	1.1%	±1.7	9	±14	0.9%	±1.5	0	±12	0.0%	±3.5	5	±7	1.1%	±1.7	0	±12	0.0%	±2.9	20
Electricity	584	±126	52.9%	±9.1	886	±127	70.7%	±7.8	639	±123	41.0%	±7.1	844	±158	55.6%	±9.5	1,481	±201	80.4%	±6.8	501	±123	40.1%	±8.4	1,142	±119	67.6%	±5.8	460	±111	41.2%	±8.6	240	±89	25.1%	±9.2	600	±113	61.3%	±10.6	279	±65	62.8%	±12.5	961	±140	79.7%	±6.0	685
Fuel oil, kerosene, etc.	25	±29	2.3%	±2.6	19	±21	1.5%	±1.7	99	±40	6.4%	±2.6	59	±51	3.9%	±3.4	0	±12	0.0%	±1.9	79	±49	6.3%	±3.8	29	±27	1.7%	±1.6	107	±48	9.6%	±4.3	24	±18	2.5%	±2.0	4	±8	0.4%	±0.8	0	±19	0.0%	±7.6	11	±18	0.9%	±1.5	115
Coal or coke	0	±12	0.0%	±3.1	0	±12	0.0%	±2.7	0	±12	0.0%	±2.2	0	±12	0.0%	±2.3	0	±12	0.0%	±1.9	0	±12	0.0%	±2.8	0	±12	0.0%	±2.0	0	±12	0.0%	±3.1	0	±12	0.0%	±3.6	0	±12	0.0%	±3.5	0	±19	0.0%	±7.6	0	±12	0.0%	±2.9	0
Wood	0	±12	0.0%	±3.1	0	±12	0.0%	±2.7	0	±12	0.0%	±2.2	0	±12	0.0%	±2.3	0	±12	0.0%	±1.9	11	±12	0.9%	±1.0	9	±13	0.5%	±0.8	10	±15	0.9%	±1.4	0	±12	0.0%	±3.6	0	±12	0.0%	±3.5	0	±19	0.0%	±7.6	0	±12	0.0%	±2.9	7
Solar energy	0	±12	0.0%	±3.1	0	±12	0.0%	±2.7	0	±12	0.0%	±2.2	0	±12	0.0%	±2.3	0	±12	0.0%	±1.9	0	±12	0.0%	±2.8	0	±12	0.0%	±2.0	0	±12	0.0%	±3.1	0	±12	0.0%	±3.6	0	±12	0.0%	±3.5	0	±19	0.0%	±7.6	0	±12	0.0%	±2.9	0
Other fuel	0	±12	0.0%	±3.1	0	±12	0.0%	±2.7	0	±12	0.0%	±2.2	10	±16	0.7%	±1.1	0	±12	0.0%	±1.9	0	±12	0.0%	±2.8	0	±12	0.0%	±2.0	0	±12	0.0%	±3.1	0	±12	0.0%	±3.6	0	±12	0.0%	±3.5	0	±19	0.0%	±7.6	0	±12	0.0%	±2.9	0
No fuel used	0	±12	0.0%	±3.1	15	±23	1.2%	±1.8	0	±12	0.0%	±2.2	0	±12	0.0%	±2.3	0	±12	0.0%	±1.9	0	±12	0.0%	±2.8	0	±12	0.0%	±2.0	0	±12	0.0%	±3.1	13	±21	1.4%	±2.2	0	±12	0.0%	±3.5	0	±19	0.0%	±7.6	6	±12	0.5%	±1.0	18
SELECTED CHARACTERISTICS
Occupied housing units	1,103	±125	1,103	(X)	1,254	±108	1,254	(X)	1,557	±114	1,557	(X)	1,518	±123	1,518	(X)	1,842	±172	1,842	(X)	1,250	±149	1,250	(X)	1,690	±85	1,690	(X)	1,116	±108	1,116	(X)	955	±67	955	(X)	979	±98	979	(X)	444	±46	444	(X)	1,206	±149	1,206	(X)	1,582
Lacking complete plumbing facilities	0	±12	0.0%	±3.1	0	±12	0.0%	±2.7	0	±12	0.0%	±2.2	0	±12	0.0%	±2.3	0	±12	0.0%	±1.9	0	±12	0.0%	±2.8	0	±12	0.0%	±2.0	15	±21	1.3%	±1.9	0	±12	0.0%	±3.6	0	±12	0.0%	±3.5	0	±19	0.0%	±7.6	0	±12	0.0%	±2.9	0
Lacking complete kitchen facilities	0	±12	0.0%	±3.1	0	±12	0.0%	±2.7	0	±12	0.0%	±2.2	0	±12	0.0%	±2.3	0	±12	0.0%	±1.9	0	±12	0.0%	±2.8	12	±18	0.7%	±1.1	15	±21	1.3%	±1.9	0	±12	0.0%	±3.6	0	±12	0.0%	±3.5	0	±19	0.0%	±7.6	0	±12	0.0%	±2.9	0
No telephone service available	18	±25	1.6%	±2.2	16	±19	1.3%	±1.5	55	±37	3.5%	±2.3	40	±31	2.6%	±2.0	95	±45	5.2%	±2.3	46	±42	3.7%	±3.4	44	±32	2.6%	±1.9	32	±29	2.9%	±2.6	12	±14	1.3%	±1.4	6	±9	0.6%	±0.9	6	±7	1.4%	±1.6	65	±47	5.4%	±3.9	20
OCCUPANTS PER ROOM
Occupied housing units	1,103	±125	1,103	(X)	1,254	±108	1,254	(X)	1,557	±114	1,557	(X)	1,518	±123	1,518	(X)	1,842	±172	1,842	(X)	1,250	±149	1,250	(X)	1,690	±85	1,690	(X)	1,116	±108	1,116	(X)	955	±67	955	(X)	979	±98	979	(X)	444	±46	444	(X)	1,206	±149	1,206	(X)	1,582
1.00 or less	1,103	±125	100.0%	±3.1	1,198	±108	95.5%	±4.4	1,549	±115	99.5%	±0.8	1,500	±121	98.8%	±2.0	1,740	±182	94.5%	±4.5	1,229	±155	98.3%	±2.6	1,594	±104	94.3%	±3.6	1,116	±108	100.0%	±3.1	935	±69	97.9%	±2.1	952	±107	97.2%	±3.7	426	±49	95.9%	±5.7	1,112	±166	92.2%	±6.3	1,522
1.01 to 1.50	0	±12	0.0%	±3.1	9	±16	0.7%	±1.3	8	±13	0.5%	±0.8	18	±31	1.2%	±2.0	31	±43	1.7%	±2.3	21	±33	1.7%	±2.6	24	±28	1.4%	±1.6	0	±12	0.0%	±3.1	15	±18	1.6%	±1.9	7	±20	0.7%	±2.0	18	±26	4.1%	±5.7	63	±62	5.2%	±5.0	0
1.51 or more	0	±12	0.0%	±3.1	47	±52	3.7%	±4.0	0	±12	0.0%	±2.2	0	±12	0.0%	±2.3	71	±68	3.9%	±3.7	0	±12	0.0%	±2.8	72	±60	4.3%	±3.6	0	±12	0.0%	±3.1	5	±8	0.5%	±0.8	20	±30	2.0%	±3.1	0	±19	0.0%	±7.6	31	±42	2.6%	±3.6	60
VALUE
Owner-occupied units	359	±79	359	(X)	313	±90	313	(X)	794	±110	794	(X)	533	±104	533	(X)	405	±105	405	(X)	601	±118	601	(X)	672	±98	672	(X)	715	±98	715	(X)	368	±82	368	(X)	0	±12	0	(X)	5	±9	5	(X)	227	±79	227	(X)	736
Less than $50,000	7	±14	1.9%	±3.7	0	±12	0.0%	±10.6	31	±27	3.9%	±3.5	7	±11	1.3%	±1.9	17	±20	4.2%	±5.0	0	±12	0.0%	±5.7	0	±12	0.0%	±5.1	29	±30	4.1%	±4.2	31	±30	8.4%	±7.8	0	±12	-	**	0	±19	0.0%	±100.0	17	±20	7.5%	±9.4	10
$50,000 to $99,999	0	±12	0.0%	±9.3	0	±12	0.0%	±10.6	27	±26	3.4%	±3.2	17	±19	3.2%	±3.4	10	±13	2.5%	±3.3	4	±9	0.7%	±1.4	32	±30	4.8%	±4.4	73	±45	10.2%	±6.1	0	±12	0.0%	±9.1	0	±12	-	**	0	±19	0.0%	±100.0	17	±21	7.5%	±9.6	0
$100,000 to $149,999	24	±26	6.7%	±6.9	68	±38	21.7%	±12.2	167	±56	21.0%	±6.5	43	±28	8.1%	±5.0	28	±25	6.9%	±6.3	95	±57	15.8%	±8.5	56	±34	8.3%	±5.1	85	±45	11.9%	±6.1	4	±6	1.1%	±1.7	0	±12	-	**	0	±19	0.0%	±100.0	69	±37	30.4%	±15.4	64
$150,000 to $199,999	77	±50	21.4%	±13.8	144	±83	46.0%	±18.0	250	±73	31.5%	±8.3	109	±45	20.5%	±6.9	64	±44	15.8%	±10.7	180	±78	30.0%	±11.0	339	±94	50.4%	±11.7	238	±81	33.3%	±9.6	87	±63	23.6%	±15.4	0	±12	-	**	0	±19	0.0%	±100.0	27	±24	11.9%	±10.1	143
$200,000 to $299,999	153	±52	42.6%	±13.6	34	±27	10.9%	±9.3	291	±99	36.6%	±10.5	194	±71	36.4%	±10.9	136	±78	33.6%	±15.3	227	±80	37.8%	±11.1	239	±80	35.6%	±10.5	207	±64	29.0%	±9.1	211	±66	57.3%	±18.1	0	±12	-	**	5	±9	100.0%	±100.0	72	±62	31.7%	±21.5	91
$300,000 to $499,999	73	±55	20.3%	±14.2	45	±33	14.4%	±10.5	28	±24	3.5%	±3.1	125	±57	23.5%	±9.4	55	±41	13.6%	±10.3	73	±42	12.1%	±7.0	6	±11	0.9%	±1.6	83	±45	11.6%	±6.3	35	±44	9.5%	±11.2	0	±12	-	**	0	±19	0.0%	±100.0	9	±15	4.0%	±6.7	113
$500,000 to $999,999	25	±29	7.0%	±7.6	22	±23	7.0%	±7.3	0	±12	0.0%	±4.3	27	±21	5.1%	±3.9	95	±53	23.5%	±10.7	22	±21	3.7%	±3.4	0	±12	0.0%	±5.1	0	±12	0.0%	±4.8	0	±12	0.0%	±9.1	0	±12	-	**	0	±19	0.0%	±100.0	16	±21	7.0%	±8.8	199
$1,000,000 or more	0	±12	0.0%	±9.3	0	±12	0.0%	±10.6	0	±12	0.0%	±4.3	11	±17	2.1%	±3.2	0	±12	0.0%	±8.3	0	±12	0.0%	±5.7	0	±12	0.0%	±5.1	0	±12	0.0%	±4.8	0	±12	0.0%	±9.1	0	±12	-	**	0	±19	0.0%	±100.0	0	±12	0.0%	±14.3	116
Median (dollars)	233,100	±23,401	(X)	(X)	178,300	±18,769	(X)	(X)	185,900	±13,774	(X)	(X)	248,100	±24,758	(X)	(X)	265,000	±33,585	(X)	(X)	209,000	±25,693	(X)	(X)	181,900	±14,282	(X)	(X)	188,700	±10,215	(X)	(X)	219,400	±17,623	(X)	(X)	-	**	(X)	(X)	-	**	(X)	(X)	179,400	±63,901	(X)	(X)	417,200
MORTGAGE STATUS
Owner-occupied units	359	±79	359	(X)	313	±90	313	(X)	794	±110	794	(X)	533	±104	533	(X)	405	±105	405	(X)	601	±118	601	(X)	672	±98	672	(X)	715	±98	715	(X)	368	±82	368	(X)	0	±12	0	(X)	5	±9	5	(X)	227	±79	227	(X)	736
Housing units with a mortgage	287	±77	79.9%	±11.1	262	±90	83.7%	±10.6	622	±108	78.3%	±7.8	423	±103	79.4%	±7.8	354	±102	87.4%	±8.3	463	±105	77.0%	±11.1	505	±108	75.1%	±8.4	488	±79	68.3%	±8.4	308	±84	83.7%	±10.5	0	±12	-	**	5	±9	100.0%	±100.0	153	±70	67.4%	±15.8	447
Housing units without a mortgage	72	±42	20.1%	±11.1	51	±32	16.3%	±10.6	172	±65	21.7%	±7.8	110	±41	20.6%	±7.8	51	±35	12.6%	±8.3	138	±75	23.0%	±11.1	167	±53	24.9%	±8.4	227	±74	31.7%	±8.4	60	±39	16.3%	±10.5	0	±12	-	**	0	±19	0.0%	±100.0	74	±37	32.6%	±15.8	289
SELECTED MONTHLY OWNER COSTS (SMOC)
Housing units with a mortgage	287	±77	287	(X)	262	±90	262	(X)	622	±108	622	(X)	423	±103	423	(X)	354	±102	354	(X)	463	±105	463	(X)	505	±108	505	(X)	488	±79	488	(X)	308	±84	308	(X)	0	±12	0	(X)	5	±9	5	(X)	153	±70	153	(X)	447
Less than $300	0	±12	0.0%	±11.5	0	±12	0.0%	±12.5	0	±12	0.0%	±5.5	0	±12	0.0%	±7.9	0	±12	0.0%	±9.4	0	±12	0.0%	±7.3	0	±12	0.0%	±6.7	0	±12	0.0%	±6.9	0	±12	0.0%	±10.7	0	±12	-	**	0	±19	0.0%	±100.0	0	±12	0.0%	±20.3	0
$300 to $499	0	±12	0.0%	±11.5	0	±12	0.0%	±12.5	11	±16	1.8%	±2.6	0	±12	0.0%	±7.9	42	±56	11.9%	±14.5	0	±12	0.0%	±7.3	0	±12	0.0%	±6.7	16	±16	3.3%	±3.5	17	±26	5.5%	±8.2	0	±12	-	**	0	±19	0.0%	±100.0	0	±12	0.0%	±20.3	0
$500 to $699	7	±14	2.4%	±4.7	0	±12	0.0%	±12.5	49	±31	7.9%	±5.1	0	±12	0.0%	±7.9	0	±12	0.0%	±9.4	19	±31	4.1%	±6.4	0	±12	0.0%	±6.7	7	±14	1.4%	±2.8	4	±8	1.3%	±2.5	0	±12	-	**	0	±19	0.0%	±100.0	0	±12	0.0%	±20.3	0
$700 to $999	20	±23	7.0%	±8.1	26	±24	9.9%	±9.9	67	±38	10.8%	±6.2	65	±40	15.4%	±9.2	18	±22	5.1%	±6.4	38	±23	8.2%	±4.9	76	±55	15.0%	±11.4	29	±29	5.9%	±5.9	14	±14	4.5%	±4.4	0	±12	-	**	0	±19	0.0%	±100.0	19	±21	12.4%	±14.1	6
$1,000 to $1,499	57	±38	19.9%	±11.3	124	±76	47.3%	±22.7	157	±63	25.2%	±8.9	117	±57	27.7%	±11.6	58	±41	16.4%	±11.1	155	±65	33.5%	±12.0	237	±74	46.9%	±11.5	132	±56	27.0%	±10.6	49	±36	15.9%	±11.7	0	±12	-	**	0	±19	0.0%	±100.0	67	±51	43.8%	±24.4	95
$1,500 to $1,999	49	±40	17.1%	±14.6	59	±51	22.5%	±17.3	274	±78	44.1%	±10.1	113	±71	26.7%	±14.5	87	±48	24.6%	±13.1	140	±67	30.2%	±12.2	162	±92	32.1%	±15.2	158	±67	32.4%	±12.4	113	±63	36.7%	±19.3	0	±12	-	**	0	±19	0.0%	±100.0	55	±41	35.9%	±22.8	114
$2,000 or more	154	±70	53.7%	±17.9	53	±38	20.2%	±14.6	64	±44	10.3%	±6.3	128	±58	30.3%	±12.2	149	±63	42.1%	±12.9	111	±56	24.0%	±11.3	30	±28	5.9%	±5.3	146	±50	29.9%	±10.0	111	±76	36.0%	±21.1	0	±12	-	**	5	±9	100.0%	±100.0	12	±22	7.8%	±14.0	232
Median (dollars)	2,048	±274	(X)	(X)	1,439	±171	(X)	(X)	1,553	±148	(X)	(X)	1,570	±108	(X)	(X)	1,720	±317	(X)	(X)	1,560	±167	(X)	(X)	1,400	±122	(X)	(X)	1,639	±114	(X)	(X)	1,824	±254	(X)	(X)	-	**	(X)	(X)	-	**	(X)	(X)	1,263	±587	(X)	(X)	2,147
Housing units without a mortgage	72	±42	72	(X)	51	±32	51	(X)	172	±65	172	(X)	110	±41	110	(X)	51	±35	51	(X)	138	±75	138	(X)	167	±53	167	(X)	227	±74	227	(X)	60	±39	60	(X)	0	±12	0	(X)	0	±19	0	(X)	74	±37	74	(X)	289
Less than $100	0	±12	0.0%	±36.1	0	±12	0.0%	±43.1	0	±12	0.0%	±18.3	0	±12	0.0%	±26.7	0	±12	0.0%	±43.1	0	±12	0.0%	±22.2	0	±12	0.0%	±18.8	0	±12	0.0%	±14.3	0	±12	0.0%	±39.7	0	±12	-	**	0	±19	-	**	0	±12	0.0%	±35.5	0
$100 to $199	0	±12	0.0%	±36.1	0	±12	0.0%	±43.1	0	±12	0.0%	±18.3	0	±12	0.0%	±26.7	10	±15	19.6%	±29.2	0	±12	0.0%	±22.2	8	±13	4.8%	±7.6	20	±25	8.8%	±11.5	0	±12	0.0%	±39.7	0	±12	-	**	0	±19	-	**	8	±13	10.8%	±18.4	28
$200 to $299	13	±21	18.1%	±27.6	11	±17	21.6%	±30.9	0	±12	0.0%	±18.3	0	±12	0.0%	±26.7	0	±12	0.0%	±43.1	16	±18	11.6%	±11.2	0	±12	0.0%	±18.8	21	±18	9.3%	±8.1	6	±9	10.0%	±13.7	0	±12	-	**	0	±19	-	**	14	±19	18.9%	±25.4	0
$300 to $399	0	±12	0.0%	±36.1	0	±12	0.0%	±43.1	8	±13	4.7%	±7.4	0	±12	0.0%	±26.7	0	±12	0.0%	±43.1	52	±50	37.7%	±25.1	40	±30	24.0%	±16.5	70	±46	30.8%	±16.1	4	±6	6.7%	±9.7	0	±12	-	**	0	±19	-	**	6	±9	8.1%	±14.0	0
$400 or more	59	±40	81.9%	±27.6	40	±28	78.4%	±30.9	164	±64	95.3%	±7.4	110	±41	100.0%	±26.7	41	±32	80.4%	±29.2	70	±38	50.7%	±24.9	119	±48	71.3%	±15.9	116	±57	51.1%	±18.7	50	±36	83.3%	±17.1	0	±12	-	**	0	±19	-	**	46	±32	62.2%	±28.5	261
Median (dollars)	648	±99	(X)	(X)	485	±190	(X)	(X)	529	±98	(X)	(X)	684	±55	(X)	(X)	733	±204	(X)	(X)	408	±165	(X)	(X)	471	±53	(X)	(X)	409	±111	(X)	(X)	588	±198	(X)	(X)	-	**	(X)	(X)	-	**	(X)	(X)	464	±194	(X)	(X)	936
SELECTED MONTHLY OWNER COSTS AS A PERCENTAGE OF HOUSEHOLD INCOME (SMOCAPI)
Housing units with a mortgage (excluding units where SMOCAPI cannot be computed)	287	±77	287	(X)	262	±90	262	(X)	622	±108	622	(X)	423	±103	423	(X)	354	±102	354	(X)	463	±105	463	(X)	505	±108	505	(X)	488	±79	488	(X)	308	±84	308	(X)	0	±12	0	(X)	5	±9	5	(X)	153	±70	153	(X)	447
Less than 20.0 percent	53	±40	18.5%	±12.9	41	±28	15.6%	±11.3	195	±78	31.4%	±11.1	156	±76	36.9%	±15.0	95	±62	26.8%	±14.8	223	±77	48.2%	±12.4	134	±79	26.5%	±15.5	150	±63	30.7%	±12.0	88	±54	28.6%	±15.0	0	±12	-	**	0	±19	0.0%	±100.0	41	±45	26.8%	±23.8	156
20.0 to 24.9 percent	28	±24	9.8%	±8.5	58	±64	22.1%	±21.0	30	±21	4.8%	±3.6	65	±47	15.4%	±10.8	104	±58	29.4%	±14.3	37	±31	8.0%	±6.6	79	±41	15.6%	±8.2	54	±40	11.1%	±8.0	35	±37	11.4%	±11.3	0	±12	-	**	5	±9	100.0%	±100.0	15	±16	9.8%	±12.0	87
25.0 to 29.9 percent	28	±29	9.8%	±10.0	86	±59	32.8%	±19.3	112	±61	18.0%	±9.3	40	±26	9.5%	±6.5	36	±27	10.2%	±7.5	9	±14	1.9%	±2.9	49	±35	9.7%	±6.6	84	±53	17.2%	±10.7	6	±11	1.9%	±3.6	0	±12	-	**	0	±19	0.0%	±100.0	16	±18	10.5%	±11.4	57
30.0 to 34.9 percent	2	±9	0.7%	±3.1	21	±30	8.0%	±11.4	70	±40	11.3%	±6.4	7	±10	1.7%	±2.5	42	±32	11.9%	±8.6	56	±35	12.1%	±7.6	35	±32	6.9%	±6.2	8	±14	1.6%	±2.8	22	±21	7.1%	±7.8	0	±12	-	**	0	±19	0.0%	±100.0	7	±11	4.6%	±7.3	34
35.0 percent or more	176	±76	61.3%	±17.7	56	±41	21.4%	±15.4	215	±82	34.6%	±10.7	155	±80	36.6%	±15.5	77	±42	21.8%	±10.6	138	±64	29.8%	±11.2	208	±105	41.2%	±16.4	192	±61	39.3%	±11.3	157	±76	51.0%	±17.6	0	±12	-	**	0	±19	0.0%	±100.0	74	±46	48.4%	±23.1	113
Not computed	0	±12	(X)	(X)	0	±12	(X)	(X)	0	±12	(X)	(X)	0	±12	(X)	(X)	0	±12	(X)	(X)	0	±12	(X)	(X)	0	±12	(X)	(X)	0	±12	(X)	(X)	0	±12	(X)	(X)	0	±12	(X)	(X)	0	±19	(X)	(X)	0	±12	(X)	(X)	0
Housing unit without a mortgage (excluding units where SMOCAPI cannot be computed)	72	±42	72	(X)	51	±32	51	(X)	172	±65	172	(X)	110	±41	110	(X)	51	±35	51	(X)	138	±75	138	(X)	158	±56	158	(X)	227	±74	227	(X)	60	±39	60	(X)	0	±12	0	(X)	0	±19	0	(X)	74	±37	74	(X)	289
Less than 10.0 percent	34	±30	47.2%	±33.7	0	±12	0.0%	±43.1	46	±37	26.7%	±17.6	42	±32	38.2%	±25.5	10	±15	19.6%	±29.2	25	±22	18.1%	±13.9	101	±46	63.9%	±20.1	54	±37	23.8%	±16.5	23	±20	38.3%	±26.4	0	±12	-	**	0	±19	-	**	11	±13	14.9%	±17.7	99
10.0 to 14.9 percent	0	±12	0.0%	±36.1	16	±21	31.4%	±31.5	51	±37	29.7%	±17.9	32	±30	29.1%	±23.9	0	±12	0.0%	±43.1	59	±41	42.8%	±21.5	26	±30	16.5%	±17.4	37	±33	16.3%	±14.6	5	±10	8.3%	±14.8	0	±12	-	**	0	±19	-	**	19	±18	25.7%	±21.9	24
15.0 to 19.9 percent	20	±24	27.8%	±29.0	27	±23	52.9%	±35.7	35	±27	20.3%	±13.5	0	±12	0.0%	±26.7	0	±12	0.0%	±43.1	33	±40	23.9%	±22.2	16	±18	10.1%	±11.6	57	±44	25.1%	±16.0	11	±16	18.3%	±22.0	0	±12	-	**	0	±19	-	**	8	±13	10.8%	±18.4	36
20.0 to 24.9 percent	0	±12	0.0%	±36.1	0	±12	0.0%	±43.1	0	±12	0.0%	±18.3	29	±21	26.4%	±19.6	32	±28	62.7%	±35.4	0	±12	0.0%	±22.2	0	±12	0.0%	±19.7	23	±28	10.1%	±11.5	2	±4	3.3%	±6.1	0	±12	-	**	0	±19	-	**	0	±12	0.0%	±35.5	52
25.0 to 29.9 percent	11	±16	15.3%	±21.4	0	±12	0.0%	±43.1	0	±12	0.0%	±18.3	0	±12	0.0%	±26.7	0	±12	0.0%	±43.1	0	±12	0.0%	±22.2	7	±11	4.4%	±7.2	38	±32	16.7%	±12.9	8	±14	13.3%	±19.5	0	±12	-	**	0	±19	-	**	9	±16	12.2%	±21.0	10
30.0 to 34.9 percent	0	±12	0.0%	±36.1	0	±12	0.0%	±43.1	20	±15	11.6%	±9.6	7	±12	6.4%	±10.5	0	±12	0.0%	±43.1	0	±12	0.0%	±22.2	0	±12	0.0%	±19.7	0	±12	0.0%	±14.3	0	±12	0.0%	±39.7	0	±12	-	**	0	±19	-	**	16	±18	21.6%	±22.9	19
35.0 percent or more	7	±13	9.7%	±17.9	8	±13	15.7%	±24.8	20	±22	11.6%	±11.2	0	±12	0.0%	±26.7	9	±14	17.6%	±26.3	21	±22	15.2%	±18.7	8	±12	5.1%	±7.7	18	±21	7.9%	±9.2	11	±15	18.3%	±23.6	0	±12	-	**	0	±19	-	**	11	±19	14.9%	±22.8	49
Not computed	0	±12	(X)	(X)	0	±12	(X)	(X)	0	±12	(X)	(X)	0	±12	(X)	(X)	0	±12	(X)	(X)	0	±12	(X)	(X)	9	±16	(X)	(X)	0	±12	(X)	(X)	0	±12	(X)	(X)	0	±12	(X)	(X)	0	±19	(X)	(X)	0	±12	(X)	(X)	0
GROSS RENT
Occupied units paying rent	744	±131	744	(X)	895	±120	895	(X)	724	±129	724	(X)	977	±140	977	(X)	1,428	±195	1,428	(X)	619	±136	619	(X)	1,008	±115	1,008	(X)	356	±103	356	(X)	587	±89	587	(X)	937	±97	937	(X)	439	±48	439	(X)	979	±147	979	(X)	846
Less than $200	0	±12	0.0%	±4.6	0	±12	0.0%	±3.8	0	±12	0.0%	±4.7	0	±12	0.0%	±3.5	12	±19	0.8%	±1.3	0	±12	0.0%	±5.5	0	±12	0.0%	±3.4	0	±12	0.0%	±9.4	0	±12	0.0%	±5.8	0	±12	0.0%	±3.7	0	±19	0.0%	±7.7	0	±12	0.0%	±3.5	0
$200 to $299	0	±12	0.0%	±4.6	0	±12	0.0%	±3.8	0	±12	0.0%	±4.7	0	±12	0.0%	±3.5	0	±12	0.0%	±2.4	0	±12	0.0%	±5.5	0	±12	0.0%	±3.4	0	±12	0.0%	±9.4	0	±12	0.0%	±5.8	0	±12	0.0%	±3.7	0	±19	0.0%	±7.7	0	±12	0.0%	±3.5	0
$300 to $499	8	±12	1.1%	±1.6	10	±17	1.1%	±1.9	25	±40	3.5%	±5.5	18	±19	1.8%	±2.0	10	±16	0.7%	±1.1	10	±11	1.6%	±1.9	9	±14	0.9%	±1.4	25	±37	7.0%	±10.3	0	±12	0.0%	±5.8	0	±12	0.0%	±3.7	0	±19	0.0%	±7.7	5	±11	0.5%	±1.1	7
$500 to $749	150	±101	20.2%	±12.2	280	±97	31.3%	±11.2	26	±23	3.6%	±3.3	300	±103	30.7%	±9.4	243	±78	17.0%	±5.2	87	±70	14.1%	±10.4	136	±77	13.5%	±7.4	24	±39	6.7%	±10.3	75	±45	12.8%	±7.8	4	±8	0.4%	±0.8	0	±19	0.0%	±7.7	180	±99	18.4%	±9.7	69
$750 to $999	303	±118	40.7%	±15.4	335	±112	37.4%	±10.6	209	±87	28.9%	±11.6	475	±119	48.6%	±10.0	610	±151	42.7%	±9.4	222	±94	35.9%	±12.5	446	±125	44.2%	±11.0	105	±71	29.5%	±17.6	358	±91	61.0%	±11.9	30	±47	3.2%	±4.9	6	±10	1.4%	±2.3	610	±142	62.3%	±11.5	390
$1,000 to $1,499	207	±93	27.8%	±11.1	235	±94	26.3%	±9.6	331	±113	45.7%	±12.5	145	±81	14.8%	±8.4	376	±155	26.3%	±9.5	271	±89	43.8%	±12.5	379	±111	37.6%	±10.8	119	±69	33.4%	±17.3	110	±73	18.7%	±11.7	463	±104	49.4%	±10.9	234	±58	53.3%	±11.0	184	±92	18.8%	±8.8	319
$1,500 or more	76	±59	10.2%	±7.8	35	±29	3.9%	±3.3	133	±77	18.4%	±10.2	39	±27	4.0%	±2.8	177	±95	12.4%	±6.6	29	±29	4.7%	±4.5	38	±29	3.8%	±2.9	83	±49	23.3%	±13.2	44	±33	7.5%	±5.7	440	±115	47.0%	±10.6	199	±50	45.3%	±11.0	0	±12	0.0%	±3.5	61
Median (dollars)	951	±45	(X)	(X)	850	±74	(X)	(X)	1,100	±70	(X)	(X)	822	±46	(X)	(X)	940	±49	(X)	(X)	993	±63	(X)	(X)	960	±45	(X)	(X)	1,069	±130	(X)	(X)	908	±49	(X)	(X)	1,483	±67	(X)	(X)	1,474	±63	(X)	(X)	873	±31	(X)	(X)	979
No rent paid	0	±12	(X)	(X)	46	±47	(X)	(X)	39	±28	(X)	(X)	8	±13	(X)	(X)	9	±15	(X)	(X)	30	±25	(X)	(X)	10	±15	(X)	(X)	45	±55	(X)	(X)	0	±12	(X)	(X)	42	±42	(X)	(X)	0	±19	(X)	(X)	0	±12	(X)	(X)	0
GROSS RENT AS A PERCENTAGE OF HOUSEHOLD INCOME (GRAPI)
Occupied units paying rent (excluding units where GRAPI cannot be computed)	744	±131	744	(X)	874	±124	874	(X)	724	±129	724	(X)	977	±140	977	(X)	1,379	±198	1,379	(X)	604	±137	604	(X)	1,008	±115	1,008	(X)	356	±103	356	(X)	587	±89	587	(X)	916	±95	916	(X)	439	±48	439	(X)	969	±146	969	(X)	792
Less than 15.0 percent	20	±23	2.7%	±3.1	72	±59	8.2%	±6.7	18	±20	2.5%	±2.8	58	±48	5.9%	±4.9	153	±82	11.1%	±5.8	53	±49	8.8%	±7.9	52	±42	5.2%	±4.1	74	±67	20.8%	±16.8	104	±55	17.7%	±9.5	10	±22	1.1%	±2.4	28	±37	6.4%	±8.3	79	±63	8.2%	±6.6	107
15.0 to 19.9 percent	84	±64	11.3%	±8.6	94	±57	10.8%	±6.4	67	±39	9.3%	±5.5	90	±63	9.2%	±6.4	125	±74	9.1%	±5.1	58	±43	9.6%	±6.7	63	±48	6.3%	±4.7	47	±46	13.2%	±13.0	50	±36	8.5%	±5.8	30	±47	3.3%	±5.1	39	±28	8.9%	±6.3	151	±114	15.6%	±11.0	87
20.0 to 24.9 percent	195	±79	26.2%	±10.7	127	±67	14.5%	±7.8	40	±31	5.5%	±4.5	240	±95	24.6%	±9.2	127	±63	9.2%	±4.4	95	±66	15.7%	±9.7	192	±84	19.0%	±8.2	64	±55	18.0%	±15.4	74	±42	12.6%	±6.8	59	±50	6.4%	±5.2	10	±9	2.3%	±1.9	116	±65	12.0%	±6.6	86
25.0 to 29.9 percent	58	±53	7.8%	±6.8	182	±87	20.8%	±9.2	95	±70	13.1%	±9.2	62	±49	6.3%	±4.9	210	±99	15.2%	±7.4	81	±60	13.4%	±9.5	78	±49	7.7%	±4.8	23	±34	6.5%	±9.7	32	±22	5.5%	±3.9	55	±50	6.0%	±5.5	69	±48	15.7%	±10.6	180	±94	18.6%	±9.9	58
30.0 to 34.9 percent	72	±67	9.7%	±8.5	93	±62	10.6%	±7.1	154	±90	21.3%	±11.6	105	±61	10.7%	±5.9	307	±139	22.3%	±9.2	9	±14	1.5%	±2.3	72	±45	7.1%	±4.5	61	±58	17.1%	±14.6	82	±58	14.0%	±9.7	156	±96	17.0%	±10.3	66	±37	15.0%	±8.2	145	±86	15.0%	±8.3	57
35.0 percent or more	315	±129	42.3%	±14.1	306	±106	35.0%	±10.4	350	±112	48.3%	±13.2	422	±118	43.2%	±11.1	457	±159	33.1%	±10.1	308	±99	51.0%	±13.1	551	±125	54.7%	±10.1	87	±57	24.4%	±14.9	245	±92	41.7%	±13.5	606	±112	66.2%	±11.2	227	±60	51.7%	±12.8	298	±135	30.8%	±13.4	397
Not computed	0	±12	(X)	(X)	67	±59	(X)	(X)	39	±28	(X)	(X)	8	±13	(X)	(X)	58	±64	(X)	(X)	45	±30	(X)	(X)	10	±15	(X)	(X)	45	±55	(X)	(X)	0	±12	(X)	(X)	63	±52	(X)	(X)	0	±19	(X)	(X)	10	±16	(X)	(X)	54
[truncated: 275 more columns]
