# Supplementary material for: Estimating the Health Effects of Adding Bicycle and Pedestrian Paths at the Census Tract Level: Multiple Model Comparison
Source: JMIR Public Health Surveill. 2022 Aug 24;8(8):e37379. doi: 10.2196/37379 (PMC9453587; doi:10.2196/37379)
Supplement: Multimedia Appendix 1 [file publichealth_v8i8e37379_app1.zip › appendix_1/norfolk/DP04-HOUSING/2014/ACS_2014_DP04_data.csv]

Label (Grouping)	Census Tract 1, Norfolk city, Virginia!!Estimate	Census Tract 1, Norfolk city, Virginia!!Margin of Error	Census Tract 1, Norfolk city, Virginia!!Percent	Census Tract 1, Norfolk city, Virginia!!Percent Margin of Error	Census Tract 2.01, Norfolk city, Virginia!!Estimate	Census Tract 2.01, Norfolk city, Virginia!!Margin of Error	Census Tract 2.01, Norfolk city, Virginia!!Percent	Census Tract 2.01, Norfolk city, Virginia!!Percent Margin of Error	Census Tract 2.02, Norfolk city, Virginia!!Estimate	Census Tract 2.02, Norfolk city, Virginia!!Margin of Error	Census Tract 2.02, Norfolk city, Virginia!!Percent	Census Tract 2.02, Norfolk city, Virginia!!Percent Margin of Error	Census Tract 3, Norfolk city, Virginia!!Estimate	Census Tract 3, Norfolk city, Virginia!!Margin of Error	Census Tract 3, Norfolk city, Virginia!!Percent	Census Tract 3, Norfolk city, Virginia!!Percent Margin of Error	Census Tract 4, Norfolk city, Virginia!!Estimate	Census Tract 4, Norfolk city, Virginia!!Margin of Error	Census Tract 4, Norfolk city, Virginia!!Percent	Census Tract 4, Norfolk city, Virginia!!Percent Margin of Error	Census Tract 5, Norfolk city, Virginia!!Estimate	Census Tract 5, Norfolk city, Virginia!!Margin of Error	Census Tract 5, Norfolk city, Virginia!!Percent	Census Tract 5, Norfolk city, Virginia!!Percent Margin of Error	Census Tract 6, Norfolk city, Virginia!!Estimate	Census Tract 6, Norfolk city, Virginia!!Margin of Error	Census Tract 6, Norfolk city, Virginia!!Percent	Census Tract 6, Norfolk city, Virginia!!Percent Margin of Error	Census Tract 7, Norfolk city, Virginia!!Estimate	Census Tract 7, Norfolk city, Virginia!!Margin of Error	Census Tract 7, Norfolk city, Virginia!!Percent	Census Tract 7, Norfolk city, Virginia!!Percent Margin of Error	Census Tract 8, Norfolk city, Virginia!!Estimate	Census Tract 8, Norfolk city, Virginia!!Margin of Error	Census Tract 8, Norfolk city, Virginia!!Percent	Census Tract 8, Norfolk city, Virginia!!Percent Margin of Error	Census Tract 9.01, Norfolk city, Virginia!!Estimate	Census Tract 9.01, Norfolk city, Virginia!!Margin of Error	Census Tract 9.01, Norfolk city, Virginia!!Percent	Census Tract 9.01, Norfolk city, Virginia!!Percent Margin of Error	Census Tract 9.02, Norfolk city, Virginia!!Estimate	Census Tract 9.02, Norfolk city, Virginia!!Margin of Error	Census Tract 9.02, Norfolk city, Virginia!!Percent	Census Tract 9.02, Norfolk city, Virginia!!Percent Margin of Error	Census Tract 11, Norfolk city, Virginia!!Estimate	Census Tract 11, Norfolk city, Virginia!!Margin of Error	Census Tract 11, Norfolk city, Virginia!!Percent	Census Tract 11, Norfolk city, Virginia!!Percent Margin of Error	Census Tract 12, Norfolk city, Virginia!!Estimate
HOUSING OCCUPANCY
Total housing units	1,301	±60	1,301	(X)	1,481	±75	1,481	(X)	1,733	±54	1,733	(X)	1,704	±68	1,704	(X)	2,283	±71	2,283	(X)	1,536	±47	1,536	(X)	1,900	±45	1,900	(X)	1,284	±32	1,284	(X)	993	±65	993	(X)	1,117	±46	1,117	(X)	499	±24	499	(X)	1,365	±77	1,365	(X)	1,856
Occupied housing units	1,136	±115	87.3%	±7.6	1,221	±136	82.4%	±7.9	1,539	±113	88.8%	±6.1	1,546	±115	90.7%	±5.3	1,936	±156	84.8%	±6.0	1,299	±101	84.6%	±5.9	1,732	±88	91.2%	±4.0	1,084	±99	84.4%	±7.0	958	±75	96.5%	±3.2	1,072	±66	96.0%	±3.9	479	±34	96.0%	±4.7	1,228	±108	90.0%	±6.1	1,660
Vacant housing units	165	±99	12.7%	±7.6	260	±117	17.6%	±7.9	194	±105	11.2%	±6.1	158	±89	9.3%	±5.3	347	±135	15.2%	±6.0	237	±90	15.4%	±5.9	168	±75	8.8%	±4.0	200	±88	15.6%	±7.0	35	±31	3.5%	±3.2	45	±43	4.0%	±3.9	20	±24	4.0%	±4.7	137	±85	10.0%	±6.1	196
Homeowner vacancy rate	0.0	±8.7	(X)	(X)	4.3	±6.3	(X)	(X)	3.0	±4.5	(X)	(X)	3.7	±5.9	(X)	(X)	7.7	±9.5	(X)	(X)	5.9	±6.3	(X)	(X)	5.4	±5.5	(X)	(X)	3.1	±4.8	(X)	(X)	0.0	±8.8	(X)	(X)	-	**	(X)	(X)	0.0	±100.0	(X)	(X)	0.0	±14.2	(X)	(X)	9.0
Rental vacancy rate	11.4	±9.7	(X)	(X)	9.7	±7.6	(X)	(X)	7.9	±7.3	(X)	(X)	8.5	±6.2	(X)	(X)	6.3	±5.0	(X)	(X)	10.1	±7.9	(X)	(X)	5.7	±4.5	(X)	(X)	23.6	±14.3	(X)	(X)	4.0	±4.6	(X)	(X)	3.6	±3.8	(X)	(X)	2.3	±3.6	(X)	(X)	9.7	±6.6	(X)	(X)	7.2
UNITS IN STRUCTURE
Total housing units	1,301	±60	1,301	(X)	1,481	±75	1,481	(X)	1,733	±54	1,733	(X)	1,704	±68	1,704	(X)	2,283	±71	2,283	(X)	1,536	±47	1,536	(X)	1,900	±45	1,900	(X)	1,284	±32	1,284	(X)	993	±65	993	(X)	1,117	±46	1,117	(X)	499	±24	499	(X)	1,365	±77	1,365	(X)	1,856
1-unit, detached	445	±97	34.2%	±7.4	410	±127	27.7%	±8.6	1,139	±107	65.7%	±5.5	515	±95	30.2%	±5.6	396	±116	17.3%	±5.0	886	±113	57.7%	±7.4	941	±94	49.5%	±4.8	867	±86	67.5%	±6.6	475	±61	47.8%	±6.3	52	±37	4.7%	±3.4	29	±24	5.8%	±4.8	282	±91	20.7%	±6.7	641
1-unit, attached	107	±57	8.2%	±4.4	224	±87	15.1%	±5.8	163	±61	9.4%	±3.5	183	±91	10.7%	±5.3	390	±139	17.1%	±6.1	92	±50	6.0%	±3.3	78	±59	4.1%	±3.1	54	±43	4.2%	±3.4	42	±22	4.2%	±2.2	828	±110	74.1%	±10.1	302	±56	60.5%	±10.4	143	±72	10.5%	±5.2	80
2 units	171	±99	13.1%	±7.7	93	±55	6.3%	±3.6	170	±84	9.8%	±4.9	116	±71	6.8%	±4.1	141	±76	6.2%	±3.4	202	±93	13.2%	±6.1	42	±30	2.2%	±1.6	42	±47	3.3%	±3.6	320	±79	32.2%	±8.2	25	±30	2.2%	±2.7	0	±19	0.0%	±6.3	108	±56	7.9%	±4.1	146
3 or 4 units	156	±92	12.0%	±7.1	234	±100	15.8%	±6.7	46	±38	2.7%	±2.2	231	±83	13.6%	±4.8	451	±136	19.8%	±5.9	16	±14	1.0%	±0.9	233	±89	12.3%	±4.7	28	±31	2.2%	±2.4	32	±29	3.2%	±2.9	109	±78	9.8%	±6.9	4	±7	0.8%	±1.4	9	±14	0.7%	±1.0	155
5 to 9 units	393	±142	30.2%	±10.4	199	±88	13.4%	±5.7	88	±64	5.1%	±3.7	220	±96	12.9%	±5.7	529	±139	23.2%	±6.0	191	±85	12.4%	±5.5	272	±102	14.3%	±5.3	48	±52	3.7%	±4.1	99	±78	10.0%	±7.4	93	±86	8.3%	±7.7	104	±48	20.8%	±9.5	294	±128	21.5%	±9.2	297
10 to 19 units	29	±28	2.2%	±2.2	192	±106	13.0%	±7.1	82	±61	4.7%	±3.5	106	±57	6.2%	±3.3	261	±105	11.4%	±4.6	116	±83	7.6%	±5.3	228	±104	12.0%	±5.5	120	±71	9.3%	±5.6	25	±22	2.5%	±2.2	5	±8	0.4%	±0.7	29	±30	5.8%	±5.9	388	±135	28.4%	±9.9	336
20 or more units	0	±12	0.0%	±2.5	129	±51	8.7%	±3.5	45	±25	2.6%	±1.5	308	±72	18.1%	±4.3	115	±66	5.0%	±2.9	33	±39	2.1%	±2.5	106	±51	5.6%	±2.7	125	±61	9.7%	±4.7	0	±12	0.0%	±3.2	5	±11	0.4%	±1.0	20	±28	4.0%	±5.7	119	±72	8.7%	±5.2	201
Mobile home	0	±12	0.0%	±2.5	0	±12	0.0%	±2.2	0	±12	0.0%	±1.9	25	±38	1.5%	±2.2	0	±12	0.0%	±1.4	0	±12	0.0%	±2.1	0	±12	0.0%	±1.7	0	±12	0.0%	±2.5	0	±12	0.0%	±3.2	0	±17	0.0%	±2.9	11	±19	2.2%	±3.7	22	±47	1.6%	±3.4	0
Boat, RV, van, etc.	0	±12	0.0%	±2.5	0	±12	0.0%	±2.2	0	±12	0.0%	±1.9	0	±12	0.0%	±1.9	0	±12	0.0%	±1.4	0	±12	0.0%	±2.1	0	±12	0.0%	±1.7	0	±12	0.0%	±2.5	0	±12	0.0%	±3.2	0	±17	0.0%	±2.9	0	±19	0.0%	±6.3	0	±12	0.0%	±2.3	0
YEAR STRUCTURE BUILT
Total housing units	1,301	±60	1,301	(X)	1,481	±75	1,481	(X)	1,733	±54	1,733	(X)	1,704	±68	1,704	(X)	2,283	±71	2,283	(X)	1,536	±47	1,536	(X)	1,900	±45	1,900	(X)	1,284	±32	1,284	(X)	993	±65	993	(X)	1,117	±46	1,117	(X)	499	±24	499	(X)	1,365	±77	1,365	(X)	1,856
Built 2010 or later	0	±12	0.0%	±2.5	29	±48	2.0%	±3.2	0	±12	0.0%	±1.9	19	±31	1.1%	±1.8	23	±36	1.0%	±1.6	27	±45	1.8%	±2.9	0	±12	0.0%	±1.7	20	±27	1.6%	±2.2	0	±12	0.0%	±3.2	16	±22	1.4%	±1.9	0	±19	0.0%	±6.3	11	±17	0.8%	±1.3	0
Built 2000 to 2009	84	±50	6.5%	±3.8	28	±25	1.9%	±1.7	93	±57	5.4%	±3.2	77	±47	4.5%	±2.8	13	±21	0.6%	±0.9	44	±37	2.9%	±2.4	96	±51	5.1%	±2.7	38	±38	3.0%	±3.0	29	±66	2.9%	±6.4	31	±29	2.8%	±2.6	37	±30	7.4%	±5.9	53	±63	3.9%	±4.6	101
Built 1990 to 1999	117	±84	9.0%	±6.5	69	±44	4.7%	±2.9	102	±62	5.9%	±3.5	123	±46	7.2%	±2.7	226	±104	9.9%	±4.5	78	±54	5.1%	±3.5	205	±92	10.8%	±4.9	13	±20	1.0%	±1.5	34	±29	3.4%	±2.9	352	±119	31.5%	±10.6	72	±37	14.4%	±7.2	417	±142	30.5%	±10.3	127
Built 1980 to 1989	146	±77	11.2%	±6.0	235	±93	15.9%	±6.2	179	±74	10.3%	±4.4	348	±99	20.4%	±5.7	702	±141	30.7%	±6.2	135	±66	8.8%	±4.2	109	±46	5.7%	±2.4	176	±77	13.7%	±5.9	24	±21	2.4%	±2.1	147	±70	13.2%	±6.4	80	±30	16.0%	±6.1	338	±151	24.8%	±10.9	196
Built 1970 to 1979	66	±52	5.1%	±4.0	441	±118	29.8%	±7.9	218	±84	12.6%	±4.8	193	±91	11.3%	±5.2	440	±121	19.3%	±5.2	162	±87	10.5%	±5.7	229	±96	12.1%	±5.1	152	±70	11.8%	±5.4	87	±42	8.8%	±4.2	200	±87	17.9%	±7.6	90	±41	18.0%	±8.3	161	±78	11.8%	±5.7	98
Built 1960 to 1969	269	±79	20.7%	±5.9	248	±113	16.7%	±7.6	295	±104	17.0%	±6.0	264	±97	15.5%	±5.7	297	±104	13.0%	±4.6	242	±99	15.8%	±6.5	191	±74	10.1%	±3.9	109	±68	8.5%	±5.2	189	±62	19.0%	±6.2	270	±95	24.2%	±8.3	129	±47	25.9%	±9.1	115	±76	8.4%	±5.5	460
Built 1950 to 1959	231	±105	17.8%	±7.8	152	±63	10.3%	±4.4	556	±107	32.1%	±6.1	169	±79	9.9%	±4.6	263	±105	11.5%	±4.6	350	±95	22.8%	±6.2	306	±81	16.1%	±4.3	201	±73	15.7%	±5.8	264	±78	26.6%	±8.0	97	±69	8.7%	±6.2	41	±39	8.2%	±7.8	82	±51	6.0%	±3.8	325
Built 1940 to 1949	218	±97	16.8%	±7.4	124	±78	8.4%	±5.1	170	±92	9.8%	±5.3	201	±71	11.8%	±4.2	57	±36	2.5%	±1.6	162	±69	10.5%	±4.5	533	±131	28.1%	±6.8	524	±108	40.8%	±8.2	319	±86	32.1%	±8.9	4	±6	0.4%	±0.6	37	±25	7.4%	±4.9	80	±63	5.9%	±4.5	169
Built 1939 or earlier	170	±84	13.1%	±6.5	155	±89	10.5%	±5.9	120	±62	6.9%	±3.6	310	±105	18.2%	±6.3	262	±117	11.5%	±5.1	336	±94	21.9%	±6.2	231	±81	12.2%	±4.2	51	±44	4.0%	±3.4	47	±34	4.7%	±3.4	0	±17	0.0%	±2.9	13	±12	2.6%	±2.4	108	±71	7.9%	±5.3	380
ROOMS
Total housing units	1,301	±60	1,301	(X)	1,481	±75	1,481	(X)	1,733	±54	1,733	(X)	1,704	±68	1,704	(X)	2,283	±71	2,283	(X)	1,536	±47	1,536	(X)	1,900	±45	1,900	(X)	1,284	±32	1,284	(X)	993	±65	993	(X)	1,117	±46	1,117	(X)	499	±24	499	(X)	1,365	±77	1,365	(X)	1,856
1 room	68	±76	5.2%	±5.7	79	±56	5.3%	±3.7	0	±12	0.0%	±1.9	120	±72	7.0%	±4.2	109	±84	4.8%	±3.7	0	±12	0.0%	±2.1	94	±70	4.9%	±3.7	0	±12	0.0%	±2.5	5	±7	0.5%	±0.7	26	±40	2.3%	±3.6	0	±19	0.0%	±6.3	22	±47	1.6%	±3.4	52
2 rooms	24	±22	1.8%	±1.7	33	±25	2.2%	±1.7	0	±12	0.0%	±1.9	68	±39	4.0%	±2.3	127	±67	5.6%	±3.0	6	±10	0.4%	±0.7	8	±13	0.4%	±0.7	0	±12	0.0%	±2.5	49	±62	4.9%	±5.9	0	±17	0.0%	±2.9	0	±19	0.0%	±6.3	36	±32	2.6%	±2.4	36
3 rooms	169	±117	13.0%	±9.0	355	±91	24.0%	±5.9	81	±64	4.7%	±3.7	241	±72	14.1%	±4.2	480	±132	21.0%	±5.6	215	±86	14.0%	±5.7	203	±92	10.7%	±4.8	104	±76	8.1%	±5.8	171	±65	17.2%	±6.5	50	±66	4.5%	±5.9	20	±28	4.0%	±5.7	470	±147	34.4%	±10.4	211
4 rooms	431	±121	33.1%	±9.5	539	±128	36.4%	±8.4	422	±119	24.4%	±6.8	565	±122	33.2%	±7.0	844	±165	37.0%	±7.1	357	±113	23.2%	±7.3	337	±88	17.7%	±4.7	233	±92	18.1%	±7.3	153	±52	15.4%	±5.4	39	±32	3.5%	±2.9	79	±50	15.8%	±9.7	414	±111	30.3%	±7.8	380
5 rooms	232	±94	17.8%	±7.2	237	±86	16.0%	±5.9	423	±121	24.4%	±7.1	253	±98	14.8%	±5.7	339	±118	14.8%	±5.2	370	±112	24.1%	±7.2	467	±115	24.6%	±6.1	227	±79	17.7%	±6.1	210	±71	21.1%	±7.2	430	±115	38.5%	±10.2	193	±43	38.7%	±8.9	188	±103	13.8%	±7.6	443
6 rooms	163	±67	12.5%	±5.3	158	±67	10.7%	±4.6	268	±86	15.5%	±4.8	234	±73	13.7%	±4.4	144	±80	6.3%	±3.5	176	±68	11.5%	±4.4	406	±121	21.4%	±6.4	195	±80	15.2%	±6.3	247	±70	24.9%	±7.0	325	±117	29.1%	±10.5	137	±48	27.5%	±9.3	150	±87	11.0%	±6.4	215
7 rooms	97	±57	7.5%	±4.4	52	±57	3.5%	±3.8	280	±83	16.2%	±4.8	111	±54	6.5%	±3.2	126	±74	5.5%	±3.2	185	±79	12.0%	±5.1	149	±66	7.8%	±3.4	341	±109	26.6%	±8.4	55	±29	5.5%	±3.0	143	±88	12.8%	±7.8	41	±25	8.2%	±5.1	34	±27	2.5%	±2.0	115
8 rooms	43	±35	3.3%	±2.7	24	±24	1.6%	±1.6	203	±61	11.7%	±3.6	23	±28	1.3%	±1.6	86	±49	3.8%	±2.1	134	±50	8.7%	±3.2	161	±73	8.5%	±3.9	130	±55	10.1%	±4.3	56	±26	5.6%	±2.6	76	±50	6.8%	±4.5	8	±9	1.6%	±1.8	27	±27	2.0%	±1.9	56
9 rooms or more	74	±55	5.7%	±4.2	4	±7	0.3%	±0.5	56	±33	3.2%	±1.9	89	±51	5.2%	±2.9	28	±23	1.2%	±1.0	93	±53	6.1%	±3.4	75	±50	3.9%	±2.6	54	±35	4.2%	±2.7	47	±30	4.7%	±3.1	28	±26	2.5%	±2.3	21	±18	4.2%	±3.5	24	±18	1.8%	±1.3	348
Median rooms	4.4	±0.3	(X)	(X)	4.0	±0.2	(X)	(X)	5.4	±0.3	(X)	(X)	4.2	±0.3	(X)	(X)	4.0	±0.2	(X)	(X)	5.0	±0.3	(X)	(X)	5.2	±0.3	(X)	(X)	5.9	±0.5	(X)	(X)	5.1	±0.4	(X)	(X)	5.5	±0.3	(X)	(X)	5.3	±0.2	(X)	(X)	3.9	±0.3	(X)	(X)	5.1
BEDROOMS
Total housing units	1,301	±60	1,301	(X)	1,481	±75	1,481	(X)	1,733	±54	1,733	(X)	1,704	±68	1,704	(X)	2,283	±71	2,283	(X)	1,536	±47	1,536	(X)	1,900	±45	1,900	(X)	1,284	±32	1,284	(X)	993	±65	993	(X)	1,117	±46	1,117	(X)	499	±24	499	(X)	1,365	±77	1,365	(X)	1,856
No bedroom	68	±76	5.2%	±5.7	79	±56	5.3%	±3.7	0	±12	0.0%	±1.9	120	±72	7.0%	±4.2	119	±84	5.2%	±3.7	0	±12	0.0%	±2.1	94	±70	4.9%	±3.7	0	±12	0.0%	±2.5	13	±15	1.3%	±1.5	26	±40	2.3%	±3.6	0	±19	0.0%	±6.3	22	±47	1.6%	±3.4	52
1 bedroom	232	±111	17.8%	±8.4	423	±104	28.6%	±6.6	91	±66	5.3%	±3.9	338	±86	19.8%	±5.0	461	±134	20.2%	±5.8	256	±100	16.7%	±6.5	227	±81	11.9%	±4.3	96	±77	7.5%	±5.9	195	±75	19.6%	±6.6	45	±66	4.0%	±5.9	20	±28	4.0%	±5.7	663	±146	48.6%	±10.6	238
2 bedrooms	501	±114	38.5%	±8.9	649	±118	43.8%	±7.6	665	±118	38.4%	±6.9	740	±120	43.4%	±6.8	1,289	±181	56.5%	±7.8	571	±128	37.2%	±8.3	600	±114	31.6%	±6.0	413	±90	32.2%	±7.3	275	±70	27.7%	±7.1	58	±38	5.2%	±3.3	91	±51	18.2%	±9.7	375	±113	27.5%	±7.8	895
3 bedrooms	373	±105	28.7%	±8.2	252	±75	17.0%	±5.3	749	±139	43.2%	±7.6	352	±90	20.7%	±5.2	337	±119	14.8%	±5.2	407	±98	26.5%	±6.3	794	±118	41.8%	±6.3	446	±105	34.7%	±8.2	426	±75	42.9%	±7.9	692	±109	62.0%	±9.7	284	±53	56.9%	±11.1	260	±102	19.0%	±7.5	182
4 bedrooms	127	±71	9.8%	±5.4	78	±65	5.3%	±4.3	228	±77	13.2%	±4.4	144	±57	8.5%	±3.3	56	±45	2.5%	±2.0	302	±88	19.7%	±5.7	167	±55	8.8%	±2.9	293	±105	22.8%	±8.1	65	±32	6.5%	±3.2	285	±107	25.5%	±9.5	104	±37	20.8%	±7.1	21	±19	1.5%	±1.4	352
5 or more bedrooms	0	±12	0.0%	±2.5	0	±12	0.0%	±2.2	0	±12	0.0%	±1.9	10	±13	0.6%	±0.7	21	±26	0.9%	±1.1	0	±12	0.0%	±2.1	18	±23	0.9%	±1.2	36	±35	2.8%	±2.7	19	±21	1.9%	±2.1	11	±19	1.0%	±1.7	0	±19	0.0%	±6.3	24	±22	1.8%	±1.6	137
HOUSING TENURE
Occupied housing units	1,136	±115	1,136	(X)	1,221	±136	1,221	(X)	1,539	±113	1,539	(X)	1,546	±115	1,546	(X)	1,936	±156	1,936	(X)	1,299	±101	1,299	(X)	1,732	±88	1,732	(X)	1,084	±99	1,084	(X)	958	±75	958	(X)	1,072	±66	1,072	(X)	479	±34	479	(X)	1,228	±108	1,228	(X)	1,660
Owner-occupied	358	±66	31.5%	±5.8	359	±104	29.4%	±8.2	754	±107	49.0%	±6.8	514	±90	33.2%	±5.4	468	±116	24.2%	±5.8	622	±101	47.9%	±7.8	668	±91	38.6%	±5.3	688	±84	63.5%	±7.7	354	±57	37.0%	±5.9	0	±17	0.0%	±3.0	3	±6	0.6%	±1.3	211	±74	17.2%	±6.1	658
Renter-occupied	778	±115	68.5%	±5.8	862	±146	70.6%	±8.2	785	±130	51.0%	±6.8	1,032	±118	66.8%	±5.4	1,468	±170	75.8%	±5.8	677	±124	52.1%	±7.8	1,064	±116	61.4%	±5.3	396	±103	36.5%	±7.7	604	±82	63.0%	±5.9	1,072	±66	100.0%	±3.0	476	±36	99.4%	±1.3	1,017	±124	82.8%	±6.1	1,002
Average household size of owner-occupied unit	2.44	±0.37	(X)	(X)	2.12	±0.45	(X)	(X)	2.50	±0.25	(X)	(X)	2.22	±0.27	(X)	(X)	1.89	±0.27	(X)	(X)	2.29	±0.30	(X)	(X)	2.75	±0.33	(X)	(X)	2.20	±0.28	(X)	(X)	2.71	±0.36	(X)	(X)	-	**	(X)	(X)	2.33	±1.05	(X)	(X)	2.73	±0.67	(X)	(X)	2.36
Average household size of renter-occupied unit	2.15	±0.30	(X)	(X)	2.06	±0.31	(X)	(X)	2.49	±0.34	(X)	(X)	2.02	±0.26	(X)	(X)	1.86	±0.21	(X)	(X)	2.47	±0.36	(X)	(X)	2.51	±0.24	(X)	(X)	2.60	±0.46	(X)	(X)	2.25	±0.26	(X)	(X)	3.76	±0.29	(X)	(X)	3.13	±0.23	(X)	(X)	2.21	±0.54	(X)	(X)	2.51
YEAR HOUSEHOLDER MOVED INTO UNIT
Occupied housing units	1,136	±115	1,136	(X)	1,221	±136	1,221	(X)	1,539	±113	1,539	(X)	1,546	±115	1,546	(X)	1,936	±156	1,936	(X)	1,299	±101	1,299	(X)	1,732	±88	1,732	(X)	1,084	±99	1,084	(X)	958	±75	958	(X)	1,072	±66	1,072	(X)	479	±34	479	(X)	1,228	±108	1,228	(X)	1,660
Moved in 2010 or later	398	±156	35.0%	±12.4	698	±129	57.2%	±8.4	534	±132	34.7%	±7.8	600	±133	38.8%	±7.6	1,100	±173	56.8%	±7.0	519	±115	40.0%	±7.4	595	±139	34.4%	±7.1	342	±109	31.5%	±8.9	460	±107	48.0%	±9.3	774	±84	72.2%	±7.8	339	±54	70.8%	±10.1	672	±160	54.7%	±11.6	682
Moved in 2000 to 2009	430	±150	37.9%	±13.2	364	±122	29.8%	±9.0	558	±102	36.3%	±6.1	698	±115	45.1%	±7.4	584	±137	30.2%	±6.7	515	±110	39.6%	±8.3	765	±110	44.2%	±6.3	354	±95	32.7%	±8.5	323	±86	33.7%	±8.9	298	±91	27.8%	±7.8	137	±51	28.6%	±10.2	392	±149	31.9%	±12.0	671
Moved in 1990 to 1999	224	±72	19.7%	±6.9	95	±52	7.8%	±4.3	190	±78	12.3%	±5.1	151	±66	9.8%	±4.2	136	±52	7.0%	±2.7	67	±38	5.2%	±2.9	150	±60	8.7%	±3.5	160	±68	14.8%	±6.3	99	±48	10.3%	±5.1	0	±17	0.0%	±3.0	0	±19	0.0%	±6.6	94	±51	7.7%	±4.2	127
Moved in 1980 to 1989	52	±34	4.6%	±2.9	0	±12	0.0%	±2.6	90	±41	5.8%	±2.7	62	±38	4.0%	±2.4	81	±47	4.2%	±2.4	99	±51	7.6%	±4.1	84	±48	4.8%	±2.8	105	±44	9.7%	±4.1	29	±20	3.0%	±2.1	0	±17	0.0%	±3.0	0	±19	0.0%	±6.6	17	±17	1.4%	±1.4	106
Moved in 1970 to 1979	23	±21	2.0%	±1.8	13	±15	1.1%	±1.2	74	±49	4.8%	±3.2	23	±20	1.5%	±1.3	28	±28	1.4%	±1.5	40	±34	3.1%	±2.6	68	±39	3.9%	±2.3	30	±28	2.8%	±2.6	15	±17	1.6%	±1.7	0	±17	0.0%	±3.0	3	±6	0.6%	±1.3	19	±21	1.5%	±1.7	36
Moved in 1969 or earlier	9	±15	0.8%	±1.3	51	±43	4.2%	±3.5	93	±42	6.0%	±2.8	12	±14	0.8%	±0.9	7	±12	0.4%	±0.6	59	±44	4.5%	±3.3	70	±32	4.0%	±1.8	93	±41	8.6%	±3.8	32	±15	3.3%	±1.6	0	±17	0.0%	±3.0	0	±19	0.0%	±6.6	34	±28	2.8%	±2.2	38
VEHICLES AVAILABLE
Occupied housing units	1,136	±115	1,136	(X)	1,221	±136	1,221	(X)	1,539	±113	1,539	(X)	1,546	±115	1,546	(X)	1,936	±156	1,936	(X)	1,299	±101	1,299	(X)	1,732	±88	1,732	(X)	1,084	±99	1,084	(X)	958	±75	958	(X)	1,072	±66	1,072	(X)	479	±34	479	(X)	1,228	±108	1,228	(X)	1,660
No vehicles available	109	±90	9.6%	±7.7	89	±52	7.3%	±4.2	66	±56	4.3%	±3.6	299	±92	19.3%	±5.8	191	±75	9.9%	±3.9	23	±22	1.8%	±1.7	63	±40	3.6%	±2.3	89	±54	8.2%	±4.9	28	±21	2.9%	±2.2	0	±17	0.0%	±3.0	0	±19	0.0%	±6.6	142	±102	11.6%	±8.1	162
1 vehicle available	414	±112	36.4%	±8.7	620	±146	50.8%	±10.6	711	±130	46.2%	±7.7	734	±131	47.5%	±7.1	1,027	±185	53.0%	±8.1	662	±123	51.0%	±8.7	895	±126	51.7%	±6.6	464	±104	42.8%	±7.9	435	±90	45.4%	±9.2	451	±107	42.1%	±9.4	161	±52	33.6%	±10.5	671	±143	54.6%	±10.3	647
2 vehicles available	412	±95	36.3%	±8.9	455	±150	37.3%	±11.2	550	±97	35.7%	±5.9	466	±111	30.1%	±7.0	605	±154	31.3%	±7.6	464	±121	35.7%	±9.1	589	±118	34.0%	±6.7	346	±87	31.9%	±7.6	410	±100	42.8%	±9.1	584	±102	54.5%	±9.4	273	±56	57.0%	±11.8	308	±101	25.1%	±8.5	631
3 or more vehicles available	201	±99	17.7%	±8.4	57	±35	4.7%	±2.9	212	±93	13.8%	±6.0	47	±32	3.0%	±2.1	113	±60	5.8%	±3.2	150	±67	11.5%	±5.0	185	±78	10.7%	±4.5	185	±49	17.1%	±4.9	85	±49	8.9%	±5.1	37	±40	3.5%	±3.7	45	±35	9.4%	±7.0	107	±69	8.7%	±5.5	220
HOUSE HEATING FUEL
Occupied housing units	1,136	±115	1,136	(X)	1,221	±136	1,221	(X)	1,539	±113	1,539	(X)	1,546	±115	1,546	(X)	1,936	±156	1,936	(X)	1,299	±101	1,299	(X)	1,732	±88	1,732	(X)	1,084	±99	1,084	(X)	958	±75	958	(X)	1,072	±66	1,072	(X)	479	±34	479	(X)	1,228	±108	1,228	(X)	1,660
Utility gas	493	±102	43.4%	±8.6	369	±102	30.2%	±7.4	757	±117	49.2%	±6.4	518	±112	33.5%	±7.1	398	±115	20.6%	±5.8	634	±122	48.8%	±8.7	555	±89	32.0%	±4.9	525	±112	48.4%	±9.5	680	±94	71.0%	±7.5	409	±104	38.2%	±9.2	176	±60	36.7%	±12.9	221	±84	18.0%	±6.8	745
Bottled, tank, or LP gas	0	±12	0.0%	±2.8	0	±12	0.0%	±2.6	0	±12	0.0%	±2.1	21	±23	1.4%	±1.5	0	±12	0.0%	±1.7	0	±12	0.0%	±2.5	9	±14	0.5%	±0.8	5	±9	0.5%	±0.8	10	±12	1.0%	±1.2	0	±17	0.0%	±3.0	4	±6	0.8%	±1.2	0	±12	0.0%	±2.6	16
Electricity	608	±126	53.5%	±8.6	829	±128	67.9%	±7.6	684	±98	44.4%	±5.3	943	±139	61.0%	±7.2	1,532	±172	79.1%	±5.8	585	±125	45.0%	±8.7	1,138	±108	65.7%	±5.0	456	±117	42.1%	±9.5	242	±73	25.3%	±7.5	659	±104	61.5%	±9.2	299	±69	62.4%	±12.9	987	±127	80.4%	±6.8	735
Fuel oil, kerosene, etc.	26	±28	2.3%	±2.5	7	±13	0.6%	±1.0	90	±47	5.8%	±3.2	64	±56	4.1%	±3.6	6	±10	0.3%	±0.5	68	±43	5.2%	±3.4	22	±24	1.3%	±1.4	89	±39	8.2%	±3.6	21	±17	2.2%	±1.9	4	±6	0.4%	±0.6	0	±19	0.0%	±6.6	11	±20	0.9%	±1.6	130
Coal or coke	0	±12	0.0%	±2.8	0	±12	0.0%	±2.6	0	±12	0.0%	±2.1	0	±12	0.0%	±2.1	0	±12	0.0%	±1.7	0	±12	0.0%	±2.5	0	±12	0.0%	±1.9	0	±12	0.0%	±3.0	0	±12	0.0%	±3.3	0	±17	0.0%	±3.0	0	±19	0.0%	±6.6	0	±12	0.0%	±2.6	0
Wood	0	±12	0.0%	±2.8	0	±12	0.0%	±2.6	0	±12	0.0%	±2.1	0	±12	0.0%	±2.1	0	±12	0.0%	±1.7	12	±13	0.9%	±1.0	8	±12	0.5%	±0.7	9	±15	0.8%	±1.4	0	±12	0.0%	±3.3	0	±17	0.0%	±3.0	0	±19	0.0%	±6.6	0	±12	0.0%	±2.6	15
Solar energy	0	±12	0.0%	±2.8	0	±12	0.0%	±2.6	0	±12	0.0%	±2.1	0	±12	0.0%	±2.1	0	±12	0.0%	±1.7	0	±12	0.0%	±2.5	0	±12	0.0%	±1.9	0	±12	0.0%	±3.0	0	±12	0.0%	±3.3	0	±17	0.0%	±3.0	0	±19	0.0%	±6.6	0	±12	0.0%	±2.6	0
Other fuel	0	±12	0.0%	±2.8	0	±12	0.0%	±2.6	8	±12	0.5%	±0.8	0	±12	0.0%	±2.1	0	±12	0.0%	±1.7	0	±12	0.0%	±2.5	0	±12	0.0%	±1.9	0	±12	0.0%	±3.0	5	±10	0.5%	±1.0	0	±17	0.0%	±3.0	0	±19	0.0%	±6.6	0	±12	0.0%	±2.6	0
No fuel used	9	±14	0.8%	±1.2	16	±19	1.3%	±1.5	0	±12	0.0%	±2.1	0	±12	0.0%	±2.1	0	±12	0.0%	±1.7	0	±12	0.0%	±2.5	0	±12	0.0%	±1.9	0	±12	0.0%	±3.0	0	±12	0.0%	±3.3	0	±17	0.0%	±3.0	0	±19	0.0%	±6.6	9	±15	0.7%	±1.3	19
SELECTED CHARACTERISTICS
Occupied housing units	1,136	±115	1,136	(X)	1,221	±136	1,221	(X)	1,539	±113	1,539	(X)	1,546	±115	1,546	(X)	1,936	±156	1,936	(X)	1,299	±101	1,299	(X)	1,732	±88	1,732	(X)	1,084	±99	1,084	(X)	958	±75	958	(X)	1,072	±66	1,072	(X)	479	±34	479	(X)	1,228	±108	1,228	(X)	1,660
Lacking complete plumbing facilities	0	±12	0.0%	±2.8	9	±14	0.7%	±1.1	0	±12	0.0%	±2.1	0	±12	0.0%	±2.1	0	±12	0.0%	±1.7	0	±12	0.0%	±2.5	0	±12	0.0%	±1.9	15	±21	1.4%	±2.0	0	±12	0.0%	±3.3	0	±17	0.0%	±3.0	0	±19	0.0%	±6.6	0	±12	0.0%	±2.6	0
Lacking complete kitchen facilities	0	±12	0.0%	±2.8	9	±14	0.7%	±1.1	0	±12	0.0%	±2.1	7	±11	0.5%	±0.7	0	±12	0.0%	±1.7	0	±12	0.0%	±2.5	13	±22	0.8%	±1.2	15	±21	1.4%	±2.0	0	±12	0.0%	±3.3	0	±17	0.0%	±3.0	0	±19	0.0%	±6.6	0	±12	0.0%	±2.6	0
No telephone service available	15	±19	1.3%	±1.6	32	±36	2.6%	±2.9	51	±33	3.3%	±2.2	67	±56	4.3%	±3.6	101	±45	5.2%	±2.3	42	±45	3.2%	±3.4	47	±33	2.7%	±1.9	32	±31	3.0%	±2.8	16	±14	1.7%	±1.5	4	±7	0.4%	±0.7	9	±10	1.9%	±2.1	54	±36	4.4%	±2.9	7
OCCUPANTS PER ROOM
Occupied housing units	1,136	±115	1,136	(X)	1,221	±136	1,221	(X)	1,539	±113	1,539	(X)	1,546	±115	1,546	(X)	1,936	±156	1,936	(X)	1,299	±101	1,299	(X)	1,732	±88	1,732	(X)	1,084	±99	1,084	(X)	958	±75	958	(X)	1,072	±66	1,072	(X)	479	±34	479	(X)	1,228	±108	1,228	(X)	1,660
1.00 or less	1,136	±115	100.0%	±2.8	1,190	±140	97.5%	±2.1	1,526	±114	99.2%	±1.3	1,507	±122	97.5%	±2.4	1,878	±161	97.0%	±2.7	1,261	±104	97.1%	±3.9	1,657	±107	95.7%	±3.3	1,084	±99	100.0%	±3.0	944	±71	98.5%	±1.3	1,029	±80	96.0%	±4.4	459	±47	95.8%	±5.9	1,122	±144	91.4%	±7.4	1,621
1.01 to 1.50	0	±12	0.0%	±2.8	22	±23	1.8%	±1.9	13	±20	0.8%	±1.3	20	±28	1.3%	±1.8	37	±44	1.9%	±2.2	38	±51	2.9%	±3.9	9	±20	0.5%	±1.1	0	±12	0.0%	±3.0	9	±10	0.9%	±1.1	17	±25	1.6%	±2.3	20	±28	4.2%	±5.9	77	±74	6.3%	±6.1	14
1.51 or more	0	±12	0.0%	±2.8	9	±14	0.7%	±1.1	0	±12	0.0%	±2.1	19	±27	1.2%	±1.7	21	±30	1.1%	±1.5	0	±12	0.0%	±2.5	66	±55	3.8%	±3.2	0	±12	0.0%	±3.0	5	±7	0.5%	±0.8	26	±40	2.4%	±3.7	0	±19	0.0%	±6.6	29	±49	2.4%	±4.0	25
VALUE
Owner-occupied units	358	±66	358	(X)	359	±104	359	(X)	754	±107	754	(X)	514	±90	514	(X)	468	±116	468	(X)	622	±101	622	(X)	668	±91	668	(X)	688	±84	688	(X)	354	±57	354	(X)	0	±17	0	(X)	3	±6	3	(X)	211	±74	211	(X)	658
Less than $50,000	5	±10	1.4%	±2.7	10	±16	2.8%	±4.5	39	±31	5.2%	±3.9	14	±17	2.7%	±3.2	27	±26	5.8%	±5.6	7	±10	1.1%	±1.7	24	±27	3.6%	±4.0	10	±12	1.5%	±1.7	10	±11	2.8%	±3.0	0	±17	-	**	0	±19	0.0%	±100.0	17	±20	8.1%	±9.3	6
$50,000 to $99,999	0	±12	0.0%	±8.7	0	±12	0.0%	±8.6	26	±24	3.4%	±3.0	24	±26	4.7%	±4.9	24	±29	5.1%	±6.2	5	±8	0.8%	±1.3	17	±18	2.5%	±2.7	73	±43	10.6%	±6.1	0	±12	0.0%	±8.8	0	±17	-	**	0	±19	0.0%	±100.0	24	±25	11.4%	±11.5	0
$100,000 to $149,999	25	±26	7.0%	±6.9	73	±54	20.3%	±14.6	200	±70	26.5%	±8.8	45	±36	8.8%	±6.7	40	±33	8.5%	±7.0	118	±69	19.0%	±10.3	74	±37	11.1%	±5.1	94	±45	13.7%	±6.0	16	±13	4.5%	±3.6	0	±17	-	**	0	±19	0.0%	±100.0	68	±32	32.2%	±14.8	77
$150,000 to $199,999	91	±52	25.4%	±13.6	163	±80	45.4%	±17.4	246	±64	32.6%	±8.2	156	±71	30.4%	±11.6	83	±41	17.7%	±8.5	196	±65	31.5%	±9.3	319	±84	47.8%	±11.5	260	±77	37.8%	±10.5	97	±53	27.4%	±15.2	0	±17	-	**	0	±19	0.0%	±100.0	28	±24	13.3%	±10.4	134
$200,000 to $299,999	152	±52	42.5%	±13.8	71	±58	19.8%	±13.5	218	±79	28.9%	±9.1	129	±55	25.1%	±10.5	124	±75	26.5%	±12.9	235	±62	37.8%	±9.2	220	±81	32.9%	±10.3	198	±71	28.8%	±9.6	231	±73	65.3%	±15.9	0	±17	-	**	3	±6	100.0%	±100.0	49	±50	23.2%	±19.7	80
$300,000 to $499,999	74	±47	20.7%	±12.7	21	±18	5.8%	±4.9	25	±22	3.3%	±2.9	93	±46	18.1%	±8.2	75	±56	16.0%	±11.0	48	±37	7.7%	±5.9	8	±12	1.2%	±1.9	53	±38	7.7%	±5.5	0	±12	0.0%	±8.8	0	±17	-	**	0	±19	0.0%	±100.0	9	±15	4.3%	±7.2	57
$500,000 to $999,999	11	±14	3.1%	±3.7	21	±22	5.8%	±6.1	0	±12	0.0%	±4.2	43	±29	8.4%	±5.7	95	±50	20.3%	±10.0	13	±14	2.1%	±2.2	0	±12	0.0%	±4.7	0	±12	0.0%	±4.6	0	±12	0.0%	±8.8	0	±17	-	**	0	±19	0.0%	±100.0	16	±16	7.6%	±7.6	249
$1,000,000 or more	0	±12	0.0%	±8.7	0	±12	0.0%	±8.6	0	±12	0.0%	±4.2	10	±15	1.9%	±2.9	0	±12	0.0%	±6.7	0	±12	0.0%	±5.1	6	±10	0.9%	±1.4	0	±12	0.0%	±4.6	0	±12	0.0%	±8.8	0	±17	-	**	0	±19	0.0%	±100.0	0	±12	0.0%	±14.2	55
Median (dollars)	229,900	±25,464	(X)	(X)	181,700	±14,899	(X)	(X)	172,600	±14,435	(X)	(X)	209,300	±26,963	(X)	(X)	252,900	±51,733	(X)	(X)	196,100	±16,809	(X)	(X)	178,300	±12,928	(X)	(X)	182,900	±11,906	(X)	(X)	214,800	±11,542	(X)	(X)	-	**	(X)	(X)	-	**	(X)	(X)	147,300	±42,602	(X)	(X)	403,800
MORTGAGE STATUS
Owner-occupied units	358	±66	358	(X)	359	±104	359	(X)	754	±107	754	(X)	514	±90	514	(X)	468	±116	468	(X)	622	±101	622	(X)	668	±91	668	(X)	688	±84	688	(X)	354	±57	354	(X)	0	±17	0	(X)	3	±6	3	(X)	211	±74	211	(X)	658
Housing units with a mortgage	298	±59	83.2%	±10.5	288	±106	80.2%	±13.4	598	±109	79.3%	±6.5	404	±82	78.6%	±6.4	424	±121	90.6%	±7.2	480	±99	77.2%	±7.8	504	±97	75.4%	±8.0	476	±84	69.2%	±8.5	280	±54	79.1%	±6.3	0	±17	-	**	3	±6	100.0%	±100.0	133	±66	63.0%	±19.8	386
Housing units without a mortgage	60	±41	16.8%	±10.5	71	±47	19.8%	±13.4	156	±48	20.7%	±6.5	110	±36	21.4%	±6.4	44	±32	9.4%	±7.2	142	±49	22.8%	±7.8	164	±52	24.6%	±8.0	212	±63	30.8%	±8.5	74	±23	20.9%	±6.3	0	±17	-	**	0	±19	0.0%	±100.0	78	±47	37.0%	±19.8	272
SELECTED MONTHLY OWNER COSTS (SMOC)
Housing units with a mortgage	298	±59	298	(X)	288	±106	288	(X)	598	±109	598	(X)	404	±82	404	(X)	424	±121	424	(X)	480	±99	480	(X)	504	±97	504	(X)	476	±84	476	(X)	280	±54	280	(X)	0	±17	0	(X)	3	±6	3	(X)	133	±66	133	(X)	386
Less than $300	0	±12	0.0%	±10.3	0	±12	0.0%	±10.7	0	±12	0.0%	±5.3	0	±12	0.0%	±7.7	0	±12	0.0%	±7.4	0	±12	0.0%	±6.5	0	±12	0.0%	±6.2	0	±12	0.0%	±6.6	0	±12	0.0%	±10.9	0	±17	-	**	0	±19	0.0%	±100.0	0	±12	0.0%	±21.5	0
$300 to $499	0	±12	0.0%	±10.3	0	±12	0.0%	±10.7	11	±17	1.8%	±2.8	0	±12	0.0%	±7.7	48	±59	11.3%	±12.8	7	±10	1.5%	±2.2	21	±23	4.2%	±4.6	5	±9	1.1%	±1.8	0	±12	0.0%	±10.9	0	±17	-	**	0	±19	0.0%	±100.0	0	±12	0.0%	±21.5	0
$500 to $699	29	±33	9.7%	±10.9	0	±12	0.0%	±10.7	48	±35	8.0%	±5.5	0	±12	0.0%	±7.7	0	±12	0.0%	±7.4	0	±12	0.0%	±6.5	0	±12	0.0%	±6.2	0	±12	0.0%	±6.6	5	±10	1.8%	±3.6	0	±17	-	**	0	±19	0.0%	±100.0	0	±12	0.0%	±21.5	0
$700 to $999	38	±27	12.8%	±9.1	15	±17	5.2%	±6.4	124	±64	20.7%	±9.9	67	±41	16.6%	±8.9	33	±32	7.8%	±7.7	54	±41	11.3%	±8.2	82	±58	16.3%	±11.3	27	±26	5.7%	±5.3	23	±19	8.2%	±6.9	0	±17	-	**	0	±19	0.0%	±100.0	28	±25	21.1%	±17.3	9
$1,000 to $1,499	65	±41	21.8%	±13.0	152	±82	52.8%	±21.1	182	±52	30.4%	±8.4	149	±58	36.9%	±12.1	66	±47	15.6%	±10.4	197	±75	41.0%	±13.0	188	±73	37.3%	±12.4	148	±57	31.1%	±11.6	48	±29	17.1%	±10.3	0	±17	-	**	0	±19	0.0%	±100.0	66	±53	49.6%	±24.0	90
$1,500 to $1,999	40	±32	13.4%	±10.3	94	±74	32.6%	±21.7	174	±63	29.1%	±8.8	92	±56	22.8%	±12.8	95	±41	22.4%	±9.8	105	±39	21.9%	±7.9	188	±75	37.3%	±12.5	232	±74	48.7%	±11.5	129	±59	46.1%	±19.3	0	±17	-	**	0	±19	0.0%	±100.0	24	±17	18.0%	±13.9	71
$2,000 or more	126	±59	42.3%	±18.1	27	±20	9.4%	±7.1	59	±46	9.9%	±7.1	96	±38	23.8%	±9.0	182	±82	42.9%	±14.6	117	±50	24.4%	±9.1	25	±25	5.0%	±4.8	64	±36	13.4%	±7.6	75	±49	26.8%	±16.0	0	±17	-	**	3	±6	100.0%	±100.0	15	±18	11.3%	±14.0	216
Median (dollars)	1,663	±589	(X)	(X)	1,432	±165	(X)	(X)	1,271	±182	(X)	(X)	1,468	±113	(X)	(X)	1,786	±367	(X)	(X)	1,464	±108	(X)	(X)	1,419	±129	(X)	(X)	1,596	±89	(X)	(X)	1,780	±177	(X)	(X)	-	**	(X)	(X)	-	**	(X)	(X)	1,166	±178	(X)	(X)	2,169
Housing units without a mortgage	60	±41	60	(X)	71	±47	71	(X)	156	±48	156	(X)	110	±36	110	(X)	44	±32	44	(X)	142	±49	142	(X)	164	±52	164	(X)	212	±63	212	(X)	74	±23	74	(X)	0	±17	0	(X)	0	±19	0	(X)	78	±47	78	(X)	272
Less than $100	0	±12	0.0%	±38.3	0	±12	0.0%	±34.8	0	±12	0.0%	±18.7	0	±12	0.0%	±25.2	0	±12	0.0%	±44.7	0	±12	0.0%	±20.3	0	±12	0.0%	±17.9	0	±12	0.0%	±14.2	0	±12	0.0%	±33.8	0	±17	-	**	0	±19	-	**	0	±12	0.0%	±32.7	0
$100 to $199	0	±12	0.0%	±38.3	0	±12	0.0%	±34.8	0	±12	0.0%	±18.7	0	±12	0.0%	±25.2	14	±17	31.8%	±35.5	0	±12	0.0%	±20.3	8	±13	4.9%	±8.0	18	±20	8.5%	±9.5	5	±8	6.8%	±10.1	0	±17	-	**	0	±19	-	**	0	±12	0.0%	±32.7	26
$200 to $299	5	±11	8.3%	±16.3	14	±21	19.7%	±24.9	0	±12	0.0%	±18.7	0	±12	0.0%	±25.2	0	±12	0.0%	±44.7	7	±11	4.9%	±7.5	0	±12	0.0%	±17.9	20	±23	9.4%	±10.2	10	±11	13.5%	±13.5	0	±17	-	**	0	±19	-	**	20	±22	25.6%	±23.2	0
$300 to $399	0	±12	0.0%	±38.3	10	±16	14.1%	±20.6	6	±10	3.8%	±6.3	0	±12	0.0%	±25.2	0	±12	0.0%	±44.7	61	±50	43.0%	±26.4	50	±34	30.5%	±17.0	62	±40	29.2%	±14.6	6	±8	8.1%	±11.1	0	±17	-	**	0	±19	-	**	12	±15	15.4%	±15.8	6
$400 or more	55	±38	91.7%	±16.3	47	±36	66.2%	±28.6	150	±47	96.2%	±6.3	110	±36	100.0%	±25.2	30	±28	68.2%	±35.5	74	±32	52.1%	±26.2	106	±43	64.6%	±18.1	112	±43	52.8%	±18.1	53	±21	71.6%	±19.0	0	±17	-	**	0	±19	-	**	46	±34	59.0%	±24.8	240
Median (dollars)	650	±161	(X)	(X)	458	±173	(X)	(X)	540	±57	(X)	(X)	689	±97	(X)	(X)	500	±280	(X)	(X)	433	±168	(X)	(X)	471	±78	(X)	(X)	432	±147	(X)	(X)	513	±102	(X)	(X)	-	**	(X)	(X)	-	**	(X)	(X)	500	±293	(X)	(X)	907
SELECTED MONTHLY OWNER COSTS AS A PERCENTAGE OF HOUSEHOLD INCOME (SMOCAPI)
Housing units with a mortgage (excluding units where SMOCAPI cannot be computed)	298	±59	298	(X)	288	±106	288	(X)	598	±109	598	(X)	404	±82	404	(X)	424	±121	424	(X)	480	±99	480	(X)	497	±98	497	(X)	476	±84	476	(X)	280	±54	280	(X)	0	±17	0	(X)	3	±6	3	(X)	133	±66	133	(X)	386
Less than 20.0 percent	92	±45	30.9%	±14.1	37	±26	12.8%	±8.8	178	±54	29.8%	±9.4	121	±49	30.0%	±11.4	126	±81	29.7%	±15.0	219	±78	45.6%	±11.7	157	±75	31.6%	±13.6	124	±50	26.1%	±10.3	60	±29	21.4%	±10.7	0	±17	-	**	0	±19	0.0%	±100.0	38	±49	28.6%	±28.1	81
20.0 to 24.9 percent	28	±27	9.4%	±9.0	96	±85	33.3%	±22.6	61	±36	10.2%	±5.8	101	±52	25.0%	±11.5	102	±56	24.1%	±12.7	38	±31	7.9%	±6.3	103	±50	20.7%	±10.0	35	±32	7.4%	±6.5	25	±20	8.9%	±7.1	0	±17	-	**	3	±6	100.0%	±100.0	25	±20	18.8%	±15.6	79
25.0 to 29.9 percent	35	±35	11.7%	±11.3	70	±44	24.3%	±16.6	112	±61	18.7%	±9.3	54	±34	13.4%	±8.0	48	±36	11.3%	±8.5	17	±22	3.5%	±4.7	53	±36	10.7%	±6.9	63	±42	13.2%	±8.5	25	±30	8.9%	±11.1	0	±17	-	**	0	±19	0.0%	±100.0	13	±17	9.8%	±13.9	58
30.0 to 34.9 percent	5	±9	1.7%	±2.9	38	±40	13.2%	±13.7	53	±33	8.9%	±5.4	14	±16	3.5%	±3.9	69	±56	16.3%	±12.3	29	±31	6.0%	±6.5	0	±12	0.0%	±6.3	38	±34	8.0%	±7.0	24	±19	8.6%	±7.3	0	±17	-	**	0	±19	0.0%	±100.0	6	±9	4.5%	±7.1	18
35.0 percent or more	138	±66	46.3%	±19.3	47	±44	16.3%	±14.7	194	±79	32.4%	±10.0	114	±52	28.2%	±10.0	79	±43	18.6%	±9.1	177	±64	36.9%	±11.9	184	±75	37.0%	±12.4	216	±73	45.4%	±12.1	146	±67	52.1%	±19.6	0	±17	-	**	0	±19	0.0%	±100.0	51	±38	38.3%	±27.1	150
Not computed	0	±12	(X)	(X)	0	±12	(X)	(X)	0	±12	(X)	(X)	0	±12	(X)	(X)	0	±12	(X)	(X)	0	±12	(X)	(X)	7	±11	(X)	(X)	0	±12	(X)	(X)	0	±12	(X)	(X)	0	±17	(X)	(X)	0	±19	(X)	(X)	0	±12	(X)	(X)	0
Housing unit without a mortgage (excluding units where SMOCAPI cannot be computed)	60	±41	60	(X)	71	±47	71	(X)	156	±48	156	(X)	110	±36	110	(X)	44	±32	44	(X)	142	±49	142	(X)	155	±56	155	(X)	212	±63	212	(X)	74	±23	74	(X)	0	±17	0	(X)	0	±19	0	(X)	78	±47	78	(X)	272
Less than 10.0 percent	10	±19	16.7%	±26.9	10	±16	14.1%	±20.6	55	±31	35.3%	±18.1	31	±24	28.2%	±18.8	14	±17	31.8%	±35.5	21	±18	14.8%	±13.8	93	±44	60.0%	±22.5	46	±32	21.7%	±13.7	30	±20	40.5%	±22.5	0	±17	-	**	0	±19	-	**	12	±15	15.4%	±15.8	103
10.0 to 14.9 percent	0	±12	0.0%	±38.3	20	±23	28.2%	±30.4	38	±32	24.4%	±17.2	32	±26	29.1%	±21.3	8	±13	18.2%	±30.8	52	±38	36.6%	±25.0	28	±31	18.1%	±18.3	16	±17	7.5%	±8.2	15	±14	20.3%	±18.2	0	±17	-	**	0	±19	-	**	23	±22	29.5%	±23.7	26
15.0 to 19.9 percent	29	±27	48.3%	±33.2	32	±36	45.1%	±34.7	21	±20	13.5%	±12.4	0	±12	0.0%	±25.2	0	±12	0.0%	±44.7	33	±42	23.2%	±26.7	16	±18	10.3%	±11.6	77	±47	36.3%	±18.7	5	±7	6.8%	±9.6	0	±17	-	**	0	±19	-	**	4	±10	5.1%	±11.1	42
20.0 to 24.9 percent	4	±7	6.7%	±12.2	0	±12	0.0%	±34.8	8	±12	5.1%	±7.6	32	±25	29.1%	±23.3	12	±21	27.3%	±37.9	0	±12	0.0%	±20.3	0	±12	0.0%	±18.8	16	±18	7.5%	±8.2	0	±12	0.0%	±33.8	0	±17	-	**	0	±19	-	**	6	±11	7.7%	±12.3	45
25.0 to 29.9 percent	9	±13	15.0%	±20.6	0	±12	0.0%	±34.8	0	±12	0.0%	±18.7	0	±12	0.0%	±25.2	0	±12	0.0%	±44.7	6	±9	4.2%	±6.4	9	±13	5.8%	±8.3	40	±33	18.9%	±14.3	16	±14	21.6%	±20.5	0	±17	-	**	0	±19	-	**	11	±18	14.1%	±19.4	0
30.0 to 34.9 percent	0	±12	0.0%	±38.3	0	±12	0.0%	±34.8	17	±14	10.9%	±9.0	7	±13	6.4%	±11.4	0	±12	0.0%	±44.7	0	±12	0.0%	±20.3	0	±12	0.0%	±18.8	0	±12	0.0%	±14.2	0	±12	0.0%	±33.8	0	±17	-	**	0	±19	-	**	16	±15	20.5%	±16.1	15
35.0 percent or more	8	±10	13.3%	±16.0	9	±15	12.7%	±21.0	17	±17	10.9%	±10.5	8	±13	7.3%	±11.8	10	±15	22.7%	±35.1	30	±25	21.1%	±17.1	9	±13	5.8%	±8.3	17	±19	8.0%	±8.7	8	±10	10.8%	±12.8	0	±17	-	**	0	±19	-	**	6	±12	7.7%	±13.2	41
Not computed	0	±12	(X)	(X)	0	±12	(X)	(X)	0	±12	(X)	(X)	0	±12	(X)	(X)	0	±12	(X)	(X)	0	±12	(X)	(X)	9	±16	(X)	(X)	0	±12	(X)	(X)	0	±12	(X)	(X)	0	±17	(X)	(X)	0	±19	(X)	(X)	0	±12	(X)	(X)	0
GROSS RENT
Occupied units paying rent	778	±115	778	(X)	827	±146	827	(X)	740	±126	740	(X)	1,025	±119	1,025	(X)	1,461	±171	1,461	(X)	657	±123	657	(X)	1,054	±117	1,054	(X)	356	±95	356	(X)	604	±82	604	(X)	1,034	±83	1,034	(X)	476	±36	476	(X)	1,017	±124	1,017	(X)	973
Less than $200	0	±12	0.0%	±4.1	0	±12	0.0%	±3.9	0	±12	0.0%	±4.3	0	±12	0.0%	±3.1	13	±20	0.9%	±1.4	0	±12	0.0%	±4.8	0	±12	0.0%	±3.0	0	±12	0.0%	±8.7	0	±12	0.0%	±5.2	0	±17	0.0%	±3.1	0	±19	0.0%	±6.6	0	±12	0.0%	±3.1	0
$200 to $299	0	±12	0.0%	±4.1	0	±12	0.0%	±3.9	0	±12	0.0%	±4.3	0	±12	0.0%	±3.1	0	±12	0.0%	±2.2	0	±12	0.0%	±4.8	0	±12	0.0%	±3.0	0	±12	0.0%	±8.7	0	±12	0.0%	±5.2	0	±17	0.0%	±3.1	0	±19	0.0%	±6.6	0	±12	0.0%	±3.1	0
$300 to $499	7	±12	0.9%	±1.5	0	±12	0.0%	±3.9	23	±36	3.1%	±4.9	17	±18	1.7%	±1.8	10	±17	0.7%	±1.2	10	±12	1.5%	±1.8	9	±14	0.9%	±1.3	25	±41	7.0%	±10.9	0	±12	0.0%	±5.2	0	±17	0.0%	±3.1	0	±19	0.0%	±6.6	22	±47	2.2%	±4.5	15
$500 to $749	172	±103	22.1%	±12.8	212	±83	25.6%	±9.2	57	±42	7.7%	±5.6	258	±77	25.2%	±7.4	301	±114	20.6%	±7.6	76	±65	11.6%	±9.2	97	±59	9.2%	±5.6	29	±47	8.1%	±12.8	76	±42	12.6%	±6.5	4	±6	0.4%	±0.6	0	±19	0.0%	±6.6	147	±97	14.5%	±9.0	92
$750 to $999	303	±125	38.9%	±15.4	373	±120	45.1%	±11.6	219	±93	29.6%	±11.6	458	±112	44.7%	±9.4	647	±139	44.3%	±8.1	274	±93	41.7%	±13.5	424	±122	40.2%	±10.7	122	±78	34.3%	±19.6	339	±78	56.1%	±12.8	45	±66	4.4%	±6.4	11	±19	2.3%	±3.9	632	±144	62.1%	±12.3	307
$1,000 to $1,499	210	±94	27.0%	±11.0	189	±91	22.9%	±10.2	291	±96	39.3%	±11.7	256	±103	25.0%	±9.4	405	±137	27.7%	±9.0	277	±108	42.2%	±13.8	484	±119	45.9%	±10.2	99	±63	27.8%	±16.5	117	±84	19.4%	±12.5	488	±113	47.2%	±11.2	259	±53	54.4%	±9.9	216	±114	21.2%	±11.4	431
$1,500 or more	86	±62	11.1%	±7.8	53	±39	6.4%	±4.5	150	±77	20.3%	±9.8	36	±34	3.5%	±3.4	85	±77	5.8%	±5.0	20	±25	3.0%	±3.8	40	±29	3.8%	±2.7	81	±48	22.8%	±13.6	72	±39	11.9%	±6.3	497	±129	48.1%	±10.9	206	±47	43.3%	±9.7	0	±12	0.0%	±3.1	128
Median (dollars)	942	±46	(X)	(X)	871	±72	(X)	(X)	1,083	±96	(X)	(X)	846	±34	(X)	(X)	913	±48	(X)	(X)	980	±58	(X)	(X)	999	±61	(X)	(X)	1,007	±165	(X)	(X)	919	±54	(X)	(X)	1,489	±76	(X)	(X)	1,462	±49	(X)	(X)	883	±64	(X)	(X)	1,049
No rent paid	0	±12	(X)	(X)	35	±32	(X)	(X)	45	±38	(X)	(X)	7	±12	(X)	(X)	7	±13	(X)	(X)	20	±20	(X)	(X)	10	±15	(X)	(X)	40	±51	(X)	(X)	0	±12	(X)	(X)	38	±38	(X)	(X)	0	±19	(X)	(X)	0	±12	(X)	(X)	29
GROSS RENT AS A PERCENTAGE OF HOUSEHOLD INCOME (GRAPI)
Occupied units paying rent (excluding units where GRAPI cannot be computed)	757	±117	757	(X)	788	±151	788	(X)	740	±126	740	(X)	1,000	±115	1,000	(X)	1,429	±180	1,429	(X)	638	±124	638	(X)	1,054	±117	1,054	(X)	356	±95	356	(X)	604	±82	604	(X)	1,008	±93	1,008	(X)	476	±36	476	(X)	1,007	±125	1,007	(X)	897
Less than 15.0 percent	22	±27	2.9%	±3.5	59	±56	7.5%	±6.9	16	±21	2.2%	±2.8	60	±52	6.0%	±5.2	183	±86	12.8%	±5.6	73	±57	11.4%	±8.7	49	±45	4.6%	±4.3	74	±65	20.8%	±17.5	86	±43	14.2%	±6.7	15	±25	1.5%	±2.5	4	±7	0.8%	±1.4	95	±85	9.4%	±8.1	151
15.0 to 19.9 percent	68	±51	9.0%	±6.8	127	±70	16.1%	±8.2	58	±38	7.8%	±5.2	65	±55	6.5%	±5.4	139	±79	9.7%	±5.6	37	±27	5.8%	±4.1	67	±47	6.4%	±4.5	42	±45	11.8%	±12.2	86	±49	14.2%	±7.6	45	±66	4.5%	±6.6	31	±30	6.5%	±6.2	108	±94	10.7%	±9.3	80
20.0 to 24.9 percent	220	±86	29.1%	±11.3	70	±52	8.9%	±6.7	35	±27	4.7%	±3.8	287	±118	28.7%	±10.8	207	±98	14.5%	±6.6	143	±76	22.4%	±11.5	269	±103	25.5%	±8.8	84	±51	23.6%	±16.1	101	±44	16.7%	±7.6	78	±59	7.7%	±6.1	10	±12	2.1%	±2.6	113	±79	11.2%	±7.7	108
25.0 to 29.9 percent	53	±47	7.0%	±5.9	180	±91	22.8%	±10.1	108	±67	14.6%	±9.1	62	±52	6.2%	±5.2	139	±71	9.7%	±4.8	79	±66	12.4%	±9.8	97	±60	9.2%	±5.6	20	±35	5.6%	±9.5	26	±22	4.3%	±3.6	30	±46	3.0%	±4.5	63	±40	13.2%	±8.2	216	±118	21.4%	±11.6	56
30.0 to 34.9 percent	57	±55	7.5%	±6.8	71	±51	9.0%	±6.4	151	±90	20.4%	±11.3	93	±67	9.3%	±6.5	329	±142	23.0%	±9.4	0	±12	0.0%	±5.0	82	±51	7.8%	±4.9	70	±62	19.7%	±15.2	53	±37	8.8%	±6.0	108	±77	10.7%	±7.7	84	±43	17.6%	±9.0	153	±106	15.2%	±10.4	58
35.0 percent or more	337	±119	44.5%	±14.1	281	±97	35.7%	±11.3	372	±117	50.3%	±12.8	433	±108	43.3%	±10.6	432	±111	30.2%	±7.6	306	±97	48.0%	±12.0	490	±115	46.5%	±10.2	66	±53	18.5%	±13.9	252	±83	41.7%	±11.1	732	±145	72.6%	±11.2	284	±60	59.7%	±12.3	322	±133	32.0%	±12.6	444
Not computed	21	±32	(X)	(X)	74	±52	(X)	(X)	45	±38	(X)	(X)	32	±40	(X)	(X)	39	±44	(X)	(X)	39	±30	(X)	(X)	10	±15	(X)	(X)	40	±51	(X)	(X)	0	±12	(X)	(X)	64	±48	(X)	(X)	0	±19	(X)	(X)	10	±16	(X)	(X)	105
[truncated: 275 more columns]
