# Supplementary material for: Estimating the Health Effects of Adding Bicycle and Pedestrian Paths at the Census Tract Level: Multiple Model Comparison
Source: JMIR Public Health Surveill. 2022 Aug 24;8(8):e37379. doi: 10.2196/37379 (PMC9453587; doi:10.2196/37379)
Supplement: Multimedia Appendix 1 [file publichealth_v8i8e37379_app1.zip › appendix_1/norfolk/DP04-HOUSING/2015/ACS_2015_DP04_data.csv]

Label (Grouping)	Census Tract 1, Norfolk city, Virginia!!Estimate	Census Tract 1, Norfolk city, Virginia!!Margin of Error	Census Tract 1, Norfolk city, Virginia!!Percent	Census Tract 1, Norfolk city, Virginia!!Percent Margin of Error	Census Tract 2.01, Norfolk city, Virginia!!Estimate	Census Tract 2.01, Norfolk city, Virginia!!Margin of Error	Census Tract 2.01, Norfolk city, Virginia!!Percent	Census Tract 2.01, Norfolk city, Virginia!!Percent Margin of Error	Census Tract 2.02, Norfolk city, Virginia!!Estimate	Census Tract 2.02, Norfolk city, Virginia!!Margin of Error	Census Tract 2.02, Norfolk city, Virginia!!Percent	Census Tract 2.02, Norfolk city, Virginia!!Percent Margin of Error	Census Tract 3, Norfolk city, Virginia!!Estimate	Census Tract 3, Norfolk city, Virginia!!Margin of Error	Census Tract 3, Norfolk city, Virginia!!Percent	Census Tract 3, Norfolk city, Virginia!!Percent Margin of Error	Census Tract 4, Norfolk city, Virginia!!Estimate	Census Tract 4, Norfolk city, Virginia!!Margin of Error	Census Tract 4, Norfolk city, Virginia!!Percent	Census Tract 4, Norfolk city, Virginia!!Percent Margin of Error	Census Tract 5, Norfolk city, Virginia!!Estimate	Census Tract 5, Norfolk city, Virginia!!Margin of Error	Census Tract 5, Norfolk city, Virginia!!Percent	Census Tract 5, Norfolk city, Virginia!!Percent Margin of Error	Census Tract 6, Norfolk city, Virginia!!Estimate	Census Tract 6, Norfolk city, Virginia!!Margin of Error	Census Tract 6, Norfolk city, Virginia!!Percent	Census Tract 6, Norfolk city, Virginia!!Percent Margin of Error	Census Tract 7, Norfolk city, Virginia!!Estimate	Census Tract 7, Norfolk city, Virginia!!Margin of Error	Census Tract 7, Norfolk city, Virginia!!Percent	Census Tract 7, Norfolk city, Virginia!!Percent Margin of Error	Census Tract 8, Norfolk city, Virginia!!Estimate	Census Tract 8, Norfolk city, Virginia!!Margin of Error	Census Tract 8, Norfolk city, Virginia!!Percent	Census Tract 8, Norfolk city, Virginia!!Percent Margin of Error	Census Tract 9.01, Norfolk city, Virginia!!Estimate	Census Tract 9.01, Norfolk city, Virginia!!Margin of Error	Census Tract 9.01, Norfolk city, Virginia!!Percent	Census Tract 9.01, Norfolk city, Virginia!!Percent Margin of Error	Census Tract 9.02, Norfolk city, Virginia!!Estimate	Census Tract 9.02, Norfolk city, Virginia!!Margin of Error	Census Tract 9.02, Norfolk city, Virginia!!Percent	Census Tract 9.02, Norfolk city, Virginia!!Percent Margin of Error	Census Tract 11, Norfolk city, Virginia!!Estimate	Census Tract 11, Norfolk city, Virginia!!Margin of Error	Census Tract 11, Norfolk city, Virginia!!Percent	Census Tract 11, Norfolk city, Virginia!!Percent Margin of Error	Census Tract 12, Norfolk city, Virginia!!Estimate
HOUSING OCCUPANCY
Total housing units	1,273	±41	1,273	(X)	1,505	±42	1,505	(X)	1,747	±87	1,747	(X)	1,694	±69	1,694	(X)	2,283	±65	2,283	(X)	1,518	±45	1,518	(X)	1,894	±49	1,894	(X)	1,255	±50	1,255	(X)	990	±52	990	(X)	1,097	±68	1,097	(X)	485	±36	485	(X)	1,305	±72	1,305	(X)	1,836
Occupied housing units	1,038	±99	81.5%	±7.3	1,211	±102	80.5%	±6.4	1,589	±119	91.0%	±4.9	1,553	±94	91.7%	±4.0	1,932	±140	84.6%	±5.8	1,319	±113	86.9%	±6.7	1,730	±103	91.3%	±4.3	1,034	±102	82.4%	±7.2	951	±63	96.1%	±3.0	1,059	±78	96.5%	±3.5	467	±44	96.3%	±4.4	1,146	±107	87.8%	±7.0	1,674
Vacant housing units	235	±93	18.5%	±7.3	294	±97	19.5%	±6.4	158	±85	9.0%	±4.9	141	±68	8.3%	±4.0	351	±132	15.4%	±5.8	199	±100	13.1%	±6.7	164	±81	8.7%	±4.3	221	±90	17.6%	±7.2	39	±30	3.9%	±3.0	38	±38	3.5%	±3.5	18	±21	3.7%	±4.4	159	±91	12.2%	±7.0	162
Homeowner vacancy rate	0.0	±8.3	(X)	(X)	5.4	±8.2	(X)	(X)	2.6	±4.1	(X)	(X)	2.8	±4.4	(X)	(X)	13.0	±12.2	(X)	(X)	3.2	±4.8	(X)	(X)	5.4	±5.9	(X)	(X)	2.8	±4.2	(X)	(X)	0.0	±10.3	(X)	(X)	-	**	(X)	(X)	0.0	±100.0	(X)	(X)	0.0	±16.3	(X)	(X)	10.8
Rental vacancy rate	14.1	±9.9	(X)	(X)	10.0	±5.1	(X)	(X)	7.5	±5.4	(X)	(X)	7.9	±5.5	(X)	(X)	9.4	±4.9	(X)	(X)	9.9	±7.9	(X)	(X)	4.5	±4.3	(X)	(X)	26.7	±15.0	(X)	(X)	4.4	±4.2	(X)	(X)	2.9	±3.3	(X)	(X)	2.5	±3.9	(X)	(X)	11.8	±7.3	(X)	(X)	2.7
UNITS IN STRUCTURE
Total housing units	1,273	±41	1,273	(X)	1,505	±42	1,505	(X)	1,747	±87	1,747	(X)	1,694	±69	1,694	(X)	2,283	±65	2,283	(X)	1,518	±45	1,518	(X)	1,894	±49	1,894	(X)	1,255	±50	1,255	(X)	990	±52	990	(X)	1,097	±68	1,097	(X)	485	±36	485	(X)	1,305	±72	1,305	(X)	1,836
1-unit, detached	498	±100	39.1%	±7.6	364	±107	24.2%	±7.1	1,228	±141	70.3%	±6.5	555	±83	32.8%	±4.6	451	±114	19.8%	±5.1	814	±124	53.6%	±8.2	959	±117	50.6%	±6.2	875	±95	69.7%	±7.0	447	±50	45.2%	±5.4	61	±50	5.6%	±4.5	25	±17	5.2%	±3.4	306	±84	23.4%	±6.4	700
1-unit, attached	113	±60	8.9%	±4.8	212	±92	14.1%	±6.1	170	±75	9.7%	±4.3	154	±92	9.1%	±5.5	321	±101	14.1%	±4.4	100	±59	6.6%	±3.9	99	±57	5.2%	±3.0	81	±55	6.5%	±4.3	74	±34	7.5%	±3.5	765	±123	69.7%	±11.0	298	±56	61.4%	±10.0	125	±71	9.6%	±5.4	71
2 units	173	±87	13.6%	±6.8	116	±50	7.7%	±3.3	167	±87	9.6%	±4.9	121	±72	7.1%	±4.2	173	±99	7.6%	±4.3	273	±88	18.0%	±5.8	56	±36	3.0%	±1.9	30	±36	2.4%	±2.9	298	±78	30.1%	±7.5	41	±49	3.7%	±4.5	0	±19	0.0%	±6.5	139	±79	10.7%	±6.1	94
3 or 4 units	156	±71	12.3%	±5.6	249	±87	16.5%	±5.9	45	±37	2.6%	±2.1	238	±89	14.0%	±5.1	454	±137	19.9%	±5.9	8	±13	0.5%	±0.9	226	±82	11.9%	±4.3	24	±31	1.9%	±2.4	35	±30	3.5%	±3.1	115	±81	10.5%	±7.3	21	±19	4.3%	±3.9	21	±25	1.6%	±1.9	170
5 to 9 units	325	±94	25.5%	±7.4	194	±88	12.9%	±5.9	70	±65	4.0%	±3.7	176	±92	10.4%	±5.3	518	±121	22.7%	±5.2	219	±99	14.4%	±6.5	215	±93	11.4%	±4.9	43	±42	3.4%	±3.3	99	±68	10.0%	±6.6	107	±98	9.8%	±8.9	98	±47	20.2%	±9.9	184	±98	14.1%	±7.6	328
10 to 19 units	8	±15	0.6%	±1.2	192	±77	12.8%	±5.2	39	±42	2.2%	±2.4	115	±59	6.8%	±3.5	219	±95	9.6%	±4.2	87	±63	5.7%	±4.2	225	±105	11.9%	±5.5	104	±63	8.3%	±5.0	22	±20	2.2%	±2.0	4	±8	0.4%	±0.7	24	±25	4.9%	±5.1	409	±123	31.3%	±9.3	322
20 or more units	0	±12	0.0%	±2.5	178	±76	11.8%	±5.0	28	±21	1.6%	±1.2	316	±80	18.7%	±4.8	147	±82	6.4%	±3.6	17	±23	1.1%	±1.5	114	±54	6.0%	±2.8	98	±58	7.8%	±4.6	11	±14	1.1%	±1.4	4	±7	0.4%	±0.6	3	±5	0.6%	±1.0	121	±76	9.3%	±5.9	151
Mobile home	0	±12	0.0%	±2.5	0	±12	0.0%	±2.1	0	±12	0.0%	±1.8	19	±30	1.1%	±1.7	0	±12	0.0%	±1.4	0	±12	0.0%	±2.1	0	±12	0.0%	±1.7	0	±12	0.0%	±2.6	4	±6	0.4%	±0.6	0	±17	0.0%	±2.9	11	±17	2.3%	±3.4	0	±12	0.0%	±2.5	0
Boat, RV, van, etc.	0	±12	0.0%	±2.5	0	±12	0.0%	±2.1	0	±12	0.0%	±1.8	0	±12	0.0%	±1.9	0	±12	0.0%	±1.4	0	±12	0.0%	±2.1	0	±12	0.0%	±1.7	0	±12	0.0%	±2.6	0	±12	0.0%	±3.2	0	±17	0.0%	±2.9	5	±7	1.0%	±1.5	0	±12	0.0%	±2.5	0
YEAR STRUCTURE BUILT
Total housing units	1,273	±41	1,273	(X)	1,505	±42	1,505	(X)	1,747	±87	1,747	(X)	1,694	±69	1,694	(X)	2,283	±65	2,283	(X)	1,518	±45	1,518	(X)	1,894	±49	1,894	(X)	1,255	±50	1,255	(X)	990	±52	990	(X)	1,097	±68	1,097	(X)	485	±36	485	(X)	1,305	±72	1,305	(X)	1,836
Built 2014 or later	8	±13	0.6%	±1.0	20	±31	1.3%	±2.0	35	±44	2.0%	±2.5	0	±12	0.0%	±1.9	31	±40	1.4%	±1.8	0	±12	0.0%	±2.1	0	±12	0.0%	±1.7	8	±12	0.6%	±1.0	0	±12	0.0%	±3.2	0	±17	0.0%	±2.9	0	±19	0.0%	±6.5	9	±14	0.7%	±1.1	0
Built 2010 to 2013	0	±12	0.0%	±2.5	33	±52	2.2%	±3.5	0	±12	0.0%	±1.8	24	±21	1.4%	±1.2	15	±17	0.7%	±0.7	24	±38	1.6%	±2.5	0	±12	0.0%	±1.7	22	±28	1.8%	±2.3	5	±7	0.5%	±0.7	21	±20	1.9%	±1.8	0	±19	0.0%	±6.5	13	±19	1.0%	±1.5	0
Built 2000 to 2009	101	±57	7.9%	±4.5	22	±22	1.5%	±1.5	84	±51	4.8%	±3.0	65	±44	3.8%	±2.6	30	±49	1.3%	±2.1	58	±48	3.8%	±3.2	75	±52	4.0%	±2.7	53	±42	4.2%	±3.4	27	±54	2.7%	±5.3	33	±35	3.0%	±3.2	21	±17	4.3%	±3.5	55	±51	4.2%	±3.9	142
Built 1990 to 1999	115	±76	9.0%	±6.0	77	±47	5.1%	±3.1	105	±60	6.0%	±3.4	112	±56	6.6%	±3.3	241	±116	10.6%	±5.0	72	±50	4.7%	±3.3	209	±93	11.0%	±4.9	12	±16	1.0%	±1.3	29	±27	2.9%	±2.8	311	±111	28.4%	±10.0	85	±43	17.5%	±8.6	292	±110	22.4%	±8.4	38
Built 1980 to 1989	130	±64	10.2%	±5.0	298	±108	19.8%	±7.3	233	±133	13.3%	±7.1	319	±102	18.8%	±6.0	571	±129	25.0%	±5.7	172	±91	11.3%	±5.9	117	±51	6.2%	±2.7	202	±78	16.1%	±6.1	26	±25	2.6%	±2.6	99	±64	9.0%	±5.9	82	±34	16.9%	±6.9	372	±109	28.5%	±8.3	212
Built 1970 to 1979	93	±54	7.3%	±4.3	418	±102	27.8%	±6.7	179	±71	10.2%	±4.1	155	±85	9.1%	±4.9	458	±138	20.1%	±6.0	142	±86	9.4%	±5.7	255	±88	13.5%	±4.5	115	±53	9.2%	±4.2	102	±47	10.3%	±4.8	234	±85	21.3%	±7.8	75	±38	15.5%	±7.4	172	±69	13.2%	±5.3	113
Built 1960 to 1969	272	±93	21.4%	±7.4	269	±105	17.9%	±6.9	286	±103	16.4%	±5.7	249	±77	14.7%	±4.5	305	±110	13.4%	±4.8	213	±101	14.0%	±6.7	240	±92	12.7%	±4.9	99	±52	7.9%	±4.1	178	±50	18.0%	±5.2	292	±119	26.6%	±10.4	118	±49	24.3%	±10.2	63	±38	4.8%	±2.9	472
Built 1950 to 1959	172	±83	13.5%	±6.5	132	±50	8.8%	±3.3	610	±107	34.9%	±6.7	221	±86	13.0%	±5.0	283	±104	12.4%	±4.6	340	±97	22.4%	±6.4	345	±87	18.2%	±4.5	172	±58	13.7%	±4.7	252	±77	25.5%	±7.5	43	±36	3.9%	±3.3	38	±32	7.8%	±6.4	133	±71	10.2%	±5.4	328
Built 1940 to 1949	199	±98	15.6%	±7.7	78	±58	5.2%	±3.9	140	±77	8.0%	±4.4	221	±88	13.0%	±5.3	77	±53	3.4%	±2.3	196	±77	12.9%	±5.0	480	±118	25.3%	±6.2	499	±106	39.8%	±7.9	352	±88	35.6%	±9.1	47	±47	4.3%	±4.3	37	±27	7.6%	±5.5	94	±55	7.2%	±4.2	184
Built 1939 or earlier	183	±79	14.4%	±6.1	158	±67	10.5%	±4.5	75	±52	4.3%	±3.0	328	±108	19.4%	±6.2	272	±98	11.9%	±4.3	301	±102	19.8%	±6.8	173	±71	9.1%	±3.7	73	±49	5.8%	±3.9	19	±16	1.9%	±1.6	17	±27	1.5%	±2.5	29	±19	6.0%	±4.0	102	±67	7.8%	±5.2	347
ROOMS
Total housing units	1,273	±41	1,273	(X)	1,505	±42	1,505	(X)	1,747	±87	1,747	(X)	1,694	±69	1,694	(X)	2,283	±65	2,283	(X)	1,518	±45	1,518	(X)	1,894	±49	1,894	(X)	1,255	±50	1,255	(X)	990	±52	990	(X)	1,097	±68	1,097	(X)	485	±36	485	(X)	1,305	±72	1,305	(X)	1,836
1 room	24	±38	1.9%	±3.0	51	±46	3.4%	±3.0	0	±12	0.0%	±1.8	57	±50	3.4%	±2.9	48	±48	2.1%	±2.1	0	±12	0.0%	±2.1	0	±12	0.0%	±1.7	0	±12	0.0%	±2.6	13	±13	1.3%	±1.3	24	±37	2.2%	±3.4	0	±19	0.0%	±6.5	0	±12	0.0%	±2.5	0
2 rooms	14	±17	1.1%	±1.3	35	±27	2.3%	±1.8	0	±12	0.0%	±1.8	64	±40	3.8%	±2.4	139	±81	6.1%	±3.6	9	±14	0.6%	±0.9	8	±13	0.4%	±0.7	0	±12	0.0%	±2.6	33	±54	3.3%	±5.3	0	±17	0.0%	±2.9	0	±19	0.0%	±6.5	66	±50	5.1%	±3.9	36
3 rooms	157	±94	12.3%	±7.4	357	±87	23.7%	±5.9	84	±53	4.8%	±3.0	261	±68	15.4%	±4.0	410	±131	18.0%	±5.6	220	±89	14.5%	±5.9	231	±79	12.2%	±4.2	88	±58	7.0%	±4.5	186	±69	18.8%	±6.8	91	±92	8.3%	±8.3	0	±19	0.0%	±6.5	325	±124	24.9%	±9.6	168
4 rooms	428	±118	33.6%	±9.2	560	±141	37.2%	±9.3	337	±117	19.3%	±6.8	622	±121	36.7%	±7.0	948	±168	41.5%	±7.1	378	±93	24.9%	±6.2	403	±117	21.3%	±6.0	193	±83	15.4%	±6.6	197	±57	19.9%	±5.9	45	±35	4.1%	±3.2	108	±46	22.3%	±9.0	479	±131	36.7%	±9.6	445
5 rooms	215	±96	16.9%	±7.4	201	±75	13.4%	±5.0	507	±127	29.0%	±7.2	188	±77	11.1%	±4.5	321	±103	14.1%	±4.6	315	±94	20.8%	±6.3	415	±93	21.9%	±4.9	239	±74	19.0%	±5.9	197	±67	19.9%	±6.6	377	±98	34.4%	±8.8	165	±42	34.0%	±8.4	206	±106	15.8%	±8.0	429
6 rooms	176	±66	13.8%	±5.3	175	±77	11.6%	±5.1	297	±106	17.0%	±5.5	250	±93	14.8%	±5.4	183	±81	8.0%	±3.5	232	±99	15.3%	±6.5	410	±115	21.6%	±6.1	215	±77	17.1%	±6.2	203	±49	20.5%	±5.1	261	±95	23.8%	±8.4	130	±44	26.8%	±8.5	138	±79	10.6%	±6.0	218
7 rooms	101	±60	7.9%	±4.7	64	±59	4.3%	±3.9	265	±79	15.2%	±4.5	111	±53	6.6%	±3.1	118	±73	5.2%	±3.2	159	±64	10.5%	±4.3	184	±73	9.7%	±3.8	337	±90	26.9%	±6.7	44	±27	4.4%	±2.8	176	±87	16.0%	±7.7	54	±24	11.1%	±5.0	44	±39	3.4%	±3.0	89
8 rooms	49	±36	3.8%	±2.8	53	±37	3.5%	±2.4	208	±71	11.9%	±4.1	71	±46	4.2%	±2.7	86	±49	3.8%	±2.1	107	±49	7.0%	±3.2	155	±73	8.2%	±3.8	126	±61	10.0%	±4.9	56	±25	5.7%	±2.6	97	±51	8.8%	±4.8	8	±9	1.6%	±1.9	36	±29	2.8%	±2.3	94
9 rooms or more	109	±61	8.6%	±4.8	9	±13	0.6%	±0.9	49	±30	2.8%	±1.7	70	±39	4.1%	±2.2	30	±22	1.3%	±1.0	98	±55	6.5%	±3.6	88	±50	4.6%	±2.6	57	±38	4.5%	±3.0	61	±26	6.2%	±2.6	26	±27	2.4%	±2.4	20	±12	4.1%	±2.4	11	±14	0.8%	±1.1	357
Median rooms	4.6	±0.4	(X)	(X)	4.1	±0.3	(X)	(X)	5.4	±0.2	(X)	(X)	4.2	±0.2	(X)	(X)	4.1	±0.2	(X)	(X)	5.0	±0.3	(X)	(X)	5.2	±0.3	(X)	(X)	6.0	±0.4	(X)	(X)	4.8	±0.4	(X)	(X)	5.5	±0.4	(X)	(X)	5.3	±0.2	(X)	(X)	4.0	±0.3	(X)	(X)	5.1
BEDROOMS
Total housing units	1,273	±41	1,273	(X)	1,505	±42	1,505	(X)	1,747	±87	1,747	(X)	1,694	±69	1,694	(X)	2,283	±65	2,283	(X)	1,518	±45	1,518	(X)	1,894	±49	1,894	(X)	1,255	±50	1,255	(X)	990	±52	990	(X)	1,097	±68	1,097	(X)	485	±36	485	(X)	1,305	±72	1,305	(X)	1,836
No bedroom	24	±38	1.9%	±3.0	51	±46	3.4%	±3.0	0	±12	0.0%	±1.8	66	±52	3.9%	±3.1	59	±51	2.6%	±2.2	0	±12	0.0%	±2.1	0	±12	0.0%	±1.7	0	±12	0.0%	±2.6	19	±16	1.9%	±1.6	24	±37	2.2%	±3.4	0	±19	0.0%	±6.5	0	±12	0.0%	±2.5	0
1 bedroom	198	±95	15.6%	±7.5	394	±95	26.2%	±6.4	85	±53	4.9%	±3.0	352	±81	20.8%	±4.6	484	±119	21.2%	±5.2	243	±89	16.0%	±5.9	266	±80	14.0%	±4.1	81	±58	6.5%	±4.6	191	±76	19.3%	±7.0	56	±86	5.1%	±7.8	0	±19	0.0%	±6.5	490	±134	37.5%	±10.1	202
2 bedrooms	485	±121	38.1%	±9.4	677	±146	45.0%	±9.6	603	±130	34.5%	±7.5	756	±131	44.6%	±7.6	1,351	±181	59.2%	±7.6	596	±119	39.3%	±7.7	703	±126	37.1%	±6.5	430	±102	34.3%	±8.1	312	±72	31.5%	±7.3	86	±60	7.8%	±5.5	113	±44	23.3%	±8.5	502	±116	38.5%	±8.6	890
3 bedrooms	432	±113	33.9%	±8.8	264	±95	17.5%	±6.4	813	±157	46.5%	±8.0	368	±114	21.7%	±6.5	291	±105	12.7%	±4.7	469	±116	30.9%	±7.7	722	±127	38.1%	±6.8	400	±92	31.9%	±7.1	376	±71	38.0%	±7.5	621	±115	56.6%	±10.1	268	±52	55.3%	±10.3	260	±87	19.9%	±6.7	259
4 bedrooms	134	±64	10.5%	±5.0	99	±76	6.6%	±5.1	246	±65	14.1%	±3.8	145	±55	8.6%	±3.3	79	±45	3.5%	±2.0	207	±73	13.6%	±4.7	175	±64	9.2%	±3.4	321	±80	25.6%	±6.2	70	±33	7.1%	±3.3	302	±112	27.5%	±10.0	95	±32	19.6%	±6.4	33	±27	2.5%	±2.1	319
5 or more bedrooms	0	±12	0.0%	±2.5	20	±31	1.3%	±2.0	0	±12	0.0%	±1.8	7	±10	0.4%	±0.6	19	±21	0.8%	±0.9	3	±6	0.2%	±0.4	28	±26	1.5%	±1.4	23	±24	1.8%	±1.9	22	±18	2.2%	±1.8	8	±19	0.7%	±1.7	9	±11	1.9%	±2.2	20	±20	1.5%	±1.5	166
HOUSING TENURE
Occupied housing units	1,038	±99	1,038	(X)	1,211	±102	1,211	(X)	1,589	±119	1,589	(X)	1,553	±94	1,553	(X)	1,932	±140	1,932	(X)	1,319	±113	1,319	(X)	1,730	±103	1,730	(X)	1,034	±102	1,034	(X)	951	±63	951	(X)	1,059	±78	1,059	(X)	467	±44	467	(X)	1,146	±107	1,146	(X)	1,674
Owner-occupied	376	±73	36.2%	±7.3	347	±87	28.7%	±6.7	787	±134	49.5%	±7.0	595	±84	38.3%	±5.4	429	±89	22.2%	±4.8	645	±111	48.9%	±8.6	668	±98	38.6%	±5.7	718	±97	69.4%	±8.0	298	±44	31.3%	±5.0	0	±17	0.0%	±3.0	4	±6	0.9%	±1.3	182	±57	15.9%	±5.1	730
Renter-occupied	662	±113	63.8%	±7.3	864	±108	71.3%	±6.7	802	±121	50.5%	±7.0	958	±111	61.7%	±5.4	1,503	±158	77.8%	±4.8	674	±140	51.1%	±8.6	1,062	±129	61.4%	±5.7	316	±95	30.6%	±8.0	653	±75	68.7%	±5.0	1,059	±78	100.0%	±3.0	463	±44	99.1%	±1.3	964	±121	84.1%	±5.1	944
Average household size of owner-occupied unit	2.28	±0.35	(X)	(X)	2.47	±0.51	(X)	(X)	2.40	±0.28	(X)	(X)	2.27	±0.22	(X)	(X)	2.12	±0.33	(X)	(X)	2.70	±0.34	(X)	(X)	2.62	±0.38	(X)	(X)	2.35	±0.28	(X)	(X)	2.55	±0.29	(X)	(X)	-	**	(X)	(X)	2.25	±0.94	(X)	(X)	2.98	±0.56	(X)	(X)	2.34
Average household size of renter-occupied unit	2.25	±0.25	(X)	(X)	2.12	±0.27	(X)	(X)	2.62	±0.36	(X)	(X)	1.98	±0.29	(X)	(X)	1.76	±0.18	(X)	(X)	2.10	±0.30	(X)	(X)	2.57	±0.31	(X)	(X)	2.76	±0.49	(X)	(X)	2.15	±0.21	(X)	(X)	3.74	±0.27	(X)	(X)	3.16	±0.20	(X)	(X)	2.53	±0.50	(X)	(X)	2.54
YEAR HOUSEHOLDER MOVED INTO UNIT
Occupied housing units	1,038	±99	1,038	(X)	1,211	±102	1,211	(X)	1,589	±119	1,589	(X)	1,553	±94	1,553	(X)	1,932	±140	1,932	(X)	1,319	±113	1,319	(X)	1,730	±103	1,730	(X)	1,034	±102	1,034	(X)	951	±63	951	(X)	1,059	±78	1,059	(X)	467	±44	467	(X)	1,146	±107	1,146	(X)	1,674
Moved in 2015 or later	51	±43	4.9%	±4.1	51	±43	4.2%	±3.5	71	±55	4.5%	±3.4	15	±18	1.0%	±1.2	67	±65	3.5%	±3.4	26	±41	2.0%	±3.1	0	±12	0.0%	±1.9	30	±28	2.9%	±2.6	28	±23	2.9%	±2.4	42	±56	4.0%	±5.3	14	±13	3.0%	±2.7	61	±67	5.3%	±5.9	39
Moved in 2010 to 2014	425	±120	40.9%	±9.5	697	±117	57.6%	±8.4	602	±113	37.9%	±6.7	672	±123	43.3%	±6.8	1,244	±172	64.4%	±6.4	588	±117	44.6%	±8.0	788	±148	45.5%	±7.4	393	±103	38.0%	±8.9	520	±85	54.7%	±7.2	846	±111	79.9%	±7.4	371	±45	79.4%	±7.9	724	±129	63.2%	±8.4	740
Moved in 2000 to 2009	264	±92	25.4%	±9.1	265	±93	21.9%	±7.4	517	±132	32.5%	±7.3	650	±102	41.9%	±6.7	454	±109	23.5%	±5.6	426	±113	32.3%	±7.8	580	±129	33.5%	±7.4	270	±85	26.1%	±8.1	269	±74	28.3%	±7.7	171	±68	16.1%	±6.4	78	±39	16.7%	±7.8	205	±75	17.9%	±6.5	576
Moved in 1990 to 1999	185	±63	17.8%	±6.3	113	±61	9.3%	±5.1	163	±74	10.3%	±4.7	111	±44	7.1%	±2.8	97	±46	5.0%	±2.4	104	±56	7.9%	±4.3	191	±64	11.0%	±3.7	137	±52	13.2%	±4.8	61	±29	6.4%	±3.1	0	±17	0.0%	±3.0	0	±19	0.0%	±6.7	98	±37	8.6%	±3.3	134
Moved in 1980 to 1989	87	±36	8.4%	±3.5	30	±38	2.5%	±3.1	103	±50	6.5%	±3.2	61	±40	3.9%	±2.5	29	±24	1.5%	±1.2	132	±44	10.0%	±3.4	44	±35	2.5%	±2.0	97	±46	9.4%	±4.2	36	±22	3.8%	±2.3	0	±17	0.0%	±3.0	0	±19	0.0%	±6.7	31	±23	2.7%	±2.1	107
Moved in 1979 and earlier	26	±24	2.5%	±2.3	55	±31	4.5%	±2.5	133	±50	8.4%	±3.1	44	±22	2.8%	±1.4	41	±28	2.1%	±1.5	43	±23	3.3%	±1.7	127	±47	7.3%	±2.7	107	±37	10.3%	±3.7	37	±18	3.9%	±2.0	0	±17	0.0%	±3.0	4	±6	0.9%	±1.3	27	±24	2.4%	±2.1	78
VEHICLES AVAILABLE
Occupied housing units	1,038	±99	1,038	(X)	1,211	±102	1,211	(X)	1,589	±119	1,589	(X)	1,553	±94	1,553	(X)	1,932	±140	1,932	(X)	1,319	±113	1,319	(X)	1,730	±103	1,730	(X)	1,034	±102	1,034	(X)	951	±63	951	(X)	1,059	±78	1,059	(X)	467	±44	467	(X)	1,146	±107	1,146	(X)	1,674
No vehicles available	90	±74	8.7%	±7.0	100	±58	8.3%	±4.8	90	±62	5.7%	±3.9	229	±95	14.7%	±6.0	192	±86	9.9%	±4.5	74	±52	5.6%	±3.9	51	±43	2.9%	±2.5	95	±56	9.2%	±5.4	36	±26	3.8%	±2.8	0	±17	0.0%	±3.0	0	±19	0.0%	±6.7	66	±49	5.8%	±4.2	97
1 vehicle available	398	±104	38.3%	±9.3	590	±118	48.7%	±9.1	666	±151	41.9%	±9.7	752	±117	48.4%	±7.0	978	±179	50.6%	±7.7	712	±147	54.0%	±9.3	872	±140	50.4%	±7.1	387	±98	37.4%	±8.2	416	±84	43.7%	±8.5	434	±121	41.0%	±11.0	186	±50	39.8%	±9.9	629	±117	54.9%	±8.7	686
2 vehicles available	377	±95	36.3%	±9.5	430	±110	35.5%	±8.0	564	±97	35.5%	±6.0	517	±111	33.3%	±6.9	640	±139	33.1%	±7.0	320	±102	24.3%	±7.6	568	±124	32.8%	±7.1	364	±102	35.2%	±8.7	424	±92	44.6%	±8.8	610	±125	57.6%	±10.9	241	±49	51.6%	±9.2	334	±94	29.1%	±7.6	612
3 or more vehicles available	173	±83	16.7%	±7.5	91	±42	7.5%	±3.4	269	±144	16.9%	±8.4	55	±29	3.5%	±1.9	122	±53	6.3%	±2.8	213	±79	16.1%	±6.1	239	±74	13.8%	±4.1	188	±52	18.2%	±5.3	75	±40	7.9%	±4.2	15	±23	1.4%	±2.2	40	±29	8.6%	±6.0	117	±74	10.2%	±6.5	279
HOUSE HEATING FUEL
Occupied housing units	1,038	±99	1,038	(X)	1,211	±102	1,211	(X)	1,589	±119	1,589	(X)	1,553	±94	1,553	(X)	1,932	±140	1,932	(X)	1,319	±113	1,319	(X)	1,730	±103	1,730	(X)	1,034	±102	1,034	(X)	951	±63	951	(X)	1,059	±78	1,059	(X)	467	±44	467	(X)	1,146	±107	1,146	(X)	1,674
Utility gas	462	±96	44.5%	±8.9	285	±82	23.5%	±6.6	752	±101	47.3%	±7.0	561	±108	36.1%	±6.7	423	±105	21.9%	±5.6	726	±131	55.0%	±8.6	602	±91	34.8%	±5.0	467	±113	45.2%	±9.8	652	±78	68.6%	±6.8	360	±98	34.0%	±9.2	184	±55	39.4%	±11.0	241	±68	21.0%	±5.9	660
Bottled, tank, or LP gas	12	±18	1.2%	±1.8	0	±12	0.0%	±2.6	0	±12	0.0%	±2.0	17	±20	1.1%	±1.3	0	±12	0.0%	±1.7	0	±12	0.0%	±2.4	8	±13	0.5%	±0.8	6	±10	0.6%	±1.0	13	±13	1.4%	±1.4	7	±11	0.7%	±1.0	4	±6	0.9%	±1.2	0	±12	0.0%	±2.8	10
Electricity	528	±108	50.9%	±8.4	900	±113	74.3%	±6.5	768	±142	48.3%	±6.7	911	±142	58.7%	±8.0	1,503	±169	77.8%	±5.6	543	±116	41.2%	±8.4	1,091	±113	63.1%	±4.8	478	±111	46.2%	±9.8	270	±67	28.4%	±6.8	676	±113	63.8%	±9.1	279	±57	59.7%	±11.0	888	±120	77.5%	±6.3	814
Fuel oil, kerosene, etc.	27	±25	2.6%	±2.5	8	±12	0.7%	±1.0	61	±37	3.8%	±2.3	64	±59	4.1%	±3.8	6	±11	0.3%	±0.6	42	±31	3.2%	±2.3	20	±23	1.2%	±1.4	76	±46	7.4%	±4.4	10	±12	1.1%	±1.2	16	±3	1.5%	±0.3	0	±19	0.0%	±6.7	8	±14	0.7%	±1.2	157
Coal or coke	0	±12	0.0%	±3.1	0	±12	0.0%	±2.6	0	±12	0.0%	±2.0	0	±12	0.0%	±2.1	0	±12	0.0%	±1.7	0	±12	0.0%	±2.4	0	±12	0.0%	±1.9	0	±12	0.0%	±3.1	0	±12	0.0%	±3.4	0	±17	0.0%	±3.0	0	±19	0.0%	±6.7	0	±12	0.0%	±2.8	0
Wood	0	±12	0.0%	±3.1	3	±13	0.2%	±1.0	0	±12	0.0%	±2.0	0	±12	0.0%	±2.1	0	±12	0.0%	±1.7	8	±13	0.6%	±1.0	9	±13	0.5%	±0.7	7	±12	0.7%	±1.1	0	±12	0.0%	±3.4	0	±17	0.0%	±3.0	0	±19	0.0%	±6.7	0	±12	0.0%	±2.8	17
Solar energy	0	±12	0.0%	±3.1	0	±12	0.0%	±2.6	0	±12	0.0%	±2.0	0	±12	0.0%	±2.1	0	±12	0.0%	±1.7	0	±12	0.0%	±2.4	0	±12	0.0%	±1.9	0	±12	0.0%	±3.1	0	±12	0.0%	±3.4	0	±17	0.0%	±3.0	0	±19	0.0%	±6.7	0	±12	0.0%	±2.8	0
Other fuel	0	±12	0.0%	±3.1	0	±12	0.0%	±2.6	8	±11	0.5%	±0.7	0	±12	0.0%	±2.1	0	±12	0.0%	±1.7	0	±12	0.0%	±2.4	0	±12	0.0%	±1.9	0	±12	0.0%	±3.1	6	±9	0.6%	±1.0	0	±17	0.0%	±3.0	0	±19	0.0%	±6.7	0	±12	0.0%	±2.8	0
No fuel used	9	±14	0.9%	±1.4	15	±16	1.2%	±1.3	0	±12	0.0%	±2.0	0	±12	0.0%	±2.1	0	±12	0.0%	±1.7	0	±12	0.0%	±2.4	0	±12	0.0%	±1.9	0	±12	0.0%	±3.1	0	±12	0.0%	±3.4	0	±17	0.0%	±3.0	0	±19	0.0%	±6.7	9	±16	0.8%	±1.4	16
SELECTED CHARACTERISTICS
Occupied housing units	1,038	±99	1,038	(X)	1,211	±102	1,211	(X)	1,589	±119	1,589	(X)	1,553	±94	1,553	(X)	1,932	±140	1,932	(X)	1,319	±113	1,319	(X)	1,730	±103	1,730	(X)	1,034	±102	1,034	(X)	951	±63	951	(X)	1,059	±78	1,059	(X)	467	±44	467	(X)	1,146	±107	1,146	(X)	1,674
Lacking complete plumbing facilities	0	±12	0.0%	±3.1	6	±11	0.5%	±0.9	0	±12	0.0%	±2.0	0	±12	0.0%	±2.1	0	±12	0.0%	±1.7	0	±12	0.0%	±2.4	0	±12	0.0%	±1.9	11	±16	1.1%	±1.5	0	±12	0.0%	±3.4	0	±17	0.0%	±3.0	0	±19	0.0%	±6.7	0	±12	0.0%	±2.8	4
Lacking complete kitchen facilities	0	±12	0.0%	±3.1	6	±11	0.5%	±0.9	0	±12	0.0%	±2.0	5	±10	0.3%	±0.6	0	±12	0.0%	±1.7	0	±12	0.0%	±2.4	12	±18	0.7%	±1.0	11	±16	1.1%	±1.5	0	±12	0.0%	±3.4	0	±17	0.0%	±3.0	0	±19	0.0%	±6.7	0	±12	0.0%	±2.8	4
No telephone service available	13	±22	1.3%	±2.1	16	±22	1.3%	±1.8	47	±28	3.0%	±1.9	33	±33	2.1%	±2.1	92	±52	4.8%	±2.7	50	±49	3.8%	±3.7	61	±40	3.5%	±2.3	26	±23	2.5%	±2.3	17	±13	1.8%	±1.4	6	±10	0.6%	±0.9	9	±10	1.9%	±2.2	48	±38	4.2%	±3.2	11
OCCUPANTS PER ROOM
Occupied housing units	1,038	±99	1,038	(X)	1,211	±102	1,211	(X)	1,589	±119	1,589	(X)	1,553	±94	1,553	(X)	1,932	±140	1,932	(X)	1,319	±113	1,319	(X)	1,730	±103	1,730	(X)	1,034	±102	1,034	(X)	951	±63	951	(X)	1,059	±78	1,059	(X)	467	±44	467	(X)	1,146	±107	1,146	(X)	1,674
1.00 or less	1,038	±99	100.0%	±3.1	1,167	±107	96.4%	±3.1	1,579	±118	99.4%	±0.9	1,508	±105	97.1%	±2.9	1,910	±145	98.9%	±1.5	1,283	±122	97.3%	±4.1	1,721	±106	99.5%	±1.1	1,034	±102	100.0%	±3.1	930	±65	97.8%	±1.7	1,028	±88	97.1%	±3.7	460	±45	98.5%	±2.3	1,023	±120	89.3%	±7.6	1,659
1.01 to 1.50	0	±12	0.0%	±3.1	38	±35	3.1%	±2.9	10	±15	0.6%	±0.9	22	±32	1.4%	±2.1	7	±12	0.4%	±0.6	36	±53	2.7%	±4.1	9	±18	0.5%	±1.1	0	±12	0.0%	±3.1	8	±9	0.8%	±1.0	7	±17	0.7%	±1.6	7	±11	1.5%	±2.3	115	±90	10.0%	±7.6	15
1.51 or more	0	±12	0.0%	±3.1	6	±11	0.5%	±0.9	0	±12	0.0%	±2.0	23	±33	1.5%	±2.2	15	±26	0.8%	±1.3	0	±12	0.0%	±2.4	0	±12	0.0%	±1.9	0	±12	0.0%	±3.1	13	±13	1.4%	±1.4	24	±37	2.3%	±3.5	0	±19	0.0%	±6.7	8	±12	0.7%	±1.1	0
VALUE
Owner-occupied units	376	±73	376	(X)	347	±87	347	(X)	787	±134	787	(X)	595	±84	595	(X)	429	±89	429	(X)	645	±111	645	(X)	668	±98	668	(X)	718	±97	718	(X)	298	±44	298	(X)	0	±17	0	(X)	4	±6	4	(X)	182	±57	182	(X)	730
Less than $50,000	0	±12	0.0%	±8.3	9	±14	2.6%	±4.2	38	±30	4.8%	±3.9	10	±13	1.7%	±2.2	22	±21	5.1%	±4.7	8	±12	1.2%	±1.9	40	±33	6.0%	±5.0	7	±11	1.0%	±1.5	13	±12	4.4%	±4.0	0	±17	-	**	0	±19	0.0%	±100.0	11	±14	6.0%	±7.8	15
$50,000 to $99,999	0	±12	0.0%	±8.3	0	±12	0.0%	±8.9	25	±26	3.2%	±3.4	15	±17	2.5%	±2.8	16	±17	3.7%	±4.0	34	±39	5.3%	±5.9	16	±17	2.4%	±2.6	77	±44	10.7%	±5.9	4	±8	1.3%	±2.7	0	±17	-	**	0	±19	0.0%	±100.0	26	±23	14.3%	±11.5	0
$100,000 to $149,999	74	±41	19.7%	±9.6	107	±52	30.8%	±14.7	185	±79	23.5%	±9.4	55	±38	9.2%	±6.0	47	±33	11.0%	±7.5	103	±56	16.0%	±7.9	106	±40	15.9%	±5.8	113	±53	15.7%	±6.9	19	±14	6.4%	±4.7	0	±17	-	**	0	±19	0.0%	±100.0	80	±33	44.0%	±16.5	65
$150,000 to $199,999	62	±33	16.5%	±8.9	105	±59	30.3%	±15.1	294	±120	37.4%	±11.2	230	±77	38.7%	±10.9	94	±40	21.9%	±9.9	197	±68	30.5%	±11.4	314	±90	47.0%	±10.6	261	±79	36.4%	±9.8	104	±45	34.9%	±13.2	0	±17	-	**	0	±19	0.0%	±100.0	12	±15	6.6%	±7.6	178
$200,000 to $299,999	119	±45	31.6%	±11.4	81	±63	23.3%	±16.1	222	±74	28.2%	±9.3	110	±46	18.5%	±7.9	103	±56	24.0%	±11.7	263	±86	40.8%	±10.6	174	±64	26.0%	±8.8	224	±81	31.2%	±10.1	152	±45	51.0%	±13.3	0	±17	-	**	4	±6	100.0%	±100.0	36	±27	19.8%	±12.9	92
$300,000 to $499,999	92	±52	24.5%	±12.3	26	±22	7.5%	±6.8	16	±18	2.0%	±2.3	129	±55	21.7%	±9.3	81	±55	18.9%	±11.1	33	±33	5.1%	±5.1	10	±15	1.5%	±2.3	36	±25	5.0%	±3.4	6	±9	2.0%	±2.9	0	±17	-	**	0	±19	0.0%	±100.0	11	±16	6.0%	±8.8	68
$500,000 to $999,999	29	±22	7.7%	±5.8	19	±18	5.5%	±5.4	7	±12	0.9%	±1.4	40	±22	6.7%	±3.7	66	±39	15.4%	±8.8	7	±10	1.1%	±1.5	0	±12	0.0%	±4.7	0	±12	0.0%	±4.4	0	±12	0.0%	±10.3	0	±17	-	**	0	±19	0.0%	±100.0	6	±13	3.3%	±6.7	264
$1,000,000 or more	0	±12	0.0%	±8.3	0	±12	0.0%	±8.9	0	±12	0.0%	±4.0	6	±11	1.0%	±1.8	0	±12	0.0%	±7.3	0	±12	0.0%	±4.9	8	±12	1.2%	±1.8	0	±12	0.0%	±4.4	0	±12	0.0%	±10.3	0	±17	-	**	0	±19	0.0%	±100.0	0	±12	0.0%	±16.3	48
Median (dollars)	230,200	±24,819	(X)	(X)	179,500	±24,600	(X)	(X)	167,900	±8,674	(X)	(X)	196,600	±24,294	(X)	(X)	231,700	±46,694	(X)	(X)	195,600	±15,327	(X)	(X)	168,100	±5,395	(X)	(X)	181,300	±12,607	(X)	(X)	203,700	±13,375	(X)	(X)	-	**	(X)	(X)	-	**	(X)	(X)	132,400	±15,622	(X)	(X)	365,200
MORTGAGE STATUS
Owner-occupied units	376	±73	376	(X)	347	±87	347	(X)	787	±134	787	(X)	595	±84	595	(X)	429	±89	429	(X)	645	±111	645	(X)	668	±98	668	(X)	718	±97	718	(X)	298	±44	298	(X)	0	±17	0	(X)	4	±6	4	(X)	182	±57	182	(X)	730
Housing units with a mortgage	296	±57	78.7%	±9.0	279	±91	80.4%	±11.3	544	±103	69.1%	±13.2	479	±83	80.5%	±6.7	349	±91	81.4%	±9.8	483	±102	74.9%	±8.1	518	±104	77.5%	±7.3	500	±100	69.6%	±7.8	227	±48	76.2%	±9.1	0	±17	-	**	4	±6	100.0%	±100.0	110	±52	60.4%	±19.6	421
Housing units without a mortgage	80	±41	21.3%	±9.0	68	±36	19.6%	±11.3	243	±132	30.9%	±13.2	116	±41	19.5%	±6.7	80	±41	18.6%	±9.8	162	±56	25.1%	±8.1	150	±45	22.5%	±7.3	218	±56	30.4%	±7.8	71	±26	23.8%	±9.1	0	±17	-	**	0	±19	0.0%	±100.0	72	±39	39.6%	±19.6	309
SELECTED MONTHLY OWNER COSTS (SMOC)
Housing units with a mortgage	296	±57	296	(X)	279	±91	279	(X)	544	±103	544	(X)	479	±83	479	(X)	349	±91	349	(X)	483	±102	483	(X)	518	±104	518	(X)	500	±100	500	(X)	227	±48	227	(X)	0	±17	0	(X)	4	±6	4	(X)	110	±52	110	(X)	421
Less than $500	13	±22	4.4%	±7.1	0	±12	0.0%	±11.0	12	±18	2.2%	±3.2	0	±12	0.0%	±6.6	8	±15	2.3%	±4.0	8	±12	1.7%	±2.5	19	±22	3.7%	±4.4	7	±11	1.4%	±2.2	0	±12	0.0%	±13.3	0	±17	-	**	0	±19	0.0%	±100.0	0	±12	0.0%	±25.2	0
$500 to $999	70	±47	23.6%	±14.4	17	±18	6.1%	±6.8	143	±60	26.3%	±9.7	66	±41	13.8%	±8.2	24	±21	6.9%	±5.9	53	±43	11.0%	±8.2	96	±52	18.5%	±10.2	35	±25	7.0%	±4.8	37	±23	16.3%	±9.5	0	±17	-	**	0	±19	0.0%	±100.0	29	±22	26.4%	±17.1	9
$1,000 to $1,499	92	±37	31.1%	±11.0	102	±54	36.6%	±19.6	219	±65	40.3%	±10.3	182	±72	38.0%	±13.7	80	±47	22.9%	±12.1	157	±62	32.5%	±12.1	220	±81	42.5%	±13.1	171	±69	34.2%	±11.5	46	±25	20.3%	±10.6	0	±17	-	**	0	±19	0.0%	±100.0	52	±38	47.3%	±23.0	63
$1,500 to $1,999	31	±28	10.5%	±10.1	132	±83	47.3%	±20.0	123	±60	22.6%	±9.6	135	±82	28.2%	±15.6	94	±42	26.9%	±12.2	131	±59	27.1%	±11.5	146	±61	28.2%	±9.3	232	±78	46.4%	±11.9	105	±46	46.3%	±17.1	0	±17	-	**	0	±19	0.0%	±100.0	16	±16	14.5%	±15.0	86
$2,000 to $2,499	79	±49	26.7%	±16.2	0	±12	0.0%	±11.0	19	±20	3.5%	±3.6	45	±34	9.4%	±7.3	57	±51	16.3%	±13.0	103	±38	21.3%	±6.9	29	±27	5.6%	±5.0	48	±34	9.6%	±7.0	30	±29	13.2%	±12.5	0	±17	-	**	0	±19	0.0%	±100.0	0	±12	0.0%	±25.2	74
$2,500 to $2,999	2	±8	0.7%	±2.6	23	±21	8.2%	±8.0	21	±24	3.9%	±4.1	34	±21	7.1%	±4.4	21	±23	6.0%	±6.6	28	±31	5.8%	±6.2	0	±12	0.0%	±6.1	7	±11	1.4%	±2.2	0	±12	0.0%	±13.3	0	±17	-	**	4	±6	100.0%	±100.0	0	±12	0.0%	±25.2	16
$3,000 or more	9	±14	3.0%	±4.8	5	±9	1.8%	±3.4	7	±12	1.3%	±2.0	17	±16	3.5%	±3.3	65	±38	18.6%	±10.2	3	±5	0.6%	±1.1	8	±12	1.5%	±2.4	0	±12	0.0%	±6.3	9	±12	4.0%	±5.2	0	±17	-	**	0	±19	0.0%	±100.0	13	±18	11.8%	±14.9	173
Median (dollars)	1,327	±258	(X)	(X)	1,557	±138	(X)	(X)	1,244	±132	(X)	(X)	1,485	±160	(X)	(X)	1,714	±218	(X)	(X)	1,561	±138	(X)	(X)	1,355	±98	(X)	(X)	1,561	±92	(X)	(X)	1,609	±97	(X)	(X)	-	**	(X)	(X)	-	**	(X)	(X)	1,138	±96	(X)	(X)	2,355
Housing units without a mortgage	80	±41	80	(X)	68	±36	68	(X)	243	±132	243	(X)	116	±41	116	(X)	80	±41	80	(X)	162	±56	162	(X)	150	±45	150	(X)	218	±56	218	(X)	71	±26	71	(X)	0	±17	0	(X)	0	±19	0	(X)	72	±39	72	(X)	309
Less than $250	6	±10	7.5%	±10.7	0	±12	0.0%	±35.7	0	±12	0.0%	±12.5	0	±12	0.0%	±24.1	14	±15	17.5%	±19.4	9	±15	5.6%	±9.3	7	±11	4.7%	±7.6	17	±18	7.8%	±7.9	10	±11	14.1%	±14.1	0	±17	-	**	0	±19	-	**	0	±12	0.0%	±34.4	27
$250 to $399	0	±12	0.0%	±32.1	9	±14	13.2%	±20.5	13	±15	5.3%	±6.4	6	±10	5.2%	±8.5	0	±12	0.0%	±32.1	8	±10	4.9%	±6.2	45	±32	30.0%	±17.8	68	±43	31.2%	±15.1	17	±13	23.9%	±16.1	0	±17	-	**	0	±19	-	**	26	±21	36.1%	±26.2	16
$400 to $599	22	±20	27.5%	±25.3	37	±29	54.4%	±28.2	100	±65	41.2%	±26.0	40	±24	34.5%	±18.2	32	±28	40.0%	±32.1	99	±51	61.1%	±19.6	68	±30	45.3%	±16.6	78	±37	35.8%	±17.0	23	±16	32.4%	±18.4	0	±17	-	**	0	±19	-	**	21	±22	29.2%	±24.8	45
$600 to $799	8	±12	10.0%	±14.9	9	±13	13.2%	±19.4	64	±36	26.3%	±18.0	31	±23	26.7%	±17.6	34	±32	42.5%	±30.9	29	±29	17.9%	±18.4	19	±20	12.7%	±13.0	22	±21	10.1%	±9.8	16	±14	22.5%	±17.3	0	±17	-	**	0	±19	-	**	8	±12	11.1%	±17.4	50
$800 to $999	27	±26	33.8%	±26.3	7	±11	10.3%	±16.7	66	±112	27.2%	±33.5	13	±16	11.2%	±12.8	0	±12	0.0%	±32.1	10	±10	6.2%	±6.4	11	±19	7.3%	±12.4	24	±27	11.0%	±11.6	5	±7	7.0%	±10.7	0	±17	-	**	0	±19	-	**	17	±20	23.6%	±25.7	60
$1,000 or more	17	±20	21.3%	±23.1	6	±9	8.8%	±13.5	0	±12	0.0%	±12.5	26	±20	22.4%	±14.9	0	±12	0.0%	±32.1	7	±10	4.3%	±6.4	0	±12	0.0%	±19.3	9	±15	4.1%	±6.6	0	±12	0.0%	±34.8	0	±17	-	**	0	±19	-	**	0	±12	0.0%	±34.4	111
Median (dollars)	815	±157	(X)	(X)	533	±122	(X)	(X)	661	±266	(X)	(X)	655	±127	(X)	(X)	573	±129	(X)	(X)	543	±42	(X)	(X)	477	±86	(X)	(X)	500	±113	(X)	(X)	457	±83	(X)	(X)	-	**	(X)	(X)	-	**	(X)	(X)	521	±171	(X)	(X)	869
SELECTED MONTHLY OWNER COSTS AS A PERCENTAGE OF HOUSEHOLD INCOME (SMOCAPI)
Housing units with a mortgage (excluding units where SMOCAPI cannot be computed)	296	±57	296	(X)	279	±91	279	(X)	544	±103	544	(X)	479	±83	479	(X)	349	±91	349	(X)	483	±102	483	(X)	510	±103	510	(X)	500	±100	500	(X)	227	±48	227	(X)	0	±17	0	(X)	4	±6	4	(X)	110	±52	110	(X)	421
Less than 20.0 percent	107	±57	36.1%	±17.4	56	±34	20.1%	±11.7	193	±64	35.5%	±10.8	155	±60	32.4%	±10.6	103	±57	29.5%	±13.6	190	±82	39.3%	±12.7	167	±70	32.7%	±12.3	174	±68	34.8%	±11.5	57	±29	25.1%	±11.8	0	±17	-	**	0	±19	0.0%	±100.0	35	±35	31.8%	±23.5	122
20.0 to 24.9 percent	31	±24	10.5%	±8.1	40	±54	14.3%	±17.9	55	±40	10.1%	±7.1	123	±58	25.7%	±10.5	58	±35	16.6%	±9.8	37	±30	7.7%	±6.4	121	±54	23.7%	±9.8	43	±35	8.6%	±6.7	36	±23	15.9%	±9.8	0	±17	-	**	4	±6	100.0%	±100.0	23	±19	20.9%	±17.7	72
25.0 to 29.9 percent	28	±27	9.5%	±8.9	86	±49	30.8%	±15.6	80	±45	14.7%	±7.8	76	±40	15.9%	±8.5	47	±32	13.5%	±8.7	22	±19	4.6%	±4.2	53	±42	10.4%	±8.3	49	±38	9.8%	±7.5	19	±26	8.4%	±11.7	0	±17	-	**	0	±19	0.0%	±100.0	12	±16	10.9%	±15.3	50
30.0 to 34.9 percent	9	±14	3.0%	±4.6	51	±46	18.3%	±16.2	37	±28	6.8%	±4.9	25	±19	5.2%	±3.9	56	±48	16.0%	±12.2	13	±17	2.7%	±3.5	19	±23	3.7%	±4.5	49	±42	9.8%	±8.0	29	±21	12.8%	±9.2	0	±17	-	**	0	±19	0.0%	±100.0	8	±11	7.3%	±10.5	11
35.0 percent or more	121	±51	40.9%	±16.7	46	±39	16.5%	±12.9	179	±77	32.9%	±11.2	100	±53	20.9%	±10.8	85	±39	24.4%	±11.6	221	±75	45.8%	±12.6	150	±71	29.4%	±11.7	185	±69	37.0%	±11.8	86	±45	37.9%	±17.1	0	±17	-	**	0	±19	0.0%	±100.0	32	±26	29.1%	±18.1	166
Not computed	0	±12	(X)	(X)	0	±12	(X)	(X)	0	±12	(X)	(X)	0	±12	(X)	(X)	0	±12	(X)	(X)	0	±12	(X)	(X)	8	±12	(X)	(X)	0	±12	(X)	(X)	0	±12	(X)	(X)	0	±17	(X)	(X)	0	±19	(X)	(X)	0	±12	(X)	(X)	0
Housing unit without a mortgage (excluding units where SMOCAPI cannot be computed)	80	±41	80	(X)	68	±36	68	(X)	243	±132	243	(X)	116	±41	116	(X)	80	±41	80	(X)	162	±56	162	(X)	140	±46	140	(X)	218	±56	218	(X)	71	±26	71	(X)	0	±17	0	(X)	0	±19	0	(X)	60	±33	60	(X)	309
Less than 10.0 percent	20	±20	25.0%	±22.1	9	±14	13.2%	±20.5	87	±61	35.8%	±23.9	41	±27	35.3%	±18.9	33	±27	41.3%	±31.1	67	±33	41.4%	±19.1	74	±39	52.9%	±21.0	62	±40	28.4%	±15.2	22	±15	31.0%	±19.6	0	±17	-	**	0	±19	-	**	16	±17	26.7%	±27.1	107
10.0 to 14.9 percent	0	±12	0.0%	±32.1	31	±28	45.6%	±29.0	11	±16	4.5%	±7.3	29	±23	25.0%	±18.6	21	±23	26.3%	±24.9	39	±27	24.1%	±15.9	20	±21	14.3%	±14.5	16	±18	7.3%	±8.1	16	±14	22.5%	±17.1	0	±17	-	**	0	±19	-	**	10	±15	16.7%	±25.4	40
15.0 to 19.9 percent	22	±22	27.5%	±24.9	19	±18	27.9%	±25.2	87	±107	35.8%	±28.3	0	±12	0.0%	±24.1	0	±12	0.0%	±32.1	3	±6	1.9%	±4.0	27	±27	19.3%	±19.6	78	±37	35.8%	±17.0	11	±12	15.5%	±15.2	0	±17	-	**	0	±19	-	**	6	±11	10.0%	±16.9	43
20.0 to 24.9 percent	6	±11	7.5%	±13.8	0	±12	0.0%	±35.7	15	±15	6.2%	±5.7	25	±23	21.6%	±18.1	15	±24	18.8%	±27.0	0	±12	0.0%	±18.1	0	±12	0.0%	±20.5	9	±14	4.1%	±6.4	5	±7	7.0%	±10.7	0	±17	-	**	0	±19	-	**	8	±12	13.3%	±20.8	54
25.0 to 29.9 percent	0	±12	0.0%	±32.1	0	±12	0.0%	±35.7	16	±19	6.6%	±8.3	0	±12	0.0%	±24.1	0	±12	0.0%	±32.1	28	±37	17.3%	±20.2	10	±15	7.1%	±10.3	36	±31	16.5%	±12.1	4	±7	5.6%	±9.8	0	±17	-	**	0	±19	-	**	0	±12	0.0%	±38.3	18
30.0 to 34.9 percent	0	±12	0.0%	±32.1	0	±12	0.0%	±35.7	14	±17	5.8%	±7.3	5	±8	4.3%	±7.2	0	±12	0.0%	±32.1	0	±12	0.0%	±18.1	0	±12	0.0%	±20.5	0	±12	0.0%	±13.8	0	±12	0.0%	±34.8	0	±17	-	**	0	±19	-	**	18	±19	30.0%	±26.0	7
35.0 percent or more	32	±27	40.0%	±25.8	9	±13	13.2%	±19.4	13	±16	5.3%	±7.1	16	±17	13.8%	±14.7	11	±17	13.8%	±21.2	25	±22	15.4%	±13.0	9	±14	6.4%	±9.7	17	±19	7.8%	±8.4	13	±14	18.3%	±18.6	0	±17	-	**	0	±19	-	**	2	±8	3.3%	±13.8	40
Not computed	0	±12	(X)	(X)	0	±12	(X)	(X)	0	±12	(X)	(X)	0	±12	(X)	(X)	0	±12	(X)	(X)	0	±12	(X)	(X)	10	±16	(X)	(X)	0	±12	(X)	(X)	0	±12	(X)	(X)	0	±17	(X)	(X)	0	±19	(X)	(X)	12	±19	(X)	(X)	0
GROSS RENT
Occupied units paying rent	662	±113	662	(X)	831	±111	831	(X)	771	±118	771	(X)	949	±111	949	(X)	1,493	±162	1,493	(X)	658	±141	658	(X)	1,053	±130	1,053	(X)	309	±94	309	(X)	653	±75	653	(X)	1,022	±85	1,022	(X)	463	±44	463	(X)	964	±121	964	(X)	916
Less than $500	10	±15	1.5%	±2.3	0	±12	0.0%	±3.8	47	±47	6.1%	±5.9	26	±23	2.7%	±2.4	22	±23	1.5%	±1.6	3	±6	0.5%	±1.0	9	±14	0.9%	±1.3	17	±29	5.5%	±8.9	0	±12	0.0%	±4.9	0	±17	0.0%	±3.1	0	±19	0.0%	±6.8	0	±12	0.0%	±3.3	17
$500 to $999	352	±114	53.2%	±14.5	504	±127	60.6%	±12.0	265	±93	34.4%	±11.6	647	±109	68.2%	±10.1	993	±156	66.5%	±8.2	426	±117	64.7%	±11.8	572	±131	54.3%	±10.1	108	±66	35.0%	±17.3	428	±76	65.5%	±10.2	103	±92	10.1%	±8.9	11	±17	2.4%	±3.6	691	±120	71.7%	±11.1	352
$1,000 to $1,499	198	±89	29.9%	±12.5	286	±102	34.4%	±12.0	302	±98	39.2%	±12.0	259	±102	27.3%	±9.5	386	±109	25.9%	±7.1	209	±94	31.8%	±12.1	442	±115	42.0%	±9.8	114	±65	36.9%	±16.7	136	±72	20.8%	±9.9	455	±120	44.5%	±11.1	237	±57	51.2%	±10.1	273	±120	28.3%	±11.1	401
$1,500 to $1,999	53	±53	8.0%	±8.1	41	±37	4.9%	±4.4	130	±67	16.9%	±8.4	17	±28	1.8%	±2.9	92	±81	6.2%	±5.2	20	±27	3.0%	±4.0	21	±21	2.0%	±2.0	51	±38	16.5%	±13.7	89	±38	13.6%	±5.9	464	±114	45.4%	±10.6	181	±44	39.1%	±9.3	0	±12	0.0%	±3.3	81
$2,000 to $2,499	16	±26	2.4%	±3.9	0	±12	0.0%	±3.8	27	±39	3.5%	±5.0	0	±12	0.0%	±3.4	0	±12	0.0%	±2.2	0	±12	0.0%	±4.8	9	±14	0.9%	±1.3	19	±27	6.1%	±8.8	0	±12	0.0%	±4.9	0	±17	0.0%	±3.1	25	±15	5.4%	±3.2	0	±12	0.0%	±3.3	47
$2,500 to $2,999	33	±42	5.0%	±6.1	0	±12	0.0%	±3.8	0	±12	0.0%	±4.1	0	±12	0.0%	±3.4	0	±12	0.0%	±2.2	0	±12	0.0%	±4.8	0	±12	0.0%	±3.0	0	±12	0.0%	±10.0	0	±12	0.0%	±4.9	0	±17	0.0%	±3.1	5	±7	1.1%	±1.6	0	±12	0.0%	±3.3	18
$3,000 or more	0	±12	0.0%	±4.8	0	±12	0.0%	±3.8	0	±12	0.0%	±4.1	0	±12	0.0%	±3.4	0	±12	0.0%	±2.2	0	±12	0.0%	±4.8	0	±12	0.0%	±3.0	0	±12	0.0%	±10.0	0	±12	0.0%	±4.9	0	±17	0.0%	±3.1	4	±8	0.9%	±1.7	0	±12	0.0%	±3.3	0
Median (dollars)	968	±102	(X)	(X)	913	±83	(X)	(X)	1,099	±104	(X)	(X)	836	±51	(X)	(X)	902	±48	(X)	(X)	939	±45	(X)	(X)	977	±43	(X)	(X)	1,105	±174	(X)	(X)	935	±42	(X)	(X)	1,471	±67	(X)	(X)	1,480	±53	(X)	(X)	889	±49	(X)	(X)	1,065
No rent paid	0	±12	(X)	(X)	33	±29	(X)	(X)	31	±25	(X)	(X)	9	±13	(X)	(X)	10	±16	(X)	(X)	16	±18	(X)	(X)	9	±14	(X)	(X)	7	±13	(X)	(X)	0	±12	(X)	(X)	37	±35	(X)	(X)	0	±19	(X)	(X)	0	±12	(X)	(X)	28
GROSS RENT AS A PERCENTAGE OF HOUSEHOLD INCOME (GRAPI)
Occupied units paying rent (excluding units where GRAPI cannot be computed)	630	±103	630	(X)	786	±120	786	(X)	771	±118	771	(X)	924	±111	924	(X)	1,460	±162	1,460	(X)	633	±138	633	(X)	1,046	±130	1,046	(X)	309	±94	309	(X)	653	±75	653	(X)	986	±97	986	(X)	463	±44	463	(X)	914	±132	914	(X)	876
Less than 15.0 percent	0	±12	0.0%	±5.0	49	±41	6.2%	±5.2	15	±19	1.9%	±2.4	67	±53	7.3%	±5.8	245	±117	16.8%	±7.8	75	±72	11.8%	±11.1	71	±55	6.8%	±5.0	73	±45	23.6%	±13.4	80	±54	12.3%	±8.0	26	±24	2.6%	±2.3	18	±22	3.9%	±4.7	76	±60	8.3%	±6.3	164
15.0 to 19.9 percent	95	±58	15.1%	±9.3	107	±70	13.6%	±8.5	111	±58	14.4%	±7.5	86	±70	9.3%	±7.5	154	±83	10.5%	±5.7	31	±24	4.9%	±4.0	85	±62	8.1%	±5.7	43	±45	13.9%	±13.2	79	±48	12.1%	±7.3	87	±92	8.8%	±9.2	30	±27	6.5%	±5.6	117	±83	12.8%	±8.5	84
20.0 to 24.9 percent	146	±92	23.2%	±14.6	54	±45	6.9%	±5.7	16	±18	2.1%	±2.4	229	±93	24.8%	±8.7	260	±121	17.8%	±8.0	114	±77	18.0%	±11.8	279	±111	26.7%	±9.8	57	±48	18.4%	±15.6	116	±45	17.8%	±7.0	55	±42	5.6%	±4.3	8	±9	1.7%	±1.9	48	±38	5.3%	±3.9	103
25.0 to 29.9 percent	90	±60	14.3%	±9.3	151	±74	19.2%	±8.7	101	±68	13.1%	±8.7	114	±72	12.3%	±7.9	157	±65	10.8%	±4.6	40	±45	6.3%	±6.9	94	±62	9.0%	±5.7	18	±27	5.8%	±9.0	40	±26	6.1%	±3.9	30	±48	3.0%	±4.8	85	±43	18.4%	±9.1	170	±99	18.6%	±11.0	64
30.0 to 34.9 percent	54	±58	8.6%	±8.8	121	±73	15.4%	±8.9	127	±73	16.5%	±9.2	103	±71	11.1%	±7.3	225	±109	15.4%	±7.0	0	±12	0.0%	±5.0	80	±49	7.6%	±4.6	54	±54	17.5%	±16.4	62	±37	9.5%	±5.3	132	±86	13.4%	±8.6	71	±36	15.3%	±7.3	133	±76	14.6%	±8.3	62
35.0 percent or more	245	±93	38.9%	±13.1	304	±98	38.7%	±11.7	401	±129	52.0%	±14.5	325	±95	35.2%	±10.2	419	±124	28.7%	±8.3	373	±130	58.9%	±15.1	437	±103	41.8%	±10.0	64	±47	20.7%	±13.5	276	±84	42.3%	±11.7	656	±126	66.5%	±12.1	251	±55	54.2%	±11.7	370	±121	40.5%	±11.4	399
Not computed	32	±45	(X)	(X)	78	±56	(X)	(X)	31	±25	(X)	(X)	34	±33	(X)	(X)	43	±49	(X)	(X)	41	±30	(X)	(X)	16	±18	(X)	(X)	7	±13	(X)	(X)	0	±12	(X)	(X)	73	±54	(X)	(X)	0	±19	(X)	(X)	50	±59	(X)	(X)	68
[truncated: 275 more columns]
