# Supplementary material for: Estimating the Health Effects of Adding Bicycle and Pedestrian Paths at the Census Tract Level: Multiple Model Comparison
Source: JMIR Public Health Surveill. 2022 Aug 24;8(8):e37379. doi: 10.2196/37379 (PMC9453587; doi:10.2196/37379)
Supplement: Multimedia Appendix 1 [file publichealth_v8i8e37379_app1.zip › appendix_1/norfolk/DP04-HOUSING/2012/ACS_2012_DP04_data.csv]

Label (Grouping)	Census Tract 1, Norfolk city, Virginia!!Estimate	Census Tract 1, Norfolk city, Virginia!!Margin of Error	Census Tract 1, Norfolk city, Virginia!!Percent	Census Tract 1, Norfolk city, Virginia!!Percent Margin of Error	Census Tract 2.01, Norfolk city, Virginia!!Estimate	Census Tract 2.01, Norfolk city, Virginia!!Margin of Error	Census Tract 2.01, Norfolk city, Virginia!!Percent	Census Tract 2.01, Norfolk city, Virginia!!Percent Margin of Error	Census Tract 2.02, Norfolk city, Virginia!!Estimate	Census Tract 2.02, Norfolk city, Virginia!!Margin of Error	Census Tract 2.02, Norfolk city, Virginia!!Percent	Census Tract 2.02, Norfolk city, Virginia!!Percent Margin of Error	Census Tract 3, Norfolk city, Virginia!!Estimate	Census Tract 3, Norfolk city, Virginia!!Margin of Error	Census Tract 3, Norfolk city, Virginia!!Percent	Census Tract 3, Norfolk city, Virginia!!Percent Margin of Error	Census Tract 4, Norfolk city, Virginia!!Estimate	Census Tract 4, Norfolk city, Virginia!!Margin of Error	Census Tract 4, Norfolk city, Virginia!!Percent	Census Tract 4, Norfolk city, Virginia!!Percent Margin of Error	Census Tract 5, Norfolk city, Virginia!!Estimate	Census Tract 5, Norfolk city, Virginia!!Margin of Error	Census Tract 5, Norfolk city, Virginia!!Percent	Census Tract 5, Norfolk city, Virginia!!Percent Margin of Error	Census Tract 6, Norfolk city, Virginia!!Estimate	Census Tract 6, Norfolk city, Virginia!!Margin of Error	Census Tract 6, Norfolk city, Virginia!!Percent	Census Tract 6, Norfolk city, Virginia!!Percent Margin of Error	Census Tract 7, Norfolk city, Virginia!!Estimate	Census Tract 7, Norfolk city, Virginia!!Margin of Error	Census Tract 7, Norfolk city, Virginia!!Percent	Census Tract 7, Norfolk city, Virginia!!Percent Margin of Error	Census Tract 8, Norfolk city, Virginia!!Estimate	Census Tract 8, Norfolk city, Virginia!!Margin of Error	Census Tract 8, Norfolk city, Virginia!!Percent	Census Tract 8, Norfolk city, Virginia!!Percent Margin of Error	Census Tract 9.01, Norfolk city, Virginia!!Estimate	Census Tract 9.01, Norfolk city, Virginia!!Margin of Error	Census Tract 9.01, Norfolk city, Virginia!!Percent	Census Tract 9.01, Norfolk city, Virginia!!Percent Margin of Error	Census Tract 9.02, Norfolk city, Virginia!!Estimate	Census Tract 9.02, Norfolk city, Virginia!!Margin of Error	Census Tract 9.02, Norfolk city, Virginia!!Percent	Census Tract 9.02, Norfolk city, Virginia!!Percent Margin of Error	Census Tract 11, Norfolk city, Virginia!!Estimate	Census Tract 11, Norfolk city, Virginia!!Margin of Error	Census Tract 11, Norfolk city, Virginia!!Percent	Census Tract 11, Norfolk city, Virginia!!Percent Margin of Error	Census Tract 12, Norfolk city, Virginia!!Estimate
HOUSING OCCUPANCY
Total housing units	1,271	±69	1,271	(X)	1,549	±69	1,549	(X)	1,667	±59	1,667	(X)	1,723	±58	1,723	(X)	2,289	±118	2,289	(X)	1,537	±47	1,537	(X)	1,876	±53	1,876	(X)	1,279	±46	1,279	(X)	980	±52	980	(X)	1,059	±73	1,059	(X)	506	±50	506	(X)	1,480	±90	1,480	(X)	1,881
Occupied housing units	1,141	±109	89.8%	±7.6	1,279	±157	82.6%	±9.2	1,512	±112	90.7%	±5.9	1,510	±119	87.6%	±5.5	1,815	±154	79.3%	±5.8	1,213	±112	78.9%	±7.0	1,694	±87	90.3%	±4.4	1,104	±102	86.3%	±6.3	958	±57	97.8%	±2.5	944	±95	89.1%	±7.2	478	±57	94.5%	±6.4	1,207	±148	81.6%	±8.4	1,620
Vacant housing units	130	±97	10.2%	±7.6	270	±142	17.4%	±9.2	155	±99	9.3%	±5.9	213	±93	12.4%	±5.5	474	±139	20.7%	±5.8	324	±108	21.1%	±7.0	182	±84	9.7%	±4.4	175	±78	13.7%	±6.3	22	±24	2.2%	±2.5	115	±78	10.9%	±7.2	28	±32	5.5%	±6.4	273	±126	18.4%	±8.4	261
Homeowner vacancy rate	0.0	±7.7	(X)	(X)	5.5	±8.7	(X)	(X)	0.0	±4.2	(X)	(X)	6.1	±7.3	(X)	(X)	6.6	±9.8	(X)	(X)	10.7	±7.4	(X)	(X)	1.3	±2.2	(X)	(X)	0.0	±4.5	(X)	(X)	0.0	±8.5	(X)	(X)	-	**	(X)	(X)	-	**	(X)	(X)	13.6	±20.0	(X)	(X)	4.8
Rental vacancy rate	4.1	±6.5	(X)	(X)	13.1	±9.4	(X)	(X)	9.3	±9.1	(X)	(X)	8.7	±6.7	(X)	(X)	6.8	±5.6	(X)	(X)	10.7	±7.9	(X)	(X)	10.9	±6.8	(X)	(X)	20.5	±13.0	(X)	(X)	2.4	±3.8	(X)	(X)	5.8	±5.7	(X)	(X)	4.0	±6.0	(X)	(X)	9.1	±7.1	(X)	(X)	11.3
UNITS IN STRUCTURE
Total housing units	1,271	±69	1,271	(X)	1,549	±69	1,549	(X)	1,667	±59	1,667	(X)	1,723	±58	1,723	(X)	2,289	±118	2,289	(X)	1,537	±47	1,537	(X)	1,876	±53	1,876	(X)	1,279	±46	1,279	(X)	980	±52	980	(X)	1,059	±73	1,059	(X)	506	±50	506	(X)	1,480	±90	1,480	(X)	1,881
1-unit, detached	437	±108	34.4%	±8.8	377	±106	24.3%	±6.9	1,127	±106	67.6%	±6.2	657	±107	38.1%	±6.2	483	±159	21.1%	±6.9	912	±106	59.3%	±7.2	892	±113	47.5%	±6.1	910	±89	71.1%	±6.8	527	±95	53.8%	±9.7	76	±47	7.2%	±4.4	37	±31	7.3%	±6.0	299	±115	20.2%	±7.6	684
1-unit, attached	99	±60	7.8%	±4.7	195	±75	12.6%	±4.8	112	±67	6.7%	±4.0	125	±79	7.3%	±4.5	328	±129	14.3%	±5.7	67	±50	4.4%	±3.2	31	±33	1.7%	±1.8	23	±22	1.8%	±1.7	56	±40	5.7%	±4.0	792	±110	74.8%	±9.8	317	±58	62.6%	±10.9	99	±72	6.7%	±4.8	84
2 units	135	±76	10.6%	±6.0	151	±102	9.7%	±6.6	133	±82	8.0%	±4.9	100	±54	5.8%	±3.2	168	±100	7.3%	±4.4	199	±84	12.9%	±5.5	44	±35	2.3%	±1.9	33	±37	2.6%	±2.9	197	±79	20.1%	±8.0	73	±73	6.9%	±6.9	0	±19	0.0%	±6.7	128	±73	8.6%	±5.0	127
3 or 4 units	230	±99	18.1%	±7.8	177	±79	11.4%	±5.1	24	±26	1.4%	±1.6	230	±81	13.3%	±4.8	402	±172	17.6%	±7.2	5	±12	0.3%	±0.8	267	±87	14.2%	±4.6	47	±63	3.7%	±4.9	18	±24	1.8%	±2.4	48	±41	4.5%	±3.9	4	±7	0.8%	±1.3	0	±12	0.0%	±2.3	109
5 to 9 units	303	±95	23.8%	±6.9	207	±97	13.4%	±6.3	65	±64	3.9%	±3.8	204	±98	11.8%	±5.6	494	±134	21.6%	±5.8	144	±78	9.4%	±4.9	322	±101	17.2%	±5.4	54	±60	4.2%	±4.7	88	±80	9.0%	±7.9	67	±57	6.3%	±5.3	80	±42	15.8%	±8.2	310	±129	20.9%	±8.7	276
10 to 19 units	67	±66	5.3%	±5.2	309	±129	19.9%	±8.1	110	±61	6.6%	±3.7	84	±59	4.9%	±3.4	336	±148	14.7%	±6.5	179	±91	11.6%	±5.9	271	±121	14.4%	±6.3	122	±66	9.5%	±5.2	45	±46	4.6%	±4.7	0	±12	0.0%	±3.2	36	±39	7.1%	±7.5	475	±157	32.1%	±9.9	356
20 or more units	0	±12	0.0%	±2.7	133	±63	8.6%	±4.1	96	±59	5.8%	±3.5	323	±69	18.7%	±4.1	78	±60	3.4%	±2.6	4	±21	0.3%	±1.4	49	±32	2.6%	±1.7	90	±46	7.0%	±3.6	24	±39	2.4%	±4.0	3	±7	0.3%	±0.7	25	±34	4.9%	±6.7	161	±98	10.9%	±6.6	245
Mobile home	0	±12	0.0%	±2.7	0	±12	0.0%	±2.2	0	±12	0.0%	±2.1	0	±12	0.0%	±2.0	0	±12	0.0%	±1.5	27	±43	1.8%	±2.8	0	±12	0.0%	±1.8	0	±12	0.0%	±2.7	25	±39	2.6%	±3.9	0	±12	0.0%	±3.2	7	±11	1.4%	±2.2	8	±18	0.5%	±1.2	0
Boat, RV, van, etc.	0	±12	0.0%	±2.7	0	±12	0.0%	±2.2	0	±12	0.0%	±2.1	0	±12	0.0%	±2.0	0	±12	0.0%	±1.5	0	±12	0.0%	±2.2	0	±12	0.0%	±1.8	0	±12	0.0%	±2.7	0	±12	0.0%	±3.5	0	±12	0.0%	±3.2	0	±19	0.0%	±6.7	0	±12	0.0%	±2.3	0
YEAR STRUCTURE BUILT
Total housing units	1,271	±69	1,271	(X)	1,549	±69	1,549	(X)	1,667	±59	1,667	(X)	1,723	±58	1,723	(X)	2,289	±118	2,289	(X)	1,537	±47	1,537	(X)	1,876	±53	1,876	(X)	1,279	±46	1,279	(X)	980	±52	980	(X)	1,059	±73	1,059	(X)	506	±50	506	(X)	1,480	±90	1,480	(X)	1,881
Built 2010 or later	0	±12	0.0%	±2.7	0	±12	0.0%	±2.2	0	±12	0.0%	±2.1	8	±13	0.5%	±0.7	0	±12	0.0%	±1.5	25	±39	1.6%	±2.5	0	±12	0.0%	±1.8	0	±12	0.0%	±2.7	0	±12	0.0%	±3.5	14	±22	1.3%	±2.0	0	±19	0.0%	±6.7	0	±12	0.0%	±2.3	0
Built 2000 to 2009	83	±62	6.5%	±5.0	32	±26	2.1%	±1.7	90	±47	5.4%	±2.8	58	±35	3.4%	±2.0	116	±78	5.1%	±3.4	58	±58	3.8%	±3.8	96	±57	5.1%	±3.1	8	±12	0.6%	±0.9	55	±66	5.6%	±6.5	33	±34	3.1%	±3.2	39	±27	7.7%	±5.4	60	±40	4.1%	±2.7	86
Built 1990 to 1999	66	±60	5.2%	±4.7	49	±41	3.2%	±2.6	136	±62	8.2%	±3.7	175	±82	10.2%	±4.7	84	±72	3.7%	±3.1	36	±33	2.3%	±2.1	180	±82	9.6%	±4.3	28	±30	2.2%	±2.3	16	±22	1.6%	±2.2	346	±105	32.7%	±9.7	33	±30	6.5%	±6.0	306	±112	20.7%	±7.7	125
Built 1980 to 1989	318	±100	25.0%	±7.9	292	±120	18.9%	±7.5	164	±74	9.8%	±4.4	322	±90	18.7%	±5.1	865	±199	37.8%	±8.2	75	±54	4.9%	±3.4	161	±81	8.6%	±4.4	140	±86	10.9%	±6.6	34	±39	3.5%	±3.9	167	±87	15.8%	±8.1	46	±38	9.1%	±7.5	487	±136	32.9%	±9.1	149
Built 1970 to 1979	19	±24	1.5%	±1.9	411	±97	26.5%	±6.4	221	±93	13.3%	±5.6	156	±91	9.1%	±5.2	438	±145	19.1%	±6.4	107	±64	7.0%	±4.2	214	±96	11.4%	±5.1	150	±78	11.7%	±6.1	128	±63	13.1%	±6.4	204	±83	19.3%	±7.7	71	±51	14.0%	±10.0	254	±134	17.2%	±8.7	258
Built 1960 to 1969	359	±102	28.2%	±8.2	232	±109	15.0%	±7.0	192	±74	11.5%	±4.4	250	±97	14.5%	±5.7	249	±116	10.9%	±5.0	303	±105	19.7%	±6.8	263	±84	14.0%	±4.5	135	±70	10.6%	±5.4	192	±76	19.6%	±7.7	198	±71	18.7%	±6.7	124	±58	24.5%	±11.3	131	±76	8.9%	±5.1	416
Built 1950 to 1959	135	±79	10.6%	±5.9	204	±74	13.2%	±4.7	603	±108	36.2%	±6.5	133	±70	7.7%	±4.1	155	±62	6.8%	±2.7	362	±115	23.6%	±7.4	276	±85	14.7%	±4.5	291	±89	22.8%	±7.0	303	±108	30.9%	±11.3	81	±55	7.6%	±5.3	139	±66	27.5%	±12.2	77	±57	5.2%	±3.8	259
Built 1940 to 1949	192	±86	15.1%	±6.5	114	±92	7.4%	±6.0	117	±60	7.0%	±3.6	372	±104	21.6%	±6.2	64	±38	2.8%	±1.7	277	±85	18.0%	±5.6	448	±95	23.9%	±5.2	494	±114	38.6%	±8.8	215	±84	21.9%	±8.7	5	±14	0.5%	±1.3	38	±28	7.5%	±5.5	101	±61	6.8%	±4.1	215
Built 1939 or earlier	99	±51	7.8%	±4.1	215	±124	13.9%	±8.0	144	±86	8.6%	±5.1	249	±80	14.5%	±4.6	318	±140	13.9%	±6.1	294	±90	19.1%	±5.9	238	±79	12.7%	±4.2	33	±31	2.6%	±2.4	37	±42	3.8%	±4.2	11	±16	1.0%	±1.5	16	±9	3.2%	±1.8	64	±44	4.3%	±3.0	373
ROOMS
Total housing units	1,271	±69	1,271	(X)	1,549	±69	1,549	(X)	1,667	±59	1,667	(X)	1,723	±58	1,723	(X)	2,289	±118	2,289	(X)	1,537	±47	1,537	(X)	1,876	±53	1,876	(X)	1,279	±46	1,279	(X)	980	±52	980	(X)	1,059	±73	1,059	(X)	506	±50	506	(X)	1,480	±90	1,480	(X)	1,881
1 room	175	±95	13.8%	±7.2	179	±112	11.6%	±7.2	38	±58	2.3%	±3.5	108	±70	6.3%	±4.1	330	±167	14.4%	±7.4	24	±39	1.6%	±2.5	166	±89	8.8%	±4.7	0	±12	0.0%	±2.7	27	±41	2.8%	±4.2	18	±27	1.7%	±2.5	0	±19	0.0%	±6.7	67	±69	4.5%	±4.6	97
2 rooms	26	±27	2.0%	±2.1	49	±45	3.2%	±2.9	0	±12	0.0%	±2.1	42	±34	2.4%	±2.0	108	±79	4.7%	±3.4	46	±45	3.0%	±2.9	27	±26	1.4%	±1.4	21	±23	1.6%	±1.8	54	±49	5.5%	±4.8	0	±12	0.0%	±3.2	0	±19	0.0%	±6.7	73	±71	4.9%	±4.8	56
3 rooms	143	±90	11.3%	±7.0	356	±124	23.0%	±7.9	91	±72	5.5%	±4.3	280	±104	16.3%	±6.0	433	±148	18.9%	±6.4	211	±93	13.7%	±6.1	202	±90	10.8%	±4.9	82	±71	6.4%	±5.5	142	±64	14.5%	±6.4	28	±39	2.6%	±3.7	25	±34	4.9%	±6.7	444	±154	30.0%	±10.3	165
4 rooms	301	±97	23.7%	±7.8	521	±167	33.6%	±10.4	335	±114	20.1%	±6.7	400	±121	23.2%	±7.0	584	±152	25.5%	±6.6	262	±97	17.0%	±6.1	345	±111	18.4%	±5.8	226	±93	17.7%	±7.2	80	±55	8.2%	±5.6	40	±37	3.8%	±3.5	89	±60	17.6%	±11.0	528	±142	35.7%	±9.2	325
5 rooms	252	±101	19.8%	±8.3	265	±88	17.1%	±5.9	352	±102	21.1%	±6.2	394	±119	22.9%	±6.8	438	±157	19.1%	±6.7	349	±106	22.7%	±6.8	398	±91	21.2%	±5.0	224	±80	17.5%	±6.3	244	±90	24.9%	±9.2	364	±114	34.4%	±10.5	195	±66	38.5%	±14.0	159	±84	10.7%	±5.6	374
6 rooms	120	±58	9.4%	±4.5	116	±66	7.5%	±4.2	307	±83	18.4%	±5.0	185	±81	10.7%	±4.6	175	±106	7.6%	±4.6	251	±85	16.3%	±5.5	316	±98	16.8%	±5.1	173	±64	13.5%	±5.1	238	±75	24.3%	±7.6	343	±125	32.4%	±11.6	135	±67	26.7%	±12.6	98	±60	6.6%	±4.0	260
7 rooms	119	±56	9.4%	±4.5	23	±20	1.5%	±1.3	279	±100	16.7%	±6.0	135	±59	7.8%	±3.5	150	±74	6.6%	±3.3	174	±79	11.3%	±5.1	163	±72	8.7%	±3.9	345	±96	27.0%	±7.4	124	±66	12.7%	±6.8	173	±70	16.3%	±6.8	30	±24	5.9%	±4.7	87	±44	5.9%	±3.0	174
8 rooms	39	±29	3.1%	±2.3	28	±25	1.8%	±1.6	184	±70	11.0%	±4.1	83	±59	4.8%	±3.4	56	±46	2.4%	±2.0	112	±55	7.3%	±3.6	157	±63	8.4%	±3.3	154	±65	12.0%	±5.1	39	±28	4.0%	±2.9	78	±52	7.4%	±4.7	6	±9	1.2%	±1.8	2	±6	0.1%	±0.4	69
9 rooms or more	96	±56	7.6%	±4.4	12	±13	0.8%	±0.8	81	±44	4.9%	±2.7	96	±43	5.6%	±2.5	15	±18	0.7%	±0.8	108	±52	7.0%	±3.4	102	±52	5.4%	±2.8	54	±42	4.2%	±3.3	32	±23	3.3%	±2.4	15	±18	1.4%	±1.7	26	±12	5.1%	±2.4	22	±25	1.5%	±1.6	361
Median rooms	4.5	±0.5	(X)	(X)	3.9	±0.3	(X)	(X)	5.6	±0.4	(X)	(X)	4.6	±0.3	(X)	(X)	4.0	±0.3	(X)	(X)	5.1	±0.3	(X)	(X)	5.0	±0.3	(X)	(X)	6.0	±0.6	(X)	(X)	5.3	±0.4	(X)	(X)	5.7	±0.3	(X)	(X)	5.2	±0.3	(X)	(X)	3.8	±0.3	(X)	(X)	5.3
BEDROOMS
Total housing units	1,271	±69	1,271	(X)	1,549	±69	1,549	(X)	1,667	±59	1,667	(X)	1,723	±58	1,723	(X)	2,289	±118	2,289	(X)	1,537	±47	1,537	(X)	1,876	±53	1,876	(X)	1,279	±46	1,279	(X)	980	±52	980	(X)	1,059	±73	1,059	(X)	506	±50	506	(X)	1,480	±90	1,480	(X)	1,881
No bedroom	175	±95	13.8%	±7.2	179	±112	11.6%	±7.2	38	±58	2.3%	±3.5	108	±70	6.3%	±4.1	339	±167	14.8%	±7.3	24	±39	1.6%	±2.5	166	±89	8.8%	±4.7	0	±12	0.0%	±2.7	31	±42	3.2%	±4.3	18	±27	1.7%	±2.5	0	±19	0.0%	±6.7	67	±69	4.5%	±4.6	97
1 bedroom	238	±95	18.7%	±7.5	358	±118	23.1%	±7.5	59	±60	3.5%	±3.6	316	±109	18.3%	±6.4	410	±151	17.9%	±6.4	276	±103	18.0%	±6.7	248	±81	13.2%	±4.4	83	±64	6.5%	±4.9	196	±81	20.0%	±7.6	25	±38	2.4%	±3.6	25	±34	4.9%	±6.7	646	±132	43.6%	±9.0	288
2 bedrooms	400	±96	31.5%	±7.7	781	±163	50.4%	±10.2	640	±131	38.4%	±7.7	685	±144	39.8%	±8.1	1,013	±171	44.3%	±7.6	493	±109	32.1%	±6.7	613	±141	32.7%	±7.4	420	±102	32.8%	±7.9	182	±79	18.6%	±8.1	66	±46	6.2%	±4.3	105	±61	20.8%	±11.1	520	±140	35.1%	±9.0	759
3 bedrooms	315	±101	24.8%	±8.1	187	±60	12.1%	±3.9	689	±136	41.3%	±8.1	399	±105	23.2%	±6.0	442	±153	19.3%	±6.5	433	±103	28.2%	±6.7	632	±124	33.7%	±6.6	463	±106	36.2%	±8.6	461	±95	47.0%	±9.5	685	±104	64.7%	±9.1	264	±67	52.2%	±13.8	189	±94	12.8%	±6.2	197
4 bedrooms	132	±59	10.4%	±4.6	44	±39	2.8%	±2.5	241	±79	14.5%	±4.7	197	±82	11.4%	±4.7	60	±58	2.6%	±2.5	304	±86	19.8%	±5.7	189	±63	10.1%	±3.4	271	±101	21.2%	±7.6	86	±37	8.8%	±3.8	265	±85	25.0%	±7.7	102	±45	20.2%	±8.6	42	±32	2.8%	±2.2	400
5 or more bedrooms	11	±18	0.9%	±1.4	0	±12	0.0%	±2.2	0	±12	0.0%	±2.1	18	±18	1.0%	±1.0	25	±33	1.1%	±1.4	7	±13	0.5%	±0.8	28	±24	1.5%	±1.3	42	±40	3.3%	±3.1	24	±29	2.4%	±3.0	0	±12	0.0%	±3.2	10	±8	2.0%	±1.7	16	±19	1.1%	±1.3	140
HOUSING TENURE
Occupied housing units	1,141	±109	1,141	(X)	1,279	±157	1,279	(X)	1,512	±112	1,512	(X)	1,510	±119	1,510	(X)	1,815	±154	1,815	(X)	1,213	±112	1,213	(X)	1,694	±87	1,694	(X)	1,104	±102	1,104	(X)	958	±57	958	(X)	944	±95	944	(X)	478	±57	478	(X)	1,207	±148	1,207	(X)	1,620
Owner-occupied	434	±103	38.0%	±8.3	308	±99	24.1%	±8.6	808	±112	53.4%	±6.4	646	±112	42.8%	±6.5	495	±124	27.3%	±6.8	629	±108	51.9%	±8.2	691	±106	40.8%	±5.7	754	±102	68.3%	±8.3	394	±71	41.1%	±7.5	0	±12	0.0%	±3.6	0	±19	0.0%	±7.1	172	±62	14.3%	±5.3	758
Renter-occupied	707	±114	62.0%	±8.3	971	±194	75.9%	±8.6	704	±111	46.6%	±6.4	864	±119	57.2%	±6.5	1,320	±179	72.7%	±6.8	584	±120	48.1%	±8.2	1,003	±104	59.2%	±5.7	350	±104	31.7%	±8.3	564	±85	58.9%	±7.5	944	±95	100.0%	±3.6	478	±57	100.0%	±7.1	1,035	±155	85.7%	±5.3	862
Average household size of owner-occupied unit	2.35	±0.32	(X)	(X)	1.94	±0.38	(X)	(X)	2.95	±0.33	(X)	(X)	2.52	±0.38	(X)	(X)	2.05	±0.31	(X)	(X)	2.31	±0.27	(X)	(X)	2.87	±0.36	(X)	(X)	2.49	±0.23	(X)	(X)	2.81	±0.41	(X)	(X)	-	**	(X)	(X)	-	**	(X)	(X)	1.83	±0.58	(X)	(X)	2.26
Average household size of renter-occupied unit	2.15	±0.30	(X)	(X)	2.40	±0.48	(X)	(X)	2.39	±0.35	(X)	(X)	2.09	±0.31	(X)	(X)	1.86	±0.30	(X)	(X)	2.24	±0.50	(X)	(X)	2.57	±0.27	(X)	(X)	2.47	±0.53	(X)	(X)	2.37	±0.37	(X)	(X)	3.92	±0.29	(X)	(X)	3.38	±0.27	(X)	(X)	2.23	±0.40	(X)	(X)	2.43
YEAR HOUSEHOLDER MOVED INTO UNIT
Occupied housing units	1,141	±109	1,141	(X)	1,279	±157	1,279	(X)	1,512	±112	1,512	(X)	1,510	±119	1,510	(X)	1,815	±154	1,815	(X)	1,213	±112	1,213	(X)	1,694	±87	1,694	(X)	1,104	±102	1,104	(X)	958	±57	958	(X)	944	±95	944	(X)	478	±57	478	(X)	1,207	±148	1,207	(X)	1,620
Moved in 2010 or later	174	±83	15.2%	±7.3	339	±128	26.5%	±8.8	237	±99	15.7%	±6.2	293	±103	19.4%	±6.9	478	±148	26.3%	±7.7	214	±101	17.6%	±7.8	290	±84	17.1%	±4.9	129	±76	11.7%	±6.9	202	±90	21.1%	±8.9	347	±100	36.8%	±10.7	191	±63	40.0%	±13.3	336	±125	27.8%	±10.1	345
Moved in 2000 to 2009	636	±112	55.7%	±8.3	744	±142	58.2%	±8.3	785	±116	51.9%	±7.6	855	±152	56.6%	±8.8	1,007	±192	55.5%	±8.7	705	±125	58.1%	±9.2	1,031	±123	60.9%	±6.6	495	±120	44.8%	±8.8	556	±111	58.0%	±11.1	597	±127	63.2%	±10.7	287	±78	60.0%	±13.3	736	±163	61.0%	±10.0	814
Moved in 1990 to 1999	198	±80	17.4%	±6.7	108	±59	8.4%	±4.9	248	±82	16.4%	±5.2	256	±98	17.0%	±6.2	246	±102	13.6%	±5.8	121	±56	10.0%	±4.6	158	±72	9.3%	±4.2	222	±87	20.1%	±7.8	106	±55	11.1%	±5.9	0	±12	0.0%	±3.6	0	±19	0.0%	±7.1	89	±45	7.4%	±3.8	158
Moved in 1980 to 1989	37	±33	3.2%	±2.9	41	±38	3.2%	±2.9	97	±49	6.4%	±3.2	59	±45	3.9%	±3.0	73	±50	4.0%	±2.8	83	±49	6.8%	±4.0	76	±42	4.5%	±2.5	90	±41	8.2%	±3.6	38	±39	4.0%	±4.1	0	±12	0.0%	±3.6	0	±19	0.0%	±7.1	1	±5	0.1%	±0.4	146
Moved in 1970 to 1979	64	±52	5.6%	±4.6	9	±12	0.7%	±1.0	55	±39	3.6%	±2.6	21	±17	1.4%	±1.1	11	±19	0.6%	±1.1	42	±35	3.5%	±2.9	64	±38	3.8%	±2.2	59	±40	5.3%	±3.7	37	±29	3.9%	±3.0	0	±12	0.0%	±3.6	0	±19	0.0%	±7.1	29	±29	2.4%	±2.4	84
Moved in 1969 or earlier	32	±27	2.8%	±2.3	38	±28	3.0%	±2.2	90	±45	6.0%	±2.9	26	±18	1.7%	±1.2	0	±12	0.0%	±1.9	48	±39	4.0%	±3.2	75	±33	4.4%	±2.0	109	±38	9.9%	±3.6	19	±15	2.0%	±1.5	0	±12	0.0%	±3.6	0	±19	0.0%	±7.1	16	±19	1.3%	±1.6	73
VEHICLES AVAILABLE
Occupied housing units	1,141	±109	1,141	(X)	1,279	±157	1,279	(X)	1,512	±112	1,512	(X)	1,510	±119	1,510	(X)	1,815	±154	1,815	(X)	1,213	±112	1,213	(X)	1,694	±87	1,694	(X)	1,104	±102	1,104	(X)	958	±57	958	(X)	944	±95	944	(X)	478	±57	478	(X)	1,207	±148	1,207	(X)	1,620
No vehicles available	77	±52	6.7%	±4.6	148	±91	11.6%	±6.8	72	±60	4.8%	±3.9	193	±87	12.8%	±5.9	109	±60	6.0%	±3.3	35	±29	2.9%	±2.4	71	±38	4.2%	±2.2	63	±41	5.7%	±3.6	13	±17	1.4%	±1.8	0	±12	0.0%	±3.6	0	±19	0.0%	±7.1	112	±82	9.3%	±6.6	147
1 vehicle available	486	±156	42.6%	±11.7	559	±156	43.7%	±10.6	572	±106	37.8%	±6.6	692	±125	45.8%	±7.9	953	±173	52.5%	±8.8	496	±114	40.9%	±8.6	781	±138	46.1%	±7.7	387	±87	35.1%	±8.2	388	±99	40.5%	±10.3	349	±108	37.0%	±10.6	166	±65	34.7%	±13.4	684	±129	56.7%	±10.6	631
2 vehicles available	445	±118	39.0%	±10.3	487	±142	38.1%	±10.0	626	±115	41.4%	±7.0	500	±124	33.1%	±7.4	644	±173	35.5%	±8.4	557	±113	45.9%	±8.4	676	±136	39.9%	±7.7	472	±114	42.8%	±8.2	402	±109	42.0%	±10.7	548	±108	58.1%	±10.4	251	±73	52.5%	±13.5	330	±146	27.3%	±10.6	654
3 or more vehicles available	133	±73	11.7%	±6.7	85	±52	6.6%	±4.4	242	±81	16.0%	±5.2	125	±72	8.3%	±4.5	109	±62	6.0%	±3.5	125	±62	10.3%	±4.9	166	±67	9.8%	±3.9	182	±58	16.5%	±5.4	155	±85	16.2%	±8.7	47	±47	5.0%	±4.9	61	±41	12.8%	±8.3	81	±57	6.7%	±4.5	188
HOUSE HEATING FUEL
Occupied housing units	1,141	±109	1,141	(X)	1,279	±157	1,279	(X)	1,512	±112	1,512	(X)	1,510	±119	1,510	(X)	1,815	±154	1,815	(X)	1,213	±112	1,213	(X)	1,694	±87	1,694	(X)	1,104	±102	1,104	(X)	958	±57	958	(X)	944	±95	944	(X)	478	±57	478	(X)	1,207	±148	1,207	(X)	1,620
Utility gas	481	±103	42.2%	±8.8	325	±93	25.4%	±7.0	787	±126	52.1%	±7.2	630	±119	41.7%	±6.8	428	±140	23.6%	±7.8	609	±116	50.2%	±8.2	511	±99	30.2%	±5.6	561	±99	50.8%	±8.8	638	±103	66.6%	±9.5	302	±95	32.0%	±9.6	163	±57	34.1%	±12.3	228	±82	18.9%	±6.5	777
Bottled, tank, or LP gas	0	±12	0.0%	±3.0	0	±12	0.0%	±2.7	0	±12	0.0%	±2.3	0	±12	0.0%	±2.3	0	±12	0.0%	±1.9	0	±12	0.0%	±2.8	0	±12	0.0%	±2.0	0	±12	0.0%	±3.1	4	±6	0.4%	±0.6	11	±19	1.2%	±1.9	0	±19	0.0%	±7.1	0	±12	0.0%	±2.9	30
Electricity	650	±125	57.0%	±8.7	939	±155	73.4%	±7.1	614	±110	40.6%	±6.9	774	±124	51.3%	±7.5	1,346	±202	74.2%	±8.3	450	±104	37.1%	±7.6	1,148	±106	67.8%	±5.3	466	±124	42.2%	±9.5	240	±90	25.1%	±9.3	626	±110	66.3%	±9.6	305	±80	63.8%	±12.5	957	±146	79.3%	±6.7	727
Fuel oil, kerosene, etc.	10	±18	0.9%	±1.6	15	±17	1.2%	±1.3	111	±43	7.3%	±2.8	95	±61	6.3%	±4.0	41	±63	2.3%	±3.5	125	±67	10.3%	±5.5	19	±20	1.1%	±1.2	65	±39	5.9%	±3.6	41	±31	4.3%	±3.2	5	±14	0.5%	±1.5	0	±19	0.0%	±7.1	11	±19	0.9%	±1.5	61
Coal or coke	0	±12	0.0%	±3.0	0	±12	0.0%	±2.7	0	±12	0.0%	±2.3	0	±12	0.0%	±2.3	0	±12	0.0%	±1.9	0	±12	0.0%	±2.8	0	±12	0.0%	±2.0	0	±12	0.0%	±3.1	0	±12	0.0%	±3.6	0	±12	0.0%	±3.6	0	±19	0.0%	±7.1	0	±12	0.0%	±2.9	0
Wood	0	±12	0.0%	±3.0	0	±12	0.0%	±2.7	0	±12	0.0%	±2.3	0	±12	0.0%	±2.3	0	±12	0.0%	±1.9	21	±25	1.7%	±2.1	7	±12	0.4%	±0.7	12	±19	1.1%	±1.7	16	±27	1.7%	±2.8	0	±12	0.0%	±3.6	0	±19	0.0%	±7.1	0	±12	0.0%	±2.9	16
Solar energy	0	±12	0.0%	±3.0	0	±12	0.0%	±2.7	0	±12	0.0%	±2.3	0	±12	0.0%	±2.3	0	±12	0.0%	±1.9	0	±12	0.0%	±2.8	0	±12	0.0%	±2.0	0	±12	0.0%	±3.1	0	±12	0.0%	±3.6	0	±12	0.0%	±3.6	0	±19	0.0%	±7.1	0	±12	0.0%	±2.9	0
Other fuel	0	±12	0.0%	±3.0	0	±12	0.0%	±2.7	0	±12	0.0%	±2.3	11	±17	0.7%	±1.1	0	±12	0.0%	±1.9	8	±13	0.7%	±1.1	9	±14	0.5%	±0.9	0	±12	0.0%	±3.1	0	±12	0.0%	±3.6	0	±12	0.0%	±3.6	10	±8	2.1%	±1.8	0	±12	0.0%	±2.9	0
No fuel used	0	±12	0.0%	±3.0	0	±12	0.0%	±2.7	0	±12	0.0%	±2.3	0	±12	0.0%	±2.3	0	±12	0.0%	±1.9	0	±12	0.0%	±2.8	0	±12	0.0%	±2.0	0	±12	0.0%	±3.1	19	±31	2.0%	±3.2	0	±12	0.0%	±3.6	0	±19	0.0%	±7.1	11	±21	0.9%	±1.8	9
SELECTED CHARACTERISTICS
Occupied housing units	1,141	±109	1,141	(X)	1,279	±157	1,279	(X)	1,512	±112	1,512	(X)	1,510	±119	1,510	(X)	1,815	±154	1,815	(X)	1,213	±112	1,213	(X)	1,694	±87	1,694	(X)	1,104	±102	1,104	(X)	958	±57	958	(X)	944	±95	944	(X)	478	±57	478	(X)	1,207	±148	1,207	(X)	1,620
Lacking complete plumbing facilities	0	±12	0.0%	±3.0	0	±12	0.0%	±2.7	0	±12	0.0%	±2.3	0	±12	0.0%	±2.3	0	±12	0.0%	±1.9	0	±12	0.0%	±2.8	0	±12	0.0%	±2.0	16	±23	1.4%	±2.0	0	±12	0.0%	±3.6	0	±12	0.0%	±3.6	0	±19	0.0%	±7.1	0	±12	0.0%	±2.9	0
Lacking complete kitchen facilities	0	±12	0.0%	±3.0	0	±12	0.0%	±2.7	0	±12	0.0%	±2.3	0	±12	0.0%	±2.3	0	±12	0.0%	±1.9	0	±12	0.0%	±2.8	10	±16	0.6%	±1.0	16	±23	1.4%	±2.0	0	±12	0.0%	±3.6	0	±12	0.0%	±3.6	0	±19	0.0%	±7.1	0	±12	0.0%	±2.9	0
No telephone service available	16	±21	1.4%	±1.8	41	±32	3.2%	±2.6	36	±29	2.4%	±1.9	55	±36	3.6%	±2.3	61	±42	3.4%	±2.3	32	±31	2.6%	±2.6	55	±37	3.2%	±2.2	30	±30	2.7%	±2.6	9	±10	0.9%	±1.1	11	±19	1.2%	±2.0	8	±10	1.7%	±2.0	44	±34	3.6%	±2.8	31
OCCUPANTS PER ROOM
Occupied housing units	1,141	±109	1,141	(X)	1,279	±157	1,279	(X)	1,512	±112	1,512	(X)	1,510	±119	1,510	(X)	1,815	±154	1,815	(X)	1,213	±112	1,213	(X)	1,694	±87	1,694	(X)	1,104	±102	1,104	(X)	958	±57	958	(X)	944	±95	944	(X)	478	±57	478	(X)	1,207	±148	1,207	(X)	1,620
1.00 or less	1,093	±120	95.8%	±5.3	1,152	±178	90.1%	±8.2	1,491	±114	98.6%	±1.3	1,464	±135	97.0%	±3.5	1,694	±178	93.3%	±4.7	1,191	±114	98.2%	±2.8	1,588	±108	93.7%	±3.5	1,098	±103	99.5%	±1.1	913	±79	95.3%	±5.0	893	±100	94.6%	±4.1	453	±59	94.8%	±7.0	1,105	±152	91.5%	±5.3	1,560
1.01 to 1.50	0	±12	0.0%	±3.0	11	±19	0.9%	±1.5	21	±19	1.4%	±1.3	20	±31	1.3%	±2.1	27	±32	1.5%	±1.8	22	±34	1.8%	±2.8	13	±17	0.8%	±1.0	6	±12	0.5%	±1.1	18	±27	1.9%	±2.8	33	±28	3.5%	±2.9	25	±34	5.2%	±7.0	61	±58	5.1%	±4.8	0
1.51 or more	48	±61	4.2%	±5.3	116	±102	9.1%	±7.9	0	±12	0.0%	±2.3	26	±42	1.7%	±2.8	94	±66	5.2%	±3.7	0	±12	0.0%	±2.8	93	±58	5.5%	±3.5	0	±12	0.0%	±3.1	27	±41	2.8%	±4.3	18	±27	1.9%	±2.8	0	±19	0.0%	±7.1	41	±49	3.4%	±4.0	60
VALUE
Owner-occupied units	434	±103	434	(X)	308	±99	308	(X)	808	±112	808	(X)	646	±112	646	(X)	495	±124	495	(X)	629	±108	629	(X)	691	±106	691	(X)	754	±102	754	(X)	394	±71	394	(X)	0	±12	0	(X)	0	±19	0	(X)	172	±62	172	(X)	758
Less than $50,000	10	±17	2.3%	±4.1	0	±12	0.0%	±10.7	0	±12	0.0%	±4.2	0	±12	0.0%	±5.3	7	±15	1.4%	±3.0	8	±13	1.3%	±2.0	0	±12	0.0%	±4.9	33	±29	4.4%	±3.8	36	±41	9.1%	±10.0	0	±12	-	**	0	±19	-	**	14	±22	8.1%	±12.1	10
$50,000 to $99,999	0	±12	0.0%	±7.7	0	±12	0.0%	±10.7	21	±24	2.6%	±2.9	16	±19	2.5%	±2.9	17	±20	3.4%	±4.0	0	±12	0.0%	±5.4	23	±22	3.3%	±3.1	77	±47	10.2%	±6.0	0	±12	0.0%	±8.5	0	±12	-	**	0	±19	-	**	12	±20	7.0%	±11.4	0
$100,000 to $149,999	29	±28	6.7%	±6.8	43	±33	14.0%	±9.6	118	±50	14.6%	±5.6	29	±22	4.5%	±3.4	25	±28	5.1%	±5.5	71	±56	11.3%	±8.1	61	±41	8.8%	±6.0	64	±37	8.5%	±5.2	0	±12	0.0%	±8.5	0	±12	-	**	0	±19	-	**	64	±36	37.2%	±18.9	51
$150,000 to $199,999	99	±61	22.8%	±12.7	163	±78	52.9%	±15.8	272	±75	33.7%	±8.5	136	±68	21.1%	±9.0	51	±41	10.3%	±8.2	162	±60	25.8%	±9.2	284	±96	41.1%	±11.9	262	±94	34.7%	±10.5	56	±41	14.2%	±10.3	0	±12	-	**	0	±19	-	**	25	±25	14.5%	±13.1	159
$200,000 to $299,999	160	±78	36.9%	±14.5	33	±24	10.7%	±7.9	340	±89	42.1%	±8.7	265	±75	41.0%	±10.7	173	±94	34.9%	±14.7	298	±82	47.4%	±9.7	272	±88	39.4%	±10.6	239	±79	31.7%	±10.4	266	±58	67.5%	±13.4	0	±12	-	**	0	±19	-	**	49	±35	28.5%	±18.2	139
$300,000 to $499,999	95	±71	21.9%	±15.2	49	±32	15.9%	±10.1	57	±38	7.1%	±4.6	146	±65	22.6%	±8.9	103	±59	20.8%	±11.6	70	±35	11.1%	±5.4	33	±28	4.8%	±4.1	79	±47	10.5%	±5.7	36	±45	9.1%	±11.0	0	±12	-	**	0	±19	-	**	0	±12	0.0%	±18.3	94
$500,000 to $999,999	30	±30	6.9%	±7.1	20	±19	6.5%	±5.6	0	±12	0.0%	±4.2	44	±29	6.8%	±4.5	104	±56	21.0%	±10.2	20	±20	3.2%	±3.2	9	±14	1.3%	±2.1	0	±12	0.0%	±4.5	0	±12	0.0%	±8.5	0	±12	-	**	0	±19	-	**	8	±13	4.7%	±7.5	199
$1,000,000 or more	11	±18	2.5%	±4.2	0	±12	0.0%	±10.7	0	±12	0.0%	±4.2	10	±17	1.5%	±2.5	15	±23	3.0%	±4.6	0	±12	0.0%	±5.4	9	±14	1.3%	±2.1	0	±12	0.0%	±4.5	0	±12	0.0%	±8.5	0	±12	-	**	0	±19	-	**	0	±12	0.0%	±18.3	106
Median (dollars)	245,400	±41,635	(X)	(X)	179,700	±16,794	(X)	(X)	198,900	±12,700	(X)	(X)	254,800	±22,783	(X)	(X)	287,400	±31,151	(X)	(X)	222,500	±20,378	(X)	(X)	195,300	±14,742	(X)	(X)	189,400	±13,925	(X)	(X)	229,700	±12,865	(X)	(X)	-	**	(X)	(X)	-	**	(X)	(X)	147,100	±58,555	(X)	(X)	337,700
MORTGAGE STATUS
Owner-occupied units	434	±103	434	(X)	308	±99	308	(X)	808	±112	808	(X)	646	±112	646	(X)	495	±124	495	(X)	629	±108	629	(X)	691	±106	691	(X)	754	±102	754	(X)	394	±71	394	(X)	0	±12	0	(X)	0	±19	0	(X)	172	±62	172	(X)	758
Housing units with a mortgage	351	±96	80.9%	±12.6	256	±92	83.1%	±9.6	645	±111	79.8%	±8.0	520	±115	80.5%	±6.8	415	±114	83.8%	±8.2	482	±101	76.6%	±9.6	531	±102	76.8%	±8.0	524	±97	69.5%	±8.1	298	±79	75.6%	±12.0	0	±12	-	**	0	±19	-	**	116	±53	67.4%	±17.4	458
Housing units without a mortgage	83	±58	19.1%	±12.6	52	±32	16.9%	±9.6	163	±69	20.2%	±8.0	126	±41	19.5%	±6.8	80	±44	16.2%	±8.2	147	±66	23.4%	±9.6	160	±59	23.2%	±8.0	230	±66	30.5%	±8.1	96	±47	24.4%	±12.0	0	±12	-	**	0	±19	-	**	56	±34	32.6%	±17.4	300
SELECTED MONTHLY OWNER COSTS (SMOC)
Housing units with a mortgage	351	±96	351	(X)	256	±92	256	(X)	645	±111	645	(X)	520	±115	520	(X)	415	±114	415	(X)	482	±101	482	(X)	531	±102	531	(X)	524	±97	524	(X)	298	±79	298	(X)	0	±12	0	(X)	0	±19	0	(X)	116	±53	116	(X)	458
Less than $300	0	±12	0.0%	±9.5	0	±12	0.0%	±12.8	0	±12	0.0%	±5.3	0	±12	0.0%	±6.5	0	±12	0.0%	±8.1	0	±12	0.0%	±7.0	0	±12	0.0%	±6.4	10	±15	1.9%	±2.8	0	±12	0.0%	±11.1	0	±12	-	**	0	±19	-	**	0	±12	0.0%	±25.6	0
$300 to $499	11	±17	3.1%	±4.6	0	±12	0.0%	±12.8	0	±12	0.0%	±5.3	0	±12	0.0%	±6.5	47	±63	11.3%	±14.2	0	±12	0.0%	±7.0	0	±12	0.0%	±6.4	9	±15	1.7%	±2.8	25	±39	8.4%	±12.6	0	±12	-	**	0	±19	-	**	0	±12	0.0%	±25.6	0
$500 to $699	21	±25	6.0%	±7.5	0	±12	0.0%	±12.8	38	±29	5.9%	±4.5	0	±12	0.0%	±6.5	0	±12	0.0%	±8.1	8	±13	1.7%	±2.6	0	±12	0.0%	±6.4	15	±21	2.9%	±3.9	4	±8	1.3%	±2.7	0	±12	-	**	0	±19	-	**	1	±5	0.9%	±4.8	0
$700 to $999	20	±22	5.7%	±6.2	20	±21	7.8%	±7.8	98	±49	15.2%	±7.5	82	±52	15.8%	±10.1	32	±30	7.7%	±7.4	36	±24	7.5%	±5.0	54	±43	10.2%	±8.2	34	±32	6.5%	±6.0	4	±8	1.3%	±2.6	0	±12	-	**	0	±19	-	**	19	±22	16.4%	±18.2	17
$1,000 to $1,499	59	±38	16.8%	±10.3	127	±73	49.6%	±20.1	191	±78	29.6%	±10.3	89	±39	17.1%	±7.5	63	±50	15.2%	±11.1	210	±84	43.6%	±14.3	264	±84	49.7%	±12.4	176	±75	33.6%	±12.3	65	±53	21.8%	±17.1	0	±12	-	**	0	±19	-	**	37	±39	31.9%	±26.9	108
$1,500 to $1,999	59	±56	16.8%	±15.3	60	±42	23.4%	±14.7	229	±83	35.5%	±10.8	171	±93	32.9%	±13.7	84	±46	20.2%	±11.0	134	±74	27.8%	±13.4	172	±77	32.4%	±12.4	170	±65	32.4%	±10.4	82	±47	27.5%	±14.4	0	±12	-	**	0	±19	-	**	52	±36	44.8%	±26.0	103
$2,000 or more	181	±87	51.6%	±18.3	49	±31	19.1%	±11.3	89	±52	13.8%	±8.0	178	±70	34.2%	±12.2	189	±75	45.5%	±12.8	94	±50	19.5%	±10.7	41	±31	7.7%	±6.0	110	±59	21.0%	±11.2	118	±66	39.6%	±19.1	0	±12	-	**	0	±19	-	**	7	±14	6.0%	±11.2	230
Median (dollars)	2,024	±248	(X)	(X)	1,450	±115	(X)	(X)	1,490	±170	(X)	(X)	1,656	±101	(X)	(X)	1,744	±441	(X)	(X)	1,472	±152	(X)	(X)	1,426	±85	(X)	(X)	1,563	±180	(X)	(X)	1,842	±303	(X)	(X)	-	**	(X)	(X)	-	**	(X)	(X)	1,506	±193	(X)	(X)	2,029
Housing units without a mortgage	83	±58	83	(X)	52	±32	52	(X)	163	±69	163	(X)	126	±41	126	(X)	80	±44	80	(X)	147	±66	147	(X)	160	±59	160	(X)	230	±66	230	(X)	96	±47	96	(X)	0	±12	0	(X)	0	±19	0	(X)	56	±34	56	(X)	300
Less than $100	0	±12	0.0%	±32.9	0	±12	0.0%	±42.7	0	±12	0.0%	±19.2	0	±12	0.0%	±23.9	0	±12	0.0%	±33.7	0	±12	0.0%	±21.0	0	±12	0.0%	±19.5	0	±12	0.0%	±14.1	0	±12	0.0%	±29.7	0	±12	-	**	0	±19	-	**	0	±12	0.0%	±41.1	0
$100 to $199	0	±12	0.0%	±32.9	0	±12	0.0%	±42.7	0	±12	0.0%	±19.2	0	±12	0.0%	±23.9	0	±12	0.0%	±33.7	0	±12	0.0%	±21.0	7	±12	4.4%	±7.0	16	±20	7.0%	±8.6	0	±12	0.0%	±29.7	0	±12	-	**	0	±19	-	**	6	±10	10.7%	±15.7	0
$200 to $299	0	±12	0.0%	±32.9	9	±15	17.3%	±23.9	0	±12	0.0%	±19.2	0	±12	0.0%	±23.9	0	±12	0.0%	±33.7	16	±18	10.9%	±12.6	0	±12	0.0%	±19.5	38	±34	16.5%	±13.1	5	±8	5.2%	±7.9	0	±12	-	**	0	±19	-	**	17	±17	30.4%	±36.0	0
$300 to $399	0	±12	0.0%	±32.9	0	±12	0.0%	±42.7	31	±25	19.0%	±14.2	0	±12	0.0%	±23.9	0	±12	0.0%	±33.7	46	±48	31.3%	±27.2	21	±21	13.1%	±11.5	94	±42	40.9%	±14.0	0	±12	0.0%	±29.7	0	±12	-	**	0	±19	-	**	4	±9	7.1%	±16.9	11
$400 or more	83	±58	100.0%	±32.9	43	±26	82.7%	±23.9	132	±63	81.0%	±14.2	126	±41	100.0%	±23.9	80	±44	100.0%	±33.7	85	±50	57.8%	±27.8	132	±49	82.5%	±12.8	82	±43	35.7%	±17.1	91	±45	94.8%	±7.9	0	±12	-	**	0	±19	-	**	29	±28	51.8%	±36.2	289
Median (dollars)	568	±169	(X)	(X)	468	±52	(X)	(X)	535	±106	(X)	(X)	750	±148	(X)	(X)	739	±93	(X)	(X)	426	±71	(X)	(X)	517	±54	(X)	(X)	379	±23	(X)	(X)	715	±242	(X)	(X)	-	**	(X)	(X)	-	**	(X)	(X)	410	±257	(X)	(X)	907
SELECTED MONTHLY OWNER COSTS AS A PERCENTAGE OF HOUSEHOLD INCOME (SMOCAPI)
Housing units with a mortgage (excluding units where SMOCAPI cannot be computed)	351	±96	351	(X)	256	±92	256	(X)	645	±111	645	(X)	505	±115	505	(X)	415	±114	415	(X)	464	±97	464	(X)	531	±102	531	(X)	524	±97	524	(X)	274	±89	274	(X)	0	±12	0	(X)	0	±19	0	(X)	116	±53	116	(X)	458
Less than 20.0 percent	86	±45	24.5%	±12.0	46	±31	18.0%	±12.8	167	±77	25.9%	±11.0	139	±76	27.5%	±12.7	126	±78	30.4%	±14.5	218	±83	47.0%	±14.5	133	±70	25.0%	±12.5	200	±79	38.2%	±14.1	90	±65	32.8%	±20.6	0	±12	-	**	0	±19	-	**	10	±17	8.6%	±13.5	126
20.0 to 24.9 percent	45	±36	12.8%	±10.1	61	±57	23.8%	±19.8	43	±26	6.7%	±3.9	127	±68	25.1%	±11.7	116	±56	28.0%	±12.8	31	±32	6.7%	±6.8	93	±50	17.5%	±8.9	72	±52	13.7%	±9.3	32	±34	11.7%	±12.4	0	±12	-	**	0	±19	-	**	19	±20	16.4%	±17.8	84
25.0 to 29.9 percent	41	±34	11.7%	±8.9	58	±43	22.7%	±13.8	138	±63	21.4%	±9.6	42	±30	8.3%	±6.4	47	±37	11.3%	±8.9	25	±26	5.4%	±5.4	59	±34	11.1%	±6.5	80	±48	15.3%	±9.0	12	±17	4.4%	±6.2	0	±12	-	**	0	±19	-	**	7	±20	6.0%	±16.3	68
30.0 to 34.9 percent	0	±12	0.0%	±9.5	15	±24	5.9%	±9.2	69	±49	10.7%	±7.2	6	±10	1.2%	±1.9	71	±47	17.1%	±10.6	79	±52	17.0%	±11.0	34	±27	6.4%	±4.8	25	±28	4.8%	±5.1	29	±24	10.6%	±8.7	0	±12	-	**	0	±19	-	**	8	±12	6.9%	±10.4	77
35.0 percent or more	179	±73	51.0%	±14.7	76	±48	29.7%	±16.2	228	±71	35.3%	±8.8	191	±80	37.8%	±14.2	55	±44	13.3%	±9.5	111	±53	23.9%	±10.8	212	±80	39.9%	±12.0	147	±64	28.1%	±11.0	111	±71	40.5%	±20.8	0	±12	-	**	0	±19	-	**	72	±45	62.1%	±24.1	103
Not computed	0	±12	(X)	(X)	0	±12	(X)	(X)	0	±12	(X)	(X)	15	±22	(X)	(X)	0	±12	(X)	(X)	18	±30	(X)	(X)	0	±12	(X)	(X)	0	±12	(X)	(X)	24	±38	(X)	(X)	0	±12	(X)	(X)	0	±19	(X)	(X)	0	±12	(X)	(X)	0
Housing unit without a mortgage (excluding units where SMOCAPI cannot be computed)	83	±58	83	(X)	52	±32	52	(X)	163	±69	163	(X)	126	±41	126	(X)	80	±44	80	(X)	147	±66	147	(X)	150	±60	150	(X)	230	±66	230	(X)	96	±47	96	(X)	0	±12	0	(X)	0	±19	0	(X)	56	±34	56	(X)	300
Less than 10.0 percent	21	±22	25.3%	±24.4	0	±12	0.0%	±42.7	46	±36	28.2%	±17.4	16	±19	12.7%	±15.1	28	±32	35.0%	±32.1	21	±20	14.3%	±13.6	107	±49	71.3%	±18.0	39	±36	17.0%	±15.8	24	±23	25.0%	±21.7	0	±12	-	**	0	±19	-	**	6	±12	10.7%	±21.6	97
10.0 to 14.9 percent	0	±12	0.0%	±32.9	24	±23	46.2%	±35.6	55	±37	33.7%	±18.9	33	±29	26.2%	±20.0	0	±12	0.0%	±33.7	69	±49	46.9%	±23.7	19	±23	12.7%	±14.1	43	±33	18.7%	±13.2	33	±31	34.4%	±24.6	0	±12	-	**	0	±19	-	**	9	±16	16.1%	±26.0	16
15.0 to 19.9 percent	11	±18	13.3%	±22.5	21	±22	40.4%	±35.0	33	±29	20.2%	±16.0	32	±24	25.4%	±17.9	0	±12	0.0%	±33.7	27	±33	18.4%	±20.4	14	±20	9.3%	±13.3	57	±35	24.8%	±14.0	13	±16	13.5%	±16.6	0	±12	-	**	0	±19	-	**	12	±14	21.4%	±25.4	44
20.0 to 24.9 percent	0	±12	0.0%	±32.9	0	±12	0.0%	±42.7	0	±12	0.0%	±19.2	36	±25	28.6%	±17.6	40	±29	50.0%	±34.2	16	±24	10.9%	±16.0	0	±12	0.0%	±20.6	22	±25	9.6%	±11.0	0	±12	0.0%	±29.7	0	±12	-	**	0	±19	-	**	0	±12	0.0%	±41.1	57
25.0 to 29.9 percent	44	±48	53.0%	±36.9	0	±12	0.0%	±42.7	0	±12	0.0%	±19.2	0	±12	0.0%	±23.9	0	±12	0.0%	±33.7	0	±12	0.0%	±21.0	5	±7	3.3%	±4.8	42	±37	18.3%	±13.5	11	±14	11.5%	±14.4	0	±12	-	**	0	±19	-	**	6	±9	10.7%	±17.2	29
30.0 to 34.9 percent	0	±12	0.0%	±32.9	0	±12	0.0%	±42.7	8	±13	4.9%	±7.7	9	±14	7.1%	±10.5	0	±12	0.0%	±33.7	0	±12	0.0%	±21.0	0	±12	0.0%	±20.6	0	±12	0.0%	±14.1	0	±12	0.0%	±29.7	0	±12	-	**	0	±19	-	**	7	±11	12.5%	±20.5	26
35.0 percent or more	7	±11	8.4%	±16.6	7	±11	13.5%	±19.0	21	±23	12.9%	±12.6	0	±12	0.0%	±23.9	12	±18	15.0%	±21.7	14	±17	9.5%	±11.8	5	±9	3.3%	±5.8	27	±27	11.7%	±11.1	15	±19	15.6%	±19.3	0	±12	-	**	0	±19	-	**	16	±22	28.6%	±37.3	31
Not computed	0	±12	(X)	(X)	0	±12	(X)	(X)	0	±12	(X)	(X)	0	±12	(X)	(X)	0	±12	(X)	(X)	0	±12	(X)	(X)	10	±16	(X)	(X)	0	±12	(X)	(X)	0	±12	(X)	(X)	0	±12	(X)	(X)	0	±19	(X)	(X)	0	±12	(X)	(X)	0
GROSS RENT
Occupied units paying rent	707	±114	707	(X)	939	±202	939	(X)	655	±110	655	(X)	857	±119	857	(X)	1,311	±181	1,311	(X)	557	±119	557	(X)	1,003	±104	1,003	(X)	312	±100	312	(X)	532	±87	532	(X)	933	±92	933	(X)	447	±64	447	(X)	1,035	±155	1,035	(X)	843
Less than $200	0	±12	0.0%	±4.8	0	±12	0.0%	±3.7	0	±12	0.0%	±5.2	0	±12	0.0%	±4.0	13	±21	1.0%	±1.6	0	±12	0.0%	±6.1	0	±12	0.0%	±3.4	0	±12	0.0%	±10.6	0	±12	0.0%	±6.4	0	±12	0.0%	±3.7	0	±19	0.0%	±7.5	0	±12	0.0%	±3.3	0
$200 to $299	0	±12	0.0%	±4.8	0	±12	0.0%	±3.7	0	±12	0.0%	±5.2	0	±12	0.0%	±4.0	0	±12	0.0%	±2.6	0	±12	0.0%	±6.1	0	±12	0.0%	±3.4	0	±12	0.0%	±10.6	0	±12	0.0%	±6.4	0	±12	0.0%	±3.7	0	±19	0.0%	±7.5	0	±12	0.0%	±3.3	0
$300 to $499	8	±12	1.1%	±1.7	26	±31	2.8%	±3.2	0	±12	0.0%	±5.2	20	±22	2.3%	±2.6	9	±14	0.7%	±1.1	6	±8	1.1%	±1.4	8	±13	0.8%	±1.3	22	±34	7.1%	±10.8	0	±12	0.0%	±6.4	0	±12	0.0%	±3.7	0	±19	0.0%	±7.5	8	±18	0.8%	±1.7	7
$500 to $749	191	±94	27.0%	±13.0	313	±108	33.3%	±10.8	63	±47	9.6%	±7.5	238	±84	27.8%	±9.3	252	±104	19.2%	±7.3	111	±68	19.9%	±11.1	183	±76	18.2%	±7.2	45	±57	14.4%	±18.6	75	±47	14.1%	±8.4	5	±14	0.5%	±1.5	0	±19	0.0%	±7.5	173	±92	16.7%	±8.3	74
$750 to $999	304	±114	43.0%	±14.7	295	±115	31.4%	±10.8	231	±88	35.3%	±12.1	421	±119	49.1%	±12.1	536	±143	40.9%	±10.8	212	±89	38.1%	±13.4	409	±109	40.8%	±10.6	66	±54	21.2%	±17.0	247	±82	46.4%	±14.4	38	±44	4.1%	±4.7	7	±11	1.6%	±2.5	607	±138	58.6%	±10.3	429
$1,000 to $1,499	129	±69	18.2%	±9.6	265	±140	28.2%	±11.6	247	±95	37.7%	±12.5	135	±85	15.8%	±9.5	369	±151	28.1%	±10.5	174	±71	31.2%	±12.1	369	±104	36.8%	±9.3	130	±83	41.7%	±20.2	102	±69	19.2%	±11.3	568	±97	60.9%	±7.9	281	±77	62.9%	±12.7	247	±108	23.9%	±9.7	262
$1,500 or more	75	±68	10.6%	±9.2	40	±30	4.3%	±3.4	114	±75	17.4%	±10.8	43	±30	5.0%	±3.5	132	±94	10.1%	±6.9	54	±50	9.7%	±8.5	34	±26	3.4%	±2.5	49	±43	15.7%	±12.9	108	±72	20.3%	±13.6	322	±82	34.5%	±8.4	159	±55	35.6%	±12.5	0	±12	0.0%	±3.3	71
Median (dollars)	895	±72	(X)	(X)	827	±92	(X)	(X)	1,050	±116	(X)	(X)	838	±44	(X)	(X)	906	±72	(X)	(X)	963	±55	(X)	(X)	917	±66	(X)	(X)	1,048	±118	(X)	(X)	896	±96	(X)	(X)	1,432	±31	(X)	(X)	1,435	±43	(X)	(X)	884	±31	(X)	(X)	954
No rent paid	0	±12	(X)	(X)	32	±45	(X)	(X)	49	±31	(X)	(X)	7	±10	(X)	(X)	9	±15	(X)	(X)	27	±26	(X)	(X)	0	±12	(X)	(X)	38	±49	(X)	(X)	32	±41	(X)	(X)	11	±20	(X)	(X)	31	±42	(X)	(X)	0	±12	(X)	(X)	19
GROSS RENT AS A PERCENTAGE OF HOUSEHOLD INCOME (GRAPI)
Occupied units paying rent (excluding units where GRAPI cannot be computed)	707	±114	707	(X)	920	±199	920	(X)	655	±110	655	(X)	857	±119	857	(X)	1,263	±180	1,263	(X)	525	±116	525	(X)	1,003	±104	1,003	(X)	312	±100	312	(X)	532	±87	532	(X)	885	±100	885	(X)	447	±64	447	(X)	1,025	±154	1,025	(X)	799
Less than 15.0 percent	69	±62	9.8%	±9.2	143	±99	15.5%	±10.2	21	±24	3.2%	±3.7	51	±42	6.0%	±5.0	78	±52	6.2%	±4.3	13	±15	2.5%	±2.9	83	±56	8.3%	±5.5	92	±63	29.5%	±19.2	87	±87	16.4%	±16.0	30	±33	3.4%	±3.8	39	±39	8.7%	±8.4	79	±62	7.7%	±5.9	105
15.0 to 19.9 percent	31	±29	4.4%	±4.1	79	±54	8.6%	±5.9	63	±38	9.6%	±6.0	67	±53	7.8%	±6.1	143	±93	11.3%	±7.4	53	±50	10.1%	±9.1	90	±59	9.0%	±5.7	31	±29	9.9%	±8.9	81	±51	15.2%	±9.9	35	±40	4.0%	±4.5	56	±46	12.5%	±10.0	123	±119	12.0%	±11.1	89
20.0 to 24.9 percent	174	±66	24.6%	±8.4	101	±65	11.0%	±6.7	44	±34	6.7%	±5.3	185	±91	21.6%	±9.7	166	±99	13.1%	±7.2	75	±53	14.3%	±9.7	137	±74	13.7%	±7.0	80	±76	25.6%	±20.4	64	±40	12.0%	±7.3	53	±43	6.0%	±4.8	6	±13	1.3%	±2.9	97	±58	9.5%	±5.5	86
25.0 to 29.9 percent	53	±50	7.5%	±7.0	136	±98	14.8%	±9.4	41	±37	6.3%	±5.7	64	±51	7.5%	±6.0	164	±93	13.0%	±7.2	70	±47	13.3%	±8.6	42	±26	4.2%	±2.6	13	±22	4.2%	±7.4	25	±21	4.7%	±3.8	41	±40	4.6%	±4.3	70	±55	15.7%	±11.9	197	±87	19.2%	±8.3	64
30.0 to 34.9 percent	108	±83	15.3%	±10.6	100	±71	10.9%	±7.7	140	±89	21.4%	±12.8	83	±54	9.7%	±6.5	250	±106	19.8%	±8.7	24	±28	4.6%	±5.3	104	±63	10.4%	±6.3	9	±16	2.9%	±5.3	30	±34	5.6%	±6.1	135	±68	15.3%	±7.4	61	±44	13.6%	±9.9	160	±95	15.6%	±9.1	57
35.0 percent or more	272	±101	38.5%	±12.7	361	±131	39.2%	±11.7	346	±120	52.8%	±14.6	407	±118	47.5%	±11.3	462	±141	36.6%	±8.7	290	±101	55.2%	±13.5	547	±109	54.5%	±9.7	87	±50	27.9%	±16.0	245	±106	46.1%	±17.7	591	±100	66.8%	±9.0	215	±69	48.1%	±15.3	369	±133	36.0%	±12.2	398
Not computed	0	±12	(X)	(X)	51	±41	(X)	(X)	49	±31	(X)	(X)	7	±10	(X)	(X)	57	±68	(X)	(X)	59	±45	(X)	(X)	0	±12	(X)	(X)	38	±49	(X)	(X)	32	±41	(X)	(X)	59	±44	(X)	(X)	31	±42	(X)	(X)	10	±16	(X)	(X)	63
[truncated: 275 more columns]
