# Supplementary material for: Estimating the Health Effects of Adding Bicycle and Pedestrian Paths at the Census Tract Level: Multiple Model Comparison
Source: JMIR Public Health Surveill. 2022 Aug 24;8(8):e37379. doi: 10.2196/37379 (PMC9453587; doi:10.2196/37379)
Supplement: Multimedia Appendix 1 [file publichealth_v8i8e37379_app1.zip › appendix_1/norfolk/DP04-HOUSING/2011/ACS_2011_DP04_data.csv]

Label (Grouping)	Census Tract 1, Norfolk city, Virginia!!Estimate	Census Tract 1, Norfolk city, Virginia!!Margin of Error	Census Tract 1, Norfolk city, Virginia!!Percent	Census Tract 1, Norfolk city, Virginia!!Percent Margin of Error	Census Tract 2.01, Norfolk city, Virginia!!Estimate	Census Tract 2.01, Norfolk city, Virginia!!Margin of Error	Census Tract 2.01, Norfolk city, Virginia!!Percent	Census Tract 2.01, Norfolk city, Virginia!!Percent Margin of Error	Census Tract 2.02, Norfolk city, Virginia!!Estimate	Census Tract 2.02, Norfolk city, Virginia!!Margin of Error	Census Tract 2.02, Norfolk city, Virginia!!Percent	Census Tract 2.02, Norfolk city, Virginia!!Percent Margin of Error	Census Tract 3, Norfolk city, Virginia!!Estimate	Census Tract 3, Norfolk city, Virginia!!Margin of Error	Census Tract 3, Norfolk city, Virginia!!Percent	Census Tract 3, Norfolk city, Virginia!!Percent Margin of Error	Census Tract 4, Norfolk city, Virginia!!Estimate	Census Tract 4, Norfolk city, Virginia!!Margin of Error	Census Tract 4, Norfolk city, Virginia!!Percent	Census Tract 4, Norfolk city, Virginia!!Percent Margin of Error	Census Tract 5, Norfolk city, Virginia!!Estimate	Census Tract 5, Norfolk city, Virginia!!Margin of Error	Census Tract 5, Norfolk city, Virginia!!Percent	Census Tract 5, Norfolk city, Virginia!!Percent Margin of Error	Census Tract 6, Norfolk city, Virginia!!Estimate	Census Tract 6, Norfolk city, Virginia!!Margin of Error	Census Tract 6, Norfolk city, Virginia!!Percent	Census Tract 6, Norfolk city, Virginia!!Percent Margin of Error	Census Tract 7, Norfolk city, Virginia!!Estimate	Census Tract 7, Norfolk city, Virginia!!Margin of Error	Census Tract 7, Norfolk city, Virginia!!Percent	Census Tract 7, Norfolk city, Virginia!!Percent Margin of Error	Census Tract 8, Norfolk city, Virginia!!Estimate	Census Tract 8, Norfolk city, Virginia!!Margin of Error	Census Tract 8, Norfolk city, Virginia!!Percent	Census Tract 8, Norfolk city, Virginia!!Percent Margin of Error	Census Tract 9.01, Norfolk city, Virginia!!Estimate	Census Tract 9.01, Norfolk city, Virginia!!Margin of Error	Census Tract 9.01, Norfolk city, Virginia!!Percent	Census Tract 9.01, Norfolk city, Virginia!!Percent Margin of Error	Census Tract 9.02, Norfolk city, Virginia!!Estimate	Census Tract 9.02, Norfolk city, Virginia!!Margin of Error	Census Tract 9.02, Norfolk city, Virginia!!Percent	Census Tract 9.02, Norfolk city, Virginia!!Percent Margin of Error	Census Tract 11, Norfolk city, Virginia!!Estimate	Census Tract 11, Norfolk city, Virginia!!Margin of Error	Census Tract 11, Norfolk city, Virginia!!Percent	Census Tract 11, Norfolk city, Virginia!!Percent Margin of Error	Census Tract 12, Norfolk city, Virginia!!Estimate
HOUSING OCCUPANCY
Total housing units	1,256	±86	1,256	(X)	1,563	±58	1,563	(X)	1,651	±57	1,651	(X)	1,756	±43	1,756	(X)	2,279	±148	2,279	(X)	1,546	±38	1,546	(X)	1,861	±72	1,861	(X)	1,274	±36	1,274	(X)	909	±87	909	(X)	1,071	±62	1,071	(X)	498	±40	498	(X)	1,435	±88	1,435	(X)	1,859
Occupied housing units	1,081	±117	86.1%	±8.5	1,232	±136	78.8%	±8.0	1,499	±113	90.8%	±6.1	1,547	±138	88.1%	±7.1	1,802	±183	79.1%	±6.9	1,182	±127	76.5%	±8.1	1,690	±115	90.8%	±5.0	1,192	±75	93.6%	±5.1	892	±88	98.1%	±2.3	965	±82	90.1%	±5.7	472	±49	94.8%	±5.9	1,148	±154	80.0%	±9.3	1,553
Vacant housing units	175	±109	13.9%	±8.5	331	±125	21.2%	±8.0	152	±102	9.2%	±6.1	209	±123	11.9%	±7.1	477	±166	20.9%	±6.9	364	±125	23.5%	±8.1	171	±93	9.2%	±5.0	82	±65	6.4%	±5.1	17	±21	1.9%	±2.3	106	±61	9.9%	±5.7	26	±29	5.2%	±5.9	287	±134	20.0%	±9.3	306
Homeowner vacancy rate	0.0	±8.0	(X)	(X)	16.3	±14.2	(X)	(X)	0.0	±4.2	(X)	(X)	5.9	±6.8	(X)	(X)	0.0	±7.3	(X)	(X)	14.1	±10.2	(X)	(X)	1.5	±2.3	(X)	(X)	1.3	±2.3	(X)	(X)	0.0	±8.9	(X)	(X)	0.0	±77.3	(X)	(X)	-	**	(X)	(X)	12.2	±18.0	(X)	(X)	4.5
Rental vacancy rate	5.1	±7.8	(X)	(X)	14.6	±9.3	(X)	(X)	10.5	±9.8	(X)	(X)	6.2	±7.2	(X)	(X)	7.5	±6.8	(X)	(X)	13.6	±10.0	(X)	(X)	9.7	±7.4	(X)	(X)	9.2	±10.1	(X)	(X)	2.6	±4.2	(X)	(X)	2.8	±3.9	(X)	(X)	3.1	±4.9	(X)	(X)	6.0	±5.5	(X)	(X)	14.1
UNITS IN STRUCTURE
Total housing units	1,256	±86	1,256	(X)	1,563	±58	1,563	(X)	1,651	±57	1,651	(X)	1,756	±43	1,756	(X)	2,279	±148	2,279	(X)	1,546	±38	1,546	(X)	1,861	±72	1,861	(X)	1,274	±36	1,274	(X)	909	±87	909	(X)	1,071	±62	1,071	(X)	498	±40	498	(X)	1,435	±88	1,435	(X)	1,859
1-unit, detached	440	±83	35.0%	±7.6	352	±113	22.5%	±7.3	1,131	±116	68.5%	±6.8	696	±119	39.6%	±6.7	502	±165	22.0%	±7.5	861	±87	55.7%	±5.6	890	±114	47.8%	±6.0	884	±89	69.4%	±7.1	465	±71	51.2%	±9.2	80	±50	7.5%	±4.7	37	±31	7.4%	±6.4	362	±104	25.2%	±7.2	682
1-unit, attached	117	±76	9.3%	±6.0	224	±80	14.3%	±5.1	68	±46	4.1%	±2.8	102	±76	5.8%	±4.3	289	±127	12.7%	±5.5	58	±39	3.8%	±2.6	22	±23	1.2%	±1.2	18	±21	1.4%	±1.6	39	±30	4.3%	±3.3	837	±96	78.2%	±7.9	302	±78	60.6%	±15.2	50	±44	3.5%	±3.1	40
2 units	114	±87	9.1%	±6.8	127	±90	8.1%	±5.7	169	±98	10.2%	±5.8	106	±54	6.0%	±3.1	138	±89	6.1%	±3.8	194	±80	12.5%	±5.2	32	±30	1.7%	±1.6	45	±49	3.5%	±3.8	202	±95	22.2%	±9.4	57	±53	5.3%	±4.9	0	±95	0.0%	±7.2	91	±58	6.3%	±4.1	145
3 or 4 units	217	±95	17.3%	±7.5	216	±81	13.8%	±5.2	8	±12	0.5%	±0.8	175	±85	10.0%	±4.8	371	±150	16.3%	±6.5	26	±27	1.7%	±1.8	286	±103	15.4%	±5.5	44	±55	3.5%	±4.3	28	±29	3.1%	±3.2	55	±47	5.1%	±4.4	0	±95	0.0%	±7.2	0	±95	0.0%	±2.6	120
5 to 9 units	293	±140	23.3%	±10.8	255	±101	16.3%	±6.4	62	±60	3.8%	±3.7	245	±114	14.0%	±6.5	531	±173	23.3%	±7.2	161	±71	10.4%	±4.6	352	±104	18.9%	±5.6	59	±49	4.6%	±3.9	102	±72	11.2%	±7.3	37	±42	3.5%	±3.9	111	±66	22.3%	±13.5	386	±130	26.9%	±8.6	349
10 to 19 units	75	±69	6.0%	±5.4	302	±104	19.3%	±6.6	113	±55	6.8%	±3.3	71	±59	4.0%	±3.4	405	±147	17.8%	±6.2	210	±95	13.6%	±6.0	245	±119	13.2%	±6.2	111	±76	8.7%	±6.0	33	±41	3.6%	±4.5	0	±95	0.0%	±3.4	11	±20	2.2%	±4.0	402	±123	28.0%	±8.2	286
20 or more units	0	±95	0.0%	±2.9	87	±55	5.6%	±3.5	100	±56	6.1%	±3.4	361	±79	20.6%	±4.6	43	±58	1.9%	±2.6	11	±16	0.7%	±1.1	34	±30	1.8%	±1.6	113	±59	8.9%	±4.6	20	±31	2.2%	±3.4	5	±8	0.5%	±0.7	25	±36	5.0%	±7.2	110	±59	7.7%	±4.0	237
Mobile home	0	±95	0.0%	±2.9	0	±95	0.0%	±2.4	0	±95	0.0%	±2.2	0	±95	0.0%	±2.1	0	±95	0.0%	±1.6	25	±38	1.6%	±2.5	0	±95	0.0%	±2.0	0	±95	0.0%	±2.9	20	±31	2.2%	±3.4	0	±95	0.0%	±3.4	12	±20	2.4%	±4.1	34	±45	2.4%	±3.1	0
Boat, RV, van, etc.	0	±95	0.0%	±2.9	0	±95	0.0%	±2.4	0	±95	0.0%	±2.2	0	±95	0.0%	±2.1	0	±95	0.0%	±1.6	0	±95	0.0%	±2.4	0	±95	0.0%	±2.0	0	±95	0.0%	±2.9	0	±95	0.0%	±4.0	0	±95	0.0%	±3.4	0	±95	0.0%	±7.2	0	±95	0.0%	±2.6	0
YEAR STRUCTURE BUILT
Total housing units	1,256	±86	1,256	(X)	1,563	±58	1,563	(X)	1,651	±57	1,651	(X)	1,756	±43	1,756	(X)	2,279	±148	2,279	(X)	1,546	±38	1,546	(X)	1,861	±72	1,861	(X)	1,274	±36	1,274	(X)	909	±87	909	(X)	1,071	±62	1,071	(X)	498	±40	498	(X)	1,435	±88	1,435	(X)	1,859
Built 2005 or later	17	±23	1.4%	±1.9	5	±10	0.3%	±0.6	0	±95	0.0%	±2.2	0	±95	0.0%	±2.1	109	±75	4.8%	±3.3	8	±13	0.5%	±0.8	51	±60	2.7%	±3.2	10	±15	0.8%	±1.2	0	±95	0.0%	±4.0	18	±25	1.7%	±2.3	0	±95	0.0%	±7.2	28	±33	2.0%	±2.3	25
Built 2000 to 2004	0	±95	0.0%	±2.9	17	±21	1.1%	±1.3	28	±20	1.7%	±1.2	61	±40	3.5%	±2.3	0	±95	0.0%	±1.6	87	±69	5.6%	±4.5	58	±45	3.1%	±2.4	16	±22	1.3%	±1.7	50	±58	5.5%	±6.3	11	±15	1.0%	±1.4	20	±22	4.0%	±4.6	0	±95	0.0%	±2.6	59
Built 1990 to 1999	37	±34	2.9%	±2.6	82	±50	5.2%	±3.2	103	±51	6.2%	±3.1	186	±93	10.6%	±5.3	105	±83	4.6%	±3.6	29	±27	1.9%	±1.7	155	±75	8.3%	±4.0	109	±88	8.6%	±6.8	18	±23	2.0%	±2.4	349	±81	32.6%	±8.0	69	±53	13.9%	±10.6	314	±126	21.9%	±8.8	104
Built 1980 to 1989	318	±117	25.3%	±9.0	318	±111	20.3%	±7.1	133	±70	8.1%	±4.2	253	±113	14.4%	±6.4	789	±205	34.6%	±8.5	69	±61	4.5%	±3.9	143	±72	7.7%	±3.8	99	±62	7.8%	±4.8	37	±35	4.1%	±3.7	155	±75	14.5%	±6.8	44	±41	8.8%	±8.3	413	±149	28.8%	±10.1	92
Built 1970 to 1979	48	±60	3.8%	±4.8	356	±102	22.8%	±6.6	224	±92	13.6%	±5.5	154	±102	8.8%	±5.8	310	±138	13.6%	±6.0	96	±61	6.2%	±3.9	214	±85	11.5%	±4.7	117	±60	9.2%	±4.7	101	±50	11.1%	±5.3	185	±85	17.3%	±7.8	86	±53	17.3%	±10.7	217	±112	15.1%	±7.7	328
Built 1960 to 1969	330	±109	26.3%	±8.6	206	±120	13.2%	±7.6	176	±67	10.7%	±4.0	284	±111	16.2%	±6.2	331	±130	14.5%	±5.6	379	±115	24.5%	±7.5	280	±102	15.0%	±5.4	167	±85	13.1%	±6.7	117	±61	12.9%	±6.5	188	±68	17.6%	±6.2	108	±54	21.7%	±10.9	91	±68	6.3%	±4.6	428
Built 1950 to 1959	214	±106	17.0%	±8.2	250	±79	16.0%	±5.0	618	±121	37.4%	±7.4	191	±72	10.9%	±4.1	248	±112	10.9%	±4.7	298	±100	19.3%	±6.5	365	±108	19.6%	±5.9	225	±86	17.7%	±6.9	234	±88	25.7%	±9.8	81	±65	7.6%	±6.1	124	±65	24.9%	±13.0	151	±86	10.5%	±6.0	293
Built 1940 to 1949	149	±89	11.9%	±7.2	134	±81	8.6%	±5.2	124	±49	7.5%	±2.9	355	±132	20.2%	±7.7	79	±60	3.5%	±2.7	299	±96	19.3%	±6.2	417	±124	22.4%	±6.3	462	±119	36.3%	±9.4	295	±104	32.5%	±10.9	75	±58	7.0%	±5.4	32	±29	6.4%	±5.8	126	±72	8.8%	±5.0	234
Built 1939 or earlier	143	±72	11.4%	±5.9	195	±111	12.5%	±7.1	245	±97	14.8%	±5.8	272	±94	15.5%	±5.4	308	±138	13.5%	±6.2	281	±106	18.2%	±6.9	178	±85	9.6%	±4.5	69	±47	5.4%	±3.7	57	±54	6.3%	±6.0	9	±15	0.8%	±1.4	15	±10	3.0%	±2.0	95	±74	6.6%	±5.2	296
ROOMS
Total housing units	1,256	±86	1,256	(X)	1,563	±58	1,563	(X)	1,651	±57	1,651	(X)	1,756	±43	1,756	(X)	2,279	±148	2,279	(X)	1,546	±38	1,546	(X)	1,861	±72	1,861	(X)	1,274	±36	1,274	(X)	909	±87	909	(X)	1,071	±62	1,071	(X)	498	±40	498	(X)	1,435	±88	1,435	(X)	1,859
1 room	175	±103	13.9%	±8.0	189	±105	12.1%	±6.7	32	±48	1.9%	±2.9	148	±96	8.4%	±5.5	305	±158	13.4%	±6.7	26	±40	1.7%	±2.6	172	±102	9.2%	±5.5	0	±95	0.0%	±2.9	25	±40	2.8%	±4.4	17	±27	1.6%	±2.6	0	±95	0.0%	±7.2	68	±63	4.7%	±4.4	98
2 rooms	7	±14	0.6%	±1.1	73	±51	4.7%	±3.3	0	±95	0.0%	±2.2	67	±38	3.8%	±2.2	118	±78	5.2%	±3.5	78	±53	5.0%	±3.4	41	±30	2.2%	±1.6	22	±25	1.7%	±1.9	55	±59	6.1%	±6.1	0	±95	0.0%	±3.4	0	±95	0.0%	±7.2	49	±44	3.4%	±3.1	40
3 rooms	201	±117	16.0%	±9.0	261	±103	16.7%	±6.6	103	±75	6.2%	±4.5	340	±127	19.4%	±7.2	416	±161	18.3%	±6.9	224	±102	14.5%	±6.6	237	±107	12.7%	±5.6	80	±69	6.3%	±5.4	139	±63	15.3%	±7.0	22	±25	2.1%	±2.3	31	±36	6.2%	±7.2	492	±162	34.3%	±10.7	156
4 rooms	304	±122	24.2%	±9.6	570	±154	36.5%	±9.8	293	±100	17.7%	±6.0	258	±88	14.7%	±5.0	524	±170	23.0%	±7.4	247	±114	16.0%	±7.2	283	±97	15.2%	±5.2	228	±110	17.9%	±8.5	128	±68	14.1%	±6.8	41	±36	3.8%	±3.3	59	±42	11.8%	±8.6	443	±127	30.9%	±8.4	382
5 rooms	189	±94	15.0%	±7.6	257	±88	16.4%	±5.5	373	±97	22.6%	±5.8	379	±124	21.6%	±7.1	576	±183	25.3%	±8.1	375	±127	24.3%	±8.2	479	±109	25.7%	±5.8	239	±85	18.8%	±6.6	161	±79	17.7%	±8.1	397	±112	37.1%	±9.5	178	±71	35.7%	±14.5	148	±83	10.3%	±5.8	318
6 rooms	152	±68	12.1%	±5.5	145	±70	9.3%	±4.5	338	±100	20.5%	±6.0	200	±91	11.4%	±5.2	164	±78	7.2%	±3.4	293	±119	19.0%	±7.8	291	±93	15.6%	±4.9	218	±79	17.1%	±6.3	224	±83	24.6%	±9.3	382	±78	35.7%	±7.4	160	±67	32.1%	±13.1	128	±74	8.9%	±5.2	269
7 rooms	114	±48	9.1%	±4.0	42	±35	2.7%	±2.3	264	±94	16.0%	±5.6	143	±60	8.1%	±3.4	105	±71	4.6%	±3.1	150	±70	9.7%	±4.5	137	±55	7.4%	±3.0	262	±98	20.6%	±7.6	125	±76	13.8%	±8.7	127	±62	11.9%	±6.0	40	±32	8.0%	±6.4	83	±47	5.8%	±3.3	156
8 rooms	48	±46	3.8%	±3.7	21	±21	1.3%	±1.4	159	±73	9.6%	±4.5	101	±67	5.8%	±3.8	43	±35	1.9%	±1.6	68	±37	4.4%	±2.4	169	±78	9.1%	±4.2	156	±57	12.2%	±4.4	46	±34	5.1%	±3.8	76	±47	7.1%	±4.4	7	±11	1.4%	±2.2	2	±5	0.1%	±0.4	76
9 rooms or more	66	±60	5.3%	±4.9	5	±10	0.3%	±0.6	89	±45	5.4%	±2.7	120	±51	6.8%	±2.9	28	±34	1.2%	±1.5	85	±50	5.5%	±3.2	52	±38	2.8%	±2.0	69	±46	5.4%	±3.6	6	±11	0.7%	±1.2	9	±14	0.8%	±1.3	23	±19	4.6%	±3.8	22	±35	1.5%	±2.4	364
Median rooms	4.3	±0.4	(X)	(X)	4.0	±0.3	(X)	(X)	5.6	±0.4	(X)	(X)	4.7	±0.3	(X)	(X)	4.1	±0.4	(X)	(X)	5.0	±0.3	(X)	(X)	4.9	±0.2	(X)	(X)	5.8	±0.5	(X)	(X)	5.2	±0.5	(X)	(X)	5.7	±0.3	(X)	(X)	5.4	±0.4	(X)	(X)	3.7	±0.4	(X)	(X)	5.3
BEDROOMS
Total housing units	1,256	±86	1,256	(X)	1,563	±58	1,563	(X)	1,651	±57	1,651	(X)	1,756	±43	1,756	(X)	2,279	±148	2,279	(X)	1,546	±38	1,546	(X)	1,861	±72	1,861	(X)	1,274	±36	1,274	(X)	909	±87	909	(X)	1,071	±62	1,071	(X)	498	±40	498	(X)	1,435	±88	1,435	(X)	1,859
No bedroom	175	±103	13.9%	±8.0	189	±105	12.1%	±6.7	32	±48	1.9%	±2.9	148	±96	8.4%	±5.5	305	±158	13.4%	±6.7	26	±40	1.7%	±2.6	172	±102	9.2%	±5.5	0	±95	0.0%	±2.9	30	±41	3.3%	±4.5	17	±27	1.6%	±2.6	0	±95	0.0%	±7.2	68	±63	4.7%	±4.4	98
1 bedroom	270	±119	21.5%	±9.2	292	±106	18.7%	±6.8	49	±53	3.0%	±3.2	390	±120	22.2%	±6.8	387	±126	17.0%	±5.6	304	±109	19.7%	±7.1	241	±85	13.0%	±4.5	52	±52	4.1%	±4.1	181	±81	19.9%	±8.0	0	±95	0.0%	±3.4	31	±36	6.2%	±7.2	613	±146	42.7%	±9.6	261
2 bedrooms	382	±127	30.4%	±9.9	829	±151	53.0%	±9.2	598	±117	36.2%	±6.9	578	±132	32.9%	±7.6	1,016	±196	44.6%	±8.0	533	±135	34.5%	±8.5	653	±128	35.1%	±6.9	440	±112	34.5%	±8.7	219	±85	24.1%	±8.4	81	±50	7.6%	±4.6	70	±42	14.1%	±8.6	489	±132	34.1%	±8.8	746
3 bedrooms	281	±97	22.4%	±7.9	224	±63	14.3%	±4.1	730	±126	44.2%	±7.5	426	±107	24.3%	±6.0	458	±145	20.1%	±6.5	425	±116	27.5%	±7.6	588	±111	31.6%	±5.9	499	±109	39.2%	±8.7	344	±98	37.8%	±11.0	729	±109	68.1%	±8.6	252	±80	50.6%	±15.5	222	±96	15.5%	±6.8	229
4 bedrooms	134	±68	10.7%	±5.5	29	±32	1.9%	±2.1	242	±76	14.7%	±4.7	192	±88	10.9%	±5.0	82	±70	3.6%	±3.1	253	±89	16.4%	±5.8	190	±73	10.2%	±3.9	235	±104	18.4%	±8.0	125	±56	13.8%	±6.5	244	±82	22.8%	±7.7	132	±65	26.5%	±13.2	42	±35	2.9%	±2.5	428
5 or more bedrooms	14	±24	1.1%	±1.9	0	±95	0.0%	±2.4	0	±95	0.0%	±2.2	22	±20	1.3%	±1.2	31	±34	1.4%	±1.5	5	±8	0.3%	±0.5	17	±21	0.9%	±1.1	48	±38	3.8%	±2.9	10	±18	1.1%	±1.9	0	±95	0.0%	±3.4	13	±10	2.6%	±2.2	1	±3	0.1%	±0.2	97
HOUSING TENURE
Occupied housing units	1,081	±117	1,081	(X)	1,232	±136	1,232	(X)	1,499	±113	1,499	(X)	1,547	±138	1,547	(X)	1,802	±183	1,802	(X)	1,182	±127	1,182	(X)	1,690	±115	1,690	(X)	1,192	±75	1,192	(X)	892	±88	892	(X)	965	±82	965	(X)	472	±49	472	(X)	1,148	±154	1,148	(X)	1,553
Owner-occupied	450	±96	41.6%	±9.1	313	±85	25.4%	±7.8	867	±115	57.8%	±6.8	718	±110	46.4%	±7.2	454	±114	25.2%	±6.6	542	±103	45.9%	±7.6	706	±111	41.8%	±6.1	732	±114	61.4%	±9.7	404	±75	45.3%	±10.1	17	±28	1.8%	±2.9	0	±95	0.0%	±7.6	187	±61	16.3%	±5.5	751
Renter-occupied	631	±134	58.4%	±9.1	919	±173	74.6%	±7.8	632	±119	42.2%	±6.8	829	±152	53.6%	±7.2	1,348	±206	74.8%	±6.6	640	±118	54.1%	±7.6	984	±127	58.2%	±6.1	460	±125	38.6%	±9.7	488	±125	54.7%	±10.1	948	±86	98.2%	±2.9	472	±49	100.0%	±7.6	961	±156	83.7%	±5.5	802
Average household size of owner-occupied unit	2.43	±0.37	(X)	(X)	2.12	±0.39	(X)	(X)	2.85	±0.34	(X)	(X)	2.41	±0.41	(X)	(X)	2.13	±0.40	(X)	(X)	2.47	±0.31	(X)	(X)	2.66	±0.30	(X)	(X)	2.63	±0.28	(X)	(X)	3.24	±0.41	(X)	(X)	-	**	(X)	(X)	-	**	(X)	(X)	1.83	±0.48	(X)	(X)	2.28
Average household size of renter-occupied unit	1.95	±0.32	(X)	(X)	2.51	±0.45	(X)	(X)	2.18	±0.30	(X)	(X)	1.90	±0.28	(X)	(X)	1.98	±0.29	(X)	(X)	2.42	±0.50	(X)	(X)	2.63	±0.29	(X)	(X)	2.34	±0.37	(X)	(X)	2.16	±0.35	(X)	(X)	3.97	±0.33	(X)	(X)	3.80	±0.48	(X)	(X)	2.27	±0.32	(X)	(X)	2.48
YEAR HOUSEHOLDER MOVED INTO UNIT
Occupied housing units	1,081	±117	1,081	(X)	1,232	±136	1,232	(X)	1,499	±113	1,499	(X)	1,547	±138	1,547	(X)	1,802	±183	1,802	(X)	1,182	±127	1,182	(X)	1,690	±115	1,690	(X)	1,192	±75	1,192	(X)	892	±88	892	(X)	965	±82	965	(X)	472	±49	472	(X)	1,148	±154	1,148	(X)	1,553
Moved in 2005 or later	582	±140	53.8%	±11.0	789	±143	64.0%	±7.9	666	±116	44.4%	±6.9	669	±133	43.2%	±7.8	1,002	±215	55.6%	±9.3	704	±122	59.6%	±7.9	1,142	±112	67.6%	±5.3	487	±111	40.9%	±8.1	513	±105	57.5%	±9.8	874	±99	90.6%	±6.0	469	±48	99.4%	±2.1	883	±156	76.9%	±8.2	771
Moved in 2000 to 2004	126	±65	11.7%	±6.0	238	±78	19.3%	±6.7	241	±90	16.1%	±5.8	345	±121	22.3%	±7.3	442	±145	24.5%	±7.9	152	±69	12.9%	±5.7	172	±70	10.2%	±4.0	228	±85	19.1%	±7.2	186	±84	20.9%	±8.7	91	±58	9.4%	±6.0	3	±10	0.6%	±2.1	136	±77	11.8%	±6.3	328
Moved in 1990 to 1999	219	±85	20.3%	±7.8	87	±60	7.1%	±4.8	319	±101	21.3%	±6.7	346	±110	22.4%	±7.1	262	±103	14.5%	±5.7	152	±64	12.9%	±5.3	145	±62	8.6%	±3.7	223	±70	18.7%	±5.8	120	±70	13.5%	±8.2	0	±95	0.0%	±3.8	0	±95	0.0%	±7.6	81	±46	7.1%	±4.0	188
Moved in 1980 to 1989	41	±33	3.8%	±3.0	59	±52	4.8%	±4.0	122	±58	8.1%	±3.8	107	±66	6.9%	±4.2	82	±58	4.6%	±3.2	56	±33	4.7%	±2.7	89	±49	5.3%	±2.9	71	±43	6.0%	±3.6	28	±31	3.1%	±3.5	0	±95	0.0%	±3.8	0	±95	0.0%	±7.6	1	±5	0.1%	±0.5	122
Moved in 1970 to 1979	61	±62	5.6%	±5.6	8	±14	0.6%	±1.2	60	±40	4.0%	±2.7	22	±23	1.4%	±1.5	14	±22	0.8%	±1.2	58	±42	4.9%	±3.6	49	±31	2.9%	±1.9	68	±43	5.7%	±3.7	24	±20	2.7%	±2.3	0	±95	0.0%	±3.8	0	±95	0.0%	±7.6	24	±24	2.1%	±2.1	89
Moved in 1969 or earlier	52	±37	4.8%	±3.4	51	±24	4.1%	±1.9	91	±44	6.1%	±2.8	58	±40	3.7%	±2.6	0	±95	0.0%	±2.1	60	±43	5.1%	±3.6	93	±45	5.5%	±2.6	115	±47	9.6%	±4.0	21	±19	2.4%	±2.2	0	±95	0.0%	±3.8	0	±95	0.0%	±7.6	23	±20	2.0%	±1.7	55
VEHICLES AVAILABLE
Occupied housing units	1,081	±117	1,081	(X)	1,232	±136	1,232	(X)	1,499	±113	1,499	(X)	1,547	±138	1,547	(X)	1,802	±183	1,802	(X)	1,182	±127	1,182	(X)	1,690	±115	1,690	(X)	1,192	±75	1,192	(X)	892	±88	892	(X)	965	±82	965	(X)	472	±49	472	(X)	1,148	±154	1,148	(X)	1,553
No vehicles available	35	±26	3.2%	±2.4	148	±73	12.0%	±5.9	66	±52	4.4%	±3.4	133	±84	8.6%	±5.2	72	±55	4.0%	±3.0	27	±24	2.3%	±2.0	55	±33	3.3%	±2.0	35	±28	2.9%	±2.3	11	±14	1.2%	±1.6	9	±15	0.9%	±1.6	0	±95	0.0%	±7.6	98	±73	8.5%	±6.1	152
1 vehicle available	487	±149	45.1%	±11.2	482	±131	39.1%	±10.4	553	±104	36.9%	±5.9	694	±133	44.9%	±8.9	917	±183	50.9%	±8.5	423	±106	35.8%	±8.0	816	±141	48.3%	±7.3	388	±100	32.6%	±8.3	383	±108	42.9%	±10.1	342	±101	35.4%	±9.6	132	±68	28.0%	±14.3	601	±109	52.4%	±9.4	610
2 vehicles available	414	±103	38.3%	±10.0	534	±160	43.3%	±10.9	634	±109	42.3%	±6.8	585	±133	37.8%	±7.8	684	±180	38.0%	±8.9	595	±112	50.3%	±8.2	643	±138	38.0%	±7.9	591	±123	49.6%	±9.1	403	±96	45.2%	±10.2	556	±101	57.6%	±9.6	301	±76	63.8%	±14.5	374	±130	32.6%	±9.4	599
3 or more vehicles available	145	±61	13.4%	±5.8	68	±53	5.5%	±4.4	246	±72	16.4%	±4.8	135	±85	8.7%	±5.3	129	±69	7.2%	±4.0	137	±73	11.6%	±5.9	176	±62	10.4%	±3.7	178	±65	14.9%	±5.7	95	±57	10.7%	±6.6	58	±57	6.0%	±5.8	39	±27	8.3%	±5.7	75	±72	6.5%	±6.0	192
HOUSE HEATING FUEL
Occupied housing units	1,081	±117	1,081	(X)	1,232	±136	1,232	(X)	1,499	±113	1,499	(X)	1,547	±138	1,547	(X)	1,802	±183	1,802	(X)	1,182	±127	1,182	(X)	1,690	±115	1,690	(X)	1,192	±75	1,192	(X)	892	±88	892	(X)	965	±82	965	(X)	472	±49	472	(X)	1,148	±154	1,148	(X)	1,553
Utility gas	442	±105	40.9%	±10.1	330	±90	26.8%	±7.3	809	±120	54.0%	±7.2	679	±144	43.9%	±9.1	474	±162	26.3%	±8.9	563	±112	47.6%	±8.9	543	±98	32.1%	±5.6	648	±109	54.4%	±9.1	553	±113	62.0%	±10.0	355	±82	36.8%	±7.6	202	±76	42.8%	±15.9	226	±92	19.7%	±7.9	885
Bottled, tank, or LP gas	0	±95	0.0%	±3.4	0	±95	0.0%	±3.0	0	±95	0.0%	±2.5	11	±16	0.7%	±1.1	0	±95	0.0%	±2.1	0	±95	0.0%	±3.1	0	±95	0.0%	±2.2	0	±95	0.0%	±3.1	7	±11	0.8%	±1.2	11	±17	1.1%	±1.7	0	±95	0.0%	±7.6	24	±38	2.1%	±3.3	35
Electricity	630	±144	58.3%	±10.2	885	±149	71.8%	±7.2	600	±128	40.0%	±7.7	745	±165	48.2%	±9.0	1,266	±213	70.3%	±9.1	457	±127	38.7%	±8.9	1,115	±123	66.0%	±5.4	469	±115	39.3%	±8.8	229	±94	25.7%	±10.1	595	±88	61.7%	±8.0	257	±85	54.4%	±16.7	882	±161	76.8%	±8.1	602
Fuel oil, kerosene, etc.	9	±14	0.8%	±1.3	17	±20	1.4%	±1.6	90	±49	6.0%	±3.2	91	±63	5.9%	±4.1	48	±69	2.7%	±3.8	130	±65	11.0%	±5.5	20	±21	1.2%	±1.2	75	±43	6.3%	±3.6	79	±59	8.9%	±6.8	4	±7	0.4%	±0.7	0	±95	0.0%	±7.6	8	±14	0.7%	±1.2	18
Coal or coke	0	±95	0.0%	±3.4	0	±95	0.0%	±3.0	0	±95	0.0%	±2.5	0	±95	0.0%	±2.4	0	±95	0.0%	±2.1	0	±95	0.0%	±3.1	0	±95	0.0%	±2.2	0	±95	0.0%	±3.1	0	±95	0.0%	±4.1	0	±95	0.0%	±3.8	0	±95	0.0%	±7.6	0	±95	0.0%	±3.2	0
Wood	0	±95	0.0%	±3.4	0	±95	0.0%	±3.0	0	±95	0.0%	±2.5	0	±95	0.0%	±2.4	14	±22	0.8%	±1.2	23	±28	1.9%	±2.3	0	±95	0.0%	±2.2	0	±95	0.0%	±3.1	10	±18	1.1%	±2.0	0	±95	0.0%	±3.8	0	±95	0.0%	±7.6	0	±95	0.0%	±3.2	13
Solar energy	0	±95	0.0%	±3.4	0	±95	0.0%	±3.0	0	±95	0.0%	±2.5	0	±95	0.0%	±2.4	0	±95	0.0%	±2.1	0	±95	0.0%	±3.1	0	±95	0.0%	±2.2	0	±95	0.0%	±3.1	0	±95	0.0%	±4.1	0	±95	0.0%	±3.8	0	±95	0.0%	±7.6	0	±95	0.0%	±3.2	0
Other fuel	0	±95	0.0%	±3.4	0	±95	0.0%	±3.0	0	±95	0.0%	±2.5	21	±24	1.4%	±1.6	0	±95	0.0%	±2.1	9	±13	0.8%	±1.1	12	±18	0.7%	±1.1	0	±95	0.0%	±3.1	0	±95	0.0%	±4.1	0	±95	0.0%	±3.8	13	±10	2.8%	±2.3	0	±95	0.0%	±3.2	0
No fuel used	0	±95	0.0%	±3.4	0	±95	0.0%	±3.0	0	±95	0.0%	±2.5	0	±95	0.0%	±2.4	0	±95	0.0%	±2.1	0	±95	0.0%	±3.1	0	±95	0.0%	±2.2	0	±95	0.0%	±3.1	14	±25	1.6%	±2.8	0	±95	0.0%	±3.8	0	±95	0.0%	±7.6	8	±13	0.7%	±1.1	0
SELECTED CHARACTERISTICS
Occupied housing units	1,081	±117	1,081	(X)	1,232	±136	1,232	(X)	1,499	±113	1,499	(X)	1,547	±138	1,547	(X)	1,802	±183	1,802	(X)	1,182	±127	1,182	(X)	1,690	±115	1,690	(X)	1,192	±75	1,192	(X)	892	±88	892	(X)	965	±82	965	(X)	472	±49	472	(X)	1,148	±154	1,148	(X)	1,553
Lacking complete plumbing facilities	0	±95	0.0%	±3.4	0	±95	0.0%	±3.0	0	±95	0.0%	±2.5	0	±95	0.0%	±2.4	0	±95	0.0%	±2.1	0	±95	0.0%	±3.1	0	±95	0.0%	±2.2	7	±11	0.6%	±0.9	0	±95	0.0%	±4.1	0	±95	0.0%	±3.8	0	±95	0.0%	±7.6	0	±95	0.0%	±3.2	0
Lacking complete kitchen facilities	0	±95	0.0%	±3.4	0	±95	0.0%	±3.0	0	±95	0.0%	±2.5	0	±95	0.0%	±2.4	0	±95	0.0%	±2.1	0	±95	0.0%	±3.1	7	±13	0.4%	±0.7	7	±11	0.6%	±0.9	0	±95	0.0%	±4.1	0	±95	0.0%	±3.8	0	±95	0.0%	±7.6	0	±95	0.0%	±3.2	0
No telephone service available	14	±21	1.3%	±1.9	72	±45	5.8%	±3.7	76	±55	5.1%	±3.7	61	±41	3.9%	±2.6	59	±50	3.3%	±2.7	36	±34	3.0%	±2.9	66	±40	3.9%	±2.4	27	±26	2.3%	±2.2	0	±95	0.0%	±4.1	7	±11	0.7%	±1.1	6	±9	1.3%	±1.9	75	±50	6.5%	±4.2	53
OCCUPANTS PER ROOM
Occupied housing units	1,081	±117	1,081	(X)	1,232	±136	1,232	(X)	1,499	±113	1,499	(X)	1,547	±138	1,547	(X)	1,802	±183	1,802	(X)	1,182	±127	1,182	(X)	1,690	±115	1,690	(X)	1,192	±75	1,192	(X)	892	±88	892	(X)	965	±82	965	(X)	472	±49	472	(X)	1,148	±154	1,148	(X)	1,553
1.00 or less	1,044	±123	96.6%	±4.9	1,122	±134	91.1%	±8.2	1,470	±110	98.1%	±1.6	1,512	±143	97.7%	±3.7	1,671	±180	92.7%	±4.8	1,149	±132	97.2%	±3.4	1,581	±135	93.6%	±4.2	1,185	±74	99.4%	±1.1	852	±93	95.5%	±5.2	920	±91	95.3%	±4.1	408	±70	86.4%	±13.0	1,057	±158	92.1%	±4.4	1,485
1.01 to 1.50	0	±95	0.0%	±3.4	0	±95	0.0%	±3.0	29	±25	1.9%	±1.6	0	±95	0.0%	±2.4	26	±40	1.4%	±2.2	23	±36	1.9%	±3.1	11	±15	0.7%	±0.9	7	±14	0.6%	±1.1	15	±27	1.7%	±2.9	20	±23	2.1%	±2.3	64	±62	13.6%	±13.0	53	±47	4.6%	±4.1	8
1.51 or more	37	±53	3.4%	±4.9	110	±105	8.9%	±8.2	0	±95	0.0%	±2.5	35	±57	2.3%	±3.7	105	±80	5.8%	±4.4	10	±14	0.8%	±1.2	98	±71	5.8%	±4.2	0	±95	0.0%	±3.1	25	±40	2.8%	±4.4	25	±30	2.6%	±3.1	0	±95	0.0%	±7.6	38	±42	3.3%	±3.6	60
VALUE
Owner-occupied units	450	±96	450	(X)	313	±85	313	(X)	867	±115	867	(X)	718	±110	718	(X)	454	±114	454	(X)	542	±103	542	(X)	706	±111	706	(X)	732	±114	732	(X)	404	±75	404	(X)	17	±28	17	(X)	0	±95	0	(X)	187	±61	187	(X)	751
Less than $50,000	11	±18	2.4%	±4.1	0	±95	0.0%	±11.3	0	±95	0.0%	±4.2	0	±95	0.0%	±5.1	0	±95	0.0%	±7.9	7	±12	1.3%	±2.2	0	±95	0.0%	±5.2	31	±28	4.2%	±3.7	29	±35	7.2%	±8.5	0	±95	0.0%	±77.3	0	±95	-	**	21	±35	11.2%	±18.0	9
$50,000 to $99,999	13	±20	2.9%	±4.4	0	±95	0.0%	±11.3	23	±25	2.7%	±2.9	22	±24	3.1%	±3.4	24	±28	5.3%	±6.5	0	±95	0.0%	±6.7	25	±24	3.5%	±3.2	52	±36	7.1%	±5.1	0	±95	0.0%	±8.9	0	±95	0.0%	±77.3	0	±95	-	**	10	±14	5.3%	±7.3	0
$100,000 to $149,999	21	±22	4.7%	±5.0	27	±24	8.6%	±7.9	130	±60	15.0%	±6.4	31	±30	4.3%	±4.2	27	±33	5.9%	±6.9	56	±42	10.3%	±7.5	55	±38	7.8%	±5.2	91	±47	12.4%	±6.3	0	±95	0.0%	±8.9	0	±95	0.0%	±77.3	0	±95	-	**	60	±36	32.1%	±18.6	40
$150,000 to $199,999	100	±60	22.2%	±12.4	141	±82	45.0%	±20.4	246	±76	28.4%	±7.6	121	±74	16.9%	±9.5	46	±42	10.1%	±8.8	155	±73	28.6%	±11.5	331	±102	46.9%	±10.8	230	±96	31.4%	±10.2	76	±61	18.8%	±13.6	17	±28	100.0%	±77.3	0	±95	-	**	49	±47	26.2%	±21.5	135
$200,000 to $299,999	175	±79	38.9%	±15.5	29	±27	9.3%	±9.2	381	±101	43.9%	±9.3	300	±75	41.8%	±9.2	88	±78	19.4%	±15.1	246	±72	45.4%	±11.6	241	±81	34.1%	±11.3	244	±76	33.3%	±9.7	264	±62	65.3%	±15.7	0	±95	0.0%	±77.3	0	±95	-	**	46	±37	24.6%	±17.2	127
$300,000 to $499,999	110	±64	24.4%	±12.1	79	±52	25.2%	±17.2	87	±40	10.0%	±4.8	173	±77	24.1%	±9.8	132	±71	29.1%	±14.5	66	±38	12.2%	±6.7	33	±27	4.7%	±3.8	84	±45	11.5%	±6.2	35	±37	8.7%	±8.8	0	±95	0.0%	±77.3	0	±95	-	**	0	±95	0.0%	±18.1	136
$500,000 to $999,999	6	±10	1.3%	±2.3	37	±30	11.8%	±8.7	0	±95	0.0%	±4.2	58	±31	8.1%	±4.5	122	±65	26.9%	±13.0	12	±14	2.2%	±2.6	12	±18	1.7%	±2.5	0	±95	0.0%	±5.0	0	±95	0.0%	±8.9	0	±95	0.0%	±77.3	0	±95	-	**	1	±3	0.5%	±1.4	186
$1,000,000 or more	14	±24	3.1%	±5.3	0	±95	0.0%	±11.3	0	±95	0.0%	±4.2	13	±20	1.8%	±2.8	15	±23	3.3%	±5.0	0	±95	0.0%	±6.7	9	±15	1.3%	±2.1	0	±95	0.0%	±5.0	0	±95	0.0%	±8.9	0	±95	0.0%	±77.3	0	±95	-	**	0	±95	0.0%	±18.1	118
Median (dollars)	235,400	±28,861	(X)	(X)	195,600	±88,907	(X)	(X)	205,700	±11,120	(X)	(X)	269,900	±19,834	(X)	(X)	345,200	±62,808	(X)	(X)	218,200	±18,319	(X)	(X)	186,800	±16,846	(X)	(X)	192,500	±13,757	(X)	(X)	229,200	±17,537	(X)	(X)	-	**	(X)	(X)	-	**	(X)	(X)	152,000	±32,106	(X)	(X)	407,100
MORTGAGE STATUS
Owner-occupied units	450	±96	450	(X)	313	±85	313	(X)	867	±115	867	(X)	718	±110	718	(X)	454	±114	454	(X)	542	±103	542	(X)	706	±111	706	(X)	732	±114	732	(X)	404	±75	404	(X)	17	±28	17	(X)	0	±95	0	(X)	187	±61	187	(X)	751
Housing units with a mortgage	347	±89	77.1%	±13.3	246	±82	78.6%	±10.7	681	±101	78.5%	±6.4	569	±116	79.2%	±7.4	377	±108	83.0%	±12.0	418	±87	77.1%	±9.0	536	±126	75.9%	±9.5	524	±103	71.6%	±8.5	308	±92	76.2%	±16.8	17	±28	100.0%	±77.3	0	±95	-	**	132	±58	70.6%	±18.2	474
Housing units without a mortgage	103	±66	22.9%	±13.3	67	±32	21.4%	±10.7	186	±63	21.5%	±6.4	149	±50	20.8%	±7.4	77	±58	17.0%	±12.0	124	±57	22.9%	±9.0	170	±61	24.1%	±9.5	208	±70	28.4%	±8.5	96	±69	23.8%	±16.8	0	±95	0.0%	±77.3	0	±95	-	**	55	±36	29.4%	±18.2	277
SELECTED MONTHLY OWNER COSTS (SMOC)
Housing units with a mortgage	347	±89	347	(X)	246	±82	246	(X)	681	±101	681	(X)	569	±116	569	(X)	377	±108	377	(X)	418	±87	418	(X)	536	±126	536	(X)	524	±103	524	(X)	308	±92	308	(X)	17	±28	17	(X)	0	±95	0	(X)	132	±58	132	(X)	474
Less than $300	0	±95	0.0%	±10.2	0	±95	0.0%	±14.1	10	±16	1.5%	±2.3	0	±95	0.0%	±6.4	37	±61	9.8%	±15.1	0	±95	0.0%	±8.6	0	±95	0.0%	±6.8	11	±16	2.1%	±3.2	0	±95	0.0%	±11.4	0	±95	0.0%	±77.3	0	±95	-	**	0	±95	0.0%	±24.4	0
$300 to $499	13	±19	3.7%	±5.4	0	±95	0.0%	±14.1	11	±16	1.6%	±2.4	0	±95	0.0%	±6.4	0	±95	0.0%	±9.5	0	±95	0.0%	±8.6	0	±95	0.0%	±6.8	12	±19	2.3%	±3.6	30	±35	9.7%	±11.2	0	±95	0.0%	±77.3	0	±95	-	**	0	±95	0.0%	±24.4	0
$500 to $699	21	±25	6.1%	±7.3	0	±95	0.0%	±14.1	30	±26	4.4%	±3.9	0	±95	0.0%	±6.4	0	±95	0.0%	±9.5	7	±12	1.7%	±2.8	0	±95	0.0%	±6.8	20	±23	3.8%	±4.7	0	±95	0.0%	±11.4	0	±95	0.0%	±77.3	0	±95	-	**	6	±10	4.5%	±7.5	0
$700 to $999	13	±20	3.7%	±5.9	28	±27	11.4%	±12.4	122	±48	17.9%	±7.0	80	±49	14.1%	±8.5	48	±41	12.7%	±10.0	55	±31	13.2%	±7.2	64	±50	11.9%	±8.8	42	±33	8.0%	±6.1	0	±95	0.0%	±11.4	0	±95	0.0%	±77.3	0	±95	-	**	15	±19	11.4%	±13.7	18
$1,000 to $1,499	64	±37	18.4%	±10.9	87	±68	35.4%	±21.2	192	±62	28.2%	±8.0	104	±49	18.3%	±7.9	38	±37	10.1%	±10.2	199	±71	47.6%	±12.2	277	±101	51.7%	±12.1	145	±58	27.7%	±11.3	87	±76	28.2%	±21.6	0	±95	0.0%	±77.3	0	±95	-	**	47	±48	35.6%	±31.0	111
$1,500 to $1,999	84	±59	24.2%	±15.3	48	±43	19.5%	±16.6	236	±92	34.7%	±11.5	205	±95	36.0%	±13.3	42	±43	11.1%	±11.2	90	±53	21.5%	±10.7	182	±67	34.0%	±11.9	193	±96	36.8%	±15.4	89	±51	28.9%	±16.3	17	±28	100.0%	±77.3	0	±95	-	**	64	±51	48.5%	±29.5	101
$2,000 or more	152	±76	43.8%	±17.3	83	±51	33.7%	±19.6	80	±42	11.7%	±6.1	180	±69	31.6%	±11.6	212	±79	56.2%	±16.6	67	±38	16.0%	±9.6	13	±15	2.4%	±2.9	101	±48	19.3%	±8.3	102	±64	33.1%	±19.2	0	±95	0.0%	±77.3	0	±95	-	**	0	±95	0.0%	±24.4	244
Median (dollars)	1,910	±225	(X)	(X)	1,549	±315	(X)	(X)	1,454	±128	(X)	(X)	1,665	±116	(X)	(X)	2,149	±384	(X)	(X)	1,377	±123	(X)	(X)	1,367	±103	(X)	(X)	1,570	±154	(X)	(X)	1,619	±204	(X)	(X)	-	**	(X)	(X)	-	**	(X)	(X)	1,484	±195	(X)	(X)	2,059
Housing units without a mortgage	103	±66	103	(X)	67	±32	67	(X)	186	±63	186	(X)	149	±50	149	(X)	77	±58	77	(X)	124	±57	124	(X)	170	±61	170	(X)	208	±70	208	(X)	96	±69	96	(X)	0	±95	0	(X)	0	±95	0	(X)	55	±36	55	(X)	277
Less than $100	0	±95	0.0%	±29.6	0	±95	0.0%	±38.9	0	±95	0.0%	±18.2	0	±95	0.0%	±22.0	0	±95	0.0%	±36.1	0	±95	0.0%	±25.6	9	±14	5.3%	±7.6	0	±95	0.0%	±16.4	0	±95	0.0%	±31.2	0	±95	-	**	0	±95	-	**	0	±95	0.0%	±43.0	9
$100 to $199	0	±95	0.0%	±29.6	0	±95	0.0%	±38.9	0	±95	0.0%	±18.2	0	±95	0.0%	±22.0	0	±95	0.0%	±36.1	0	±95	0.0%	±25.6	0	±95	0.0%	±19.7	10	±16	4.8%	±7.3	0	±95	0.0%	±31.2	0	±95	-	**	0	±95	-	**	6	±11	10.9%	±17.6	0
$200 to $299	9	±14	8.7%	±15.2	12	±17	17.9%	±26.6	0	±95	0.0%	±18.2	0	±95	0.0%	±22.0	0	±95	0.0%	±36.1	9	±13	7.3%	±11.2	12	±19	7.1%	±11.1	20	±24	9.6%	±11.4	0	±95	0.0%	±31.2	0	±95	-	**	0	±95	-	**	20	±19	36.4%	±40.1	0
$300 to $399	23	±26	22.3%	±25.4	0	±95	0.0%	±38.9	51	±33	27.4%	±15.8	0	±95	0.0%	±22.0	0	±95	0.0%	±36.1	58	±46	46.8%	±26.2	44	±30	25.9%	±17.6	81	±46	38.9%	±15.6	6	±10	6.3%	±11.4	0	±95	-	**	0	±95	-	**	7	±13	12.7%	±24.9	11
$400 or more	71	±63	68.9%	±28.9	55	±34	82.1%	±26.6	135	±54	72.6%	±15.8	149	±50	100.0%	±22.0	77	±58	100.0%	±36.1	57	±33	46.0%	±24.6	105	±54	61.8%	±17.7	97	±48	46.6%	±18.2	90	±68	93.8%	±11.4	0	±95	-	**	0	±95	-	**	22	±23	40.0%	±31.9	257
Median (dollars)	451	±93	(X)	(X)	486	±395	(X)	(X)	484	±71	(X)	(X)	770	±76	(X)	(X)	855	±141	(X)	(X)	393	±52	(X)	(X)	465	±93	(X)	(X)	394	±55	(X)	(X)	790	±168	(X)	(X)	-	**	(X)	(X)	-	**	(X)	(X)	315	±159	(X)	(X)	980
SELECTED MONTHLY OWNER COSTS AS A PERCENTAGE OF HOUSEHOLD INCOME (SMOCAPI)
Housing units with a mortgage (excluding units where SMOCAPI cannot be computed)	347	±89	347	(X)	246	±82	246	(X)	681	±101	681	(X)	558	±114	558	(X)	377	±108	377	(X)	410	±86	410	(X)	536	±126	536	(X)	524	±103	524	(X)	289	±97	289	(X)	17	±28	17	(X)	0	±95	0	(X)	132	±58	132	(X)	474
Less than 20.0 percent	87	±48	25.1%	±13.3	55	±43	22.4%	±16.9	167	±67	24.5%	±9.4	168	±81	30.1%	±13.0	86	±64	22.8%	±14.5	171	±69	41.7%	±16.5	140	±62	26.1%	±10.8	247	±79	47.1%	±15.2	83	±55	28.7%	±17.6	0	±95	0.0%	±77.3	0	±95	-	**	17	±19	12.9%	±13.5	177
20.0 to 24.9 percent	38	±34	11.0%	±9.8	47	±51	19.1%	±18.1	48	±35	7.0%	±4.9	122	±70	21.9%	±11.6	84	±53	22.3%	±13.5	45	±33	11.0%	±8.0	56	±39	10.4%	±7.3	58	±39	11.1%	±7.2	34	±29	11.8%	±10.1	0	±95	0.0%	±77.3	0	±95	-	**	30	±44	22.7%	±31.0	87
25.0 to 29.9 percent	36	±28	10.4%	±8.1	59	±47	24.0%	±18.0	163	±78	23.9%	±10.1	27	±25	4.8%	±4.6	39	±42	10.3%	±10.4	38	±32	9.3%	±7.8	63	±40	11.8%	±7.5	92	±61	17.6%	±11.1	29	±31	10.0%	±10.5	0	±95	0.0%	±77.3	0	±95	-	**	19	±24	14.4%	±16.2	68
30.0 to 34.9 percent	27	±35	7.8%	±10.2	14	±22	5.7%	±9.9	71	±39	10.4%	±5.6	10	±15	1.8%	±2.8	70	±53	18.6%	±13.4	59	±35	14.4%	±8.6	77	±70	14.4%	±11.6	0	±95	0.0%	±6.9	33	±29	11.4%	±10.7	0	±95	0.0%	±77.3	0	±95	-	**	0	±95	0.0%	±24.4	76
35.0 percent or more	159	±86	45.8%	±17.8	71	±43	28.9%	±14.8	232	±70	34.1%	±9.5	231	±87	41.4%	±13.3	98	±62	26.0%	±14.3	97	±79	23.7%	±16.9	200	±79	37.3%	±11.8	127	±84	24.2%	±14.4	110	±82	38.1%	±22.5	17	±28	100.0%	±77.3	0	±95	-	**	66	±51	50.0%	±31.9	66
Not computed	0	±95	(X)	(X)	0	±95	(X)	(X)	0	±95	(X)	(X)	11	±16	(X)	(X)	0	±95	(X)	(X)	8	±14	(X)	(X)	0	±95	(X)	(X)	0	±95	(X)	(X)	19	±30	(X)	(X)	0	±95	(X)	(X)	0	±95	(X)	(X)	0	±95	(X)	(X)	0
Housing unit without a mortgage (excluding units where SMOCAPI cannot be computed)	103	±66	103	(X)	57	±31	57	(X)	186	±63	186	(X)	149	±50	149	(X)	77	±58	77	(X)	124	±57	124	(X)	170	±61	170	(X)	208	±70	208	(X)	96	±69	96	(X)	0	±95	0	(X)	0	±95	0	(X)	55	±36	55	(X)	268
Less than 10.0 percent	34	±30	33.0%	±32.5	0	±95	0.0%	±42.2	37	±33	19.9%	±15.8	17	±19	11.4%	±12.2	27	±33	35.1%	±35.8	9	±13	7.3%	±11.2	112	±48	65.9%	±17.5	33	±32	15.9%	±14.6	12	±13	12.5%	±17.4	0	±95	-	**	0	±95	-	**	9	±13	16.4%	±24.0	82
10.0 to 14.9 percent	0	±95	0.0%	±29.6	16	±18	28.1%	±30.6	74	±45	39.8%	±19.8	26	±28	17.4%	±16.9	0	±95	0.0%	±36.1	72	±41	58.1%	±25.9	44	±35	25.9%	±17.9	35	±33	16.8%	±14.5	56	±62	58.3%	±37.3	0	±95	-	**	0	±95	-	**	10	±18	18.2%	±36.3	25
15.0 to 19.9 percent	23	±27	22.3%	±27.0	32	±23	56.1%	±34.1	37	±29	19.9%	±15.7	47	±35	31.5%	±20.2	0	±95	0.0%	±36.1	29	±36	23.4%	±24.8	9	±15	5.3%	±8.0	67	±42	32.2%	±17.2	14	±16	14.6%	±18.5	0	±95	-	**	0	±95	-	**	13	±15	23.6%	±25.4	36
20.0 to 24.9 percent	0	±95	0.0%	±29.6	0	±95	0.0%	±42.2	0	±95	0.0%	±18.2	39	±21	26.2%	±14.9	21	±31	27.3%	±32.3	8	±12	6.5%	±10.2	0	±95	0.0%	±19.7	25	±29	12.0%	±12.8	0	±95	0.0%	±31.2	0	±95	-	**	0	±95	-	**	0	±95	0.0%	±43.0	27
25.0 to 29.9 percent	42	±57	40.8%	±39.2	9	±15	15.8%	±22.9	9	±15	4.8%	±8.0	0	±95	0.0%	±22.0	0	±95	0.0%	±36.1	0	±95	0.0%	±25.6	0	±95	0.0%	±19.7	37	±25	17.8%	±11.6	6	±10	6.3%	±10.6	0	±95	-	**	0	±95	-	**	6	±10	10.9%	±17.7	36
30.0 to 34.9 percent	0	±95	0.0%	±29.6	0	±95	0.0%	±42.2	8	±12	4.3%	±7.0	8	±13	5.4%	±8.8	0	±95	0.0%	±36.1	0	±95	0.0%	±25.6	0	±95	0.0%	±19.7	0	±95	0.0%	±16.4	0	±95	0.0%	±31.2	0	±95	-	**	0	±95	-	**	7	±12	12.7%	±19.6	25
35.0 percent or more	4	±11	3.9%	±11.1	0	±95	0.0%	±42.2	21	±24	11.3%	±12.6	12	±19	8.1%	±11.9	29	±32	37.7%	±36.5	6	±9	4.8%	±7.1	5	±10	2.9%	±5.6	11	±18	5.3%	±8.1	8	±12	8.3%	±16.3	0	±95	-	**	0	±95	-	**	10	±16	18.2%	±27.9	37
Not computed	0	±95	(X)	(X)	10	±15	(X)	(X)	0	±95	(X)	(X)	0	±95	(X)	(X)	0	±95	(X)	(X)	0	±95	(X)	(X)	0	±95	(X)	(X)	0	±95	(X)	(X)	0	±95	(X)	(X)	0	±95	(X)	(X)	0	±95	(X)	(X)	0	±95	(X)	(X)	9
GROSS RENT
Occupied units paying rent	631	±134	631	(X)	889	±174	889	(X)	612	±121	612	(X)	829	±152	829	(X)	1,340	±205	1,340	(X)	623	±122	623	(X)	984	±127	984	(X)	420	±128	420	(X)	463	±128	463	(X)	919	±84	919	(X)	434	±57	434	(X)	937	±158	937	(X)	787
Less than $200	0	±95	0.0%	±5.8	0	±95	0.0%	±4.1	0	±95	0.0%	±5.9	0	±95	0.0%	±4.4	17	±28	1.3%	±2.0	0	±95	0.0%	±5.8	0	±95	0.0%	±3.7	0	±95	0.0%	±8.5	0	±95	0.0%	±7.8	0	±95	0.0%	±4.0	0	±95	0.0%	±8.3	0	±95	0.0%	±3.9	0
$200 to $299	0	±95	0.0%	±5.8	0	±95	0.0%	±4.1	0	±95	0.0%	±5.9	0	±95	0.0%	±4.4	0	±95	0.0%	±2.8	0	±95	0.0%	±5.8	0	±95	0.0%	±3.7	0	±95	0.0%	±8.5	0	±95	0.0%	±7.8	0	±95	0.0%	±4.0	0	±95	0.0%	±8.3	0	±95	0.0%	±3.9	0
$300 to $499	47	±63	7.4%	±9.2	23	±30	2.6%	±3.3	0	±95	0.0%	±5.9	52	±39	6.3%	±4.7	0	±95	0.0%	±2.8	16	±13	2.6%	±2.2	0	±95	0.0%	±3.7	0	±95	0.0%	±8.5	0	±95	0.0%	±7.8	0	±95	0.0%	±4.0	0	±95	0.0%	±8.3	10	±18	1.1%	±1.9	27
$500 to $749	90	±62	14.3%	±10.4	351	±115	39.5%	±11.9	87	±64	14.2%	±10.1	212	±84	25.6%	±10.4	308	±118	23.0%	±8.3	153	±96	24.6%	±13.1	208	±86	21.1%	±7.8	51	±52	12.1%	±12.4	80	±42	17.3%	±9.1	4	±7	0.4%	±0.7	0	±95	0.0%	±8.3	127	±84	13.6%	±8.5	90
$750 to $999	280	±106	44.4%	±14.0	237	±96	26.7%	±10.7	245	±92	40.0%	±13.0	414	±135	49.9%	±11.9	545	±164	40.7%	±10.0	191	±75	30.7%	±11.7	461	±101	46.8%	±10.5	156	±88	37.1%	±18.5	231	±100	49.9%	±14.5	16	±27	1.7%	±2.9	12	±20	2.8%	±4.7	625	±150	66.7%	±11.7	349
$1,000 to $1,499	178	±84	28.2%	±12.6	260	±128	29.2%	±11.0	224	±76	36.6%	±11.3	105	±82	12.7%	±9.5	328	±144	24.5%	±10.2	215	±80	34.5%	±12.8	293	±117	29.8%	±10.8	162	±88	38.6%	±18.0	111	±65	24.0%	±12.1	672	±103	73.1%	±9.0	292	±68	67.3%	±13.6	175	±93	18.7%	±9.5	251
$1,500 or more	36	±38	5.7%	±6.0	18	±20	2.0%	±2.2	56	±58	9.2%	±9.2	46	±32	5.5%	±3.7	142	±94	10.6%	±7.1	48	±45	7.7%	±7.0	22	±25	2.2%	±2.5	51	±57	12.1%	±12.6	41	±39	8.9%	±8.3	227	±81	24.7%	±8.4	130	±61	30.0%	±13.2	0	±95	0.0%	±3.9	70
Median (dollars)	875	±69	(X)	(X)	824	±66	(X)	(X)	977	±75	(X)	(X)	835	±39	(X)	(X)	889	±68	(X)	(X)	896	±121	(X)	(X)	897	±56	(X)	(X)	1,005	±88	(X)	(X)	875	±71	(X)	(X)	1,402	±23	(X)	(X)	1,413	±45	(X)	(X)	883	±27	(X)	(X)	965
No rent paid	0	±95	(X)	(X)	30	±39	(X)	(X)	20	±20	(X)	(X)	0	±95	(X)	(X)	8	±13	(X)	(X)	17	±18	(X)	(X)	0	±95	(X)	(X)	40	±50	(X)	(X)	25	±31	(X)	(X)	29	±34	(X)	(X)	38	±41	(X)	(X)	24	±38	(X)	(X)	15
GROSS RENT AS A PERCENTAGE OF HOUSEHOLD INCOME (GRAPI)
Occupied units paying rent (excluding units where GRAPI cannot be computed)	631	±134	631	(X)	873	±171	873	(X)	612	±121	612	(X)	829	±152	829	(X)	1,297	±206	1,297	(X)	600	±122	600	(X)	955	±131	955	(X)	420	±128	420	(X)	463	±128	463	(X)	858	±95	858	(X)	434	±57	434	(X)	924	±158	924	(X)	760
Less than 15.0 percent	83	±52	13.2%	±9.4	114	±90	13.1%	±9.6	43	±54	7.0%	±8.7	36	±37	4.3%	±4.4	184	±117	14.2%	±8.4	58	±46	9.7%	±7.9	74	±55	7.7%	±5.7	100	±79	23.8%	±17.4	73	±57	15.8%	±11.6	40	±35	4.7%	±4.1	43	±46	9.9%	±10.5	64	±45	6.9%	±4.8	113
15.0 to 19.9 percent	20	±22	3.2%	±3.6	110	±70	12.6%	±7.5	79	±48	12.9%	±7.4	115	±79	13.9%	±9.2	159	±95	12.3%	±7.2	53	±54	8.8%	±8.7	141	±73	14.8%	±7.5	24	±27	5.7%	±6.1	73	±57	15.8%	±11.2	18	±23	2.1%	±2.7	48	±36	11.1%	±8.3	90	±95	9.7%	±9.8	96
20.0 to 24.9 percent	96	±66	15.2%	±10.1	128	±73	14.7%	±8.2	44	±31	7.2%	±5.0	131	±77	15.8%	±9.1	123	±84	9.5%	±6.1	139	±67	23.2%	±10.8	79	±60	8.3%	±6.1	71	±68	16.9%	±16.2	47	±41	10.2%	±7.8	27	±26	3.1%	±2.9	6	±18	1.4%	±4.0	106	±60	11.5%	±6.1	54
25.0 to 29.9 percent	63	±62	10.0%	±9.9	85	±75	9.7%	±8.0	41	±33	6.7%	±5.3	55	±39	6.6%	±4.9	163	±98	12.6%	±7.2	111	±84	18.5%	±12.3	46	±34	4.8%	±3.6	26	±41	6.2%	±9.9	27	±25	5.8%	±5.4	57	±43	6.6%	±5.0	41	±35	9.4%	±8.0	160	±84	17.3%	±9.2	53
30.0 to 34.9 percent	62	±62	9.8%	±9.0	99	±79	11.3%	±9.4	82	±78	13.4%	±12.2	67	±46	8.1%	±5.7	224	±98	17.3%	±7.2	25	±30	4.2%	±4.7	96	±59	10.1%	±6.4	21	±23	5.0%	±5.6	59	±49	12.7%	±9.3	160	±65	18.6%	±7.3	86	±65	19.8%	±14.7	131	±82	14.2%	±9.0	81
35.0 percent or more	307	±109	48.7%	±11.9	337	±120	38.6%	±12.1	323	±99	52.8%	±14.5	425	±144	51.3%	±13.0	444	±135	34.2%	±10.3	214	±85	35.7%	±14.2	519	±139	54.3%	±11.4	178	±100	42.4%	±18.8	184	±85	39.7%	±14.5	556	±106	64.8%	±9.6	210	±66	48.4%	±14.8	373	±146	40.4%	±13.3	363
Not computed	0	±95	(X)	(X)	46	±46	(X)	(X)	20	±20	(X)	(X)	0	±95	(X)	(X)	51	±65	(X)	(X)	40	±40	(X)	(X)	29	±45	(X)	(X)	40	±50	(X)	(X)	25	±31	(X)	(X)	90	±60	(X)	(X)	38	±41	(X)	(X)	37	±43	(X)	(X)	42
[truncated: 275 more columns]
