# Supplementary material for: Estimating the Health Effects of Adding Bicycle and Pedestrian Paths at the Census Tract Level: Multiple Model Comparison
Source: JMIR Public Health Surveill. 2022 Aug 24;8(8):e37379. doi: 10.2196/37379 (PMC9453587; doi:10.2196/37379)
Supplement: Multimedia Appendix 1 [file publichealth_v8i8e37379_app1.zip › appendix_1/norfolk/DP05-DEMOGRAPHICS/2013/ACS_2013_DP05_data.csv]

Label (Grouping)	Census Tract 1, Norfolk city, Virginia!!Estimate	Census Tract 1, Norfolk city, Virginia!!Margin of Error	Census Tract 1, Norfolk city, Virginia!!Percent	Census Tract 1, Norfolk city, Virginia!!Percent Margin of Error	Census Tract 2.01, Norfolk city, Virginia!!Estimate	Census Tract 2.01, Norfolk city, Virginia!!Margin of Error	Census Tract 2.01, Norfolk city, Virginia!!Percent	Census Tract 2.01, Norfolk city, Virginia!!Percent Margin of Error	Census Tract 2.02, Norfolk city, Virginia!!Estimate	Census Tract 2.02, Norfolk city, Virginia!!Margin of Error	Census Tract 2.02, Norfolk city, Virginia!!Percent	Census Tract 2.02, Norfolk city, Virginia!!Percent Margin of Error	Census Tract 3, Norfolk city, Virginia!!Estimate	Census Tract 3, Norfolk city, Virginia!!Margin of Error	Census Tract 3, Norfolk city, Virginia!!Percent	Census Tract 3, Norfolk city, Virginia!!Percent Margin of Error	Census Tract 4, Norfolk city, Virginia!!Estimate	Census Tract 4, Norfolk city, Virginia!!Margin of Error	Census Tract 4, Norfolk city, Virginia!!Percent	Census Tract 4, Norfolk city, Virginia!!Percent Margin of Error	Census Tract 5, Norfolk city, Virginia!!Estimate	Census Tract 5, Norfolk city, Virginia!!Margin of Error	Census Tract 5, Norfolk city, Virginia!!Percent	Census Tract 5, Norfolk city, Virginia!!Percent Margin of Error	Census Tract 6, Norfolk city, Virginia!!Estimate	Census Tract 6, Norfolk city, Virginia!!Margin of Error	Census Tract 6, Norfolk city, Virginia!!Percent	Census Tract 6, Norfolk city, Virginia!!Percent Margin of Error	Census Tract 7, Norfolk city, Virginia!!Estimate	Census Tract 7, Norfolk city, Virginia!!Margin of Error	Census Tract 7, Norfolk city, Virginia!!Percent	Census Tract 7, Norfolk city, Virginia!!Percent Margin of Error	Census Tract 8, Norfolk city, Virginia!!Estimate	Census Tract 8, Norfolk city, Virginia!!Margin of Error	Census Tract 8, Norfolk city, Virginia!!Percent	Census Tract 8, Norfolk city, Virginia!!Percent Margin of Error	Census Tract 9.01, Norfolk city, Virginia!!Estimate	Census Tract 9.01, Norfolk city, Virginia!!Margin of Error	Census Tract 9.01, Norfolk city, Virginia!!Percent	Census Tract 9.01, Norfolk city, Virginia!!Percent Margin of Error	Census Tract 9.02, Norfolk city, Virginia!!Estimate	Census Tract 9.02, Norfolk city, Virginia!!Margin of Error	Census Tract 9.02, Norfolk city, Virginia!!Percent	Census Tract 9.02, Norfolk city, Virginia!!Percent Margin of Error	Census Tract 11, Norfolk city, Virginia!!Estimate	Census Tract 11, Norfolk city, Virginia!!Margin of Error	Census Tract 11, Norfolk city, Virginia!!Percent	Census Tract 11, Norfolk city, Virginia!!Percent Margin of Error	Census Tract 12, Norfolk city, Virginia!!Estimate
SEX AND AGE
Total population	2,496	±313	2,496	(X)	2,768	±496	2,768	(X)	4,118	±362	4,118	(X)	3,236	±383	3,236	(X)	3,557	±501	3,557	(X)	2,827	±387	2,827	(X)	4,488	±348	4,488	(X)	2,719	±236	2,719	(X)	2,427	±233	2,427	(X)	4,764	±465	4,764	(X)	13,333	±1,928	13,333	(X)	2,611	±545	2,611	(X)	3,778
Male	1,324	±291	53.0%	±7.7	1,546	±382	55.9%	±5.7	1,882	±261	45.7%	±4.1	1,693	±285	52.3%	±5.1	1,905	±311	53.6%	±5.6	1,483	±247	52.5%	±4.9	2,192	±246	48.8%	±3.3	1,316	±211	48.4%	±5.9	1,303	±158	53.7%	±3.8	2,644	±308	55.5%	±4.2	11,130	±1,626	83.5%	±2.0	1,337	±283	51.2%	±4.5	1,951
Female	1,172	±197	47.0%	±7.7	1,222	±192	44.1%	±5.7	2,236	±226	54.3%	±4.1	1,543	±218	47.7%	±5.1	1,652	±324	46.4%	±5.6	1,344	±232	47.5%	±4.9	2,296	±208	51.2%	±3.3	1,403	±182	51.6%	±5.9	1,124	±137	46.3%	±3.8	2,120	±303	44.5%	±4.2	2,203	±422	16.5%	±2.0	1,274	±311	48.8%	±4.5	1,827
Under 5 years	130	±88	5.2%	±3.4	160	±92	5.8%	±3.2	254	±76	6.2%	±1.9	239	±141	7.4%	±3.9	107	±89	3.0%	±2.4	304	±112	10.8%	±3.2	376	±164	8.4%	±3.6	185	±100	6.8%	±3.6	135	±70	5.6%	±3.0	898	±183	18.8%	±3.7	294	±79	2.2%	±0.6	178	±102	6.8%	±3.5	298
5 to 9 years	35	±29	1.4%	±1.1	120	±78	4.3%	±2.8	269	±120	6.5%	±2.7	146	±83	4.5%	±2.3	157	±176	4.4%	±4.8	129	±72	4.6%	±2.4	402	±122	9.0%	±2.6	154	±64	5.7%	±2.2	228	±67	9.4%	±2.4	517	±142	10.9%	±2.7	183	±59	1.4%	±0.5	187	±86	7.2%	±2.7	116
10 to 14 years	175	±77	7.0%	±3.3	121	±84	4.4%	±2.9	248	±93	6.0%	±2.1	115	±58	3.6%	±1.7	59	±63	1.7%	±1.8	101	±58	3.6%	±1.8	386	±142	8.6%	±3.1	165	±64	6.1%	±2.3	184	±87	7.6%	±3.2	303	±104	6.4%	±2.1	83	±46	0.6%	±0.4	156	±135	6.0%	±4.6	286
15 to 19 years	217	±91	8.7%	±3.3	89	±62	3.2%	±2.0	324	±125	7.9%	±2.8	125	±68	3.9%	±2.1	169	±131	4.8%	±3.5	116	±66	4.1%	±2.2	185	±101	4.1%	±2.2	205	±84	7.5%	±3.1	149	±77	6.1%	±3.0	251	±101	5.3%	±2.1	1,329	±405	10.0%	±2.3	195	±105	7.5%	±3.5	120
20 to 24 years	192	±102	7.7%	±3.9	391	±122	14.1%	±4.3	312	±143	7.6%	±3.3	246	±143	7.6%	±4.2	425	±193	11.9%	±4.9	209	±112	7.4%	±4.0	455	±168	10.1%	±3.7	297	±124	10.9%	±4.4	404	±162	16.6%	±7.0	1,003	±223	21.1%	±3.8	7,912	±1,301	59.3%	±3.8	458	±163	17.5%	±6.9	742
25 to 34 years	504	±165	20.2%	±5.7	777	±240	28.1%	±6.6	818	±197	19.9%	±4.2	645	±248	19.9%	±6.7	922	±339	25.9%	±7.9	751	±189	26.6%	±5.5	1,099	±254	24.5%	±4.8	314	±140	11.5%	±5.0	487	±181	20.1%	±6.8	1,294	±207	27.2%	±4.0	2,637	±468	19.8%	±2.9	497	±203	19.0%	±7.1	524
35 to 44 years	406	±100	16.3%	±3.7	313	±129	11.3%	±4.3	503	±146	12.2%	±3.7	394	±120	12.2%	±3.6	272	±118	7.6%	±3.4	307	±121	10.9%	±3.7	309	±97	6.9%	±2.3	328	±96	12.1%	±3.2	331	±90	13.6%	±3.3	406	±134	8.5%	±2.5	748	±265	5.6%	±1.7	315	±130	12.1%	±3.6	340
45 to 54 years	369	±102	14.8%	±4.0	308	±127	11.1%	±4.5	605	±160	14.7%	±4.0	531	±123	16.4%	±4.3	852	±196	24.0%	±5.7	396	±110	14.0%	±3.7	593	±145	13.2%	±3.1	428	±109	15.7%	±3.9	260	±97	10.7%	±4.0	63	±53	1.3%	±1.1	118	±89	0.9%	±0.7	352	±162	13.5%	±5.1	321
55 to 59 years	126	±78	5.0%	±3.0	178	±69	6.4%	±2.3	159	±69	3.9%	±1.7	270	±107	8.3%	±3.3	225	±86	6.3%	±2.5	149	±64	5.3%	±2.3	198	±89	4.4%	±1.9	175	±64	6.4%	±2.3	79	±47	3.3%	±1.9	7	±14	0.1%	±0.3	0	±19	0.0%	±0.3	61	±36	2.3%	±1.4	308
60 to 64 years	120	±66	4.8%	±2.8	129	±83	4.7%	±2.6	167	±61	4.1%	±1.5	209	±83	6.5%	±2.7	186	±89	5.2%	±2.5	159	±69	5.6%	±2.4	181	±63	4.0%	±1.4	170	±76	6.3%	±2.9	38	±31	1.6%	±1.3	2	±4	0.0%	±0.1	19	±23	0.1%	±0.2	97	±51	3.7%	±1.8	253
65 to 74 years	125	±53	5.0%	±2.2	117	±48	4.2%	±2.0	287	±108	7.0%	±2.6	199	±71	6.1%	±2.2	173	±71	4.9%	±2.2	132	±49	4.7%	±1.8	155	±51	3.5%	±1.2	157	±64	5.8%	±2.4	71	±20	2.9%	±0.9	20	±42	0.4%	±0.9	0	±19	0.0%	±0.3	51	±32	2.0%	±1.3	255
75 to 84 years	84	±51	3.4%	±2.0	54	±73	2.0%	±2.4	114	±64	2.8%	±1.6	70	±30	2.2%	±0.9	0	±12	0.0%	±1.0	54	±31	1.9%	±1.1	87	±50	1.9%	±1.1	70	±47	2.6%	±1.7	57	±44	2.3%	±1.8	0	±12	0.0%	±0.7	10	±18	0.1%	±0.1	64	±37	2.5%	±1.4	170
85 years and over	13	±20	0.5%	±0.8	11	±17	0.4%	±0.6	58	±42	1.4%	±1.0	47	±30	1.5%	±0.9	10	±15	0.3%	±0.4	20	±23	0.7%	±0.8	62	±41	1.4%	±0.9	71	±54	2.6%	±2.0	4	±7	0.2%	±0.3	0	±12	0.0%	±0.7	0	±19	0.0%	±0.3	0	±12	0.0%	±1.3	45
Median age (years)	34.0	±7.6	(X)	(X)	31.1	±2.3	(X)	(X)	33.8	±2.4	(X)	(X)	39.6	±8.5	(X)	(X)	34.0	±8.1	(X)	(X)	31.6	±2.7	(X)	(X)	28.3	±1.8	(X)	(X)	36.2	±3.8	(X)	(X)	26.0	±3.7	(X)	(X)	21.7	±0.7	(X)	(X)	22.3	±0.3	(X)	(X)	27.1	±1.9	(X)	(X)	31.2
18 years and over	1,976	±265	79.2%	±4.4	2,312	±437	83.5%	±5.5	3,192	±274	77.5%	±3.7	2,685	±286	83.0%	±4.9	3,130	±408	88.0%	±4.2	2,228	±261	78.8%	±3.8	3,187	±266	71.0%	±2.6	2,053	±186	75.5%	±3.1	1,777	±167	73.2%	±4.4	2,918	±312	61.3%	±2.6	12,748	±1,914	95.6%	±0.8	1,993	±375	76.3%	±6.3	3,018
21 years and over	1,939	±257	77.7%	±4.6	2,243	±429	81.0%	±5.8	2,985	±263	72.5%	±4.3	2,569	±279	79.4%	±5.5	3,065	±395	86.2%	±4.9	2,159	±259	76.4%	±4.2	3,042	±238	67.8%	±2.8	1,909	±196	70.2%	±4.1	1,606	±167	66.2%	±5.3	2,565	±321	53.8%	±3.2	9,332	±1,421	70.0%	±2.7	1,852	±344	70.9%	±5.9	2,924
62 years and over	306	±73	12.3%	±3.3	277	±152	10.0%	±4.6	543	±151	13.2%	±3.6	450	±117	13.9%	±3.7	321	±121	9.0%	±3.6	282	±84	10.0%	±3.3	394	±69	8.8%	±1.5	385	±54	14.2%	±2.3	157	±47	6.5%	±2.1	22	±42	0.5%	±0.9	22	±20	0.2%	±0.2	187	±60	7.2%	±2.3	564
65 years and over	222	±56	8.9%	±2.3	182	±84	6.6%	±2.7	459	±143	11.1%	±3.5	316	±67	9.8%	±2.1	183	±70	5.1%	±2.2	206	±49	7.3%	±1.9	304	±54	6.8%	±1.2	298	±53	11.0%	±2.1	132	±39	5.4%	±1.7	20	±42	0.4%	±0.9	10	±18	0.1%	±0.1	115	±39	4.4%	±1.6	470
18 years and over	1,976	±265	1,976	(X)	2,312	±437	2,312	(X)	3,192	±274	3,192	(X)	2,685	±286	2,685	(X)	3,130	±408	3,130	(X)	2,228	±261	2,228	(X)	3,187	±266	3,187	(X)	2,053	±186	2,053	(X)	1,777	±167	1,777	(X)	2,918	±312	2,918	(X)	12,748	±1,914	12,748	(X)	1,993	±375	1,993	(X)	3,018
Male	994	±245	50.3%	±7.7	1,219	±333	52.7%	±6.3	1,364	±206	42.7%	±4.6	1,460	±253	54.4%	±5.8	1,726	±281	55.1%	±5.7	1,200	±175	53.9%	±4.5	1,437	±171	45.1%	±3.3	1,030	±166	50.2%	±5.9	877	±128	49.4%	±5.9	1,643	±214	56.3%	±4.8	10,786	±1,623	84.6%	±2.1	1,061	±232	53.2%	±5.8	1,594
Female	982	±144	49.7%	±7.7	1,093	±177	47.3%	±6.3	1,828	±187	57.3%	±4.6	1,225	±167	45.6%	±5.8	1,404	±261	44.9%	±5.7	1,028	±155	46.1%	±4.5	1,750	±168	54.9%	±3.3	1,023	±139	49.8%	±5.9	900	±140	50.6%	±5.9	1,275	±203	43.7%	±4.8	1,962	±410	15.4%	±2.1	932	±210	46.8%	±5.8	1,424
65 years and over	222	±56	222	(X)	182	±84	182	(X)	459	±143	459	(X)	316	±67	316	(X)	183	±70	183	(X)	206	±49	206	(X)	304	±54	304	(X)	298	±53	298	(X)	132	±39	132	(X)	20	±42	20	(X)	10	±18	10	(X)	115	±39	115	(X)	470
Male	79	±34	35.6%	±12.3	94	±79	51.6%	±26.2	140	±74	30.5%	±11.7	143	±69	45.3%	±16.5	133	±64	72.7%	±14.8	101	±36	49.0%	±14.6	138	±47	45.4%	±13.9	124	±44	41.6%	±11.1	73	±18	55.3%	±20.0	8	±31	40.0%	±60.0	10	±18	100.0%	±97.3	63	±29	54.8%	±13.7	160
Female	143	±43	64.4%	±12.3	88	±40	48.4%	±26.2	319	±104	69.5%	±11.7	173	±50	54.7%	±16.5	50	±28	27.3%	±14.8	105	±41	51.0%	±14.6	166	±53	54.6%	±13.9	174	±38	58.4%	±11.1	59	±42	44.7%	±20.0	12	±29	60.0%	±60.0	0	±19	0.0%	±97.3	52	±20	45.2%	±13.7	310
RACE
Total population	2,496	±313	2,496	(X)	2,768	±496	2,768	(X)	4,118	±362	4,118	(X)	3,236	±383	3,236	(X)	3,557	±501	3,557	(X)	2,827	±387	2,827	(X)	4,488	±348	4,488	(X)	2,719	±236	2,719	(X)	2,427	±233	2,427	(X)	4,764	±465	4,764	(X)	13,333	±1,928	13,333	(X)	2,611	±545	2,611	(X)	3,778
One race	2,487	±314	99.6%	±0.6	2,599	±492	93.9%	±3.5	3,967	±349	96.3%	±2.9	2,981	±401	92.1%	±4.9	3,457	±502	97.2%	±1.7	2,739	±375	96.9%	±2.5	4,282	±345	95.4%	±3.2	2,636	±250	96.9%	±3.2	2,385	±237	98.3%	±2.0	4,464	±442	93.7%	±3.1	13,051	±1,944	97.9%	±1.0	2,437	±505	93.3%	±7.2	3,710
Two or more races	9	±16	0.4%	±0.6	169	±94	6.1%	±3.5	151	±121	3.7%	±2.9	255	±157	7.9%	±4.9	100	±57	2.8%	±1.7	88	±72	3.1%	±2.5	206	±147	4.6%	±3.2	83	±85	3.1%	±3.2	42	±48	1.7%	±2.0	300	±156	6.3%	±3.1	282	±118	2.1%	±1.0	174	±197	6.7%	±7.2	68
One race	2,487	±314	99.6%	±0.6	2,599	±492	93.9%	±3.5	3,967	±349	96.3%	±2.9	2,981	±401	92.1%	±4.9	3,457	±502	97.2%	±1.7	2,739	±375	96.9%	±2.5	4,282	±345	95.4%	±3.2	2,636	±250	96.9%	±3.2	2,385	±237	98.3%	±2.0	4,464	±442	93.7%	±3.1	13,051	±1,944	97.9%	±1.0	2,437	±505	93.3%	±7.2	3,710
White	1,776	±259	71.2%	±9.4	1,530	±336	55.3%	±10.9	3,020	±323	73.3%	±7.0	1,700	±278	52.5%	±8.1	2,428	±375	68.3%	±10.5	2,345	±372	83.0%	±6.9	2,221	±367	49.5%	±7.2	1,952	±291	71.8%	±8.4	1,427	±237	58.8%	±9.7	3,056	±372	64.1%	±7.0	8,807	±1,457	66.1%	±3.4	1,232	±435	47.2%	±12.9	2,657
Black or African American	633	±266	25.4%	±9.1	691	±188	25.0%	±6.8	495	±160	12.0%	±3.6	983	±288	30.4%	±7.2	883	±407	24.8%	±9.3	266	±143	9.4%	±4.9	1,734	±298	38.6%	±6.2	500	±185	18.4%	±6.5	668	±235	27.5%	±8.7	1,065	±340	22.4%	±6.1	3,370	±583	25.3%	±2.9	636	±252	24.4%	±8.6	857
American Indian and Alaska Native	0	±12	0.0%	±1.4	0	±12	0.0%	±1.3	6	±9	0.1%	±0.2	0	±12	0.0%	±1.1	14	±23	0.4%	±0.6	26	±30	0.9%	±1.0	0	±12	0.0%	±0.8	0	±12	0.0%	±1.3	37	±44	1.5%	±1.9	47	±59	1.0%	±1.2	77	±68	0.6%	±0.5	0	±12	0.0%	±1.3	55
Cherokee tribal grouping	0	±12	0.0%	±1.4	0	±12	0.0%	±1.3	6	±9	0.1%	±0.2	0	±12	0.0%	±1.1	0	±12	0.0%	±1.0	0	±12	0.0%	±1.2	0	±12	0.0%	±0.8	0	±12	0.0%	±1.3	0	±12	0.0%	±1.4	17	±30	0.4%	±0.6	12	±20	0.1%	±0.2	0	±12	0.0%	±1.3	0
Chippewa tribal grouping	0	±12	0.0%	±1.4	0	±12	0.0%	±1.3	0	±12	0.0%	±0.8	0	±12	0.0%	±1.1	0	±12	0.0%	±1.0	0	±12	0.0%	±1.2	0	±12	0.0%	±0.8	0	±12	0.0%	±1.3	0	±12	0.0%	±1.4	0	±12	0.0%	±0.7	0	±19	0.0%	±0.3	0	±12	0.0%	±1.3	0
Navajo tribal grouping	0	±12	0.0%	±1.4	0	±12	0.0%	±1.3	0	±12	0.0%	±0.8	0	±12	0.0%	±1.1	0	±12	0.0%	±1.0	0	±12	0.0%	±1.2	0	±12	0.0%	±0.8	0	±12	0.0%	±1.3	0	±12	0.0%	±1.4	0	±12	0.0%	±0.7	0	±19	0.0%	±0.3	0	±12	0.0%	±1.3	0
Sioux tribal grouping	0	±12	0.0%	±1.4	0	±12	0.0%	±1.3	0	±12	0.0%	±0.8	0	±12	0.0%	±1.1	0	±12	0.0%	±1.0	0	±12	0.0%	±1.2	0	±12	0.0%	±0.8	0	±12	0.0%	±1.3	0	±12	0.0%	±1.4	0	±12	0.0%	±0.7	0	±19	0.0%	±0.3	0	±12	0.0%	±1.3	0
Asian	62	±51	2.5%	±2.0	156	±178	5.6%	±6.3	144	±109	3.5%	±2.7	59	±44	1.8%	±1.4	39	±32	1.1%	±0.9	94	±103	3.3%	±3.6	48	±63	1.1%	±1.4	184	±181	6.8%	±6.8	198	±143	8.2%	±5.7	49	±48	1.0%	±1.0	569	±259	4.3%	±1.7	493	±224	18.9%	±8.4	61
Asian Indian	0	±12	0.0%	±1.4	0	±12	0.0%	±1.3	11	±17	0.3%	±0.4	0	±12	0.0%	±1.1	0	±12	0.0%	±1.0	0	±12	0.0%	±1.2	0	±12	0.0%	±0.8	0	±12	0.0%	±1.3	0	±12	0.0%	±1.4	0	±12	0.0%	±0.7	60	±90	0.5%	±0.6	6	±11	0.2%	±0.4	0
Chinese	0	±12	0.0%	±1.4	0	±12	0.0%	±1.3	0	±12	0.0%	±0.8	0	±12	0.0%	±1.1	0	±12	0.0%	±1.0	5	±10	0.2%	±0.4	0	±12	0.0%	±0.8	0	±12	0.0%	±1.3	5	±10	0.2%	±0.4	0	±12	0.0%	±0.7	134	±99	1.0%	±0.7	54	±76	2.1%	±2.9	10
Filipino	19	±23	0.8%	±0.9	19	±35	0.7%	±1.3	125	±108	3.0%	±2.6	26	±28	0.8%	±0.9	39	±32	1.1%	±0.9	89	±102	3.1%	±3.5	48	±63	1.1%	±1.4	184	±181	6.8%	±6.8	174	±140	7.2%	±5.6	0	±12	0.0%	±0.7	187	±103	1.4%	±0.7	366	±191	14.0%	±7.1	41
Japanese	39	±46	1.6%	±1.8	0	±12	0.0%	±1.3	8	±12	0.2%	±0.3	25	±39	0.8%	±1.2	0	±12	0.0%	±1.0	0	±12	0.0%	±1.2	0	±12	0.0%	±0.8	0	±12	0.0%	±1.3	0	±12	0.0%	±1.4	31	±42	0.7%	±0.9	7	±12	0.1%	±0.1	0	±12	0.0%	±1.3	0
Korean	0	±12	0.0%	±1.4	74	±115	2.7%	±4.1	0	±12	0.0%	±0.8	0	±12	0.0%	±1.1	0	±12	0.0%	±1.0	0	±12	0.0%	±1.2	0	±12	0.0%	±0.8	0	±12	0.0%	±1.3	0	±12	0.0%	±1.4	9	±15	0.2%	±0.3	0	±19	0.0%	±0.3	30	±37	1.1%	±1.4	0
Vietnamese	0	±12	0.0%	±1.4	0	±12	0.0%	±1.3	0	±12	0.0%	±0.8	0	±12	0.0%	±1.1	0	±12	0.0%	±1.0	0	±12	0.0%	±1.2	0	±12	0.0%	±0.8	0	±12	0.0%	±1.3	19	±30	0.8%	±1.2	0	±12	0.0%	±0.7	55	±62	0.4%	±0.5	14	±53	0.5%	±2.1	0
Other Asian	4	±17	0.2%	±0.7	63	±118	2.3%	±4.2	0	±12	0.0%	±0.8	8	±13	0.2%	±0.4	0	±12	0.0%	±1.0	0	±12	0.0%	±1.2	0	±12	0.0%	±0.8	0	±12	0.0%	±1.3	0	±12	0.0%	±1.4	9	±16	0.2%	±0.3	126	±130	0.9%	±1.0	23	±27	0.9%	±1.0	10
Native Hawaiian and Other Pacific Islander	0	±12	0.0%	±1.4	0	±12	0.0%	±1.3	272	±224	6.6%	±5.3	0	±12	0.0%	±1.1	0	±12	0.0%	±1.0	0	±12	0.0%	±1.2	0	±12	0.0%	±0.8	0	±12	0.0%	±1.3	26	±55	1.1%	±2.2	36	±130	0.8%	±2.7	23	±46	0.2%	±0.3	0	±12	0.0%	±1.3	0
Native Hawaiian	0	±12	0.0%	±1.4	0	±12	0.0%	±1.3	0	±12	0.0%	±0.8	0	±12	0.0%	±1.1	0	±12	0.0%	±1.0	0	±12	0.0%	±1.2	0	±12	0.0%	±0.8	0	±12	0.0%	±1.3	0	±12	0.0%	±1.4	0	±12	0.0%	±0.7	0	±19	0.0%	±0.3	0	±12	0.0%	±1.3	0
Guamanian or Chamorro	0	±12	0.0%	±1.4	0	±12	0.0%	±1.3	0	±12	0.0%	±0.8	0	±12	0.0%	±1.1	0	±12	0.0%	±1.0	0	±12	0.0%	±1.2	0	±12	0.0%	±0.8	0	±12	0.0%	±1.3	0	±12	0.0%	±1.4	0	±12	0.0%	±0.7	0	±19	0.0%	±0.3	0	±12	0.0%	±1.3	0
Samoan	0	±12	0.0%	±1.4	0	±12	0.0%	±1.3	0	±12	0.0%	±0.8	0	±12	0.0%	±1.1	0	±12	0.0%	±1.0	0	±12	0.0%	±1.2	0	±12	0.0%	±0.8	0	±12	0.0%	±1.3	0	±12	0.0%	±1.4	36	±130	0.8%	±2.7	23	±46	0.2%	±0.3	0	±12	0.0%	±1.3	0
Other Pacific Islander	0	±12	0.0%	±1.4	0	±12	0.0%	±1.3	272	±224	6.6%	±5.3	0	±12	0.0%	±1.1	0	±12	0.0%	±1.0	0	±12	0.0%	±1.2	0	±12	0.0%	±0.8	0	±12	0.0%	±1.3	26	±55	1.1%	±2.2	0	±12	0.0%	±0.7	0	±19	0.0%	±0.3	0	±12	0.0%	±1.3	0
Some other race	16	±28	0.6%	±1.1	222	±331	8.0%	±11.1	30	±37	0.7%	±0.9	239	±188	7.4%	±5.5	93	±96	2.6%	±2.6	8	±14	0.3%	±0.5	279	±217	6.2%	±4.8	0	±12	0.0%	±1.3	29	±41	1.2%	±1.7	211	±116	4.4%	±2.5	205	±109	1.5%	±0.9	76	±81	2.9%	±3.1	80
Two or more races	9	±16	0.4%	±0.6	169	±94	6.1%	±3.5	151	±121	3.7%	±2.9	255	±157	7.9%	±4.9	100	±57	2.8%	±1.7	88	±72	3.1%	±2.5	206	±147	4.6%	±3.2	83	±85	3.1%	±3.2	42	±48	1.7%	±2.0	300	±156	6.3%	±3.1	282	±118	2.1%	±1.0	174	±197	6.7%	±7.2	68
White and Black or African American	0	±12	0.0%	±1.4	120	±88	4.3%	±3.1	58	±72	1.4%	±1.7	25	±29	0.8%	±0.9	22	±35	0.6%	±1.0	0	±12	0.0%	±1.2	129	±107	2.9%	±2.3	61	±72	2.2%	±2.7	0	±12	0.0%	±1.4	129	±98	2.7%	±2.0	97	±53	0.7%	±0.4	149	±196	5.7%	±7.1	28
White and American Indian and Alaska Native	9	±16	0.4%	±0.6	0	±12	0.0%	±1.3	47	±63	1.1%	±1.5	41	±51	1.3%	±1.6	39	±35	1.1%	±1.0	23	±25	0.8%	±0.9	0	±12	0.0%	±0.8	22	±34	0.8%	±1.3	0	±12	0.0%	±1.4	0	±12	0.0%	±0.7	11	±15	0.1%	±0.1	0	±12	0.0%	±1.3	16
White and Asian	0	±12	0.0%	±1.4	22	±31	0.8%	±1.1	24	±37	0.6%	±0.9	0	±12	0.0%	±1.1	10	±17	0.3%	±0.5	20	±28	0.7%	±1.0	26	±40	0.6%	±0.9	0	±12	0.0%	±1.3	4	±7	0.2%	±0.3	57	±54	1.2%	±1.1	42	±37	0.3%	±0.3	20	±26	0.8%	±1.0	0
Black or African American and American Indian and Alaska Native	0	±12	0.0%	±1.4	27	±45	1.0%	±1.7	0	±12	0.0%	±0.8	60	±84	1.9%	±2.6	9	±15	0.3%	±0.4	34	±56	1.2%	±1.9	0	±12	0.0%	±0.8	0	±12	0.0%	±1.3	13	±24	0.5%	±1.0	0	±12	0.0%	±0.7	0	±19	0.0%	±0.3	0	±12	0.0%	±1.3	0
Race alone or in combination with one or more other races
Total population	2,496	±313	2,496	(X)	2,768	±496	2,768	(X)	4,118	±362	4,118	(X)	3,236	±383	3,236	(X)	3,557	±501	3,557	(X)	2,827	±387	2,827	(X)	4,488	±348	4,488	(X)	2,719	±236	2,719	(X)	2,427	±233	2,427	(X)	4,764	±465	4,764	(X)	13,333	±1,928	13,333	(X)	2,611	±545	2,611	(X)	3,778
White	1,785	±259	71.5%	±9.4	1,672	±355	60.4%	±11.3	3,166	±316	76.9%	±6.1	1,864	±265	57.6%	±7.9	2,506	±375	70.5%	±10.6	2,395	±372	84.7%	±6.6	2,427	±400	54.1%	±7.6	2,035	±295	74.8%	±8.6	1,431	±238	59.0%	±9.7	3,269	±386	68.6%	±6.7	9,019	±1,448	67.6%	±3.2	1,406	±467	53.8%	±12.0	2,725
Black or African American	633	±266	25.4%	±9.1	838	±222	30.3%	±8.2	575	±188	14.0%	±4.1	1,151	±326	35.6%	±8.3	934	±401	26.3%	±9.0	300	±160	10.6%	±5.4	1,863	±323	41.5%	±6.5	561	±189	20.6%	±6.6	687	±234	28.3%	±8.6	1,281	±358	26.9%	±6.1	3,508	±586	26.3%	±3.0	785	±335	30.1%	±10.4	909
American Indian and Alaska Native	9	±16	0.4%	±0.6	27	±45	1.0%	±1.7	53	±64	1.3%	±1.5	170	±144	5.3%	±4.5	69	±49	1.9%	±1.4	83	±68	2.9%	±2.3	0	±12	0.0%	±0.8	22	±34	0.8%	±1.3	56	±66	2.3%	±2.8	47	±59	1.0%	±1.2	88	±69	0.7%	±0.5	0	±12	0.0%	±1.3	95
Asian	62	±51	2.5%	±2.0	178	±182	6.4%	±6.4	190	±128	4.6%	±3.1	76	±52	2.3%	±1.6	62	±39	1.7%	±1.2	125	±115	4.4%	±4.0	98	±79	2.2%	±1.8	184	±181	6.8%	±6.8	221	±142	9.1%	±5.6	133	±99	2.8%	±2.0	719	±258	5.4%	±1.7	513	±227	19.6%	±8.6	61
Native Hawaiian and Other Pacific Islander	0	±12	0.0%	±1.4	0	±12	0.0%	±1.3	272	±224	6.6%	±5.3	0	±12	0.0%	±1.1	0	±12	0.0%	±1.0	11	±18	0.4%	±0.6	0	±12	0.0%	±0.8	0	±12	0.0%	±1.3	45	±62	1.9%	±2.5	63	±130	1.3%	±2.7	90	±77	0.7%	±0.6	0	±12	0.0%	±1.3	0
Some other race	16	±28	0.6%	±1.1	222	±331	8.0%	±11.1	30	±37	0.7%	±0.9	299	±204	9.2%	±5.9	93	±96	2.6%	±2.6	8	±14	0.3%	±0.5	330	±218	7.4%	±4.8	0	±12	0.0%	±1.3	35	±43	1.4%	±1.8	298	±175	6.3%	±3.7	229	±123	1.7%	±1.0	81	±76	3.1%	±2.9	80
HISPANIC OR LATINO AND RACE
Total population	2,496	±313	2,496	(X)	2,768	±496	2,768	(X)	4,118	±362	4,118	(X)	3,236	±383	3,236	(X)	3,557	±501	3,557	(X)	2,827	±387	2,827	(X)	4,488	±348	4,488	(X)	2,719	±236	2,719	(X)	2,427	±233	2,427	(X)	4,764	±465	4,764	(X)	13,333	±1,928	13,333	(X)	2,611	±545	2,611	(X)	3,778
Hispanic or Latino (of any race)	85	±120	3.4%	±4.9	248	±226	9.0%	±7.6	171	±98	4.2%	±2.4	440	±202	13.6%	±5.9	267	±129	7.5%	±3.5	203	±189	7.2%	±6.3	521	±260	11.6%	±5.7	144	±99	5.3%	±3.5	394	±221	16.2%	±9.3	837	±274	17.6%	±5.5	1,615	±380	12.1%	±2.8	247	±140	9.5%	±5.8	326
Mexican	12	±21	0.5%	±0.9	199	±212	7.2%	±7.3	127	±89	3.1%	±2.2	206	±165	6.4%	±4.9	51	±60	1.4%	±1.7	141	±171	5.0%	±5.8	113	±91	2.5%	±2.1	60	±72	2.2%	±2.6	262	±196	10.8%	±8.2	303	±139	6.4%	±2.9	782	±242	5.9%	±1.9	132	±97	5.1%	±4.0	8
Puerto Rican	0	±12	0.0%	±1.4	0	±12	0.0%	±1.3	34	±41	0.8%	±1.0	146	±101	4.5%	±3.1	72	±78	2.0%	±2.2	27	±34	1.0%	±1.2	218	±162	4.9%	±3.6	56	±46	2.1%	±1.7	12	±18	0.5%	±0.8	470	±194	9.9%	±3.9	365	±158	2.7%	±1.3	99	±109	3.8%	±4.2	9
Cuban	0	±12	0.0%	±1.4	0	±12	0.0%	±1.3	0	±12	0.0%	±0.8	0	±12	0.0%	±1.1	49	±48	1.4%	±1.3	0	±12	0.0%	±1.2	0	±12	0.0%	±0.8	0	±12	0.0%	±1.3	0	±12	0.0%	±1.4	22	±33	0.5%	±0.7	79	±62	0.6%	±0.5	0	±12	0.0%	±1.3	0
Other Hispanic or Latino	73	±120	2.9%	±4.9	49	±78	1.8%	±2.8	10	±15	0.2%	±0.4	88	±93	2.7%	±2.8	95	±95	2.7%	±2.6	35	±41	1.2%	±1.4	190	±156	4.2%	±3.4	28	±33	1.0%	±1.2	120	±85	4.9%	±3.5	42	±40	0.9%	±0.9	389	±325	2.9%	±2.3	16	±25	0.6%	±1.0	309
Not Hispanic or Latino	2,411	±337	96.6%	±4.9	2,520	±449	91.0%	±7.6	3,947	±363	95.8%	±2.4	2,796	±368	86.4%	±5.9	3,290	±478	92.5%	±3.5	2,624	±360	92.8%	±6.3	3,967	±403	88.4%	±5.7	2,575	±219	94.7%	±3.5	2,033	±323	83.8%	±9.3	3,927	±473	82.4%	±5.5	11,718	±1,833	87.9%	±2.8	2,364	±566	90.5%	±5.8	3,452
White alone	1,709	±268	68.5%	±9.7	1,310	±243	47.3%	±10.2	2,892	±315	70.2%	±6.9	1,647	±279	50.9%	±8.1	2,270	±364	63.8%	±10.1	2,200	±354	77.8%	±8.5	2,040	±368	45.5%	±7.2	1,838	±268	67.6%	±8.3	1,106	±206	45.6%	±8.1	2,681	±318	56.3%	±6.2	7,613	±1,310	57.1%	±3.4	1,129	±458	43.2%	±13.5	2,390
Black or African American alone	615	±259	24.6%	±8.8	691	±188	25.0%	±6.8	482	±160	11.7%	±3.6	894	±300	27.6%	±7.6	883	±407	24.8%	±9.3	240	±136	8.5%	±4.7	1,694	±293	37.7%	±6.1	470	±167	17.3%	±5.8	668	±235	27.5%	±8.7	911	±337	19.1%	±6.2	3,197	±573	24.0%	±2.8	573	±241	21.9%	±8.3	857
American Indian and Alaska Native alone	0	±12	0.0%	±1.4	0	±12	0.0%	±1.3	6	±9	0.1%	±0.2	0	±12	0.0%	±1.1	0	±12	0.0%	±1.0	16	±25	0.6%	±0.9	0	±12	0.0%	±0.8	0	±12	0.0%	±1.3	23	±40	0.9%	±1.7	45	±58	0.9%	±1.2	69	±68	0.5%	±0.5	0	±12	0.0%	±1.3	0
Asian alone	62	±51	2.5%	±2.0	137	±193	4.9%	±6.8	144	±109	3.5%	±2.7	59	±44	1.8%	±1.4	39	±32	1.1%	±0.9	94	±103	3.3%	±3.6	48	±63	1.1%	±1.4	184	±181	6.8%	±6.8	187	±142	7.7%	±5.6	49	±48	1.0%	±1.0	569	±259	4.3%	±1.7	493	±224	18.9%	±8.4	61
Native Hawaiian and Other Pacific Islander alone	0	±12	0.0%	±1.4	0	±12	0.0%	±1.3	272	±224	6.6%	±5.3	0	±12	0.0%	±1.1	0	±12	0.0%	±1.0	0	±12	0.0%	±1.2	0	±12	0.0%	±0.8	0	±12	0.0%	±1.3	26	±55	1.1%	±2.2	36	±130	0.8%	±2.7	23	±46	0.2%	±0.3	0	±12	0.0%	±1.3	0
Some other race alone	16	±28	0.6%	±1.1	222	±331	8.0%	±11.1	0	±12	0.0%	±0.8	0	±12	0.0%	±1.1	8	±15	0.2%	±0.4	0	±12	0.0%	±1.2	6	±10	0.1%	±0.2	0	±12	0.0%	±1.3	0	±12	0.0%	±1.4	0	±12	0.0%	±0.7	0	±19	0.0%	±0.3	0	±12	0.0%	±1.3	76
Two or more races	9	±16	0.4%	±0.6	160	±96	5.8%	±3.5	151	±121	3.7%	±2.9	196	±113	6.1%	±3.6	90	±56	2.5%	±1.6	74	±57	2.6%	±2.0	179	±114	4.0%	±2.5	83	±85	3.1%	±3.2	23	±30	0.9%	±1.2	205	±122	4.3%	±2.5	247	±104	1.9%	±0.8	169	±197	6.5%	±7.1	68
Two races including Some other race	0	±12	0.0%	±1.4	0	±12	0.0%	±1.3	0	±12	0.0%	±0.8	35	±56	1.1%	±1.7	0	±12	0.0%	±1.0	0	±12	0.0%	±1.2	0	±12	0.0%	±0.8	0	±12	0.0%	±1.3	0	±12	0.0%	±1.4	0	±12	0.0%	±0.7	0	±19	0.0%	±0.3	0	±12	0.0%	±1.3	0
Two races excluding Some other race, and Three or more races	9	±16	0.4%	±0.6	160	±96	5.8%	±3.5	151	±121	3.7%	±2.9	161	±107	5.0%	±3.4	90	±56	2.5%	±1.6	74	±57	2.6%	±2.0	179	±114	4.0%	±2.5	83	±85	3.1%	±3.2	23	±30	0.9%	±1.2	205	±122	4.3%	±2.5	247	±104	1.9%	±0.8	169	±197	6.5%	±7.1	68
Total housing units	1,305	±60	(X)	(X)	1,493	±62	(X)	(X)	1,708	±56	(X)	(X)	1,750	±54	(X)	(X)	2,278	±93	(X)	(X)	1,548	±44	(X)	(X)	1,879	±63	(X)	(X)	1,268	±36	(X)	(X)	981	±63	(X)	(X)	1,037	±86	(X)	(X)	478	±38	(X)	(X)	1,434	±86	(X)	(X)	1,831
[truncated: 275 more columns]
