# Supplementary material for: Estimating the Health Effects of Adding Bicycle and Pedestrian Paths at the Census Tract Level: Multiple Model Comparison
Source: JMIR Public Health Surveill. 2022 Aug 24;8(8):e37379. doi: 10.2196/37379 (PMC9453587; doi:10.2196/37379)
Supplement: Multimedia Appendix 1 [file publichealth_v8i8e37379_app1.zip › appendix_1/norfolk/DP05-DEMOGRAPHICS/2014/ACS_2014_DP05_data.csv]

Label (Grouping)	Census Tract 1, Norfolk city, Virginia!!Estimate	Census Tract 1, Norfolk city, Virginia!!Margin of Error	Census Tract 1, Norfolk city, Virginia!!Percent	Census Tract 1, Norfolk city, Virginia!!Percent Margin of Error	Census Tract 2.01, Norfolk city, Virginia!!Estimate	Census Tract 2.01, Norfolk city, Virginia!!Margin of Error	Census Tract 2.01, Norfolk city, Virginia!!Percent	Census Tract 2.01, Norfolk city, Virginia!!Percent Margin of Error	Census Tract 2.02, Norfolk city, Virginia!!Estimate	Census Tract 2.02, Norfolk city, Virginia!!Margin of Error	Census Tract 2.02, Norfolk city, Virginia!!Percent	Census Tract 2.02, Norfolk city, Virginia!!Percent Margin of Error	Census Tract 3, Norfolk city, Virginia!!Estimate	Census Tract 3, Norfolk city, Virginia!!Margin of Error	Census Tract 3, Norfolk city, Virginia!!Percent	Census Tract 3, Norfolk city, Virginia!!Percent Margin of Error	Census Tract 4, Norfolk city, Virginia!!Estimate	Census Tract 4, Norfolk city, Virginia!!Margin of Error	Census Tract 4, Norfolk city, Virginia!!Percent	Census Tract 4, Norfolk city, Virginia!!Percent Margin of Error	Census Tract 5, Norfolk city, Virginia!!Estimate	Census Tract 5, Norfolk city, Virginia!!Margin of Error	Census Tract 5, Norfolk city, Virginia!!Percent	Census Tract 5, Norfolk city, Virginia!!Percent Margin of Error	Census Tract 6, Norfolk city, Virginia!!Estimate	Census Tract 6, Norfolk city, Virginia!!Margin of Error	Census Tract 6, Norfolk city, Virginia!!Percent	Census Tract 6, Norfolk city, Virginia!!Percent Margin of Error	Census Tract 7, Norfolk city, Virginia!!Estimate	Census Tract 7, Norfolk city, Virginia!!Margin of Error	Census Tract 7, Norfolk city, Virginia!!Percent	Census Tract 7, Norfolk city, Virginia!!Percent Margin of Error	Census Tract 8, Norfolk city, Virginia!!Estimate	Census Tract 8, Norfolk city, Virginia!!Margin of Error	Census Tract 8, Norfolk city, Virginia!!Percent	Census Tract 8, Norfolk city, Virginia!!Percent Margin of Error	Census Tract 9.01, Norfolk city, Virginia!!Estimate	Census Tract 9.01, Norfolk city, Virginia!!Margin of Error	Census Tract 9.01, Norfolk city, Virginia!!Percent	Census Tract 9.01, Norfolk city, Virginia!!Percent Margin of Error	Census Tract 9.02, Norfolk city, Virginia!!Estimate	Census Tract 9.02, Norfolk city, Virginia!!Margin of Error	Census Tract 9.02, Norfolk city, Virginia!!Percent	Census Tract 9.02, Norfolk city, Virginia!!Percent Margin of Error	Census Tract 11, Norfolk city, Virginia!!Estimate	Census Tract 11, Norfolk city, Virginia!!Margin of Error	Census Tract 11, Norfolk city, Virginia!!Percent	Census Tract 11, Norfolk city, Virginia!!Percent Margin of Error	Census Tract 12, Norfolk city, Virginia!!Estimate
SEX AND AGE
Total population	2,544	±329	2,544	(X)	2,534	±422	2,534	(X)	3,846	±333	3,846	(X)	3,247	±269	3,247	(X)	3,622	±458	3,622	(X)	3,099	±345	3,099	(X)	4,512	±352	4,512	(X)	2,542	±213	2,542	(X)	2,319	±200	2,319	(X)	5,223	±356	5,223	(X)	13,295	±2,139	13,295	(X)	2,820	±543	2,820	(X)	4,066
Male	1,417	±254	55.7%	±7.1	1,361	±343	53.7%	±6.3	2,007	±245	52.2%	±4.1	1,650	±232	50.8%	±4.9	1,952	±290	53.9%	±5.1	1,675	±263	54.0%	±5.2	2,234	±252	49.5%	±3.6	1,288	±175	50.7%	±4.9	1,300	±144	56.1%	±4.1	2,891	±285	55.4%	±4.1	11,068	±1,866	83.2%	±2.2	1,411	±278	50.0%	±6.9	2,140
Female	1,127	±231	44.3%	±7.1	1,173	±168	46.3%	±6.3	1,839	±213	47.8%	±4.1	1,597	±182	49.2%	±4.9	1,670	±298	46.1%	±5.1	1,424	±211	46.0%	±5.2	2,278	±226	50.5%	±3.6	1,254	±152	49.3%	±4.9	1,019	±132	43.9%	±4.1	2,332	±272	44.6%	±4.1	2,227	±407	16.8%	±2.2	1,409	±380	50.0%	±6.9	1,926
Under 5 years	132	±84	5.2%	±3.2	144	±78	5.7%	±2.7	268	±76	7.0%	±1.9	287	±110	8.8%	±3.2	109	±102	3.0%	±2.7	376	±125	12.1%	±4.0	368	±124	8.2%	±2.7	153	±79	6.0%	±3.1	158	±58	6.8%	±2.5	938	±192	18.0%	±3.5	332	±81	2.5%	±0.6	147	±93	5.2%	±3.1	332
5 to 9 years	30	±28	1.2%	±1.1	131	±84	5.2%	±3.1	269	±99	7.0%	±2.4	193	±81	5.9%	±2.4	134	±146	3.7%	±3.9	151	±75	4.9%	±2.5	337	±101	7.5%	±2.1	231	±76	9.1%	±3.1	159	±72	6.9%	±2.8	605	±152	11.6%	±2.9	182	±58	1.4%	±0.5	197	±89	7.0%	±2.4	151
10 to 14 years	179	±77	7.0%	±3.3	136	±85	5.4%	±3.3	210	±91	5.5%	±2.2	147	±60	4.5%	±1.8	58	±63	1.6%	±1.8	102	±62	3.3%	±1.9	291	±105	6.4%	±2.2	127	±59	5.0%	±2.2	104	±55	4.5%	±2.2	294	±115	5.6%	±2.1	54	±27	0.4%	±0.2	215	±171	7.6%	±5.2	285
15 to 19 years	209	±89	8.2%	±3.1	57	±41	2.2%	±1.6	290	±116	7.5%	±2.8	51	±39	1.6%	±1.2	125	±97	3.5%	±2.6	147	±79	4.7%	±2.4	249	±118	5.5%	±2.6	101	±60	4.0%	±2.3	161	±67	6.9%	±2.6	209	±84	4.0%	±1.6	1,297	±428	9.8%	±2.4	198	±109	7.0%	±2.9	76
20 to 24 years	178	±125	7.0%	±4.5	302	±128	11.9%	±5.2	281	±87	7.3%	±2.2	221	±118	6.8%	±3.6	452	±205	12.5%	±5.3	230	±92	7.4%	±2.8	448	±171	9.9%	±3.6	215	±140	8.5%	±5.3	395	±129	17.0%	±5.8	1,116	±254	21.4%	±4.4	7,756	±1,501	58.3%	±4.5	467	±201	16.6%	±8.2	792
25 to 34 years	451	±158	17.7%	±6.1	820	±234	32.4%	±6.9	752	±179	19.6%	±4.2	663	±214	20.4%	±5.8	809	±292	22.3%	±6.6	773	±204	24.9%	±5.2	1,097	±229	24.3%	±4.4	485	±142	19.1%	±5.4	454	±131	19.6%	±5.5	1,479	±200	28.3%	±3.6	2,640	±447	19.9%	±2.8	580	±214	20.6%	±8.3	672
35 to 44 years	406	±116	16.0%	±3.6	343	±160	13.5%	±4.8	420	±128	10.9%	±3.3	442	±113	13.6%	±3.5	354	±120	9.8%	±3.3	407	±121	13.1%	±3.4	403	±120	8.9%	±2.6	335	±88	13.2%	±3.5	317	±84	13.7%	±3.3	460	±145	8.8%	±2.7	872	±301	6.6%	±2.1	312	±156	11.1%	±4.3	394
45 to 54 years	460	±138	18.1%	±5.1	266	±117	10.5%	±4.6	609	±116	15.8%	±3.0	403	±116	12.4%	±3.6	850	±208	23.5%	±5.7	363	±108	11.7%	±3.7	479	±118	10.6%	±2.4	283	±89	11.1%	±3.5	274	±78	11.8%	±3.2	75	±70	1.4%	±1.3	140	±104	1.1%	±0.8	348	±157	12.3%	±4.4	368
55 to 59 years	140	±74	5.5%	±2.9	105	±57	4.1%	±2.4	208	±79	5.4%	±2.1	297	±109	9.1%	±3.3	296	±97	8.2%	±3.1	121	±49	3.9%	±1.5	272	±102	6.0%	±2.3	193	±68	7.6%	±2.5	86	±45	3.7%	±2.0	5	±8	0.1%	±0.2	0	±19	0.0%	±0.2	95	±46	3.4%	±1.8	291
60 to 64 years	100	±43	3.9%	±1.9	97	±41	3.8%	±1.8	165	±64	4.3%	±1.6	220	±83	6.8%	±2.6	213	±90	5.9%	±2.6	195	±70	6.3%	±2.3	233	±72	5.2%	±1.7	145	±59	5.7%	±2.3	50	±35	2.2%	±1.5	2	±4	0.0%	±0.1	15	±18	0.1%	±0.1	105	±44	3.7%	±1.6	250
65 to 74 years	140	±53	5.5%	±2.1	103	±60	4.1%	±2.5	222	±66	5.8%	±1.7	192	±64	5.9%	±2.0	208	±55	5.7%	±1.7	144	±49	4.6%	±1.7	178	±53	3.9%	±1.2	156	±55	6.1%	±2.2	79	±23	3.4%	±1.0	40	±54	0.8%	±1.0	0	±19	0.0%	±0.2	62	±32	2.2%	±1.2	264
75 to 84 years	105	±70	4.1%	±2.7	6	±9	0.2%	±0.4	80	±51	2.1%	±1.3	67	±31	2.1%	±1.0	7	±13	0.2%	±0.4	61	±34	2.0%	±1.1	93	±50	2.1%	±1.1	16	±17	0.6%	±0.7	77	±33	3.3%	±1.4	0	±17	0.0%	±0.6	7	±11	0.1%	±0.1	79	±50	2.8%	±1.8	132
85 years and over	14	±22	0.6%	±0.9	24	±27	0.9%	±1.1	72	±42	1.9%	±1.1	64	±38	2.0%	±1.2	7	±12	0.2%	±0.3	29	±23	0.9%	±0.7	64	±46	1.4%	±1.0	102	±50	4.0%	±1.9	5	±8	0.2%	±0.3	0	±17	0.0%	±0.6	0	±19	0.0%	±0.2	15	±17	0.5%	±0.6	59
Median age (years)	39.2	±4.0	(X)	(X)	29.8	±1.2	(X)	(X)	33.9	±1.8	(X)	(X)	36.3	±4.5	(X)	(X)	39.4	±8.0	(X)	(X)	29.9	±2.4	(X)	(X)	28.9	±1.7	(X)	(X)	34.5	±3.2	(X)	(X)	26.9	±3.7	(X)	(X)	22.2	±0.9	(X)	(X)	22.4	±0.3	(X)	(X)	27.0	±1.5	(X)	(X)	30.4
18 years and over	2,019	±283	79.4%	±3.5	2,092	±351	82.6%	±5.0	2,948	±256	76.7%	±3.1	2,569	±217	79.1%	±3.4	3,251	±362	89.8%	±4.0	2,374	±277	76.6%	±3.1	3,325	±287	73.7%	±3.3	1,956	±202	76.9%	±4.7	1,786	±144	77.0%	±4.4	3,302	±287	63.2%	±3.0	12,719	±2,135	95.7%	±1.0	2,124	±313	75.3%	±7.6	3,254
21 years and over	1,994	±272	78.4%	±3.5	2,005	±349	79.1%	±5.5	2,781	±233	72.3%	±3.7	2,522	±218	77.7%	±4.3	3,095	±339	85.5%	±4.8	2,302	±277	74.3%	±3.4	3,169	±256	70.2%	±3.2	1,861	±189	73.2%	±5.1	1,601	±159	69.0%	±6.1	2,931	±273	56.1%	±3.1	9,383	±1,627	70.6%	±2.7	2,006	±288	71.1%	±7.1	3,167
62 years and over	327	±73	12.9%	±3.4	191	±79	7.5%	±3.3	454	±101	11.8%	±2.5	471	±96	14.5%	±3.1	383	±107	10.6%	±3.2	325	±70	10.5%	±2.3	461	±68	10.2%	±1.7	367	±61	14.4%	±2.3	187	±31	8.1%	±1.5	42	±54	0.8%	±1.0	18	±17	0.1%	±0.1	227	±77	8.0%	±2.9	540
65 years and over	259	±55	10.2%	±2.3	133	±67	5.2%	±2.8	374	±89	9.7%	±2.3	323	±51	9.9%	±1.7	222	±54	6.1%	±1.7	234	±46	7.6%	±1.5	335	±47	7.4%	±1.1	274	±51	10.8%	±1.9	161	±22	6.9%	±1.1	40	±54	0.8%	±1.0	7	±11	0.1%	±0.1	156	±62	5.5%	±2.3	455
18 years and over	2,019	±283	2,019	(X)	2,092	±351	2,092	(X)	2,948	±256	2,948	(X)	2,569	±217	2,569	(X)	3,251	±362	3,251	(X)	2,374	±277	2,374	(X)	3,325	±287	3,325	(X)	1,956	±202	1,956	(X)	1,786	±144	1,786	(X)	3,302	±287	3,302	(X)	12,719	±2,135	12,719	(X)	2,124	±313	2,124	(X)	3,254
Male	1,082	±221	53.6%	±6.5	1,065	±294	50.9%	±6.8	1,486	±190	50.4%	±4.4	1,346	±195	52.4%	±4.9	1,789	±253	55.0%	±4.9	1,291	±204	54.4%	±4.4	1,545	±196	46.5%	±4.4	1,011	±152	51.7%	±5.7	957	±132	53.6%	±5.8	1,910	±235	57.8%	±3.9	10,731	±1,863	84.4%	±2.1	1,114	±215	52.4%	±7.3	1,720
Female	937	±162	46.4%	±6.5	1,027	±129	49.1%	±6.8	1,462	±173	49.6%	±4.4	1,223	±132	47.6%	±4.9	1,462	±230	45.0%	±4.9	1,083	±142	45.6%	±4.4	1,780	±214	53.5%	±4.4	945	±149	48.3%	±5.7	829	±120	46.4%	±5.8	1,392	±152	42.2%	±3.9	1,988	±396	15.6%	±2.1	1,010	±226	47.6%	±7.3	1,534
65 years and over	259	±55	259	(X)	133	±67	133	(X)	374	±89	374	(X)	323	±51	323	(X)	222	±54	222	(X)	234	±46	234	(X)	335	±47	335	(X)	274	±51	274	(X)	161	±22	161	(X)	40	±54	40	(X)	7	±11	7	(X)	156	±62	156	(X)	455
Male	96	±32	37.1%	±14.0	48	±35	36.1%	±20.4	138	±55	36.9%	±11.2	150	±62	46.4%	±16.9	144	±49	64.9%	±13.8	100	±38	42.7%	±14.0	144	±43	43.0%	±11.9	125	±47	45.6%	±14.4	85	±30	52.8%	±15.6	17	±37	42.5%	±57.5	7	±11	100.0%	±100.0	79	±42	50.6%	±14.1	190
Female	163	±61	62.9%	±14.0	85	±49	63.9%	±20.4	236	±67	63.1%	±11.2	173	±60	53.6%	±16.9	78	±33	35.1%	±13.8	134	±42	57.3%	±14.0	191	±49	57.0%	±11.9	149	±48	54.4%	±14.4	76	±25	47.2%	±15.6	23	±33	57.5%	±57.5	0	±19	0.0%	±100.0	77	±33	49.4%	±14.1	265
RACE
Total population	2,544	±329	2,544	(X)	2,534	±422	2,534	(X)	3,846	±333	3,846	(X)	3,247	±269	3,247	(X)	3,622	±458	3,622	(X)	3,099	±345	3,099	(X)	4,512	±352	4,512	(X)	2,542	±213	2,542	(X)	2,319	±200	2,319	(X)	5,223	±356	5,223	(X)	13,295	±2,139	13,295	(X)	2,820	±543	2,820	(X)	4,066
One race	2,527	±332	99.3%	±0.7	2,372	±420	93.6%	±4.2	3,681	±344	95.7%	±3.0	3,073	±298	94.6%	±3.0	3,518	±465	97.1%	±1.9	2,979	±362	96.1%	±3.0	4,328	±312	95.9%	±2.8	2,494	±220	98.1%	±2.0	2,269	±202	97.8%	±1.8	4,932	±363	94.4%	±3.0	13,008	±2,158	97.8%	±0.9	2,600	±448	92.2%	±7.6	3,999
Two or more races	17	±18	0.7%	±0.7	162	±106	6.4%	±4.2	165	±114	4.3%	±3.0	174	±93	5.4%	±3.0	104	±68	2.9%	±1.9	120	±91	3.9%	±3.0	184	±132	4.1%	±2.8	48	±50	1.9%	±2.0	50	±40	2.2%	±1.8	291	±159	5.6%	±3.0	287	±110	2.2%	±0.9	220	±237	7.8%	±7.6	67
One race	2,527	±332	99.3%	±0.7	2,372	±420	93.6%	±4.2	3,681	±344	95.7%	±3.0	3,073	±298	94.6%	±3.0	3,518	±465	97.1%	±1.9	2,979	±362	96.1%	±3.0	4,328	±312	95.9%	±2.8	2,494	±220	98.1%	±2.0	2,269	±202	97.8%	±1.8	4,932	±363	94.4%	±3.0	13,008	±2,158	97.8%	±0.9	2,600	±448	92.2%	±7.6	3,999
White	1,603	±200	63.0%	±9.0	1,652	±356	65.2%	±8.1	2,594	±303	67.4%	±7.4	1,752	±262	54.0%	±8.0	2,348	±321	64.8%	±10.2	2,612	±367	84.3%	±6.2	2,267	±334	50.2%	±7.0	1,959	±208	77.1%	±5.9	1,439	±201	62.1%	±8.2	3,369	±327	64.5%	±5.4	8,934	±1,496	67.2%	±3.5	1,222	±462	43.3%	±13.8	2,803
Black or African American	826	±306	32.5%	±9.2	498	±143	19.7%	±5.1	643	±184	16.7%	±4.6	974	±257	30.0%	±7.3	1,027	±435	28.4%	±9.7	235	±134	7.6%	±4.1	1,788	±321	39.6%	±6.7	496	±162	19.5%	±5.9	465	±136	20.1%	±5.8	1,187	±280	22.7%	±5.1	3,340	±641	25.1%	±2.9	747	±297	26.5%	±9.9	954
American Indian and Alaska Native	0	±12	0.0%	±1.3	43	±60	1.7%	±2.3	4	±6	0.1%	±0.2	25	±38	0.8%	±1.2	28	±48	0.8%	±1.3	24	±27	0.8%	±0.9	0	±12	0.0%	±0.7	0	±12	0.0%	±1.3	24	±29	1.0%	±1.3	35	±44	0.7%	±0.8	52	±63	0.4%	±0.5	0	±12	0.0%	±1.1	44
Cherokee tribal grouping	0	±12	0.0%	±1.3	40	±42	1.6%	±1.7	4	±6	0.1%	±0.2	0	±12	0.0%	±1.0	0	±12	0.0%	±0.9	0	±12	0.0%	±1.0	0	±12	0.0%	±0.7	0	±12	0.0%	±1.3	0	±12	0.0%	±1.4	0	±17	0.0%	±0.6	9	±15	0.1%	±0.1	0	±12	0.0%	±1.1	0
Chippewa tribal grouping	0	±12	0.0%	±1.3	0	±12	0.0%	±1.3	0	±12	0.0%	±0.8	0	±12	0.0%	±1.0	0	±12	0.0%	±0.9	0	±12	0.0%	±1.0	0	±12	0.0%	±0.7	0	±12	0.0%	±1.3	0	±12	0.0%	±1.4	0	±17	0.0%	±0.6	0	±19	0.0%	±0.2	0	±12	0.0%	±1.1	0
Navajo tribal grouping	0	±12	0.0%	±1.3	0	±12	0.0%	±1.3	0	±12	0.0%	±0.8	0	±12	0.0%	±1.0	0	±12	0.0%	±0.9	0	±12	0.0%	±1.0	0	±12	0.0%	±0.7	0	±12	0.0%	±1.3	0	±12	0.0%	±1.4	0	±17	0.0%	±0.6	0	±19	0.0%	±0.2	0	±12	0.0%	±1.1	0
Sioux tribal grouping	0	±12	0.0%	±1.3	0	±12	0.0%	±1.3	0	±12	0.0%	±0.8	0	±12	0.0%	±1.0	0	±12	0.0%	±0.9	0	±12	0.0%	±1.0	0	±12	0.0%	±0.7	0	±12	0.0%	±1.3	0	±12	0.0%	±1.4	0	±17	0.0%	±0.6	0	±19	0.0%	±0.2	0	±12	0.0%	±1.1	0
Asian	79	±81	3.1%	±3.2	163	±156	6.4%	±6.0	144	±115	3.7%	±3.0	51	±39	1.6%	±1.2	33	±30	0.9%	±0.8	100	±97	3.2%	±3.2	46	±57	1.0%	±1.3	39	±40	1.5%	±1.6	272	±178	11.7%	±7.3	45	±38	0.9%	±0.7	486	±299	3.7%	±1.9	509	±171	18.0%	±6.5	99
Asian Indian	0	±12	0.0%	±1.3	0	±12	0.0%	±1.3	9	±14	0.2%	±0.4	0	±12	0.0%	±1.0	0	±12	0.0%	±0.9	0	±12	0.0%	±1.0	0	±12	0.0%	±0.7	0	±12	0.0%	±1.3	7	±10	0.3%	±0.4	0	±17	0.0%	±0.6	57	±90	0.4%	±0.6	25	±33	0.9%	±1.2	0
Chinese	0	±12	0.0%	±1.3	0	±12	0.0%	±1.3	0	±12	0.0%	±0.8	0	±12	0.0%	±1.0	0	±12	0.0%	±0.9	13	±17	0.4%	±0.6	0	±12	0.0%	±0.7	0	±12	0.0%	±1.3	3	±6	0.1%	±0.3	0	±17	0.0%	±0.6	163	±113	1.2%	±0.8	56	±66	2.0%	±2.4	10
Filipino	14	±16	0.6%	±0.6	27	±44	1.1%	±1.7	120	±113	3.1%	±2.9	21	±26	0.6%	±0.8	33	±30	0.9%	±0.8	87	±95	2.8%	±3.1	46	±57	1.0%	±1.3	39	±40	1.5%	±1.6	249	±177	10.7%	±7.3	0	±17	0.0%	±0.6	120	±114	0.9%	±0.8	332	±177	11.8%	±6.2	81
Japanese	58	±76	2.3%	±3.0	0	±12	0.0%	±1.3	15	±19	0.4%	±0.5	22	±33	0.7%	±1.0	0	±12	0.0%	±0.9	0	±12	0.0%	±1.0	0	±12	0.0%	±0.7	0	±12	0.0%	±1.3	0	±12	0.0%	±1.4	26	±32	0.5%	±0.6	4	±7	0.0%	±0.1	0	±12	0.0%	±1.1	0
Korean	0	±12	0.0%	±1.3	94	±140	3.7%	±5.5	0	±12	0.0%	±0.8	0	±12	0.0%	±1.0	0	±12	0.0%	±0.9	0	±12	0.0%	±1.0	0	±12	0.0%	±0.7	0	±12	0.0%	±1.3	0	±12	0.0%	±1.4	8	±12	0.2%	±0.2	0	±19	0.0%	±0.2	42	±49	1.5%	±1.8	0
Vietnamese	0	±12	0.0%	±1.3	0	±12	0.0%	±1.3	0	±12	0.0%	±0.8	0	±12	0.0%	±1.0	0	±12	0.0%	±0.9	0	±12	0.0%	±1.0	0	±12	0.0%	±0.7	0	±12	0.0%	±1.3	13	±18	0.6%	±0.8	0	±17	0.0%	±0.6	0	±19	0.0%	±0.2	31	±72	1.1%	±2.7	0
Other Asian	7	±21	0.3%	±0.9	42	±66	1.7%	±2.6	0	±12	0.0%	±0.8	8	±12	0.2%	±0.4	0	±12	0.0%	±0.9	0	±12	0.0%	±1.0	0	±12	0.0%	±0.7	0	±12	0.0%	±1.3	0	±12	0.0%	±1.4	11	±15	0.2%	±0.3	142	±149	1.1%	±1.1	23	±26	0.8%	±0.9	8
Native Hawaiian and Other Pacific Islander	0	±12	0.0%	±1.3	0	±12	0.0%	±1.3	265	±246	6.9%	±6.2	0	±12	0.0%	±1.0	0	±12	0.0%	±0.9	0	±12	0.0%	±1.0	0	±12	0.0%	±0.7	0	±12	0.0%	±1.3	29	±66	1.3%	±2.8	73	±160	1.4%	±3.0	43	±85	0.3%	±0.6	0	±12	0.0%	±1.1	0
Native Hawaiian	0	±12	0.0%	±1.3	0	±12	0.0%	±1.3	0	±12	0.0%	±0.8	0	±12	0.0%	±1.0	0	±12	0.0%	±0.9	0	±12	0.0%	±1.0	0	±12	0.0%	±0.7	0	±12	0.0%	±1.3	0	±12	0.0%	±1.4	0	±17	0.0%	±0.6	0	±19	0.0%	±0.2	0	±12	0.0%	±1.1	0
Guamanian or Chamorro	0	±12	0.0%	±1.3	0	±12	0.0%	±1.3	0	±12	0.0%	±0.8	0	±12	0.0%	±1.0	0	±12	0.0%	±0.9	0	±12	0.0%	±1.0	0	±12	0.0%	±0.7	0	±12	0.0%	±1.3	0	±12	0.0%	±1.4	0	±17	0.0%	±0.6	0	±19	0.0%	±0.2	0	±12	0.0%	±1.1	0
Samoan	0	±12	0.0%	±1.3	0	±12	0.0%	±1.3	0	±12	0.0%	±0.8	0	±12	0.0%	±1.0	0	±12	0.0%	±0.9	0	±12	0.0%	±1.0	0	±12	0.0%	±0.7	0	±12	0.0%	±1.3	0	±12	0.0%	±1.4	73	±160	1.4%	±3.0	43	±85	0.3%	±0.6	0	±12	0.0%	±1.1	0
Other Pacific Islander	0	±12	0.0%	±1.3	0	±12	0.0%	±1.3	265	±246	6.9%	±6.2	0	±12	0.0%	±1.0	0	±12	0.0%	±0.9	0	±12	0.0%	±1.0	0	±12	0.0%	±0.7	0	±12	0.0%	±1.3	29	±66	1.3%	±2.8	0	±17	0.0%	±0.6	0	±19	0.0%	±0.2	0	±12	0.0%	±1.1	0
Some other race	19	±31	0.7%	±1.2	16	±24	0.6%	±1.0	31	±47	0.8%	±1.2	271	±233	8.3%	±6.9	82	±79	2.3%	±2.1	8	±12	0.3%	±0.4	227	±165	5.0%	±3.6	0	±12	0.0%	±1.3	40	±49	1.7%	±2.1	223	±115	4.3%	±2.2	153	±87	1.2%	±0.7	122	±120	4.3%	±4.4	99
Two or more races	17	±18	0.7%	±0.7	162	±106	6.4%	±4.2	165	±114	4.3%	±3.0	174	±93	5.4%	±3.0	104	±68	2.9%	±1.9	120	±91	3.9%	±3.0	184	±132	4.1%	±2.8	48	±50	1.9%	±2.0	50	±40	2.2%	±1.8	291	±159	5.6%	±3.0	287	±110	2.2%	±0.9	220	±237	7.8%	±7.6	67
White and Black or African American	0	±12	0.0%	±1.3	94	±80	3.7%	±3.2	40	±64	1.0%	±1.7	24	±26	0.7%	±0.8	22	±34	0.6%	±1.0	0	±12	0.0%	±1.0	109	±97	2.4%	±2.1	30	±43	1.2%	±1.7	0	±12	0.0%	±1.4	127	±96	2.4%	±1.9	107	±57	0.8%	±0.4	178	±232	6.3%	±7.6	49
White and American Indian and Alaska Native	7	±11	0.3%	±0.4	0	±12	0.0%	±1.3	56	±67	1.5%	±1.7	6	±10	0.2%	±0.3	30	±40	0.8%	±1.1	24	±32	0.8%	±1.0	7	±11	0.2%	±0.2	18	±26	0.7%	±1.0	0	±12	0.0%	±1.4	10	±27	0.2%	±0.5	3	±8	0.0%	±0.1	0	±12	0.0%	±1.1	18
White and Asian	10	±19	0.4%	±0.8	21	±33	0.8%	±1.3	43	±45	1.1%	±1.2	0	±12	0.0%	±1.0	15	±22	0.4%	±0.6	29	±40	0.9%	±1.3	20	±31	0.4%	±0.7	0	±12	0.0%	±1.3	16	±18	0.7%	±0.8	58	±61	1.1%	±1.2	53	±61	0.4%	±0.5	8	±12	0.3%	±0.4	0
Black or African American and American Indian and Alaska Native	0	±12	0.0%	±1.3	32	±52	1.3%	±2.1	0	±12	0.0%	±0.8	8	±14	0.2%	±0.4	7	±13	0.2%	±0.4	43	±67	1.4%	±2.2	0	±12	0.0%	±0.7	0	±12	0.0%	±1.3	6	±10	0.3%	±0.4	0	±17	0.0%	±0.6	0	±19	0.0%	±0.2	0	±12	0.0%	±1.1	0
Race alone or in combination with one or more other races
Total population	2,544	±329	2,544	(X)	2,534	±422	2,534	(X)	3,846	±333	3,846	(X)	3,247	±269	3,247	(X)	3,622	±458	3,622	(X)	3,099	±345	3,099	(X)	4,512	±352	4,512	(X)	2,542	±213	2,542	(X)	2,319	±200	2,319	(X)	5,223	±356	5,223	(X)	13,295	±2,139	13,295	(X)	2,820	±543	2,820	(X)	4,066
White	1,620	±202	63.7%	±9.1	1,782	±375	70.3%	±8.1	2,753	±296	71.6%	±7.2	1,872	±253	57.7%	±8.0	2,424	±317	66.9%	±10.4	2,675	±362	86.3%	±6.0	2,447	±356	54.2%	±6.7	2,007	±211	79.0%	±6.2	1,460	±204	63.0%	±8.2	3,616	±329	69.2%	±5.4	9,146	±1,483	68.8%	±3.4	1,432	±504	50.8%	±12.0	2,870
Black or African American	826	±306	32.5%	±9.2	639	±170	25.2%	±6.4	709	±193	18.4%	±4.9	1,069	±253	32.9%	±7.2	1,086	±427	30.0%	±9.4	278	±160	9.0%	±5.0	1,901	±355	42.1%	±7.1	526	±159	20.7%	±5.7	483	±133	20.8%	±5.7	1,358	±268	26.0%	±4.7	3,497	±655	26.3%	±3.1	935	±435	33.2%	±13.1	1,003
American Indian and Alaska Native	7	±11	0.3%	±0.4	75	±78	3.0%	±3.0	60	±68	1.6%	±1.7	77	±67	2.4%	±2.1	74	±70	2.0%	±1.9	91	±81	2.9%	±2.6	7	±11	0.2%	±0.2	18	±26	0.7%	±1.0	33	±37	1.4%	±1.6	45	±51	0.9%	±1.0	55	±63	0.4%	±0.5	0	±12	0.0%	±1.1	62
Asian	89	±85	3.5%	±3.3	199	±159	7.9%	±6.1	213	±140	5.5%	±3.6	72	±51	2.2%	±1.6	69	±48	1.9%	±1.3	153	±108	4.9%	±3.6	89	±74	2.0%	±1.6	39	±40	1.5%	±1.6	309	±182	13.3%	±7.4	127	±92	2.4%	±1.7	644	±293	4.8%	±1.9	527	±173	18.7%	±6.6	99
Native Hawaiian and Other Pacific Islander	0	±12	0.0%	±1.3	15	±26	0.6%	±1.0	265	±246	6.9%	±6.2	0	±12	0.0%	±1.0	0	±12	0.0%	±0.9	16	±28	0.5%	±0.9	0	±12	0.0%	±0.7	0	±12	0.0%	±1.3	45	±62	1.9%	±2.6	97	±167	1.9%	±3.2	98	±90	0.7%	±0.7	0	±12	0.0%	±1.1	0
Some other race	19	±31	0.7%	±1.2	16	±24	0.6%	±1.0	31	±47	0.8%	±1.2	369	±244	11.4%	±7.2	82	±79	2.3%	±2.1	16	±16	0.5%	±0.5	275	±175	6.1%	±3.7	0	±12	0.0%	±1.3	47	±50	2.0%	±2.2	295	±171	5.6%	±3.3	172	±99	1.3%	±0.8	146	±145	5.2%	±5.2	99
HISPANIC OR LATINO AND RACE
Total population	2,544	±329	2,544	(X)	2,534	±422	2,534	(X)	3,846	±333	3,846	(X)	3,247	±269	3,247	(X)	3,622	±458	3,622	(X)	3,099	±345	3,099	(X)	4,512	±352	4,512	(X)	2,542	±213	2,542	(X)	2,319	±200	2,319	(X)	5,223	±356	5,223	(X)	13,295	±2,139	13,295	(X)	2,820	±543	2,820	(X)	4,066
Hispanic or Latino (of any race)	122	±152	4.8%	±5.9	271	±281	10.7%	±10.1	190	±122	4.9%	±3.1	429	±247	13.2%	±7.1	333	±174	9.2%	±4.6	299	±204	9.6%	±6.5	399	±177	8.8%	±3.7	124	±87	4.9%	±3.3	284	±133	12.2%	±5.8	792	±264	15.2%	±5.0	1,683	±426	12.7%	±3.0	211	±182	7.5%	±6.6	387
Mexican	19	±30	0.7%	±1.2	231	±281	9.1%	±10.3	91	±81	2.4%	±2.1	186	±186	5.7%	±5.6	52	±50	1.4%	±1.4	167	±188	5.4%	±6.0	42	±49	0.9%	±1.1	51	±74	2.0%	±2.9	166	±110	7.2%	±4.7	369	±162	7.1%	±3.1	803	±290	6.0%	±2.3	46	±91	1.6%	±3.2	59
Puerto Rican	0	±12	0.0%	±1.3	24	±27	0.9%	±1.1	31	±35	0.8%	±0.9	88	±85	2.7%	±2.6	120	±127	3.3%	±3.4	85	±88	2.7%	±2.9	177	±98	3.9%	±2.1	46	±48	1.8%	±1.9	3	±5	0.1%	±0.2	353	±162	6.8%	±3.1	426	±172	3.2%	±1.3	143	±146	5.1%	±5.3	48
Cuban	0	±12	0.0%	±1.3	0	±12	0.0%	±1.3	0	±12	0.0%	±0.8	0	±12	0.0%	±1.0	50	±53	1.4%	±1.5	0	±12	0.0%	±1.0	0	±12	0.0%	±0.7	0	±12	0.0%	±1.3	0	±12	0.0%	±1.4	21	±27	0.4%	±0.5	48	±47	0.4%	±0.4	0	±12	0.0%	±1.1	0
Other Hispanic or Latino	103	±150	4.0%	±5.8	16	±25	0.6%	±1.0	68	±91	1.8%	±2.4	155	±158	4.8%	±4.8	111	±87	3.1%	±2.3	47	±43	1.5%	±1.4	180	±155	4.0%	±3.3	27	±36	1.1%	±1.4	115	±78	5.0%	±3.4	49	±42	0.9%	±0.8	406	±335	3.1%	±2.4	22	±38	0.8%	±1.4	280
Not Hispanic or Latino	2,422	±313	95.2%	±5.9	2,263	±328	89.3%	±10.1	3,656	±334	95.1%	±3.1	2,818	±269	86.8%	±7.1	3,289	±428	90.8%	±4.6	2,800	±370	90.4%	±6.5	4,113	±319	91.2%	±3.7	2,418	±207	95.1%	±3.3	2,035	±238	87.8%	±5.8	4,431	±406	84.8%	±5.0	11,612	±1,993	87.3%	±3.0	2,609	±568	92.5%	±6.6	3,679
White alone	1,526	±210	60.0%	±9.5	1,433	±258	56.6%	±10.1	2,495	±298	64.9%	±7.6	1,679	±274	51.7%	±8.4	2,203	±331	60.8%	±10.3	2,396	±384	77.3%	±8.6	2,118	±314	46.9%	±6.6	1,855	±200	73.0%	±6.4	1,226	±218	52.9%	±8.9	2,967	±364	56.8%	±6.2	7,672	±1,358	57.7%	±3.6	1,222	±462	43.3%	±13.8	2,518
Black or African American alone	781	±284	30.7%	±8.9	498	±143	19.7%	±5.1	583	±167	15.2%	±4.1	938	±243	28.9%	±6.9	957	±418	26.4%	±9.5	193	±126	6.2%	±3.9	1,783	±321	39.5%	±6.7	476	±154	18.7%	±5.6	465	±136	20.1%	±5.8	1,059	±265	20.3%	±4.8	3,125	±610	23.5%	±2.7	682	±287	24.2%	±9.4	914
American Indian and Alaska Native alone	0	±12	0.0%	±1.3	43	±60	1.7%	±2.3	4	±6	0.1%	±0.2	25	±38	0.8%	±1.2	0	±12	0.0%	±0.9	15	±23	0.5%	±0.8	0	±12	0.0%	±0.7	0	±12	0.0%	±1.3	18	±28	0.8%	±1.2	33	±44	0.6%	±0.8	34	±52	0.3%	±0.4	0	±12	0.0%	±1.1	0
Asian alone	79	±81	3.1%	±3.2	136	±158	5.4%	±6.2	144	±115	3.7%	±3.0	51	±39	1.6%	±1.2	33	±30	0.9%	±0.8	100	±97	3.2%	±3.2	46	±57	1.0%	±1.3	39	±40	1.5%	±1.6	260	±173	11.2%	±7.1	45	±38	0.9%	±0.7	486	±299	3.7%	±1.9	509	±171	18.0%	±6.5	99
Native Hawaiian and Other Pacific Islander alone	0	±12	0.0%	±1.3	0	±12	0.0%	±1.3	265	±246	6.9%	±6.2	0	±12	0.0%	±1.0	0	±12	0.0%	±0.9	0	±12	0.0%	±1.0	0	±12	0.0%	±0.7	0	±12	0.0%	±1.3	29	±66	1.3%	±2.8	73	±160	1.4%	±3.0	43	±85	0.3%	±0.6	0	±12	0.0%	±1.1	0
Some other race alone	19	±31	0.7%	±1.2	0	±12	0.0%	±1.3	0	±12	0.0%	±0.8	0	±12	0.0%	±1.0	7	±13	0.2%	±0.4	0	±12	0.0%	±1.0	7	±12	0.2%	±0.3	0	±12	0.0%	±1.3	0	±12	0.0%	±1.4	12	±22	0.2%	±0.4	0	±19	0.0%	±0.2	0	±12	0.0%	±1.1	81
Two or more races	17	±18	0.7%	±0.7	153	±102	6.0%	±4.1	165	±114	4.3%	±3.0	125	±91	3.8%	±2.8	89	±65	2.5%	±1.8	96	±77	3.1%	±2.5	159	±108	3.5%	±2.3	48	±50	1.9%	±2.0	37	±36	1.6%	±1.6	242	±130	4.6%	±2.5	252	±105	1.9%	±0.9	196	±232	7.0%	±7.5	67
Two races including Some other race	0	±12	0.0%	±1.3	0	±12	0.0%	±1.3	0	±12	0.0%	±0.8	49	±76	1.5%	±2.3	0	±12	0.0%	±0.9	0	±12	0.0%	±1.0	0	±12	0.0%	±0.7	0	±12	0.0%	±1.3	0	±12	0.0%	±1.4	28	±51	0.5%	±1.0	0	±19	0.0%	±0.2	0	±12	0.0%	±1.1	0
Two races excluding Some other race, and Three or more races	17	±18	0.7%	±0.7	153	±102	6.0%	±4.1	165	±114	4.3%	±3.0	76	±67	2.3%	±2.1	89	±65	2.5%	±1.8	96	±77	3.1%	±2.5	159	±108	3.5%	±2.3	48	±50	1.9%	±2.0	37	±36	1.6%	±1.6	214	±122	4.1%	±2.3	252	±105	1.9%	±0.9	196	±232	7.0%	±7.5	67
Total housing units	1,301	±60	(X)	(X)	1,481	±75	(X)	(X)	1,733	±54	(X)	(X)	1,704	±68	(X)	(X)	2,283	±71	(X)	(X)	1,536	±47	(X)	(X)	1,900	±45	(X)	(X)	1,284	±32	(X)	(X)	993	±65	(X)	(X)	1,117	±46	(X)	(X)	499	±24	(X)	(X)	1,365	±77	(X)	(X)	1,856
[truncated: 275 more columns]
