# Supplementary material for: Estimating the Health Effects of Adding Bicycle and Pedestrian Paths at the Census Tract Level: Multiple Model Comparison
Source: JMIR Public Health Surveill. 2022 Aug 24;8(8):e37379. doi: 10.2196/37379 (PMC9453587; doi:10.2196/37379)
Supplement: Multimedia Appendix 1 [file publichealth_v8i8e37379_app1.zip › appendix_1/norfolk/DP05-DEMOGRAPHICS/2015/ACS_2015_DP05_data.csv]

Label (Grouping)	Census Tract 1, Norfolk city, Virginia!!Estimate	Census Tract 1, Norfolk city, Virginia!!Margin of Error	Census Tract 1, Norfolk city, Virginia!!Percent	Census Tract 1, Norfolk city, Virginia!!Percent Margin of Error	Census Tract 2.01, Norfolk city, Virginia!!Estimate	Census Tract 2.01, Norfolk city, Virginia!!Margin of Error	Census Tract 2.01, Norfolk city, Virginia!!Percent	Census Tract 2.01, Norfolk city, Virginia!!Percent Margin of Error	Census Tract 2.02, Norfolk city, Virginia!!Estimate	Census Tract 2.02, Norfolk city, Virginia!!Margin of Error	Census Tract 2.02, Norfolk city, Virginia!!Percent	Census Tract 2.02, Norfolk city, Virginia!!Percent Margin of Error	Census Tract 3, Norfolk city, Virginia!!Estimate	Census Tract 3, Norfolk city, Virginia!!Margin of Error	Census Tract 3, Norfolk city, Virginia!!Percent	Census Tract 3, Norfolk city, Virginia!!Percent Margin of Error	Census Tract 4, Norfolk city, Virginia!!Estimate	Census Tract 4, Norfolk city, Virginia!!Margin of Error	Census Tract 4, Norfolk city, Virginia!!Percent	Census Tract 4, Norfolk city, Virginia!!Percent Margin of Error	Census Tract 5, Norfolk city, Virginia!!Estimate	Census Tract 5, Norfolk city, Virginia!!Margin of Error	Census Tract 5, Norfolk city, Virginia!!Percent	Census Tract 5, Norfolk city, Virginia!!Percent Margin of Error	Census Tract 6, Norfolk city, Virginia!!Estimate	Census Tract 6, Norfolk city, Virginia!!Margin of Error	Census Tract 6, Norfolk city, Virginia!!Percent	Census Tract 6, Norfolk city, Virginia!!Percent Margin of Error	Census Tract 7, Norfolk city, Virginia!!Estimate	Census Tract 7, Norfolk city, Virginia!!Margin of Error	Census Tract 7, Norfolk city, Virginia!!Percent	Census Tract 7, Norfolk city, Virginia!!Percent Margin of Error	Census Tract 8, Norfolk city, Virginia!!Estimate	Census Tract 8, Norfolk city, Virginia!!Margin of Error	Census Tract 8, Norfolk city, Virginia!!Percent	Census Tract 8, Norfolk city, Virginia!!Percent Margin of Error	Census Tract 9.01, Norfolk city, Virginia!!Estimate	Census Tract 9.01, Norfolk city, Virginia!!Margin of Error	Census Tract 9.01, Norfolk city, Virginia!!Percent	Census Tract 9.01, Norfolk city, Virginia!!Percent Margin of Error	Census Tract 9.02, Norfolk city, Virginia!!Estimate	Census Tract 9.02, Norfolk city, Virginia!!Margin of Error	Census Tract 9.02, Norfolk city, Virginia!!Percent	Census Tract 9.02, Norfolk city, Virginia!!Percent Margin of Error	Census Tract 11, Norfolk city, Virginia!!Estimate	Census Tract 11, Norfolk city, Virginia!!Margin of Error	Census Tract 11, Norfolk city, Virginia!!Percent	Census Tract 11, Norfolk city, Virginia!!Percent Margin of Error	Census Tract 12, Norfolk city, Virginia!!Estimate
SEX AND AGE
Total population	2,346	±272	2,346	(X)	2,690	±361	2,690	(X)	4,001	±316	4,001	(X)	3,270	±321	3,270	(X)	3,551	±383	3,551	(X)	3,159	±301	3,159	(X)	4,477	±433	4,477	(X)	2,561	±276	2,561	(X)	2,163	±168	2,163	(X)	5,678	±400	5,678	(X)	15,068	±2,463	15,068	(X)	2,978	±571	2,978	(X)	4,105
Male	1,281	±274	54.6%	±7.7	1,457	±295	54.2%	±5.8	2,103	±234	52.6%	±4.4	1,681	±268	51.4%	±5.7	1,991	±284	56.1%	±4.2	1,673	±257	53.0%	±4.9	2,344	±281	52.4%	±3.5	1,313	±196	51.3%	±5.5	1,229	±145	56.8%	±4.4	3,259	±348	57.4%	±4.2	12,149	±2,172	80.6%	±2.4	1,524	±293	51.2%	±5.3	2,054
Female	1,065	±172	45.4%	±7.7	1,233	±177	45.8%	±5.8	1,898	±240	47.4%	±4.4	1,589	±224	48.6%	±5.7	1,560	±204	43.9%	±4.2	1,486	±171	47.0%	±4.9	2,133	±251	47.6%	±3.5	1,248	±201	48.7%	±5.5	934	±113	43.2%	±4.4	2,419	±276	42.6%	±4.2	2,919	±452	19.4%	±2.4	1,454	±355	48.8%	±5.3	2,051
Under 5 years	145	±75	6.2%	±3.0	247	±106	9.2%	±3.2	282	±94	7.0%	±2.3	233	±121	7.1%	±3.5	77	±40	2.2%	±1.1	254	±115	8.0%	±3.6	296	±88	6.6%	±1.7	171	±76	6.7%	±2.8	158	±57	7.3%	±2.6	963	±215	17.0%	±3.3	296	±66	2.0%	±0.6	236	±170	7.9%	±5.2	264
5 to 9 years	74	±71	3.2%	±3.1	170	±86	6.3%	±3.0	265	±95	6.6%	±2.3	224	±108	6.9%	±3.1	128	±128	3.6%	±3.4	200	±72	6.3%	±2.3	359	±121	8.0%	±2.4	231	±85	9.0%	±3.3	127	±52	5.9%	±2.4	615	±165	10.8%	±2.9	173	±49	1.1%	±0.4	209	±132	7.0%	±3.8	136
10 to 14 years	126	±57	5.4%	±2.7	129	±82	4.8%	±3.0	249	±101	6.2%	±2.4	146	±77	4.5%	±2.2	45	±42	1.3%	±1.2	141	±58	4.5%	±1.8	295	±129	6.6%	±2.8	128	±68	5.0%	±2.4	72	±33	3.3%	±1.5	239	±104	4.2%	±1.8	74	±29	0.5%	±0.2	225	±158	7.6%	±4.5	296
15 to 19 years	193	±109	8.2%	±4.2	59	±38	2.2%	±1.4	289	±128	7.2%	±3.0	54	±45	1.7%	±1.4	68	±50	1.9%	±1.4	157	±78	5.0%	±2.4	229	±124	5.1%	±2.7	72	±44	2.8%	±1.6	113	±60	5.2%	±2.6	176	±85	3.1%	±1.5	1,855	±611	12.3%	±2.5	237	±120	8.0%	±3.3	143
20 to 24 years	176	±76	7.5%	±3.2	265	±96	9.9%	±3.7	174	±75	4.3%	±1.9	153	±88	4.7%	±2.5	437	±165	12.3%	±4.5	207	±122	6.6%	±3.6	353	±141	7.9%	±3.0	132	±101	5.2%	±3.8	318	±99	14.7%	±4.5	1,539	±232	27.1%	±3.8	8,923	±1,466	59.2%	±3.5	481	±181	16.2%	±6.0	529
25 to 34 years	392	±128	16.7%	±4.7	805	±232	29.9%	±6.4	900	±171	22.5%	±3.9	715	±200	21.9%	±5.4	783	±281	22.1%	±6.6	722	±215	22.9%	±6.0	1,222	±243	27.3%	±4.5	523	±164	20.4%	±5.7	533	±134	24.6%	±6.0	1,733	±236	30.5%	±3.7	2,705	±419	18.0%	±2.7	578	±183	19.4%	±6.7	847
35 to 44 years	346	±129	14.7%	±4.6	250	±96	9.3%	±3.4	462	±116	11.5%	±2.9	523	±143	16.0%	±4.3	398	±145	11.2%	±4.3	436	±121	13.8%	±3.5	387	±117	8.6%	±2.6	357	±85	13.9%	±3.4	287	±59	13.3%	±2.6	345	±93	6.1%	±1.6	889	±397	5.9%	±1.9	245	±148	8.2%	±4.1	414
45 to 54 years	353	±115	15.0%	±4.8	300	±118	11.2%	±4.4	589	±154	14.7%	±3.9	382	±105	11.7%	±3.4	795	±196	22.4%	±5.2	446	±97	14.1%	±3.3	523	±107	11.7%	±2.4	301	±97	11.8%	±3.8	246	±76	11.4%	±3.2	18	±22	0.3%	±0.4	115	±72	0.8%	±0.5	320	±178	10.7%	±5.4	395
55 to 59 years	224	±64	9.5%	±2.7	194	±71	7.2%	±2.9	249	±78	6.2%	±2.0	281	±94	8.6%	±2.8	358	±87	10.1%	±2.6	132	±58	4.2%	±1.9	279	±114	6.2%	±2.4	197	±66	7.7%	±2.2	83	±37	3.8%	±1.7	25	±2	0.4%	±0.1	14	±16	0.1%	±0.1	179	±76	6.0%	±2.9	341
60 to 64 years	56	±35	2.4%	±1.5	114	±51	4.2%	±2.0	177	±59	4.4%	±1.4	227	±79	6.9%	±2.6	201	±81	5.7%	±2.3	179	±66	5.7%	±2.1	186	±63	4.2%	±1.5	153	±65	6.0%	±2.5	63	±24	2.9%	±1.1	2	±4	0.0%	±0.1	18	±19	0.1%	±0.1	136	±53	4.6%	±2.0	251
65 to 74 years	173	±57	7.4%	±2.4	93	±36	3.5%	±1.5	205	±61	5.1%	±1.5	200	±53	6.1%	±1.7	224	±68	6.3%	±2.1	136	±49	4.3%	±1.6	213	±60	4.8%	±1.4	136	±57	5.3%	±2.1	92	±23	4.3%	±1.1	23	±41	0.4%	±0.7	0	±19	0.0%	±0.2	85	±34	2.9%	±1.2	288
75 to 84 years	88	±71	3.8%	±3.0	14	±14	0.5%	±0.6	84	±52	2.1%	±1.3	66	±35	2.0%	±1.1	29	±29	0.8%	±0.8	82	±46	2.6%	±1.5	91	±49	2.0%	±1.1	51	±40	2.0%	±1.5	60	±29	2.8%	±1.4	0	±17	0.0%	±0.6	6	±9	0.0%	±0.1	29	±23	1.0%	±0.8	102
85 years and over	0	±12	0.0%	±1.4	50	±63	1.9%	±2.4	76	±36	1.9%	±0.9	66	±40	2.0%	±1.2	8	±12	0.2%	±0.3	67	±37	2.1%	±1.2	44	±32	1.0%	±0.7	109	±50	4.3%	±2.0	11	±12	0.5%	±0.6	0	±17	0.0%	±0.6	0	±19	0.0%	±0.2	18	±19	0.6%	±0.7	99
Median age (years)	39.3	±6.1	(X)	(X)	30.0	±2.1	(X)	(X)	33.9	±1.5	(X)	(X)	38.4	±4.5	(X)	(X)	42.7	±6.3	(X)	(X)	33.7	±2.4	(X)	(X)	29.9	±1.5	(X)	(X)	35.3	±2.8	(X)	(X)	29.2	±1.7	(X)	(X)	22.2	±0.7	(X)	(X)	22.4	±0.2	(X)	(X)	25.8	±2.3	(X)	(X)	33.0
18 years and over	1,870	±256	79.7%	±3.4	2,129	±262	79.1%	±4.8	3,049	±222	76.2%	±2.8	2,613	±240	79.9%	±4.8	3,278	±326	92.3%	±3.3	2,487	±250	78.7%	±2.5	3,396	±307	75.9%	±3.2	1,973	±225	77.0%	±4.3	1,739	±153	80.4%	±3.5	3,812	±289	67.1%	±3.2	14,515	±2,472	96.3%	±0.9	2,160	±313	72.5%	±6.9	3,377
21 years and over	1,808	±231	77.1%	±3.5	2,044	±258	76.0%	±4.8	2,897	±210	72.4%	±3.7	2,560	±232	78.3%	±5.5	3,139	±327	88.4%	±4.5	2,375	±249	75.2%	±3.5	3,158	±279	70.5%	±3.2	1,910	±215	74.6%	±4.4	1,619	±129	74.8%	±3.9	3,356	±246	59.1%	±3.1	11,022	±1,865	73.1%	±2.5	1,979	±295	66.5%	±8.4	3,247
62 years and over	282	±62	12.0%	±2.7	225	±48	8.4%	±2.0	471	±93	11.8%	±2.2	469	±96	14.3%	±3.4	369	±89	10.4%	±2.8	353	±66	11.2%	±2.4	448	±69	10.0%	±1.7	407	±74	15.9%	±2.8	195	±31	9.0%	±1.6	25	±41	0.4%	±0.7	19	±16	0.1%	±0.1	205	±56	6.9%	±2.1	569
65 years and over	261	±57	11.1%	±2.5	157	±39	5.8%	±1.6	365	±77	9.1%	±1.8	332	±52	10.2%	±1.9	261	±75	7.4%	±2.3	285	±50	9.0%	±1.8	348	±47	7.8%	±1.1	296	±56	11.6%	±2.0	163	±21	7.5%	±1.1	23	±41	0.4%	±0.7	6	±9	0.0%	±0.1	132	±32	4.4%	±1.4	489
18 years and over	1,870	±256	1,870	(X)	2,129	±262	2,129	(X)	3,049	±222	3,049	(X)	2,613	±240	2,613	(X)	3,278	±326	3,278	(X)	2,487	±250	2,487	(X)	3,396	±307	3,396	(X)	1,973	±225	1,973	(X)	1,739	±153	1,739	(X)	3,812	±289	3,812	(X)	14,515	±2,472	14,515	(X)	2,160	±313	2,160	(X)	3,377
Male	1,014	±226	54.2%	±6.8	1,085	±202	51.0%	±5.2	1,520	±172	49.9%	±4.4	1,367	±235	52.3%	±6.1	1,846	±256	56.3%	±4.4	1,374	±204	55.2%	±4.7	1,685	±200	49.6%	±4.0	1,041	±154	52.8%	±5.7	954	±153	54.9%	±5.7	2,353	±285	61.7%	±4.4	11,788	±2,177	81.2%	±2.4	1,185	±229	54.9%	±6.2	1,725
Female	856	±127	45.8%	±6.8	1,044	±134	49.0%	±5.2	1,529	±176	50.1%	±4.4	1,246	±164	47.7%	±6.1	1,432	±181	43.7%	±4.4	1,113	±136	44.8%	±4.7	1,711	±210	50.4%	±4.0	932	±165	47.2%	±5.7	785	±96	45.1%	±5.7	1,459	±162	38.3%	±4.4	2,727	±455	18.8%	±2.4	975	±182	45.1%	±6.2	1,652
65 years and over	261	±57	261	(X)	157	±39	157	(X)	365	±77	365	(X)	332	±52	332	(X)	261	±75	261	(X)	285	±50	285	(X)	348	±47	348	(X)	296	±56	296	(X)	163	±21	163	(X)	23	±41	23	(X)	6	±9	6	(X)	132	±32	132	(X)	489
Male	112	±29	42.9%	±12.7	58	±32	36.9%	±14.7	128	±43	35.1%	±8.7	151	±61	45.5%	±14.7	157	±48	60.2%	±10.9	88	±35	30.9%	±11.7	156	±46	44.8%	±11.0	160	±54	54.1%	±12.5	89	±30	54.6%	±15.3	14	±37	60.9%	±60.9	6	±9	100.0%	±100.0	58	±27	43.9%	±17.3	199
Female	149	±57	57.1%	±12.7	99	±25	63.1%	±14.7	237	±57	64.9%	±8.7	181	±48	54.5%	±14.7	104	±45	39.8%	±10.9	197	±51	69.1%	±11.7	192	±45	55.2%	±11.0	136	±39	45.9%	±12.5	74	±24	45.4%	±15.3	9	±23	39.1%	±60.9	0	±19	0.0%	±100.0	74	±29	56.1%	±17.3	290
RACE
Total population	2,346	±272	2,346	(X)	2,690	±361	2,690	(X)	4,001	±316	4,001	(X)	3,270	±321	3,270	(X)	3,551	±383	3,551	(X)	3,159	±301	3,159	(X)	4,477	±433	4,477	(X)	2,561	±276	2,561	(X)	2,163	±168	2,163	(X)	5,678	±400	5,678	(X)	15,068	±2,463	15,068	(X)	2,978	±571	2,978	(X)	4,105
One race	2,330	±272	99.3%	±0.6	2,484	±359	92.3%	±5.1	3,835	±356	95.9%	±3.2	3,120	±330	95.4%	±2.3	3,405	±385	95.9%	±2.2	3,028	±326	95.9%	±3.2	4,363	±397	97.5%	±2.3	2,526	±285	98.6%	±1.5	2,081	±180	96.2%	±2.3	5,431	±407	95.6%	±2.3	14,747	±2,502	97.9%	±1.0	2,780	±488	93.4%	±7.6	4,045
Two or more races	16	±15	0.7%	±0.6	206	±140	7.7%	±5.1	166	±123	4.1%	±3.2	150	±74	4.6%	±2.3	146	±78	4.1%	±2.2	131	±98	4.1%	±3.2	114	±109	2.5%	±2.3	35	±39	1.4%	±1.5	82	±48	3.8%	±2.3	247	±134	4.4%	±2.3	321	±122	2.1%	±1.0	198	±245	6.6%	±7.6	60
One race	2,330	±272	99.3%	±0.6	2,484	±359	92.3%	±5.1	3,835	±356	95.9%	±3.2	3,120	±330	95.4%	±2.3	3,405	±385	95.9%	±2.2	3,028	±326	95.9%	±3.2	4,363	±397	97.5%	±2.3	2,526	±285	98.6%	±1.5	2,081	±180	96.2%	±2.3	5,431	±407	95.6%	±2.3	14,747	±2,502	97.9%	±1.0	2,780	±488	93.4%	±7.6	4,045
White	1,574	±216	67.1%	±7.0	1,648	±340	61.3%	±7.9	2,652	±344	66.3%	±7.2	1,829	±270	55.9%	±9.7	2,186	±286	61.6%	±9.3	2,250	±296	71.2%	±6.0	2,326	±332	52.0%	±7.1	2,016	±257	78.7%	±5.6	1,232	±186	57.0%	±7.2	3,746	±487	66.0%	±7.0	10,517	±1,599	69.8%	±2.9	1,126	±381	37.8%	±10.3	2,703
Black or African American	718	±207	30.6%	±7.3	591	±141	22.0%	±5.9	661	±214	16.5%	±5.4	896	±239	27.4%	±6.1	984	±390	27.7%	±9.1	585	±184	18.5%	±5.4	1,736	±366	38.8%	±6.7	474	±143	18.5%	±5.0	502	±131	23.2%	±6.2	1,269	±380	22.3%	±6.4	3,415	±757	22.7%	±2.3	1,025	±404	34.4%	±12.1	1,008
American Indian and Alaska Native	0	±12	0.0%	±1.4	81	±76	3.0%	±2.8	23	±27	0.6%	±0.7	19	±30	0.6%	±0.9	22	±37	0.6%	±1.0	19	±31	0.6%	±1.0	0	±12	0.0%	±0.7	0	±12	0.0%	±1.3	16	±22	0.7%	±1.0	28	±35	0.5%	±0.6	85	±74	0.6%	±0.5	0	±12	0.0%	±1.1	55
Cherokee tribal grouping	0	±12	0.0%	±1.4	24	±36	0.9%	±1.3	5	±8	0.1%	±0.2	0	±12	0.0%	±1.0	0	±12	0.0%	±0.9	0	±12	0.0%	±1.0	0	±12	0.0%	±0.7	0	±12	0.0%	±1.3	0	±12	0.0%	±1.5	0	±17	0.0%	±0.6	14	±17	0.1%	±0.1	0	±12	0.0%	±1.1	0
Chippewa tribal grouping	0	±12	0.0%	±1.4	0	±12	0.0%	±1.2	0	±12	0.0%	±0.8	0	±12	0.0%	±1.0	0	±12	0.0%	±0.9	0	±12	0.0%	±1.0	0	±12	0.0%	±0.7	0	±12	0.0%	±1.3	0	±12	0.0%	±1.5	0	±17	0.0%	±0.6	0	±19	0.0%	±0.2	0	±12	0.0%	±1.1	0
Navajo tribal grouping	0	±12	0.0%	±1.4	0	±12	0.0%	±1.2	0	±12	0.0%	±0.8	0	±12	0.0%	±1.0	0	±12	0.0%	±0.9	0	±12	0.0%	±1.0	0	±12	0.0%	±0.7	0	±12	0.0%	±1.3	0	±12	0.0%	±1.5	0	±17	0.0%	±0.6	0	±19	0.0%	±0.2	0	±12	0.0%	±1.1	0
Sioux tribal grouping	0	±12	0.0%	±1.4	0	±12	0.0%	±1.2	0	±12	0.0%	±0.8	0	±12	0.0%	±1.0	0	±12	0.0%	±0.9	0	±12	0.0%	±1.0	0	±12	0.0%	±0.7	0	±12	0.0%	±1.3	0	±12	0.0%	±1.5	0	±17	0.0%	±0.6	0	±19	0.0%	±0.2	0	±12	0.0%	±1.1	0
Asian	18	±15	0.8%	±0.6	118	±130	4.4%	±4.7	168	±132	4.2%	±3.2	57	±39	1.7%	±1.2	108	±122	3.0%	±3.5	94	±85	3.0%	±2.7	48	±62	1.1%	±1.4	36	±31	1.4%	±1.2	253	±135	11.7%	±6.0	101	±121	1.8%	±2.2	538	±352	3.6%	±1.9	538	±186	18.1%	±6.2	111
Asian Indian	0	±12	0.0%	±1.4	0	±12	0.0%	±1.2	9	±15	0.2%	±0.4	0	±12	0.0%	±1.0	0	±12	0.0%	±0.9	0	±12	0.0%	±1.0	0	±12	0.0%	±0.7	0	±12	0.0%	±1.3	8	±11	0.4%	±0.5	0	±17	0.0%	±0.6	96	±156	0.6%	±1.0	29	±36	1.0%	±1.2	0
Chinese	0	±12	0.0%	±1.4	0	±12	0.0%	±1.2	7	±12	0.2%	±0.3	0	±12	0.0%	±1.0	67	±119	1.9%	±3.4	13	±16	0.4%	±0.5	0	±12	0.0%	±0.7	0	±12	0.0%	±1.3	2	±5	0.1%	±0.2	0	±17	0.0%	±0.6	138	±98	0.9%	±0.6	54	±54	1.8%	±1.9	10
Filipino	9	±14	0.4%	±0.6	0	±12	0.0%	±1.2	136	±128	3.4%	±3.1	50	±38	1.5%	±1.2	41	±30	1.2%	±0.8	74	±83	2.3%	±2.6	48	±62	1.1%	±1.4	28	±28	1.1%	±1.1	239	±138	11.0%	±6.2	21	±43	0.4%	±0.8	249	±177	1.7%	±1.0	377	±178	12.7%	±5.9	81
Japanese	9	±15	0.4%	±0.7	0	±12	0.0%	±1.2	16	±20	0.4%	±0.5	0	±12	0.0%	±1.0	0	±12	0.0%	±0.9	7	±10	0.2%	±0.3	0	±12	0.0%	±0.7	0	±12	0.0%	±1.3	4	±8	0.2%	±0.4	80	±112	1.4%	±2.0	5	±7	0.0%	±0.1	0	±12	0.0%	±1.1	0
Korean	0	±12	0.0%	±1.4	80	±119	3.0%	±4.3	0	±12	0.0%	±0.8	0	±12	0.0%	±1.0	0	±12	0.0%	±0.9	0	±12	0.0%	±1.0	0	±12	0.0%	±0.7	0	±12	0.0%	±1.3	0	±12	0.0%	±1.5	0	±17	0.0%	±0.6	0	±19	0.0%	±0.2	0	±12	0.0%	±1.1	0
Vietnamese	0	±12	0.0%	±1.4	0	±12	0.0%	±1.2	0	±12	0.0%	±0.8	0	±12	0.0%	±1.0	0	±12	0.0%	±0.9	0	±12	0.0%	±1.0	0	±12	0.0%	±0.7	0	±12	0.0%	±1.3	0	±12	0.0%	±1.5	0	±17	0.0%	±0.6	0	±19	0.0%	±0.2	13	±50	0.4%	±1.7	0
Other Asian	0	±12	0.0%	±1.4	38	±61	1.4%	±2.3	0	±12	0.0%	±0.8	7	±11	0.2%	±0.3	0	±12	0.0%	±0.9	0	±12	0.0%	±1.0	0	±12	0.0%	±0.7	8	±13	0.3%	±0.5	0	±12	0.0%	±1.5	0	±17	0.0%	±0.6	50	±64	0.3%	±0.5	65	±62	2.2%	±2.1	20
Native Hawaiian and Other Pacific Islander	0	±12	0.0%	±1.4	0	±12	0.0%	±1.2	300	±209	7.5%	±5.1	0	±12	0.0%	±1.0	0	±12	0.0%	±0.9	0	±12	0.0%	±1.0	0	±12	0.0%	±0.7	0	±12	0.0%	±1.3	27	±54	1.2%	±2.4	63	±157	1.1%	±2.7	0	±19	0.0%	±0.2	0	±12	0.0%	±1.1	0
Native Hawaiian	0	±12	0.0%	±1.4	0	±12	0.0%	±1.2	0	±12	0.0%	±0.8	0	±12	0.0%	±1.0	0	±12	0.0%	±0.9	0	±12	0.0%	±1.0	0	±12	0.0%	±0.7	0	±12	0.0%	±1.3	0	±12	0.0%	±1.5	0	±17	0.0%	±0.6	0	±19	0.0%	±0.2	0	±12	0.0%	±1.1	0
Guamanian or Chamorro	0	±12	0.0%	±1.4	0	±12	0.0%	±1.2	58	±106	1.4%	±2.7	0	±12	0.0%	±1.0	0	±12	0.0%	±0.9	0	±12	0.0%	±1.0	0	±12	0.0%	±0.7	0	±12	0.0%	±1.3	0	±12	0.0%	±1.5	0	±17	0.0%	±0.6	0	±19	0.0%	±0.2	0	±12	0.0%	±1.1	0
Samoan	0	±12	0.0%	±1.4	0	±12	0.0%	±1.2	0	±12	0.0%	±0.8	0	±12	0.0%	±1.0	0	±12	0.0%	±0.9	0	±12	0.0%	±1.0	0	±12	0.0%	±0.7	0	±12	0.0%	±1.3	0	±12	0.0%	±1.5	63	±157	1.1%	±2.7	0	±19	0.0%	±0.2	0	±12	0.0%	±1.1	0
Other Pacific Islander	0	±12	0.0%	±1.4	0	±12	0.0%	±1.2	242	±241	6.0%	±5.9	0	±12	0.0%	±1.0	0	±12	0.0%	±0.9	0	±12	0.0%	±1.0	0	±12	0.0%	±0.7	0	±12	0.0%	±1.3	27	±54	1.2%	±2.4	0	±17	0.0%	±0.6	0	±19	0.0%	±0.2	0	±12	0.0%	±1.1	0
Some other race	20	±32	0.9%	±1.4	46	±40	1.7%	±1.5	31	±45	0.8%	±1.1	319	±266	9.8%	±7.5	105	±90	3.0%	±2.4	80	±75	2.5%	±2.4	253	±168	5.7%	±3.7	0	±12	0.0%	±1.3	51	±55	2.4%	±2.6	224	±126	3.9%	±2.2	192	±124	1.3%	±0.9	91	±87	3.1%	±3.0	168
Two or more races	16	±15	0.7%	±0.6	206	±140	7.7%	±5.1	166	±123	4.1%	±3.2	150	±74	4.6%	±2.3	146	±78	4.1%	±2.2	131	±98	4.1%	±3.2	114	±109	2.5%	±2.3	35	±39	1.4%	±1.5	82	±48	3.8%	±2.3	247	±134	4.4%	±2.3	321	±122	2.1%	±1.0	198	±245	6.6%	±7.6	60
White and Black or African American	0	±12	0.0%	±1.4	94	±74	3.5%	±2.8	34	±49	0.8%	±1.2	22	±24	0.7%	±0.7	51	±46	1.4%	±1.3	0	±12	0.0%	±1.0	76	±75	1.7%	±1.6	0	±12	0.0%	±1.3	16	±24	0.7%	±1.1	135	±96	2.4%	±1.7	82	±50	0.5%	±0.3	170	±251	5.7%	±7.9	45
White and American Indian and Alaska Native	8	±13	0.3%	±0.6	0	±12	0.0%	±1.2	40	±47	1.0%	±1.2	16	±18	0.5%	±0.5	33	±41	0.9%	±1.2	24	±27	0.8%	±0.9	9	±14	0.2%	±0.3	22	±34	0.9%	±1.4	0	±12	0.0%	±1.5	13	±24	0.2%	±0.4	7	±13	0.0%	±0.1	0	±12	0.0%	±1.1	15
White and Asian	8	±15	0.3%	±0.6	24	±37	0.9%	±1.4	21	±27	0.5%	±0.7	0	±12	0.0%	±1.0	13	±20	0.4%	±0.6	37	±44	1.2%	±1.4	0	±12	0.0%	±0.7	13	±20	0.5%	±0.8	17	±19	0.8%	±0.9	13	±13	0.2%	±0.2	20	±20	0.1%	±0.1	6	±10	0.2%	±0.3	0
Black or African American and American Indian and Alaska Native	0	±12	0.0%	±1.4	33	±56	1.2%	±2.1	0	±12	0.0%	±0.8	12	±19	0.4%	±0.6	10	±16	0.3%	±0.5	43	±68	1.4%	±2.2	0	±12	0.0%	±0.7	0	±12	0.0%	±1.3	7	±12	0.3%	±0.6	0	±17	0.0%	±0.6	0	±19	0.0%	±0.2	0	±12	0.0%	±1.1	0
Race alone or in combination with one or more other races
Total population	2,346	±272	2,346	(X)	2,690	±361	2,690	(X)	4,001	±316	4,001	(X)	3,270	±321	3,270	(X)	3,551	±383	3,551	(X)	3,159	±301	3,159	(X)	4,477	±433	4,477	(X)	2,561	±276	2,561	(X)	2,163	±168	2,163	(X)	5,678	±400	5,678	(X)	15,068	±2,463	15,068	(X)	2,978	±571	2,978	(X)	4,105
White	1,590	±217	67.8%	±7.0	1,821	±357	67.7%	±7.5	2,770	±325	69.2%	±7.0	1,921	±265	58.7%	±9.6	2,298	±288	64.7%	±9.5	2,326	±283	73.6%	±5.7	2,434	±350	54.4%	±6.8	2,051	±246	80.1%	±5.2	1,281	±182	59.2%	±7.1	3,965	±498	69.8%	±7.2	10,708	±1,586	71.1%	±3.0	1,312	±493	44.1%	±12.0	2,763
Black or African American	718	±207	30.6%	±7.3	725	±154	27.0%	±6.6	766	±210	19.1%	±5.4	1,005	±235	30.7%	±5.8	1,076	±388	30.3%	±8.9	628	±180	19.9%	±5.3	1,818	±392	40.6%	±6.9	474	±143	18.5%	±5.0	537	±129	24.8%	±6.2	1,432	±394	25.2%	±6.6	3,583	±745	23.8%	±2.2	1,217	±452	40.9%	±11.3	1,053
American Indian and Alaska Native	8	±13	0.3%	±0.6	114	±91	4.2%	±3.4	63	±51	1.6%	±1.3	96	±73	2.9%	±2.2	72	±64	2.0%	±1.8	86	±88	2.7%	±2.8	9	±14	0.2%	±0.3	22	±34	0.9%	±1.4	26	±32	1.2%	±1.5	41	±41	0.7%	±0.7	92	±75	0.6%	±0.5	10	±18	0.3%	±0.6	70
Asian	26	±21	1.1%	±0.9	149	±135	5.5%	±4.8	219	±148	5.5%	±3.7	77	±48	2.4%	±1.5	145	±128	4.1%	±3.6	158	±102	5.0%	±3.3	48	±62	1.1%	±1.4	49	±42	1.9%	±1.6	294	±138	13.6%	±6.1	135	±126	2.4%	±2.3	747	±330	5.0%	±1.6	556	±193	18.7%	±6.4	111
Native Hawaiian and Other Pacific Islander	0	±12	0.0%	±1.4	55	±75	2.0%	±2.7	341	±227	8.5%	±5.5	0	±12	0.0%	±1.0	0	±12	0.0%	±0.9	22	±46	0.7%	±1.5	0	±12	0.0%	±0.7	0	±12	0.0%	±1.3	46	±61	2.1%	±2.7	84	±162	1.5%	±2.8	103	±77	0.7%	±0.6	0	±12	0.0%	±1.1	0
Some other race	20	±32	0.9%	±1.4	94	±106	3.5%	±3.9	31	±45	0.8%	±1.1	370	±268	11.3%	±7.6	113	±90	3.2%	±2.4	85	±74	2.7%	±2.4	282	±175	6.3%	±3.8	0	±12	0.0%	±1.3	69	±54	3.2%	±2.5	289	±166	5.1%	±2.9	215	±137	1.4%	±1.0	91	±87	3.1%	±3.0	168
HISPANIC OR LATINO AND RACE
Total population	2,346	±272	2,346	(X)	2,690	±361	2,690	(X)	4,001	±316	4,001	(X)	3,270	±321	3,270	(X)	3,551	±383	3,551	(X)	3,159	±301	3,159	(X)	4,477	±433	4,477	(X)	2,561	±276	2,561	(X)	2,163	±168	2,163	(X)	5,678	±400	5,678	(X)	15,068	±2,463	15,068	(X)	2,978	±571	2,978	(X)	4,105
Hispanic or Latino (of any race)	19	±28	0.8%	±1.2	187	±121	7.0%	±4.4	204	±128	5.1%	±3.2	432	±292	13.2%	±8.2	328	±168	9.2%	±4.6	210	±135	6.6%	±4.3	378	±186	8.4%	±4.0	130	±95	5.1%	±3.5	269	±123	12.4%	±5.5	760	±231	13.4%	±4.1	2,031	±507	13.5%	±3.9	138	±98	4.6%	±3.5	346
Mexican	19	±28	0.8%	±1.2	131	±101	4.9%	±3.6	87	±70	2.2%	±1.8	214	±181	6.5%	±5.4	39	±37	1.1%	±1.1	58	±99	1.8%	±3.1	48	±49	1.1%	±1.1	80	±88	3.1%	±3.3	138	±100	6.4%	±4.5	411	±160	7.2%	±2.9	1,250	±372	8.3%	±2.8	0	±12	0.0%	±1.1	73
Puerto Rican	0	±12	0.0%	±1.4	17	±22	0.6%	±0.8	37	±45	0.9%	±1.1	42	±45	1.3%	±1.4	142	±118	4.0%	±3.3	78	±73	2.5%	±2.3	155	±89	3.5%	±2.0	21	±25	0.8%	±1.0	3	±5	0.1%	±0.2	277	±152	4.9%	±2.6	558	±262	3.7%	±1.7	106	±85	3.6%	±3.1	47
Cuban	0	±12	0.0%	±1.4	0	±12	0.0%	±1.2	0	±12	0.0%	±0.8	0	±12	0.0%	±1.0	0	±12	0.0%	±0.9	0	±12	0.0%	±1.0	0	±12	0.0%	±0.7	0	±12	0.0%	±1.3	0	±12	0.0%	±1.5	25	±29	0.4%	±0.5	50	±51	0.3%	±0.4	0	±12	0.0%	±1.1	0
Other Hispanic or Latino	0	±12	0.0%	±1.4	39	±32	1.4%	±1.2	80	±99	2.0%	±2.5	176	±237	5.4%	±7.0	147	±102	4.1%	±2.7	74	±61	2.3%	±2.0	175	±148	3.9%	±3.2	29	±40	1.1%	±1.5	128	±75	5.9%	±3.4	47	±34	0.8%	±0.6	173	±89	1.1%	±0.6	32	±35	1.1%	±1.2	226
Not Hispanic or Latino	2,327	±268	99.2%	±1.2	2,503	±347	93.0%	±4.4	3,797	±343	94.9%	±3.2	2,838	±275	86.8%	±8.2	3,223	±377	90.8%	±4.6	2,949	±322	93.4%	±4.3	4,099	±428	91.6%	±4.0	2,431	±261	94.9%	±3.5	1,894	±173	87.6%	±5.5	4,918	±448	86.6%	±4.1	13,037	±2,466	86.5%	±3.9	2,840	±598	95.4%	±3.5	3,759
White alone	1,555	±214	66.3%	±7.1	1,566	±338	58.2%	±8.2	2,544	±336	63.6%	±6.9	1,795	±270	54.9%	±9.7	2,093	±285	58.9%	±9.0	2,154	±306	68.2%	±6.6	2,231	±325	49.8%	±6.9	1,900	±239	74.2%	±6.3	1,056	±168	48.8%	±7.3	3,413	±495	60.1%	±7.2	8,973	±1,572	59.6%	±2.9	1,126	±381	37.8%	±10.3	2,474
Black or African American alone	718	±207	30.6%	±7.3	591	±141	22.0%	±5.9	596	±183	14.9%	±4.6	868	±225	26.5%	±5.8	921	±373	25.9%	±8.7	569	±178	18.0%	±5.3	1,727	±369	38.6%	±6.8	460	±141	18.0%	±4.8	502	±131	23.2%	±6.2	1,129	±368	19.9%	±6.3	3,191	±708	21.2%	±2.3	996	±401	33.4%	±11.8	971
American Indian and Alaska Native alone	0	±12	0.0%	±1.4	81	±76	3.0%	±2.8	23	±27	0.6%	±0.7	19	±30	0.6%	±0.9	0	±12	0.0%	±0.9	19	±31	0.6%	±1.0	0	±12	0.0%	±0.7	0	±12	0.0%	±1.3	12	±21	0.6%	±1.0	26	±35	0.5%	±0.6	55	±68	0.4%	±0.5	0	±12	0.0%	±1.1	0
Asian alone	18	±15	0.8%	±0.6	118	±130	4.4%	±4.7	168	±132	4.2%	±3.2	57	±39	1.7%	±1.2	108	±122	3.0%	±3.5	94	±85	3.0%	±2.7	48	±62	1.1%	±1.4	36	±31	1.4%	±1.2	240	±134	11.1%	±6.0	56	±61	1.0%	±1.1	538	±352	3.6%	±1.9	520	±185	17.5%	±6.2	111
Native Hawaiian and Other Pacific Islander alone	0	±12	0.0%	±1.4	0	±12	0.0%	±1.2	300	±209	7.5%	±5.1	0	±12	0.0%	±1.0	0	±12	0.0%	±0.9	0	±12	0.0%	±1.0	0	±12	0.0%	±0.7	0	±12	0.0%	±1.3	27	±54	1.2%	±2.4	63	±157	1.1%	±2.7	0	±19	0.0%	±0.2	0	±12	0.0%	±1.1	0
Some other race alone	20	±32	0.9%	±1.4	0	±12	0.0%	±1.2	0	±12	0.0%	±0.8	0	±12	0.0%	±1.0	0	±12	0.0%	±0.9	0	±12	0.0%	±1.0	8	±13	0.2%	±0.3	0	±12	0.0%	±1.3	0	±12	0.0%	±1.5	17	±24	0.3%	±0.4	0	±19	0.0%	±0.2	0	±12	0.0%	±1.1	143
Two or more races	16	±15	0.7%	±0.6	147	±97	5.5%	±3.6	166	±123	4.1%	±3.2	99	±69	3.0%	±2.1	101	±71	2.8%	±2.0	113	±85	3.6%	±2.8	85	±76	1.9%	±1.6	35	±39	1.4%	±1.5	57	±45	2.6%	±2.1	214	±121	3.8%	±2.1	280	±106	1.9%	±0.8	198	±245	6.6%	±7.6	60
Two races including Some other race	0	±12	0.0%	±1.4	0	±12	0.0%	±1.2	0	±12	0.0%	±0.8	0	±12	0.0%	±1.0	0	±12	0.0%	±0.9	0	±12	0.0%	±1.0	0	±12	0.0%	±0.7	0	±12	0.0%	±1.3	0	±12	0.0%	±1.5	37	±56	0.7%	±1.0	0	±19	0.0%	±0.2	0	±12	0.0%	±1.1	0
Two races excluding Some other race, and Three or more races	16	±15	0.7%	±0.6	147	±97	5.5%	±3.6	166	±123	4.1%	±3.2	99	±69	3.0%	±2.1	101	±71	2.8%	±2.0	113	±85	3.6%	±2.8	85	±76	1.9%	±1.6	35	±39	1.4%	±1.5	57	±45	2.6%	±2.1	177	±115	3.1%	±2.0	280	±106	1.9%	±0.8	198	±245	6.6%	±7.6	60
Total housing units	1,273	±41	(X)	(X)	1,505	±42	(X)	(X)	1,747	±87	(X)	(X)	1,694	±69	(X)	(X)	2,283	±65	(X)	(X)	1,518	±45	(X)	(X)	1,894	±49	(X)	(X)	1,255	±50	(X)	(X)	990	±52	(X)	(X)	1,097	±68	(X)	(X)	485	±36	(X)	(X)	1,305	±72	(X)	(X)	1,836
CITIZEN, VOTING AGE POPULATION
Citizen, 18 and over population	1,817	±258	1,817	(X)	2,024	±258	2,024	(X)	2,775	±252	2,775	(X)	2,397	±216	2,397	(X)	3,157	±344	3,157	(X)	2,428	±253	2,428	(X)	3,268	±285	3,268	(X)	1,951	±218	1,951	(X)	1,563	±165	1,563	(X)	3,761	±305	3,761	(X)	14,444	±2,482	14,444	(X)	1,942	±315	1,942	(X)	3,192
Male	1,005	±226	55.3%	±6.8	1,036	±204	51.2%	±5.5	1,335	±196	48.1%	±4.9	1,185	±192	49.4%	±5.9	1,809	±264	57.3%	±4.7	1,351	±208	55.6%	±4.9	1,605	±184	49.1%	±4.1	1,033	±153	52.9%	±5.8	888	±155	56.8%	±5.5	2,349	±285	62.5%	±4.2	11,764	±2,181	81.4%	±2.4	1,120	±227	57.7%	±6.8	1,661
Female	812	±124	44.7%	±6.8	988	±131	48.8%	±5.5	1,440	±176	51.9%	±4.9	1,212	±161	50.6%	±5.9	1,348	±192	42.7%	±4.7	1,077	±136	44.4%	±4.9	1,663	±206	50.9%	±4.1	918	±161	47.1%	±5.8	675	±80	43.2%	±5.5	1,412	±163	37.5%	±4.2	2,680	±461	18.6%	±2.4	822	±183	42.3%	±6.8	1,531
[truncated: 275 more columns]
