# Supplementary material for: Estimating the Health Effects of Adding Bicycle and Pedestrian Paths at the Census Tract Level: Multiple Model Comparison
Source: JMIR Public Health Surveill. 2022 Aug 24;8(8):e37379. doi: 10.2196/37379 (PMC9453587; doi:10.2196/37379)
Supplement: Multimedia Appendix 1 [file publichealth_v8i8e37379_app1.zip › appendix_1/norfolk/DP05-DEMOGRAPHICS/2012/ACS_2012_DP05_data.csv]

Label (Grouping)	Census Tract 1, Norfolk city, Virginia!!Estimate	Census Tract 1, Norfolk city, Virginia!!Margin of Error	Census Tract 1, Norfolk city, Virginia!!Percent	Census Tract 1, Norfolk city, Virginia!!Percent Margin of Error	Census Tract 2.01, Norfolk city, Virginia!!Estimate	Census Tract 2.01, Norfolk city, Virginia!!Margin of Error	Census Tract 2.01, Norfolk city, Virginia!!Percent	Census Tract 2.01, Norfolk city, Virginia!!Percent Margin of Error	Census Tract 2.02, Norfolk city, Virginia!!Estimate	Census Tract 2.02, Norfolk city, Virginia!!Margin of Error	Census Tract 2.02, Norfolk city, Virginia!!Percent	Census Tract 2.02, Norfolk city, Virginia!!Percent Margin of Error	Census Tract 3, Norfolk city, Virginia!!Estimate	Census Tract 3, Norfolk city, Virginia!!Margin of Error	Census Tract 3, Norfolk city, Virginia!!Percent	Census Tract 3, Norfolk city, Virginia!!Percent Margin of Error	Census Tract 4, Norfolk city, Virginia!!Estimate	Census Tract 4, Norfolk city, Virginia!!Margin of Error	Census Tract 4, Norfolk city, Virginia!!Percent	Census Tract 4, Norfolk city, Virginia!!Percent Margin of Error	Census Tract 5, Norfolk city, Virginia!!Estimate	Census Tract 5, Norfolk city, Virginia!!Margin of Error	Census Tract 5, Norfolk city, Virginia!!Percent	Census Tract 5, Norfolk city, Virginia!!Percent Margin of Error	Census Tract 6, Norfolk city, Virginia!!Estimate	Census Tract 6, Norfolk city, Virginia!!Margin of Error	Census Tract 6, Norfolk city, Virginia!!Percent	Census Tract 6, Norfolk city, Virginia!!Percent Margin of Error	Census Tract 7, Norfolk city, Virginia!!Estimate	Census Tract 7, Norfolk city, Virginia!!Margin of Error	Census Tract 7, Norfolk city, Virginia!!Percent	Census Tract 7, Norfolk city, Virginia!!Percent Margin of Error	Census Tract 8, Norfolk city, Virginia!!Estimate	Census Tract 8, Norfolk city, Virginia!!Margin of Error	Census Tract 8, Norfolk city, Virginia!!Percent	Census Tract 8, Norfolk city, Virginia!!Percent Margin of Error	Census Tract 9.01, Norfolk city, Virginia!!Estimate	Census Tract 9.01, Norfolk city, Virginia!!Margin of Error	Census Tract 9.01, Norfolk city, Virginia!!Percent	Census Tract 9.01, Norfolk city, Virginia!!Percent Margin of Error	Census Tract 9.02, Norfolk city, Virginia!!Estimate	Census Tract 9.02, Norfolk city, Virginia!!Margin of Error	Census Tract 9.02, Norfolk city, Virginia!!Percent	Census Tract 9.02, Norfolk city, Virginia!!Percent Margin of Error	Census Tract 11, Norfolk city, Virginia!!Estimate	Census Tract 11, Norfolk city, Virginia!!Margin of Error	Census Tract 11, Norfolk city, Virginia!!Percent	Census Tract 11, Norfolk city, Virginia!!Percent Margin of Error	Census Tract 12, Norfolk city, Virginia!!Estimate
SEX AND AGE
Total population	2,542	±269	2,542	(X)	2,929	±591	2,929	(X)	4,067	±414	4,067	(X)	3,460	±447	3,460	(X)	3,468	±446	3,468	(X)	2,767	±421	2,767	(X)	4,565	±369	4,565	(X)	2,747	±300	2,747	(X)	2,445	±257	2,445	(X)	4,516	±394	4,516	(X)	13,494	±2,305	13,494	(X)	2,619	±492	2,619	(X)	3,822
Male	1,344	±215	52.9%	±5.7	1,751	±416	59.8%	±5.6	1,728	±220	42.5%	±4.2	1,837	±325	53.1%	±5.3	1,885	±247	54.4%	±6.3	1,281	±197	46.3%	±3.5	2,278	±296	49.9%	±3.8	1,331	±182	48.5%	±4.5	1,338	±181	54.7%	±5.1	2,391	±258	52.9%	±4.3	11,072	±1,885	82.1%	±2.3	1,470	±289	56.1%	±5.4	2,098
Female	1,198	±181	47.1%	±5.7	1,178	±261	40.2%	±5.6	2,339	±319	57.5%	±4.2	1,623	±253	46.9%	±5.3	1,583	±355	45.6%	±6.3	1,486	±266	53.7%	±3.5	2,287	±202	50.1%	±3.8	1,416	±208	51.5%	±4.5	1,107	±177	45.3%	±5.1	2,125	±291	47.1%	±4.3	2,422	±544	17.9%	±2.3	1,149	±277	43.9%	±5.4	1,724
Under 5 years	118	±86	4.6%	±3.2	224	±254	7.6%	±8.2	264	±107	6.5%	±2.5	316	±164	9.1%	±4.3	74	±69	2.1%	±1.9	407	±152	14.7%	±4.1	382	±145	8.4%	±3.2	222	±110	8.1%	±3.9	125	±91	5.1%	±3.6	859	±169	19.0%	±3.1	419	±100	3.1%	±0.9	236	±102	9.0%	±3.5	305
5 to 9 years	23	±26	0.9%	±1.0	96	±78	3.3%	±2.5	269	±88	6.6%	±2.0	249	±112	7.2%	±3.1	157	±176	4.5%	±5.0	206	±126	7.4%	±4.0	366	±135	8.0%	±2.8	153	±76	5.6%	±2.5	182	±90	7.4%	±3.3	555	±146	12.3%	±3.0	184	±77	1.4%	±0.6	173	±81	6.6%	±3.0	123
10 to 14 years	177	±107	7.0%	±4.1	116	±123	4.0%	±4.2	314	±129	7.7%	±2.8	105	±67	3.0%	±1.9	70	±74	2.0%	±2.2	89	±62	3.2%	±2.0	362	±100	7.9%	±2.1	147	±76	5.4%	±2.5	198	±90	8.1%	±3.4	341	±111	7.6%	±2.3	87	±58	0.6%	±0.4	111	±131	4.2%	±4.5	235
15 to 19 years	180	±88	7.1%	±3.3	147	±80	5.0%	±2.4	344	±149	8.5%	±3.3	149	±82	4.3%	±2.3	209	±164	6.0%	±4.3	86	±70	3.1%	±2.4	233	±146	5.1%	±3.2	184	±83	6.7%	±2.8	192	±82	7.9%	±3.3	222	±91	4.9%	±2.0	1,384	±508	10.3%	±2.5	175	±110	6.7%	±3.6	149
20 to 24 years	296	±153	11.6%	±5.6	539	±213	18.4%	±6.4	307	±126	7.5%	±3.1	343	±167	9.9%	±4.2	358	±189	10.3%	±4.8	180	±117	6.5%	±4.3	512	±181	11.2%	±3.8	395	±167	14.4%	±5.7	337	±156	13.8%	±6.1	956	±173	21.2%	±3.6	7,936	±1,422	58.8%	±3.0	567	±184	21.6%	±7.3	685
25 to 34 years	380	±146	14.9%	±5.4	836	±245	28.5%	±6.7	690	±173	17.0%	±4.0	578	±215	16.7%	±5.5	736	±307	21.2%	±8.5	645	±158	23.3%	±4.5	1,066	±211	23.4%	±4.2	273	±126	9.9%	±4.5	377	±168	15.4%	±6.7	1,052	±205	23.3%	±4.2	2,558	±466	19.0%	±2.9	559	±205	21.3%	±7.0	674
35 to 44 years	401	±99	15.8%	±4.0	271	±145	9.3%	±4.4	588	±153	14.5%	±3.5	404	±79	11.7%	±2.7	281	±115	8.1%	±3.3	307	±102	11.1%	±3.4	476	±117	10.4%	±2.6	318	±107	11.6%	±3.3	391	±100	16.0%	±3.9	392	±127	8.7%	±2.6	811	±295	6.0%	±1.6	254	±130	9.7%	±3.8	329
45 to 54 years	420	±131	16.5%	±4.9	267	±90	9.1%	±3.5	623	±131	15.3%	±3.3	503	±148	14.5%	±4.2	902	±239	26.0%	±6.7	341	±90	12.3%	±3.4	573	±129	12.6%	±2.7	451	±120	16.4%	±4.6	364	±120	14.9%	±5.3	79	±51	1.7%	±1.1	89	±52	0.7%	±0.4	320	±106	12.2%	±3.8	416
55 to 59 years	134	±63	5.3%	±2.5	154	±78	5.3%	±2.5	128	±56	3.1%	±1.4	311	±123	9.0%	±3.4	248	±95	7.2%	±3.2	146	±63	5.3%	±2.4	172	±84	3.8%	±1.8	176	±59	6.4%	±2.1	97	±52	4.0%	±2.2	8	±21	0.2%	±0.5	20	±16	0.1%	±0.1	61	±38	2.3%	±1.4	265
60 to 64 years	128	±61	5.0%	±2.6	123	±79	4.2%	±2.6	181	±64	4.5%	±1.7	200	±78	5.8%	±2.4	241	±108	6.9%	±3.2	141	±60	5.1%	±2.2	159	±63	3.5%	±1.4	108	±61	3.9%	±2.3	50	±32	2.0%	±1.3	9	±18	0.2%	±0.4	0	±19	0.0%	±0.3	70	±46	2.7%	±1.7	216
65 to 74 years	105	±53	4.1%	±2.2	91	±53	3.1%	±2.1	228	±104	5.6%	±2.4	140	±58	4.0%	±1.8	192	±67	5.5%	±2.0	134	±43	4.8%	±1.7	179	±62	3.9%	±1.3	159	±55	5.8%	±2.2	53	±36	2.2%	±1.5	43	±51	1.0%	±1.1	0	±19	0.0%	±0.3	61	±39	2.3%	±1.5	192
75 to 84 years	169	±110	6.6%	±4.3	46	±68	1.6%	±2.3	86	±43	2.1%	±1.1	102	±44	2.9%	±1.3	0	±12	0.0%	±1.0	47	±30	1.7%	±1.1	30	±32	0.7%	±0.7	89	±44	3.2%	±1.6	75	±49	3.1%	±1.9	0	±12	0.0%	±0.8	6	±10	0.0%	±0.1	24	±32	0.9%	±1.2	197
85 years and over	11	±18	0.4%	±0.7	19	±22	0.6%	±0.7	45	±39	1.1%	±0.9	60	±34	1.7%	±1.0	0	±12	0.0%	±1.0	38	±31	1.4%	±1.1	55	±39	1.2%	±0.8	72	±44	2.6%	±1.6	4	±7	0.2%	±0.3	0	±12	0.0%	±0.8	0	±19	0.0%	±0.3	8	±10	0.3%	±0.4	36
Median age (years)	39.4	±4.9	(X)	(X)	28.6	±1.5	(X)	(X)	33.2	±3.8	(X)	(X)	34.7	±7.8	(X)	(X)	41.5	±9.1	(X)	(X)	31.1	±3.2	(X)	(X)	27.6	±1.3	(X)	(X)	35.0	±6.0	(X)	(X)	29.0	±2.3	(X)	(X)	21.1	±0.6	(X)	(X)	22.4	±0.3	(X)	(X)	26.1	±2.5	(X)	(X)	30.7
18 years and over	2,114	±232	83.2%	±4.8	2,372	±435	81.0%	±6.7	3,054	±289	75.1%	±3.6	2,734	±369	79.0%	±6.0	3,044	±341	87.8%	±4.3	2,037	±245	73.6%	±6.7	3,279	±286	71.8%	±3.0	2,086	±201	75.9%	±3.6	1,805	±173	73.8%	±5.1	2,653	±226	58.7%	±2.8	12,793	±2,279	94.8%	±1.0	2,034	±360	77.7%	±7.0	3,085
21 years and over	2,008	±222	79.0%	±5.5	2,298	±436	78.5%	±6.7	2,840	±265	69.8%	±4.3	2,591	±359	74.9%	±6.9	2,894	±316	83.4%	±5.4	1,954	±206	70.6%	±7.0	3,144	±258	68.9%	±3.0	1,893	±187	68.9%	±3.8	1,642	±161	67.2%	±5.7	2,271	±249	50.3%	±3.6	9,676	±1,684	71.7%	±2.4	1,859	±328	71.0%	±7.3	2,977
62 years and over	353	±109	13.9%	±4.6	260	±146	8.9%	±4.9	456	±127	11.2%	±2.9	448	±105	12.9%	±3.4	364	±130	10.5%	±4.0	300	±74	10.8%	±3.1	341	±90	7.5%	±1.7	368	±37	13.4%	±2.0	168	±69	6.9%	±2.7	52	±53	1.2%	±1.2	6	±10	0.0%	±0.1	147	±68	5.6%	±2.6	530
65 years and over	285	±105	11.2%	±4.2	156	±85	5.3%	±3.0	359	±120	8.8%	±2.7	302	±71	8.7%	±2.3	192	±67	5.5%	±2.0	219	±50	7.9%	±2.1	264	±70	5.8%	±1.4	320	±25	11.6%	±1.5	132	±64	5.4%	±2.5	43	±51	1.0%	±1.1	6	±10	0.0%	±0.1	93	±45	3.6%	±1.8	425
18 years and over	2,114	±232	2,114	(X)	2,372	±435	2,372	(X)	3,054	±289	3,054	(X)	2,734	±369	2,734	(X)	3,044	±341	3,044	(X)	2,037	±245	2,037	(X)	3,279	±286	3,279	(X)	2,086	±201	2,086	(X)	1,805	±173	1,805	(X)	2,653	±226	2,653	(X)	12,793	±2,279	12,793	(X)	2,034	±360	2,034	(X)	3,085
Male	1,080	±175	51.1%	±5.1	1,354	±315	57.1%	±5.7	1,244	±167	40.7%	±4.3	1,469	±308	53.7%	±6.1	1,711	±228	56.2%	±6.5	1,023	±133	50.2%	±4.3	1,459	±216	44.5%	±4.2	1,048	±153	50.2%	±5.0	929	±152	51.5%	±5.8	1,371	±153	51.7%	±4.5	10,648	±1,882	83.2%	±2.4	1,118	±266	55.0%	±7.0	1,689
Female	1,034	±138	48.9%	±5.1	1,018	±199	42.9%	±5.7	1,810	±225	59.3%	±4.3	1,265	±185	46.3%	±6.1	1,333	±283	43.8%	±6.5	1,014	±167	49.8%	±4.3	1,820	±172	55.5%	±4.2	1,038	±138	49.8%	±5.0	876	±121	48.5%	±5.8	1,282	±175	48.3%	±4.5	2,145	±520	16.8%	±2.4	916	±195	45.0%	±7.0	1,396
65 years and over	285	±105	285	(X)	156	±85	156	(X)	359	±120	359	(X)	302	±71	302	(X)	192	±67	192	(X)	219	±50	219	(X)	264	±70	264	(X)	320	±25	320	(X)	132	±64	132	(X)	43	±51	43	(X)	6	±10	6	(X)	93	±45	93	(X)	425
Male	110	±54	38.6%	±9.3	78	±74	50.0%	±30.1	121	±53	33.7%	±12.8	142	±55	47.0%	±13.4	144	±67	75.0%	±16.6	102	±43	46.6%	±14.3	136	±50	51.5%	±13.0	103	±35	32.2%	±10.4	51	±31	38.6%	±14.4	21	±37	48.8%	±51.2	6	±10	100.0%	±100.0	37	±34	39.8%	±27.7	166
Female	175	±63	61.4%	±9.3	78	±49	50.0%	±30.1	238	±101	66.3%	±12.8	160	±54	53.0%	±13.4	48	±32	25.0%	±16.6	117	±37	53.4%	±14.3	128	±47	48.5%	±13.0	217	±37	67.8%	±10.4	81	±44	61.4%	±14.4	22	±33	51.2%	±51.2	0	±19	0.0%	±100.0	56	±35	60.2%	±27.7	259
RACE
Total population	2,542	±269	2,542	(X)	2,929	±591	2,929	(X)	4,067	±414	4,067	(X)	3,460	±447	3,460	(X)	3,468	±446	3,468	(X)	2,767	±421	2,767	(X)	4,565	±369	4,565	(X)	2,747	±300	2,747	(X)	2,445	±257	2,445	(X)	4,516	±394	4,516	(X)	13,494	±2,305	13,494	(X)	2,619	±492	2,619	(X)	3,822
One race	2,532	±273	99.6%	±0.7	2,782	±572	95.0%	±4.4	3,937	±408	96.8%	±2.7	3,162	±450	91.4%	±4.7	3,412	±448	98.4%	±1.4	2,635	±379	95.2%	±4.2	4,339	±373	95.0%	±3.4	2,698	±289	98.2%	±2.1	2,407	±247	98.4%	±2.3	4,296	±383	95.1%	±2.4	13,166	±2,296	97.6%	±1.2	2,440	±432	93.2%	±6.7	3,780
Two or more races	10	±18	0.4%	±0.7	147	±135	5.0%	±4.4	130	±115	3.2%	±2.7	298	±164	8.6%	±4.7	56	±47	1.6%	±1.4	132	±126	4.8%	±4.2	226	±155	5.0%	±3.4	49	±59	1.8%	±2.1	38	±56	1.6%	±2.3	220	±113	4.9%	±2.4	328	±161	2.4%	±1.2	179	±193	6.8%	±6.7	42
One race	2,532	±273	99.6%	±0.7	2,782	±572	95.0%	±4.4	3,937	±408	96.8%	±2.7	3,162	±450	91.4%	±4.7	3,412	±448	98.4%	±1.4	2,635	±379	95.2%	±4.2	4,339	±373	95.0%	±3.4	2,698	±289	98.2%	±2.1	2,407	±247	98.4%	±2.3	4,296	±383	95.1%	±2.4	13,166	±2,296	97.6%	±1.2	2,440	±432	93.2%	±6.7	3,780
White	1,701	±285	66.9%	±8.1	1,523	±288	52.0%	±9.4	2,929	±351	72.0%	±5.5	2,057	±409	59.5%	±9.1	2,531	±501	73.0%	±10.7	2,042	±351	73.8%	±7.2	2,310	±383	50.6%	±6.7	1,998	±327	72.7%	±11.2	1,430	±231	58.5%	±9.3	2,630	±356	58.2%	±7.3	8,281	±1,632	61.4%	±4.0	1,171	±345	44.7%	±10.8	2,753
Black or African American	752	±204	29.6%	±7.3	855	±390	29.2%	±11.0	607	±127	14.9%	±2.6	793	±306	22.9%	±8.2	695	±306	20.0%	±8.5	489	±160	17.7%	±5.4	1,652	±275	36.2%	±5.7	478	±223	17.4%	±6.9	768	±262	31.4%	±9.2	1,285	±354	28.5%	±6.6	3,856	±690	28.6%	±3.7	699	±309	26.7%	±10.4	756
American Indian and Alaska Native	0	±12	0.0%	±1.4	0	±12	0.0%	±1.2	5	±9	0.1%	±0.2	0	±12	0.0%	±1.0	0	±12	0.0%	±1.0	23	±37	0.8%	±1.3	0	±12	0.0%	±0.8	0	±12	0.0%	±1.3	35	±45	1.4%	±1.8	56	±51	1.2%	±1.1	149	±140	1.1%	±1.1	27	±43	1.0%	±1.6	49
Cherokee tribal grouping	0	±12	0.0%	±1.4	0	±12	0.0%	±1.2	5	±9	0.1%	±0.2	0	±12	0.0%	±1.0	0	±12	0.0%	±1.0	0	±12	0.0%	±1.3	0	±12	0.0%	±0.8	0	±12	0.0%	±1.3	0	±12	0.0%	±1.4	23	±36	0.5%	±0.8	16	±28	0.1%	±0.2	0	±12	0.0%	±1.3	0
Chippewa tribal grouping	0	±12	0.0%	±1.4	0	±12	0.0%	±1.2	0	±12	0.0%	±0.9	0	±12	0.0%	±1.0	0	±12	0.0%	±1.0	0	±12	0.0%	±1.3	0	±12	0.0%	±0.8	0	±12	0.0%	±1.3	0	±12	0.0%	±1.4	0	±12	0.0%	±0.8	0	±19	0.0%	±0.3	0	±12	0.0%	±1.3	0
Navajo tribal grouping	0	±12	0.0%	±1.4	0	±12	0.0%	±1.2	0	±12	0.0%	±0.9	0	±12	0.0%	±1.0	0	±12	0.0%	±1.0	0	±12	0.0%	±1.3	0	±12	0.0%	±0.8	0	±12	0.0%	±1.3	0	±12	0.0%	±1.4	0	±12	0.0%	±0.8	0	±19	0.0%	±0.3	0	±12	0.0%	±1.3	0
Sioux tribal grouping	0	±12	0.0%	±1.4	0	±12	0.0%	±1.2	0	±12	0.0%	±0.9	0	±12	0.0%	±1.0	0	±12	0.0%	±1.0	0	±12	0.0%	±1.3	0	±12	0.0%	±0.8	0	±12	0.0%	±1.3	0	±12	0.0%	±1.4	0	±12	0.0%	±0.8	0	±19	0.0%	±0.3	6	±9	0.2%	±0.3	0
Asian	79	±66	3.1%	±2.7	193	±184	6.6%	±6.0	137	±111	3.4%	±2.8	28	±45	0.8%	±1.3	88	±60	2.5%	±1.7	81	±90	2.9%	±3.2	148	±107	3.2%	±2.4	222	±206	8.1%	±7.5	146	±108	6.0%	±4.5	54	±46	1.2%	±1.0	641	±327	4.8%	±2.1	477	±233	18.2%	±8.9	108
Asian Indian	0	±12	0.0%	±1.4	0	±12	0.0%	±1.2	9	±16	0.2%	±0.4	0	±12	0.0%	±1.0	0	±12	0.0%	±1.0	0	±12	0.0%	±1.3	0	±12	0.0%	±0.8	0	±12	0.0%	±1.3	12	±21	0.5%	±0.9	0	±12	0.0%	±0.8	110	±128	0.8%	±0.9	9	±16	0.3%	±0.6	20
Chinese	0	±12	0.0%	±1.4	0	±12	0.0%	±1.2	0	±12	0.0%	±0.9	0	±12	0.0%	±1.0	0	±12	0.0%	±1.0	16	±24	0.6%	±0.9	0	±12	0.0%	±0.8	0	±12	0.0%	±1.3	4	±6	0.2%	±0.2	0	±12	0.0%	±0.8	91	±83	0.7%	±0.6	31	±53	1.2%	±2.0	8
Filipino	34	±32	1.3%	±1.3	31	±50	1.1%	±1.7	120	±110	3.0%	±2.8	0	±12	0.0%	±1.0	70	±53	2.0%	±1.5	65	±87	2.3%	±3.1	114	±110	2.5%	±2.4	222	±206	8.1%	±7.5	120	±106	4.9%	±4.4	0	±12	0.0%	±0.8	279	±150	2.1%	±1.0	367	±221	14.0%	±8.6	73
Japanese	39	±56	1.5%	±2.2	0	±12	0.0%	±1.2	8	±13	0.2%	±0.3	28	±45	0.8%	±1.3	0	±12	0.0%	±1.0	0	±12	0.0%	±1.3	19	±30	0.4%	±0.7	0	±12	0.0%	±1.3	0	±12	0.0%	±1.4	33	±41	0.7%	±0.9	0	±19	0.0%	±0.3	0	±12	0.0%	±1.3	0
Korean	0	±12	0.0%	±1.4	81	±122	2.8%	±4.2	0	±12	0.0%	±0.9	0	±12	0.0%	±1.0	0	±12	0.0%	±1.0	0	±12	0.0%	±1.3	15	±24	0.3%	±0.5	0	±12	0.0%	±1.3	0	±12	0.0%	±1.4	12	±18	0.3%	±0.4	0	±19	0.0%	±0.3	28	±41	1.1%	±1.6	0
Vietnamese	0	±12	0.0%	±1.4	0	±12	0.0%	±1.2	0	±12	0.0%	±0.9	0	±12	0.0%	±1.0	0	±12	0.0%	±1.0	0	±12	0.0%	±1.3	0	±12	0.0%	±0.8	0	±12	0.0%	±1.3	10	±16	0.4%	±0.7	0	±12	0.0%	±0.8	29	±32	0.2%	±0.2	22	±65	0.8%	±2.4	0
Other Asian	6	±15	0.2%	±0.6	81	±132	2.8%	±4.4	0	±12	0.0%	±0.9	0	±12	0.0%	±1.0	18	±30	0.5%	±0.9	0	±12	0.0%	±1.3	0	±12	0.0%	±0.8	0	±12	0.0%	±1.3	0	±12	0.0%	±1.4	9	±14	0.2%	±0.3	132	±143	1.0%	±1.1	20	±25	0.8%	±0.9	7
Native Hawaiian and Other Pacific Islander	0	±12	0.0%	±1.4	0	±12	0.0%	±1.2	239	±224	5.9%	±5.4	0	±12	0.0%	±1.0	0	±12	0.0%	±1.0	0	±12	0.0%	±1.3	0	±12	0.0%	±0.8	0	±12	0.0%	±1.3	25	±51	1.0%	±2.1	89	±154	2.0%	±3.4	12	±20	0.1%	±0.2	0	±12	0.0%	±1.3	0
Native Hawaiian	0	±12	0.0%	±1.4	0	±12	0.0%	±1.2	0	±12	0.0%	±0.9	0	±12	0.0%	±1.0	0	±12	0.0%	±1.0	0	±12	0.0%	±1.3	0	±12	0.0%	±0.8	0	±12	0.0%	±1.3	0	±12	0.0%	±1.4	0	±12	0.0%	±0.8	2	±4	0.0%	±0.1	0	±12	0.0%	±1.3	0
Guamanian or Chamorro	0	±12	0.0%	±1.4	0	±12	0.0%	±1.2	0	±12	0.0%	±0.9	0	±12	0.0%	±1.0	0	±12	0.0%	±1.0	0	±12	0.0%	±1.3	0	±12	0.0%	±0.8	0	±12	0.0%	±1.3	0	±12	0.0%	±1.4	0	±12	0.0%	±0.8	0	±19	0.0%	±0.3	0	±12	0.0%	±1.3	0
Samoan	0	±12	0.0%	±1.4	0	±12	0.0%	±1.2	0	±12	0.0%	±0.9	0	±12	0.0%	±1.0	0	±12	0.0%	±1.0	0	±12	0.0%	±1.3	0	±12	0.0%	±0.8	0	±12	0.0%	±1.3	0	±12	0.0%	±1.4	89	±154	2.0%	±3.4	10	±20	0.1%	±0.1	0	±12	0.0%	±1.3	0
Other Pacific Islander	0	±12	0.0%	±1.4	0	±12	0.0%	±1.2	239	±224	5.9%	±5.4	0	±12	0.0%	±1.0	0	±12	0.0%	±1.0	0	±12	0.0%	±1.3	0	±12	0.0%	±0.8	0	±12	0.0%	±1.3	25	±51	1.0%	±2.1	0	±12	0.0%	±0.8	0	±19	0.0%	±0.3	0	±12	0.0%	±1.3	0
Some other race	0	±12	0.0%	±1.4	211	±323	7.2%	±10.7	20	±24	0.5%	±0.6	284	±175	8.2%	±5.0	98	±99	2.8%	±2.8	0	±12	0.0%	±1.3	229	±196	5.0%	±4.3	0	±12	0.0%	±1.3	3	±6	0.1%	±0.2	182	±106	4.0%	±2.3	227	±138	1.7%	±1.0	66	±104	2.5%	±4.0	114
Two or more races	10	±18	0.4%	±0.7	147	±135	5.0%	±4.4	130	±115	3.2%	±2.7	298	±164	8.6%	±4.7	56	±47	1.6%	±1.4	132	±126	4.8%	±4.2	226	±155	5.0%	±3.4	49	±59	1.8%	±2.1	38	±56	1.6%	±2.3	220	±113	4.9%	±2.4	328	±161	2.4%	±1.2	179	±193	6.8%	±6.7	42
White and Black or African American	0	±12	0.0%	±1.4	109	±125	3.7%	±4.1	21	±24	0.5%	±0.6	9	±17	0.3%	±0.5	15	±25	0.4%	±0.7	0	±12	0.0%	±1.3	164	±126	3.6%	±2.7	49	±59	1.8%	±2.1	0	±12	0.0%	±1.4	131	±98	2.9%	±2.1	88	±57	0.7%	±0.4	142	±196	5.4%	±6.9	20
White and American Indian and Alaska Native	10	±18	0.4%	±0.7	0	±12	0.0%	±1.2	5	±8	0.1%	±0.2	38	±45	1.1%	±1.3	22	±24	0.6%	±0.7	6	±10	0.2%	±0.4	0	±12	0.0%	±0.8	0	±12	0.0%	±1.3	0	±12	0.0%	±1.4	0	±12	0.0%	±0.8	9	±14	0.1%	±0.1	0	±12	0.0%	±1.3	0
White and Asian	0	±12	0.0%	±1.4	15	±25	0.5%	±0.9	46	±52	1.1%	±1.3	0	±12	0.0%	±1.0	19	±28	0.5%	±0.8	13	±24	0.5%	±0.9	11	±20	0.2%	±0.4	0	±12	0.0%	±1.3	6	±11	0.2%	±0.4	62	±55	1.4%	±1.2	49	±46	0.4%	±0.3	23	±23	0.9%	±0.9	0
Black or African American and American Indian and Alaska Native	0	±12	0.0%	±1.4	23	±38	0.8%	±1.3	0	±12	0.0%	±0.9	63	±80	1.8%	±2.3	0	±12	0.0%	±1.0	90	±113	3.3%	±3.9	0	±12	0.0%	±0.8	0	±12	0.0%	±1.3	21	±36	0.9%	±1.5	0	±12	0.0%	±0.8	0	±19	0.0%	±0.3	0	±12	0.0%	±1.3	0
Race alone or in combination with one or more other races
Total population	2,542	±269	2,542	(X)	2,929	±591	2,929	(X)	4,067	±414	4,067	(X)	3,460	±447	3,460	(X)	3,468	±446	3,468	(X)	2,767	±421	2,767	(X)	4,565	±369	4,565	(X)	2,747	±300	2,747	(X)	2,445	±257	2,445	(X)	4,516	±394	4,516	(X)	13,494	±2,305	13,494	(X)	2,619	±492	2,619	(X)	3,822
White	1,711	±284	67.3%	±8.2	1,647	±317	56.2%	±9.8	3,055	±382	75.1%	±6.0	2,272	±384	65.7%	±8.2	2,587	±497	74.6%	±10.5	2,076	±359	75.0%	±6.9	2,536	±407	55.6%	±6.9	2,047	±333	74.5%	±11.0	1,436	±231	58.7%	±9.2	2,850	±372	63.1%	±7.3	8,563	±1,643	63.5%	±3.9	1,350	±403	51.5%	±10.6	2,795
Black or African American	752	±204	29.6%	±7.3	987	±402	33.7%	±10.6	647	±132	15.9%	±2.7	938	±325	27.1%	±8.3	710	±306	20.5%	±8.5	579	±190	20.9%	±5.8	1,816	±305	39.8%	±6.3	527	±239	19.2%	±7.2	800	±274	32.7%	±9.5	1,416	±375	31.4%	±6.9	4,006	±678	29.7%	±3.7	841	±357	32.1%	±10.5	798
American Indian and Alaska Native	10	±18	0.4%	±0.7	23	±38	0.8%	±1.3	10	±12	0.2%	±0.3	174	±148	5.0%	±4.2	22	±24	0.6%	±0.7	119	±120	4.3%	±4.2	0	±12	0.0%	±0.8	0	±12	0.0%	±1.3	67	±95	2.7%	±3.8	56	±51	1.2%	±1.1	158	±141	1.2%	±1.1	27	±43	1.0%	±1.6	71
Asian	79	±66	3.1%	±2.7	208	±187	7.1%	±6.1	202	±137	5.0%	±3.4	48	±54	1.4%	±1.6	107	±61	3.1%	±1.7	117	±106	4.2%	±3.7	178	±114	3.9%	±2.5	222	±206	8.1%	±7.5	152	±113	6.2%	±4.7	143	±85	3.2%	±1.8	818	±334	6.1%	±2.0	500	±231	19.1%	±8.9	108
Native Hawaiian and Other Pacific Islander	0	±12	0.0%	±1.4	0	±12	0.0%	±1.2	278	±208	6.8%	±5.0	0	±12	0.0%	±1.0	0	±12	0.0%	±1.0	23	±49	0.8%	±1.7	0	±12	0.0%	±0.8	0	±12	0.0%	±1.3	25	±51	1.0%	±2.1	116	±158	2.6%	±3.5	78	±72	0.6%	±0.5	0	±12	0.0%	±1.3	0
Some other race	0	±12	0.0%	±1.4	211	±323	7.2%	±10.7	20	±24	0.5%	±0.6	399	±208	11.5%	±6.0	98	±99	2.8%	±2.8	0	±12	0.0%	±1.3	280	±198	6.1%	±4.3	0	±12	0.0%	±1.3	14	±19	0.6%	±0.8	182	±106	4.0%	±2.3	281	±166	2.1%	±1.2	80	±112	3.1%	±4.3	114
HISPANIC OR LATINO AND RACE
Total population	2,542	±269	2,542	(X)	2,929	±591	2,929	(X)	4,067	±414	4,067	(X)	3,460	±447	3,460	(X)	3,468	±446	3,468	(X)	2,767	±421	2,767	(X)	4,565	±369	4,565	(X)	2,747	±300	2,747	(X)	2,445	±257	2,445	(X)	4,516	±394	4,516	(X)	13,494	±2,305	13,494	(X)	2,619	±492	2,619	(X)	3,822
Hispanic or Latino (of any race)	150	±156	5.9%	±5.9	373	±251	12.7%	±7.4	168	±91	4.1%	±2.2	505	±213	14.6%	±6.1	270	±139	7.8%	±3.9	236	±259	8.5%	±8.6	482	±239	10.6%	±5.1	190	±162	6.9%	±5.6	265	±137	10.8%	±5.7	612	±219	13.6%	±4.7	1,531	±380	11.3%	±2.9	270	±199	10.3%	±7.9	321
Mexican	11	±19	0.4%	±0.7	259	±259	8.8%	±8.3	121	±82	3.0%	±2.0	214	±159	6.2%	±4.3	67	±72	1.9%	±2.1	147	±203	5.3%	±6.9	82	±70	1.8%	±1.5	39	±62	1.4%	±2.3	138	±107	5.6%	±4.3	276	±119	6.1%	±2.5	621	±179	4.6%	±1.4	176	±186	6.7%	±7.4	46
Puerto Rican	0	±12	0.0%	±1.4	36	±49	1.2%	±1.6	37	±43	0.9%	±1.1	229	±128	6.6%	±3.7	40	±65	1.2%	±1.9	11	±24	0.4%	±0.8	216	±140	4.7%	±3.0	96	±96	3.5%	±3.4	24	±29	1.0%	±1.1	282	±137	6.2%	±3.1	398	±176	2.9%	±1.5	94	±118	3.6%	±4.4	11
Cuban	0	±12	0.0%	±1.4	0	±12	0.0%	±1.2	0	±12	0.0%	±0.9	0	±12	0.0%	±1.0	53	±54	1.5%	±1.6	0	±12	0.0%	±1.3	0	±12	0.0%	±0.8	0	±12	0.0%	±1.3	0	±12	0.0%	±1.4	24	±37	0.5%	±0.8	35	±43	0.3%	±0.3	0	±12	0.0%	±1.3	0
Other Hispanic or Latino	139	±159	5.5%	±6.1	78	±94	2.7%	±3.2	10	±16	0.2%	±0.4	62	±88	1.8%	±2.6	110	±103	3.2%	±2.9	78	±71	2.8%	±2.3	184	±175	4.0%	±3.8	55	±67	2.0%	±2.3	103	±69	4.2%	±3.0	30	±40	0.7%	±0.9	477	±334	3.5%	±2.4	0	±12	0.0%	±1.3	264
Not Hispanic or Latino	2,392	±257	94.1%	±5.9	2,556	±496	87.3%	±7.4	3,899	±412	95.9%	±2.2	2,955	±453	85.4%	±6.1	3,198	±448	92.2%	±3.9	2,531	±308	91.5%	±8.6	4,083	±395	89.4%	±5.1	2,557	±266	93.1%	±5.6	2,180	±291	89.2%	±5.7	3,904	±409	86.4%	±4.7	11,963	±2,209	88.7%	±2.9	2,349	±540	89.7%	±7.9	3,501
White alone	1,605	±278	63.1%	±8.2	1,189	±186	40.6%	±9.8	2,793	±353	68.7%	±5.9	2,013	±394	58.2%	±8.9	2,371	±508	68.4%	±11.1	1,868	±278	67.5%	±10.0	2,122	±368	46.5%	±6.8	1,906	±308	69.4%	±10.7	1,224	±246	50.1%	±9.1	2,230	±318	49.4%	±6.7	7,289	±1,539	54.0%	±4.2	1,042	±373	39.8%	±11.4	2,470
Black or African American alone	698	±162	27.5%	±6.3	855	±390	29.2%	±11.0	595	±127	14.6%	±2.6	727	±299	21.0%	±7.9	695	±306	20.0%	±8.5	474	±152	17.1%	±5.3	1,619	±272	35.5%	±5.6	380	±171	13.8%	±5.5	768	±262	31.4%	±9.2	1,264	±362	28.0%	±6.8	3,624	±687	26.9%	±3.6	638	±269	24.4%	±9.1	756
American Indian and Alaska Native alone	0	±12	0.0%	±1.4	0	±12	0.0%	±1.2	5	±9	0.1%	±0.2	0	±12	0.0%	±1.0	0	±12	0.0%	±1.0	18	±35	0.7%	±1.3	0	±12	0.0%	±0.8	0	±12	0.0%	±1.3	11	±25	0.4%	±1.0	47	±49	1.0%	±1.1	149	±140	1.1%	±1.1	27	±43	1.0%	±1.6	16
Asian alone	79	±66	3.1%	±2.7	162	±182	5.5%	±5.9	137	±111	3.4%	±2.8	28	±45	0.8%	±1.3	88	±60	2.5%	±1.7	81	±90	2.9%	±3.2	148	±107	3.2%	±2.4	222	±206	8.1%	±7.5	146	±108	6.0%	±4.5	54	±46	1.2%	±1.0	641	±327	4.8%	±2.1	477	±233	18.2%	±8.9	108
Native Hawaiian and Other Pacific Islander alone	0	±12	0.0%	±1.4	0	±12	0.0%	±1.2	239	±224	5.9%	±5.4	0	±12	0.0%	±1.0	0	±12	0.0%	±1.0	0	±12	0.0%	±1.3	0	±12	0.0%	±0.8	0	±12	0.0%	±1.3	25	±51	1.0%	±2.1	89	±154	2.0%	±3.4	10	±20	0.1%	±0.1	0	±12	0.0%	±1.3	0
Some other race alone	0	±12	0.0%	±1.4	211	±323	7.2%	±10.7	0	±12	0.0%	±0.9	0	±12	0.0%	±1.0	7	±9	0.2%	±0.3	0	±12	0.0%	±1.3	0	±12	0.0%	±0.8	0	±12	0.0%	±1.3	0	±12	0.0%	±1.4	0	±12	0.0%	±0.8	0	±19	0.0%	±0.3	0	±12	0.0%	±1.3	109
Two or more races	10	±18	0.4%	±0.7	139	±134	4.7%	±4.4	130	±115	3.2%	±2.7	187	±119	5.4%	±3.4	37	±33	1.1%	±1.0	90	±85	3.3%	±2.8	194	±127	4.2%	±2.8	49	±59	1.8%	±2.1	6	±11	0.2%	±0.4	220	±113	4.9%	±2.4	250	±130	1.9%	±1.0	165	±193	6.3%	±6.8	42
Two races including Some other race	0	±12	0.0%	±1.4	0	±12	0.0%	±1.2	0	±12	0.0%	±0.9	44	±72	1.3%	±2.1	0	±12	0.0%	±1.0	0	±12	0.0%	±1.3	0	±12	0.0%	±0.8	0	±12	0.0%	±1.3	0	±12	0.0%	±1.4	0	±12	0.0%	±0.8	0	±19	0.0%	±0.3	0	±12	0.0%	±1.3	0
Two races excluding Some other race, and Three or more races	10	±18	0.4%	±0.7	139	±134	4.7%	±4.4	130	±115	3.2%	±2.7	143	±104	4.1%	±3.0	37	±33	1.1%	±1.0	90	±85	3.3%	±2.8	194	±127	4.2%	±2.8	49	±59	1.8%	±2.1	6	±11	0.2%	±0.4	220	±113	4.9%	±2.4	250	±130	1.9%	±1.0	165	±193	6.3%	±6.8	42
Total housing units	1,271	±69	(X)	(X)	1,549	±69	(X)	(X)	1,667	±59	(X)	(X)	1,723	±58	(X)	(X)	2,289	±118	(X)	(X)	1,537	±47	(X)	(X)	1,876	±53	(X)	(X)	1,279	±46	(X)	(X)	980	±52	(X)	(X)	1,059	±73	(X)	(X)	506	±50	(X)	(X)	1,480	±90	(X)	(X)	1,881
[truncated: 275 more columns]
