# Supplementary material for: Estimating the Health Effects of Adding Bicycle and Pedestrian Paths at the Census Tract Level: Multiple Model Comparison
Source: JMIR Public Health Surveill. 2022 Aug 24;8(8):e37379. doi: 10.2196/37379 (PMC9453587; doi:10.2196/37379)
Supplement: Multimedia Appendix 1 [file publichealth_v8i8e37379_app1.zip › appendix_1/norfolk/DP05-DEMOGRAPHICS/2011/ACS_2011_DP05_data.csv]

Label (Grouping)	Census Tract 1, Norfolk city, Virginia!!Estimate	Census Tract 1, Norfolk city, Virginia!!Margin of Error	Census Tract 1, Norfolk city, Virginia!!Percent	Census Tract 1, Norfolk city, Virginia!!Percent Margin of Error	Census Tract 2.01, Norfolk city, Virginia!!Estimate	Census Tract 2.01, Norfolk city, Virginia!!Margin of Error	Census Tract 2.01, Norfolk city, Virginia!!Percent	Census Tract 2.01, Norfolk city, Virginia!!Percent Margin of Error	Census Tract 2.02, Norfolk city, Virginia!!Estimate	Census Tract 2.02, Norfolk city, Virginia!!Margin of Error	Census Tract 2.02, Norfolk city, Virginia!!Percent	Census Tract 2.02, Norfolk city, Virginia!!Percent Margin of Error	Census Tract 3, Norfolk city, Virginia!!Estimate	Census Tract 3, Norfolk city, Virginia!!Margin of Error	Census Tract 3, Norfolk city, Virginia!!Percent	Census Tract 3, Norfolk city, Virginia!!Percent Margin of Error	Census Tract 4, Norfolk city, Virginia!!Estimate	Census Tract 4, Norfolk city, Virginia!!Margin of Error	Census Tract 4, Norfolk city, Virginia!!Percent	Census Tract 4, Norfolk city, Virginia!!Percent Margin of Error	Census Tract 5, Norfolk city, Virginia!!Estimate	Census Tract 5, Norfolk city, Virginia!!Margin of Error	Census Tract 5, Norfolk city, Virginia!!Percent	Census Tract 5, Norfolk city, Virginia!!Percent Margin of Error	Census Tract 6, Norfolk city, Virginia!!Estimate	Census Tract 6, Norfolk city, Virginia!!Margin of Error	Census Tract 6, Norfolk city, Virginia!!Percent	Census Tract 6, Norfolk city, Virginia!!Percent Margin of Error	Census Tract 7, Norfolk city, Virginia!!Estimate	Census Tract 7, Norfolk city, Virginia!!Margin of Error	Census Tract 7, Norfolk city, Virginia!!Percent	Census Tract 7, Norfolk city, Virginia!!Percent Margin of Error	Census Tract 8, Norfolk city, Virginia!!Estimate	Census Tract 8, Norfolk city, Virginia!!Margin of Error	Census Tract 8, Norfolk city, Virginia!!Percent	Census Tract 8, Norfolk city, Virginia!!Percent Margin of Error	Census Tract 9.01, Norfolk city, Virginia!!Estimate	Census Tract 9.01, Norfolk city, Virginia!!Margin of Error	Census Tract 9.01, Norfolk city, Virginia!!Percent	Census Tract 9.01, Norfolk city, Virginia!!Percent Margin of Error	Census Tract 9.02, Norfolk city, Virginia!!Estimate	Census Tract 9.02, Norfolk city, Virginia!!Margin of Error	Census Tract 9.02, Norfolk city, Virginia!!Percent	Census Tract 9.02, Norfolk city, Virginia!!Percent Margin of Error	Census Tract 11, Norfolk city, Virginia!!Estimate	Census Tract 11, Norfolk city, Virginia!!Margin of Error	Census Tract 11, Norfolk city, Virginia!!Percent	Census Tract 11, Norfolk city, Virginia!!Percent Margin of Error	Census Tract 12, Norfolk city, Virginia!!Estimate
SEX AND AGE
Total population	2,322	±302	2,322	(X)	2,967	±592	2,967	(X)	3,849	±363	3,849	(X)	3,329	±494	3,329	(X)	3,635	±524	3,635	(X)	2,885	±455	2,885	(X)	4,464	±351	4,464	(X)	2,997	±328	2,997	(X)	2,365	±254	2,365	(X)	4,138	±485	4,138	(X)	13,518	±1,461	13,518	(X)	2,529	±380	2,529	(X)	3,720
Male	1,146	±189	49.4%	±5.7	1,791	±389	60.4%	±5.3	1,557	±216	40.5%	±4.2	1,848	±358	55.5%	±4.7	1,910	±341	52.5%	±7.1	1,378	±230	47.8%	±4.8	2,085	±239	46.7%	±3.4	1,507	±200	50.3%	±5.0	1,204	±170	50.9%	±6.3	2,093	±274	50.6%	±4.9	10,867	±1,226	80.4%	±3.2	1,384	±262	54.7%	±6.3	2,097
Female	1,176	±212	50.6%	±5.7	1,176	±285	39.6%	±5.3	2,292	±271	59.5%	±4.2	1,481	±227	44.5%	±4.7	1,725	±389	47.5%	±7.1	1,507	±299	52.2%	±4.8	2,379	±221	53.3%	±3.4	1,490	±242	49.7%	±5.0	1,161	±216	49.1%	±6.3	2,045	±353	49.4%	±4.9	2,651	±527	19.6%	±3.2	1,145	±238	45.3%	±6.3	1,623
Under 5 years	77	±63	3.3%	±2.6	172	±243	5.8%	±7.4	316	±116	8.2%	±2.7	298	±143	9.0%	±3.9	158	±126	4.3%	±3.2	363	±173	12.6%	±4.7	392	±131	8.8%	±2.9	233	±119	7.8%	±3.7	161	±106	6.8%	±4.3	811	±147	19.6%	±3.0	430	±124	3.2%	±1.0	247	±106	9.8%	±4.2	264
5 to 9 years	13	±20	0.6%	±0.8	86	±81	2.9%	±2.5	236	±90	6.1%	±2.3	197	±88	5.9%	±2.6	120	±135	3.3%	±3.6	236	±149	8.2%	±4.5	382	±140	8.6%	±2.9	125	±52	4.2%	±1.7	223	±102	9.4%	±4.4	670	±161	16.2%	±3.6	234	±78	1.7%	±0.6	113	±67	4.5%	±2.7	124
10 to 14 years	217	±119	9.3%	±4.7	198	±142	6.7%	±5.0	227	±94	5.9%	±2.3	105	±66	3.2%	±1.9	33	±57	0.9%	±1.5	60	±46	2.1%	±1.5	337	±101	7.5%	±2.1	121	±59	4.0%	±1.9	126	±81	5.3%	±3.3	358	±116	8.7%	±2.9	142	±68	1.1%	±0.5	95	±139	3.8%	±5.2	197
15 to 19 years	120	±71	5.2%	±2.9	167	±86	5.6%	±2.6	305	±124	7.9%	±2.9	128	±93	3.8%	±2.5	221	±160	6.1%	±4.0	117	±64	4.1%	±2.1	269	±101	6.0%	±2.2	231	±100	7.7%	±3.2	128	±115	5.4%	±4.9	214	±109	5.2%	±2.5	1,442	±368	10.7%	±2.5	212	±128	8.4%	±4.5	226
20 to 24 years	241	±135	10.4%	±5.3	356	±153	12.0%	±4.6	308	±127	8.0%	±3.1	402	±228	12.1%	±5.7	367	±170	10.1%	±4.3	276	±135	9.6%	±4.7	570	±158	12.8%	±3.6	461	±210	15.4%	±6.4	451	±165	19.1%	±6.2	574	±324	13.9%	±6.6	8,040	±1,253	59.5%	±4.0	477	±194	18.9%	±7.4	678
25 to 34 years	329	±111	14.2%	±4.9	754	±220	25.4%	±7.1	501	±144	13.0%	±3.6	469	±229	14.1%	±6.3	917	±309	25.2%	±7.6	733	±178	25.4%	±4.9	943	±209	21.1%	±3.8	380	±167	12.7%	±5.3	375	±159	15.9%	±6.7	932	±162	22.5%	±4.0	2,503	±307	18.5%	±2.3	739	±247	29.2%	±8.4	627
35 to 44 years	317	±87	13.7%	±3.3	385	±156	13.0%	±4.7	643	±164	16.7%	±4.4	394	±80	11.8%	±2.8	232	±143	6.4%	±3.7	228	±104	7.9%	±3.6	473	±121	10.6%	±2.7	297	±111	9.9%	±3.9	438	±127	18.5%	±4.9	437	±122	10.6%	±3.1	651	±171	4.8%	±1.4	208	±94	8.2%	±3.7	361
45 to 54 years	489	±134	21.1%	±5.6	394	±167	13.3%	±5.5	581	±150	15.1%	±3.6	504	±153	15.1%	±4.3	827	±194	22.8%	±5.8	334	±94	11.6%	±3.5	531	±122	11.9%	±2.6	501	±127	16.7%	±3.8	272	±103	11.5%	±4.5	95	±52	2.3%	±1.3	38	±35	0.3%	±0.3	258	±75	10.2%	±3.0	395
55 to 59 years	86	±51	3.7%	±2.3	141	±78	4.8%	±2.5	119	±55	3.1%	±1.5	265	±120	8.0%	±3.5	209	±93	5.7%	±2.8	171	±73	5.9%	±2.5	107	±57	2.4%	±1.3	124	±56	4.1%	±1.9	58	±44	2.5%	±1.9	26	±32	0.6%	±0.8	26	±21	0.2%	±0.2	50	±39	2.0%	±1.5	185
60 to 64 years	104	±59	4.5%	±2.8	102	±80	3.4%	±2.6	229	±74	5.9%	±2.0	235	±90	7.1%	±3.2	315	±125	8.7%	±3.6	121	±56	4.2%	±1.9	184	±78	4.1%	±1.7	155	±79	5.2%	±2.7	38	±33	1.6%	±1.4	0	±95	0.0%	±0.9	12	±19	0.1%	±0.1	25	±25	1.0%	±1.0	224
65 to 74 years	109	±49	4.7%	±2.1	95	±43	3.2%	±1.6	265	±100	6.9%	±2.4	143	±65	4.3%	±2.0	236	±79	6.5%	±2.4	138	±54	4.8%	±2.0	105	±51	2.4%	±1.1	188	±72	6.3%	±2.6	38	±27	1.6%	±1.2	21	±29	0.5%	±0.7	0	±95	0.0%	±0.3	71	±37	2.8%	±1.4	136
75 to 84 years	210	±117	9.0%	±4.6	71	±78	2.4%	±2.5	92	±49	2.4%	±1.3	138	±46	4.1%	±1.5	0	±95	0.0%	±1.0	63	±38	2.2%	±1.3	98	±56	2.2%	±1.2	102	±49	3.4%	±1.7	57	±38	2.4%	±1.6	0	±95	0.0%	±0.9	0	±95	0.0%	±0.3	25	±31	1.0%	±1.2	268
85 years and over	10	±16	0.4%	±0.7	46	±46	1.6%	±1.5	27	±25	0.7%	±0.6	51	±44	1.5%	±1.3	0	±95	0.0%	±1.0	45	±40	1.6%	±1.4	73	±46	1.6%	±1.0	79	±50	2.6%	±1.7	0	±95	0.0%	±1.6	0	±95	0.0%	±0.9	0	±95	0.0%	±0.3	9	±11	0.4%	±0.4	35
Median age (years)	40.4	±2.6	(X)	(X)	31.3	±3.2	(X)	(X)	35.5	±4.2	(X)	(X)	37.1	±8.0	(X)	(X)	36.0	±9.5	(X)	(X)	29.2	±1.3	(X)	(X)	27.2	±1.4	(X)	(X)	34.1	±5.3	(X)	(X)	28.1	±4.3	(X)	(X)	20.1	±4.8	(X)	(X)	22.1	±0.3	(X)	(X)	26.0	±1.6	(X)	(X)	30.0
18 years and over	1,935	±253	83.3%	±6.2	2,377	±411	80.1%	±7.1	2,874	±252	74.7%	±3.4	2,682	±403	80.6%	±4.4	3,222	±403	88.6%	±4.1	2,168	±276	75.1%	±8.0	3,180	±287	71.2%	±3.0	2,362	±251	78.8%	±4.1	1,778	±203	75.2%	±4.5	2,135	±371	51.6%	±5.1	12,660	±1,461	93.7%	±1.7	1,954	±289	77.3%	±6.7	3,034
21 years and over	1,863	±249	80.2%	±6.3	2,323	±420	78.3%	±6.6	2,727	±224	70.8%	±3.9	2,584	±378	77.6%	±5.0	3,045	±337	83.8%	±6.5	2,055	±263	71.2%	±7.7	2,997	±260	67.1%	±2.8	2,122	±215	70.8%	±5.2	1,621	±211	68.5%	±6.4	1,960	±323	47.4%	±4.6	9,173	±1,213	67.9%	±4.2	1,817	±279	71.8%	±7.3	2,879
62 years and over	386	±123	16.6%	±4.8	290	±141	9.8%	±4.3	488	±126	12.7%	±3.1	507	±135	15.2%	±4.6	434	±157	11.9%	±4.7	328	±89	11.4%	±3.5	383	±104	8.6%	±2.1	441	±99	14.7%	±4.1	123	±58	5.2%	±2.5	21	±29	0.5%	±0.7	12	±19	0.1%	±0.1	127	±46	5.0%	±1.8	534
65 years and over	329	±116	14.2%	±4.3	212	±89	7.1%	±2.8	384	±116	10.0%	±2.8	332	±89	10.0%	±2.8	236	±79	6.5%	±2.4	246	±76	8.5%	±2.9	276	±75	6.2%	±1.5	369	±93	12.3%	±3.7	95	±52	4.0%	±2.3	21	±29	0.5%	±0.7	0	±95	0.0%	±0.3	105	±41	4.2%	±1.6	439
18 years and over	1,935	±253	1,935	(X)	2,377	±411	2,377	(X)	2,874	±252	2,874	(X)	2,682	±403	2,682	(X)	3,222	±403	3,222	(X)	2,168	±276	2,168	(X)	3,180	±287	3,180	(X)	2,362	±251	2,362	(X)	1,778	±203	1,778	(X)	2,135	±371	2,135	(X)	12,660	±1,461	12,660	(X)	1,954	±289	1,954	(X)	3,034
Male	940	±172	48.6%	±6.1	1,329	±287	55.9%	±5.8	1,155	±167	40.2%	±4.8	1,496	±312	55.8%	±5.0	1,731	±318	53.7%	±7.2	1,116	±181	51.5%	±5.2	1,375	±200	43.2%	±4.1	1,206	±172	51.1%	±4.7	886	±141	49.8%	±7.4	952	±176	44.6%	±5.7	10,459	±1,214	82.6%	±3.1	1,035	±246	53.0%	±7.3	1,665
Female	995	±174	51.4%	±6.1	1,048	±210	44.1%	±5.8	1,719	±212	59.8%	±4.8	1,186	±163	44.2%	±5.0	1,491	±294	46.3%	±7.2	1,052	±176	48.5%	±5.2	1,805	±186	56.8%	±4.1	1,156	±163	48.9%	±4.7	892	±186	50.2%	±7.4	1,183	±266	55.4%	±5.7	2,201	±503	17.4%	±3.1	919	±157	47.0%	±7.3	1,369
65 years and over	329	±116	329	(X)	212	±89	212	(X)	384	±116	384	(X)	332	±89	332	(X)	236	±79	236	(X)	246	±76	246	(X)	276	±75	276	(X)	369	±93	369	(X)	95	±52	95	(X)	21	±29	21	(X)	0	±95	0	(X)	105	±41	105	(X)	439
Male	137	±66	41.6%	±9.1	91	±75	42.9%	±23.7	138	±55	35.9%	±12.5	156	±69	47.0%	±13.8	138	±72	58.5%	±22.3	131	±50	53.3%	±13.1	131	±51	47.5%	±11.8	111	±46	30.1%	±8.6	38	±26	40.0%	±15.2	21	±29	100.0%	±69.5	0	±95	-	**	41	±27	39.0%	±19.5	181
Female	192	±61	58.4%	±9.1	121	±50	57.1%	±23.7	246	±97	64.1%	±12.5	176	±57	53.0%	±13.8	98	±60	41.5%	±22.3	115	±49	46.7%	±13.1	145	±48	52.5%	±11.8	258	±66	69.9%	±8.6	57	±33	60.0%	±15.2	0	±95	0.0%	±69.5	0	±95	-	**	64	±28	61.0%	±19.5	258
RACE
Total population	2,322	±302	2,322	(X)	2,967	±592	2,967	(X)	3,849	±363	3,849	(X)	3,329	±494	3,329	(X)	3,635	±524	3,635	(X)	2,885	±455	2,885	(X)	4,464	±351	4,464	(X)	2,997	±328	2,997	(X)	2,365	±254	2,365	(X)	4,138	±485	4,138	(X)	13,518	±1,461	13,518	(X)	2,529	±380	2,529	(X)	3,720
One race	2,322	±302	100.0%	±1.6	2,797	±612	94.3%	±4.9	3,752	±353	97.5%	±1.9	2,994	±481	89.9%	±4.8	3,573	±539	98.3%	±1.6	2,791	±441	96.7%	±2.3	4,272	±339	95.7%	±2.3	2,939	±327	98.1%	±2.3	2,333	±255	98.6%	±1.8	3,965	±490	95.8%	±2.6	13,176	±1,339	97.5%	±2.1	2,275	±321	90.0%	±8.3	3,699
Two or more races	0	±95	0.0%	±1.6	170	±142	5.7%	±4.9	97	±75	2.5%	±1.9	335	±164	10.1%	±4.8	62	±55	1.7%	±1.6	94	±69	3.3%	±2.3	192	±106	4.3%	±2.3	58	±70	1.9%	±2.3	32	±41	1.4%	±1.8	173	±109	4.2%	±2.6	342	±299	2.5%	±2.1	254	±230	10.0%	±8.3	21
One race	2,322	±302	100.0%	±1.6	2,797	±612	94.3%	±4.9	3,752	±353	97.5%	±1.9	2,994	±481	89.9%	±4.8	3,573	±539	98.3%	±1.6	2,791	±441	96.7%	±2.3	4,272	±339	95.7%	±2.3	2,939	±327	98.1%	±2.3	2,333	±255	98.6%	±1.8	3,965	±490	95.8%	±2.6	13,176	±1,339	97.5%	±2.1	2,275	±321	90.0%	±8.3	3,699
White	1,637	±264	70.5%	±7.5	1,693	±294	57.1%	±10.3	3,054	±379	79.3%	±6.1	2,253	±430	67.7%	±8.2	2,854	±489	78.5%	±7.5	2,269	±417	78.6%	±6.4	2,337	±314	52.4%	±6.2	2,008	±289	67.0%	±9.9	1,651	±180	69.8%	±10.4	2,220	±358	53.6%	±7.1	7,971	±847	59.0%	±3.8	1,105	±277	43.7%	±9.9	2,697
Black or African American	606	±185	26.1%	±7.0	724	±403	24.4%	±11.1	499	±150	13.0%	±3.7	553	±236	16.6%	±7.0	570	±241	15.7%	±6.0	376	±133	13.0%	±4.4	1,748	±324	39.2%	±6.1	736	±266	24.6%	±7.3	405	±260	17.1%	±9.9	1,352	±368	32.7%	±7.0	4,406	±673	32.6%	±3.9	767	±309	30.3%	±11.1	767
American Indian and Alaska Native	0	±95	0.0%	±1.6	0	±95	0.0%	±1.3	0	±95	0.0%	±1.0	0	±95	0.0%	±1.1	0	±95	0.0%	±1.0	7	±11	0.2%	±0.4	0	±95	0.0%	±0.8	0	±95	0.0%	±1.2	13	±22	0.5%	±0.9	74	±91	1.8%	±2.2	86	±54	0.6%	±0.4	24	±32	0.9%	±1.2	38
Cherokee tribal grouping	0	±95	0.0%	±1.6	0	±95	0.0%	±1.3	0	±95	0.0%	±1.0	0	±95	0.0%	±1.1	0	±95	0.0%	±1.0	0	±95	0.0%	±1.3	0	±95	0.0%	±0.8	0	±95	0.0%	±1.2	0	±95	0.0%	±1.6	31	±44	0.7%	±1.1	0	±95	0.0%	±0.3	0	±95	0.0%	±1.5	0
Chippewa tribal grouping	0	±95	0.0%	±1.6	0	±95	0.0%	±1.3	0	±95	0.0%	±1.0	0	±95	0.0%	±1.1	0	±95	0.0%	±1.0	0	±95	0.0%	±1.3	0	±95	0.0%	±0.8	0	±95	0.0%	±1.2	0	±95	0.0%	±1.6	0	±95	0.0%	±0.9	0	±95	0.0%	±0.3	0	±95	0.0%	±1.5	0
Navajo tribal grouping	0	±95	0.0%	±1.6	0	±95	0.0%	±1.3	0	±95	0.0%	±1.0	0	±95	0.0%	±1.1	0	±95	0.0%	±1.0	0	±95	0.0%	±1.3	0	±95	0.0%	±0.8	0	±95	0.0%	±1.2	0	±95	0.0%	±1.6	0	±95	0.0%	±0.9	0	±95	0.0%	±0.3	0	±95	0.0%	±1.5	0
Sioux tribal grouping	0	±95	0.0%	±1.6	0	±95	0.0%	±1.3	0	±95	0.0%	±1.0	0	±95	0.0%	±1.1	0	±95	0.0%	±1.0	0	±95	0.0%	±1.3	0	±95	0.0%	±0.8	0	±95	0.0%	±1.2	0	±95	0.0%	±1.6	0	±95	0.0%	±0.9	0	±95	0.0%	±0.3	8	±12	0.3%	±0.5	0
Asian	79	±84	3.4%	±3.5	181	±200	6.1%	±6.5	118	±98	3.1%	±2.5	51	±60	1.5%	±1.8	66	±66	1.8%	±1.8	139	±132	4.8%	±4.5	73	±75	1.6%	±1.7	185	±209	6.2%	±6.9	69	±52	2.9%	±2.2	94	±73	2.3%	±1.8	472	±185	3.5%	±1.4	301	±164	11.9%	±6.8	147
Asian Indian	0	±95	0.0%	±1.6	0	±95	0.0%	±1.3	8	±14	0.2%	±0.4	0	±95	0.0%	±1.1	0	±95	0.0%	±1.0	0	±95	0.0%	±1.3	0	±95	0.0%	±0.8	0	±95	0.0%	±1.2	18	±27	0.8%	±1.2	29	±56	0.7%	±1.4	76	±91	0.6%	±0.7	7	±13	0.3%	±0.5	18
Chinese	0	±95	0.0%	±1.6	0	±95	0.0%	±1.3	0	±95	0.0%	±1.0	0	±95	0.0%	±1.1	0	±95	0.0%	±1.0	8	±12	0.3%	±0.4	0	±95	0.0%	±0.8	0	±95	0.0%	±1.2	6	±12	0.3%	±0.5	0	±95	0.0%	±0.9	54	±56	0.4%	±0.4	0	±95	0.0%	±1.5	0
Filipino	15	±19	0.6%	±0.8	20	±38	0.7%	±1.3	100	±97	2.6%	±2.5	12	±21	0.4%	±0.6	51	±61	1.4%	±1.6	131	±130	4.5%	±4.4	37	±60	0.8%	±1.3	185	±209	6.2%	±6.9	28	±38	1.2%	±1.6	19	±20	0.5%	±0.5	182	±106	1.3%	±0.8	239	±161	9.5%	±6.6	105
Japanese	52	±75	2.2%	±3.2	0	±95	0.0%	±1.3	10	±15	0.3%	±0.4	31	±48	0.9%	±1.4	0	±95	0.0%	±1.0	0	±95	0.0%	±1.3	24	±38	0.5%	±0.9	0	±95	0.0%	±1.2	0	±95	0.0%	±1.6	26	±40	0.6%	±1.0	0	±95	0.0%	±0.3	0	±95	0.0%	±1.5	0
Korean	0	±95	0.0%	±1.6	161	±215	5.4%	±6.9	0	±95	0.0%	±1.0	0	±95	0.0%	±1.1	0	±95	0.0%	±1.0	0	±95	0.0%	±1.3	12	±17	0.3%	±0.4	0	±95	0.0%	±1.2	9	±13	0.4%	±0.6	12	±18	0.3%	±0.4	1	±3	0.0%	±0.1	23	±36	0.9%	±1.4	0
Vietnamese	0	±95	0.0%	±1.6	0	±95	0.0%	±1.3	0	±95	0.0%	±1.0	0	±95	0.0%	±1.1	0	±95	0.0%	±1.0	0	±95	0.0%	±1.3	0	±95	0.0%	±0.8	0	±95	0.0%	±1.2	8	±13	0.3%	±0.6	0	±95	0.0%	±0.9	25	±28	0.2%	±0.2	19	±67	0.8%	±2.6	0
Other Asian	12	±21	0.5%	±0.9	0	±95	0.0%	±1.3	0	±95	0.0%	±1.0	8	±13	0.2%	±0.4	15	±23	0.4%	±0.6	0	±95	0.0%	±1.3	0	±95	0.0%	±0.8	0	±95	0.0%	±1.2	0	±95	0.0%	±1.6	8	±13	0.2%	±0.3	134	±130	1.0%	±1.0	13	±20	0.5%	±0.8	24
Native Hawaiian and Other Pacific Islander	0	±95	0.0%	±1.6	0	±95	0.0%	±1.3	64	±120	1.7%	±3.1	0	±95	0.0%	±1.1	0	±95	0.0%	±1.0	0	±95	0.0%	±1.3	0	±95	0.0%	±0.8	0	±95	0.0%	±1.2	191	±177	8.1%	±7.2	113	±156	2.7%	±3.8	10	±18	0.1%	±0.1	0	±95	0.0%	±1.5	0
Native Hawaiian	0	±95	0.0%	±1.6	0	±95	0.0%	±1.3	0	±95	0.0%	±1.0	0	±95	0.0%	±1.1	0	±95	0.0%	±1.0	0	±95	0.0%	±1.3	0	±95	0.0%	±0.8	0	±95	0.0%	±1.2	0	±95	0.0%	±1.6	0	±95	0.0%	±0.9	1	±3	0.0%	±0.1	0	±95	0.0%	±1.5	0
Guamanian or Chamorro	0	±95	0.0%	±1.6	0	±95	0.0%	±1.3	0	±95	0.0%	±1.0	0	±95	0.0%	±1.1	0	±95	0.0%	±1.0	0	±95	0.0%	±1.3	0	±95	0.0%	±0.8	0	±95	0.0%	±1.2	0	±95	0.0%	±1.6	0	±95	0.0%	±0.9	0	±95	0.0%	±0.3	0	±95	0.0%	±1.5	0
Samoan	0	±95	0.0%	±1.6	0	±95	0.0%	±1.3	0	±95	0.0%	±1.0	0	±95	0.0%	±1.1	0	±95	0.0%	±1.0	0	±95	0.0%	±1.3	0	±95	0.0%	±0.8	0	±95	0.0%	±1.2	169	±185	7.1%	±7.6	113	±156	2.7%	±3.8	9	±17	0.1%	±0.1	0	±95	0.0%	±1.5	0
Other Pacific Islander	0	±95	0.0%	±1.6	0	±95	0.0%	±1.3	64	±120	1.7%	±3.1	0	±95	0.0%	±1.1	0	±95	0.0%	±1.0	0	±95	0.0%	±1.3	0	±95	0.0%	±0.8	0	±95	0.0%	±1.2	22	±44	0.9%	±1.8	0	±95	0.0%	±0.9	0	±95	0.0%	±0.3	0	±95	0.0%	±1.5	0
Some other race	0	±95	0.0%	±1.6	199	±297	6.7%	±9.6	17	±21	0.4%	±0.6	137	±144	4.1%	±4.1	83	±77	2.3%	±2.1	0	±95	0.0%	±1.3	114	±110	2.6%	±2.5	10	±16	0.3%	±0.6	4	±6	0.2%	±0.2	112	±136	2.7%	±3.3	231	±283	1.7%	±2.0	78	±81	3.1%	±3.2	50
Two or more races	0	±95	0.0%	±1.6	170	±142	5.7%	±4.9	97	±75	2.5%	±1.9	335	±164	10.1%	±4.8	62	±55	1.7%	±1.6	94	±69	3.3%	±2.3	192	±106	4.3%	±2.3	58	±70	1.9%	±2.3	32	±41	1.4%	±1.8	173	±109	4.2%	±2.6	342	±299	2.5%	±2.1	254	±230	10.0%	±8.3	21
White and Black or African American	0	±95	0.0%	±1.6	156	±134	5.3%	±4.7	20	±23	0.5%	±0.6	0	±95	0.0%	±1.1	0	±95	0.0%	±1.0	11	±17	0.4%	±0.6	118	±89	2.6%	±2.0	58	±70	1.9%	±2.3	0	±95	0.0%	±1.6	108	±89	2.6%	±2.2	56	±63	0.4%	±0.5	184	±232	7.3%	±8.5	0
White and American Indian and Alaska Native	0	±95	0.0%	±1.6	0	±95	0.0%	±1.3	4	±7	0.1%	±0.2	84	±91	2.5%	±2.8	42	±41	1.2%	±1.2	7	±12	0.2%	±0.4	42	±71	0.9%	±1.6	0	±95	0.0%	±1.2	0	±95	0.0%	±1.6	0	±95	0.0%	±0.9	1	±5	0.0%	±0.1	4	±9	0.2%	±0.4	0
White and Asian	0	±95	0.0%	±1.6	14	±22	0.5%	±0.8	51	±61	1.3%	±1.6	41	±51	1.2%	±1.5	20	±32	0.6%	±0.9	26	±38	0.9%	±1.3	15	±23	0.3%	±0.5	0	±95	0.0%	±1.2	6	±10	0.3%	±0.4	45	±48	1.1%	±1.2	59	±59	0.4%	±0.4	31	±41	1.2%	±1.6	0
Black or African American and American Indian and Alaska Native	0	±95	0.0%	±1.6	0	±95	0.0%	±1.3	0	±95	0.0%	±1.0	53	±75	1.6%	±2.2	0	±95	0.0%	±1.0	33	±53	1.1%	±1.8	0	±95	0.0%	±0.8	0	±95	0.0%	±1.2	17	±26	0.7%	±1.1	9	±15	0.2%	±0.4	0	±95	0.0%	±0.3	0	±95	0.0%	±1.5	0
Race alone or in combination with one or more other races
Total population	2,322	±302	2,322	(X)	2,967	±592	2,967	(X)	3,849	±363	3,849	(X)	3,329	±494	3,329	(X)	3,635	±524	3,635	(X)	2,885	±455	2,885	(X)	4,464	±351	4,464	(X)	2,997	±328	2,997	(X)	2,365	±254	2,365	(X)	4,138	±485	4,138	(X)	13,518	±1,461	13,518	(X)	2,529	±380	2,529	(X)	3,720
White	1,637	±264	70.5%	±7.5	1,863	±280	62.8%	±10.7	3,151	±383	81.9%	±5.7	2,535	±441	76.1%	±8.1	2,916	±477	80.2%	±7.5	2,325	±423	80.6%	±6.4	2,529	±331	56.7%	±6.2	2,066	±300	68.9%	±10.2	1,657	±178	70.1%	±10.3	2,373	±357	57.3%	±7.0	8,204	±895	60.7%	±3.6	1,342	±375	53.1%	±11.3	2,718
Black or African American	606	±185	26.1%	±7.0	880	±407	29.7%	±11.1	519	±148	13.5%	±3.6	643	±261	19.3%	±7.4	570	±241	15.7%	±6.0	420	±148	14.6%	±4.8	1,866	±332	41.8%	±6.2	794	±271	26.5%	±7.3	431	±265	18.2%	±10.1	1,480	±369	35.8%	±6.9	4,589	±685	33.9%	±3.5	968	±365	38.3%	±11.1	788
American Indian and Alaska Native	0	±95	0.0%	±1.6	0	±95	0.0%	±1.3	4	±7	0.1%	±0.2	174	±140	5.2%	±4.0	42	±41	1.2%	±1.2	47	±56	1.6%	±1.9	42	±71	0.9%	±1.6	0	±95	0.0%	±1.2	39	±62	1.6%	±2.7	83	±103	2.0%	±2.5	87	±53	0.6%	±0.4	28	±35	1.1%	±1.3	59
Asian	79	±84	3.4%	±3.5	195	±208	6.6%	±6.8	169	±122	4.4%	±3.1	92	±78	2.8%	±2.3	86	±66	2.4%	±1.8	182	±139	6.3%	±4.7	105	±87	2.4%	±2.0	185	±209	6.2%	±6.9	75	±58	3.2%	±2.5	150	±100	3.6%	±2.4	658	±229	4.9%	±1.6	349	±169	13.8%	±7.1	147
Native Hawaiian and Other Pacific Islander	0	±95	0.0%	±1.6	0	±95	0.0%	±1.3	86	±140	2.2%	±3.6	11	±19	0.3%	±0.6	0	±95	0.0%	±1.0	17	±27	0.6%	±0.9	0	±95	0.0%	±0.8	0	±95	0.0%	±1.2	191	±177	8.1%	±7.2	113	±156	2.7%	±3.8	10	±18	0.1%	±0.1	0	±95	0.0%	±1.5	0
Some other race	0	±95	0.0%	±1.6	199	±297	6.7%	±9.6	17	±21	0.4%	±0.6	246	±167	7.4%	±4.8	83	±77	2.3%	±2.1	0	±95	0.0%	±1.3	131	±115	2.9%	±2.6	10	±16	0.3%	±0.6	13	±15	0.5%	±0.7	112	±136	2.7%	±3.3	330	±420	2.4%	±3.0	96	±93	3.8%	±3.7	50
HISPANIC OR LATINO AND RACE
Total population	2,322	±302	2,322	(X)	2,967	±592	2,967	(X)	3,849	±363	3,849	(X)	3,329	±494	3,329	(X)	3,635	±524	3,635	(X)	2,885	±455	2,885	(X)	4,464	±351	4,464	(X)	2,997	±328	2,997	(X)	2,365	±254	2,365	(X)	4,138	±485	4,138	(X)	13,518	±1,461	13,518	(X)	2,529	±380	2,529	(X)	3,720
Hispanic or Latino (of any race)	194	±169	8.4%	±6.9	313	±194	10.5%	±6.0	189	±97	4.9%	±2.6	499	±297	15.0%	±7.9	404	±225	11.1%	±6.0	523	±357	18.1%	±10.7	369	±180	8.3%	±4.1	172	±163	5.7%	±5.2	308	±173	13.0%	±7.3	391	±156	9.4%	±4.0	1,399	±456	10.3%	±2.8	291	±191	11.5%	±7.9	312
Mexican	11	±24	0.5%	±1.0	209	±184	7.0%	±6.0	128	±80	3.3%	±2.1	254	±270	7.6%	±7.6	70	±69	1.9%	±1.9	289	±308	10.0%	±9.8	129	±105	2.9%	±2.4	0	±95	0.0%	±1.2	155	±146	6.6%	±6.1	105	±69	2.5%	±1.6	763	±331	5.6%	±2.1	180	±158	7.1%	±6.5	35
Puerto Rican	0	±95	0.0%	±1.6	39	±63	1.3%	±2.0	53	±55	1.4%	±1.5	210	±121	6.3%	±3.5	40	±64	1.1%	±1.8	81	±82	2.8%	±2.8	155	±126	3.5%	±2.8	129	±117	4.3%	±3.8	18	±20	0.8%	±0.8	231	±117	5.6%	±3.0	108	±74	0.8%	±0.6	111	±103	4.4%	±4.1	8
Cuban	0	±95	0.0%	±1.6	0	±95	0.0%	±1.3	0	±95	0.0%	±1.0	0	±95	0.0%	±1.1	56	±56	1.5%	±1.6	0	±95	0.0%	±1.3	0	±95	0.0%	±0.8	0	±95	0.0%	±1.2	0	±95	0.0%	±1.6	28	±47	0.7%	±1.1	53	±58	0.4%	±0.4	0	±95	0.0%	±1.5	0
Other Hispanic or Latino	183	±170	7.9%	±6.9	65	±75	2.2%	±2.6	8	±13	0.2%	±0.3	35	±63	1.1%	±1.9	238	±215	6.5%	±5.8	153	±108	5.3%	±3.5	85	±76	1.9%	±1.7	43	±57	1.4%	±1.8	135	±74	5.7%	±3.2	27	±47	0.7%	±1.2	475	±227	3.5%	±1.6	0	±95	0.0%	±1.5	269
Not Hispanic or Latino	2,128	±285	91.6%	±6.9	2,654	±537	89.5%	±6.0	3,660	±387	95.1%	±2.6	2,830	±392	85.0%	±7.9	3,231	±520	88.9%	±6.0	2,362	±333	81.9%	±10.7	4,095	±391	91.7%	±4.1	2,825	±299	94.3%	±5.2	2,057	±286	87.0%	±7.3	3,747	±513	90.6%	±4.0	12,119	±1,241	89.7%	±2.8	2,238	±438	88.5%	±7.9	3,408
White alone	1,516	±276	65.3%	±9.2	1,400	±240	47.2%	±10.6	2,896	±391	75.2%	±6.2	2,068	±384	62.1%	±9.7	2,541	±478	69.9%	±8.8	1,814	±288	62.9%	±10.3	2,106	±292	47.2%	±5.8	1,955	±285	65.2%	±9.7	1,386	±247	58.6%	±12.4	1,941	±353	46.9%	±6.8	7,085	±818	52.4%	±3.8	975	±278	38.6%	±9.2	2,489
Black or African American alone	533	±142	23.0%	±5.8	724	±403	24.4%	±11.1	485	±149	12.6%	±3.7	477	±190	14.3%	±5.7	570	±241	15.7%	±6.0	355	±127	12.3%	±4.2	1,724	±318	38.6%	±6.0	627	±218	20.9%	±6.4	405	±260	17.1%	±9.9	1,352	±368	32.7%	±7.0	4,247	±663	31.4%	±3.7	702	±294	27.8%	±10.6	730
American Indian and Alaska Native alone	0	±95	0.0%	±1.6	0	±95	0.0%	±1.3	0	±95	0.0%	±1.0	0	±95	0.0%	±1.1	0	±95	0.0%	±1.0	0	±95	0.0%	±1.3	0	±95	0.0%	±0.8	0	±95	0.0%	±1.2	0	±95	0.0%	±1.6	74	±91	1.8%	±2.2	86	±54	0.6%	±0.4	24	±32	0.9%	±1.2	21
Asian alone	79	±84	3.4%	±3.5	161	±215	5.4%	±6.9	118	±98	3.1%	±2.5	51	±60	1.5%	±1.8	66	±66	1.8%	±1.8	139	±132	4.8%	±4.5	73	±75	1.6%	±1.7	185	±209	6.2%	±6.9	69	±52	2.9%	±2.2	94	±73	2.3%	±1.8	472	±185	3.5%	±1.4	301	±164	11.9%	±6.8	147
Native Hawaiian and Other Pacific Islander alone	0	±95	0.0%	±1.6	0	±95	0.0%	±1.3	64	±120	1.7%	±3.1	0	±95	0.0%	±1.1	0	±95	0.0%	±1.0	0	±95	0.0%	±1.3	0	±95	0.0%	±0.8	0	±95	0.0%	±1.2	191	±177	8.1%	±7.2	113	±156	2.7%	±3.8	9	±17	0.1%	±0.1	0	±95	0.0%	±1.5	0
Some other race alone	0	±95	0.0%	±1.6	199	±297	6.7%	±9.6	0	±95	0.0%	±1.0	0	±95	0.0%	±1.1	12	±20	0.3%	±0.5	0	±95	0.0%	±1.3	0	±95	0.0%	±0.8	0	±95	0.0%	±1.2	0	±95	0.0%	±1.6	0	±95	0.0%	±0.9	0	±95	0.0%	±0.3	0	±95	0.0%	±1.5	0
Two or more races	0	±95	0.0%	±1.6	170	±142	5.7%	±4.9	97	±75	2.5%	±1.9	234	±140	7.0%	±4.1	42	±41	1.2%	±1.2	54	±48	1.9%	±1.6	192	±106	4.3%	±2.3	58	±70	1.9%	±2.3	6	±10	0.3%	±0.4	173	±109	4.2%	±2.6	220	±178	1.6%	±1.3	236	±226	9.3%	±8.1	21
Two races including Some other race	0	±95	0.0%	±1.6	0	±95	0.0%	±1.3	0	±95	0.0%	±1.0	45	±74	1.4%	±2.2	0	±95	0.0%	±1.0	0	±95	0.0%	±1.3	0	±95	0.0%	±0.8	0	±95	0.0%	±1.2	0	±95	0.0%	±1.6	0	±95	0.0%	±0.9	0	±95	0.0%	±0.3	0	±95	0.0%	±1.5	0
Two races excluding Some other race, and Three or more races	0	±95	0.0%	±1.6	170	±142	5.7%	±4.9	97	±75	2.5%	±1.9	189	±116	5.7%	±3.4	42	±41	1.2%	±1.2	54	±48	1.9%	±1.6	192	±106	4.3%	±2.3	58	±70	1.9%	±2.3	6	±10	0.3%	±0.4	173	±109	4.2%	±2.6	220	±178	1.6%	±1.3	236	±226	9.3%	±8.1	21
Total housing units	1,256	±86	(X)	(X)	1,563	±58	(X)	(X)	1,651	±57	(X)	(X)	1,756	±43	(X)	(X)	2,279	±148	(X)	(X)	1,546	±38	(X)	(X)	1,861	±72	(X)	(X)	1,274	±36	(X)	(X)	909	±87	(X)	(X)	1,071	±62	(X)	(X)	498	±40	(X)	(X)	1,435	±88	(X)	(X)	1,859
[truncated: 275 more columns]
