# Supplementary material for: Estimating the Health Effects of Adding Bicycle and Pedestrian Paths at the Census Tract Level: Multiple Model Comparison
Source: JMIR Public Health Surveill. 2022 Aug 24;8(8):e37379. doi: 10.2196/37379 (PMC9453587; doi:10.2196/37379)
Supplement: Multimedia Appendix 1 [file publichealth_v8i8e37379_app1.zip › appendix_1/norfolk/DP03-ECONOMIC/2013/ACS_2013_DP03_data.csv]

Label (Grouping)	Census Tract 1, Norfolk city, Virginia!!Estimate	Census Tract 1, Norfolk city, Virginia!!Margin of Error	Census Tract 1, Norfolk city, Virginia!!Percent	Census Tract 1, Norfolk city, Virginia!!Percent Margin of Error	Census Tract 2.01, Norfolk city, Virginia!!Estimate	Census Tract 2.01, Norfolk city, Virginia!!Margin of Error	Census Tract 2.01, Norfolk city, Virginia!!Percent	Census Tract 2.01, Norfolk city, Virginia!!Percent Margin of Error	Census Tract 2.02, Norfolk city, Virginia!!Estimate	Census Tract 2.02, Norfolk city, Virginia!!Margin of Error	Census Tract 2.02, Norfolk city, Virginia!!Percent	Census Tract 2.02, Norfolk city, Virginia!!Percent Margin of Error	Census Tract 3, Norfolk city, Virginia!!Estimate	Census Tract 3, Norfolk city, Virginia!!Margin of Error	Census Tract 3, Norfolk city, Virginia!!Percent	Census Tract 3, Norfolk city, Virginia!!Percent Margin of Error	Census Tract 4, Norfolk city, Virginia!!Estimate	Census Tract 4, Norfolk city, Virginia!!Margin of Error	Census Tract 4, Norfolk city, Virginia!!Percent	Census Tract 4, Norfolk city, Virginia!!Percent Margin of Error	Census Tract 5, Norfolk city, Virginia!!Estimate	Census Tract 5, Norfolk city, Virginia!!Margin of Error	Census Tract 5, Norfolk city, Virginia!!Percent	Census Tract 5, Norfolk city, Virginia!!Percent Margin of Error	Census Tract 6, Norfolk city, Virginia!!Estimate	Census Tract 6, Norfolk city, Virginia!!Margin of Error	Census Tract 6, Norfolk city, Virginia!!Percent	Census Tract 6, Norfolk city, Virginia!!Percent Margin of Error	Census Tract 7, Norfolk city, Virginia!!Estimate	Census Tract 7, Norfolk city, Virginia!!Margin of Error	Census Tract 7, Norfolk city, Virginia!!Percent	Census Tract 7, Norfolk city, Virginia!!Percent Margin of Error	Census Tract 8, Norfolk city, Virginia!!Estimate	Census Tract 8, Norfolk city, Virginia!!Margin of Error	Census Tract 8, Norfolk city, Virginia!!Percent	Census Tract 8, Norfolk city, Virginia!!Percent Margin of Error	Census Tract 9.01, Norfolk city, Virginia!!Estimate	Census Tract 9.01, Norfolk city, Virginia!!Margin of Error	Census Tract 9.01, Norfolk city, Virginia!!Percent	Census Tract 9.01, Norfolk city, Virginia!!Percent Margin of Error	Census Tract 9.02, Norfolk city, Virginia!!Estimate	Census Tract 9.02, Norfolk city, Virginia!!Margin of Error	Census Tract 9.02, Norfolk city, Virginia!!Percent	Census Tract 9.02, Norfolk city, Virginia!!Percent Margin of Error	Census Tract 11, Norfolk city, Virginia!!Estimate	Census Tract 11, Norfolk city, Virginia!!Margin of Error	Census Tract 11, Norfolk city, Virginia!!Percent	Census Tract 11, Norfolk city, Virginia!!Percent Margin of Error	Census Tract 12, Norfolk city, Virginia!!Estimate
EMPLOYMENT STATUS
Population 16 years and over	2,128	±295	2,128	(X)	2,338	±429	2,338	(X)	3,237	±278	3,237	(X)	2,713	±284	2,713	(X)	3,234	±436	3,234	(X)	2,286	±279	2,286	(X)	3,292	±274	3,292	(X)	2,179	±198	2,179	(X)	1,864	±179	1,864	(X)	2,984	±324	2,984	(X)	12,769	±1,914	12,769	(X)	2,067	±387	2,067	(X)	3,068
In labor force	1,657	±257	77.9%	±5.4	1,776	±325	76.0%	±7.7	2,284	±270	70.6%	±4.9	1,925	±308	71.0%	±6.7	2,626	±407	81.2%	±6.1	1,723	±216	75.4%	±4.5	2,362	±235	71.7%	±4.1	1,594	±200	73.2%	±5.7	1,507	±163	80.8%	±4.5	2,268	±244	76.0%	±4.2	12,491	±1,914	97.8%	±0.6	1,453	±332	70.3%	±7.5	2,258
Civilian labor force	1,594	±254	74.9%	±5.7	1,649	±321	70.5%	±8.6	2,192	±266	67.7%	±4.8	1,768	±278	65.2%	±6.3	2,266	±343	70.1%	±8.2	1,504	±203	65.8%	±5.6	2,128	±265	64.6%	±5.3	1,445	±215	66.3%	±7.6	1,248	±206	67.0%	±6.9	765	±197	25.6%	±5.7	421	±144	3.3%	±1.2	1,142	±368	55.2%	±11.0	2,033
Employed	1,488	±248	69.9%	±6.1	1,391	±255	59.5%	±9.0	1,876	±245	58.0%	±5.0	1,678	±280	61.9%	±6.9	1,855	±275	57.4%	±7.5	1,379	±186	60.3%	±6.5	1,920	±241	58.3%	±5.8	1,245	±181	57.1%	±7.0	1,139	±198	61.1%	±7.2	663	±178	22.2%	±5.4	380	±145	3.0%	±1.2	993	±269	48.0%	±8.9	1,865
Unemployed	106	±82	5.0%	±3.8	258	±119	11.0%	±3.9	316	±134	9.8%	±4.0	90	±88	3.3%	±3.2	411	±194	12.7%	±5.6	125	±87	5.5%	±3.5	208	±115	6.3%	±3.3	200	±88	9.2%	±3.7	109	±59	5.8%	±3.1	102	±59	3.4%	±1.9	41	±25	0.3%	±0.2	149	±137	7.2%	±5.7	168
Armed Forces	63	±49	3.0%	±2.3	127	±75	5.4%	±3.1	92	±45	2.8%	±1.4	157	±73	5.8%	±2.5	360	±238	11.1%	±6.7	219	±92	9.6%	±3.8	234	±103	7.1%	±3.2	149	±83	6.8%	±3.7	259	±102	13.9%	±6.1	1,503	±190	50.4%	±5.4	12,070	±1,904	94.5%	±1.5	311	±116	15.0%	±6.3	225
Not in labor force	471	±131	22.1%	±5.4	562	±230	24.0%	±7.7	953	±167	29.4%	±4.9	788	±175	29.0%	±6.7	608	±213	18.8%	±6.1	563	±136	24.6%	±4.5	930	±160	28.3%	±4.1	585	±130	26.8%	±5.7	357	±93	19.2%	±4.5	716	±165	24.0%	±4.2	278	±62	2.2%	±0.6	614	±176	29.7%	±7.5	810
Civilian labor force	1,594	±254	1,594	(X)	1,649	±321	1,649	(X)	2,192	±266	2,192	(X)	1,768	±278	1,768	(X)	2,266	±343	2,266	(X)	1,504	±203	1,504	(X)	2,128	±265	2,128	(X)	1,445	±215	1,445	(X)	1,248	±206	1,248	(X)	765	±197	765	(X)	421	±144	421	(X)	1,142	±368	1,142	(X)	2,033
Percent Unemployed	(X)	(X)	6.6%	±4.9	(X)	(X)	15.6%	±5.7	(X)	(X)	14.4%	±5.7	(X)	(X)	5.1%	±4.9	(X)	(X)	18.1%	±7.2	(X)	(X)	8.3%	±5.4	(X)	(X)	9.8%	±5.0	(X)	(X)	13.8%	±5.2	(X)	(X)	8.7%	±4.7	(X)	(X)	13.3%	±7.0	(X)	(X)	9.7%	±7.1	(X)	(X)	13.0%	±9.2	(X)
Females 16 years and over	1,057	±182	1,057	(X)	1,093	±177	1,093	(X)	1,871	±190	1,871	(X)	1,253	±167	1,253	(X)	1,468	±299	1,468	(X)	1,050	±159	1,050	(X)	1,795	±169	1,795	(X)	1,070	±139	1,070	(X)	943	±145	943	(X)	1,323	±206	1,323	(X)	1,983	±412	1,983	(X)	984	±214	984	(X)	1,436
In labor force	792	±177	74.9%	±8.3	819	±169	74.9%	±9.2	1,244	±190	66.5%	±7.0	791	±179	63.1%	±8.6	1,099	±245	74.9%	±8.2	701	±125	66.8%	±7.5	1,172	±161	65.3%	±7.0	790	±170	73.8%	±9.0	723	±136	76.7%	±7.7	731	±180	55.3%	±8.2	1,732	±414	87.3%	±3.8	639	±204	64.9%	±10.3	868
Civilian labor force	792	±177	74.9%	±8.3	819	±169	74.9%	±9.2	1,223	±182	65.4%	±6.7	766	±165	61.1%	±8.2	1,076	±243	73.3%	±8.5	644	±119	61.3%	±8.5	1,138	±163	63.4%	±7.1	790	±170	73.8%	±9.0	669	±138	70.9%	±8.2	403	±114	30.5%	±7.5	156	±50	7.9%	±2.8	544	±227	55.3%	±13.8	779
Employed	730	±170	69.1%	±8.5	684	±173	62.6%	±11.5	1,018	±144	54.4%	±6.2	699	±146	55.8%	±8.3	836	±189	56.9%	±11.3	601	±117	57.2%	±8.3	1,039	±160	57.9%	±7.6	647	±142	60.5%	±9.5	600	±138	63.6%	±9.8	317	±99	24.0%	±6.7	123	±46	6.2%	±2.5	438	±146	44.5%	±10.0	746
Own children under 6 years	130	±88	130	(X)	158	±99	158	(X)	272	±83	272	(X)	253	±142	253	(X)	107	±89	107	(X)	356	±128	356	(X)	391	±167	391	(X)	205	±99	205	(X)	169	±64	169	(X)	1,048	±197	1,048	(X)	334	±86	334	(X)	169	±99	169	(X)	298
All parents in family in labor force	28	±39	21.5%	±28.7	158	±99	100.0%	±19.7	156	±67	57.4%	±23.3	183	±151	72.3%	±23.6	41	±49	38.3%	±54.8	243	±106	68.3%	±17.9	226	±92	57.8%	±23.9	135	±93	65.9%	±31.3	116	±57	68.6%	±17.7	329	±160	31.4%	±13.6	165	±70	49.4%	±17.9	133	±89	78.7%	±18.5	162
Own children 6 to 17 years	383	±116	383	(X)	244	±114	244	(X)	582	±163	582	(X)	230	±94	230	(X)	320	±156	320	(X)	243	±107	243	(X)	780	±180	780	(X)	416	±119	416	(X)	410	±138	410	(X)	774	±177	774	(X)	215	±86	215	(X)	400	±233	400	(X)	426
All parents in family in labor force	337	±112	88.0%	±14.1	208	±99	85.2%	±21.2	483	±156	83.0%	±12.6	176	±90	76.5%	±16.8	222	±179	69.4%	±34.4	139	±73	57.2%	±24.9	593	±153	76.0%	±11.9	322	±127	77.4%	±16.5	357	±158	87.1%	±16.0	202	±114	26.1%	±15.4	108	±74	50.2%	±29.5	322	±222	80.5%	±22.9	222
COMMUTING TO WORK
Workers 16 years and over	1,544	±249	1,544	(X)	1,458	±241	1,458	(X)	1,968	±246	1,968	(X)	1,825	±312	1,825	(X)	2,182	±370	2,182	(X)	1,568	±200	1,568	(X)	2,120	±212	2,120	(X)	1,360	±172	1,360	(X)	1,398	±159	1,398	(X)	2,133	±220	2,133	(X)	12,435	±1,915	12,435	(X)	1,288	±239	1,288	(X)	2,039
Car, truck, or van -- drove alone	1,136	±234	73.6%	±12.5	1,123	±182	77.0%	±11.7	1,597	±223	81.1%	±5.3	1,344	±220	73.6%	±7.6	1,940	±372	88.9%	±4.7	1,390	±188	88.6%	±4.9	1,828	±236	86.2%	±6.8	1,186	±171	87.2%	±5.9	1,178	±163	84.3%	±7.3	1,702	±252	79.8%	±5.8	3,125	±685	25.1%	±6.1	948	±218	73.6%	±10.8	1,673
Car, truck, or van -- carpooled	168	±108	10.9%	±7.1	26	±30	1.8%	±2.0	166	±77	8.4%	±3.7	300	±163	16.4%	±8.0	73	±47	3.3%	±2.2	59	±33	3.8%	±2.1	184	±129	8.7%	±6.1	87	±61	6.4%	±4.4	149	±91	10.7%	±6.2	174	±67	8.2%	±3.3	601	±209	4.8%	±1.9	127	±103	9.9%	±7.2	195
Public transportation (excluding taxicab)	227	±216	14.7%	±13.4	114	±84	7.8%	±5.4	93	±71	4.7%	±3.6	89	±64	4.9%	±3.5	48	±41	2.2%	±1.9	16	±25	1.0%	±1.6	71	±51	3.3%	±2.4	45	±35	3.3%	±2.6	31	±28	2.2%	±2.0	30	±42	1.4%	±2.0	24	±38	0.2%	±0.3	57	±65	4.4%	±5.0	15
Walked	0	±12	0.0%	±2.2	53	±59	3.6%	±3.8	19	±21	1.0%	±1.1	0	±12	0.0%	±1.9	32	±39	1.5%	±1.8	10	±18	0.6%	±1.1	0	±12	0.0%	±1.6	9	±14	0.7%	±1.0	6	±9	0.4%	±0.7	63	±48	3.0%	±2.2	2,533	±782	20.4%	±6.5	48	±51	3.7%	±4.0	33
Other means	13	±20	0.8%	±1.3	10	±17	0.7%	±1.2	57	±49	2.9%	±2.5	40	±46	2.2%	±2.4	51	±61	2.3%	±2.8	56	±54	3.6%	±3.4	0	±12	0.0%	±1.6	24	±27	1.8%	±2.0	19	±20	1.4%	±1.4	0	±12	0.0%	±1.6	117	±94	0.9%	±0.8	81	±75	6.3%	±5.7	91
Worked at home	0	±12	0.0%	±2.2	132	±154	9.1%	±9.8	36	±30	1.8%	±1.5	52	±70	2.8%	±3.6	38	±36	1.7%	±1.6	37	±41	2.4%	±2.6	37	±29	1.7%	±1.4	9	±14	0.7%	±1.0	15	±20	1.1%	±1.4	164	±88	7.7%	±4.3	6,035	±1,942	48.5%	±10.1	27	±36	2.1%	±2.9	32
Mean travel time to work (minutes)	24.8	±3.1	(X)	(X)	26.2	±3.6	(X)	(X)	22.9	±2.2	(X)	(X)	24.5	±1.9	(X)	(X)	22.2	±2.3	(X)	(X)	23.8	±2.6	(X)	(X)	23.2	±1.5	(X)	(X)	20.8	±3.0	(X)	(X)	19.5	±4.7	(X)	(X)	18.4	±1.8	(X)	(X)	12.6	±1.5	(X)	(X)	19.7	±4.2	(X)	(X)	18.1
OCCUPATION
Civilian employed population 16 years and over	1,488	±248	1,488	(X)	1,391	±255	1,391	(X)	1,876	±245	1,876	(X)	1,678	±280	1,678	(X)	1,855	±275	1,855	(X)	1,379	±186	1,379	(X)	1,920	±241	1,920	(X)	1,245	±181	1,245	(X)	1,139	±198	1,139	(X)	663	±178	663	(X)	380	±145	380	(X)	993	±269	993	(X)	1,865
Management, business, science, and arts occupations	542	±122	36.4%	±7.9	300	±90	21.6%	±6.1	593	±158	31.6%	±8.2	529	±145	31.5%	±6.7	689	±206	37.1%	±8.8	467	±105	33.9%	±6.9	348	±105	18.1%	±5.6	494	±143	39.7%	±8.9	378	±153	33.2%	±11.9	147	±75	22.2%	±10.1	51	±28	13.4%	±9.3	242	±135	24.4%	±12.8	718
Service occupations	320	±164	21.5%	±9.5	462	±167	33.2%	±7.9	398	±132	21.2%	±6.2	289	±126	17.2%	±6.7	321	±118	17.3%	±6.5	227	±99	16.5%	±6.6	350	±125	18.2%	±5.8	215	±74	17.3%	±5.2	206	±81	18.1%	±6.9	130	±68	19.6%	±10.1	131	±94	34.5%	±15.7	162	±98	16.3%	±7.2	189
Sales and office occupations	320	±129	21.5%	±9.1	353	±124	25.4%	±7.0	385	±115	20.5%	±6.3	314	±115	18.7%	±7.0	318	±134	17.1%	±7.0	318	±85	23.1%	±5.5	653	±171	34.0%	±7.8	311	±95	25.0%	±7.7	242	±103	21.2%	±8.2	133	±78	20.1%	±10.8	63	±39	16.6%	±10.6	208	±109	20.9%	±9.6	587
Natural resources, construction, and maintenance occupations	183	±131	12.3%	±8.3	195	±91	14.0%	±6.7	252	±113	13.4%	±5.5	321	±193	19.1%	±10.5	347	±154	18.7%	±7.3	144	±100	10.4%	±6.9	288	±138	15.0%	±6.8	128	±61	10.3%	±4.7	205	±99	18.0%	±8.2	175	±116	26.4%	±14.7	79	±60	20.8%	±10.7	177	±101	17.8%	±10.0	245
Production, transportation, and material moving occupations	123	±83	8.3%	±5.4	81	±61	5.8%	±4.5	248	±122	13.2%	±5.9	225	±88	13.4%	±5.0	180	±95	9.7%	±5.3	223	±102	16.2%	±7.1	281	±129	14.6%	±6.5	97	±57	7.8%	±4.5	108	±77	9.5%	±6.3	78	±59	11.8%	±8.9	56	±38	14.7%	±11.7	204	±125	20.5%	±10.7	126
INDUSTRY
Civilian employed population 16 years and over	1,488	±248	1,488	(X)	1,391	±255	1,391	(X)	1,876	±245	1,876	(X)	1,678	±280	1,678	(X)	1,855	±275	1,855	(X)	1,379	±186	1,379	(X)	1,920	±241	1,920	(X)	1,245	±181	1,245	(X)	1,139	±198	1,139	(X)	663	±178	663	(X)	380	±145	380	(X)	993	±269	993	(X)	1,865
Agriculture, forestry, fishing and hunting, and mining	0	±12	0.0%	±2.3	0	±12	0.0%	±2.5	0	±12	0.0%	±1.8	0	±12	0.0%	±2.1	0	±12	0.0%	±1.9	6	±9	0.4%	±0.7	10	±16	0.5%	±0.8	11	±17	0.9%	±1.3	0	±12	0.0%	±3.0	0	±12	0.0%	±5.1	0	±19	0.0%	±8.8	0	±12	0.0%	±3.5	0
Construction	40	±33	2.7%	±2.2	104	±75	7.5%	±5.3	129	±71	6.9%	±3.7	241	±177	14.4%	±10.1	134	±72	7.2%	±3.8	119	±102	8.6%	±6.9	206	±128	10.7%	±6.4	99	±51	8.0%	±3.8	70	±58	6.1%	±5.0	55	±58	8.3%	±8.0	33	±35	8.7%	±9.2	50	±38	5.0%	±4.2	86
Manufacturing	201	±134	13.5%	±8.2	28	±38	2.0%	±2.7	152	±73	8.1%	±4.0	92	±54	5.5%	±3.3	124	±63	6.7%	±3.1	167	±88	12.1%	±6.2	199	±94	10.4%	±4.6	74	±54	5.9%	±4.2	37	±34	3.2%	±3.0	0	±12	0.0%	±5.1	0	±19	0.0%	±8.8	90	±95	9.1%	±8.3	76
Wholesale trade	0	±12	0.0%	±2.3	41	±35	2.9%	±2.5	36	±42	1.9%	±2.2	0	±12	0.0%	±2.1	22	±35	1.2%	±1.9	41	±37	3.0%	±2.7	74	±49	3.9%	±2.6	10	±17	0.8%	±1.4	9	±13	0.8%	±1.2	0	±12	0.0%	±5.1	0	±19	0.0%	±8.8	4	±6	0.4%	±0.6	27
Retail trade	175	±116	11.8%	±7.8	139	±86	10.0%	±5.9	291	±98	15.5%	±4.9	102	±56	6.1%	±3.5	291	±136	15.7%	±7.0	129	±55	9.4%	±3.8	276	±122	14.4%	±6.0	93	±49	7.5%	±3.8	175	±100	15.4%	±8.4	64	±55	9.7%	±7.6	12	±13	3.2%	±3.7	109	±83	11.0%	±7.5	226
Transportation and warehousing, and utilities	65	±54	4.4%	±3.6	92	±58	6.6%	±4.3	51	±43	2.7%	±2.3	121	±76	7.2%	±4.2	106	±81	5.7%	±4.5	48	±49	3.5%	±3.5	83	±63	4.3%	±3.2	76	±61	6.1%	±5.0	119	±85	10.4%	±6.9	6	±19	0.9%	±2.8	3	±5	0.8%	±1.2	28	±28	2.8%	±2.9	28
Information	63	±57	4.2%	±3.8	53	±54	3.8%	±3.5	11	±17	0.6%	±0.9	17	±23	1.0%	±1.4	23	±26	1.2%	±1.4	10	±15	0.7%	±1.1	12	±20	0.6%	±1.0	15	±18	1.2%	±1.5	0	±12	0.0%	±3.0	15	±8	2.3%	±1.4	0	±19	0.0%	±8.8	15	±23	1.5%	±2.3	26
Finance and insurance, and real estate and rental and leasing	38	±29	2.6%	±1.9	67	±60	4.8%	±4.6	104	±56	5.5%	±3.0	108	±68	6.4%	±4.1	86	±55	4.6%	±3.0	54	±41	3.9%	±2.9	112	±62	5.8%	±3.1	77	±51	6.2%	±4.1	171	±123	15.0%	±10.0	0	±12	0.0%	±5.1	0	±19	0.0%	±8.8	66	±66	6.6%	±6.7	174
Professional, scientific, and management, and administrative and waste management services	102	±86	6.9%	±5.6	113	±72	8.1%	±5.2	270	±103	14.4%	±5.3	233	±109	13.9%	±6.1	156	±119	8.4%	±6.2	154	±63	11.2%	±4.4	236	±117	12.3%	±5.8	79	±55	6.3%	±4.5	42	±31	3.7%	±2.8	69	±65	10.4%	±8.9	31	±35	8.2%	±7.3	102	±62	10.3%	±5.5	233
Educational services, and health care and social assistance	398	±120	26.7%	±8.0	228	±107	16.4%	±7.5	450	±119	24.0%	±6.1	208	±82	12.4%	±5.0	225	±96	12.1%	±4.9	318	±107	23.1%	±7.2	347	±95	18.1%	±4.8	316	±106	25.4%	±7.6	139	±67	12.2%	±6.5	100	±53	15.1%	±9.2	67	±42	17.6%	±11.0	35	±40	3.5%	±4.1	377
Arts, entertainment, and recreation, and accommodation and food services	119	±59	8.0%	±4.0	341	±216	24.5%	±12.5	126	±72	6.7%	±3.6	178	±164	10.6%	±9.0	289	±132	15.6%	±6.9	161	±91	11.7%	±6.2	164	±92	8.5%	±4.8	160	±74	12.9%	±5.6	201	±120	17.6%	±9.4	49	±57	7.4%	±8.6	11	±15	2.9%	±4.7	106	±80	10.7%	±6.8	260
Other services, except public administration	186	±106	12.5%	±6.4	84	±60	6.0%	±4.3	32	±25	1.7%	±1.3	115	±64	6.9%	±3.9	69	±57	3.7%	±3.1	82	±63	5.9%	±4.6	31	±25	1.6%	±1.2	71	±53	5.7%	±4.1	76	±53	6.7%	±4.5	19	±32	2.9%	±4.7	15	±30	3.9%	±7.0	57	±55	5.7%	±5.5	74
Public administration	101	±44	6.8%	±2.8	101	±64	7.3%	±5.0	224	±151	11.9%	±7.5	263	±100	15.7%	±5.4	330	±179	17.8%	±8.7	90	±41	6.5%	±3.0	170	±74	8.9%	±3.8	164	±75	13.2%	±5.5	100	±56	8.8%	±5.2	286	±117	43.1%	±13.8	208	±88	54.7%	±12.4	331	±134	33.3%	±12.2	278
CLASS OF WORKER
Civilian employed population 16 years and over	1,488	±248	1,488	(X)	1,391	±255	1,391	(X)	1,876	±245	1,876	(X)	1,678	±280	1,678	(X)	1,855	±275	1,855	(X)	1,379	±186	1,379	(X)	1,920	±241	1,920	(X)	1,245	±181	1,245	(X)	1,139	±198	1,139	(X)	663	±178	663	(X)	380	±145	380	(X)	993	±269	993	(X)	1,865
Private wage and salary workers	1,018	±230	68.4%	±9.0	1,114	±252	80.1%	±7.5	1,468	±205	78.3%	±7.6	1,141	±245	68.0%	±9.1	1,206	±245	65.0%	±9.7	1,027	±173	74.5%	±6.5	1,420	±267	74.0%	±7.9	931	±160	74.8%	±7.6	842	±190	73.9%	±11.9	309	±131	46.6%	±13.7	109	±55	28.7%	±10.1	463	±181	46.6%	±14.0	1,268
Government workers	264	±100	17.7%	±7.4	210	±91	15.1%	±6.4	394	±161	21.0%	±7.4	458	±176	27.3%	±9.1	506	±197	27.3%	±9.5	274	±83	19.9%	±5.9	416	±140	21.7%	±7.3	273	±106	21.9%	±7.6	201	±87	17.6%	±8.0	354	±122	53.4%	±13.7	271	±113	71.3%	±10.1	516	±205	52.0%	±14.4	554
Self-employed in own not incorporated business workers	206	±118	13.8%	±7.2	67	±47	4.8%	±3.5	14	±19	0.7%	±1.0	79	±43	4.7%	±2.7	143	±83	7.7%	±4.3	78	±44	5.7%	±3.0	84	±50	4.4%	±2.8	41	±36	3.3%	±2.9	96	±122	8.4%	±10.2	0	±12	0.0%	±5.1	0	±19	0.0%	±8.8	14	±25	1.4%	±2.5	43
Unpaid family workers	0	±12	0.0%	±2.3	0	±12	0.0%	±2.5	0	±12	0.0%	±1.8	0	±12	0.0%	±2.1	0	±12	0.0%	±1.9	0	±12	0.0%	±2.5	0	±12	0.0%	±1.8	0	±12	0.0%	±2.8	0	±12	0.0%	±3.0	0	±12	0.0%	±5.1	0	±19	0.0%	±8.8	0	±12	0.0%	±3.5	0
INCOME AND BENEFITS (IN 2013 INFLATION-ADJUSTED DOLLARS)
Total households	1,103	±125	1,103	(X)	1,254	±108	1,254	(X)	1,557	±114	1,557	(X)	1,518	±123	1,518	(X)	1,842	±172	1,842	(X)	1,250	±149	1,250	(X)	1,690	±85	1,690	(X)	1,116	±108	1,116	(X)	955	±67	955	(X)	979	±98	979	(X)	444	±46	444	(X)	1,206	±149	1,206	(X)	1,582
Less than $10,000	53	±48	4.8%	±4.3	67	±50	5.3%	±3.9	59	±35	3.8%	±2.3	155	±81	10.2%	±5.3	180	±110	9.8%	±5.8	85	±55	6.8%	±4.3	72	±50	4.3%	±2.9	8	±13	0.7%	±1.2	11	±13	1.2%	±1.4	79	±39	8.1%	±4.0	8	±12	1.8%	±2.7	60	±56	5.0%	±4.6	106
$10,000 to $14,999	0	±12	0.0%	±3.1	34	±39	2.7%	±3.1	103	±46	6.6%	±2.9	72	±40	4.7%	±2.6	43	±49	2.3%	±2.6	19	±21	1.5%	±1.7	111	±63	6.6%	±3.7	80	±52	7.2%	±4.6	31	±32	3.2%	±3.3	14	±18	1.4%	±1.8	0	±19	0.0%	±7.6	97	±71	8.0%	±5.8	36
$15,000 to $24,999	140	±83	12.7%	±7.2	242	±87	19.3%	±6.6	179	±76	11.5%	±4.8	106	±47	7.0%	±3.1	280	±106	15.2%	±5.4	97	±57	7.8%	±4.4	270	±94	16.0%	±5.5	82	±54	7.3%	±4.9	79	±52	8.3%	±5.4	58	±40	5.9%	±4.1	40	±28	9.0%	±6.3	159	±90	13.2%	±7.5	155
$25,000 to $34,999	145	±93	13.1%	±8.3	276	±89	22.0%	±7.2	300	±101	19.3%	±6.3	229	±87	15.1%	±5.5	218	±89	11.8%	±4.5	224	±92	17.9%	±6.8	306	±106	18.1%	±6.3	71	±41	6.4%	±3.8	134	±65	14.0%	±6.9	141	±65	14.4%	±7.0	72	±33	16.2%	±7.3	262	±125	21.7%	±10.4	256
$35,000 to $49,999	296	±123	26.8%	±10.6	159	±74	12.7%	±5.7	166	±59	10.7%	±3.7	355	±103	23.4%	±6.5	346	±123	18.8%	±6.8	213	±82	17.0%	±6.5	283	±112	16.7%	±6.5	288	±105	25.8%	±8.5	238	±98	24.9%	±9.5	275	±94	28.1%	±9.4	122	±48	27.5%	±10.2	296	±92	24.5%	±7.7	184
$50,000 to $74,999	161	±84	14.6%	±7.3	283	±106	22.6%	±8.5	454	±112	29.2%	±6.8	205	±76	13.5%	±4.9	312	±105	16.9%	±5.4	262	±102	21.0%	±7.3	327	±95	19.3%	±5.4	204	±82	18.3%	±7.4	159	±59	16.6%	±6.2	341	±121	34.8%	±11.2	94	±44	21.2%	±9.6	232	±131	19.2%	±9.8	206
$75,000 to $99,999	182	±82	16.5%	±7.5	119	±71	9.5%	±5.4	129	±58	8.3%	±3.8	108	±56	7.1%	±3.7	168	±81	9.1%	±4.4	160	±50	12.8%	±4.2	220	±91	13.0%	±5.4	145	±60	13.0%	±5.2	208	±81	21.8%	±8.4	59	±47	6.0%	±4.6	40	±26	9.0%	±5.6	81	±54	6.7%	±4.2	195
$100,000 to $149,999	119	±62	10.8%	±5.5	31	±25	2.5%	±2.0	112	±53	7.2%	±3.5	218	±86	14.4%	±5.4	175	±79	9.5%	±4.4	136	±63	10.9%	±4.9	79	±40	4.7%	±2.3	113	±61	10.1%	±5.4	61	±36	6.4%	±3.8	12	±20	1.2%	±2.0	51	±42	11.5%	±9.3	4	±6	0.3%	±0.5	137
$150,000 to $199,999	0	±12	0.0%	±3.1	35	±33	2.8%	±2.6	45	±42	2.9%	±2.7	62	±48	4.1%	±3.1	89	±53	4.8%	±2.9	44	±36	3.5%	±2.9	0	±12	0.0%	±2.0	83	±59	7.4%	±5.4	0	±12	0.0%	±3.6	0	±12	0.0%	±3.5	17	±12	3.8%	±2.8	5	±9	0.4%	±0.7	112
$200,000 or more	7	±12	0.6%	±1.1	8	±12	0.6%	±0.9	10	±15	0.6%	±1.0	8	±13	0.5%	±0.9	31	±40	1.7%	±2.2	10	±15	0.8%	±1.2	22	±24	1.3%	±1.4	42	±39	3.8%	±3.5	34	±43	3.6%	±4.5	0	±12	0.0%	±3.5	0	±19	0.0%	±7.6	10	±15	0.8%	±1.2	195
Median household income (dollars)	48,643	±3,246	(X)	(X)	36,333	±8,094	(X)	(X)	48,021	±8,284	(X)	(X)	43,670	±5,683	(X)	(X)	42,865	±2,786	(X)	(X)	47,969	±7,020	(X)	(X)	42,049	±4,523	(X)	(X)	51,813	±6,113	(X)	(X)	46,779	±10,700	(X)	(X)	45,318	±4,463	(X)	(X)	48,611	±5,713	(X)	(X)	36,078	±7,675	(X)	(X)	53,106
Mean household income (dollars)	55,759	±6,594	(X)	(X)	47,344	±5,377	(X)	(X)	60,802	±13,150	(X)	(X)	56,259	±6,596	(X)	(X)	58,865	±9,601	(X)	(X)	58,921	±6,464	(X)	(X)	47,806	±4,043	(X)	(X)	72,327	±8,974	(X)	(X)	61,583	±11,442	(X)	(X)	45,291	±3,952	(X)	(X)	58,189	±7,193	(X)	(X)	47,533	±13,604	(X)	(X)	107,511
With earnings	944	±130	85.6%	±6.0	1,078	±116	86.0%	±5.2	1,335	±120	85.7%	±4.7	1,291	±138	85.0%	±5.7	1,585	±173	86.0%	±5.7	1,098	±148	87.8%	±5.0	1,536	±91	90.9%	±3.3	959	±118	85.9%	±5.2	892	±70	93.4%	±1.7	917	±97	93.7%	±3.7	439	±46	98.9%	±1.7	1,064	±143	88.2%	±5.4	1,246
Mean earnings (dollars)	55,091	±7,047	(X)	(X)	47,466	±5,573	(X)	(X)	60,076	±15,129	(X)	(X)	54,575	±7,221	(X)	(X)	59,619	±10,250	(X)	(X)	56,144	±7,106	(X)	(X)	43,825	±4,176	(X)	(X)	60,290	±8,424	(X)	(X)	56,910	±12,314	(X)	(X)	46,276	±4,041	(X)	(X)	55,913	±7,227	(X)	(X)	38,903	±5,880	(X)	(X)	83,950
With Social Security	258	±94	23.4%	±8.7	165	±58	13.2%	±4.5	321	±85	20.6%	±5.5	314	±78	20.7%	±5.4	231	±85	12.5%	±4.5	171	±59	13.7%	±4.5	205	±50	12.1%	±3.0	258	±55	23.1%	±5.4	104	±26	10.9%	±3.0	32	±33	3.3%	±3.2	9	±11	2.0%	±2.4	125	±55	10.4%	±4.3	355
Mean Social Security income (dollars)	13,650	±4,611	(X)	(X)	12,673	±2,257	(X)	(X)	18,945	±2,942	(X)	(X)	15,153	±2,623	(X)	(X)	16,635	±2,997	(X)	(X)	13,302	±3,620	(X)	(X)	18,982	±3,854	(X)	(X)	14,879	±1,478	(X)	(X)	20,559	±3,412	(X)	(X)	6,294	±2,735	(X)	(X)	17,178	±5,363	(X)	(X)	15,161	±3,110	(X)	(X)	18,475
With retirement income	224	±86	20.3%	±7.9	92	±42	7.3%	±3.3	225	±66	14.5%	±4.3	228	±71	15.0%	±4.7	328	±109	17.8%	±6.0	282	±78	22.6%	±6.2	280	±76	16.6%	±4.4	356	±79	31.9%	±6.9	126	±43	13.2%	±4.6	30	±33	3.1%	±3.4	12	±13	2.7%	±3.0	166	±48	13.8%	±3.8	215
Mean retirement income (dollars)	12,784	±5,348	(X)	(X)	26,587	±16,407	(X)	(X)	19,756	±4,981	(X)	(X)	28,009	±7,765	(X)	(X)	21,250	±5,111	(X)	(X)	21,103	±3,997	(X)	(X)	18,906	±4,805	(X)	(X)	29,352	±10,232	(X)	(X)	28,883	±10,383	(X)	(X)	11,457	±39,517	(X)	(X)	27,125	±3,482	(X)	(X)	14,760	±2,441	(X)	(X)	63,015
With Supplemental Security Income	18	±22	1.6%	±2.0	39	±29	3.1%	±2.3	19	±20	1.2%	±1.3	85	±64	5.6%	±4.1	13	±16	0.7%	±0.9	11	±14	0.9%	±1.2	78	±50	4.6%	±3.0	5	±9	0.4%	±0.8	12	±18	1.3%	±1.8	20	±24	2.0%	±2.4	0	±19	0.0%	±7.6	26	±29	2.2%	±2.4	33
Mean Supplemental Security Income (dollars)	6,750	±4,409	(X)	(X)	17,544	±4,589	(X)	(X)	7,332	±1,945	(X)	(X)	7,184	±1,641	(X)	(X)	8,269	±393	(X)	(X)	9,627	±3,124	(X)	(X)	7,751	±827	(X)	(X)	8,100	±18	(X)	(X)	7,600	±642	(X)	(X)	5,030	±3,884	(X)	(X)	-	**	(X)	(X)	15,085	±8,050	(X)	(X)	6,009
With cash public assistance income	16	±25	1.5%	±2.3	42	±37	3.3%	±2.9	6	±9	0.4%	±0.6	69	±58	4.5%	±3.8	42	±49	2.3%	±2.6	9	±15	0.7%	±1.2	32	±30	1.9%	±1.7	23	±34	2.1%	±3.1	5	±10	0.5%	±1.1	26	±31	2.7%	±3.2	0	±19	0.0%	±7.6	0	±12	0.0%	±2.9	22
Mean cash public assistance income (dollars)	7,356	±10	(X)	(X)	2,398	±943	(X)	(X)	-	**	(X)	(X)	383	±270	(X)	(X)	2,664	±1,010	(X)	(X)	2,467	±18	(X)	(X)	1,559	±1,893	(X)	(X)	417	±8	(X)	(X)	3,720	±36	(X)	(X)	1,565	±1,075	(X)	(X)	-	**	(X)	(X)	-	**	(X)	(X)	2,595
With Food Stamp/SNAP benefits in the past 12 months	79	±63	7.2%	±5.4	120	±61	9.6%	±4.7	104	±52	6.7%	±3.3	249	±100	16.4%	±6.5	296	±116	16.1%	±5.7	104	±55	8.3%	±4.3	244	±96	14.4%	±5.6	121	±64	10.8%	±5.6	46	±36	4.8%	±3.8	29	±33	3.0%	±3.4	4	±8	0.9%	±1.9	145	±93	12.0%	±7.4	68
Families	645	±112	645	(X)	594	±136	594	(X)	966	±132	966	(X)	684	±139	684	(X)	651	±168	651	(X)	725	±123	725	(X)	1,169	±117	1,169	(X)	670	±100	670	(X)	607	±103	607	(X)	979	±98	979	(X)	441	±46	441	(X)	529	±123	529	(X)	911
Less than $10,000	0	±12	0.0%	±5.3	0	±12	0.0%	±5.7	13	±14	1.3%	±1.5	43	±34	6.3%	±4.8	73	±61	11.2%	±8.9	73	±54	10.1%	±7.3	46	±37	3.9%	±3.2	0	±12	0.0%	±5.1	5	±10	0.8%	±1.7	79	±39	8.1%	±4.0	8	±12	1.8%	±2.7	37	±39	7.0%	±7.4	26
$10,000 to $14,999	0	±12	0.0%	±5.3	12	±20	2.0%	±3.3	53	±53	5.5%	±5.4	0	±12	0.0%	±5.0	0	±12	0.0%	±5.2	14	±17	1.9%	±2.4	47	±37	4.0%	±3.2	55	±50	8.2%	±7.0	6	±10	1.0%	±1.7	14	±18	1.4%	±1.8	0	±19	0.0%	±7.6	60	±60	11.3%	±10.7	9
$15,000 to $24,999	110	±87	17.1%	±13.1	151	±79	25.4%	±11.9	131	±72	13.6%	±7.0	53	±37	7.7%	±5.2	116	±88	17.8%	±12.7	32	±37	4.4%	±5.0	123	±67	10.5%	±5.5	5	±9	0.7%	±1.4	70	±48	11.5%	±7.8	58	±40	5.9%	±4.1	40	±28	9.1%	±6.3	25	±27	4.7%	±5.0	37
$25,000 to $34,999	81	±65	12.6%	±10.5	74	±54	12.5%	±8.8	226	±88	23.4%	±7.7	100	±62	14.6%	±8.6	40	±47	6.1%	±6.9	132	±81	18.2%	±9.7	249	±101	21.3%	±8.3	0	±12	0.0%	±5.1	48	±45	7.9%	±7.3	141	±65	14.4%	±7.0	72	±33	16.3%	±7.3	92	±67	17.4%	±11.5	97
$35,000 to $49,999	128	±95	19.8%	±13.6	97	±62	16.3%	±9.2	55	±34	5.7%	±3.6	168	±85	24.6%	±10.7	138	±91	21.2%	±12.4	72	±55	9.9%	±7.4	186	±97	15.9%	±8.1	165	±80	24.6%	±10.3	218	±98	35.9%	±13.3	275	±94	28.1%	±9.4	122	±48	27.7%	±10.3	130	±80	24.6%	±13.4	134
$50,000 to $74,999	107	±65	16.6%	±9.7	102	±60	17.2%	±9.3	273	±69	28.3%	±7.5	149	±67	21.8%	±7.9	98	±64	15.1%	±10.1	169	±76	23.3%	±10.4	245	±95	21.0%	±7.9	143	±64	21.3%	±9.3	74	±39	12.2%	±6.8	355	±127	36.3%	±11.7	94	±44	21.3%	±9.6	98	±65	18.5%	±11.3	181
$75,000 to $99,999	137	±73	21.2%	±10.9	97	±66	16.3%	±10.4	119	±63	12.3%	±6.4	37	±24	5.4%	±3.9	68	±64	10.4%	±8.8	133	±51	18.3%	±6.8	195	±88	16.7%	±7.1	95	±48	14.2%	±6.9	96	±56	15.8%	±9.1	45	±41	4.6%	±4.0	40	±26	9.1%	±5.6	68	±49	12.9%	±10.3	76
$100,000 to $149,999	75	±50	11.6%	±7.7	18	±18	3.0%	±3.3	86	±51	8.9%	±5.4	113	±52	16.5%	±7.8	43	±34	6.6%	±5.3	56	±39	7.7%	±5.3	56	±35	4.8%	±3.0	113	±61	16.9%	±9.2	56	±35	9.2%	±5.7	12	±20	1.2%	±2.0	51	±42	11.6%	±9.3	4	±6	0.8%	±1.1	85
$150,000 to $199,999	0	±12	0.0%	±5.3	35	±33	5.9%	±5.4	0	±12	0.0%	±3.6	21	±20	3.1%	±3.1	75	±48	11.5%	±7.5	34	±32	4.7%	±4.3	0	±12	0.0%	±2.9	83	±59	12.4%	±8.9	0	±12	0.0%	±5.6	0	±12	0.0%	±3.5	14	±12	3.2%	±2.8	5	±9	0.9%	±1.7	87
$200,000 or more	7	±12	1.1%	±1.8	8	±12	1.3%	±2.0	10	±15	1.0%	±1.6	0	±12	0.0%	±5.0	0	±12	0.0%	±5.2	10	±15	1.4%	±2.0	22	±24	1.9%	±2.0	11	±17	1.6%	±2.4	34	±43	5.6%	±7.0	0	±12	0.0%	±3.5	0	±19	0.0%	±7.6	10	±15	1.9%	±2.9	179
Median family income (dollars)	50,547	±22,716	(X)	(X)	42,895	±11,523	(X)	(X)	50,781	±9,616	(X)	(X)	47,885	±8,302	(X)	(X)	43,829	±8,766	(X)	(X)	51,543	±3,799	(X)	(X)	45,102	±5,704	(X)	(X)	66,638	±14,713	(X)	(X)	42,475	±7,356	(X)	(X)	45,318	±4,463	(X)	(X)	48,507	±5,872	(X)	(X)	39,013	±10,531	(X)	(X)	69,612
Mean family income (dollars)	61,405	±6,906	(X)	(X)	56,677	±10,161	(X)	(X)	66,538	±20,482	(X)	(X)	60,282	±8,277	(X)	(X)	60,765	±13,538	(X)	(X)	61,360	±8,577	(X)	(X)	52,933	±5,134	(X)	(X)	84,382	±13,176	(X)	(X)	62,435	±13,222	(X)	(X)	44,964	±3,824	(X)	(X)	57,260	±7,205	(X)	(X)	60,929	±30,465	(X)	(X)	146,701
Per capita income (dollars)	26,166	±2,835	(X)	(X)	22,681	±3,111	(X)	(X)	25,097	±5,882	(X)	(X)	28,018	±3,667	(X)	(X)	33,310	±5,661	(X)	(X)	26,808	±3,652	(X)	(X)	19,446	±1,852	(X)	(X)	32,288	±4,319	(X)	(X)	26,173	±4,852	(X)	(X)	14,955	±1,285	(X)	(X)	24,353	±1,080	(X)	(X)	23,327	±7,279	(X)	(X)	47,119
Nonfamily households	458	±128	458	(X)	660	±115	660	(X)	591	±126	591	(X)	834	±144	834	(X)	1,191	±182	1,191	(X)	525	±126	525	(X)	521	±108	521	(X)	446	±105	446	(X)	348	±90	348	(X)	0	±12	0	(X)	3	±5	3	(X)	677	±160	677	(X)	671
Median nonfamily income (dollars)	38,421	±17,488	(X)	(X)	31,597	±4,386	(X)	(X)	37,540	±7,400	(X)	(X)	38,382	±7,313	(X)	(X)	39,511	±7,356	(X)	(X)	42,152	±7,568	(X)	(X)	26,632	±8,682	(X)	(X)	36,613	±7,101	(X)	(X)	52,155	±13,418	(X)	(X)	-	**	(X)	(X)	-	**	(X)	(X)	32,994	±5,185	(X)	(X)	30,133
Mean nonfamily income (dollars)	40,714	±9,202	(X)	(X)	38,244	±5,931	(X)	(X)	43,920	±6,502	(X)	(X)	51,332	±9,670	(X)	(X)	54,722	±12,212	(X)	(X)	53,707	±9,644	(X)	(X)	33,866	±4,805	(X)	(X)	43,225	±8,057	(X)	(X)	53,575	±9,417	(X)	(X)	-	**	(X)	(X)	N	N	N	N	36,538	±5,748	(X)	(X)	50,879
Median earnings for workers (dollars)	25,525	±2,412	(X)	(X)	25,566	±4,133	(X)	(X)	30,227	±5,412	(X)	(X)	29,873	±4,525	(X)	(X)	37,204	±7,520	(X)	(X)	33,407	±6,389	(X)	(X)	26,250	±3,085	(X)	(X)	29,920	±7,762	(X)	(X)	30,550	±6,054	(X)	(X)	25,729	±2,078	(X)	(X)	22,381	±571	(X)	(X)	30,825	±2,716	(X)	(X)	30,055
Median earnings for male full-time, year-round workers (dollars)	42,461	±10,251	(X)	(X)	31,506	±5,212	(X)	(X)	41,313	±13,471	(X)	(X)	40,595	±11,692	(X)	(X)	42,184	±3,686	(X)	(X)	46,742	±6,618	(X)	(X)	37,417	±7,217	(X)	(X)	46,607	±7,523	(X)	(X)	37,583	±12,509	(X)	(X)	31,305	±1,666	(X)	(X)	22,876	±704	(X)	(X)	40,027	±8,182	(X)	(X)	50,759
Median earnings for female full-time, year-round workers (dollars)	30,685	±6,742	(X)	(X)	35,227	±10,862	(X)	(X)	33,735	±4,963	(X)	(X)	36,131	±8,991	(X)	(X)	35,466	±6,151	(X)	(X)	37,717	±10,184	(X)	(X)	26,111	±2,293	(X)	(X)	35,964	±8,589	(X)	(X)	40,417	±12,652	(X)	(X)	22,263	±2,066	(X)	(X)	21,661	±680	(X)	(X)	31,932	±2,510	(X)	(X)	28,125
HEALTH INSURANCE COVERAGE
Civilian noninstitutionalized population	2,433	±314	2,433	(X)	2,641	±478	2,641	(X)	4,026	±372	4,026	(X)	3,079	±366	3,079	(X)	3,197	±470	3,197	(X)	2,608	±362	2,608	(X)	4,254	±370	4,254	(X)	2,570	±219	2,570	(X)	2,168	±277	2,168	(X)	3,142	±376	3,142	(X)	1,193	±154	1,193	(X)	2,300	±571	2,300	(X)	3,553
With health insurance coverage	1,845	±317	75.8%	±8.2	1,640	±263	62.1%	±11.1	3,303	±358	82.0%	±4.9	2,569	±394	83.4%	±7.1	2,490	±400	77.9%	±7.1	2,179	±299	83.6%	±5.5	3,444	±301	81.0%	±5.8	2,244	±245	87.3%	±6.1	1,954	±315	90.1%	±7.4	3,115	±371	99.1%	±1.4	1,175	±157	98.5%	±2.3	2,151	±531	93.5%	±4.3	3,339
With private health insurance	1,573	±302	64.7%	±9.4	1,147	±252	43.4%	±10.9	2,675	±304	66.4%	±6.2	1,967	±323	63.9%	±8.3	1,964	±302	61.4%	±7.8	1,924	±273	73.8%	±6.8	2,634	±276	61.9%	±7.4	2,149	±246	83.6%	±6.8	1,660	±314	76.6%	±9.3	2,989	±354	95.1%	±4.1	1,154	±155	96.7%	±3.4	1,591	±348	69.2%	±12.5	3,146
With public coverage	484	±143	19.9%	±5.5	638	±181	24.2%	±6.2	1,095	±264	27.2%	±5.9	833	±281	27.1%	±8.0	745	±320	23.3%	±8.7	440	±121	16.9%	±3.9	1,125	±245	26.4%	±5.0	478	±105	18.6%	±3.5	470	±159	21.7%	±7.3	160	±123	5.1%	±3.7	51	±49	4.3%	±4.1	704	±383	30.6%	±11.8	697
No health insurance coverage	588	±208	24.2%	±8.2	1,001	±422	37.9%	±11.1	723	±207	18.0%	±4.9	510	±222	16.6%	±7.1	707	±260	22.1%	±7.1	429	±172	16.4%	±5.5	810	±285	19.0%	±5.8	326	±159	12.7%	±6.1	214	±158	9.9%	±7.4	27	±45	0.9%	±1.4	18	±28	1.5%	±2.3	149	±108	6.5%	±4.3	214
Civilian noninstitutionalized population under 18 years	520	±131	520	(X)	456	±172	456	(X)	926	±192	926	(X)	551	±196	551	(X)	427	±181	427	(X)	599	±171	599	(X)	1,301	±158	1,301	(X)	666	±107	666	(X)	650	±139	650	(X)	1,846	±217	1,846	(X)	585	±90	585	(X)	618	±249	618	(X)	760
No health insurance coverage	59	±57	11.3%	±10.7	29	±46	6.4%	±9.9	71	±59	7.7%	±6.5	20	±27	3.6%	±5.7	33	±49	7.7%	±11.4	39	±48	6.5%	±7.7	138	±150	10.6%	±11.1	22	±34	3.3%	±5.2	46	±49	7.1%	±8.0	0	±12	0.0%	±1.9	0	±19	0.0%	±5.8	32	±51	5.2%	±8.4	0
Civilian noninstitutionalized population 18 to 64 years	1,691	±250	1,691	(X)	2,003	±382	2,003	(X)	2,641	±300	2,641	(X)	2,212	±249	2,212	(X)	2,587	±348	2,587	(X)	1,803	±238	1,803	(X)	2,649	±286	2,649	(X)	1,606	±180	1,606	(X)	1,386	±217	1,386	(X)	1,276	±212	1,276	(X)	598	±89	598	(X)	1,567	±397	1,567	(X)	2,323
In labor force:	1,449	±249	1,449	(X)	1,633	±321	1,633	(X)	2,129	±261	2,129	(X)	1,700	±275	1,700	(X)	2,183	±352	2,183	(X)	1,441	±200	1,441	(X)	2,050	±265	2,050	(X)	1,341	±195	1,341	(X)	1,235	±209	1,235	(X)	674	±181	674	(X)	345	±76	345	(X)	1,095	±359	1,095	(X)	1,922
Employed:	1,352	±236	1,352	(X)	1,375	±255	1,375	(X)	1,823	±241	1,823	(X)	1,618	±277	1,618	(X)	1,791	±283	1,791	(X)	1,316	±182	1,316	(X)	1,867	±243	1,867	(X)	1,180	±172	1,180	(X)	1,126	±201	1,126	(X)	585	±167	585	(X)	310	±80	310	(X)	955	±259	955	(X)	1,762
With health insurance coverage	947	±198	70.0%	±12.1	803	±166	58.4%	±13.3	1,449	±218	79.5%	±6.1	1,251	±236	77.3%	±10.5	1,344	±267	75.0%	±8.1	1,079	±152	82.0%	±6.9	1,412	±197	75.6%	±7.3	1,037	±164	87.9%	±8.1	980	±211	87.0%	±9.7	581	±167	99.3%	±1.6	292	±83	94.2%	±9.1	893	±236	93.5%	±6.1	1,643
With private health insurance	881	±174	65.2%	±10.7	730	±165	53.1%	±13.8	1,449	±218	79.5%	±6.1	1,205	±238	74.5%	±10.6	1,264	±264	70.6%	±8.1	1,032	±136	78.4%	±7.4	1,379	±201	73.9%	±7.3	1,037	±164	87.9%	±8.1	937	±221	83.2%	±10.9	556	±171	95.0%	±7.4	292	±83	94.2%	±9.1	859	±239	89.9%	±8.9	1,591
With public coverage	98	±71	7.2%	±5.2	82	±51	6.0%	±3.5	81	±51	4.4%	±2.8	68	±36	4.2%	±2.4	101	±70	5.6%	±4.0	77	±57	5.9%	±4.0	51	±36	2.7%	±2.0	33	±32	2.8%	±2.6	64	±41	5.7%	±4.1	35	±44	6.0%	±7.7	24	±36	7.7%	±11.3	34	±41	3.6%	±4.3	160
No health insurance coverage	405	±190	30.0%	±12.1	572	±254	41.6%	±13.3	374	±123	20.5%	±6.1	367	±198	22.7%	±10.5	447	±156	25.0%	±8.1	237	±105	18.0%	±6.9	455	±163	24.4%	±7.3	143	±101	12.1%	±8.1	146	±111	13.0%	±9.7	4	±9	0.7%	±1.6	18	±28	5.8%	±9.1	62	±64	6.5%	±6.1	119
Unemployed:	97	±79	97	(X)	258	±119	258	(X)	306	±134	306	(X)	82	±86	82	(X)	392	±194	392	(X)	125	±87	125	(X)	183	±111	183	(X)	161	±82	161	(X)	109	±59	109	(X)	89	±54	89	(X)	35	±23	35	(X)	140	±135	140	(X)	160
With health insurance coverage	54	±51	55.7%	±40.7	103	±65	39.9%	±21.9	106	±68	34.6%	±18.5	82	±86	100.0%	±33.2	249	±129	63.5%	±20.3	46	±37	36.8%	±28.9	19	±24	10.4%	±14.2	56	±51	34.8%	±29.0	97	±53	89.0%	±13.2	78	±51	87.6%	±23.1	35	±23	100.0%	±52.0	129	±132	92.1%	±15.4	109
With private health insurance	54	±51	55.7%	±40.7	92	±64	35.7%	±21.7	106	±68	34.6%	±18.5	23	±23	28.0%	±43.5	178	±101	45.4%	±17.7	41	±36	32.8%	±27.6	12	±21	6.6%	±11.5	42	±37	26.1%	±22.2	91	±53	83.5%	±18.5	78	±51	87.6%	±23.1	35	±23	100.0%	±52.0	76	±64	54.3%	±23.4	109
With public coverage	0	±12	0.0%	±29.4	29	±26	11.2%	±10.4	0	±12	0.0%	±10.8	59	±83	72.0%	±43.5	83	±81	21.2%	±22.0	5	±7	4.0%	±6.6	7	±10	3.8%	±7.2	29	±37	18.0%	±20.3	6	±11	5.5%	±10.0	14	±22	15.7%	±22.2	3	±8	8.6%	±20.5	53	±75	37.9%	±26.4	0
No health insurance coverage	43	±55	44.3%	±40.7	155	±99	60.1%	±21.9	200	±114	65.4%	±18.5	0	±12	0.0%	±33.2	143	±116	36.5%	±20.3	79	±76	63.2%	±28.9	164	±111	89.6%	±14.2	105	±70	65.2%	±29.0	12	±16	11.0%	±13.2	11	±23	12.4%	±23.1	0	±19	0.0%	±52.0	11	±19	7.9%	±15.4	51
Not in labor force:	242	±93	242	(X)	370	±223	370	(X)	512	±119	512	(X)	512	±145	512	(X)	404	±159	404	(X)	362	±104	362	(X)	599	±155	599	(X)	265	±97	265	(X)	151	±66	151	(X)	602	±125	602	(X)	253	±55	253	(X)	472	±174	472	(X)	401
With health insurance coverage	170	±80	70.2%	±19.5	125	±62	33.8%	±25.2	434	±121	84.8%	±9.1	389	±130	76.0%	±13.5	320	±124	79.2%	±16.1	288	±94	79.6%	±12.3	546	±148	91.2%	±6.9	209	±74	78.9%	±20.0	141	±62	93.4%	±7.5	602	±125	100.0%	±5.6	253	±55	100.0%	±12.9	428	±178	90.7%	±9.1	357
With private health insurance	146	±76	60.3%	±20.5	97	±56	26.2%	±19.4	320	±107	62.5%	±12.0	215	±80	42.0%	±15.2	151	±76	37.4%	±16.3	256	±90	70.7%	±14.2	371	±107	61.9%	±11.8	184	±71	69.4%	±20.9	110	±52	72.8%	±18.9	583	±125	96.8%	±4.0	245	±57	96.8%	±4.5	315	±134	66.7%	±22.1	317
With public coverage	55	±48	22.7%	±18.7	45	±35	12.2%	±13.0	166	±68	32.4%	±11.3	202	±109	39.5%	±15.2	174	±100	43.1%	±18.4	64	±48	17.7%	±11.7	203	±97	33.9%	±12.1	56	±38	21.1%	±13.1	44	±38	29.1%	±18.6	19	±24	3.2%	±4.0	8	±11	3.2%	±4.5	126	±133	26.7%	±23.7	73
No health insurance coverage	72	±55	29.8%	±19.5	245	±218	66.2%	±25.2	78	±45	15.2%	±9.1	123	±75	24.0%	±13.5	84	±79	20.8%	±16.1	74	±49	20.4%	±12.3	53	±42	8.8%	±6.9	56	±64	21.1%	±20.0	10	±13	6.6%	±7.5	0	±12	0.0%	±5.6	0	±19	0.0%	±12.9	44	±39	9.3%	±9.1	44
PERCENTAGE OF FAMILIES AND PEOPLE WHOSE INCOME IN THE PAST 12 MONTHS IS BELOW THE POVERTY LEVEL
All families	(X)	(X)	1.9%	±3.0	(X)	(X)	7.4%	±6.4	(X)	(X)	13.3%	±7.2	(X)	(X)	8.9%	±6.2	(X)	(X)	11.2%	±8.9	(X)	(X)	14.9%	±9.0	(X)	(X)	14.5%	±6.2	(X)	(X)	8.2%	±7.0	(X)	(X)	9.2%	±5.6	(X)	(X)	13.7%	±5.9	(X)	(X)	3.2%	±3.4	(X)	(X)	20.6%	±14.8	(X)
With related children under 18 years	(X)	(X)	3.1%	±5.0	(X)	(X)	14.3%	±12.5	(X)	(X)	23.9%	±12.8	(X)	(X)	20.1%	±13.1	(X)	(X)	8.3%	±8.9	(X)	(X)	25.4%	±15.3	(X)	(X)	21.1%	±9.0	(X)	(X)	13.0%	±12.2	(X)	(X)	13.4%	±9.2	(X)	(X)	16.6%	±7.3	(X)	(X)	4.4%	±4.7	(X)	(X)	35.2%	±24.4	(X)
With related children under 5 years only	(X)	(X)	0.0%	±37.9	(X)	(X)	12.9%	±20.4	(X)	(X)	10.8%	±13.3	(X)	(X)	0.0%	±25.4	(X)	(X)	23.9%	±27.3	(X)	(X)	16.6%	±15.7	(X)	(X)	0.0%	±21.4	(X)	(X)	43.1%	±51.1	(X)	(X)	0.0%	±29.7	(X)	(X)	12.9%	±10.6	(X)	(X)	3.4%	±5.2	(X)	(X)	10.5%	±16.4	(X)
Married couple families	(X)	(X)	3.2%	±5.1	(X)	(X)	3.8%	±6.1	(X)	(X)	4.4%	±4.6	(X)	(X)	0.0%	±7.5	(X)	(X)	10.9%	±11.5	(X)	(X)	4.7%	±6.1	(X)	(X)	3.9%	±4.4	(X)	(X)	0.0%	±7.1	(X)	(X)	1.5%	±2.5	(X)	(X)	5.7%	±4.0	(X)	(X)	1.7%	±2.4	(X)	(X)	6.3%	±7.8	(X)
With related children under 18 years	(X)	(X)	6.9%	±10.7	(X)	(X)	10.0%	±15.9	(X)	(X)	12.4%	±13.4	(X)	(X)	0.0%	±27.1	(X)	(X)	16.9%	±28.7	(X)	(X)	9.1%	±13.3	(X)	(X)	5.1%	±7.4	(X)	(X)	0.0%	±14.2	(X)	(X)	0.0%	±15.0	(X)	(X)	7.2%	±5.2	(X)	(X)	2.6%	±3.8	(X)	(X)	10.3%	±17.0	(X)
With related children under 5 years only	(X)	(X)	0.0%	±37.9	(X)	(X)	23.2%	±35.1	(X)	(X)	0.0%	±35.5	(X)	(X)	0.0%	±48.1	(X)	(X)	100.0%	±97.3	(X)	(X)	0.0%	±30.4	(X)	(X)	0.0%	±24.4	(X)	(X)	0.0%	±100.0	(X)	(X)	0.0%	±33.5	(X)	(X)	9.4%	±9.7	(X)	(X)	4.0%	±6.0	(X)	(X)	0.0%	±49.3	(X)
Families with female householder, no husband present	(X)	(X)	0.0%	±17.8	(X)	(X)	7.3%	±11.8	(X)	(X)	26.2%	±16.3	(X)	(X)	35.3%	±21.5	(X)	(X)	11.2%	±14.7	(X)	(X)	33.1%	±25.8	(X)	(X)	35.3%	±14.7	(X)	(X)	25.2%	±26.3	(X)	(X)	37.2%	±22.7	(X)	(X)	79.1%	±16.7	(X)	(X)	13.8%	±18.8	(X)	(X)	46.3%	±32.7	(X)
With related children under 18 years	(X)	(X)	0.0%	±23.9	(X)	(X)	9.7%	±15.8	(X)	(X)	33.5%	±20.8	(X)	(X)	37.0%	±22.9	(X)	(X)	3.6%	±8.0	(X)	(X)	37.3%	±29.9	(X)	(X)	39.3%	±16.7	(X)	(X)	38.6%	±45.4	(X)	(X)	38.5%	±23.9	(X)	(X)	79.1%	±16.7	(X)	(X)	13.8%	±18.8	(X)	(X)	54.0%	±35.6	(X)
With related children under 5 years only	(X)	(X)	-	**	(X)	(X)	0.0%	±45.9	(X)	(X)	52.6%	±52.0	(X)	(X)	0.0%	±45.4	(X)	(X)	0.0%	±43.1	(X)	(X)	28.6%	±40.7	(X)	(X)	0.0%	±85.4	(X)	(X)	-	**	(X)	(X)	0.0%	±79.5	(X)	(X)	53.1%	±42.6	(X)	(X)	0.0%	±100.0	(X)	(X)	19.1%	±35.6	(X)
All people	(X)	(X)	8.1%	±4.9	(X)	(X)	14.7%	±5.9	(X)	(X)	18.8%	±6.7	(X)	(X)	18.5%	±8.2	(X)	(X)	11.5%	±5.4	(X)	(X)	15.5%	±8.3	(X)	(X)	14.7%	±5.1	(X)	(X)	8.9%	±4.7	(X)	(X)	11.7%	±5.8	(X)	(X)	14.4%	±6.2	(X)	(X)	3.7%	±3.6	(X)	(X)	22.1%	±14.5	(X)
Under 18 years	(X)	(X)	7.1%	±10.5	(X)	(X)	22.1%	±19.3	(X)	(X)	34.0%	±15.4	(X)	(X)	30.7%	±24.5	(X)	(X)	6.3%	±6.3	(X)	(X)	27.7%	±15.2	(X)	(X)	20.9%	±9.4	(X)	(X)	7.1%	±7.1	(X)	(X)	17.0%	±11.1	(X)	(X)	17.2%	±7.5	(X)	(X)	5.0%	±5.5	(X)	(X)	46.4%	±28.4	(X)
Related children under 18 years	(X)	(X)	7.1%	±10.5	(X)	(X)	22.1%	±19.3	(X)	(X)	34.0%	±15.4	(X)	(X)	30.7%	±24.5	(X)	(X)	6.3%	±6.3	(X)	(X)	27.7%	±15.2	(X)	(X)	20.9%	±9.4	(X)	(X)	7.1%	±7.1	(X)	(X)	17.0%	±11.1	(X)	(X)	17.2%	±7.5	(X)	(X)	5.0%	±5.5	(X)	(X)	46.4%	±28.4	(X)
Related children under 5 years	(X)	(X)	0.0%	±23.3	(X)	(X)	31.9%	±29.9	(X)	(X)	30.7%	±20.8	(X)	(X)	30.1%	±38.1	(X)	(X)	18.7%	±23.0	(X)	(X)	18.1%	±13.4	(X)	(X)	5.1%	±5.7	(X)	(X)	13.5%	±20.1	(X)	(X)	5.9%	±9.3	(X)	(X)	16.6%	±9.4	(X)	(X)	4.1%	±6.0	(X)	(X)	25.3%	±25.6	(X)
Related children 5 to 17 years	(X)	(X)	9.5%	±13.6	(X)	(X)	16.9%	±17.8	(X)	(X)	35.3%	±16.8	(X)	(X)	31.2%	±19.3	(X)	(X)	2.2%	±4.0	(X)	(X)	37.6%	±22.4	(X)	(X)	27.6%	±12.4	(X)	(X)	4.6%	±7.0	(X)	(X)	20.2%	±13.9	(X)	(X)	17.8%	±8.1	(X)	(X)	6.0%	±9.0	(X)	(X)	55.0%	±31.4	(X)
18 years and over	(X)	(X)	8.4%	±4.2	(X)	(X)	13.3%	±5.1	(X)	(X)	14.5%	±4.9	(X)	(X)	16.3%	±6.3	(X)	(X)	12.2%	±5.8	(X)	(X)	12.2%	±6.8	(X)	(X)	12.3%	±4.3	(X)	(X)	9.5%	±4.6	(X)	(X)	9.9%	±4.9	(X)	(X)	11.7%	±5.3	(X)	(X)	2.8%	±2.5	(X)	(X)	14.6%	±9.0	(X)
18 to 64 years	(X)	(X)	9.0%	±4.9	(X)	(X)	14.4%	±5.4	(X)	(X)	15.3%	±5.2	(X)	(X)	15.9%	±6.3	(X)	(X)	12.5%	±6.2	(X)	(X)	13.5%	±7.5	(X)	(X)	13.6%	±4.7	(X)	(X)	11.2%	±5.4	(X)	(X)	9.8%	±5.0	(X)	(X)	11.8%	±5.4	(X)	(X)	2.8%	±2.5	(X)	(X)	15.4%	±9.5	(X)
65 years and over	(X)	(X)	4.1%	±7.1	(X)	(X)	0.0%	±17.4	(X)	(X)	9.6%	±11.4	(X)	(X)	19.3%	±18.1	(X)	(X)	7.7%	±11.2	(X)	(X)	0.0%	±15.6	(X)	(X)	0.0%	±10.9	(X)	(X)	0.0%	±11.1	(X)	(X)	10.6%	±14.4	(X)	(X)	0.0%	±68.8	(X)	(X)	0.0%	±97.3	(X)	(X)	0.0%	±25.8	(X)
People in families	(X)	(X)	3.7%	±5.6	(X)	(X)	9.3%	±8.5	(X)	(X)	18.5%	±9.0	(X)	(X)	12.4%	±11.4	(X)	(X)	9.3%	±7.1	(X)	(X)	16.1%	±10.8	(X)	(X)	13.2%	±5.7	(X)	(X)	5.2%	±4.6	(X)	(X)	12.3%	±7.7	(X)	(X)	14.1%	±6.2	(X)	(X)	3.4%	±3.7	(X)	(X)	23.1%	±17.6	(X)
Unrelated individuals 15 years and over	(X)	(X)	17.9%	±8.6	(X)	(X)	23.3%	±8.7	(X)	(X)	19.7%	±8.4	(X)	(X)	28.2%	±10.1	(X)	(X)	13.5%	±6.8	(X)	(X)	13.5%	±6.5	(X)	(X)	21.9%	±9.9	(X)	(X)	23.0%	±10.8	(X)	(X)	9.7%	±7.0	(X)	(X)	40.0%	±58.0	(X)	(X)	57.1%	±57.1	(X)	(X)	20.0%	±11.7	(X)
[truncated: 275 more columns]
