# Supplementary material for: Estimating the Health Effects of Adding Bicycle and Pedestrian Paths at the Census Tract Level: Multiple Model Comparison
Source: JMIR Public Health Surveill. 2022 Aug 24;8(8):e37379. doi: 10.2196/37379 (PMC9453587; doi:10.2196/37379)
Supplement: Multimedia Appendix 1 [file publichealth_v8i8e37379_app1.zip › appendix_1/norfolk/DP03-ECONOMIC/2014/ACS_2014_DP03_data.csv]

Label (Grouping)	Census Tract 1, Norfolk city, Virginia!!Estimate	Census Tract 1, Norfolk city, Virginia!!Margin of Error	Census Tract 1, Norfolk city, Virginia!!Percent	Census Tract 1, Norfolk city, Virginia!!Percent Margin of Error	Census Tract 2.01, Norfolk city, Virginia!!Estimate	Census Tract 2.01, Norfolk city, Virginia!!Margin of Error	Census Tract 2.01, Norfolk city, Virginia!!Percent	Census Tract 2.01, Norfolk city, Virginia!!Percent Margin of Error	Census Tract 2.02, Norfolk city, Virginia!!Estimate	Census Tract 2.02, Norfolk city, Virginia!!Margin of Error	Census Tract 2.02, Norfolk city, Virginia!!Percent	Census Tract 2.02, Norfolk city, Virginia!!Percent Margin of Error	Census Tract 3, Norfolk city, Virginia!!Estimate	Census Tract 3, Norfolk city, Virginia!!Margin of Error	Census Tract 3, Norfolk city, Virginia!!Percent	Census Tract 3, Norfolk city, Virginia!!Percent Margin of Error	Census Tract 4, Norfolk city, Virginia!!Estimate	Census Tract 4, Norfolk city, Virginia!!Margin of Error	Census Tract 4, Norfolk city, Virginia!!Percent	Census Tract 4, Norfolk city, Virginia!!Percent Margin of Error	Census Tract 5, Norfolk city, Virginia!!Estimate	Census Tract 5, Norfolk city, Virginia!!Margin of Error	Census Tract 5, Norfolk city, Virginia!!Percent	Census Tract 5, Norfolk city, Virginia!!Percent Margin of Error	Census Tract 6, Norfolk city, Virginia!!Estimate	Census Tract 6, Norfolk city, Virginia!!Margin of Error	Census Tract 6, Norfolk city, Virginia!!Percent	Census Tract 6, Norfolk city, Virginia!!Percent Margin of Error	Census Tract 7, Norfolk city, Virginia!!Estimate	Census Tract 7, Norfolk city, Virginia!!Margin of Error	Census Tract 7, Norfolk city, Virginia!!Percent	Census Tract 7, Norfolk city, Virginia!!Percent Margin of Error	Census Tract 8, Norfolk city, Virginia!!Estimate	Census Tract 8, Norfolk city, Virginia!!Margin of Error	Census Tract 8, Norfolk city, Virginia!!Percent	Census Tract 8, Norfolk city, Virginia!!Percent Margin of Error	Census Tract 9.01, Norfolk city, Virginia!!Estimate	Census Tract 9.01, Norfolk city, Virginia!!Margin of Error	Census Tract 9.01, Norfolk city, Virginia!!Percent	Census Tract 9.01, Norfolk city, Virginia!!Percent Margin of Error	Census Tract 9.02, Norfolk city, Virginia!!Estimate	Census Tract 9.02, Norfolk city, Virginia!!Margin of Error	Census Tract 9.02, Norfolk city, Virginia!!Percent	Census Tract 9.02, Norfolk city, Virginia!!Percent Margin of Error	Census Tract 11, Norfolk city, Virginia!!Estimate	Census Tract 11, Norfolk city, Virginia!!Margin of Error	Census Tract 11, Norfolk city, Virginia!!Percent	Census Tract 11, Norfolk city, Virginia!!Percent Margin of Error	Census Tract 12, Norfolk city, Virginia!!Estimate
EMPLOYMENT STATUS
Population 16 years and over	2,177	±322	2,177	(X)	2,123	±349	2,123	(X)	3,022	±257	3,022	(X)	2,598	±217	2,598	(X)	3,321	±371	3,321	(X)	2,462	±318	2,462	(X)	3,472	±292	3,472	(X)	2,007	±204	2,007	(X)	1,888	±148	1,888	(X)	3,343	±285	3,343	(X)	12,727	±2,136	12,727	(X)	2,232	±324	2,232	(X)	3,290
In labor force	1,587	±305	72.9%	±6.9	1,512	±234	71.2%	±10.3	2,068	±247	68.4%	±4.6	1,806	±226	69.5%	±5.4	2,532	±357	76.2%	±5.6	1,779	±228	72.3%	±5.1	2,450	±265	70.6%	±4.0	1,437	±191	71.6%	±6.0	1,461	±134	77.4%	±3.8	2,586	±267	77.4%	±4.0	12,449	±2,147	97.8%	±0.6	1,493	±272	66.9%	±7.5	2,378
Civilian labor force	1,550	±308	71.2%	±7.3	1,394	±215	65.7%	±10.2	1,996	±247	66.0%	±4.6	1,662	±240	64.0%	±6.0	2,271	±334	68.4%	±6.6	1,591	±230	64.6%	±5.5	2,227	±259	64.1%	±4.4	1,299	±210	64.7%	±8.1	1,272	±157	67.4%	±5.5	812	±183	24.3%	±5.1	718	±255	5.6%	±2.2	1,236	±300	55.4%	±9.1	2,070
Employed	1,442	±306	66.2%	±7.8	1,173	±194	55.3%	±9.1	1,756	±199	58.1%	±4.1	1,560	±231	60.0%	±6.0	1,973	±307	59.4%	±7.4	1,400	±197	56.9%	±6.4	2,040	±258	58.8%	±5.1	1,165	±192	58.0%	±8.4	1,127	±151	59.7%	±5.6	713	±187	21.3%	±5.3	661	±254	5.2%	±2.2	1,082	±219	48.5%	±7.3	1,925
Unemployed	108	±61	5.0%	±2.8	221	±76	10.4%	±3.7	240	±119	7.9%	±3.7	102	±78	3.9%	±3.0	298	±166	9.0%	±4.7	191	±109	7.8%	±4.0	187	±112	5.4%	±3.2	134	±80	6.7%	±3.7	145	±63	7.7%	±3.3	99	±60	3.0%	±1.8	57	±35	0.4%	±0.3	154	±134	6.9%	±5.5	145
Armed Forces	37	±33	1.7%	±1.6	118	±75	5.6%	±3.3	72	±44	2.4%	±1.5	144	±69	5.5%	±2.7	261	±160	7.9%	±4.6	188	±91	7.6%	±3.8	223	±97	6.4%	±2.8	138	±73	6.9%	±3.6	189	±65	10.0%	±3.6	1,774	±227	53.1%	±4.7	11,731	±2,165	92.2%	±2.5	257	±105	11.5%	±5.2	308
Not in labor force	590	±155	27.1%	±6.9	611	±285	28.8%	±10.3	954	±143	31.6%	±4.6	792	±143	30.5%	±5.4	789	±198	23.8%	±5.6	683	±173	27.7%	±5.1	1,022	±150	29.4%	±4.0	570	±134	28.4%	±6.0	427	±81	22.6%	±3.8	757	±142	22.6%	±4.0	278	±57	2.2%	±0.6	739	±198	33.1%	±7.5	912
Civilian labor force	1,550	±308	1,550	(X)	1,394	±215	1,394	(X)	1,996	±247	1,996	(X)	1,662	±240	1,662	(X)	2,271	±334	2,271	(X)	1,591	±230	1,591	(X)	2,227	±259	2,227	(X)	1,299	±210	1,299	(X)	1,272	±157	1,272	(X)	812	±183	812	(X)	718	±255	718	(X)	1,236	±300	1,236	(X)	2,070
Percent Unemployed	(X)	(X)	7.0%	±4.0	(X)	(X)	15.9%	±4.9	(X)	(X)	12.0%	±5.3	(X)	(X)	6.1%	±4.5	(X)	(X)	13.1%	±6.8	(X)	(X)	12.0%	±6.2	(X)	(X)	8.4%	±4.9	(X)	(X)	10.3%	±5.8	(X)	(X)	11.4%	±4.7	(X)	(X)	12.2%	±7.8	(X)	(X)	7.9%	±5.6	(X)	(X)	12.5%	±8.9	(X)
Females 16 years and over	1,015	±209	1,015	(X)	1,033	±130	1,033	(X)	1,502	±174	1,502	(X)	1,252	±135	1,252	(X)	1,523	±258	1,523	(X)	1,108	±146	1,108	(X)	1,824	±215	1,824	(X)	968	±144	968	(X)	879	±119	879	(X)	1,433	±144	1,433	(X)	1,996	±397	1,996	(X)	1,080	±240	1,080	(X)	1,546
In labor force	681	±201	67.1%	±11.1	740	±146	71.6%	±9.6	1,003	±157	66.8%	±7.1	786	±137	62.8%	±7.4	1,079	±223	70.8%	±7.6	669	±117	60.4%	±8.2	1,204	±191	66.0%	±5.9	679	±159	70.1%	±8.4	627	±95	71.3%	±5.9	780	±182	54.4%	±9.0	1,739	±401	87.1%	±3.9	660	±230	61.1%	±12.4	969
Civilian labor force	681	±201	67.1%	±11.1	727	±147	70.4%	±9.9	1,003	±157	66.8%	±7.1	756	±133	60.4%	±7.5	1,035	±217	68.0%	±7.7	623	±105	56.2%	±8.1	1,173	±192	64.3%	±6.3	679	±159	70.1%	±8.4	576	±100	65.5%	±6.9	408	±117	28.5%	±7.9	258	±77	12.9%	±4.4	622	±231	57.6%	±12.9	800
Employed	613	±207	60.4%	±12.6	580	±139	56.1%	±11.0	854	±125	56.9%	±6.8	678	±127	54.2%	±7.8	867	±170	56.9%	±9.9	570	±105	51.4%	±7.3	1,084	±193	59.4%	±6.8	570	±145	58.9%	±10.1	501	±114	57.0%	±9.8	321	±110	22.4%	±7.3	210	±75	10.5%	±3.9	503	±165	46.6%	±10.7	753
Own children under 6 years	132	±84	132	(X)	159	±90	159	(X)	293	±78	293	(X)	317	±124	317	(X)	109	±102	109	(X)	443	±146	443	(X)	379	±134	379	(X)	188	±79	188	(X)	172	±61	172	(X)	1,088	±216	1,088	(X)	396	±96	396	(X)	118	±76	118	(X)	339
All parents in family in labor force	24	±32	18.2%	±22.2	159	±90	100.0%	±18.4	159	±73	54.3%	±16.7	269	±128	84.9%	±13.4	12	±19	11.0%	±20.6	291	±138	65.7%	±19.0	228	±97	60.2%	±20.6	63	±46	33.5%	±18.7	100	±47	58.1%	±17.9	282	±146	25.9%	±12.8	204	±72	51.5%	±18.1	91	±69	77.1%	±24.1	212
Own children 6 to 17 years	386	±114	386	(X)	229	±116	229	(X)	538	±132	538	(X)	300	±97	300	(X)	262	±146	262	(X)	282	±119	282	(X)	702	±171	702	(X)	383	±121	383	(X)	324	±116	324	(X)	807	±182	807	(X)	151	±60	151	(X)	522	±301	522	(X)	419
All parents in family in labor force	339	±114	87.8%	±15.3	170	±103	74.2%	±24.9	451	±138	83.8%	±12.6	226	±92	75.3%	±16.8	164	±154	62.6%	±39.4	117	±70	41.5%	±26.8	561	±131	79.9%	±12.4	248	±134	64.8%	±19.8	292	±114	90.1%	±9.3	238	±140	29.5%	±16.9	40	±38	26.5%	±20.6	396	±258	75.9%	±21.3	238
COMMUTING TO WORK
Workers 16 years and over	1,473	±305	1,473	(X)	1,260	±214	1,260	(X)	1,828	±198	1,828	(X)	1,697	±219	1,697	(X)	2,208	±331	2,208	(X)	1,560	±195	1,560	(X)	2,247	±266	2,247	(X)	1,266	±170	1,266	(X)	1,316	±130	1,316	(X)	2,447	±261	2,447	(X)	12,382	±2,145	12,382	(X)	1,322	±199	1,322	(X)	2,225
Car, truck, or van -- drove alone	1,093	±333	74.2%	±14.1	1,132	±201	89.8%	±5.8	1,442	±183	78.9%	±5.8	1,260	±195	74.2%	±10.5	1,915	±301	86.7%	±4.8	1,387	±194	88.9%	±5.0	1,948	±269	86.7%	±6.6	1,059	±151	83.6%	±8.3	1,098	±120	83.4%	±6.4	1,946	±246	79.5%	±5.7	3,284	±696	26.5%	±7.1	903	±186	68.3%	±12.4	1,761
Car, truck, or van -- carpooled	134	±98	9.1%	±6.9	38	±31	3.0%	±2.4	190	±97	10.4%	±5.1	271	±185	16.0%	±9.9	99	±65	4.5%	±2.8	62	±42	4.0%	±2.7	184	±140	8.2%	±6.0	132	±97	10.4%	±7.1	137	±81	10.4%	±5.9	174	±66	7.1%	±2.6	610	±189	4.9%	±1.9	176	±126	13.3%	±8.7	216
Public transportation (excluding taxicab)	212	±207	14.4%	±14.3	48	±49	3.8%	±3.8	108	±67	5.9%	±3.5	121	±88	7.1%	±5.1	66	±50	3.0%	±2.2	18	±29	1.2%	±1.8	42	±38	1.9%	±1.7	40	±37	3.2%	±3.0	35	±30	2.7%	±2.2	32	±46	1.3%	±1.8	17	±27	0.1%	±0.2	81	±84	6.1%	±6.1	32
Walked	9	±14	0.6%	±0.9	0	±12	0.0%	±2.5	21	±23	1.1%	±1.3	7	±11	0.4%	±0.6	38	±37	1.7%	±1.7	9	±15	0.6%	±1.0	42	±37	1.9%	±1.7	17	±24	1.3%	±1.8	10	±11	0.8%	±0.8	78	±61	3.2%	±2.5	3,626	±938	29.3%	±7.3	75	±69	5.7%	±5.3	35
Other means	25	±27	1.7%	±1.9	0	±12	0.0%	±2.5	26	±26	1.4%	±1.5	11	±18	0.6%	±1.1	35	±55	1.6%	±2.5	61	±54	3.9%	±3.4	0	±12	0.0%	±1.4	9	±15	0.7%	±1.2	20	±15	1.5%	±1.1	13	±16	0.5%	±0.6	88	±67	0.7%	±0.6	87	±84	6.6%	±6.2	82
Worked at home	0	±12	0.0%	±2.2	42	±46	3.3%	±3.6	41	±28	2.2%	±1.6	27	±30	1.6%	±1.8	55	±50	2.5%	±2.2	23	±27	1.5%	±1.7	31	±24	1.4%	±1.1	9	±13	0.7%	±1.1	16	±19	1.2%	±1.4	204	±102	8.3%	±4.0	4,757	±2,075	38.4%	±11.6	0	±12	0.0%	±2.4	99
Mean travel time to work (minutes)	25.7	±2.9	(X)	(X)	27.1	±4.5	(X)	(X)	23.9	±1.7	(X)	(X)	25.2	±2.2	(X)	(X)	26.0	±2.9	(X)	(X)	23.3	±4.0	(X)	(X)	23.8	±2.2	(X)	(X)	20.3	±3.0	(X)	(X)	20.4	±5.4	(X)	(X)	18.4	±1.4	(X)	(X)	11.9	±1.3	(X)	(X)	21.7	±4.7	(X)	(X)	18.5
OCCUPATION
Civilian employed population 16 years and over	1,442	±306	1,442	(X)	1,173	±194	1,173	(X)	1,756	±199	1,756	(X)	1,560	±231	1,560	(X)	1,973	±307	1,973	(X)	1,400	±197	1,400	(X)	2,040	±258	2,040	(X)	1,165	±192	1,165	(X)	1,127	±151	1,127	(X)	713	±187	713	(X)	661	±254	661	(X)	1,082	±219	1,082	(X)	1,925
Management, business, science, and arts occupations	464	±173	32.2%	±9.2	341	±111	29.1%	±8.9	493	±119	28.1%	±6.9	490	±131	31.4%	±6.5	708	±192	35.9%	±8.5	478	±108	34.1%	±7.0	382	±101	18.7%	±5.2	447	±134	38.4%	±9.7	271	±102	24.0%	±8.9	206	±91	28.9%	±10.8	89	±44	13.5%	±9.3	194	±111	17.9%	±10.8	714
Service occupations	360	±152	25.0%	±9.2	275	±105	23.4%	±7.5	361	±90	20.6%	±4.5	267	±105	17.1%	±6.2	266	±105	13.5%	±5.1	259	±102	18.5%	±6.4	332	±127	16.3%	±5.6	156	±79	13.4%	±5.8	214	±82	19.0%	±7.2	155	±90	21.7%	±12.9	256	±239	38.7%	±24.3	155	±101	14.3%	±7.8	281
Sales and office occupations	276	±130	19.1%	±8.3	282	±108	24.0%	±8.3	398	±126	22.7%	±6.3	277	±106	17.8%	±7.3	452	±147	22.9%	±6.8	336	±104	24.0%	±7.0	652	±169	32.0%	±7.2	340	±99	29.2%	±7.6	250	±92	22.2%	±6.9	151	±93	21.2%	±10.7	116	±74	17.5%	±11.8	265	±125	24.5%	±9.5	543
Natural resources, construction, and maintenance occupations	188	±123	13.0%	±8.4	209	±97	17.8%	±7.4	300	±107	17.1%	±5.9	318	±181	20.4%	±10.2	363	±155	18.4%	±7.1	169	±103	12.1%	±6.7	347	±156	17.0%	±7.2	135	±75	11.6%	±6.0	218	±113	19.3%	±10.1	160	±98	22.4%	±12.4	124	±57	18.8%	±9.2	190	±124	17.6%	±10.6	218
Production, transportation, and material moving occupations	154	±88	10.7%	±6.0	66	±55	5.6%	±4.7	204	±92	11.6%	±4.8	208	±85	13.3%	±5.6	184	±110	9.3%	±5.1	158	±95	11.3%	±6.8	327	±124	16.0%	±5.6	87	±52	7.5%	±4.6	174	±97	15.4%	±7.9	41	±42	5.8%	±5.7	76	±43	11.5%	±8.5	278	±95	25.7%	±8.3	169
INDUSTRY
Civilian employed population 16 years and over	1,442	±306	1,442	(X)	1,173	±194	1,173	(X)	1,756	±199	1,756	(X)	1,560	±231	1,560	(X)	1,973	±307	1,973	(X)	1,400	±197	1,400	(X)	2,040	±258	2,040	(X)	1,165	±192	1,165	(X)	1,127	±151	1,127	(X)	713	±187	713	(X)	661	±254	661	(X)	1,082	±219	1,082	(X)	1,925
Agriculture, forestry, fishing and hunting, and mining	0	±12	0.0%	±2.2	0	±12	0.0%	±2.7	0	±12	0.0%	±1.8	0	±12	0.0%	±2.1	0	±12	0.0%	±1.6	6	±9	0.4%	±0.6	0	±12	0.0%	±1.6	13	±18	1.1%	±1.5	0	±12	0.0%	±2.8	0	±17	0.0%	±4.5	0	±19	0.0%	±4.8	0	±12	0.0%	±3.0	0
Construction	55	±48	3.8%	±3.1	89	±57	7.6%	±4.8	163	±86	9.3%	±4.8	243	±193	15.6%	±11.1	149	±95	7.6%	±4.6	129	±102	9.2%	±6.7	221	±137	10.8%	±6.5	81	±44	7.0%	±3.6	65	±54	5.8%	±4.7	25	±31	3.5%	±4.3	34	±36	5.1%	±5.9	48	±51	4.4%	±4.7	76
Manufacturing	224	±123	15.5%	±8.1	36	±46	3.1%	±4.0	135	±63	7.7%	±3.5	74	±53	4.7%	±3.5	201	±106	10.2%	±5.0	154	±89	11.0%	±6.3	231	±104	11.3%	±4.8	51	±54	4.4%	±4.6	33	±19	2.9%	±1.7	30	±46	4.2%	±6.1	0	±19	0.0%	±4.8	81	±98	7.5%	±8.6	104
Wholesale trade	0	±12	0.0%	±2.2	32	±32	2.7%	±2.7	41	±38	2.3%	±2.1	0	±12	0.0%	±2.1	22	±34	1.1%	±1.8	24	±28	1.7%	±2.0	45	±35	2.2%	±1.7	9	±15	0.8%	±1.3	14	±18	1.2%	±1.6	0	±17	0.0%	±4.5	0	±19	0.0%	±4.8	5	±9	0.5%	±0.8	21
Retail trade	215	±119	14.9%	±7.4	128	±79	10.9%	±6.4	328	±110	18.7%	±5.6	101	±53	6.5%	±3.5	340	±121	17.2%	±5.8	119	±55	8.5%	±3.8	280	±105	13.7%	±4.8	85	±51	7.3%	±4.1	204	±106	18.1%	±9.5	73	±77	10.2%	±9.5	53	±52	8.0%	±7.8	178	±105	16.5%	±8.4	241
Transportation and warehousing, and utilities	63	±53	4.4%	±3.6	83	±55	7.1%	±4.6	45	±32	2.6%	±1.8	99	±63	6.3%	±4.1	58	±61	2.9%	±3.1	72	±63	5.1%	±4.6	108	±71	5.3%	±3.4	31	±25	2.7%	±2.2	134	±96	11.9%	±7.6	11	±24	1.5%	±3.2	19	±25	2.9%	±4.0	76	±63	7.0%	±6.2	30
Information	27	±45	1.9%	±3.0	15	±24	1.3%	±2.0	17	±18	1.0%	±1.0	6	±10	0.4%	±0.6	13	±20	0.7%	±1.0	12	±20	0.9%	±1.4	14	±21	0.7%	±1.0	21	±24	1.8%	±2.1	0	±12	0.0%	±2.8	19	±25	2.7%	±3.7	0	±19	0.0%	±4.8	10	±17	0.9%	±1.6	24
Finance and insurance, and real estate and rental and leasing	49	±33	3.4%	±2.5	68	±58	5.8%	±5.0	151	±57	8.6%	±3.2	140	±78	9.0%	±5.3	97	±52	4.9%	±2.7	51	±43	3.6%	±3.0	137	±75	6.7%	±3.5	94	±62	8.1%	±5.4	130	±87	11.5%	±7.4	0	±17	0.0%	±4.5	0	±19	0.0%	±4.8	71	±76	6.6%	±6.8	194
Professional, scientific, and management, and administrative and waste management services	147	±115	10.2%	±8.1	103	±63	8.8%	±5.2	164	±73	9.3%	±4.1	209	±78	13.4%	±5.1	181	±102	9.2%	±5.0	155	±80	11.1%	±5.5	268	±117	13.1%	±5.4	77	±48	6.6%	±4.3	74	±45	6.6%	±4.1	84	±82	11.8%	±10.1	33	±38	5.0%	±5.3	94	±65	8.7%	±5.3	178
Educational services, and health care and social assistance	299	±142	20.7%	±9.1	271	±99	23.1%	±7.5	429	±114	24.4%	±6.3	247	±102	15.8%	±5.7	289	±109	14.6%	±5.2	304	±97	21.7%	±6.7	375	±105	18.4%	±5.1	290	±105	24.9%	±7.7	120	±68	10.6%	±6.3	101	±59	14.2%	±9.7	59	±40	8.9%	±6.6	51	±48	4.7%	±4.5	404
Arts, entertainment, and recreation, and accommodation and food services	76	±64	5.3%	±4.0	184	±99	15.7%	±7.7	84	±46	4.8%	±2.6	99	±77	6.3%	±4.8	220	±120	11.2%	±5.6	174	±94	12.4%	±6.1	147	±81	7.2%	±3.9	151	±100	13.0%	±7.7	107	±56	9.5%	±4.8	33	±51	4.6%	±7.3	173	±222	26.2%	±26.7	101	±77	9.3%	±6.6	256
Other services, except public administration	173	±100	12.0%	±7.2	58	±48	4.9%	±4.2	34	±25	1.9%	±1.5	197	±131	12.6%	±7.8	80	±62	4.1%	±3.0	94	±65	6.7%	±4.5	64	±53	3.1%	±2.5	69	±47	5.9%	±3.9	124	±61	11.0%	±5.3	20	±34	2.8%	±4.9	11	±21	1.7%	±3.0	53	±51	4.9%	±4.4	115
Public administration	114	±60	7.9%	±3.9	106	±67	9.0%	±5.6	165	±120	9.4%	±6.6	145	±62	9.3%	±4.2	323	±132	16.4%	±6.3	106	±58	7.6%	±4.1	150	±72	7.4%	±3.5	193	±97	16.6%	±8.0	122	±63	10.8%	±5.7	317	±110	44.5%	±13.7	279	±79	42.2%	±18.6	314	±145	29.0%	±14.2	282
CLASS OF WORKER
Civilian employed population 16 years and over	1,442	±306	1,442	(X)	1,173	±194	1,173	(X)	1,756	±199	1,756	(X)	1,560	±231	1,560	(X)	1,973	±307	1,973	(X)	1,400	±197	1,400	(X)	2,040	±258	2,040	(X)	1,165	±192	1,165	(X)	1,127	±151	1,127	(X)	713	±187	713	(X)	661	±254	661	(X)	1,082	±219	1,082	(X)	1,925
Private wage and salary workers	1,010	±281	70.0%	±8.9	906	±176	77.2%	±8.7	1,365	±194	77.7%	±7.9	1,173	±225	75.2%	±7.3	1,357	±276	68.8%	±7.8	1,007	±209	71.9%	±7.8	1,502	±244	73.6%	±6.6	819	±172	70.3%	±9.3	888	±164	78.8%	±8.0	314	±152	44.0%	±15.7	298	±234	45.1%	±22.0	523	±225	48.3%	±15.3	1,287
Government workers	221	±87	15.3%	±6.2	228	±108	19.4%	±8.3	358	±139	20.4%	±7.2	309	±105	19.8%	±6.5	478	±160	24.2%	±7.7	310	±91	22.1%	±6.9	410	±116	20.1%	±5.4	308	±117	26.4%	±9.1	210	±84	18.6%	±7.7	369	±113	51.8%	±13.8	363	±105	54.9%	±22.0	550	±171	50.8%	±15.4	591
Self-employed in own not incorporated business workers	211	±113	14.6%	±7.7	39	±35	3.3%	±3.0	33	±26	1.9%	±1.5	78	±44	5.0%	±2.8	138	±86	7.0%	±4.2	83	±48	5.9%	±3.5	128	±87	6.3%	±4.2	38	±36	3.3%	±3.1	29	±29	2.6%	±2.6	30	±46	4.2%	±6.1	0	±19	0.0%	±4.8	9	±15	0.8%	±1.4	47
Unpaid family workers	0	±12	0.0%	±2.2	0	±12	0.0%	±2.7	0	±12	0.0%	±1.8	0	±12	0.0%	±2.1	0	±12	0.0%	±1.6	0	±12	0.0%	±2.3	0	±12	0.0%	±1.6	0	±12	0.0%	±2.7	0	±12	0.0%	±2.8	0	±17	0.0%	±4.5	0	±19	0.0%	±4.8	0	±12	0.0%	±3.0	0
INCOME AND BENEFITS (IN 2014 INFLATION-ADJUSTED DOLLARS)
Total households	1,136	±115	1,136	(X)	1,221	±136	1,221	(X)	1,539	±113	1,539	(X)	1,546	±115	1,546	(X)	1,936	±156	1,936	(X)	1,299	±101	1,299	(X)	1,732	±88	1,732	(X)	1,084	±99	1,084	(X)	958	±75	958	(X)	1,072	±66	1,072	(X)	479	±34	479	(X)	1,228	±108	1,228	(X)	1,660
Less than $10,000	86	±72	7.6%	±6.4	111	±67	9.1%	±5.5	86	±54	5.6%	±3.5	168	±71	10.9%	±4.3	201	±95	10.4%	±4.8	94	±65	7.2%	±5.0	80	±45	4.6%	±2.6	9	±14	0.8%	±1.3	18	±22	1.9%	±2.3	62	±38	5.8%	±3.7	12	±16	2.5%	±3.3	62	±49	5.0%	±4.0	115
$10,000 to $14,999	0	±12	0.0%	±2.8	13	±20	1.1%	±1.6	106	±66	6.9%	±4.3	87	±44	5.6%	±2.7	27	±22	1.4%	±1.1	48	±25	3.7%	±1.9	44	±36	2.5%	±2.1	64	±51	5.9%	±4.7	30	±26	3.1%	±2.8	14	±17	1.3%	±1.6	0	±19	0.0%	±6.6	88	±87	7.2%	±7.0	54
$15,000 to $24,999	158	±82	13.9%	±6.8	182	±83	14.9%	±6.7	181	±69	11.8%	±4.4	136	±60	8.8%	±4.0	158	±70	8.2%	±3.7	93	±72	7.2%	±5.4	256	±94	14.8%	±5.3	51	±32	4.7%	±2.9	102	±59	10.6%	±6.1	76	±52	7.1%	±4.9	70	±42	14.6%	±8.6	171	±76	13.9%	±6.2	170
$25,000 to $34,999	127	±75	11.2%	±6.6	305	±104	25.0%	±8.1	221	±92	14.4%	±5.7	227	±94	14.7%	±6.0	291	±109	15.0%	±5.7	206	±98	15.9%	±7.4	302	±109	17.4%	±6.2	116	±59	10.7%	±5.5	136	±71	14.2%	±7.3	217	±91	20.2%	±8.1	92	±50	19.2%	±10.5	310	±132	25.2%	±10.4	254
$35,000 to $49,999	312	±107	27.5%	±8.8	155	±81	12.7%	±6.2	253	±89	16.4%	±5.6	326	±96	21.1%	±5.9	399	±114	20.6%	±5.7	247	±98	19.0%	±7.7	308	±115	17.8%	±6.5	254	±103	23.4%	±8.8	211	±91	22.0%	±8.8	304	±112	28.4%	±10.2	119	±47	24.8%	±10.1	248	±112	20.2%	±8.8	227
$50,000 to $74,999	205	±99	18.0%	±8.6	289	±117	23.7%	±9.0	432	±97	28.1%	±6.2	207	±94	13.4%	±5.8	387	±115	20.0%	±5.3	300	±108	23.1%	±8.0	358	±93	20.7%	±5.3	318	±81	29.3%	±7.4	206	±69	21.5%	±7.2	286	±121	26.7%	±11.1	128	±55	26.7%	±11.1	245	±113	20.0%	±8.9	169
$75,000 to $99,999	105	±72	9.2%	±6.3	93	±69	7.6%	±5.4	129	±49	8.4%	±3.2	145	±63	9.4%	±4.1	171	±87	8.8%	±4.3	145	±68	11.2%	±5.2	261	±88	15.1%	±5.1	102	±63	9.4%	±5.8	175	±74	18.3%	±7.6	98	±60	9.1%	±5.7	36	±30	7.5%	±6.0	80	±52	6.5%	±4.3	213
$100,000 to $149,999	136	±76	12.0%	±6.7	18	±22	1.5%	±1.8	114	±40	7.4%	±2.7	195	±74	12.6%	±4.9	179	±92	9.2%	±4.8	131	±63	10.1%	±4.8	82	±49	4.7%	±2.8	92	±56	8.5%	±5.2	74	±36	7.7%	±3.8	15	±23	1.4%	±2.2	7	±7	1.5%	±1.4	8	±14	0.7%	±1.2	202
$150,000 to $199,999	0	±12	0.0%	±2.8	48	±27	3.9%	±2.2	9	±14	0.6%	±0.9	40	±28	2.6%	±1.8	94	±52	4.9%	±2.7	35	±29	2.7%	±2.2	20	±22	1.2%	±1.3	54	±46	5.0%	±4.3	0	±12	0.0%	±3.3	0	±17	0.0%	±3.0	15	±10	3.1%	±2.0	7	±13	0.6%	±1.0	122
$200,000 or more	7	±11	0.6%	±1.0	7	±13	0.6%	±1.0	8	±14	0.5%	±0.9	15	±17	1.0%	±1.1	29	±36	1.5%	±1.9	0	±12	0.0%	±2.5	21	±25	1.2%	±1.5	24	±25	2.2%	±2.3	6	±9	0.6%	±1.0	0	±17	0.0%	±3.0	0	±19	0.0%	±6.6	9	±14	0.7%	±1.1	134
Median household income (dollars)	47,975	±6,251	(X)	(X)	34,990	±8,518	(X)	(X)	41,434	±10,392	(X)	(X)	45,374	±5,699	(X)	(X)	43,846	±4,518	(X)	(X)	46,356	±6,450	(X)	(X)	43,789	±3,233	(X)	(X)	51,690	±4,523	(X)	(X)	47,328	±9,326	(X)	(X)	44,159	±3,112	(X)	(X)	43,185	±6,985	(X)	(X)	34,756	±3,749	(X)	(X)	50,568
Mean household income (dollars)	53,332	±7,122	(X)	(X)	47,159	±5,725	(X)	(X)	55,771	±11,949	(X)	(X)	54,717	±4,914	(X)	(X)	59,682	±8,164	(X)	(X)	55,388	±5,467	(X)	(X)	51,497	±4,151	(X)	(X)	66,623	±10,919	(X)	(X)	55,438	±5,428	(X)	(X)	45,567	±4,797	(X)	(X)	48,663	±4,935	(X)	(X)	46,511	±12,345	(X)	(X)	86,558
With earnings	950	±131	83.6%	±7.7	1,016	±139	83.2%	±7.0	1,324	±129	86.0%	±4.3	1,271	±124	82.2%	±5.7	1,648	±172	85.1%	±5.2	1,127	±111	86.8%	±5.1	1,584	±107	91.5%	±3.1	925	±107	85.3%	±4.9	880	±79	91.9%	±2.4	1,015	±88	94.7%	±3.8	474	±36	99.0%	±1.7	1,060	±125	86.3%	±6.1	1,305
Mean earnings (dollars)	54,469	±6,794	(X)	(X)	47,806	±5,874	(X)	(X)	54,273	±13,719	(X)	(X)	53,690	±5,192	(X)	(X)	61,384	±8,885	(X)	(X)	52,467	±5,674	(X)	(X)	47,035	±4,862	(X)	(X)	54,112	±7,239	(X)	(X)	51,526	±6,126	(X)	(X)	45,790	±4,424	(X)	(X)	46,602	±4,936	(X)	(X)	39,091	±5,032	(X)	(X)	78,007
With Social Security	282	±78	24.8%	±7.5	169	±67	13.8%	±5.5	288	±62	18.7%	±4.2	325	±70	21.0%	±4.7	270	±84	13.9%	±4.4	178	±57	13.7%	±4.4	285	±66	16.5%	±3.9	266	±52	24.5%	±5.0	104	±29	10.9%	±3.2	40	±38	3.7%	±3.5	8	±10	1.7%	±2.1	155	±71	12.6%	±5.7	375
Mean Social Security income (dollars)	13,202	±3,321	(X)	(X)	13,234	±2,752	(X)	(X)	19,050	±3,006	(X)	(X)	14,742	±2,366	(X)	(X)	16,625	±2,996	(X)	(X)	13,163	±3,919	(X)	(X)	16,167	±2,906	(X)	(X)	14,596	±1,567	(X)	(X)	18,288	±4,488	(X)	(X)	6,498	±2,497	(X)	(X)	17,938	±5,561	(X)	(X)	14,565	±2,822	(X)	(X)	19,190
With retirement income	225	±85	19.8%	±7.6	110	±47	9.0%	±3.7	238	±57	15.5%	±3.7	264	±74	17.1%	±4.9	269	±78	13.9%	±4.0	343	±78	26.4%	±5.8	269	±69	15.5%	±4.1	309	±75	28.5%	±7.2	135	±40	14.1%	±4.3	31	±31	2.9%	±2.9	11	±9	2.3%	±1.9	147	±50	12.0%	±4.4	211
Mean retirement income (dollars)	12,404	±6,082	(X)	(X)	24,204	±13,489	(X)	(X)	20,706	±4,426	(X)	(X)	30,536	±7,850	(X)	(X)	26,225	±5,424	(X)	(X)	20,879	±3,516	(X)	(X)	20,647	±5,017	(X)	(X)	29,199	±11,689	(X)	(X)	26,587	±7,512	(X)	(X)	15,774	±15,431	(X)	(X)	26,609	±3,333	(X)	(X)	15,238	±5,227	(X)	(X)	55,279
With Supplemental Security Income	27	±27	2.4%	±2.4	47	±32	3.8%	±2.7	16	±17	1.0%	±1.1	91	±54	5.9%	±3.4	68	±46	3.5%	±2.4	22	±21	1.7%	±1.7	91	±53	5.3%	±3.1	15	±18	1.4%	±1.7	20	±20	2.1%	±2.1	22	±29	2.1%	±2.8	0	±19	0.0%	±6.6	29	±24	2.4%	±2.0	41
Mean Supplemental Security Income (dollars)	5,611	±3,935	(X)	(X)	17,053	±4,289	(X)	(X)	7,538	±1,865	(X)	(X)	7,453	±1,326	(X)	(X)	6,771	±2,552	(X)	(X)	9,441	±2,359	(X)	(X)	8,159	±908	(X)	(X)	10,487	±2,568	(X)	(X)	7,720	±519	(X)	(X)	4,255	±3,571	(X)	(X)	-	**	(X)	(X)	17,697	±5,680	(X)	(X)	7,193
With cash public assistance income	15	±28	1.3%	±2.5	58	±39	4.8%	±3.1	4	±6	0.3%	±0.4	66	±53	4.3%	±3.3	54	±53	2.8%	±2.7	16	±20	1.2%	±1.5	35	±30	2.0%	±1.8	28	±37	2.6%	±3.4	10	±11	1.0%	±1.1	10	±15	0.9%	±1.4	0	±19	0.0%	±6.6	0	±12	0.0%	±2.6	31
Mean cash public assistance income (dollars)	7,473	±15	(X)	(X)	3,962	±1,869	(X)	(X)	-	**	(X)	(X)	1,042	±1,205	(X)	(X)	2,715	±845	(X)	(X)	2,131	±593	(X)	(X)	6,063	±7,920	(X)	(X)	475	±99	(X)	(X)	2,690	±1,238	(X)	(X)	440	±22	(X)	(X)	-	**	(X)	(X)	-	**	(X)	(X)	2,532
With Food Stamp/SNAP benefits in the past 12 months	77	±60	6.8%	±5.1	160	±74	13.1%	±6.2	138	±56	9.0%	±3.7	304	±91	19.7%	±5.9	343	±128	17.7%	±6.3	185	±69	14.2%	±5.2	204	±84	11.8%	±4.9	131	±66	12.1%	±6.0	47	±36	4.9%	±3.9	19	±24	1.8%	±2.3	15	±24	3.1%	±4.9	151	±105	12.3%	±8.6	76
Families	642	±119	642	(X)	529	±120	529	(X)	891	±127	891	(X)	705	±98	705	(X)	713	±159	713	(X)	767	±122	767	(X)	1,196	±108	1,196	(X)	612	±91	612	(X)	622	±85	622	(X)	1,062	±59	1,062	(X)	475	±35	475	(X)	557	±136	557	(X)	977
Less than $10,000	0	±12	0.0%	±4.9	28	±38	5.3%	±6.8	22	±21	2.5%	±2.4	48	±38	6.8%	±5.4	75	±56	10.5%	±7.5	78	±58	10.2%	±7.6	53	±39	4.4%	±3.3	0	±12	0.0%	±5.2	0	±12	0.0%	±5.1	62	±38	5.8%	±3.7	12	±16	2.5%	±3.3	23	±27	4.1%	±4.7	58
$10,000 to $14,999	0	±12	0.0%	±4.9	13	±20	2.5%	±3.6	65	±53	7.3%	±5.8	0	±12	0.0%	±4.5	7	±13	1.0%	±1.9	35	±25	4.6%	±3.1	35	±34	2.9%	±2.8	32	±42	5.2%	±6.7	13	±16	2.1%	±2.5	14	±17	1.3%	±1.6	0	±19	0.0%	±6.6	60	±82	10.8%	±14.0	20
$15,000 to $24,999	114	±91	17.8%	±13.4	81	±45	15.3%	±8.5	105	±55	11.8%	±6.0	49	±39	7.0%	±5.6	82	±73	11.5%	±9.8	44	±51	5.7%	±6.7	92	±62	7.7%	±5.2	12	±16	2.0%	±2.6	89	±57	14.3%	±8.8	76	±52	7.2%	±4.9	70	±42	14.7%	±8.6	59	±40	10.6%	±7.7	50
$25,000 to $34,999	78	±54	12.1%	±9.2	109	±67	20.6%	±11.6	180	±93	20.2%	±9.5	100	±57	14.2%	±8.0	50	±48	7.0%	±6.8	129	±77	16.8%	±9.5	225	±97	18.8%	±7.8	0	±12	0.0%	±5.2	53	±55	8.5%	±8.8	207	±88	19.5%	±8.0	92	±50	19.4%	±10.6	72	±60	12.9%	±10.0	84
$35,000 to $49,999	157	±95	24.5%	±13.0	70	±52	13.2%	±8.9	64	±42	7.2%	±4.7	138	±71	19.6%	±9.6	119	±85	16.7%	±10.8	87	±57	11.3%	±7.7	170	±86	14.2%	±7.1	114	±52	18.6%	±8.4	197	±92	31.7%	±12.1	319	±112	30.0%	±10.3	119	±47	25.1%	±10.2	134	±93	24.1%	±14.7	171
$50,000 to $74,999	114	±67	17.8%	±10.7	101	±61	19.1%	±11.4	274	±81	30.8%	±8.3	149	±83	21.1%	±10.9	135	±65	18.9%	±8.9	158	±68	20.6%	±8.6	288	±88	24.1%	±7.0	234	±73	38.2%	±10.3	85	±37	13.7%	±6.4	304	±115	28.6%	±10.5	128	±55	26.9%	±11.1	105	±66	18.9%	±11.5	157
$75,000 to $99,999	87	±63	13.6%	±9.5	69	±66	13.0%	±11.5	102	±47	11.4%	±5.2	87	±44	12.3%	±6.3	90	±76	12.6%	±9.7	136	±67	17.7%	±7.8	236	±88	19.7%	±7.2	68	±41	11.1%	±6.9	110	±59	17.7%	±9.6	65	±50	6.1%	±4.7	36	±30	7.6%	±6.1	80	±52	14.4%	±10.0	113
$100,000 to $149,999	85	±53	13.2%	±8.2	13	±19	2.5%	±3.7	71	±39	8.0%	±4.3	102	±47	14.5%	±6.8	73	±46	10.2%	±6.6	82	±38	10.7%	±4.9	56	±39	4.7%	±3.3	85	±55	13.9%	±8.6	69	±34	11.1%	±5.7	15	±23	1.4%	±2.2	7	±7	1.5%	±1.5	8	±14	1.4%	±2.6	130
$150,000 to $199,999	0	±12	0.0%	±4.9	38	±26	7.2%	±5.0	0	±12	0.0%	±3.6	25	±24	3.5%	±3.5	82	±47	11.5%	±6.5	18	±21	2.3%	±2.8	20	±22	1.7%	±1.9	54	±46	8.8%	±7.5	0	±12	0.0%	±5.1	0	±17	0.0%	±3.0	11	±9	2.3%	±2.0	7	±13	1.3%	±2.3	73
$200,000 or more	7	±11	1.1%	±1.8	7	±13	1.3%	±2.3	8	±14	0.9%	±1.6	7	±11	1.0%	±1.7	0	±12	0.0%	±4.5	0	±12	0.0%	±4.1	21	±25	1.8%	±2.1	13	±18	2.1%	±3.0	6	±9	1.0%	±1.5	0	±17	0.0%	±3.0	0	±19	0.0%	±6.6	9	±14	1.6%	±2.6	121
Median family income (dollars)	48,871	±8,367	(X)	(X)	40,446	±13,454	(X)	(X)	51,131	±14,842	(X)	(X)	51,750	±13,136	(X)	(X)	55,129	±13,871	(X)	(X)	50,386	±10,493	(X)	(X)	52,976	±10,523	(X)	(X)	64,032	±7,995	(X)	(X)	44,423	±8,867	(X)	(X)	44,060	±2,630	(X)	(X)	43,065	±7,588	(X)	(X)	39,659	±10,365	(X)	(X)	63,656
Mean family income (dollars)	60,093	±7,731	(X)	(X)	56,108	±11,298	(X)	(X)	63,276	±19,778	(X)	(X)	65,120	±7,233	(X)	(X)	67,087	±13,171	(X)	(X)	56,686	±6,758	(X)	(X)	57,248	±5,757	(X)	(X)	82,840	±15,102	(X)	(X)	57,253	±7,312	(X)	(X)	44,692	±4,845	(X)	(X)	47,500	±4,794	(X)	(X)	61,638	±27,867	(X)	(X)	106,900
Per capita income (dollars)	25,548	±2,397	(X)	(X)	23,480	±3,270	(X)	(X)	23,802	±5,490	(X)	(X)	27,103	±2,601	(X)	(X)	33,794	±5,136	(X)	(X)	24,019	±2,944	(X)	(X)	21,126	±1,843	(X)	(X)	29,531	±4,696	(X)	(X)	23,930	±3,064	(X)	(X)	15,515	±1,356	(X)	(X)	23,822	±1,276	(X)	(X)	21,824	±6,916	(X)	(X)	37,107
Nonfamily households	494	±135	494	(X)	692	±137	692	(X)	648	±134	648	(X)	841	±126	841	(X)	1,223	±172	1,223	(X)	532	±123	532	(X)	536	±115	536	(X)	472	±109	472	(X)	336	±68	336	(X)	10	±27	10	(X)	4	±7	4	(X)	671	±167	671	(X)	683
Median nonfamily income (dollars)	30,714	±19,254	(X)	(X)	33,611	±5,360	(X)	(X)	36,583	±1,944	(X)	(X)	34,161	±4,777	(X)	(X)	40,719	±3,793	(X)	(X)	44,063	±6,993	(X)	(X)	29,737	±11,027	(X)	(X)	38,148	±6,145	(X)	(X)	51,012	±3,745	(X)	(X)	-	**	(X)	(X)	-	**	(X)	(X)	33,207	±1,945	(X)	(X)	31,490
Mean nonfamily income (dollars)	38,371	±10,185	(X)	(X)	39,207	±6,335	(X)	(X)	41,266	±6,062	(X)	(X)	42,988	±6,369	(X)	(X)	53,366	±11,510	(X)	(X)	50,568	±8,783	(X)	(X)	36,348	±4,775	(X)	(X)	44,689	±10,042	(X)	(X)	49,895	±6,905	(X)	(X)	N	N	N	N	N	N	N	N	33,295	±4,959	(X)	(X)	54,331
Median earnings for workers (dollars)	27,045	±5,762	(X)	(X)	29,151	±3,176	(X)	(X)	27,157	±4,390	(X)	(X)	31,629	±4,973	(X)	(X)	36,350	±8,007	(X)	(X)	32,148	±6,118	(X)	(X)	28,271	±2,526	(X)	(X)	31,875	±8,811	(X)	(X)	29,096	±5,597	(X)	(X)	25,461	±2,493	(X)	(X)	22,188	±489	(X)	(X)	31,742	±2,167	(X)	(X)	32,019
Median earnings for male full-time, year-round workers (dollars)	37,472	±5,476	(X)	(X)	33,693	±4,374	(X)	(X)	40,500	±11,772	(X)	(X)	43,184	±6,437	(X)	(X)	42,710	±2,842	(X)	(X)	45,411	±5,056	(X)	(X)	40,245	±3,912	(X)	(X)	44,718	±3,611	(X)	(X)	36,667	±13,121	(X)	(X)	31,191	±1,684	(X)	(X)	22,464	±741	(X)	(X)	34,990	±7,211	(X)	(X)	50,717
Median earnings for female full-time, year-round workers (dollars)	33,262	±4,677	(X)	(X)	34,225	±8,612	(X)	(X)	33,288	±2,927	(X)	(X)	40,200	±14,691	(X)	(X)	35,833	±5,293	(X)	(X)	35,625	±10,125	(X)	(X)	28,843	±3,069	(X)	(X)	32,361	±8,873	(X)	(X)	32,188	±6,331	(X)	(X)	21,659	±1,632	(X)	(X)	21,793	±787	(X)	(X)	33,882	±4,072	(X)	(X)	31,345
HEALTH INSURANCE COVERAGE
Civilian noninstitutionalized population	2,507	±327	2,507	(X)	2,416	±395	2,416	(X)	3,774	±338	3,774	(X)	3,103	±284	3,103	(X)	3,361	±442	3,361	(X)	2,911	±341	2,911	(X)	4,289	±355	4,289	(X)	2,404	±199	2,404	(X)	2,130	±209	2,130	(X)	3,317	±235	3,317	(X)	1,284	±144	1,284	(X)	2,563	±577	2,563	(X)	3,758
With health insurance coverage	1,875	±330	74.8%	±8.4	1,605	±267	66.4%	±10.2	3,084	±317	81.7%	±5.0	2,681	±278	86.4%	±5.3	2,616	±389	77.8%	±5.7	2,429	±273	83.4%	±5.6	3,458	±321	80.6%	±4.3	2,118	±212	88.1%	±5.7	1,856	±236	87.1%	±6.8	3,280	±229	98.9%	±1.1	1,205	±150	93.8%	±5.9	2,367	±524	92.4%	±4.5	3,318
With private health insurance	1,517	±312	60.5%	±9.5	1,147	±237	47.5%	±9.5	2,435	±305	64.5%	±6.0	1,995	±264	64.3%	±7.1	2,023	±308	60.2%	±7.2	2,083	±302	71.6%	±6.6	2,628	±307	61.3%	±6.2	1,982	±208	82.4%	±6.7	1,624	±252	76.2%	±9.1	3,182	±202	95.9%	±3.0	1,194	±150	93.0%	±6.0	1,754	±254	68.4%	±14.3	2,984
With public coverage	549	±164	21.9%	±6.3	648	±183	26.8%	±7.5	1,098	±262	29.1%	±6.7	934	±232	30.1%	±7.0	835	±297	24.8%	±7.4	561	±154	19.3%	±5.7	1,211	±226	28.2%	±4.6	459	±95	19.1%	±3.2	413	±137	19.4%	±6.2	123	±105	3.7%	±3.1	15	±15	1.2%	±1.2	806	±487	31.4%	±13.4	830
No health insurance coverage	632	±219	25.2%	±8.4	811	±326	33.6%	±10.2	690	±201	18.3%	±5.0	422	±174	13.6%	±5.3	745	±216	22.2%	±5.7	482	±189	16.6%	±5.6	831	±206	19.4%	±4.3	286	±142	11.9%	±5.7	274	±146	12.9%	±6.8	37	±37	1.1%	±1.1	79	±77	6.2%	±5.9	196	±132	7.6%	±4.5	440
Civilian noninstitutionalized population under 18 years	525	±107	525	(X)	442	±155	442	(X)	898	±157	898	(X)	678	±133	678	(X)	371	±171	371	(X)	725	±128	725	(X)	1,187	±183	1,187	(X)	586	±131	586	(X)	533	±126	533	(X)	1,921	±194	1,921	(X)	576	±102	576	(X)	696	±318	696	(X)	812
No health insurance coverage	53	±62	10.1%	±11.3	1	±6	0.2%	±1.5	28	±37	3.1%	±4.3	0	±12	0.0%	±4.7	0	±12	0.0%	±8.4	38	±65	5.2%	±8.8	80	±73	6.7%	±6.1	0	±12	0.0%	±5.4	40	±45	7.5%	±8.7	0	±17	0.0%	±1.7	14	±22	2.4%	±3.9	38	±48	5.5%	±7.4	20
Civilian noninstitutionalized population 18 to 64 years	1,723	±268	1,723	(X)	1,841	±340	1,841	(X)	2,502	±256	2,502	(X)	2,102	±235	2,102	(X)	2,768	±345	2,768	(X)	1,952	±268	1,952	(X)	2,767	±276	2,767	(X)	1,544	±191	1,544	(X)	1,436	±162	1,436	(X)	1,356	±154	1,356	(X)	701	±93	701	(X)	1,711	±327	1,711	(X)	2,491
In labor force:	1,398	±276	1,398	(X)	1,384	±215	1,384	(X)	1,930	±244	1,930	(X)	1,592	±243	1,592	(X)	2,176	±335	2,176	(X)	1,535	±225	1,535	(X)	2,140	±260	2,140	(X)	1,232	±194	1,232	(X)	1,256	±155	1,256	(X)	709	±176	709	(X)	435	±87	435	(X)	1,168	±282	1,168	(X)	1,987
Employed:	1,306	±269	1,306	(X)	1,165	±193	1,165	(X)	1,699	±199	1,699	(X)	1,498	±236	1,498	(X)	1,900	±310	1,900	(X)	1,344	±191	1,344	(X)	1,979	±260	1,979	(X)	1,111	±178	1,111	(X)	1,111	±150	1,111	(X)	635	±174	635	(X)	381	±79	381	(X)	1,032	±200	1,032	(X)	1,848
With health insurance coverage	888	±222	68.0%	±12.2	806	±174	69.2%	±11.0	1,306	±188	76.9%	±6.4	1,157	±181	77.2%	±7.9	1,436	±279	75.6%	±7.4	1,108	±179	82.4%	±7.7	1,412	±221	71.3%	±7.4	965	±132	86.9%	±8.2	944	±155	85.0%	±8.8	631	±174	99.4%	±1.0	354	±83	92.9%	±7.8	953	±171	92.3%	±7.6	1,584
With private health insurance	828	±201	63.4%	±11.0	755	±172	64.8%	±10.7	1,280	±189	75.3%	±6.4	1,103	±181	73.6%	±7.7	1,336	±267	70.3%	±9.0	1,058	±173	78.7%	±7.7	1,376	±224	69.5%	±7.5	957	±133	86.1%	±8.8	903	±162	81.3%	±9.4	631	±174	99.4%	±1.0	354	±83	92.9%	±7.8	927	±175	89.8%	±10.4	1,530
With public coverage	88	±65	6.7%	±4.9	78	±49	6.7%	±4.3	119	±72	7.0%	±4.2	91	±43	6.1%	±2.9	111	±82	5.8%	±4.0	80	±57	6.0%	±4.2	63	±40	3.2%	±2.1	30	±25	2.7%	±2.2	70	±49	6.3%	±4.6	0	±17	0.0%	±5.0	0	±19	0.0%	±8.2	35	±45	3.4%	±4.2	173
No health insurance coverage	418	±187	32.0%	±12.2	359	±147	30.8%	±11.0	393	±119	23.1%	±6.4	341	±146	22.8%	±7.9	464	±155	24.4%	±7.4	236	±111	17.6%	±7.7	567	±174	28.7%	±7.4	146	±105	13.1%	±8.2	167	±101	15.0%	±8.8	4	±6	0.6%	±1.0	27	±29	7.1%	±7.8	79	±85	7.7%	±7.6	264
Unemployed:	92	±58	92	(X)	219	±76	219	(X)	231	±118	231	(X)	94	±77	94	(X)	276	±170	276	(X)	191	±109	191	(X)	161	±105	161	(X)	121	±77	121	(X)	145	±63	145	(X)	74	±47	74	(X)	54	±34	54	(X)	136	±130	136	(X)	139
With health insurance coverage	36	±34	39.1%	±34.0	99	±55	45.2%	±17.7	61	±46	26.4%	±20.0	94	±77	100.0%	±28.5	150	±93	54.3%	±24.7	58	±38	30.4%	±24.3	29	±33	18.0%	±20.3	45	±44	37.2%	±35.8	104	±57	71.7%	±20.4	64	±44	86.5%	±19.1	40	±25	74.1%	±34.8	130	±128	95.6%	±10.2	76
With private health insurance	36	±34	39.1%	±34.0	67	±44	30.6%	±18.1	61	±46	26.4%	±20.0	24	±26	25.5%	±30.6	84	±63	30.4%	±16.4	52	±39	27.2%	±24.0	22	±30	13.7%	±18.7	33	±32	27.3%	±26.1	97	±59	66.9%	±23.6	64	±44	86.5%	±19.1	40	±25	74.1%	±34.8	75	±52	55.1%	±24.5	69
With public coverage	0	±12	0.0%	±29.0	57	±50	26.0%	±19.1	0	±12	0.0%	±13.1	70	±72	74.5%	±30.6	74	±71	26.8%	±27.2	6	±9	3.1%	±4.9	7	±11	4.3%	±7.4	22	±33	18.2%	±26.0	7	±13	4.8%	±10.1	18	±28	24.3%	±34.0	4	±6	7.4%	±11.6	55	±80	40.4%	±27.6	7
No health insurance coverage	56	±49	60.9%	±34.0	120	±54	54.8%	±17.7	170	±110	73.6%	±20.0	0	±12	0.0%	±28.5	126	±118	45.7%	±24.7	133	±105	69.6%	±24.3	132	±97	82.0%	±20.3	76	±70	62.8%	±35.8	41	±31	28.3%	±20.4	10	±15	13.5%	±19.1	14	±23	25.9%	±34.8	6	±12	4.4%	±10.2	63
Not in labor force:	325	±102	325	(X)	457	±282	457	(X)	572	±121	572	(X)	510	±124	510	(X)	592	±172	592	(X)	417	±131	417	(X)	627	±145	627	(X)	312	±115	312	(X)	180	±70	180	(X)	647	±106	647	(X)	266	±56	266	(X)	543	±203	543	(X)	504
With health insurance coverage	220	±86	67.7%	±18.9	126	±60	27.6%	±21.6	473	±121	82.7%	±9.3	429	±103	84.1%	±12.0	437	±126	73.8%	±13.5	342	±113	82.0%	±10.9	575	±138	91.7%	±6.8	248	±82	79.5%	±16.5	154	±63	85.6%	±12.7	647	±106	100.0%	±4.9	242	±48	91.0%	±10.9	470	±198	86.6%	±10.4	411
With private health insurance	157	±68	48.3%	±21.0	97	±54	21.2%	±17.5	330	±102	57.7%	±12.5	259	±90	50.8%	±17.6	216	±90	36.5%	±12.7	297	±95	71.2%	±12.1	420	±113	67.0%	±10.0	224	±78	71.8%	±16.3	132	±56	73.3%	±17.7	623	±103	96.3%	±4.8	238	±48	89.5%	±11.1	329	±144	60.6%	±20.8	320
With public coverage	87	±75	26.8%	±20.0	64	±41	14.0%	±13.1	194	±85	33.9%	±12.5	195	±104	38.2%	±17.5	236	±86	39.9%	±12.6	76	±56	18.2%	±11.4	208	±88	33.2%	±11.0	59	±37	18.9%	±11.2	32	±30	17.8%	±13.5	24	±32	3.7%	±4.8	4	±6	1.5%	±2.4	164	±141	30.2%	±21.1	116
No health insurance coverage	105	±73	32.3%	±18.9	331	±281	72.4%	±21.6	99	±53	17.3%	±9.3	81	±69	15.9%	±12.0	155	±103	26.2%	±13.5	75	±52	18.0%	±10.9	52	±44	8.3%	±6.8	64	±67	20.5%	±16.5	26	±25	14.4%	±12.7	0	±17	0.0%	±4.9	24	±31	9.0%	±10.9	73	±56	13.4%	±10.4	93
PERCENTAGE OF FAMILIES AND PEOPLE WHOSE INCOME IN THE PAST 12 MONTHS IS BELOW THE POVERTY LEVEL
All families	(X)	(X)	2.2%	±3.3	(X)	(X)	12.7%	±8.8	(X)	(X)	17.5%	±7.4	(X)	(X)	9.6%	±5.9	(X)	(X)	11.5%	±7.8	(X)	(X)	19.7%	±9.3	(X)	(X)	10.6%	±5.5	(X)	(X)	6.0%	±6.9	(X)	(X)	11.4%	±7.1	(X)	(X)	13.6%	±6.3	(X)	(X)	2.5%	±3.3	(X)	(X)	18.5%	±13.5	(X)
With related children under 18 years	(X)	(X)	3.6%	±5.7	(X)	(X)	16.3%	±13.1	(X)	(X)	32.6%	±13.0	(X)	(X)	18.2%	±11.7	(X)	(X)	11.2%	±12.4	(X)	(X)	32.3%	±16.3	(X)	(X)	14.2%	±8.3	(X)	(X)	9.5%	±12.2	(X)	(X)	16.3%	±11.0	(X)	(X)	16.5%	±7.6	(X)	(X)	3.3%	±4.4	(X)	(X)	32.6%	±20.8	(X)
With related children under 5 years only	(X)	(X)	0.0%	±36.0	(X)	(X)	13.7%	±23.3	(X)	(X)	10.8%	±12.0	(X)	(X)	0.0%	±21.7	(X)	(X)	25.7%	±30.8	(X)	(X)	21.6%	±25.5	(X)	(X)	0.0%	±19.7	(X)	(X)	62.5%	±57.0	(X)	(X)	0.0%	±23.6	(X)	(X)	17.7%	±12.5	(X)	(X)	0.0%	±15.5	(X)	(X)	15.1%	±27.4	(X)
Married couple families	(X)	(X)	3.9%	±5.8	(X)	(X)	9.6%	±11.5	(X)	(X)	6.1%	±5.6	(X)	(X)	0.0%	±7.6	(X)	(X)	10.3%	±9.0	(X)	(X)	7.6%	±9.2	(X)	(X)	2.4%	±2.6	(X)	(X)	0.0%	±7.0	(X)	(X)	1.9%	±3.3	(X)	(X)	7.9%	±5.2	(X)	(X)	0.0%	±8.2	(X)	(X)	3.1%	±5.2	(X)
With related children under 18 years	(X)	(X)	7.5%	±10.9	(X)	(X)	7.7%	±12.9	(X)	(X)	16.6%	±15.3	(X)	(X)	0.0%	±20.0	(X)	(X)	10.5%	±17.8	(X)	(X)	15.5%	±20.3	(X)	(X)	2.1%	±3.1	(X)	(X)	0.0%	±13.4	(X)	(X)	0.0%	±14.3	(X)	(X)	9.9%	±6.5	(X)	(X)	0.0%	±11.4	(X)	(X)	9.4%	±13.7	(X)
With related children under 5 years only	(X)	(X)	0.0%	±36.0	(X)	(X)	16.7%	±28.5	(X)	(X)	0.0%	±33.8	(X)	(X)	0.0%	±38.3	(X)	(X)	25.0%	±42.7	(X)	(X)	0.0%	±34.1	(X)	(X)	0.0%	±22.8	(X)	(X)	0.0%	±100.0	(X)	(X)	0.0%	±26.9	(X)	(X)	14.0%	±12.1	(X)	(X)	0.0%	±19.0	(X)	(X)	0.0%	±74.1	(X)
Families with female householder, no husband present	(X)	(X)	0.0%	±17.4	(X)	(X)	15.2%	±16.1	(X)	(X)	35.9%	±17.7	(X)	(X)	34.2%	±18.2	(X)	(X)	10.8%	±13.8	(X)	(X)	53.6%	±23.5	(X)	(X)	27.0%	±13.0	(X)	(X)	11.4%	±14.4	(X)	(X)	38.4%	±26.7	(X)	(X)	66.0%	±24.3	(X)	(X)	15.8%	±19.1	(X)	(X)	40.8%	±29.5	(X)
With related children under 18 years	(X)	(X)	0.0%	±23.4	(X)	(X)	19.8%	±22.4	(X)	(X)	49.1%	±23.2	(X)	(X)	41.0%	±22.3	(X)	(X)	5.1%	±12.6	(X)	(X)	60.5%	±28.3	(X)	(X)	29.6%	±16.7	(X)	(X)	17.2%	±35.0	(X)	(X)	40.8%	±28.9	(X)	(X)	66.0%	±24.3	(X)	(X)	15.8%	±19.1	(X)	(X)	45.8%	±32.4	(X)
With related children under 5 years only	(X)	(X)	-	**	(X)	(X)	0.0%	±82.3	(X)	(X)	100.0%	±98.9	(X)	(X)	0.0%	±64.7	(X)	(X)	0.0%	±56.0	(X)	(X)	53.7%	±43.3	(X)	(X)	0.0%	±74.1	(X)	(X)	-	**	(X)	(X)	0.0%	±69.9	(X)	(X)	47.2%	±44.5	(X)	(X)	0.0%	±61.8	(X)	(X)	19.3%	±37.4	(X)
All people	(X)	(X)	9.1%	±5.3	(X)	(X)	17.5%	±6.3	(X)	(X)	23.3%	±6.7	(X)	(X)	19.0%	±7.1	(X)	(X)	11.4%	±4.1	(X)	(X)	21.2%	±9.3	(X)	(X)	10.6%	±4.5	(X)	(X)	8.4%	±5.0	(X)	(X)	15.5%	±6.6	(X)	(X)	13.5%	±6.3	(X)	(X)	2.5%	±3.3	(X)	(X)	21.2%	±14.6	(X)
Under 18 years	(X)	(X)	7.6%	±11.1	(X)	(X)	20.4%	±17.4	(X)	(X)	41.9%	±14.5	(X)	(X)	26.1%	±18.8	(X)	(X)	7.5%	±8.9	(X)	(X)	36.0%	±16.5	(X)	(X)	15.2%	±9.1	(X)	(X)	4.8%	±6.0	(X)	(X)	20.7%	±13.2	(X)	(X)	16.7%	±7.7	(X)	(X)	4.3%	±5.9	(X)	(X)	38.8%	±27.2	(X)
Related children under 18 years	(X)	(X)	7.6%	±11.1	(X)	(X)	20.4%	±17.4	(X)	(X)	41.9%	±14.5	(X)	(X)	26.1%	±18.8	(X)	(X)	7.5%	±8.9	(X)	(X)	36.0%	±16.5	(X)	(X)	15.2%	±9.1	(X)	(X)	4.8%	±6.0	(X)	(X)	20.7%	±13.2	(X)	(X)	16.7%	±7.7	(X)	(X)	4.3%	±5.9	(X)	(X)	38.8%	±27.2	(X)
Related children under 5 years	(X)	(X)	0.0%	±21.6	(X)	(X)	27.1%	±25.9	(X)	(X)	35.1%	±19.9	(X)	(X)	27.2%	±31.6	(X)	(X)	17.4%	±28.5	(X)	(X)	24.7%	±19.8	(X)	(X)	8.2%	±8.2	(X)	(X)	14.4%	±19.9	(X)	(X)	3.2%	±5.7	(X)	(X)	16.8%	±10.3	(X)	(X)	0.0%	±9.3	(X)	(X)	9.5%	±14.0	(X)
Related children 5 to 17 years	(X)	(X)	10.2%	±14.9	(X)	(X)	17.1%	±17.1	(X)	(X)	44.9%	±16.3	(X)	(X)	25.1%	±16.0	(X)	(X)	3.4%	±6.8	(X)	(X)	48.1%	±25.0	(X)	(X)	18.5%	±11.9	(X)	(X)	1.4%	±2.6	(X)	(X)	28.6%	±18.5	(X)	(X)	16.5%	±8.7	(X)	(X)	10.2%	±14.1	(X)	(X)	46.6%	±30.4	(X)
18 years and over	(X)	(X)	9.5%	±4.7	(X)	(X)	16.9%	±5.4	(X)	(X)	17.7%	±5.0	(X)	(X)	17.3%	±5.7	(X)	(X)	11.8%	±4.2	(X)	(X)	16.7%	±7.9	(X)	(X)	9.0%	±3.8	(X)	(X)	9.5%	±5.0	(X)	(X)	13.9%	±5.6	(X)	(X)	10.7%	±5.2	(X)	(X)	1.3%	±1.7	(X)	(X)	15.4%	±9.3	(X)
18 to 64 years	(X)	(X)	9.9%	±5.2	(X)	(X)	18.1%	±5.7	(X)	(X)	18.7%	±5.4	(X)	(X)	17.5%	±5.7	(X)	(X)	11.6%	±4.2	(X)	(X)	18.2%	±8.8	(X)	(X)	9.7%	±4.2	(X)	(X)	11.0%	±5.7	(X)	(X)	15.0%	±6.1	(X)	(X)	10.9%	±5.2	(X)	(X)	1.3%	±1.8	(X)	(X)	16.7%	±10.0	(X)
65 years and over	(X)	(X)	6.2%	±9.5	(X)	(X)	0.0%	±21.5	(X)	(X)	11.0%	±13.4	(X)	(X)	16.1%	±15.5	(X)	(X)	14.9%	±12.4	(X)	(X)	2.6%	±4.3	(X)	(X)	2.7%	±4.3	(X)	(X)	0.0%	±11.2	(X)	(X)	3.7%	±6.1	(X)	(X)	0.0%	±46.9	(X)	(X)	0.0%	±100.0	(X)	(X)	0.0%	±18.7	(X)
People in families	(X)	(X)	4.0%	±6.0	(X)	(X)	13.0%	±9.3	(X)	(X)	23.4%	±9.0	(X)	(X)	12.7%	±9.5	(X)	(X)	9.2%	±6.4	(X)	(X)	22.8%	±11.9	(X)	(X)	9.8%	±5.2	(X)	(X)	4.2%	±4.4	(X)	(X)	14.2%	±8.9	(X)	(X)	13.5%	±6.4	(X)	(X)	2.5%	±3.3	(X)	(X)	20.3%	±16.0	(X)
Unrelated individuals 15 years and over	(X)	(X)	19.3%	±9.1	(X)	(X)	23.3%	±8.1	(X)	(X)	23.2%	±7.5	(X)	(X)	30.4%	±8.6	(X)	(X)	13.6%	±5.9	(X)	(X)	15.8%	±7.6	(X)	(X)	14.2%	±8.6	(X)	(X)	22.3%	±10.0	(X)	(X)	20.0%	±9.0	(X)	(X)	16.7%	±32.6	(X)	(X)	0.0%	±100.0	(X)	(X)	23.2%	±13.8	(X)
[truncated: 275 more columns]
