# Supplementary material for: Estimating the Health Effects of Adding Bicycle and Pedestrian Paths at the Census Tract Level: Multiple Model Comparison
Source: JMIR Public Health Surveill. 2022 Aug 24;8(8):e37379. doi: 10.2196/37379 (PMC9453587; doi:10.2196/37379)
Supplement: Multimedia Appendix 1 [file publichealth_v8i8e37379_app1.zip › appendix_1/norfolk/DP03-ECONOMIC/2012/ACS_2012_DP03_data.csv]

Label (Grouping)	Census Tract 1, Norfolk city, Virginia!!Estimate	Census Tract 1, Norfolk city, Virginia!!Margin of Error	Census Tract 1, Norfolk city, Virginia!!Percent	Census Tract 1, Norfolk city, Virginia!!Percent Margin of Error	Census Tract 2.01, Norfolk city, Virginia!!Estimate	Census Tract 2.01, Norfolk city, Virginia!!Margin of Error	Census Tract 2.01, Norfolk city, Virginia!!Percent	Census Tract 2.01, Norfolk city, Virginia!!Percent Margin of Error	Census Tract 2.02, Norfolk city, Virginia!!Estimate	Census Tract 2.02, Norfolk city, Virginia!!Margin of Error	Census Tract 2.02, Norfolk city, Virginia!!Percent	Census Tract 2.02, Norfolk city, Virginia!!Percent Margin of Error	Census Tract 3, Norfolk city, Virginia!!Estimate	Census Tract 3, Norfolk city, Virginia!!Margin of Error	Census Tract 3, Norfolk city, Virginia!!Percent	Census Tract 3, Norfolk city, Virginia!!Percent Margin of Error	Census Tract 4, Norfolk city, Virginia!!Estimate	Census Tract 4, Norfolk city, Virginia!!Margin of Error	Census Tract 4, Norfolk city, Virginia!!Percent	Census Tract 4, Norfolk city, Virginia!!Percent Margin of Error	Census Tract 5, Norfolk city, Virginia!!Estimate	Census Tract 5, Norfolk city, Virginia!!Margin of Error	Census Tract 5, Norfolk city, Virginia!!Percent	Census Tract 5, Norfolk city, Virginia!!Percent Margin of Error	Census Tract 6, Norfolk city, Virginia!!Estimate	Census Tract 6, Norfolk city, Virginia!!Margin of Error	Census Tract 6, Norfolk city, Virginia!!Percent	Census Tract 6, Norfolk city, Virginia!!Percent Margin of Error	Census Tract 7, Norfolk city, Virginia!!Estimate	Census Tract 7, Norfolk city, Virginia!!Margin of Error	Census Tract 7, Norfolk city, Virginia!!Percent	Census Tract 7, Norfolk city, Virginia!!Percent Margin of Error	Census Tract 8, Norfolk city, Virginia!!Estimate	Census Tract 8, Norfolk city, Virginia!!Margin of Error	Census Tract 8, Norfolk city, Virginia!!Percent	Census Tract 8, Norfolk city, Virginia!!Percent Margin of Error	Census Tract 9.01, Norfolk city, Virginia!!Estimate	Census Tract 9.01, Norfolk city, Virginia!!Margin of Error	Census Tract 9.01, Norfolk city, Virginia!!Percent	Census Tract 9.01, Norfolk city, Virginia!!Percent Margin of Error	Census Tract 9.02, Norfolk city, Virginia!!Estimate	Census Tract 9.02, Norfolk city, Virginia!!Margin of Error	Census Tract 9.02, Norfolk city, Virginia!!Percent	Census Tract 9.02, Norfolk city, Virginia!!Percent Margin of Error	Census Tract 11, Norfolk city, Virginia!!Estimate	Census Tract 11, Norfolk city, Virginia!!Margin of Error	Census Tract 11, Norfolk city, Virginia!!Percent	Census Tract 11, Norfolk city, Virginia!!Percent Margin of Error	Census Tract 12, Norfolk city, Virginia!!Estimate
EMPLOYMENT STATUS
Population 16 years and over	2,224	±225	2,224	(X)	2,432	±443	2,432	(X)	3,127	±299	3,127	(X)	2,766	±364	2,766	(X)	3,167	±398	3,167	(X)	2,050	±250	2,050	(X)	3,409	±300	3,409	(X)	2,187	±217	2,187	(X)	1,930	±159	1,930	(X)	2,709	±226	2,709	(X)	12,803	±2,281	12,803	(X)	2,075	±370	2,075	(X)	3,154
In labor force	1,747	±233	78.6%	±6.3	1,858	±364	76.4%	±8.0	2,288	±264	73.2%	±4.0	2,002	±377	72.4%	±6.7	2,556	±327	80.7%	±5.9	1,544	±218	75.3%	±5.2	2,551	±232	74.8%	±4.4	1,663	±208	76.0%	±4.8	1,446	±157	74.9%	±5.4	2,089	±204	77.1%	±3.6	12,560	±2,274	98.1%	±0.6	1,570	±335	75.7%	±7.7	2,292
Civilian labor force	1,695	±246	76.2%	±6.9	1,701	±332	69.9%	±8.0	2,160	±266	69.1%	±4.4	1,853	±358	67.0%	±6.5	2,332	±345	73.6%	±8.2	1,302	±214	63.5%	±6.1	2,323	±247	68.1%	±5.3	1,491	±185	68.2%	±6.4	1,216	±186	63.0%	±8.1	770	±167	28.4%	±5.1	530	±250	4.1%	±2.1	1,168	±337	56.3%	±11.5	2,050
Employed	1,624	±247	73.0%	±7.3	1,467	±301	60.3%	±8.5	1,854	±217	59.3%	±4.8	1,769	±361	64.0%	±7.1	1,895	±257	59.8%	±8.8	1,198	±182	58.4%	±7.1	2,105	±252	61.7%	±6.0	1,327	±159	60.7%	±6.9	1,140	±181	59.1%	±8.2	629	±166	23.2%	±5.4	466	±247	3.6%	±2.0	1,036	±273	49.9%	±10.1	1,929
Unemployed	71	±45	3.2%	±2.0	234	±107	9.6%	±3.9	306	±149	9.8%	±4.4	84	±98	3.0%	±3.6	437	±226	13.8%	±6.3	104	±100	5.1%	±4.5	218	±115	6.4%	±3.3	164	±94	7.5%	±3.9	76	±52	3.9%	±2.6	141	±78	5.2%	±2.8	64	±48	0.5%	±0.4	132	±105	6.4%	±4.4	121
Armed Forces	52	±46	2.3%	±2.1	157	±101	6.5%	±3.9	128	±60	4.1%	±1.9	149	±79	5.4%	±2.8	224	±181	7.1%	±5.6	242	±95	11.8%	±4.6	228	±95	6.7%	±2.8	172	±104	7.9%	±4.3	230	±111	11.9%	±5.7	1,319	±144	48.7%	±4.6	12,030	±2,263	94.0%	±2.1	402	±196	19.4%	±9.1	242
Not in labor force	477	±145	21.4%	±6.3	574	±235	23.6%	±8.0	839	±142	26.8%	±4.0	764	±173	27.6%	±6.7	611	±221	19.3%	±5.9	506	±123	24.7%	±5.2	858	±187	25.2%	±4.4	524	±109	24.0%	±4.8	484	±112	25.1%	±5.4	620	±107	22.9%	±3.6	243	±72	1.9%	±0.6	505	±176	24.3%	±7.7	862
Civilian labor force	1,695	±246	1,695	(X)	1,701	±332	1,701	(X)	2,160	±266	2,160	(X)	1,853	±358	1,853	(X)	2,332	±345	2,332	(X)	1,302	±214	1,302	(X)	2,323	±247	2,323	(X)	1,491	±185	1,491	(X)	1,216	±186	1,216	(X)	770	±167	770	(X)	530	±250	530	(X)	1,168	±337	1,168	(X)	2,050
Percent Unemployed	(X)	(X)	4.2%	±2.7	(X)	(X)	13.8%	±5.7	(X)	(X)	14.2%	±6.1	(X)	(X)	4.5%	±5.3	(X)	(X)	18.7%	±8.2	(X)	(X)	8.0%	±7.0	(X)	(X)	9.4%	±4.9	(X)	(X)	11.0%	±5.7	(X)	(X)	6.3%	±4.2	(X)	(X)	18.3%	±9.9	(X)	(X)	12.1%	±10.9	(X)	(X)	11.3%	±7.0	(X)
Females 16 years and over	1,093	±160	1,093	(X)	1,054	±216	1,054	(X)	1,869	±235	1,869	(X)	1,297	±189	1,297	(X)	1,416	±332	1,416	(X)	1,025	±171	1,025	(X)	1,872	±173	1,872	(X)	1,079	±157	1,079	(X)	923	±128	923	(X)	1,311	±169	1,311	(X)	2,155	±524	2,155	(X)	937	±205	937	(X)	1,423
In labor force	782	±157	71.5%	±8.4	755	±185	71.6%	±9.2	1,319	±199	70.6%	±5.4	859	±175	66.2%	±7.6	1,049	±260	74.1%	±8.9	684	±139	66.7%	±8.4	1,271	±177	67.9%	±7.3	768	±151	71.2%	±7.7	649	±111	70.3%	±8.9	795	±161	60.6%	±7.4	1,937	±516	89.9%	±3.7	646	±195	68.9%	±10.1	934
Civilian labor force	782	±157	71.5%	±8.4	755	±185	71.6%	±9.2	1,295	±189	69.3%	±4.8	837	±171	64.5%	±7.8	1,049	±260	74.1%	±8.9	603	±131	58.8%	±8.5	1,261	±174	67.4%	±7.1	768	±151	71.2%	±7.7	582	±112	63.1%	±10.2	462	±125	35.2%	±8.6	182	±69	8.4%	±3.7	547	±197	58.4%	±11.4	861
Employed	751	±159	68.7%	±8.8	610	±185	57.9%	±11.2	1,123	±158	60.1%	±7.0	774	±152	59.7%	±8.3	786	±170	55.5%	±12.7	568	±121	55.4%	±9.4	1,189	±168	63.5%	±6.7	677	±124	62.7%	±8.3	541	±117	58.6%	±10.9	336	±112	25.6%	±8.2	125	±56	5.8%	±2.7	464	±150	49.5%	±10.3	841
Own children under 6 years	118	±86	118	(X)	232	±248	232	(X)	277	±114	277	(X)	326	±152	326	(X)	74	±69	74	(X)	477	±169	477	(X)	417	±153	417	(X)	256	±107	256	(X)	166	±103	166	(X)	952	±176	952	(X)	463	±114	463	(X)	236	±79	236	(X)	305
All parents in family in labor force	37	±42	31.4%	±30.8	232	±248	100.0%	±14.0	149	±93	53.8%	±19.9	180	±126	55.2%	±23.6	33	±52	44.6%	±55.4	278	±115	58.3%	±21.4	265	±110	63.5%	±21.3	188	±102	73.4%	±25.9	115	±93	69.3%	±21.6	409	±153	43.0%	±12.8	230	±100	49.7%	±18.2	175	±94	74.2%	±22.2	168
Own children 6 to 17 years	310	±132	310	(X)	240	±152	240	(X)	668	±173	668	(X)	278	±123	278	(X)	341	±170	341	(X)	243	±134	243	(X)	784	±168	784	(X)	365	±150	365	(X)	451	±148	451	(X)	890	±188	890	(X)	206	±98	206	(X)	306	±214	306	(X)	414
All parents in family in labor force	255	±112	82.3%	±19.1	196	±134	81.7%	±25.3	568	±164	85.0%	±6.9	217	±107	78.1%	±13.8	229	±195	67.2%	±38.8	150	±97	61.7%	±33.3	574	±159	73.2%	±12.6	300	±144	82.2%	±17.6	396	±165	87.8%	±14.0	344	±164	38.7%	±15.7	74	±60	35.9%	±26.8	240	±208	78.4%	±24.8	232
COMMUTING TO WORK
Workers 16 years and over	1,676	±235	1,676	(X)	1,570	±293	1,570	(X)	1,982	±224	1,982	(X)	1,905	±380	1,905	(X)	2,081	±241	2,081	(X)	1,423	±184	1,423	(X)	2,267	±225	2,267	(X)	1,471	±181	1,471	(X)	1,370	±149	1,370	(X)	1,917	±197	1,917	(X)	12,469	±2,268	12,469	(X)	1,387	±269	1,387	(X)	2,094
Car, truck, or van -- drove alone	1,222	±296	72.9%	±11.8	1,175	±231	74.8%	±13.0	1,569	±186	79.2%	±5.3	1,378	±262	72.3%	±8.1	1,719	±261	82.6%	±7.3	1,229	±169	86.4%	±6.2	1,898	±204	83.7%	±6.6	1,227	±179	83.4%	±7.2	1,164	±167	85.0%	±6.1	1,517	±220	79.1%	±6.5	2,574	±697	20.6%	±5.8	966	±197	69.6%	±11.3	1,769
Car, truck, or van -- carpooled	217	±122	12.9%	±7.4	18	±22	1.1%	±1.4	254	±96	12.8%	±4.5	315	±178	16.5%	±8.1	120	±74	5.8%	±3.5	112	±72	7.9%	±4.8	226	±160	10.0%	±6.7	159	±98	10.8%	±6.4	103	±66	7.5%	±4.7	141	±56	7.4%	±2.9	379	±128	3.0%	±1.1	226	±179	16.3%	±11.1	167
Public transportation (excluding taxicab)	227	±118	13.5%	±7.5	102	±104	6.5%	±6.0	83	±72	4.2%	±3.6	110	±70	5.8%	±3.5	78	±70	3.7%	±3.4	39	±46	2.7%	±3.1	106	±66	4.7%	±2.9	34	±28	2.3%	±1.9	22	±22	1.6%	±1.7	26	±36	1.4%	±1.9	574	±214	4.6%	±2.0	49	±58	3.5%	±4.1	7
Walked	0	±12	0.0%	±2.1	81	±81	5.2%	±4.8	7	±12	0.4%	±0.6	0	±12	0.0%	±1.8	64	±84	3.1%	±4.0	5	±12	0.4%	±0.8	0	±12	0.0%	±1.5	20	±31	1.4%	±2.1	0	±12	0.0%	±2.5	52	±40	2.7%	±2.0	1,206	±469	9.7%	±3.8	43	±46	3.1%	±3.5	32
Other means	10	±14	0.6%	±0.9	92	±91	5.9%	±5.7	46	±46	2.3%	±2.3	27	±43	1.4%	±2.2	71	±74	3.4%	±3.6	0	±12	0.0%	±2.4	0	±12	0.0%	±1.5	23	±26	1.6%	±1.7	26	±22	1.9%	±1.7	0	±12	0.0%	±1.8	45	±59	0.4%	±0.5	74	±64	5.3%	±4.5	82
Worked at home	0	±12	0.0%	±2.1	102	±145	6.5%	±9.1	23	±24	1.2%	±1.2	75	±78	3.9%	±3.8	29	±32	1.4%	±1.6	38	±46	2.7%	±3.2	37	±26	1.6%	±1.1	8	±12	0.5%	±0.9	55	±55	4.0%	±4.0	181	±90	9.4%	±4.8	7,691	±2,165	61.7%	±8.6	29	±33	2.1%	±2.5	37
Mean travel time to work (minutes)	25.7	±4.6	(X)	(X)	24.5	±3.3	(X)	(X)	22.9	±2.0	(X)	(X)	23.3	±1.9	(X)	(X)	22.2	±3.5	(X)	(X)	22.7	±2.3	(X)	(X)	22.2	±1.5	(X)	(X)	20.5	±3.3	(X)	(X)	20.5	±4.7	(X)	(X)	19.1	±1.6	(X)	(X)	14.6	±1.9	(X)	(X)	20.3	±3.6	(X)	(X)	17.1
OCCUPATION
Civilian employed population 16 years and over	1,624	±247	1,624	(X)	1,467	±301	1,467	(X)	1,854	±217	1,854	(X)	1,769	±361	1,769	(X)	1,895	±257	1,895	(X)	1,198	±182	1,198	(X)	2,105	±252	2,105	(X)	1,327	±159	1,327	(X)	1,140	±181	1,140	(X)	629	±166	629	(X)	466	±247	466	(X)	1,036	±273	1,036	(X)	1,929
Management, business, science, and arts occupations	496	±120	30.5%	±7.1	309	±105	21.1%	±7.4	562	±123	30.3%	±6.6	569	±150	32.2%	±6.6	697	±224	36.8%	±10.6	437	±102	36.5%	±6.8	394	±113	18.7%	±5.4	470	±122	35.4%	±7.9	321	±157	28.2%	±11.4	139	±73	22.1%	±10.3	36	±25	7.7%	±7.2	238	±132	23.0%	±11.3	916
Service occupations	391	±168	24.1%	±8.7	414	±197	28.2%	±9.5	389	±111	21.0%	±5.3	283	±132	16.0%	±6.3	326	±136	17.2%	±7.0	250	±102	20.9%	±8.1	362	±104	17.2%	±4.8	205	±83	15.4%	±5.8	207	±68	18.2%	±6.2	131	±73	20.8%	±11.9	189	±181	40.6%	±23.7	193	±124	18.6%	±9.7	226
Sales and office occupations	305	±118	18.8%	±6.9	341	±128	23.2%	±6.7	488	±130	26.3%	±6.2	392	±121	22.2%	±6.5	396	±163	20.9%	±7.9	228	±91	19.0%	±6.5	743	±153	35.3%	±6.0	349	±112	26.3%	±8.4	259	±83	22.7%	±7.3	165	±85	26.2%	±10.4	74	±62	15.9%	±13.6	204	±104	19.7%	±10.0	426
Natural resources, construction, and maintenance occupations	269	±103	16.6%	±6.1	247	±108	16.8%	±7.2	235	±98	12.7%	±5.0	312	±186	17.6%	±9.0	309	±123	16.3%	±6.3	104	±88	8.7%	±6.9	276	±157	13.1%	±6.8	148	±81	11.2%	±5.9	223	±90	19.6%	±8.5	172	±103	27.3%	±13.5	140	±89	30.0%	±12.5	208	±111	20.1%	±9.7	228
Production, transportation, and material moving occupations	163	±96	10.0%	±5.7	156	±99	10.6%	±7.2	180	±81	9.7%	±4.0	213	±118	12.0%	±6.4	167	±117	8.8%	±6.1	179	±90	14.9%	±7.3	330	±151	15.7%	±6.9	155	±78	11.7%	±5.7	130	±122	11.4%	±10.1	22	±27	3.5%	±4.6	27	±31	5.8%	±7.7	193	±101	18.6%	±8.1	133
INDUSTRY
Civilian employed population 16 years and over	1,624	±247	1,624	(X)	1,467	±301	1,467	(X)	1,854	±217	1,854	(X)	1,769	±361	1,769	(X)	1,895	±257	1,895	(X)	1,198	±182	1,198	(X)	2,105	±252	2,105	(X)	1,327	±159	1,327	(X)	1,140	±181	1,140	(X)	629	±166	629	(X)	466	±247	466	(X)	1,036	±273	1,036	(X)	1,929
Agriculture, forestry, fishing and hunting, and mining	0	±12	0.0%	±2.1	0	±12	0.0%	±2.4	0	±12	0.0%	±1.9	0	±12	0.0%	±2.0	0	±12	0.0%	±1.8	6	±9	0.5%	±0.7	10	±15	0.5%	±0.7	16	±23	1.2%	±1.7	0	±12	0.0%	±3.0	0	±12	0.0%	±5.4	0	±19	0.0%	±7.2	0	±12	0.0%	±3.3	0
Construction	156	±100	9.6%	±5.6	100	±84	6.8%	±5.7	153	±90	8.3%	±4.7	261	±173	14.8%	±8.9	124	±73	6.5%	±3.7	94	±85	7.8%	±6.7	194	±146	9.2%	±6.6	121	±65	9.1%	±4.7	49	±45	4.3%	±3.9	49	±50	7.8%	±7.1	27	±32	5.8%	±7.5	53	±49	5.1%	±4.8	74
Manufacturing	185	±80	11.4%	±4.8	78	±53	5.3%	±3.6	136	±67	7.3%	±3.6	73	±51	4.1%	±3.0	98	±66	5.2%	±3.4	113	±62	9.4%	±5.2	191	±98	9.1%	±4.6	80	±57	6.0%	±4.2	51	±48	4.5%	±4.3	0	±12	0.0%	±5.4	0	±19	0.0%	±7.2	87	±78	8.4%	±6.9	93
Wholesale trade	0	±12	0.0%	±2.1	19	±23	1.3%	±1.6	46	±46	2.5%	±2.4	0	±12	0.0%	±2.0	15	±25	0.8%	±1.3	33	±32	2.8%	±2.6	95	±61	4.5%	±3.0	12	±19	0.9%	±1.4	26	±24	2.3%	±2.1	0	±12	0.0%	±5.4	0	±19	0.0%	±7.2	7	±12	0.7%	±1.2	23
Retail trade	153	±95	9.4%	±6.0	196	±121	13.4%	±7.9	275	±129	14.8%	±6.4	160	±104	9.0%	±5.7	361	±166	19.1%	±8.2	113	±53	9.4%	±4.2	296	±153	14.1%	±6.5	124	±65	9.3%	±4.7	156	±102	13.7%	±8.8	54	±47	8.6%	±7.5	7	±11	1.5%	±2.6	105	±85	10.1%	±7.3	213
Transportation and warehousing, and utilities	75	±66	4.6%	±3.9	95	±67	6.5%	±4.9	66	±49	3.6%	±2.5	151	±84	8.5%	±4.4	158	±110	8.3%	±5.7	68	±54	5.7%	±4.4	122	±67	5.8%	±3.1	122	±91	9.2%	±6.9	149	±105	13.1%	±8.1	12	±22	1.9%	±3.4	52	±42	11.2%	±11.1	26	±32	2.5%	±3.3	37
Information	52	±56	3.2%	±3.4	59	±63	4.0%	±3.7	11	±17	0.6%	±0.9	26	±32	1.5%	±1.9	29	±34	1.5%	±1.8	19	±21	1.6%	±1.7	9	±16	0.4%	±0.7	11	±16	0.8%	±1.2	0	±12	0.0%	±3.0	21	±13	3.3%	±2.2	0	±19	0.0%	±7.2	41	±49	4.0%	±4.4	37
Finance and insurance, and real estate and rental and leasing	52	±37	3.2%	±2.4	50	±40	3.4%	±2.8	133	±61	7.2%	±3.3	96	±64	5.4%	±3.7	80	±54	4.2%	±3.0	23	±22	1.9%	±1.8	131	±70	6.2%	±3.3	93	±66	7.0%	±5.1	188	±101	16.5%	±8.3	0	±12	0.0%	±5.4	0	±19	0.0%	±7.2	53	±51	5.1%	±4.7	163
Professional, scientific, and management, and administrative and waste management services	138	±90	8.5%	±5.4	94	±66	6.4%	±4.8	262	±114	14.1%	±6.1	274	±130	15.5%	±7.4	186	±108	9.8%	±5.5	159	±70	13.3%	±5.8	248	±106	11.8%	±5.0	93	±70	7.0%	±5.2	56	±45	4.9%	±3.8	57	±50	9.1%	±7.2	54	±70	11.6%	±11.2	104	±67	10.0%	±5.6	187
Educational services, and health care and social assistance	388	±126	23.9%	±7.3	186	±91	12.7%	±6.3	453	±133	24.4%	±6.9	219	±83	12.4%	±4.8	231	±98	12.2%	±5.2	302	±100	25.2%	±7.6	347	±95	16.5%	±4.4	283	±95	21.3%	±6.5	111	±60	9.7%	±5.2	122	±68	19.4%	±10.9	64	±48	13.7%	±11.7	30	±36	2.9%	±3.2	457
Arts, entertainment, and recreation, and accommodation and food services	203	±89	12.5%	±4.6	252	±214	17.2%	±12.8	126	±74	6.8%	±3.9	214	±179	12.1%	±8.8	277	±143	14.6%	±7.5	146	±81	12.2%	±6.0	237	±116	11.3%	±5.4	207	±93	15.6%	±6.6	189	±121	16.6%	±9.9	68	±71	10.8%	±10.1	15	±19	3.2%	±4.6	123	±83	11.9%	±6.9	316
Other services, except public administration	142	±80	8.7%	±4.9	210	±129	14.3%	±8.1	81	±47	4.4%	±2.6	80	±52	4.5%	±2.7	95	±74	5.0%	±3.8	68	±55	5.7%	±4.4	59	±35	2.8%	±1.6	69	±53	5.2%	±4.0	120	±73	10.5%	±6.4	19	±30	3.0%	±4.8	28	±54	6.0%	±9.6	56	±49	5.4%	±5.0	86
Public administration	80	±46	4.9%	±2.9	128	±69	8.7%	±5.3	112	±66	6.0%	±3.6	215	±103	12.2%	±5.1	241	±116	12.7%	±5.6	54	±35	4.5%	±3.0	166	±67	7.9%	±3.2	96	±62	7.2%	±4.8	45	±36	3.9%	±3.2	227	±97	36.1%	±12.6	219	±132	47.0%	±12.3	351	±167	33.9%	±14.4	243
CLASS OF WORKER
Civilian employed population 16 years and over	1,624	±247	1,624	(X)	1,467	±301	1,467	(X)	1,854	±217	1,854	(X)	1,769	±361	1,769	(X)	1,895	±257	1,895	(X)	1,198	±182	1,198	(X)	2,105	±252	2,105	(X)	1,327	±159	1,327	(X)	1,140	±181	1,140	(X)	629	±166	629	(X)	466	±247	466	(X)	1,036	±273	1,036	(X)	1,929
Private wage and salary workers	1,220	±278	75.1%	±8.8	1,160	±281	79.1%	±7.5	1,562	±222	84.3%	±5.5	1,297	±301	73.3%	±8.8	1,270	±217	67.0%	±6.7	845	±187	70.5%	±8.6	1,663	±252	79.0%	±6.2	1,085	±163	81.8%	±7.2	905	±182	79.4%	±10.1	354	±131	56.3%	±12.3	183	±95	39.3%	±12.7	516	±209	49.8%	±14.8	1,277
Government workers	234	±96	14.4%	±6.3	268	±117	18.3%	±7.6	264	±97	14.2%	±5.2	402	±178	22.7%	±8.6	455	±131	24.0%	±6.1	288	±90	24.0%	±7.8	349	±127	16.6%	±6.0	191	±93	14.4%	±6.8	144	±73	12.6%	±6.6	275	±99	43.7%	±12.3	283	±175	60.7%	±12.7	489	±193	47.2%	±15.3	575
Self-employed in own not incorporated business workers	170	±87	10.5%	±5.7	39	±26	2.7%	±1.8	28	±29	1.5%	±1.6	57	±35	3.2%	±1.9	170	±111	9.0%	±5.8	65	±39	5.4%	±3.2	93	±48	4.4%	±2.2	51	±46	3.8%	±3.4	91	±112	8.0%	±9.5	0	±12	0.0%	±5.4	0	±19	0.0%	±7.2	31	±42	3.0%	±3.8	77
Unpaid family workers	0	±12	0.0%	±2.1	0	±12	0.0%	±2.4	0	±12	0.0%	±1.9	13	±21	0.7%	±1.2	0	±12	0.0%	±1.8	0	±12	0.0%	±2.9	0	±12	0.0%	±1.6	0	±12	0.0%	±2.6	0	±12	0.0%	±3.0	0	±12	0.0%	±5.4	0	±19	0.0%	±7.2	0	±12	0.0%	±3.3	0
INCOME AND BENEFITS (IN 2012 INFLATION-ADJUSTED DOLLARS)
Total households	1,141	±109	1,141	(X)	1,279	±157	1,279	(X)	1,512	±112	1,512	(X)	1,510	±119	1,510	(X)	1,815	±154	1,815	(X)	1,213	±112	1,213	(X)	1,694	±87	1,694	(X)	1,104	±102	1,104	(X)	958	±57	958	(X)	944	±95	944	(X)	478	±57	478	(X)	1,207	±148	1,207	(X)	1,620
Less than $10,000	32	±31	2.8%	±2.8	74	±58	5.8%	±4.3	74	±41	4.9%	±2.7	184	±90	12.2%	±5.8	152	±105	8.4%	±5.5	147	±61	12.1%	±5.0	62	±42	3.7%	±2.5	17	±22	1.5%	±1.9	29	±35	3.0%	±3.6	105	±49	11.1%	±5.0	8	±13	1.7%	±2.7	71	±64	5.9%	±5.3	76
$10,000 to $14,999	0	±12	0.0%	±3.0	56	±67	4.4%	±5.3	102	±69	6.7%	±4.4	57	±35	3.8%	±2.3	63	±59	3.5%	±3.2	15	±19	1.2%	±1.5	130	±74	7.7%	±4.4	71	±49	6.4%	±4.3	29	±34	3.0%	±3.5	40	±37	4.2%	±4.0	0	±19	0.0%	±7.1	102	±69	8.5%	±5.8	76
$15,000 to $24,999	258	±119	22.6%	±9.7	252	±104	19.7%	±7.5	136	±81	9.0%	±5.2	84	±43	5.6%	±2.9	293	±111	16.1%	±6.1	100	±73	8.2%	±5.9	250	±99	14.8%	±5.7	95	±59	8.6%	±5.4	85	±49	8.9%	±5.2	73	±43	7.7%	±4.6	68	±52	14.2%	±10.6	206	±93	17.1%	±7.6	134
$25,000 to $34,999	137	±75	12.0%	±6.5	210	±82	16.4%	±6.5	250	±97	16.5%	±6.2	244	±94	16.2%	±6.2	105	±68	5.8%	±3.7	224	±106	18.5%	±8.3	296	±98	17.5%	±5.8	93	±49	8.4%	±4.4	112	±68	11.7%	±7.0	136	±63	14.4%	±6.5	45	±35	9.4%	±7.3	231	±112	19.1%	±8.5	266
$35,000 to $49,999	221	±99	19.4%	±8.8	152	±70	11.9%	±5.4	247	±92	16.3%	±6.2	279	±97	18.5%	±6.2	449	±143	24.7%	±7.6	205	±88	16.9%	±7.1	252	±91	14.9%	±5.3	189	±94	17.1%	±8.5	203	±91	21.2%	±9.0	236	±96	25.0%	±10.0	148	±61	31.0%	±12.6	309	±88	25.6%	±7.2	230
$50,000 to $74,999	137	±60	12.0%	±5.2	314	±143	24.6%	±9.9	384	±87	25.4%	±5.2	266	±83	17.6%	±5.4	256	±106	14.1%	±5.8	243	±84	20.0%	±6.5	328	±95	19.4%	±5.5	212	±87	19.2%	±7.5	200	±81	20.9%	±8.5	281	±102	29.8%	±9.9	83	±49	17.4%	±10.0	216	±123	17.9%	±9.2	222
$75,000 to $99,999	195	±114	17.1%	±9.7	127	±68	9.9%	±5.7	161	±68	10.6%	±4.5	143	±62	9.5%	±3.9	161	±77	8.9%	±4.2	138	±61	11.4%	±5.0	250	±95	14.8%	±5.5	220	±95	19.9%	±8.6	171	±89	17.8%	±9.3	50	±39	5.3%	±4.2	40	±40	8.4%	±7.9	58	±47	4.8%	±3.9	179
$100,000 to $149,999	127	±66	11.1%	±6.0	59	±31	4.6%	±2.5	103	±44	6.8%	±3.0	178	±79	11.8%	±5.0	223	±105	12.3%	±5.7	96	±42	7.9%	±3.5	97	±53	5.7%	±3.1	134	±57	12.1%	±5.1	82	±62	8.6%	±6.4	23	±27	2.4%	±2.8	68	±53	14.2%	±10.9	1	±3	0.1%	±0.2	144
$150,000 to $199,999	13	±20	1.1%	±1.7	12	±15	0.9%	±1.2	47	±48	3.1%	±3.1	66	±52	4.4%	±3.4	98	±61	5.4%	±3.4	38	±44	3.1%	±3.6	0	±12	0.0%	±2.0	32	±36	2.9%	±3.2	16	±27	1.7%	±2.8	0	±12	0.0%	±3.6	18	±11	3.8%	±2.4	4	±8	0.3%	±0.7	124
$200,000 or more	21	±23	1.8%	±2.0	23	±29	1.8%	±2.2	8	±12	0.5%	±0.8	9	±15	0.6%	±1.0	15	±23	0.8%	±1.3	7	±13	0.6%	±1.0	29	±27	1.7%	±1.6	41	±44	3.7%	±4.0	31	±42	3.2%	±4.3	0	±12	0.0%	±3.6	0	±19	0.0%	±7.1	9	±13	0.7%	±1.1	169
Median household income (dollars)	46,847	±8,491	(X)	(X)	41,823	±10,651	(X)	(X)	47,962	±6,101	(X)	(X)	46,250	±5,017	(X)	(X)	42,440	±2,995	(X)	(X)	42,663	±8,175	(X)	(X)	41,143	±2,156	(X)	(X)	58,375	±6,291	(X)	(X)	52,500	±12,556	(X)	(X)	42,228	±5,255	(X)	(X)	45,833	±7,164	(X)	(X)	34,774	±3,962	(X)	(X)	53,203
Mean household income (dollars)	58,752	±8,801	(X)	(X)	62,617	±22,146	(X)	(X)	59,690	±10,803	(X)	(X)	56,921	±7,267	(X)	(X)	57,404	±7,792	(X)	(X)	53,180	±6,429	(X)	(X)	51,560	±5,026	(X)	(X)	73,640	±11,089	(X)	(X)	63,814	±12,831	(X)	(X)	42,313	±3,984	(X)	(X)	58,414	±8,210	(X)	(X)	44,337	±11,014	(X)	(X)	100,549
With earnings	1,012	±117	88.7%	±5.9	1,126	±164	88.0%	±5.5	1,323	±108	87.5%	±4.1	1,230	±133	81.5%	±5.8	1,559	±148	85.9%	±5.7	1,054	±123	86.9%	±5.4	1,547	±93	91.3%	±3.4	952	±107	86.2%	±4.8	902	±67	94.2%	±4.4	862	±95	91.3%	±4.8	469	±59	98.1%	±2.7	1,105	±156	91.5%	±4.8	1,309
Mean earnings (dollars)	56,883	±9,439	(X)	(X)	65,850	±25,272	(X)	(X)	58,100	±12,415	(X)	(X)	57,329	±7,510	(X)	(X)	57,646	±7,744	(X)	(X)	50,696	±6,898	(X)	(X)	45,236	±3,802	(X)	(X)	63,287	±9,596	(X)	(X)	59,396	±12,143	(X)	(X)	43,783	±3,871	(X)	(X)	58,125	±8,238	(X)	(X)	36,539	±4,869	(X)	(X)	77,579
With Social Security	275	±94	24.1%	±8.3	143	±59	11.2%	±4.7	252	±80	16.7%	±5.2	320	±78	21.2%	±5.4	224	±75	12.3%	±4.3	180	±61	14.8%	±5.2	162	±51	9.6%	±2.9	271	±40	24.5%	±3.8	98	±38	10.2%	±4.1	38	±35	4.0%	±3.8	4	±6	0.8%	±1.3	100	±43	8.3%	±3.6	328
Mean Social Security income (dollars)	13,476	±3,519	(X)	(X)	12,138	±2,114	(X)	(X)	17,583	±3,041	(X)	(X)	15,674	±2,990	(X)	(X)	16,296	±2,899	(X)	(X)	12,691	±3,223	(X)	(X)	20,037	±4,679	(X)	(X)	12,777	±1,884	(X)	(X)	19,059	±3,677	(X)	(X)	6,784	±2,133	(X)	(X)	13,175	±52	(X)	(X)	13,520	±3,105	(X)	(X)	19,541
With retirement income	229	±88	20.1%	±8.0	53	±35	4.1%	±2.8	254	±69	16.8%	±4.2	196	±66	13.0%	±4.5	292	±106	16.1%	±5.9	213	±64	17.6%	±5.2	276	±77	16.3%	±4.4	318	±82	28.8%	±6.9	137	±46	14.3%	±4.7	24	±30	2.5%	±3.2	2	±4	0.4%	±0.8	147	±58	12.2%	±4.7	207
Mean retirement income (dollars)	15,947	±5,119	(X)	(X)	18,732	±8,388	(X)	(X)	17,506	±4,491	(X)	(X)	28,996	±8,566	(X)	(X)	19,212	±5,249	(X)	(X)	23,545	±5,288	(X)	(X)	23,312	±6,555	(X)	(X)	27,145	±10,105	(X)	(X)	26,531	±5,102	(X)	(X)	19,529	±13,824	(X)	(X)	22,800	±47	(X)	(X)	13,782	±2,853	(X)	(X)	36,992
With Supplemental Security Income	18	±23	1.6%	±2.0	31	±27	2.4%	±2.2	18	±19	1.2%	±1.3	68	±63	4.5%	±4.1	9	±15	0.5%	±0.8	6	±10	0.5%	±0.9	71	±51	4.2%	±3.0	7	±13	0.6%	±1.2	8	±10	0.8%	±1.1	36	±36	3.8%	±3.8	0	±19	0.0%	±7.1	22	±30	1.8%	±2.5	42
Mean Supplemental Security Income (dollars)	5,811	±4,523	(X)	(X)	16,174	±2,641	(X)	(X)	7,139	±1,825	(X)	(X)	8,138	±1,916	(X)	(X)	7,867	±23	(X)	(X)	10,817	±10,078	(X)	(X)	7,511	±978	(X)	(X)	7,986	±27	(X)	(X)	7,863	±692	(X)	(X)	6,911	±3,063	(X)	(X)	-	**	(X)	(X)	10,436	±5,824	(X)	(X)	6,738
With cash public assistance income	10	±18	0.9%	±1.6	19	±14	1.5%	±1.2	14	±18	0.9%	±1.2	59	±57	3.9%	±3.7	43	±43	2.4%	±2.4	20	±23	1.6%	±1.9	42	±33	2.5%	±2.0	13	±22	1.2%	±2.0	0	±12	0.0%	±3.6	35	±36	3.7%	±3.8	0	±19	0.0%	±7.1	0	±12	0.0%	±2.9	36
Mean cash public assistance income (dollars)	7,250	±23	(X)	(X)	1,858	±1,078	(X)	(X)	950	±662	(X)	(X)	400	±271	(X)	(X)	2,479	±957	(X)	(X)	1,970	±648	(X)	(X)	1,024	±1,281	(X)	(X)	408	±17	(X)	(X)	-	**	(X)	(X)	1,549	±975	(X)	(X)	-	**	(X)	(X)	-	**	(X)	(X)	1,197
With Food Stamp/SNAP benefits in the past 12 months	76	±59	6.7%	±5.1	132	±72	10.3%	±5.4	86	±54	5.7%	±3.5	184	±94	12.2%	±6.2	183	±98	10.1%	±5.4	90	±52	7.4%	±4.2	212	±86	12.5%	±5.1	100	±67	9.1%	±5.7	75	±47	7.8%	±4.9	36	±36	3.8%	±3.8	2	±8	0.4%	±1.6	144	±71	11.9%	±6.0	68
Families	672	±110	672	(X)	594	±132	594	(X)	907	±136	907	(X)	723	±143	723	(X)	686	±187	686	(X)	738	±108	738	(X)	1,101	±121	1,101	(X)	690	±117	690	(X)	663	±95	663	(X)	944	±95	944	(X)	474	±58	474	(X)	520	±125	520	(X)	906
Less than $10,000	0	±12	0.0%	±5.1	0	±12	0.0%	±5.7	31	±26	3.4%	±2.9	65	±48	9.0%	±6.1	29	±37	4.2%	±5.5	127	±58	17.2%	±7.7	40	±35	3.6%	±3.2	0	±12	0.0%	±4.9	0	±12	0.0%	±5.1	105	±49	11.1%	±5.0	8	±13	1.7%	±2.7	45	±44	8.7%	±9.4	39
$10,000 to $14,999	0	±12	0.0%	±5.1	0	±12	0.0%	±5.7	65	±49	7.2%	±5.0	0	±12	0.0%	±4.7	0	±12	0.0%	±5.0	15	±19	2.0%	±2.5	33	±27	3.0%	±2.5	52	±49	7.5%	±6.9	4	±7	0.6%	±1.0	40	±37	4.2%	±4.0	0	±19	0.0%	±7.1	53	±53	10.2%	±9.6	8
$15,000 to $24,999	120	±73	17.9%	±10.6	156	±99	26.3%	±14.5	95	±66	10.5%	±6.8	34	±30	4.7%	±4.2	121	±93	17.6%	±12.2	14	±19	1.9%	±2.6	137	±73	12.4%	±6.4	13	±18	1.9%	±2.6	75	±50	11.3%	±7.6	73	±43	7.7%	±4.6	68	±52	14.3%	±10.7	84	±54	16.2%	±10.5	36
$25,000 to $34,999	68	±42	10.1%	±7.0	51	±42	8.6%	±6.7	133	±62	14.7%	±6.7	109	±69	15.1%	±9.5	30	±31	4.4%	±4.5	149	±87	20.2%	±10.5	220	±93	20.0%	±8.1	15	±23	2.2%	±3.4	58	±48	8.7%	±7.4	136	±63	14.4%	±6.5	45	±35	9.5%	±7.4	44	±38	8.5%	±6.9	89
$35,000 to $49,999	113	±76	16.8%	±10.8	76	±56	12.8%	±8.7	100	±52	11.0%	±5.6	158	±99	21.9%	±11.1	186	±103	27.1%	±11.8	69	±60	9.3%	±7.9	151	±74	13.7%	±6.6	121	±76	17.5%	±10.2	175	±88	26.4%	±12.4	236	±96	25.0%	±10.0	148	±61	31.2%	±12.6	149	±68	28.7%	±10.0	179
$50,000 to $74,999	102	±61	15.2%	±8.6	167	±106	28.1%	±15.8	247	±74	27.2%	±7.2	185	±75	25.6%	±10.2	69	±52	10.1%	±7.3	139	±62	18.8%	±7.7	190	±83	17.3%	±7.6	175	±83	25.4%	±10.7	109	±71	16.4%	±10.2	293	±102	31.0%	±9.8	83	±49	17.5%	±10.1	83	±56	16.0%	±9.0	116
$75,000 to $99,999	169	±101	25.1%	±14.0	93	±66	15.7%	±11.9	153	±52	16.9%	±5.6	37	±30	5.1%	±4.2	81	±56	11.8%	±8.0	131	±64	17.8%	±8.5	204	±88	18.5%	±7.5	132	±63	19.1%	±8.9	113	±75	17.0%	±10.9	38	±34	4.0%	±3.7	40	±40	8.4%	±8.0	48	±43	9.2%	±7.1	100
$100,000 to $149,999	79	±48	11.8%	±7.4	34	±25	5.7%	±4.6	75	±41	8.3%	±4.5	111	±53	15.4%	±7.2	72	±56	10.5%	±7.8	56	±30	7.6%	±4.2	97	±53	8.8%	±4.7	134	±57	19.4%	±8.7	82	±62	12.4%	±9.2	23	±27	2.4%	±2.8	68	±53	14.3%	±11.0	1	±3	0.2%	±0.6	94
$150,000 to $199,999	0	±12	0.0%	±5.1	12	±15	2.0%	±2.4	0	±12	0.0%	±3.8	24	±22	3.3%	±2.9	83	±56	12.1%	±8.8	31	±37	4.2%	±5.0	0	±12	0.0%	±3.1	32	±36	4.6%	±5.0	16	±27	2.4%	±4.1	0	±12	0.0%	±3.6	14	±9	3.0%	±2.0	4	±8	0.8%	±1.6	92
$200,000 or more	21	±23	3.1%	±3.3	5	±8	0.8%	±1.3	8	±12	0.9%	±1.3	0	±12	0.0%	±4.7	15	±23	2.2%	±3.3	7	±13	0.9%	±1.7	29	±27	2.6%	±2.5	16	±23	2.3%	±3.2	31	±42	4.7%	±6.2	0	±12	0.0%	±3.6	0	±19	0.0%	±7.1	9	±13	1.7%	±2.4	153
Median family income (dollars)	68,790	±24,063	(X)	(X)	58,186	±22,238	(X)	(X)	53,083	±5,110	(X)	(X)	49,726	±12,912	(X)	(X)	45,735	±17,337	(X)	(X)	49,643	±12,950	(X)	(X)	44,338	±14,579	(X)	(X)	64,936	±19,623	(X)	(X)	55,660	±15,251	(X)	(X)	42,228	±5,255	(X)	(X)	45,500	±7,034	(X)	(X)	36,735	±5,059	(X)	(X)	73,478
Mean family income (dollars)	67,417	±10,042	(X)	(X)	58,683	±10,605	(X)	(X)	65,567	±16,801	(X)	(X)	59,798	±8,671	(X)	(X)	70,450	±16,006	(X)	(X)	57,057	±9,025	(X)	(X)	58,780	±7,215	(X)	(X)	85,130	±15,210	(X)	(X)	69,413	±14,116	(X)	(X)	42,026	±3,961	(X)	(X)	57,345	±8,488	(X)	(X)	55,763	±23,675	(X)	(X)	135,968
Per capita income (dollars)	27,726	±3,925	(X)	(X)	28,495	±10,574	(X)	(X)	23,955	±4,697	(X)	(X)	26,585	±3,906	(X)	(X)	32,292	±4,682	(X)	(X)	23,771	±4,291	(X)	(X)	20,608	±2,132	(X)	(X)	31,926	±4,741	(X)	(X)	26,388	±5,043	(X)	(X)	13,746	±1,157	(X)	(X)	24,570	±997	(X)	(X)	22,297	±5,627	(X)	(X)	45,293
Nonfamily households	469	±118	469	(X)	685	±136	685	(X)	605	±129	605	(X)	787	±147	787	(X)	1,129	±227	1,129	(X)	475	±91	475	(X)	593	±90	593	(X)	414	±89	414	(X)	295	±88	295	(X)	0	±12	0	(X)	4	±6	4	(X)	687	±169	687	(X)	714
Median nonfamily income (dollars)	26,349	±8,597	(X)	(X)	30,778	±6,742	(X)	(X)	39,087	±8,641	(X)	(X)	36,620	±6,097	(X)	(X)	39,353	±5,660	(X)	(X)	41,130	±4,466	(X)	(X)	28,464	±8,076	(X)	(X)	31,897	±10,539	(X)	(X)	44,879	±14,504	(X)	(X)	-	**	(X)	(X)	-	**	(X)	(X)	33,116	±3,375	(X)	(X)	31,944
Mean nonfamily income (dollars)	41,442	±10,980	(X)	(X)	65,329	±40,520	(X)	(X)	44,396	±6,318	(X)	(X)	51,213	±10,399	(X)	(X)	45,732	±7,671	(X)	(X)	46,951	±9,459	(X)	(X)	34,933	±5,401	(X)	(X)	41,422	±8,963	(X)	(X)	44,618	±8,885	(X)	(X)	-	**	(X)	(X)	N	N	N	N	35,172	±5,726	(X)	(X)	53,063
Median earnings for workers (dollars)	25,801	±6,761	(X)	(X)	23,788	±5,196	(X)	(X)	30,454	±4,049	(X)	(X)	30,577	±5,766	(X)	(X)	35,210	±6,429	(X)	(X)	30,938	±5,673	(X)	(X)	24,598	±4,222	(X)	(X)	28,953	±4,320	(X)	(X)	31,728	±6,402	(X)	(X)	25,062	±1,895	(X)	(X)	22,582	±543	(X)	(X)	27,655	±5,359	(X)	(X)	30,816
Median earnings for male full-time, year-round workers (dollars)	37,143	±12,565	(X)	(X)	31,518	±6,655	(X)	(X)	42,593	±8,022	(X)	(X)	42,277	±11,749	(X)	(X)	41,898	±3,391	(X)	(X)	44,816	±3,423	(X)	(X)	37,432	±6,116	(X)	(X)	47,179	±10,688	(X)	(X)	40,806	±9,222	(X)	(X)	30,589	±1,973	(X)	(X)	23,050	±579	(X)	(X)	37,628	±5,852	(X)	(X)	48,902
Median earnings for female full-time, year-round workers (dollars)	30,491	±8,536	(X)	(X)	33,750	±17,979	(X)	(X)	32,341	±4,568	(X)	(X)	36,837	±5,188	(X)	(X)	35,903	±4,556	(X)	(X)	32,301	±6,452	(X)	(X)	25,923	±4,000	(X)	(X)	36,063	±7,047	(X)	(X)	35,577	±12,394	(X)	(X)	22,801	±2,180	(X)	(X)	21,720	±582	(X)	(X)	30,682	±3,177	(X)	(X)	32,237
HEALTH INSURANCE COVERAGE
Civilian noninstitutionalized population	2,490	±281	2,490	(X)	2,772	±570	2,772	(X)	3,939	±420	3,939	(X)	3,311	±431	3,311	(X)	3,244	±464	3,244	(X)	2,525	±420	2,525	(X)	4,337	±369	4,337	(X)	2,575	±259	2,575	(X)	2,215	±245	2,215	(X)	3,128	±346	3,128	(X)	1,284	±180	1,284	(X)	2,217	±497	2,217	(X)	3,580
With health insurance coverage	1,955	±276	78.5%	±7.4	1,780	±428	64.2%	±12.5	3,214	±411	81.6%	±6.0	2,673	±395	80.7%	±8.7	2,561	±407	78.9%	±7.5	2,208	±364	87.4%	±5.4	3,527	±357	81.3%	±4.9	2,324	±259	90.3%	±4.9	2,025	±268	91.4%	±6.0	3,086	±339	98.7%	±1.9	1,284	±180	100.0%	±2.7	2,094	±447	94.5%	±4.1	3,383
With private health insurance	1,612	±305	64.7%	±10.2	1,128	±247	40.7%	±12.2	2,725	±339	69.2%	±6.4	2,140	±322	64.6%	±8.9	2,129	±350	65.6%	±7.9	1,883	±334	74.6%	±8.1	2,843	±370	65.6%	±7.6	2,207	±254	85.7%	±6.6	1,709	±311	77.2%	±10.0	2,950	±336	94.3%	±4.6	1,274	±179	99.2%	±1.5	1,483	±325	66.9%	±12.1	3,166
With public coverage	563	±167	22.6%	±6.5	762	±416	27.5%	±12.0	845	±202	21.5%	±4.4	818	±289	24.7%	±8.2	675	±289	20.8%	±8.2	507	±145	20.1%	±5.0	1,001	±272	23.1%	±5.5	531	±133	20.6%	±4.6	504	±179	22.8%	±7.7	183	±139	5.9%	±4.3	43	±53	3.3%	±4.2	724	±315	32.7%	±9.8	677
No health insurance coverage	535	±197	21.5%	±7.4	992	±440	35.8%	±12.5	725	±250	18.4%	±6.0	638	±317	19.3%	±8.7	683	±275	21.1%	±7.5	317	±157	12.6%	±5.4	810	±224	18.7%	±4.9	251	±132	9.7%	±4.9	190	±135	8.6%	±6.0	42	±62	1.3%	±1.9	0	±19	0.0%	±2.7	123	±103	5.5%	±4.1	197
Civilian noninstitutionalized population under 18 years	428	±139	428	(X)	557	±263	557	(X)	1,013	±210	1,013	(X)	726	±245	726	(X)	424	±181	424	(X)	730	±266	730	(X)	1,286	±179	1,286	(X)	661	±149	661	(X)	640	±166	640	(X)	1,863	±237	1,863	(X)	701	±112	701	(X)	585	±249	585	(X)	737
No health insurance coverage	41	±62	9.6%	±12.9	29	±47	5.2%	±9.1	86	±64	8.5%	±6.5	87	±92	12.0%	±12.7	31	±48	7.3%	±11.1	19	±22	2.6%	±3.3	69	±71	5.4%	±5.6	22	±35	3.3%	±5.4	36	±42	5.6%	±6.6	0	±12	0.0%	±1.9	0	±19	0.0%	±4.9	29	±48	5.0%	±8.0	0
Civilian noninstitutionalized population 18 to 64 years	1,777	±257	1,777	(X)	2,059	±396	2,059	(X)	2,567	±274	2,567	(X)	2,283	±346	2,283	(X)	2,628	±343	2,628	(X)	1,576	±245	1,576	(X)	2,787	±262	2,787	(X)	1,594	±157	1,594	(X)	1,443	±190	1,443	(X)	1,222	±180	1,222	(X)	577	±113	577	(X)	1,539	±344	1,539	(X)	2,418
In labor force:	1,571	±249	1,571	(X)	1,688	±333	1,688	(X)	2,103	±265	2,103	(X)	1,773	±355	1,773	(X)	2,271	±350	2,271	(X)	1,221	±201	1,221	(X)	2,204	±238	2,204	(X)	1,354	±166	1,354	(X)	1,198	±190	1,198	(X)	709	±167	709	(X)	347	±111	347	(X)	1,131	±325	1,131	(X)	1,929
Employed:	1,509	±244	1,509	(X)	1,454	±302	1,454	(X)	1,808	±217	1,808	(X)	1,689	±359	1,689	(X)	1,844	±261	1,844	(X)	1,117	±169	1,117	(X)	2,025	±241	2,025	(X)	1,223	±147	1,223	(X)	1,122	±185	1,122	(X)	578	±163	578	(X)	286	±110	286	(X)	1,006	±263	1,006	(X)	1,808
With health insurance coverage	1,080	±228	71.6%	±10.0	881	±221	60.6%	±13.9	1,487	±210	82.2%	±6.6	1,293	±271	76.6%	±11.8	1,436	±283	77.9%	±8.7	942	±146	84.3%	±8.1	1,501	±211	74.1%	±7.2	1,120	±152	91.6%	±6.7	1,007	±200	89.8%	±7.8	572	±166	99.0%	±2.6	286	±110	100.0%	±11.5	935	±241	92.9%	±6.6	1,712
With private health insurance	980	±215	64.9%	±11.0	737	±161	50.7%	±13.9	1,471	±205	81.4%	±6.5	1,193	±251	70.6%	±12.6	1,373	±282	74.5%	±9.1	880	±135	78.8%	±9.3	1,485	±211	73.3%	±7.1	1,120	±152	91.6%	±6.7	939	±224	83.7%	±9.8	535	±155	92.6%	±9.3	286	±110	100.0%	±11.5	857	±240	85.2%	±12.2	1,660
With public coverage	146	±95	9.7%	±5.9	155	±158	10.7%	±10.0	89	±56	4.9%	±3.1	122	±137	7.2%	±7.9	81	±64	4.4%	±3.5	75	±55	6.7%	±4.5	48	±40	2.4%	±2.0	49	±39	4.0%	±3.1	71	±55	6.3%	±5.3	61	±65	10.6%	±10.4	29	±43	10.1%	±14.7	78	±68	7.8%	±6.4	132
No health insurance coverage	429	±166	28.4%	±10.0	573	±263	39.4%	±13.9	321	±125	17.8%	±6.6	396	±240	23.4%	±11.8	408	±160	22.1%	±8.7	175	±102	15.7%	±8.1	524	±169	25.9%	±7.2	103	±83	8.4%	±6.7	115	±87	10.2%	±7.8	6	±15	1.0%	±2.6	0	±19	0.0%	±11.5	71	±72	7.1%	±6.6	96
Unemployed:	62	±42	62	(X)	234	±107	234	(X)	295	±147	295	(X)	84	±98	84	(X)	427	±227	427	(X)	104	±100	104	(X)	179	±112	179	(X)	131	±82	131	(X)	76	±52	76	(X)	131	±78	131	(X)	61	±48	61	(X)	125	±102	125	(X)	121
With health insurance coverage	51	±41	82.3%	±30.1	81	±58	34.6%	±21.1	113	±80	38.3%	±25.0	72	±95	85.7%	±32.6	241	±152	56.4%	±21.9	48	±61	46.2%	±23.9	15	±17	8.4%	±11.8	52	±58	39.7%	±30.8	72	±50	94.7%	±9.3	117	±68	89.3%	±24.4	61	±48	100.0%	±39.4	109	±101	87.2%	±18.2	68
With private health insurance	51	±41	82.3%	±30.1	74	±57	31.6%	±20.5	113	±80	38.3%	±25.0	9	±14	10.7%	±18.1	184	±107	43.1%	±16.0	44	±62	42.3%	±26.3	8	±14	4.5%	±8.7	34	±37	26.0%	±21.0	65	±49	85.5%	±25.2	117	±68	89.3%	±24.4	61	±48	100.0%	±39.4	76	±55	60.8%	±24.5	68
With public coverage	0	±12	0.0%	±39.1	17	±20	7.3%	±8.6	0	±12	0.0%	±11.2	63	±88	75.0%	±38.0	69	±82	16.2%	±17.7	4	±6	3.8%	±7.8	7	±11	3.9%	±7.1	31	±44	23.7%	±27.0	7	±12	9.2%	±16.4	12	±20	9.2%	±14.5	2	±4	3.3%	±7.5	33	±55	26.4%	±27.9	0
No health insurance coverage	11	±18	17.7%	±30.1	153	±90	65.4%	±21.1	182	±125	61.7%	±25.0	12	±19	14.3%	±32.6	186	±136	43.6%	±21.9	56	±48	53.8%	±23.9	164	±112	91.6%	±11.8	79	±55	60.3%	±30.8	4	±7	5.3%	±9.3	14	±38	10.7%	±24.4	0	±19	0.0%	±39.4	16	±22	12.8%	±18.2	53
Not in labor force:	206	±91	206	(X)	371	±214	371	(X)	464	±115	464	(X)	510	±149	510	(X)	357	±130	357	(X)	355	±113	355	(X)	583	±154	583	(X)	240	±93	240	(X)	245	±91	245	(X)	513	±107	513	(X)	230	±73	230	(X)	408	±167	408	(X)	489
With health insurance coverage	165	±87	80.1%	±15.5	134	±63	36.1%	±29.8	328	±80	70.7%	±12.8	367	±128	72.0%	±14.7	299	±115	83.8%	±10.3	288	±95	81.1%	±12.0	530	±147	90.9%	±8.7	193	±69	80.4%	±15.9	210	±84	85.7%	±15.1	513	±107	100.0%	±6.6	230	±73	100.0%	±14.1	401	±166	98.3%	±3.2	441
With private health insurance	145	±85	70.4%	±20.9	104	±54	28.0%	±24.4	263	±75	56.7%	±12.7	229	±88	44.9%	±16.4	150	±76	42.0%	±17.4	230	±74	64.8%	±16.2	374	±110	64.2%	±15.1	177	±63	73.8%	±16.8	161	±74	65.7%	±20.9	505	±103	98.4%	±4.0	228	±74	99.1%	±3.3	320	±141	78.4%	±18.8	358
With public coverage	40	±32	19.4%	±14.6	39	±32	10.5%	±11.0	109	±53	23.5%	±11.0	169	±106	33.1%	±16.1	172	±93	48.2%	±16.7	88	±64	24.8%	±15.1	165	±104	28.3%	±14.9	34	±30	14.2%	±11.8	68	±58	27.8%	±19.8	8	±21	1.6%	±4.0	2	±7	0.9%	±3.3	89	±88	21.8%	±18.2	121
No health insurance coverage	41	±33	19.9%	±15.5	237	±226	63.9%	±29.8	136	±78	29.3%	±12.8	143	±86	28.0%	±14.7	58	±42	16.2%	±10.3	67	±50	18.9%	±12.0	53	±52	9.1%	±8.7	47	±50	19.6%	±15.9	35	±40	14.3%	±15.1	0	±12	0.0%	±6.6	0	±19	0.0%	±14.1	7	±13	1.7%	±3.2	48
PERCENTAGE OF FAMILIES AND PEOPLE WHOSE INCOME IN THE PAST 12 MONTHS IS BELOW THE POVERTY LEVEL
All families	(X)	(X)	1.5%	±2.8	(X)	(X)	1.3%	±2.2	(X)	(X)	11.7%	±5.8	(X)	(X)	11.8%	±7.4	(X)	(X)	4.2%	±5.5	(X)	(X)	19.2%	±7.4	(X)	(X)	12.6%	±6.0	(X)	(X)	8.4%	±7.0	(X)	(X)	11.0%	±7.5	(X)	(X)	21.3%	±6.7	(X)	(X)	9.7%	±8.5	(X)	(X)	20.2%	±11.9	(X)
With related children under 18 years	(X)	(X)	3.1%	±5.6	(X)	(X)	2.5%	±4.3	(X)	(X)	15.0%	±8.6	(X)	(X)	24.2%	±15.1	(X)	(X)	0.0%	±12.7	(X)	(X)	31.5%	±12.4	(X)	(X)	20.6%	±9.9	(X)	(X)	13.9%	±12.6	(X)	(X)	19.7%	±13.4	(X)	(X)	26.2%	±8.6	(X)	(X)	11.5%	±10.2	(X)	(X)	34.1%	±21.7	(X)
With related children under 5 years only	(X)	(X)	0.0%	±35.2	(X)	(X)	19.0%	±37.0	(X)	(X)	23.7%	±21.8	(X)	(X)	27.7%	±26.6	(X)	(X)	0.0%	±43.5	(X)	(X)	34.8%	±17.2	(X)	(X)	0.0%	±22.7	(X)	(X)	19.0%	±31.3	(X)	(X)	0.0%	±33.2	(X)	(X)	13.1%	±11.5	(X)	(X)	6.5%	±7.1	(X)	(X)	8.7%	±14.4	(X)
Married couple families	(X)	(X)	2.2%	±4.0	(X)	(X)	2.1%	±3.6	(X)	(X)	6.7%	±5.5	(X)	(X)	3.0%	±4.7	(X)	(X)	2.5%	±4.2	(X)	(X)	1.6%	±2.8	(X)	(X)	1.3%	±2.2	(X)	(X)	1.2%	±2.5	(X)	(X)	0.9%	±1.5	(X)	(X)	7.0%	±4.7	(X)	(X)	9.4%	±9.6	(X)	(X)	6.1%	±7.3	(X)
With related children under 18 years	(X)	(X)	5.9%	±10.1	(X)	(X)	4.7%	±8.9	(X)	(X)	4.0%	±5.3	(X)	(X)	10.5%	±15.8	(X)	(X)	0.0%	±41.1	(X)	(X)	0.0%	±15.1	(X)	(X)	2.8%	±4.9	(X)	(X)	2.6%	±5.4	(X)	(X)	0.0%	±16.2	(X)	(X)	9.2%	±6.3	(X)	(X)	11.5%	±11.9	(X)	(X)	5.8%	±11.0	(X)
With related children under 5 years only	(X)	(X)	0.0%	±35.2	(X)	(X)	47.1%	±52.9	(X)	(X)	0.0%	±44.0	(X)	(X)	28.3%	±39.1	(X)	(X)	-	**	(X)	(X)	0.0%	±30.1	(X)	(X)	0.0%	±31.1	(X)	(X)	0.0%	±44.9	(X)	(X)	0.0%	±36.1	(X)	(X)	11.4%	±12.3	(X)	(X)	7.5%	±8.2	(X)	(X)	0.0%	±37.6	(X)
Families with female householder, no husband present	(X)	(X)	0.0%	±18.0	(X)	(X)	0.0%	±32.9	(X)	(X)	20.4%	±12.0	(X)	(X)	38.1%	±25.3	(X)	(X)	9.4%	±16.8	(X)	(X)	50.4%	±26.7	(X)	(X)	33.5%	±13.6	(X)	(X)	25.6%	±27.5	(X)	(X)	53.1%	±33.8	(X)	(X)	85.2%	±14.4	(X)	(X)	14.8%	±23.3	(X)	(X)	48.8%	±28.8	(X)
With related children under 18 years	(X)	(X)	0.0%	±26.5	(X)	(X)	0.0%	±38.5	(X)	(X)	26.3%	±15.6	(X)	(X)	44.2%	±29.0	(X)	(X)	0.0%	±19.2	(X)	(X)	59.0%	±29.0	(X)	(X)	38.6%	±15.9	(X)	(X)	35.2%	±42.1	(X)	(X)	54.8%	±34.4	(X)	(X)	85.2%	±14.4	(X)	(X)	14.8%	±23.3	(X)	(X)	58.7%	±33.1	(X)
With related children under 5 years only	(X)	(X)	-	**	(X)	(X)	0.0%	±61.6	(X)	(X)	66.7%	±41.0	(X)	(X)	36.6%	±47.0	(X)	(X)	0.0%	±43.5	(X)	(X)	48.5%	±43.7	(X)	(X)	0.0%	±49.9	(X)	(X)	0.0%	±97.3	(X)	(X)	0.0%	±97.3	(X)	(X)	45.8%	±52.2	(X)	(X)	0.0%	±79.5	(X)	(X)	20.8%	±38.2	(X)
All people	(X)	(X)	7.0%	±5.0	(X)	(X)	10.8%	±5.2	(X)	(X)	14.2%	±4.8	(X)	(X)	19.5%	±8.2	(X)	(X)	10.2%	±4.7	(X)	(X)	19.4%	±8.2	(X)	(X)	14.3%	±5.6	(X)	(X)	9.5%	±5.5	(X)	(X)	13.5%	±7.6	(X)	(X)	23.4%	±8.1	(X)	(X)	11.9%	±10.6	(X)	(X)	21.4%	±12.2	(X)
Under 18 years	(X)	(X)	7.7%	±12.3	(X)	(X)	2.9%	±4.8	(X)	(X)	20.7%	±11.2	(X)	(X)	34.5%	±21.6	(X)	(X)	0.0%	±7.9	(X)	(X)	39.5%	±20.2	(X)	(X)	21.3%	±10.7	(X)	(X)	12.7%	±13.3	(X)	(X)	23.3%	±16.9	(X)	(X)	30.3%	±10.7	(X)	(X)	14.9%	±13.4	(X)	(X)	51.5%	±29.8	(X)
Related children under 18 years	(X)	(X)	7.7%	±12.3	(X)	(X)	2.9%	±4.8	(X)	(X)	20.7%	±11.2	(X)	(X)	34.5%	±21.6	(X)	(X)	0.0%	±8.1	(X)	(X)	39.5%	±20.2	(X)	(X)	21.3%	±10.7	(X)	(X)	12.7%	±13.3	(X)	(X)	23.3%	±16.9	(X)	(X)	30.3%	±10.7	(X)	(X)	14.9%	±13.4	(X)	(X)	51.5%	±29.8	(X)
Related children under 5 years	(X)	(X)	0.0%	±25.2	(X)	(X)	7.1%	±19.3	(X)	(X)	33.6%	±17.4	(X)	(X)	47.5%	±30.9	(X)	(X)	0.0%	±35.5	(X)	(X)	44.0%	±21.3	(X)	(X)	4.7%	±5.3	(X)	(X)	22.1%	±26.6	(X)	(X)	0.0%	±24.1	(X)	(X)	25.4%	±10.8	(X)	(X)	14.6%	±13.6	(X)	(X)	26.7%	±27.6	(X)
Related children 5 to 17 years	(X)	(X)	10.6%	±17.4	(X)	(X)	0.0%	±10.0	(X)	(X)	16.4%	±10.7	(X)	(X)	22.9%	±17.7	(X)	(X)	0.0%	±9.7	(X)	(X)	33.7%	±23.7	(X)	(X)	28.3%	±13.2	(X)	(X)	8.0%	±10.2	(X)	(X)	28.9%	±21.4	(X)	(X)	34.6%	±13.0	(X)	(X)	15.5%	±17.5	(X)	(X)	68.2%	±30.0	(X)
18 years and over	(X)	(X)	6.9%	±4.4	(X)	(X)	12.6%	±5.8	(X)	(X)	12.2%	±3.9	(X)	(X)	15.8%	±5.7	(X)	(X)	11.7%	±5.2	(X)	(X)	12.2%	±3.8	(X)	(X)	11.6%	±4.3	(X)	(X)	8.5%	±4.0	(X)	(X)	10.0%	±5.1	(X)	(X)	16.4%	±5.9	(X)	(X)	9.5%	±8.5	(X)	(X)	12.7%	±6.4	(X)
18 to 64 years	(X)	(X)	7.3%	±4.9	(X)	(X)	13.1%	±5.9	(X)	(X)	13.0%	±4.1	(X)	(X)	16.6%	±6.1	(X)	(X)	11.9%	±5.5	(X)	(X)	13.7%	±4.3	(X)	(X)	12.6%	±4.7	(X)	(X)	9.5%	±4.8	(X)	(X)	9.3%	±5.2	(X)	(X)	16.8%	±5.9	(X)	(X)	9.6%	±8.5	(X)	(X)	13.3%	±6.6	(X)
65 years and over	(X)	(X)	4.6%	±7.6	(X)	(X)	5.1%	±9.2	(X)	(X)	5.8%	±6.5	(X)	(X)	9.3%	±10.9	(X)	(X)	8.3%	±12.5	(X)	(X)	0.0%	±14.7	(X)	(X)	0.0%	±12.4	(X)	(X)	3.4%	±5.6	(X)	(X)	18.2%	±25.3	(X)	(X)	0.0%	±46.9	(X)	(X)	0.0%	±100.0	(X)	(X)	0.0%	±30.4	(X)
People in families	(X)	(X)	3.0%	±5.2	(X)	(X)	1.7%	±2.8	(X)	(X)	12.5%	±5.6	(X)	(X)	16.4%	±11.6	(X)	(X)	3.3%	±4.4	(X)	(X)	20.4%	±10.5	(X)	(X)	13.0%	±6.5	(X)	(X)	7.0%	±6.1	(X)	(X)	13.3%	±8.8	(X)	(X)	23.2%	±8.2	(X)	(X)	11.8%	±10.7	(X)	(X)	24.6%	±16.8	(X)
Unrelated individuals 15 years and over	(X)	(X)	16.2%	±9.8	(X)	(X)	25.2%	±9.3	(X)	(X)	19.1%	±7.4	(X)	(X)	25.4%	±10.0	(X)	(X)	18.1%	±7.6	(X)	(X)	16.1%	±9.7	(X)	(X)	20.3%	±9.9	(X)	(X)	20.8%	±10.0	(X)	(X)	14.0%	±8.8	(X)	(X)	42.9%	±57.1	(X)	(X)	33.3%	±66.7	(X)	(X)	15.1%	±11.0	(X)
[truncated: 275 more columns]
