# Supplementary material for: Estimating the Health Effects of Adding Bicycle and Pedestrian Paths at the Census Tract Level: Multiple Model Comparison
Source: JMIR Public Health Surveill. 2022 Aug 24;8(8):e37379. doi: 10.2196/37379 (PMC9453587; doi:10.2196/37379)
Supplement: Multimedia Appendix 1 [file publichealth_v8i8e37379_app1.zip › appendix_1/san-francisco/DP02-SOCIAL CHARACTERISTICS/2012/ACS_2012_DP02_data.csv]

Label (Grouping)	Census Tract 101, San Francisco County, California!!Estimate	Census Tract 101, San Francisco County, California!!Margin of Error	Census Tract 101, San Francisco County, California!!Percent	Census Tract 101, San Francisco County, California!!Percent Margin of Error	Census Tract 102, San Francisco County, California!!Estimate	Census Tract 102, San Francisco County, California!!Margin of Error	Census Tract 102, San Francisco County, California!!Percent	Census Tract 102, San Francisco County, California!!Percent Margin of Error	Census Tract 103, San Francisco County, California!!Estimate	Census Tract 103, San Francisco County, California!!Margin of Error	Census Tract 103, San Francisco County, California!!Percent	Census Tract 103, San Francisco County, California!!Percent Margin of Error	Census Tract 104, San Francisco County, California!!Estimate	Census Tract 104, San Francisco County, California!!Margin of Error	Census Tract 104, San Francisco County, California!!Percent	Census Tract 104, San Francisco County, California!!Percent Margin of Error	Census Tract 105, San Francisco County, California!!Estimate	Census Tract 105, San Francisco County, California!!Margin of Error	Census Tract 105, San Francisco County, California!!Percent	Census Tract 105, San Francisco County, California!!Percent Margin of Error	Census Tract 106, San Francisco County, California!!Estimate	Census Tract 106, San Francisco County, California!!Margin of Error	Census Tract 106, San Francisco County, California!!Percent	Census Tract 106, San Francisco County, California!!Percent Margin of Error	Census Tract 107, San Francisco County, California!!Estimate	Census Tract 107, San Francisco County, California!!Margin of Error	Census Tract 107, San Francisco County, California!!Percent	Census Tract 107, San Francisco County, California!!Percent Margin of Error	Census Tract 108, San Francisco County, California!!Estimate	Census Tract 108, San Francisco County, California!!Margin of Error	Census Tract 108, San Francisco County, California!!Percent	Census Tract 108, San Francisco County, California!!Percent Margin of Error	Census Tract 109, San Francisco County, California!!Estimate	Census Tract 109, San Francisco County, California!!Margin of Error	Census Tract 109, San Francisco County, California!!Percent	Census Tract 109, San Francisco County, California!!Percent Margin of Error	Census Tract 110, San Francisco County, California!!Estimate	Census Tract 110, San Francisco County, California!!Margin of Error	Census Tract 110, San Francisco County, California!!Percent	Census Tract 110, San Francisco County, California!!Percent Margin of Error	Census Tract 111, San Francisco County, California!!Estimate	Census Tract 111, San Francisco County, California!!Margin of Error	Census Tract 111, San Francisco County, California!!Percent	Census Tract 111, San Francisco County, California!!Percent Margin of Error	Census Tract 112, San Francisco County, California!!Estimate	Census Tract 112, San Francisco County, California!!Margin of Error	Census Tract 112, San Francisco County, California!!Percent	Census Tract 112, San Francisco County, California!!Percent Margin of Error	Census Tract 113, San Francisco County, California!!Estimate
HOUSEHOLDS BY TYPE
Total households	2,210	±138	2,210	(X)	2,675	±155	2,675	(X)	1,941	±170	1,941	(X)	2,447	±200	2,447	(X)	1,578	±158	1,578	(X)	1,887	±151	1,887	(X)	2,669	±159	2,669	(X)	2,467	±179	2,467	(X)	2,737	±136	2,737	(X)	2,675	±107	2,675	(X)	2,909	±213	2,909	(X)	1,609	±160	1,609	(X)	1,554
Family households (families)	562	±118	25.4%	±5.9	617	±147	23.1%	±5.5	720	±154	37.1%	±7.2	823	±179	33.6%	±7.6	631	±100	40.0%	±5.9	885	±175	46.9%	±8.3	1,196	±199	44.8%	±6.7	783	±163	31.7%	±6.8	693	±155	25.3%	±5.6	900	±196	33.6%	±7.2	700	±157	24.1%	±5.7	686	±135	42.6%	±7.6	742
With own children under 18 years	119	±44	5.4%	±2.0	207	±82	7.7%	±3.1	222	±112	11.4%	±5.8	283	±91	11.6%	±3.8	131	±37	8.3%	±2.3	203	±102	10.8%	±5.4	326	±120	12.2%	±4.2	147	±115	6.0%	±4.6	235	±81	8.6%	±2.9	293	±141	11.0%	±5.2	164	±30	5.6%	±1.1	122	±73	7.6%	±4.4	139
Married-couple family	484	±106	21.9%	±5.3	532	±148	19.9%	±5.6	644	±160	33.2%	±7.4	730	±175	29.8%	±7.5	631	±100	40.0%	±5.9	610	±152	32.3%	±8.2	856	±184	32.1%	±6.6	597	±149	24.2%	±6.1	572	±133	20.9%	±4.9	698	±164	26.1%	±6.0	478	±146	16.4%	±5.1	563	±142	35.0%	±8.1	603
With own children under 18 years	119	±44	5.4%	±2.0	177	±66	6.6%	±2.5	190	±104	9.8%	±5.3	233	±107	9.5%	±4.4	131	±37	8.3%	±2.3	56	±35	3.0%	±1.9	160	±89	6.0%	±3.2	121	±104	4.9%	±4.2	179	±69	6.5%	±2.5	192	±101	7.2%	±3.7	123	±47	4.2%	±1.7	122	±73	7.6%	±4.4	103
Male householder, no wife present, family	39	±46	1.8%	±2.1	57	±63	2.1%	±2.4	24	±37	1.2%	±1.9	69	±64	2.8%	±2.6	0	±13	0.0%	±2.3	93	±92	4.9%	±4.7	71	±47	2.7%	±1.8	82	±68	3.3%	±2.8	26	±31	0.9%	±1.1	32	±38	1.2%	±1.4	31	±37	1.1%	±1.3	80	±66	5.0%	±4.1	16
With own children under 18 years	0	±13	0.0%	±1.7	30	±50	1.1%	±1.9	24	±37	1.2%	±1.9	39	±48	1.6%	±1.9	0	±13	0.0%	±2.3	16	±30	0.8%	±1.6	0	±18	0.0%	±1.4	12	±19	0.5%	±0.7	13	±21	0.5%	±0.8	16	±27	0.6%	±1.0	0	±18	0.0%	±1.3	0	±13	0.0%	±2.3	10
Female householder, no husband present, family	39	±46	1.8%	±2.1	28	±29	1.0%	±1.1	52	±42	2.7%	±2.2	24	±29	1.0%	±1.2	0	±13	0.0%	±2.3	182	±137	9.6%	±7.2	269	±126	10.1%	±4.6	104	±80	4.2%	±3.3	95	±63	3.5%	±2.3	170	±105	6.4%	±4.0	191	±117	6.6%	±4.1	43	±34	2.7%	±2.1	123
With own children under 18 years	0	±13	0.0%	±1.7	0	±13	0.0%	±1.4	8	±17	0.4%	±0.9	11	±20	0.4%	±0.8	0	±13	0.0%	±2.3	131	±115	6.9%	±6.1	166	±103	6.2%	±3.8	14	±30	0.6%	±1.2	43	±38	1.6%	±1.4	85	±88	3.2%	±3.3	41	±45	1.4%	±1.6	0	±13	0.0%	±2.3	26
Nonfamily households	1,648	±197	74.6%	±5.9	2,058	±204	76.9%	±5.5	1,221	±176	62.9%	±7.2	1,624	±262	66.4%	±7.6	947	±147	60.0%	±5.9	1,002	±173	53.1%	±8.3	1,473	±189	55.2%	±6.7	1,684	±235	68.3%	±6.8	2,044	±192	74.7%	±5.6	1,775	±207	66.4%	±7.2	2,209	±270	75.9%	±5.7	923	±159	57.4%	±7.6	812
Householder living alone	1,356	±231	61.4%	±7.8	1,787	±221	66.8%	±6.4	664	±134	34.2%	±7.4	1,293	±246	52.8%	±7.5	897	±147	56.8%	±6.0	708	±144	37.5%	±6.6	1,314	±190	49.2%	±6.5	1,061	±185	43.0%	±6.9	1,440	±201	52.6%	±6.7	1,309	±242	48.9%	±8.7	1,797	±265	61.8%	±7.0	698	±150	43.4%	±7.8	698
65 years and over	290	±115	13.1%	±5.0	470	±120	17.6%	±4.2	262	±88	13.5%	±4.5	311	±120	12.7%	±4.8	285	±81	18.1%	±4.8	121	±70	6.4%	±3.7	614	±157	23.0%	±6.1	370	±139	15.0%	±5.3	348	±97	12.7%	±3.5	257	±108	9.6%	±4.0	329	±108	11.3%	±3.7	216	±71	13.4%	±4.5	370
Households with one or more people under 18 years	119	±44	5.4%	±2.0	207	±82	7.7%	±3.1	222	±112	11.4%	±5.8	297	±94	12.1%	±3.9	131	±37	8.3%	±2.3	203	±102	10.8%	±5.4	359	±122	13.5%	±4.3	224	±97	9.1%	±3.9	247	±81	9.0%	±2.9	319	±146	11.9%	±5.5	164	±30	5.6%	±1.1	186	±46	11.6%	±2.7	201
Households with one or more people 65 years and over	568	±84	25.7%	±3.8	665	±96	24.9%	±3.3	557	±111	28.7%	±6.0	611	±109	25.0%	±4.5	511	±92	32.4%	±5.6	434	±102	23.0%	±5.1	1,108	±169	41.5%	±6.3	683	±132	27.7%	±4.9	541	±92	19.8%	±3.3	543	±128	20.3%	±4.7	671	±106	23.1%	±3.9	494	±127	30.7%	±8.0	719
Average household size	1.63	±0.12	(X)	(X)	1.51	±0.10	(X)	(X)	2.26	±0.18	(X)	(X)	1.94	±0.20	(X)	(X)	1.59	±0.09	(X)	(X)	2.08	±0.24	(X)	(X)	2.08	±0.16	(X)	(X)	1.95	±0.14	(X)	(X)	1.74	±0.11	(X)	(X)	1.96	±0.16	(X)	(X)	1.67	±0.13	(X)	(X)	1.97	±0.15	(X)	(X)	2.08
Average family size	2.70	±0.21	(X)	(X)	2.59	±0.19	(X)	(X)	3.09	±0.48	(X)	(X)	2.81	±0.26	(X)	(X)	2.37	±0.12	(X)	(X)	2.83	±0.47	(X)	(X)	2.95	±0.29	(X)	(X)	2.95	±0.25	(X)	(X)	2.57	±0.18	(X)	(X)	2.87	±0.27	(X)	(X)	2.95	±0.24	(X)	(X)	2.53	±0.15	(X)	(X)	3.01
RELATIONSHIP
Population in households	3,598	±237	3,598	(X)	4,038	±276	4,038	(X)	4,393	±494	4,393	(X)	4,738	±496	4,738	(X)	2,504	±250	2,504	(X)	3,923	±527	3,923	(X)	5,555	±568	5,555	(X)	4,811	±465	4,811	(X)	4,772	±351	4,772	(X)	5,235	±429	5,235	(X)	4,867	±419	4,867	(X)	3,165	±340	3,165	(X)	3,229
Householder	2,210	±138	61.4%	±4.6	2,675	±155	66.2%	±4.5	1,941	±170	44.2%	±3.6	2,447	±200	51.6%	±5.4	1,578	±158	63.0%	±3.7	1,887	±151	48.1%	±5.6	2,669	±159	48.0%	±3.7	2,467	±179	51.3%	±3.7	2,737	±136	57.4%	±3.6	2,675	±107	51.1%	±4.1	2,909	±213	59.8%	±4.6	1,609	±160	50.8%	±3.8	1,554
Spouse	486	±104	13.5%	±2.8	535	±147	13.2%	±3.2	652	±158	14.8%	±2.6	729	±176	15.4%	±3.5	653	±110	26.1%	±3.1	610	±145	15.5%	±4.5	851	±181	15.3%	±3.2	594	±141	12.3%	±2.9	569	±137	11.9%	±2.5	669	±149	12.8%	±2.7	458	±143	9.4%	±2.7	559	±139	17.7%	±3.9	592
Child	351	±118	9.8%	±3.1	350	±110	8.7%	±2.4	608	±273	13.8%	±5.3	528	±217	11.1%	±4.3	209	±70	8.3%	±2.5	359	±138	9.2%	±2.8	870	±252	15.7%	±3.9	561	±180	11.7%	±3.5	409	±115	8.6%	±2.2	727	±216	13.9%	±3.6	555	±156	11.4%	±3.0	285	±63	9.0%	±1.9	522
Other relatives	119	±110	3.3%	±3.0	93	±106	2.3%	±2.6	243	±160	5.5%	±3.6	234	±135	4.9%	±2.7	0	±13	0.0%	±1.5	648	±456	16.5%	±9.8	606	±288	10.9%	±4.6	372	±141	7.7%	±2.8	112	±78	2.3%	±1.6	287	±164	5.5%	±3.1	352	±226	7.2%	±4.5	204	±138	6.4%	±4.3	376
Nonrelatives	432	±189	12.0%	±4.9	385	±139	9.5%	±3.3	949	±291	21.6%	±6.6	800	±385	16.9%	±7.3	64	±56	2.6%	±2.2	419	±177	10.7%	±5.0	559	±275	10.1%	±4.8	817	±314	17.0%	±5.5	945	±235	19.8%	±4.3	877	±299	16.8%	±4.9	593	±274	12.2%	±5.2	508	±202	16.1%	±5.7	185
Unmarried partner	118	±74	3.3%	±2.0	243	±98	6.0%	±2.4	115	±104	2.6%	±2.4	110	±72	2.3%	±1.5	34	±44	1.4%	±1.7	80	±67	2.0%	±1.8	98	±71	1.8%	±1.3	324	±134	6.7%	±2.8	197	±87	4.1%	±1.9	91	±87	1.7%	±1.6	174	±110	3.6%	±2.2	56	±39	1.8%	±1.2	59
MARITAL STATUS
Males 15 years and over	1,812	±280	1,812	(X)	1,716	±198	1,716	(X)	2,029	±462	2,029	(X)	2,208	±346	2,208	(X)	1,164	±143	1,164	(X)	2,089	±317	2,089	(X)	2,331	±337	2,331	(X)	2,318	±405	2,318	(X)	1,952	±321	1,952	(X)	2,378	±329	2,378	(X)	2,133	±325	2,133	(X)	1,308	±201	1,308	(X)	1,485
Never married	1,038	±271	57.3%	±8.3	1,022	±199	59.6%	±8.3	1,107	±406	54.6%	±11.0	1,157	±380	52.4%	±10.9	371	±118	31.9%	±8.7	1,066	±310	51.0%	±10.5	991	±310	42.5%	±10.5	1,384	±404	59.7%	±9.1	1,149	±292	58.9%	±7.7	1,409	±308	59.3%	±8.2	1,386	±333	65.0%	±9.5	472	±159	36.1%	±9.5	704
Now married, except separated	518	±113	28.6%	±7.3	616	±150	35.9%	±8.6	706	±197	34.8%	±9.3	790	±188	35.8%	±10.4	666	±115	57.2%	±7.7	880	±236	42.1%	±10.8	1,143	±244	49.0%	±10.0	713	±149	30.8%	±7.8	658	±127	33.7%	±6.3	781	±173	32.8%	±7.1	514	±158	24.1%	±7.4	616	±143	47.1%	±10.9	675
Separated	48	±53	2.6%	±2.8	0	±13	0.0%	±2.2	25	±30	1.2%	±1.5	0	±13	0.0%	±1.7	20	±23	1.7%	±2.0	12	±20	0.6%	±0.9	49	±45	2.1%	±1.9	41	±52	1.8%	±2.2	0	±13	0.0%	±1.9	0	±18	0.0%	±1.6	41	±45	1.9%	±2.2	0	±13	0.0%	±2.8	16
Widowed	13	±21	0.7%	±1.1	14	±24	0.8%	±1.4	57	±61	2.8%	±3.0	28	±34	1.3%	±1.5	19	±21	1.6%	±1.7	50	±48	2.4%	±2.3	25	±39	1.1%	±1.7	48	±44	2.1%	±1.9	14	±22	0.7%	±1.2	16	±25	0.7%	±1.1	30	±40	1.4%	±1.9	64	±66	4.9%	±4.9	66
Divorced	195	±114	10.8%	±6.5	64	±67	3.7%	±3.9	134	±74	6.6%	±3.9	233	±130	10.6%	±6.0	88	±47	7.6%	±4.1	81	±58	3.9%	±2.8	123	±90	5.3%	±3.7	132	±105	5.7%	±4.5	131	±64	6.7%	±3.3	172	±105	7.2%	±4.4	162	±82	7.6%	±3.8	156	±102	11.9%	±7.4	24
Females 15 years and over	1,615	±224	1,615	(X)	2,053	±217	2,053	(X)	2,031	±364	2,031	(X)	2,157	±330	2,157	(X)	1,196	±146	1,196	(X)	1,620	±401	1,620	(X)	2,818	±357	2,818	(X)	2,227	±341	2,227	(X)	2,520	±253	2,520	(X)	2,531	±314	2,531	(X)	2,594	±333	2,594	(X)	1,649	±244	1,649	(X)	1,602
Never married	692	±216	42.8%	±9.2	840	±167	40.9%	±6.5	1,119	±374	55.1%	±11.4	889	±273	41.2%	±8.6	346	±103	28.9%	±7.3	498	±156	30.7%	±7.5	744	±251	26.4%	±6.9	910	±298	40.9%	±9.1	1,534	±273	60.9%	±6.6	1,329	±328	52.5%	±8.3	1,661	±293	64.0%	±6.1	742	±209	45.0%	±8.5	392
Now married, except separated	499	±105	30.9%	±7.4	616	±137	30.0%	±6.4	739	±184	36.4%	±10.7	789	±189	36.6%	±8.4	633	±97	52.9%	±7.2	922	±307	56.9%	±10.8	1,181	±226	41.9%	±8.4	669	±139	30.0%	±7.8	586	±129	23.3%	±5.3	790	±158	31.2%	±7.1	487	±157	18.8%	±5.9	645	±140	39.1%	±8.1	818
Separated	0	±13	0.0%	±2.3	35	±50	1.7%	±2.5	0	±13	0.0%	±1.8	28	±39	1.3%	±1.8	0	±13	0.0%	±3.1	0	±13	0.0%	±2.3	14	±23	0.5%	±0.8	58	±95	2.6%	±4.1	18	±27	0.7%	±1.1	15	±24	0.6%	±0.9	23	±37	0.9%	±1.4	0	±13	0.0%	±2.2	0
Widowed	282	±131	17.5%	±7.5	265	±128	12.9%	±5.9	108	±52	5.3%	±2.5	226	±100	10.5%	±4.3	54	±38	4.5%	±3.2	97	±65	6.0%	±4.1	652	±207	23.1%	±6.7	404	±143	18.1%	±5.8	236	±100	9.4%	±4.0	200	±105	7.9%	±4.0	234	±112	9.0%	±4.2	148	±70	9.0%	±4.2	299
Divorced	142	±109	8.8%	±7.0	297	±116	14.5%	±5.5	65	±54	3.2%	±2.7	225	±103	10.4%	±5.0	163	±91	13.6%	±7.3	103	±100	6.4%	±5.9	227	±127	8.1%	±4.4	186	±74	8.4%	±3.7	146	±71	5.8%	±2.8	197	±105	7.8%	±4.3	189	±99	7.3%	±3.8	114	±53	6.9%	±3.2	93
FERTILITY
Number of women 15 to 50 years old who had a birth in the past 12 months	0	±13	0	(X)	32	±37	32	(X)	17	±27	17	(X)	18	±30	18	(X)	23	±20	23	(X)	0	±13	0	(X)	18	±24	18	(X)	45	±79	45	(X)	102	±65	102	(X)	71	±66	71	(X)	21	±28	21	(X)	12	±21	12	(X)	3
Unmarried women (widowed, divorced, and never married)	0	±13	-	**	0	±13	0.0%	±56.3	0	±13	0.0%	±77.3	0	±13	0.0%	±75.1	0	±13	0.0%	±66.4	0	±13	-	**	18	±24	100.0%	±75.1	45	±79	100.0%	±47.5	12	±19	11.8%	±17.7	0	±18	0.0%	±37.8	0	±18	0.0%	±69.5	0	±13	0.0%	±92.0	3
Per 1,000 unmarried women	0	±50	(X)	(X)	0	±42	(X)	(X)	0	±38	(X)	(X)	0	±47	(X)	(X)	0	±110	(X)	(X)	0	±68	(X)	(X)	23	±31	(X)	(X)	52	±81	(X)	(X)	8	±14	(X)	(X)	0	±28	(X)	(X)	0	±24	(X)	(X)	0	±56	(X)	(X)	9
Per 1,000 women 15 to 50 years old	0	±39	(X)	(X)	25	±28	(X)	(X)	12	±19	(X)	(X)	15	±25	(X)	(X)	38	±33	(X)	(X)	0	±39	(X)	(X)	15	±20	(X)	(X)	36	±57	(X)	(X)	57	±38	(X)	(X)	40	±38	(X)	(X)	12	±16	(X)	(X)	13	±23	(X)	(X)	5
Per 1,000 women 15 to 19 years old	0	±408	(X)	(X)	0	±592	(X)	(X)	0	±1,000	(X)	(X)	0	±480	(X)	(X)	0	±625	(X)	(X)	0	±405	(X)	(X)	0	±183	(X)	(X)	-	**	(X)	(X)	0	±492	(X)	(X)	0	±504	(X)	(X)	0	±555	(X)	(X)	-	**	(X)	(X)	0
Per 1,000 women 20 to 34 years old	0	±58	(X)	(X)	0	±58	(X)	(X)	17	±28	(X)	(X)	22	±38	(X)	(X)	70	±63	(X)	(X)	0	±76	(X)	(X)	41	±56	(X)	(X)	52	±81	(X)	(X)	32	±30	(X)	(X)	0	±32	(X)	(X)	0	±27	(X)	(X)	17	±30	(X)	(X)	11
Per 1,000 women 35 to 50 years old	0	±142	(X)	(X)	51	±60	(X)	(X)	0	±91	(X)	(X)	0	±111	(X)	(X)	0	±140	(X)	(X)	0	±85	(X)	(X)	0	±60	(X)	(X)	0	±95	(X)	(X)	154	±107	(X)	(X)	123	±107	(X)	(X)	61	±80	(X)	(X)	0	±169	(X)	(X)	0
GRANDPARENTS
Number of grandparents living with own grandchildren under 18 years	14	±23	14	(X)	0	±13	0	(X)	29	±75	29	(X)	31	±50	31	(X)	0	±13	0	(X)	153	±202	153	(X)	285	±168	285	(X)	142	±57	142	(X)	22	±31	22	(X)	87	±70	87	(X)	22	±37	22	(X)	49	±59	49	(X)	74
Responsible for grandchildren	0	±13	0.0%	±85.1	0	±13	-	**	21	±49	72.4%	±72.4	0	±13	0.0%	±57.2	0	±13	-	**	0	±13	0.0%	±21.5	10	±22	3.5%	±8.1	0	±13	0.0%	±22.9	22	±31	100.0%	±67.9	18	±30	20.7%	±33.1	0	±18	0.0%	±67.9	0	±13	0.0%	±45.5	39
Years responsible for grandchildren
Less than 1 year	0	±13	0.0%	±85.1	0	±13	-	**	0	±13	0.0%	±59.2	0	±13	0.0%	±57.2	0	±13	-	**	0	±13	0.0%	±21.5	10	±22	3.5%	±8.1	0	±13	0.0%	±22.9	0	±13	0.0%	±67.9	0	±18	0.0%	±33.4	0	±18	0.0%	±67.9	0	±13	0.0%	±45.5	0
1 or 2 years	0	±13	0.0%	±85.1	0	±13	-	**	21	±49	72.4%	±72.4	0	±13	0.0%	±57.2	0	±13	-	**	0	±13	0.0%	±21.5	0	±18	0.0%	±12.3	0	±13	0.0%	±22.9	0	±13	0.0%	±67.9	9	±16	10.3%	±17.0	0	±18	0.0%	±67.9	0	±13	0.0%	±45.5	0
3 or 4 years	0	±13	0.0%	±85.1	0	±13	-	**	0	±13	0.0%	±59.2	0	±13	0.0%	±57.2	0	±13	-	**	0	±13	0.0%	±21.5	0	±18	0.0%	±12.3	0	±13	0.0%	±22.9	0	±13	0.0%	±67.9	0	±18	0.0%	±33.4	0	±18	0.0%	±67.9	0	±13	0.0%	±45.5	39
5 or more years	0	±13	0.0%	±85.1	0	±13	-	**	0	±13	0.0%	±59.2	0	±13	0.0%	±57.2	0	±13	-	**	0	±13	0.0%	±21.5	0	±18	0.0%	±12.3	0	±13	0.0%	±22.9	22	±31	100.0%	±67.9	9	±15	10.3%	±16.2	0	±18	0.0%	±67.9	0	±13	0.0%	±45.5	0
Number of grandparents responsible for own grandchildren under 18 years	0	±13	0	(X)	0	±13	0	(X)	21	±49	21	(X)	0	±13	0	(X)	0	±13	0	(X)	0	±13	0	(X)	10	±22	10	(X)	0	±13	0	(X)	22	±31	22	(X)	18	±30	18	(X)	0	±18	0	(X)	0	±13	0	(X)	39
Who are female	0	±13	-	**	0	±13	-	**	0	±13	0.0%	±69.5	0	±13	-	**	0	±13	-	**	0	±13	-	**	5	±11	50.0%	±18.3	0	±13	-	**	10	±14	45.5%	±15.1	9	±15	50.0%	±10.3	0	±18	-	**	0	±13	-	**	20
Who are married	0	±13	-	**	0	±13	-	**	0	±13	0.0%	±69.5	0	±13	-	**	0	±13	-	**	0	±13	-	**	10	±22	100.0%	±100.0	0	±13	-	**	22	±31	100.0%	±67.9	18	±30	100.0%	±75.1	0	±18	-	**	0	±13	-	**	39
SCHOOL ENROLLMENT
Population 3 years and over enrolled in school	589	±218	589	(X)	374	±126	374	(X)	795	±271	795	(X)	516	±167	516	(X)	174	±85	174	(X)	548	±211	548	(X)	1,009	±304	1,009	(X)	647	±183	647	(X)	359	±110	359	(X)	676	±196	676	(X)	753	±179	753	(X)	426	±134	426	(X)	583
Nursery school, preschool	13	±20	2.2%	±3.8	87	±44	23.3%	±12.4	72	±80	9.1%	±9.2	12	±20	2.3%	±3.9	0	±13	0.0%	±19.3	30	±50	5.5%	±9.7	36	±55	3.6%	±5.4	74	±38	11.4%	±7.2	0	±13	0.0%	±9.9	0	±18	0.0%	±5.4	0	±18	0.0%	±4.9	58	±63	13.6%	±16.7	0
Kindergarten	0	±13	0.0%	±6.2	0	±13	0.0%	±9.5	0	±13	0.0%	±4.6	69	±81	13.4%	±15.2	6	±13	3.4%	±7.0	0	±13	0.0%	±6.6	74	±59	7.3%	±6.2	91	±50	14.1%	±8.4	16	±22	4.5%	±5.7	0	±18	0.0%	±5.4	18	±31	2.4%	±4.2	54	±60	12.7%	±13.0	0
Elementary school (grades 1-8)	109	±52	18.5%	±9.8	75	±64	20.1%	±15.3	142	±86	17.9%	±10.5	121	±90	23.4%	±17.0	50	±38	28.7%	±14.7	111	±66	20.3%	±12.1	181	±120	17.9%	±10.1	49	±61	7.6%	±8.6	131	±73	36.5%	±15.7	74	±58	10.9%	±8.3	175	±72	23.2%	±8.4	40	±53	9.4%	±12.4	229
High school (grades 9-12)	61	±41	10.4%	±6.1	10	±17	2.7%	±4.4	9	±18	1.1%	±2.3	45	±52	8.7%	±10.6	13	±24	7.5%	±13.8	173	±171	31.6%	±25.6	313	±169	31.0%	±11.9	109	±127	16.8%	±17.1	63	±42	17.5%	±11.7	134	±91	19.8%	±12.6	96	±66	12.7%	±8.4	15	±24	3.5%	±5.4	84
College or graduate school	406	±207	68.9%	±15.2	202	±105	54.0%	±18.4	572	±233	71.9%	±15.3	269	±144	52.1%	±17.6	105	±64	60.3%	±21.6	234	±138	42.7%	±21.0	405	±159	40.1%	±13.1	324	±125	50.1%	±13.8	149	±83	41.5%	±18.9	468	±167	69.2%	±13.3	464	±155	61.6%	±12.5	259	±120	60.8%	±12.8	270
EDUCATIONAL ATTAINMENT
Population 25 years and over	2,933	±210	2,933	(X)	3,608	±260	3,608	(X)	3,293	±493	3,293	(X)	4,101	±436	4,101	(X)	2,190	±202	2,190	(X)	3,375	±400	3,375	(X)	4,551	±420	4,551	(X)	4,344	±437	4,344	(X)	3,984	±322	3,984	(X)	4,219	±286	4,219	(X)	4,184	±446	4,184	(X)	2,734	±337	2,734	(X)	2,639
Less than 9th grade	387	±144	13.2%	±4.9	31	±40	0.9%	±1.1	415	±201	12.6%	±5.6	153	±130	3.7%	±3.1	33	±35	1.5%	±1.6	713	±279	21.1%	±7.2	1,716	±318	37.7%	±7.6	809	±137	18.6%	±3.8	111	±82	2.8%	±2.1	648	±168	15.4%	±4.1	382	±180	9.1%	±4.3	231	±116	8.4%	±4.2	1,102
9th to 12th grade, no diploma	56	±61	1.9%	±2.1	24	±31	0.7%	±0.8	192	±117	5.8%	±3.5	172	±99	4.2%	±2.4	89	±61	4.1%	±2.8	278	±164	8.2%	±4.7	616	±256	13.5%	±5.2	65	±67	1.5%	±1.5	97	±78	2.4%	±2.0	250	±159	5.9%	±3.7	286	±153	6.8%	±3.5	76	±48	2.8%	±1.8	335
High school graduate (includes equivalency)	217	±127	7.4%	±4.3	145	±98	4.0%	±2.8	323	±138	9.8%	±4.8	378	±166	9.2%	±3.8	143	±87	6.5%	±3.9	663	±198	19.6%	±5.4	638	±298	14.0%	±6.2	407	±162	9.4%	±3.5	256	±124	6.4%	±3.2	555	±197	13.2%	±4.6	413	±155	9.9%	±3.6	105	±70	3.8%	±2.5	274
Some college, no degree	484	±151	16.5%	±5.2	418	±163	11.6%	±4.4	436	±173	13.2%	±5.0	618	±269	15.1%	±5.9	208	±74	9.5%	±3.3	313	±180	9.3%	±4.7	302	±123	6.6%	±2.8	344	±170	7.9%	±3.9	229	±96	5.7%	±2.4	463	±164	11.0%	±3.9	598	±217	14.3%	±5.2	461	±153	16.9%	±5.5	294
Associate's degree	93	±86	3.2%	±2.9	105	±63	2.9%	±1.7	99	±81	3.0%	±2.5	99	±67	2.4%	±1.6	43	±37	2.0%	±1.7	111	±63	3.3%	±1.8	88	±67	1.9%	±1.5	152	±109	3.5%	±2.5	174	±78	4.4%	±1.9	209	±122	5.0%	±2.8	202	±128	4.8%	±3.0	187	±130	6.8%	±4.7	31
Bachelor's degree	947	±226	32.3%	±7.2	1,520	±258	42.1%	±6.3	1,024	±341	31.1%	±8.3	1,450	±285	35.4%	±5.7	847	±176	38.7%	±7.2	1,014	±180	30.0%	±6.5	923	±204	20.3%	±4.2	1,831	±313	42.2%	±5.2	1,921	±358	48.2%	±6.9	1,430	±329	33.9%	±6.9	1,722	±384	41.2%	±7.2	1,120	±307	41.0%	±8.9	512
Graduate or professional degree	749	±198	25.5%	±6.4	1,365	±234	37.8%	±5.9	804	±219	24.4%	±5.2	1,231	±265	30.0%	±6.8	827	±166	37.8%	±6.1	283	±134	8.4%	±4.0	268	±170	5.9%	±3.6	736	±279	16.9%	±5.8	1,196	±257	30.0%	±6.5	664	±190	15.7%	±4.6	581	±174	13.9%	±4.1	554	±149	20.3%	±5.1	91
Percent high school graduate or higher	(X)	(X)	84.9%	±5.3	(X)	(X)	98.5%	±1.3	(X)	(X)	81.6%	±7.3	(X)	(X)	92.1%	±5.0	(X)	(X)	94.4%	±2.6	(X)	(X)	70.6%	±9.0	(X)	(X)	48.8%	±6.9	(X)	(X)	79.9%	±4.1	(X)	(X)	94.8%	±2.2	(X)	(X)	78.7%	±5.2	(X)	(X)	84.0%	±5.7	(X)	(X)	88.8%	±4.0	(X)
Percent bachelor's degree or higher	(X)	(X)	57.8%	±6.4	(X)	(X)	80.0%	±5.5	(X)	(X)	55.5%	±8.8	(X)	(X)	65.4%	±6.7	(X)	(X)	76.4%	±6.1	(X)	(X)	38.4%	±7.9	(X)	(X)	26.2%	±5.7	(X)	(X)	59.1%	±5.7	(X)	(X)	78.2%	±3.9	(X)	(X)	49.6%	±7.3	(X)	(X)	55.0%	±6.5	(X)	(X)	61.2%	±7.9	(X)
VETERAN STATUS
Civilian population 18 years and over	3,376	±233	3,376	(X)	3,759	±245	3,759	(X)	4,051	±415	4,051	(X)	4,320	±440	4,320	(X)	2,353	±230	2,353	(X)	3,609	±400	3,609	(X)	4,927	±435	4,927	(X)	4,471	±420	4,471	(X)	4,421	±298	4,421	(X)	4,854	±366	4,854	(X)	4,669	±414	4,669	(X)	2,942	±321	2,942	(X)	3,003
Civilian veterans	136	±62	4.0%	±1.8	141	±74	3.8%	±2.0	202	±101	5.0%	±2.4	219	±114	5.1%	±2.6	178	±61	7.6%	±2.6	48	±39	1.3%	±1.1	127	±95	2.6%	±1.9	125	±69	2.8%	±1.6	183	±78	4.1%	±1.7	118	±68	2.4%	±1.4	181	±89	3.9%	±1.9	174	±86	5.9%	±3.1	60
DISABILITY STATUS OF THE CIVILIAN NONINSTITUTIONALIZED POPULATION
Total Civilian Noninstitutionalized Population	3,598	±237	3,598	(X)	4,040	±276	4,040	(X)	4,393	±494	4,393	(X)	4,749	±496	4,749	(X)	2,504	±250	2,504	(X)	3,942	±529	3,942	(X)	5,536	±566	5,536	(X)	4,811	±465	4,811	(X)	4,772	±351	4,772	(X)	5,256	±429	5,256	(X)	4,900	±416	4,900	(X)	3,170	±340	3,170	(X)	3,267
With a disability	611	±172	17.0%	±5.0	169	±93	4.2%	±2.3	427	±186	9.7%	±4.3	385	±166	8.1%	±3.3	166	±75	6.6%	±3.1	599	±121	15.2%	±3.7	1,055	±262	19.1%	±4.5	638	±179	13.3%	±4.0	362	±111	7.6%	±2.3	381	±158	7.2%	±3.0	278	±101	5.7%	±2.1	296	±105	9.3%	±3.2	650
Under 18 years	222	±85	222	(X)	281	±108	281	(X)	342	±220	342	(X)	429	±190	429	(X)	151	±49	151	(X)	333	±251	333	(X)	609	±223	609	(X)	340	±140	340	(X)	351	±120	351	(X)	402	±175	402	(X)	339	±83	339	(X)	228	±48	228	(X)	264
With a disability	30	±43	13.5%	±19.0	0	±13	0.0%	±12.5	0	±13	0.0%	±10.4	0	±13	0.0%	±8.4	0	±13	0.0%	±21.8	0	±13	0.0%	±10.6	0	±18	0.0%	±6.0	0	±13	0.0%	±10.4	9	±11	2.6%	±3.0	0	±18	0.0%	±8.9	0	±18	0.0%	±10.5	0	±13	0.0%	±15.1	9
18 to 64 years	2,610	±240	2,610	(X)	3,008	±213	3,008	(X)	3,275	±404	3,275	(X)	3,480	±367	3,480	(X)	1,660	±236	1,660	(X)	3,011	±325	3,011	(X)	3,488	±385	3,488	(X)	3,628	±436	3,628	(X)	3,763	±283	3,763	(X)	4,108	±413	4,108	(X)	3,726	±375	3,726	(X)	2,247	±317	2,247	(X)	2,034
With a disability	209	±108	8.0%	±4.3	10	±17	0.3%	±0.6	132	±74	4.0%	±2.4	116	±88	3.3%	±2.4	24	±25	1.4%	±1.5	317	±95	10.5%	±3.2	226	±127	6.5%	±3.7	314	±159	8.7%	±4.4	128	±77	3.4%	±2.0	142	±77	3.5%	±1.9	107	±70	2.9%	±1.9	101	±75	4.5%	±3.3	32
65 years and over	766	±97	766	(X)	751	±102	751	(X)	776	±176	776	(X)	840	±215	840	(X)	693	±128	693	(X)	598	±158	598	(X)	1,439	±221	1,439	(X)	843	±159	843	(X)	658	±121	658	(X)	746	±179	746	(X)	835	±120	835	(X)	695	±191	695	(X)	969
With a disability	372	±132	48.6%	±15.2	159	±87	21.2%	±11.6	295	±173	38.0%	±15.3	269	±142	32.0%	±12.2	142	±78	20.5%	±10.3	282	±107	47.2%	±18.9	829	±217	57.6%	±10.6	324	±114	38.4%	±12.1	225	±69	34.2%	±10.6	239	±129	32.0%	±14.1	171	±73	20.5%	±8.3	195	±84	28.1%	±9.6	609
RESIDENCE 1 YEAR AGO
Population 1 year and over	3,598	±237	3,598	(X)	4,008	±271	4,008	(X)	4,377	±488	4,377	(X)	4,731	±500	4,731	(X)	2,483	±247	2,483	(X)	3,942	±529	3,942	(X)	5,540	±565	5,540	(X)	4,811	±465	4,811	(X)	4,697	±347	4,697	(X)	5,174	±418	5,174	(X)	4,988	±433	4,988	(X)	3,148	±332	3,148	(X)	3,267
Same house	2,744	±276	76.3%	±6.4	3,243	±312	80.9%	±4.6	3,016	±535	68.9%	±10.2	3,772	±437	79.7%	±5.6	1,913	±217	77.0%	±7.3	3,342	±637	84.8%	±7.6	4,647	±614	83.9%	±5.1	4,149	±524	86.2%	±5.2	3,761	±394	80.1%	±5.2	4,199	±425	81.2%	±7.2	4,055	±449	81.3%	±6.2	2,664	±339	84.6%	±6.7	3,025
Different house in the U.S.	711	±202	19.8%	±5.4	751	±180	18.7%	±4.6	903	±364	20.6%	±7.9	703	±245	14.9%	±4.7	388	±181	15.6%	±6.5	495	±242	12.6%	±6.5	515	±176	9.3%	±3.3	651	±241	13.5%	±5.2	915	±242	19.5%	±5.1	813	±341	15.7%	±6.2	933	±322	18.7%	±6.2	418	±213	13.3%	±6.4	224
Same county	456	±169	12.7%	±4.7	441	±166	11.0%	±4.2	431	±341	9.8%	±7.5	192	±130	4.1%	±2.8	175	±156	7.0%	±5.9	150	±100	3.8%	±2.6	315	±151	5.7%	±2.9	325	±197	6.8%	±4.1	385	±160	8.2%	±3.5	282	±199	5.5%	±3.8	527	±220	10.6%	±4.2	188	±145	6.0%	±4.4	98
Different county	255	±103	7.1%	±2.7	310	±151	7.7%	±3.7	472	±203	10.8%	±4.7	511	±212	10.8%	±4.1	213	±91	8.6%	±3.6	345	±213	8.8%	±5.6	200	±114	3.6%	±2.0	326	±181	6.8%	±3.8	530	±183	11.3%	±3.8	531	±295	10.3%	±5.5	406	±188	8.1%	±3.8	230	±128	7.3%	±3.9	126
Same state	78	±75	2.2%	±2.1	110	±106	2.7%	±2.7	347	±189	7.9%	±4.4	272	±157	5.7%	±3.2	146	±80	5.9%	±3.1	121	±84	3.1%	±2.2	123	±91	2.2%	±1.6	175	±115	3.6%	±2.5	321	±158	6.8%	±3.4	236	±225	4.6%	±4.3	318	±160	6.4%	±3.2	93	±110	3.0%	±3.5	72
Different state	177	±87	4.9%	±2.3	200	±129	5.0%	±3.2	125	±89	2.9%	±2.0	239	±145	5.1%	±2.9	67	±48	2.7%	±1.9	224	±195	5.7%	±5.0	77	±65	1.4%	±1.2	151	±139	3.1%	±2.9	209	±134	4.4%	±2.8	295	±214	5.7%	±4.1	88	±89	1.8%	±1.8	137	±91	4.4%	±2.8	54
Abroad	143	±103	4.0%	±2.8	14	±22	0.3%	±0.6	458	±366	10.5%	±8.1	256	±173	5.4%	±3.5	182	±89	7.3%	±3.5	105	±121	2.7%	±3.1	378	±198	6.8%	±3.6	11	±18	0.2%	±0.4	21	±35	0.4%	±0.7	162	±198	3.1%	±3.8	0	±18	0.0%	±0.7	66	±78	2.1%	±2.5	18
PLACE OF BIRTH
Total population	3,598	±237	3,598	(X)	4,040	±276	4,040	(X)	4,393	±494	4,393	(X)	4,749	±496	4,749	(X)	2,504	±250	2,504	(X)	3,942	±529	3,942	(X)	5,555	±568	5,555	(X)	4,811	±465	4,811	(X)	4,772	±351	4,772	(X)	5,256	±429	5,256	(X)	5,008	±426	5,008	(X)	3,170	±340	3,170	(X)	3,267
Native	1,840	±293	51.1%	±7.1	3,327	±278	82.4%	±4.1	3,157	±474	71.9%	±6.2	3,327	±375	70.1%	±8.1	1,605	±209	64.1%	±6.7	1,584	±197	40.2%	±7.3	2,019	±450	36.3%	±6.7	3,132	±463	65.1%	±5.9	3,918	±388	82.1%	±4.1	3,297	±375	62.7%	±5.4	3,033	±400	60.6%	±6.0	2,188	±336	69.0%	±6.8	997
Born in United States	1,712	±265	47.6%	±6.5	3,257	±284	80.6%	±4.3	3,146	±474	71.6%	±6.1	3,265	±374	68.8%	±7.6	1,582	±204	63.2%	±6.5	1,576	±198	40.0%	±7.2	1,970	±467	35.5%	±6.9	2,894	±401	60.2%	±5.0	3,821	±381	80.1%	±4.1	3,265	±376	62.1%	±5.4	2,854	±404	57.0%	±6.4	2,164	±333	68.3%	±6.7	951
State of residence	777	±186	21.6%	±5.1	1,380	±224	34.2%	±5.0	2,071	±446	47.1%	±7.3	1,881	±300	39.6%	±5.8	800	±229	31.9%	±8.5	672	±188	17.0%	±4.9	1,220	±416	22.0%	±6.5	1,537	±331	31.9%	±5.2	1,474	±297	30.9%	±5.5	1,984	±372	37.7%	±6.0	1,639	±363	32.7%	±6.5	935	±188	29.5%	±5.2	659
Different state	935	±217	26.0%	±5.6	1,877	±269	46.5%	±5.9	1,075	±218	24.5%	±4.9	1,384	±277	29.1%	±6.1	782	±161	31.2%	±6.3	904	±205	22.9%	±6.4	750	±267	13.5%	±4.8	1,357	±249	28.2%	±4.8	2,347	±351	49.2%	±6.1	1,281	±264	24.4%	±5.0	1,215	±253	24.3%	±4.8	1,229	±261	38.8%	±6.5	292
Born in Puerto Rico, U.S. Island areas, or born abroad to American parent(s)	128	±159	3.6%	±4.4	70	±53	1.7%	±1.3	11	±17	0.3%	±0.4	62	±63	1.3%	±1.4	23	±27	0.9%	±1.1	8	±11	0.2%	±0.3	49	±55	0.9%	±1.0	238	±172	4.9%	±3.5	97	±73	2.0%	±1.5	32	±36	0.6%	±0.7	179	±112	3.6%	±2.2	24	±27	0.8%	±0.8	46
Foreign born	1,758	±269	48.9%	±7.1	713	±174	17.6%	±4.1	1,236	±285	28.1%	±6.2	1,422	±474	29.9%	±8.1	899	±207	35.9%	±6.7	2,358	±558	59.8%	±7.3	3,536	±483	63.7%	±6.7	1,679	±289	34.9%	±5.9	854	±187	17.9%	±4.1	1,959	±336	37.3%	±5.4	1,975	±342	39.4%	±6.0	982	±231	31.0%	±6.8	2,270
U.S. CITIZENSHIP STATUS
Foreign-born population	1,758	±269	1,758	(X)	713	±174	713	(X)	1,236	±285	1,236	(X)	1,422	±474	1,422	(X)	899	±207	899	(X)	2,358	±558	2,358	(X)	3,536	±483	3,536	(X)	1,679	±289	1,679	(X)	854	±187	854	(X)	1,959	±336	1,959	(X)	1,975	±342	1,975	(X)	982	±231	982	(X)	2,270
Naturalized U.S. citizen	987	±221	56.1%	±11.2	416	±143	58.3%	±14.3	616	±232	49.8%	±15.7	588	±209	41.4%	±10.6	281	±92	31.3%	±10.0	1,148	±222	48.7%	±13.8	2,067	±314	58.5%	±9.4	1,196	±248	71.2%	±7.2	520	±124	60.9%	±12.3	1,391	±199	71.0%	±10.0	1,189	±288	60.2%	±10.7	743	±231	75.7%	±11.8	1,603
Not a U.S. citizen	771	±246	43.9%	±11.2	297	±124	41.7%	±14.3	620	±246	50.2%	±15.7	834	±352	58.6%	±10.6	618	±189	68.7%	±10.0	1,210	±556	51.3%	±13.8	1,469	±458	41.5%	±9.4	483	±140	28.8%	±7.2	334	±146	39.1%	±12.3	568	±264	29.0%	±10.0	786	±259	39.8%	±10.7	239	±116	24.3%	±11.8	667
YEAR OF ENTRY
Population born outside the United States	1,886	±261	1,886	(X)	783	±180	783	(X)	1,247	±284	1,247	(X)	1,484	±450	1,484	(X)	922	±205	922	(X)	2,366	±558	2,366	(X)	3,585	±481	3,585	(X)	1,917	±278	1,917	(X)	951	±189	951	(X)	1,991	±332	1,991	(X)	2,154	±369	2,154	(X)	1,006	±228	1,006	(X)	2,316
Native	128	±159	128	(X)	70	±53	70	(X)	11	±17	11	(X)	62	±63	62	(X)	23	±27	23	(X)	8	±11	8	(X)	49	±55	49	(X)	238	±172	238	(X)	97	±73	97	(X)	32	±36	32	(X)	179	±112	179	(X)	24	±27	24	(X)	46
Entered 2010 or later	0	±13	0.0%	±25.0	0	±13	0.0%	±38.1	0	±13	0.0%	±96.0	0	±13	0.0%	±40.5	0	±13	0.0%	±66.4	0	±13	0.0%	±100.0	0	±18	0.0%	±45.5	0	±13	0.0%	±14.5	0	±13	0.0%	±31.0	0	±18	0.0%	±56.3	0	±18	0.0%	±18.8	0	±13	0.0%	±65.0	0
Entered before 2010	128	±159	100.0%	±25.0	70	±53	100.0%	±38.1	11	±17	100.0%	±96.0	62	±63	100.0%	±40.5	23	±27	100.0%	±66.4	8	±11	100.0%	±100.0	49	±55	100.0%	±45.5	238	±172	100.0%	±14.5	97	±73	100.0%	±31.0	32	±36	100.0%	±56.3	179	±112	100.0%	±18.8	24	±27	100.0%	±65.0	46
Foreign born	1,758	±269	1,758	(X)	713	±174	713	(X)	1,236	±285	1,236	(X)	1,422	±474	1,422	(X)	899	±207	899	(X)	2,358	±558	2,358	(X)	3,536	±483	3,536	(X)	1,679	±289	1,679	(X)	854	±187	854	(X)	1,959	±336	1,959	(X)	1,975	±342	1,975	(X)	982	±231	982	(X)	2,270
Entered 2010 or later	108	±100	6.1%	±5.3	41	±62	5.8%	±8.8	98	±149	7.9%	±11.5	168	±162	11.8%	±10.3	38	±41	4.2%	±4.3	60	±75	2.5%	±3.2	297	±180	8.4%	±5.1	11	±18	0.7%	±1.1	0	±13	0.0%	±4.3	177	±199	9.0%	±9.4	0	±18	0.0%	±1.9	16	±28	1.6%	±2.8	18
Entered before 2010	1,650	±231	93.9%	±5.3	672	±183	94.2%	±8.8	1,138	±260	92.1%	±11.5	1,254	±423	88.2%	±10.3	861	±200	95.8%	±4.3	2,298	±559	97.5%	±3.2	3,239	±491	91.6%	±5.1	1,668	±288	99.3%	±1.1	854	±187	100.0%	±4.3	1,782	±267	91.0%	±9.4	1,975	±342	100.0%	±1.9	966	±228	98.4%	±2.8	2,252
WORLD REGION OF BIRTH OF FOREIGN BORN
Foreign-born population, excluding population born at sea	1,758	±269	1,758	(X)	713	±174	713	(X)	1,236	±285	1,236	(X)	1,422	±474	1,422	(X)	899	±207	899	(X)	2,358	±558	2,358	(X)	3,536	±483	3,536	(X)	1,679	±289	1,679	(X)	854	±187	854	(X)	1,959	±336	1,959	(X)	1,975	±342	1,975	(X)	982	±231	982	(X)	2,270
Europe	403	±193	22.9%	±9.6	329	±136	46.1%	±13.8	96	±63	7.8%	±5.0	408	±256	28.7%	±15.2	327	±129	36.4%	±11.5	111	±88	4.7%	±3.8	42	±52	1.2%	±1.4	316	±162	18.8%	±8.3	245	±104	28.7%	±11.3	189	±175	9.6%	±8.4	245	±130	12.4%	±6.8	116	±79	11.8%	±7.7	34
Asia	1,131	±235	64.3%	±10.2	286	±101	40.1%	±12.1	1,010	±239	81.7%	±11.6	889	±378	62.5%	±15.2	392	±100	43.6%	±12.0	2,048	±532	86.9%	±8.3	3,408	±473	96.4%	±2.5	1,301	±243	77.5%	±8.5	433	±117	50.7%	±12.8	1,508	±233	77.0%	±11.2	1,244	±222	63.0%	±11.2	802	±209	81.7%	±8.5	2,213
Africa	0	±13	0.0%	±2.1	7	±12	1.0%	±1.7	0	±13	0.0%	±3.0	0	±13	0.0%	±2.6	13	±21	1.4%	±2.4	0	±13	0.0%	±1.6	30	±48	0.8%	±1.4	0	±13	0.0%	±2.2	9	±16	1.1%	±1.8	211	±204	10.8%	±9.6	0	±18	0.0%	±1.9	11	±18	1.1%	±1.7	0
Oceania	0	±13	0.0%	±2.1	39	±48	5.5%	±6.4	0	±13	0.0%	±3.0	20	±32	1.4%	±2.3	44	±51	4.9%	±5.6	0	±13	0.0%	±1.6	0	±18	0.0%	±1.1	14	±22	0.8%	±1.3	77	±126	9.0%	±13.9	17	±27	0.9%	±1.4	0	±18	0.0%	±1.9	0	±13	0.0%	±3.7	0
Latin America	155	±95	8.8%	±5.6	15	±24	2.1%	±3.4	130	±154	10.5%	±11.5	80	±64	5.6%	±4.5	89	±136	9.9%	±14.1	199	±186	8.4%	±7.6	45	±56	1.3%	±1.6	19	±23	1.1%	±1.4	44	±42	5.2%	±4.8	15	±23	0.8%	±1.1	386	±282	19.5%	±12.3	1	±2	0.1%	±0.2	23
Northern America	69	±84	3.9%	±4.7	37	±34	5.2%	±4.7	0	±13	0.0%	±3.0	25	±29	1.8%	±2.3	34	±40	3.8%	±4.3	0	±13	0.0%	±1.6	11	±17	0.3%	±0.5	29	±34	1.7%	±2.0	46	±39	5.4%	±4.5	19	±31	1.0%	±1.6	100	±88	5.1%	±4.6	52	±37	5.3%	±3.4	0
LANGUAGE SPOKEN AT HOME
Population 5 years and over	3,546	±240	3,546	(X)	3,867	±255	3,867	(X)	4,213	±417	4,213	(X)	4,570	±461	4,570	(X)	2,422	±248	2,422	(X)	3,942	±529	3,942	(X)	5,472	±559	5,472	(X)	4,707	±460	4,707	(X)	4,631	±328	4,631	(X)	5,062	±404	5,062	(X)	4,965	±442	4,965	(X)	3,013	±333	3,013	(X)	3,267
English only	1,710	±257	48.2%	±7.0	3,131	±304	81.0%	±5.6	2,639	±396	62.6%	±6.9	2,697	±337	59.0%	±8.3	1,469	±196	60.7%	±6.6	1,375	±176	34.9%	±7.1	1,301	±342	23.8%	±6.1	2,580	±399	54.8%	±6.2	3,442	±365	74.3%	±4.7	2,890	±358	57.1%	±4.9	2,734	±390	55.1%	±7.8	1,753	±315	58.2%	±8.1	699
Language other than English	1,836	±294	51.8%	±7.0	736	±219	19.0%	±5.6	1,574	±330	37.4%	±6.9	1,873	±495	41.0%	±8.3	953	±206	39.3%	±6.6	2,567	±589	65.1%	±7.1	4,171	±575	76.2%	±6.1	2,127	±348	45.2%	±6.2	1,189	±212	25.7%	±4.7	2,172	±285	42.9%	±4.9	2,231	±480	44.9%	±7.8	1,260	±279	41.8%	±8.1	2,568
Speak English less than "very well"	911	±156	25.7%	±4.6	145	±96	3.7%	±2.5	835	±217	19.8%	±5.3	858	±286	18.8%	±5.0	279	±105	11.5%	±4.2	2,171	±577	55.1%	±8.4	3,557	±514	65.0%	±6.8	1,290	±220	27.4%	±4.5	325	±100	7.0%	±2.2	1,441	±273	28.5%	±5.0	1,320	±310	26.6%	±5.4	586	±158	19.4%	±5.0	1,876
Spanish	273	±130	7.7%	±3.6	266	±137	6.9%	±3.5	51	±48	1.2%	±1.2	186	±125	4.1%	±2.6	102	±100	4.2%	±3.9	270	±204	6.8%	±5.0	64	±74	1.2%	±1.3	70	±66	1.5%	±1.4	198	±126	4.3%	±2.7	91	±56	1.8%	±1.1	670	±401	13.5%	±7.6	93	±106	3.1%	±3.4	15
Speak English less than "very well"	57	±57	1.6%	±1.6	15	±24	0.4%	±0.6	0	±13	0.0%	±0.9	136	±116	3.0%	±2.4	36	±54	1.5%	±2.2	145	±177	3.7%	±4.4	35	±56	0.6%	±1.0	0	±13	0.0%	±0.8	13	±22	0.3%	±0.5	26	±30	0.5%	±0.6	255	±225	5.1%	±4.4	1	±2	0.0%	±0.1	6
Other Indo-European languages	382	±192	10.8%	±5.3	353	±153	9.1%	±4.0	224	±151	5.3%	±3.6	509	±263	11.1%	±5.7	389	±153	16.1%	±5.8	132	±98	3.3%	±2.5	30	±48	0.5%	±0.9	173	±112	3.7%	±2.4	305	±120	6.6%	±2.6	233	±181	4.6%	±3.5	210	±138	4.2%	±2.7	170	±94	5.6%	±3.0	38
Speak English less than "very well"	159	±110	4.5%	±3.1	52	±53	1.3%	±1.3	13	±22	0.3%	±0.5	56	±73	1.2%	±1.6	28	±33	1.2%	±1.3	80	±82	2.0%	±2.1	30	±48	0.5%	±0.9	0	±13	0.0%	±0.8	45	±43	1.0%	±0.9	118	±162	2.3%	±3.1	107	±102	2.2%	±2.0	54	±44	1.8%	±1.4	0
Asian and Pacific Islander languages	1,159	±271	32.7%	±6.9	117	±83	3.0%	±2.2	1,288	±291	30.6%	±6.1	1,178	±387	25.8%	±7.0	462	±124	19.1%	±5.0	2,165	±564	54.9%	±8.4	4,047	±552	74.0%	±5.9	1,829	±331	38.9%	±5.9	666	±173	14.4%	±3.8	1,769	±235	34.9%	±4.7	1,351	±280	27.2%	±5.5	984	±227	32.7%	±7.2	2,515
Speak English less than "very well"	695	±168	19.6%	±4.8	78	±79	2.0%	±2.1	822	±221	19.5%	±5.3	666	±250	14.6%	±4.6	215	±83	8.9%	±3.4	1,946	±545	49.4%	±8.8	3,492	±500	63.8%	±6.8	1,290	±220	27.4%	±4.5	260	±93	5.6%	±2.0	1,218	±209	24.1%	±4.5	958	±243	19.3%	±4.8	531	±151	17.6%	±4.9	1,870
Other languages	22	±25	0.6%	±0.7	0	±13	0.0%	±1.0	11	±17	0.3%	±0.4	0	±13	0.0%	±0.8	0	±13	0.0%	±1.5	0	±13	0.0%	±0.9	30	±48	0.5%	±0.9	55	±88	1.2%	±1.9	20	±25	0.4%	±0.5	79	±124	1.6%	±2.5	0	±18	0.0%	±0.8	13	±20	0.4%	±0.7	0
Speak English less than "very well"	0	±13	0.0%	±1.1	0	±13	0.0%	±1.0	0	±13	0.0%	±0.9	0	±13	0.0%	±0.8	0	±13	0.0%	±1.5	0	±13	0.0%	±0.9	0	±18	0.0%	±0.7	0	±13	0.0%	±0.8	7	±16	0.2%	±0.3	79	±124	1.6%	±2.5	0	±18	0.0%	±0.8	0	±13	0.0%	±1.2	0
ANCESTRY
Total population	3,598	±237	3,598	(X)	4,040	±276	4,040	(X)	4,393	±494	4,393	(X)	4,749	±496	4,749	(X)	2,504	±250	2,504	(X)	3,942	±529	3,942	(X)	5,555	±568	5,555	(X)	4,811	±465	4,811	(X)	4,772	±351	4,772	(X)	5,256	±429	5,256	(X)	5,008	±426	5,008	(X)	3,170	±340	3,170	(X)	3,267
American	0	±13	0.0%	±1.0	156	±102	3.9%	±2.5	38	±41	0.9%	±0.9	133	±99	2.8%	±2.1	45	±34	1.8%	±1.4	44	±39	1.1%	±1.0	0	±18	0.0%	±0.7	47	±52	1.0%	±1.1	50	±47	1.0%	±1.0	187	±136	3.6%	±2.6	25	±28	0.5%	±0.6	71	±70	2.2%	±2.2	46
Arab	0	±13	0.0%	±1.0	94	±74	2.3%	±1.8	0	±13	0.0%	±0.8	49	±60	1.0%	±1.3	56	±58	2.2%	±2.3	0	±13	0.0%	±0.9	30	±48	0.5%	±0.9	54	±60	1.1%	±1.2	26	±28	0.5%	±0.6	122	±190	2.3%	±3.6	0	±18	0.0%	±0.7	0	±13	0.0%	±1.2	0
Czech	28	±42	0.8%	±1.2	58	±49	1.4%	±1.2	0	±13	0.0%	±0.8	0	±13	0.0%	±0.8	16	±25	0.6%	±1.0	49	±58	1.2%	±1.5	20	±36	0.4%	±0.6	0	±13	0.0%	±0.8	60	±59	1.3%	±1.2	0	±18	0.0%	±0.7	19	±38	0.4%	±0.7	22	±27	0.7%	±0.9	0
Danish	0	±13	0.0%	±1.0	34	±31	0.8%	±0.8	27	±31	0.6%	±0.7	39	±63	0.8%	±1.3	20	±23	0.8%	±0.9	0	±13	0.0%	±0.9	23	±38	0.4%	±0.7	39	±50	0.8%	±1.1	15	±22	0.3%	±0.5	30	±34	0.6%	±0.7	22	±38	0.4%	±0.8	12	±19	0.4%	±0.6	0
Dutch	12	±20	0.3%	±0.6	60	±83	1.5%	±2.1	76	±81	1.7%	±1.8	107	±91	2.3%	±1.9	33	±30	1.3%	±1.2	32	±49	0.8%	±1.3	136	±101	2.4%	±1.8	41	±50	0.9%	±1.0	17	±26	0.4%	±0.6	15	±22	0.3%	±0.4	5	±12	0.1%	±0.2	14	±24	0.4%	±0.8	16
English	193	±109	5.4%	±3.0	216	±95	5.3%	±2.3	309	±131	7.0%	±3.2	335	±134	7.1%	±2.9	173	±67	6.9%	±2.7	171	±89	4.3%	±2.4	31	±56	0.6%	±1.0	453	±206	9.4%	±4.2	329	±122	6.9%	±2.4	310	±145	5.9%	±2.8	184	±127	3.7%	±2.6	173	±82	5.5%	±2.7	89
French (except Basque)	84	±55	2.3%	±1.5	194	±113	4.8%	±2.7	232	±147	5.3%	±3.3	152	±82	3.2%	±1.7	106	±66	4.2%	±2.6	42	±68	1.1%	±1.7	0	±18	0.0%	±0.7	209	±132	4.3%	±2.7	211	±113	4.4%	±2.3	29	±32	0.6%	±0.6	78	±62	1.6%	±1.3	73	±43	2.3%	±1.4	3
French Canadian	0	±13	0.0%	±1.0	42	±52	1.0%	±1.3	14	±23	0.3%	±0.5	14	±24	0.3%	±0.5	0	±13	0.0%	±1.5	10	±17	0.3%	±0.4	0	±18	0.0%	±0.7	12	±19	0.2%	±0.4	25	±29	0.5%	±0.6	19	±31	0.4%	±0.6	0	±18	0.0%	±0.7	0	±13	0.0%	±1.2	0
German	229	±79	6.4%	±2.2	532	±166	13.2%	±4.1	510	±240	11.6%	±4.9	471	±211	9.9%	±4.5	316	±99	12.6%	±4.0	182	±94	4.6%	±2.4	127	±79	2.3%	±1.5	431	±151	9.0%	±3.1	623	±156	13.1%	±3.3	382	±168	7.3%	±3.2	358	±144	7.1%	±2.8	316	±124	10.0%	±3.9	125
Greek	12	±20	0.3%	±0.5	30	±35	0.7%	±0.9	27	±32	0.6%	±0.7	39	±63	0.8%	±1.3	23	±22	0.9%	±0.9	14	±25	0.4%	±0.6	63	±66	1.1%	±1.2	23	±26	0.5%	±0.6	56	±54	1.2%	±1.1	14	±21	0.3%	±0.4	0	±18	0.0%	±0.7	39	±45	1.2%	±1.4	14
Hungarian	22	±25	0.6%	±0.7	39	±39	1.0%	±1.0	45	±43	1.0%	±1.0	21	±35	0.4%	±0.7	79	±67	3.2%	±2.6	0	±13	0.0%	±0.9	0	±18	0.0%	±0.7	72	±91	1.5%	±1.9	14	±24	0.3%	±0.5	17	±26	0.3%	±0.5	13	±22	0.3%	±0.4	12	±20	0.4%	±0.6	0
Irish	214	±113	5.9%	±3.1	458	±133	11.3%	±3.0	439	±141	10.0%	±3.2	555	±259	11.7%	±5.3	159	±84	6.3%	±3.2	165	±87	4.2%	±2.2	132	±117	2.4%	±2.2	477	±186	9.9%	±3.8	643	±174	13.5%	±3.7	428	±128	8.1%	±2.5	694	±213	13.9%	±4.3	202	±115	6.4%	±3.7	156
Italian	161	±87	4.5%	±2.4	588	±195	14.6%	±4.9	339	±245	7.7%	±5.1	331	±130	7.0%	±2.8	84	±50	3.4%	±1.9	103	±69	2.6%	±1.8	161	±107	2.9%	±1.9	225	±137	4.7%	±2.8	442	±148	9.3%	±3.0	209	±124	4.0%	±2.4	323	±180	6.4%	±3.6	106	±69	3.3%	±2.2	40
Lithuanian	10	±16	0.3%	±0.5	22	±27	0.5%	±0.7	0	±13	0.0%	±0.8	14	±23	0.3%	±0.5	0	±13	0.0%	±1.5	0	±13	0.0%	±0.9	0	±18	0.0%	±0.7	0	±13	0.0%	±0.8	11	±17	0.2%	±0.4	40	±54	0.8%	±1.1	15	±25	0.3%	±0.5	0	±13	0.0%	±1.2	0
Norwegian	27	±37	0.8%	±1.0	89	±64	2.2%	±1.5	42	±48	1.0%	±1.1	32	±37	0.7%	±0.8	78	±52	3.1%	±2.1	6	±11	0.2%	±0.3	0	±18	0.0%	±0.7	157	±129	3.3%	±2.7	82	±71	1.7%	±1.5	31	±37	0.6%	±0.7	51	±66	1.0%	±1.3	33	±33	1.0%	±1.0	0
Polish	85	±53	2.4%	±1.5	81	±61	2.0%	±1.5	170	±96	3.9%	±2.2	37	±40	0.8%	±0.8	129	±83	5.2%	±3.4	68	±76	1.7%	±1.9	0	±18	0.0%	±0.7	129	±70	2.7%	±1.5	259	±127	5.4%	±2.6	184	±101	3.5%	±2.0	74	±57	1.5%	±1.2	196	±131	6.2%	±4.1	14
Portuguese	13	±20	0.4%	±0.6	26	±29	0.6%	±0.7	13	±22	0.3%	±0.5	76	±65	1.6%	±1.4	14	±21	0.6%	±0.8	0	±13	0.0%	±0.9	0	±18	0.0%	±0.7	0	±13	0.0%	±0.8	31	±49	0.6%	±1.0	58	±53	1.1%	±1.0	94	±65	1.9%	±1.3	32	±40	1.0%	±1.3	0
Russian	104	±85	2.9%	±2.3	252	±92	6.2%	±2.3	137	±87	3.1%	±2.0	31	±37	0.7%	±0.8	146	±80	5.8%	±3.3	42	±36	1.1%	±0.9	0	±18	0.0%	±0.7	76	±72	1.6%	±1.5	196	±123	4.1%	±2.5	254	±181	4.8%	±3.3	118	±85	2.4%	±1.7	26	±27	0.8%	±0.8	0
Scotch-Irish	6	±11	0.2%	±0.3	44	±42	1.1%	±1.0	0	±13	0.0%	±0.8	11	±21	0.2%	±0.4	28	±21	1.1%	±0.8	17	±21	0.4%	±0.5	0	±18	0.0%	±0.7	44	±35	0.9%	±0.7	15	±24	0.3%	±0.5	42	±39	0.8%	±0.7	32	±38	0.6%	±0.7	31	±51	1.0%	±1.6	11
Scottish	42	±30	1.2%	±0.8	117	±63	2.9%	±1.5	54	±55	1.2%	±1.3	255	±141	5.4%	±3.0	39	±36	1.6%	±1.4	39	±58	1.0%	±1.5	0	±18	0.0%	±0.7	127	±77	2.6%	±1.6	159	±93	3.3%	±1.9	52	±46	1.0%	±0.9	46	±43	0.9%	±0.9	65	±47	2.1%	±1.5	0
Slovak	0	±13	0.0%	±1.0	8	±14	0.2%	±0.3	16	±25	0.4%	±0.6	0	±13	0.0%	±0.8	11	±17	0.4%	±0.7	0	±13	0.0%	±0.9	0	±18	0.0%	±0.7	19	±31	0.4%	±0.7	0	±13	0.0%	±0.8	0	±18	0.0%	±0.7	0	±18	0.0%	±0.7	79	±108	2.5%	±3.4	0
Subsaharan African	0	±13	0.0%	±1.0	0	±13	0.0%	±0.9	0	±13	0.0%	±0.8	0	±13	0.0%	±0.8	25	±40	1.0%	±1.6	0	±13	0.0%	±0.9	0	±18	0.0%	±0.7	48	±75	1.0%	±1.5	16	±22	0.3%	±0.5	37	±45	0.7%	±0.9	0	±18	0.0%	±0.7	0	±13	0.0%	±1.2	0
Swedish	24	±20	0.7%	±0.6	71	±72	1.8%	±1.7	28	±32	0.6%	±0.7	38	±37	0.8%	±0.8	127	±87	5.1%	±3.5	50	±58	1.3%	±1.5	0	±18	0.0%	±0.7	23	±37	0.5%	±0.8	128	±79	2.7%	±1.6	59	±52	1.1%	±1.0	19	±25	0.4%	±0.5	90	±74	2.8%	±2.3	6
Swiss	12	±19	0.3%	±0.5	70	±63	1.7%	±1.6	76	±84	1.7%	±1.9	174	±227	3.7%	±4.8	6	±11	0.2%	±0.4	10	±46	0.3%	±1.2	0	±18	0.0%	±0.7	37	±41	0.8%	±0.9	14	±22	0.3%	±0.5	0	±18	0.0%	±0.7	23	±30	0.5%	±0.6	0	±13	0.0%	±1.2	0
Ukrainian	19	±22	0.5%	±0.6	19	±30	0.5%	±0.7	0	±13	0.0%	±0.8	179	±145	3.8%	±3.1	0	±13	0.0%	±1.5	34	±49	0.9%	±1.2	0	±18	0.0%	±0.7	21	±23	0.4%	±0.5	48	±45	1.0%	±0.9	0	±18	0.0%	±0.7	40	±48	0.8%	±1.0	0	±13	0.0%	±1.2	0
Welsh	10	±15	0.3%	±0.4	15	±23	0.4%	±0.6	22	±28	0.5%	±0.6	58	±70	1.2%	±1.5	6	±11	0.2%	±0.4	0	±13	0.0%	±0.9	0	±18	0.0%	±0.7	20	±31	0.4%	±0.6	53	±70	1.1%	±1.5	0	±18	0.0%	±0.7	82	±87	1.6%	±1.7	21	±25	0.7%	±0.8	0
West Indian (excluding Hispanic origin groups)	0	±13	0.0%	±1.0	25	±41	0.6%	±1.0	0	±13	0.0%	±0.8	0	±13	0.0%	±0.8	0	±13	0.0%	±1.5	0	±13	0.0%	±0.9	0	±18	0.0%	±0.7	0	±13	0.0%	±0.8	0	±13	0.0%	±0.8	0	±18	0.0%	±0.7	0	±18	0.0%	±0.7	0	±13	0.0%	±1.2	0
[truncated: 739 more columns]
