# Supplementary material for: Estimating the Health Effects of Adding Bicycle and Pedestrian Paths at the Census Tract Level: Multiple Model Comparison
Source: JMIR Public Health Surveill. 2022 Aug 24;8(8):e37379. doi: 10.2196/37379 (PMC9453587; doi:10.2196/37379)
Supplement: Multimedia Appendix 1 [file publichealth_v8i8e37379_app1.zip › appendix_1/san-francisco/DP04-HOUSING/2013/ACS_2013_DP04_data.csv]

Label (Grouping)	Census Tract 101, San Francisco County, California!!Estimate	Census Tract 101, San Francisco County, California!!Margin of Error	Census Tract 101, San Francisco County, California!!Percent	Census Tract 101, San Francisco County, California!!Percent Margin of Error	Census Tract 102, San Francisco County, California!!Estimate	Census Tract 102, San Francisco County, California!!Margin of Error	Census Tract 102, San Francisco County, California!!Percent	Census Tract 102, San Francisco County, California!!Percent Margin of Error	Census Tract 103, San Francisco County, California!!Estimate	Census Tract 103, San Francisco County, California!!Margin of Error	Census Tract 103, San Francisco County, California!!Percent	Census Tract 103, San Francisco County, California!!Percent Margin of Error	Census Tract 104, San Francisco County, California!!Estimate	Census Tract 104, San Francisco County, California!!Margin of Error	Census Tract 104, San Francisco County, California!!Percent	Census Tract 104, San Francisco County, California!!Percent Margin of Error	Census Tract 105, San Francisco County, California!!Estimate	Census Tract 105, San Francisco County, California!!Margin of Error	Census Tract 105, San Francisco County, California!!Percent	Census Tract 105, San Francisco County, California!!Percent Margin of Error	Census Tract 106, San Francisco County, California!!Estimate	Census Tract 106, San Francisco County, California!!Margin of Error	Census Tract 106, San Francisco County, California!!Percent	Census Tract 106, San Francisco County, California!!Percent Margin of Error	Census Tract 107, San Francisco County, California!!Estimate	Census Tract 107, San Francisco County, California!!Margin of Error	Census Tract 107, San Francisco County, California!!Percent	Census Tract 107, San Francisco County, California!!Percent Margin of Error	Census Tract 108, San Francisco County, California!!Estimate	Census Tract 108, San Francisco County, California!!Margin of Error	Census Tract 108, San Francisco County, California!!Percent	Census Tract 108, San Francisco County, California!!Percent Margin of Error	Census Tract 109, San Francisco County, California!!Estimate	Census Tract 109, San Francisco County, California!!Margin of Error	Census Tract 109, San Francisco County, California!!Percent	Census Tract 109, San Francisco County, California!!Percent Margin of Error	Census Tract 110, San Francisco County, California!!Estimate	Census Tract 110, San Francisco County, California!!Margin of Error	Census Tract 110, San Francisco County, California!!Percent	Census Tract 110, San Francisco County, California!!Percent Margin of Error	Census Tract 111, San Francisco County, California!!Estimate	Census Tract 111, San Francisco County, California!!Margin of Error	Census Tract 111, San Francisco County, California!!Percent	Census Tract 111, San Francisco County, California!!Percent Margin of Error	Census Tract 112, San Francisco County, California!!Estimate	Census Tract 112, San Francisco County, California!!Margin of Error	Census Tract 112, San Francisco County, California!!Percent	Census Tract 112, San Francisco County, California!!Percent Margin of Error	Census Tract 113, San Francisco County, California!!Estimate
HOUSING OCCUPANCY
Total housing units	2,306	±84	2,306	(X)	2,948	±108	2,948	(X)	2,303	±90	2,303	(X)	2,875	±106	2,875	(X)	1,944	±67	1,944	(X)	2,145	±86	2,145	(X)	2,845	±97	2,845	(X)	2,786	±68	2,786	(X)	2,934	±50	2,934	(X)	2,735	±99	2,735	(X)	3,210	±149	3,210	(X)	2,384	±39	2,384	(X)	1,617
Occupied housing units	2,177	±126	94.4%	±4.4	2,547	±186	86.4%	±6.0	2,066	±141	89.7%	±6.7	2,565	±160	89.2%	±5.3	1,556	±131	80.0%	±6.3	1,809	±165	84.3%	±6.7	2,542	±151	89.3%	±4.8	2,508	±161	90.0%	±5.5	2,771	±93	94.4%	±3.4	2,659	±108	97.2%	±2.9	2,938	±197	91.5%	±4.9	1,630	±168	68.4%	±7.0	1,525
Vacant housing units	129	±102	5.6%	±4.4	401	±179	13.6%	±6.0	237	±160	10.3%	±6.7	310	±155	10.8%	±5.3	388	±125	20.0%	±6.3	336	±145	15.7%	±6.7	303	±138	10.7%	±4.8	278	±154	10.0%	±5.5	163	±101	5.6%	±3.4	76	±81	2.8%	±2.9	272	±160	8.5%	±4.9	754	±168	31.6%	±7.0	92
Homeowner vacancy rate	0.0	±11.4	(X)	(X)	1.7	±2.8	(X)	(X)	0.0	±6.8	(X)	(X)	0.0	±4.7	(X)	(X)	3.5	±5.7	(X)	(X)	18.7	±25.3	(X)	(X)	0.0	±13.9	(X)	(X)	0.0	±5.8	(X)	(X)	11.7	±12.2	(X)	(X)	0.0	±9.3	(X)	(X)	0.0	±9.6	(X)	(X)	0.0	±7.2	(X)	(X)	0.0
Rental vacancy rate	4.0	±4.2	(X)	(X)	4.8	±4.8	(X)	(X)	0.9	±1.6	(X)	(X)	0.0	±1.8	(X)	(X)	2.9	±4.5	(X)	(X)	4.7	±4.4	(X)	(X)	4.5	±3.5	(X)	(X)	2.8	±4.2	(X)	(X)	0.0	±1.6	(X)	(X)	2.0	±3.2	(X)	(X)	1.9	±3.0	(X)	(X)	13.7	±8.7	(X)	(X)	5.4
UNITS IN STRUCTURE
Total housing units	2,306	±84	2,306	(X)	2,948	±108	2,948	(X)	2,303	±90	2,303	(X)	2,875	±106	2,875	(X)	1,944	±67	1,944	(X)	2,145	±86	2,145	(X)	2,845	±97	2,845	(X)	2,786	±68	2,786	(X)	2,934	±50	2,934	(X)	2,735	±99	2,735	(X)	3,210	±149	3,210	(X)	2,384	±39	2,384	(X)	1,617
1-unit, detached	13	±21	0.6%	±0.9	161	±81	5.5%	±2.8	152	±129	6.6%	±5.5	84	±61	2.9%	±2.1	32	±29	1.6%	±1.5	33	±39	1.5%	±1.8	102	±67	3.6%	±2.4	108	±73	3.9%	±2.6	90	±54	3.1%	±1.9	82	±55	3.0%	±2.0	31	±40	1.0%	±1.3	83	±75	3.5%	±3.1	20
1-unit, attached	41	±47	1.8%	±2.1	70	±35	2.4%	±1.2	84	±84	3.6%	±3.6	151	±108	5.3%	±3.7	71	±45	3.7%	±2.3	37	±32	1.7%	±1.5	191	±93	6.7%	±3.3	124	±92	4.5%	±3.3	15	±21	0.5%	±0.7	48	±43	1.8%	±1.6	64	±87	2.0%	±2.7	68	±73	2.9%	±3.1	27
2 units	144	±91	6.2%	±3.9	227	±120	7.7%	±4.1	340	±162	14.8%	±7.0	486	±200	16.9%	±6.8	0	±12	0.0%	±1.8	155	±80	7.2%	±3.7	123	±75	4.3%	±2.6	225	±167	8.1%	±6.0	352	±170	12.0%	±5.7	211	±106	7.7%	±3.9	50	±80	1.6%	±2.5	173	±99	7.3%	±4.2	86
3 or 4 units	206	±94	8.9%	±4.1	446	±147	15.1%	±4.9	587	±161	25.5%	±7.0	791	±176	27.5%	±6.3	0	±12	0.0%	±1.8	573	±145	26.7%	±6.6	258	±87	9.1%	±3.0	593	±170	21.3%	±6.1	294	±92	10.0%	±3.2	250	±104	9.1%	±3.8	219	±126	6.8%	±3.9	232	±113	9.7%	±4.7	236
5 to 9 units	144	±73	6.2%	±3.1	590	±201	20.0%	±6.8	659	±186	28.6%	±8.0	726	±187	25.3%	±6.4	0	±12	0.0%	±1.8	499	±152	23.3%	±7.1	310	±139	10.9%	±4.9	499	±157	17.9%	±5.6	667	±155	22.7%	±5.3	790	±182	28.9%	±6.5	514	±141	16.0%	±4.2	356	±111	14.9%	±4.7	120
10 to 19 units	211	±74	9.2%	±3.2	582	±127	19.7%	±4.3	183	±112	7.9%	±4.9	267	±122	9.3%	±4.3	0	±12	0.0%	±1.8	246	±102	11.5%	±4.8	351	±136	12.3%	±4.7	645	±165	23.2%	±5.9	621	±149	21.2%	±5.2	758	±171	27.7%	±6.1	1,012	±224	31.5%	±7.2	633	±123	26.6%	±5.1	263
20 or more units	1,547	±154	67.1%	±5.9	872	±188	29.6%	±6.2	298	±115	12.9%	±5.0	370	±128	12.9%	±4.5	1,841	±84	94.7%	±2.8	602	±144	28.1%	±6.4	1,510	±174	53.1%	±5.7	592	±163	21.2%	±5.9	895	±175	30.5%	±6.0	578	±183	21.1%	±6.5	1,320	±217	41.1%	±6.2	839	±156	35.2%	±6.5	865
Mobile home	0	±12	0.0%	±1.5	0	±12	0.0%	±1.2	0	±12	0.0%	±1.5	0	±17	0.0%	±1.2	0	±12	0.0%	±1.8	0	±12	0.0%	±1.6	0	±17	0.0%	±1.2	0	±12	0.0%	±1.2	0	±12	0.0%	±1.2	18	±29	0.7%	±1.1	0	±17	0.0%	±1.1	0	±12	0.0%	±1.5	0
Boat, RV, van, etc.	0	±12	0.0%	±1.5	0	±12	0.0%	±1.2	0	±12	0.0%	±1.5	0	±17	0.0%	±1.2	0	±12	0.0%	±1.8	0	±12	0.0%	±1.6	0	±17	0.0%	±1.2	0	±12	0.0%	±1.2	0	±12	0.0%	±1.2	0	±17	0.0%	±1.3	0	±17	0.0%	±1.1	0	±12	0.0%	±1.5	0
YEAR STRUCTURE BUILT
Total housing units	2,306	±84	2,306	(X)	2,948	±108	2,948	(X)	2,303	±90	2,303	(X)	2,875	±106	2,875	(X)	1,944	±67	1,944	(X)	2,145	±86	2,145	(X)	2,845	±97	2,845	(X)	2,786	±68	2,786	(X)	2,934	±50	2,934	(X)	2,735	±99	2,735	(X)	3,210	±149	3,210	(X)	2,384	±39	2,384	(X)	1,617
Built 2010 or later	0	±12	0.0%	±1.5	0	±12	0.0%	±1.2	0	±12	0.0%	±1.5	0	±17	0.0%	±1.2	0	±12	0.0%	±1.8	0	±12	0.0%	±1.6	0	±17	0.0%	±1.2	0	±12	0.0%	±1.2	0	±12	0.0%	±1.2	0	±17	0.0%	±1.3	0	±17	0.0%	±1.1	0	±12	0.0%	±1.5	0
Built 2000 to 2009	406	±127	17.6%	±5.4	39	±50	1.3%	±1.7	57	±68	2.5%	±2.9	0	±17	0.0%	±1.2	96	±51	4.9%	±2.6	0	±12	0.0%	±1.6	0	±17	0.0%	±1.2	20	±26	0.7%	±0.9	45	±35	1.5%	±1.2	101	±91	3.7%	±3.3	137	±90	4.3%	±2.8	78	±55	3.3%	±2.3	8
Built 1990 to 1999	247	±94	10.7%	±4.1	65	±48	2.2%	±1.6	0	±12	0.0%	±1.5	346	±136	12.0%	±4.7	13	±17	0.7%	±0.9	47	±38	2.2%	±1.8	34	±51	1.2%	±1.8	162	±103	5.8%	±3.7	59	±32	2.0%	±1.1	63	±46	2.3%	±1.7	140	±75	4.4%	±2.3	68	±61	2.9%	±2.6	54
Built 1980 to 1989	265	±115	11.5%	±5.0	76	±44	2.6%	±1.5	51	±79	2.2%	±3.4	201	±102	7.0%	±3.5	388	±100	20.0%	±5.2	33	±29	1.5%	±1.3	77	±77	2.7%	±2.7	39	±31	1.4%	±1.1	154	±78	5.2%	±2.7	203	±138	7.4%	±5.0	143	±84	4.5%	±2.6	80	±47	3.4%	±2.0	98
Built 1970 to 1979	356	±132	15.4%	±5.7	206	±118	7.0%	±4.0	54	±84	2.3%	±3.6	157	±86	5.5%	±3.0	676	±147	34.8%	±7.4	187	±87	8.7%	±4.1	61	±54	2.1%	±1.9	88	±61	3.2%	±2.2	45	±41	1.5%	±1.4	168	±96	6.1%	±3.5	108	±72	3.4%	±2.2	73	±51	3.1%	±2.1	52
Built 1960 to 1969	543	±149	23.5%	±6.4	197	±77	6.7%	±2.6	69	±55	3.0%	±2.3	332	±153	11.5%	±5.3	660	±127	34.0%	±6.5	92	±76	4.3%	±3.5	242	±108	8.5%	±3.8	340	±137	12.2%	±5.0	117	±70	4.0%	±2.4	327	±132	12.0%	±4.8	105	±90	3.3%	±2.8	422	±126	17.7%	±5.3	89
Built 1950 to 1959	90	±54	3.9%	±2.3	320	±93	10.9%	±3.2	250	±112	10.9%	±4.8	166	±83	5.8%	±2.9	59	±36	3.0%	±1.8	97	±68	4.5%	±3.2	387	±125	13.6%	±4.3	77	±52	2.8%	±1.9	103	±67	3.5%	±2.3	144	±74	5.3%	±2.7	286	±131	8.9%	±4.2	257	±106	10.8%	±4.5	88
Built 1940 to 1949	94	±87	4.1%	±3.7	78	±59	2.6%	±2.0	22	±41	1.0%	±1.8	215	±112	7.5%	±3.9	0	±12	0.0%	±1.8	134	±92	6.2%	±4.3	77	±55	2.7%	±1.9	233	±136	8.4%	±4.9	125	±76	4.3%	±2.6	113	±73	4.1%	±2.6	349	±136	10.9%	±4.2	60	±44	2.5%	±1.8	85
Built 1939 or earlier	305	±97	13.2%	±4.2	1,967	±204	66.7%	±6.2	1,800	±172	78.2%	±6.4	1,458	±201	50.7%	±6.7	52	±45	2.7%	±2.3	1,555	±164	72.5%	±6.7	1,967	±217	69.1%	±7.6	1,827	±214	65.6%	±7.5	2,286	±165	77.9%	±5.3	1,616	±221	59.1%	±8.0	1,942	±258	60.5%	±7.3	1,346	±172	56.5%	±7.1	1,143
ROOMS
Total housing units	2,306	±84	2,306	(X)	2,948	±108	2,948	(X)	2,303	±90	2,303	(X)	2,875	±106	2,875	(X)	1,944	±67	1,944	(X)	2,145	±86	2,145	(X)	2,845	±97	2,845	(X)	2,786	±68	2,786	(X)	2,934	±50	2,934	(X)	2,735	±99	2,735	(X)	3,210	±149	3,210	(X)	2,384	±39	2,384	(X)	1,617
1 room	494	±170	21.4%	±7.2	217	±137	7.4%	±4.6	159	±124	6.9%	±5.4	209	±133	7.3%	±4.6	220	±119	11.3%	±6.0	474	±171	22.1%	±7.9	1,321	±202	46.4%	±6.7	152	±96	5.5%	±3.5	456	±177	15.5%	±6.0	261	±125	9.5%	±4.5	491	±198	15.3%	±6.0	177	±119	7.4%	±5.0	398
2 rooms	431	±127	18.7%	±5.4	426	±156	14.5%	±5.3	116	±52	5.0%	±2.2	319	±107	11.1%	±3.8	257	±87	13.2%	±4.4	287	±134	13.4%	±6.3	265	±110	9.3%	±3.9	245	±133	8.8%	±4.7	260	±99	8.9%	±3.4	189	±107	6.9%	±3.8	775	±200	24.1%	±6.4	226	±100	9.5%	±4.2	401
3 rooms	660	±168	28.6%	±7.3	756	±183	25.6%	±6.2	296	±147	12.9%	±6.4	500	±135	17.4%	±4.7	570	±107	29.3%	±5.6	765	±176	35.7%	±8.2	430	±142	15.1%	±5.1	786	±218	28.2%	±7.9	569	±190	19.4%	±6.5	862	±222	31.5%	±8.0	901	±208	28.1%	±6.4	703	±159	29.5%	±6.7	382
4 rooms	281	±101	12.2%	±4.4	733	±161	24.9%	±5.3	725	±201	31.5%	±8.7	890	±197	31.0%	±6.6	478	±146	24.6%	±7.5	211	±97	9.8%	±4.5	341	±115	12.0%	±3.9	683	±231	24.5%	±8.3	706	±182	24.1%	±6.2	645	±168	23.6%	±6.3	410	±153	12.8%	±4.7	417	±117	17.5%	±4.9	142
5 rooms	339	±140	14.7%	±6.0	391	±153	13.3%	±5.2	456	±163	19.8%	±6.9	643	±198	22.4%	±6.8	143	±58	7.4%	±3.0	257	±107	12.0%	±5.0	153	±99	5.4%	±3.5	306	±133	11.0%	±4.7	545	±143	18.6%	±4.9	502	±163	18.4%	±5.9	454	±172	14.1%	±5.3	346	±139	14.5%	±5.8	120
6 rooms	62	±48	2.7%	±2.1	109	±60	3.7%	±2.0	338	±158	14.7%	±6.8	195	±129	6.8%	±4.5	127	±83	6.5%	±4.3	87	±74	4.1%	±3.4	123	±80	4.3%	±2.8	279	±157	10.0%	±5.7	278	±117	9.5%	±4.0	182	±112	6.7%	±4.1	84	±76	2.6%	±2.4	313	±148	13.1%	±6.2	53
7 rooms	39	±37	1.7%	±1.6	89	±68	3.0%	±2.3	144	±109	6.3%	±4.7	59	±51	2.1%	±1.8	118	±81	6.1%	±4.1	8	±12	0.4%	±0.6	56	±48	2.0%	±1.7	58	±53	2.1%	±1.9	62	±63	2.1%	±2.2	28	±37	1.0%	±1.3	42	±45	1.3%	±1.4	162	±106	6.8%	±4.5	56
8 rooms	0	±12	0.0%	±1.5	120	±76	4.1%	±2.6	11	±17	0.5%	±0.8	23	±37	0.8%	±1.3	31	±29	1.6%	±1.5	0	±12	0.0%	±1.6	37	±40	1.3%	±1.4	0	±12	0.0%	±1.2	13	±22	0.4%	±0.7	30	±35	1.1%	±1.3	5	±9	0.2%	±0.3	0	±12	0.0%	±1.5	38
9 rooms or more	0	±12	0.0%	±1.5	107	±65	3.6%	±2.2	58	±58	2.5%	±2.5	37	±43	1.3%	±1.5	0	±12	0.0%	±1.8	56	±44	2.6%	±2.0	119	±65	4.2%	±2.3	277	±144	9.9%	±5.1	45	±37	1.5%	±1.2	36	±40	1.3%	±1.5	48	±51	1.5%	±1.6	40	±54	1.7%	±2.3	27
Median rooms	2.8	±0.3	(X)	(X)	3.6	±0.3	(X)	(X)	4.3	±0.2	(X)	(X)	4.0	±0.3	(X)	(X)	3.4	±0.3	(X)	(X)	2.9	±0.2	(X)	(X)	1.9	±0.7	(X)	(X)	3.8	±0.4	(X)	(X)	3.8	±0.3	(X)	(X)	3.6	±0.3	(X)	(X)	2.9	±0.2	(X)	(X)	3.7	±0.5	(X)	(X)	2.5
BEDROOMS
Total housing units	2,306	±84	2,306	(X)	2,948	±108	2,948	(X)	2,303	±90	2,303	(X)	2,875	±106	2,875	(X)	1,944	±67	1,944	(X)	2,145	±86	2,145	(X)	2,845	±97	2,845	(X)	2,786	±68	2,786	(X)	2,934	±50	2,934	(X)	2,735	±99	2,735	(X)	3,210	±149	3,210	(X)	2,384	±39	2,384	(X)	1,617
No bedroom	572	±163	24.8%	±6.9	310	±129	10.5%	±4.4	174	±125	7.6%	±5.4	232	±128	8.1%	±4.4	275	±119	14.1%	±6.0	474	±171	22.1%	±7.9	1,321	±202	46.4%	±6.7	276	±125	9.9%	±4.5	570	±177	19.4%	±6.0	320	±132	11.7%	±4.7	861	±234	26.8%	±6.9	210	±118	8.8%	±5.0	438
1 bedroom	854	±172	37.0%	±7.4	1,384	±236	46.9%	±7.7	513	±156	22.3%	±6.9	996	±185	34.6%	±6.7	779	±149	40.1%	±7.6	826	±162	38.5%	±7.7	674	±173	23.7%	±6.2	988	±210	35.5%	±7.5	1,053	±179	35.9%	±6.2	1,044	±232	38.2%	±8.3	1,405	±234	43.8%	±7.5	1,073	±171	45.0%	±7.1	675
2 bedrooms	652	±142	28.3%	±6.2	904	±201	30.7%	±6.7	1,066	±201	46.3%	±8.1	1,222	±235	42.5%	±7.7	675	±123	34.7%	±6.5	575	±135	26.8%	±6.2	379	±135	13.3%	±4.7	942	±252	33.8%	±9.1	881	±160	30.0%	±5.4	919	±216	33.6%	±7.9	534	±192	16.6%	±5.9	696	±184	29.2%	±7.7	293
3 bedrooms	183	±87	7.9%	±3.8	165	±72	5.6%	±2.5	362	±139	15.7%	±6.0	388	±136	13.5%	±4.7	204	±112	10.5%	±5.7	218	±105	10.2%	±4.8	214	±114	7.5%	±4.1	357	±183	12.8%	±6.6	395	±143	13.5%	±4.8	245	±118	9.0%	±4.2	349	±155	10.9%	±4.8	255	±112	10.7%	±4.7	174
4 bedrooms	30	±32	1.3%	±1.4	116	±68	3.9%	±2.3	151	±89	6.6%	±3.8	23	±36	0.8%	±1.3	11	±17	0.6%	±0.9	29	±32	1.4%	±1.5	124	±77	4.4%	±2.7	199	±160	7.1%	±5.7	15	±21	0.5%	±0.7	192	±118	7.0%	±4.4	13	±20	0.4%	±0.6	80	±70	3.4%	±3.0	37
5 or more bedrooms	15	±23	0.7%	±1.0	69	±50	2.3%	±1.7	37	±53	1.6%	±2.3	14	±23	0.5%	±0.8	0	±12	0.0%	±1.8	23	±28	1.1%	±1.3	133	±73	4.7%	±2.6	24	±30	0.9%	±1.1	20	±24	0.7%	±0.8	15	±23	0.5%	±0.8	48	±51	1.5%	±1.6	70	±70	2.9%	±2.9	0
HOUSING TENURE
Occupied housing units	2,177	±126	2,177	(X)	2,547	±186	2,547	(X)	2,066	±141	2,066	(X)	2,565	±160	2,565	(X)	1,556	±131	1,556	(X)	1,809	±165	1,809	(X)	2,542	±151	2,542	(X)	2,508	±161	2,508	(X)	2,771	±93	2,771	(X)	2,659	±108	2,659	(X)	2,938	±197	2,938	(X)	1,630	±168	1,630	(X)	1,525
Owner-occupied	290	±112	13.3%	±5.1	739	±126	29.0%	±5.1	500	±138	24.2%	±6.6	731	±166	28.5%	±6.3	368	±82	23.7%	±5.2	135	±58	7.5%	±3.1	233	±113	9.2%	±4.4	583	±185	23.2%	±7.2	637	±130	23.0%	±4.6	357	±129	13.4%	±4.7	347	±143	11.8%	±4.7	471	±120	28.9%	±6.7	190
Renter-occupied	1,887	±161	86.7%	±5.1	1,808	±211	71.0%	±5.1	1,566	±180	75.8%	±6.6	1,834	±198	71.5%	±6.3	1,188	±137	76.3%	±5.2	1,674	±163	92.5%	±3.1	2,309	±174	90.8%	±4.4	1,925	±216	76.8%	±7.2	2,134	±145	77.0%	±4.6	2,302	±147	86.6%	±4.7	2,591	±210	88.2%	±4.7	1,159	±159	71.1%	±6.7	1,335
Average household size of owner-occupied unit	1.78	±0.25	(X)	(X)	1.88	±0.24	(X)	(X)	2.24	±0.71	(X)	(X)	1.45	±0.25	(X)	(X)	1.84	±0.23	(X)	(X)	1.59	±0.28	(X)	(X)	2.70	±0.78	(X)	(X)	1.95	±0.23	(X)	(X)	1.55	±0.19	(X)	(X)	1.80	±0.34	(X)	(X)	1.98	±0.39	(X)	(X)	1.97	±0.35	(X)	(X)	1.93
Average household size of renter-occupied unit	1.71	±0.19	(X)	(X)	1.46	±0.11	(X)	(X)	2.30	±0.23	(X)	(X)	2.20	±0.23	(X)	(X)	1.61	±0.12	(X)	(X)	2.02	±0.19	(X)	(X)	2.12	±0.18	(X)	(X)	1.97	±0.18	(X)	(X)	1.68	±0.12	(X)	(X)	2.16	±0.23	(X)	(X)	1.74	±0.12	(X)	(X)	1.72	±0.18	(X)	(X)	2.10
YEAR HOUSEHOLDER MOVED INTO UNIT
Occupied housing units	2,177	±126	2,177	(X)	2,547	±186	2,547	(X)	2,066	±141	2,066	(X)	2,565	±160	2,565	(X)	1,556	±131	1,556	(X)	1,809	±165	1,809	(X)	2,542	±151	2,542	(X)	2,508	±161	2,508	(X)	2,771	±93	2,771	(X)	2,659	±108	2,659	(X)	2,938	±197	2,938	(X)	1,630	±168	1,630	(X)	1,525
Moved in 2010 or later	666	±143	30.6%	±6.3	538	±164	21.1%	±6.1	603	±192	29.2%	±9.2	642	±175	25.0%	±6.3	285	±90	18.3%	±5.6	308	±114	17.0%	±6.1	535	±167	21.0%	±6.4	440	±141	17.5%	±5.3	482	±129	17.4%	±4.6	704	±195	26.5%	±7.3	637	±207	21.7%	±6.4	274	±95	16.8%	±5.5	246
Moved in 2000 to 2009	1,034	±160	47.5%	±6.5	1,345	±181	52.8%	±6.2	729	±190	35.3%	±8.7	1,113	±187	43.4%	±7.4	819	±143	52.6%	±7.2	975	±187	53.9%	±8.6	1,143	±201	45.0%	±7.5	1,142	±220	45.5%	±8.3	1,547	±194	55.8%	±6.5	1,071	±213	40.3%	±7.6	1,618	±223	55.1%	±7.0	808	±135	49.6%	±6.7	641
Moved in 1990 to 1999	269	±93	12.4%	±4.3	227	±86	8.9%	±3.3	287	±110	13.9%	±5.3	374	±150	14.6%	±5.8	158	±60	10.2%	±3.9	211	±78	11.7%	±4.3	452	±144	17.8%	±5.6	378	±182	15.1%	±7.1	380	±109	13.7%	±4.0	341	±101	12.8%	±3.7	317	±113	10.8%	±4.0	175	±70	10.7%	±4.2	371
Moved in 1980 to 1989	167	±83	7.7%	±3.8	158	±90	6.2%	±3.6	161	±95	7.8%	±4.6	211	±95	8.2%	±3.6	181	±67	11.6%	±4.2	148	±80	8.2%	±4.4	191	±104	7.5%	±4.0	230	±105	9.2%	±4.2	111	±60	4.0%	±2.2	331	±119	12.4%	±4.5	197	±108	6.7%	±3.7	174	±82	10.7%	±4.7	57
Moved in 1970 to 1979	41	±38	1.9%	±1.7	207	±89	8.1%	±3.4	104	±75	5.0%	±3.6	172	±84	6.7%	±3.2	54	±34	3.5%	±2.2	90	±67	5.0%	±3.7	62	±45	2.4%	±1.8	153	±120	6.1%	±4.8	128	±63	4.6%	±2.3	62	±53	2.3%	±2.0	61	±56	2.1%	±1.9	132	±72	8.1%	±4.3	105
Moved in 1969 or earlier	0	±12	0.0%	±1.6	72	±50	2.8%	±1.9	182	±106	8.8%	±5.0	53	±42	2.1%	±1.6	59	±43	3.8%	±2.7	77	±62	4.3%	±3.3	159	±94	6.3%	±3.7	165	±75	6.6%	±3.0	123	±90	4.4%	±3.2	150	±84	5.6%	±3.1	108	±93	3.7%	±3.1	67	±44	4.1%	±2.8	105
VEHICLES AVAILABLE
Occupied housing units	2,177	±126	2,177	(X)	2,547	±186	2,547	(X)	2,066	±141	2,066	(X)	2,565	±160	2,565	(X)	1,556	±131	1,556	(X)	1,809	±165	1,809	(X)	2,542	±151	2,542	(X)	2,508	±161	2,508	(X)	2,771	±93	2,771	(X)	2,659	±108	2,659	(X)	2,938	±197	2,938	(X)	1,630	±168	1,630	(X)	1,525
No vehicles available	869	±137	39.9%	±5.8	607	±170	23.8%	±6.2	887	±195	42.9%	±9.7	744	±221	29.0%	±8.0	517	±99	33.2%	±5.9	1,086	±196	60.0%	±9.1	1,942	±179	76.4%	±5.5	1,068	±183	42.6%	±6.9	1,325	±204	47.8%	±7.3	1,369	±208	51.5%	±7.9	2,010	±245	68.4%	±7.2	717	±147	44.0%	±8.5	1,246
1 vehicle available	1,030	±161	47.3%	±7.0	1,409	±225	55.3%	±7.4	775	±213	37.5%	±9.7	1,494	±211	58.2%	±8.1	945	±120	60.7%	±5.6	554	±150	30.6%	±7.7	400	±138	15.7%	±5.2	886	±208	35.3%	±7.9	1,096	±219	39.6%	±7.7	974	±223	36.6%	±8.2	700	±185	23.8%	±6.1	628	±164	38.5%	±9.2	202
2 vehicles available	278	±117	12.8%	±5.3	388	±123	15.2%	±4.9	367	±160	17.8%	±7.4	313	±117	12.2%	±4.6	69	±56	4.4%	±3.6	101	±66	5.6%	±3.7	176	±86	6.9%	±3.5	468	±206	18.7%	±8.1	317	±105	11.4%	±3.8	249	±146	9.4%	±5.4	215	±134	7.3%	±4.5	160	±81	9.8%	±4.9	69
3 or more vehicles available	0	±12	0.0%	±1.6	143	±86	5.6%	±3.5	37	±53	1.8%	±2.6	14	±23	0.5%	±0.9	25	±24	1.6%	±1.6	68	±56	3.8%	±3.1	24	±32	0.9%	±1.2	86	±69	3.4%	±2.7	33	±34	1.2%	±1.2	67	±52	2.5%	±1.9	13	±20	0.4%	±0.7	125	±98	7.7%	±5.8	8
HOUSE HEATING FUEL
Occupied housing units	2,177	±126	2,177	(X)	2,547	±186	2,547	(X)	2,066	±141	2,066	(X)	2,565	±160	2,565	(X)	1,556	±131	1,556	(X)	1,809	±165	1,809	(X)	2,542	±151	2,542	(X)	2,508	±161	2,508	(X)	2,771	±93	2,771	(X)	2,659	±108	2,659	(X)	2,938	±197	2,938	(X)	1,630	±168	1,630	(X)	1,525
Utility gas	557	±133	25.6%	±6.2	1,559	±221	61.2%	±7.7	1,394	±214	67.5%	±8.8	1,641	±205	64.0%	±6.7	586	±120	37.7%	±6.5	840	±168	46.4%	±8.9	1,274	±169	50.1%	±6.2	1,202	±238	47.9%	±8.8	1,703	±190	61.5%	±6.5	1,749	±206	65.8%	±7.5	1,596	±267	54.3%	±7.5	731	±159	44.8%	±8.3	731
Bottled, tank, or LP gas	0	±12	0.0%	±1.6	13	±21	0.5%	±0.8	79	±67	3.8%	±3.2	37	±39	1.4%	±1.5	25	±28	1.6%	±1.8	30	±38	1.7%	±2.1	29	±32	1.1%	±1.3	0	±12	0.0%	±1.4	43	±40	1.6%	±1.4	31	±35	1.2%	±1.3	60	±56	2.0%	±1.9	10	±17	0.6%	±1.0	18
Electricity	1,544	±183	70.9%	±6.7	685	±201	26.9%	±7.5	524	±175	25.4%	±8.3	831	±172	32.4%	±6.5	865	±119	55.6%	±6.7	785	±174	43.4%	±8.5	882	±168	34.7%	±6.3	965	±241	38.5%	±9.1	852	±186	30.7%	±6.7	632	±176	23.8%	±6.4	1,020	±195	34.7%	±6.8	724	±144	44.4%	±7.8	553
Fuel oil, kerosene, etc.	0	±12	0.0%	±1.6	11	±17	0.4%	±0.7	17	±25	0.8%	±1.2	0	±17	0.0%	±1.4	12	±18	0.8%	±1.2	0	±12	0.0%	±1.9	0	±17	0.0%	±1.4	29	±40	1.2%	±1.6	0	±12	0.0%	±1.3	0	±17	0.0%	±1.3	0	±17	0.0%	±1.2	37	±34	2.3%	±2.1	0
Coal or coke	0	±12	0.0%	±1.6	0	±12	0.0%	±1.4	0	±12	0.0%	±1.7	0	±17	0.0%	±1.4	0	±12	0.0%	±2.2	0	±12	0.0%	±1.9	0	±17	0.0%	±1.4	0	±12	0.0%	±1.4	0	±12	0.0%	±1.3	13	±22	0.5%	±0.8	0	±17	0.0%	±1.2	0	±12	0.0%	±2.1	0
Wood	0	±12	0.0%	±1.6	24	±36	0.9%	±1.4	0	±12	0.0%	±1.7	0	±17	0.0%	±1.4	0	±12	0.0%	±2.2	0	±12	0.0%	±1.9	0	±17	0.0%	±1.4	0	±12	0.0%	±1.4	0	±12	0.0%	±1.3	37	±58	1.4%	±2.2	0	±17	0.0%	±1.2	0	±12	0.0%	±2.1	0
Solar energy	0	±12	0.0%	±1.6	10	±15	0.4%	±0.6	0	±12	0.0%	±1.7	11	±18	0.4%	±0.7	0	±12	0.0%	±2.2	0	±12	0.0%	±1.9	0	±17	0.0%	±1.4	0	±12	0.0%	±1.4	0	±12	0.0%	±1.3	0	±17	0.0%	±1.3	0	±17	0.0%	±1.2	0	±12	0.0%	±2.1	0
Other fuel	0	±12	0.0%	±1.6	111	±58	4.4%	±2.3	0	±12	0.0%	±1.7	0	±17	0.0%	±1.4	8	±14	0.5%	±0.9	35	±42	1.9%	±2.3	78	±67	3.1%	±2.7	35	±32	1.4%	±1.3	67	±61	2.4%	±2.2	0	±17	0.0%	±1.3	31	±49	1.1%	±1.7	58	±37	3.6%	±2.2	0
No fuel used	76	±71	3.5%	±3.2	134	±99	5.3%	±3.8	52	±71	2.5%	±3.4	45	±40	1.8%	±1.6	60	±47	3.9%	±3.0	119	±87	6.6%	±4.7	279	±121	11.0%	±4.7	277	±172	11.0%	±7.0	106	±53	3.8%	±1.9	197	±94	7.4%	±3.6	231	±119	7.9%	±4.1	70	±47	4.3%	±2.8	223
SELECTED CHARACTERISTICS
Occupied housing units	2,177	±126	2,177	(X)	2,547	±186	2,547	(X)	2,066	±141	2,066	(X)	2,565	±160	2,565	(X)	1,556	±131	1,556	(X)	1,809	±165	1,809	(X)	2,542	±151	2,542	(X)	2,508	±161	2,508	(X)	2,771	±93	2,771	(X)	2,659	±108	2,659	(X)	2,938	±197	2,938	(X)	1,630	±168	1,630	(X)	1,525
Lacking complete plumbing facilities	89	±80	4.1%	±3.6	0	±12	0.0%	±1.4	73	±73	3.5%	±3.5	0	±17	0.0%	±1.4	42	±49	2.7%	±3.2	248	±125	13.7%	±6.6	837	±172	32.9%	±6.5	13	±20	0.5%	±0.8	77	±89	2.8%	±3.2	84	±64	3.2%	±2.4	194	±150	6.6%	±5.1	44	±50	2.7%	±3.1	234
Lacking complete kitchen facilities	89	±80	4.1%	±3.6	24	±36	0.9%	±1.4	78	±68	3.8%	±3.3	17	±26	0.7%	±1.0	36	±40	2.3%	±2.6	358	±135	19.8%	±7.0	978	±164	38.5%	±5.9	20	±31	0.8%	±1.2	130	±107	4.7%	±3.9	103	±103	3.9%	±3.8	316	±154	10.8%	±5.2	43	±35	2.6%	±2.1	214
No telephone service available	178	±100	8.2%	±4.5	53	±43	2.1%	±1.7	39	±62	1.9%	±3.0	95	±60	3.7%	±2.3	55	±45	3.5%	±2.9	82	±82	4.5%	±4.5	172	±124	6.8%	±4.9	30	±29	1.2%	±1.2	92	±92	3.3%	±3.3	87	±78	3.3%	±2.9	258	±148	8.8%	±5.0	32	±44	2.0%	±2.7	61
OCCUPANTS PER ROOM
Occupied housing units	2,177	±126	2,177	(X)	2,547	±186	2,547	(X)	2,066	±141	2,066	(X)	2,565	±160	2,565	(X)	1,556	±131	1,556	(X)	1,809	±165	1,809	(X)	2,542	±151	2,542	(X)	2,508	±161	2,508	(X)	2,771	±93	2,771	(X)	2,659	±108	2,659	(X)	2,938	±197	2,938	(X)	1,630	±168	1,630	(X)	1,525
1.00 or less	2,099	±143	96.4%	±3.1	2,494	±197	97.9%	±2.4	1,952	±161	94.5%	±4.5	2,565	±160	100.0%	±1.4	1,541	±128	99.0%	±1.7	1,602	±178	88.6%	±6.1	1,812	±211	71.3%	±6.6	2,438	±164	97.2%	±3.3	2,739	±102	98.8%	±1.3	2,377	±167	89.4%	±4.7	2,714	±220	92.4%	±3.3	1,564	±173	96.0%	±3.3	1,266
1.01 to 1.50	29	±33	1.3%	±1.5	24	±36	0.9%	±1.4	37	±39	1.8%	±1.9	0	±17	0.0%	±1.4	0	±12	0.0%	±2.2	57	±56	3.2%	±3.1	152	±62	6.0%	±2.4	36	±60	1.4%	±2.4	17	±28	0.6%	±1.0	108	±59	4.1%	±2.2	124	±60	4.2%	±2.0	11	±16	0.7%	±1.0	109
1.51 or more	49	±57	2.3%	±2.6	29	±44	1.1%	±1.8	77	±92	3.7%	±4.4	0	±17	0.0%	±1.4	15	±26	1.0%	±1.7	150	±111	8.3%	±6.0	578	±170	22.7%	±6.8	34	±59	1.4%	±2.3	15	±23	0.5%	±0.8	174	±115	6.5%	±4.3	100	±77	3.4%	±2.7	55	±53	3.4%	±3.3	150
VALUE
Owner-occupied units	290	±112	290	(X)	739	±126	739	(X)	500	±138	500	(X)	731	±166	731	(X)	368	±82	368	(X)	135	±58	135	(X)	233	±113	233	(X)	583	±185	583	(X)	637	±130	637	(X)	357	±129	357	(X)	347	±143	347	(X)	471	±120	471	(X)	190
Less than $50,000	0	±12	0.0%	±11.4	10	±16	1.4%	±2.1	0	±12	0.0%	±6.8	23	±37	3.1%	±5.0	0	±12	0.0%	±9.1	0	±12	0.0%	±22.6	0	±17	0.0%	±13.9	0	±12	0.0%	±5.8	0	±12	0.0%	±5.3	42	±60	11.8%	±16.1	0	±17	0.0%	±9.6	17	±19	3.6%	±3.9	6
$50,000 to $99,999	0	±12	0.0%	±11.4	14	±22	1.9%	±3.0	0	±12	0.0%	±6.8	0	±17	0.0%	±4.7	8	±13	2.2%	±3.7	0	±12	0.0%	±22.6	0	±17	0.0%	±13.9	0	±12	0.0%	±5.8	0	±12	0.0%	±5.3	0	±17	0.0%	±9.3	0	±17	0.0%	±9.6	0	±12	0.0%	±7.2	10
$100,000 to $149,999	0	±12	0.0%	±11.4	7	±12	0.9%	±1.6	0	±12	0.0%	±6.8	0	±17	0.0%	±4.7	0	±12	0.0%	±9.1	16	±26	11.9%	±16.4	0	±17	0.0%	±13.9	0	±12	0.0%	±5.8	0	±12	0.0%	±5.3	0	±17	0.0%	±9.3	0	±17	0.0%	±9.6	10	±17	2.1%	±3.7	0
$150,000 to $199,999	0	±12	0.0%	±11.4	0	±12	0.0%	±4.6	12	±20	2.4%	±4.0	0	±17	0.0%	±4.7	0	±12	0.0%	±9.1	13	±16	9.6%	±11.6	0	±17	0.0%	±13.9	0	±12	0.0%	±5.8	0	±12	0.0%	±5.3	0	±17	0.0%	±9.3	0	±17	0.0%	±9.6	0	±12	0.0%	±7.2	13
$200,000 to $299,999	13	±20	4.5%	±6.9	0	±12	0.0%	±4.6	0	±12	0.0%	±6.8	52	±50	7.1%	±6.6	0	±12	0.0%	±9.1	7	±13	5.2%	±10.0	0	±17	0.0%	±13.9	44	±53	7.5%	±8.8	50	±46	7.8%	±7.0	0	±17	0.0%	±9.3	50	±62	14.4%	±16.9	17	±27	3.6%	±5.8	0
$300,000 to $499,999	61	±62	21.0%	±17.9	29	±31	3.9%	±4.1	53	±56	10.6%	±10.9	103	±104	14.1%	±13.6	0	±12	0.0%	±9.1	9	±15	6.7%	±11.1	0	±17	0.0%	±13.9	10	±16	1.7%	±2.8	14	±22	2.2%	±3.4	50	±48	14.0%	±13.9	41	±64	11.8%	±16.6	0	±12	0.0%	±7.2	13
$500,000 to $999,999	168	±71	57.9%	±18.9	281	±96	38.0%	±10.9	150	±90	30.0%	±16.2	309	±124	42.3%	±15.5	194	±68	52.7%	±11.7	23	±27	17.0%	±19.5	106	±74	45.5%	±19.8	184	±99	31.6%	±13.4	312	±113	49.0%	±13.8	203	±108	56.9%	±18.6	210	±103	60.5%	±21.1	163	±69	34.6%	±12.8	77
$1,000,000 or more	48	±42	16.6%	±12.0	398	±104	53.9%	±11.1	285	±116	57.0%	±18.2	244	±105	33.4%	±11.8	166	±52	45.1%	±11.7	67	±39	49.6%	±22.1	127	±73	54.5%	±19.8	345	±136	59.2%	±14.5	261	±90	41.0%	±12.6	62	±53	17.4%	±14.4	46	±55	13.3%	±15.8	264	±98	56.1%	±14.0	71
Median (dollars)	759,900	±141,077	(X)	(X)	1,000,000+	***	(X)	(X)	1,000,000+	***	(X)	(X)	832,200	±129,947	(X)	(X)	961,200	±86,650	(X)	(X)	744,600	±714,128	(X)	(X)	1,000,000+	***	(X)	(X)	1,000,000+	***	(X)	(X)	912,900	±109,678	(X)	(X)	663,800	±118,718	(X)	(X)	752,900	±164,906	(X)	(X)	1,000,000+	***	(X)	(X)	728,400
MORTGAGE STATUS
Owner-occupied units	290	±112	290	(X)	739	±126	739	(X)	500	±138	500	(X)	731	±166	731	(X)	368	±82	368	(X)	135	±58	135	(X)	233	±113	233	(X)	583	±185	583	(X)	637	±130	637	(X)	357	±129	357	(X)	347	±143	347	(X)	471	±120	471	(X)	190
Housing units with a mortgage	218	±95	75.2%	±14.5	431	±124	58.3%	±11.9	191	±86	38.2%	±15.7	540	±148	73.9%	±13.0	286	±78	77.7%	±10.6	62	±42	45.9%	±23.6	78	±65	33.5%	±22.1	356	±147	61.1%	±13.2	445	±119	69.9%	±11.3	129	±108	36.1%	±22.8	249	±116	71.8%	±23.1	255	±95	54.1%	±14.4	36
Housing units without a mortgage	72	±50	24.8%	±14.5	308	±93	41.7%	±11.9	309	±126	61.8%	±15.7	191	±108	26.1%	±13.0	82	±42	22.3%	±10.6	73	±45	54.1%	±23.6	155	±89	66.5%	±22.1	227	±96	38.9%	±13.2	192	±78	30.1%	±11.3	228	±90	63.9%	±22.8	98	±93	28.2%	±23.1	216	±85	45.9%	±14.4	154
SELECTED MONTHLY OWNER COSTS (SMOC)
Housing units with a mortgage	218	±95	218	(X)	431	±124	431	(X)	191	±86	191	(X)	540	±148	540	(X)	286	±78	286	(X)	62	±42	62	(X)	78	±65	78	(X)	356	±147	356	(X)	445	±119	445	(X)	129	±108	129	(X)	249	±116	249	(X)	255	±95	255	(X)	36
Less than $300	0	±12	0.0%	±14.8	0	±12	0.0%	±7.8	0	±12	0.0%	±16.7	0	±17	0.0%	±6.3	0	±12	0.0%	±11.5	0	±12	0.0%	±39.1	0	±17	0.0%	±34.3	0	±12	0.0%	±9.4	0	±12	0.0%	±7.6	0	±17	0.0%	±23.5	0	±17	0.0%	±13.1	0	±12	0.0%	±12.8	0
$300 to $499	0	±12	0.0%	±14.8	0	±12	0.0%	±7.8	0	±12	0.0%	±16.7	0	±17	0.0%	±6.3	0	±12	0.0%	±11.5	0	±12	0.0%	±39.1	0	±17	0.0%	±34.3	0	±12	0.0%	±9.4	0	±12	0.0%	±7.6	0	±17	0.0%	±23.5	0	±17	0.0%	±13.1	0	±12	0.0%	±12.8	0
$500 to $699	0	±12	0.0%	±14.8	0	±12	0.0%	±7.8	0	±12	0.0%	±16.7	0	±17	0.0%	±6.3	0	±12	0.0%	±11.5	7	±12	11.3%	±20.1	0	±17	0.0%	±34.3	0	±12	0.0%	±9.4	0	±12	0.0%	±7.6	0	±17	0.0%	±23.5	0	±17	0.0%	±13.1	0	±12	0.0%	±12.8	0
$700 to $999	0	±12	0.0%	±14.8	14	±22	3.2%	±5.1	0	±12	0.0%	±16.7	0	±17	0.0%	±6.3	0	±12	0.0%	±11.5	0	±12	0.0%	±39.1	0	±17	0.0%	±34.3	0	±12	0.0%	±9.4	0	±12	0.0%	±7.6	0	±17	0.0%	±23.5	0	±17	0.0%	±13.1	8	±13	3.1%	±4.9	13
$1,000 to $1,499	13	±19	6.0%	±8.9	0	±12	0.0%	±7.8	0	±12	0.0%	±16.7	40	±44	7.4%	±8.0	0	±12	0.0%	±11.5	0	±12	0.0%	±39.1	0	±17	0.0%	±34.3	0	±12	0.0%	±9.4	32	±33	7.2%	±7.9	0	±17	0.0%	±23.5	44	±51	17.7%	±18.9	11	±16	4.3%	±6.4	0
$1,500 to $1,999	0	±12	0.0%	±14.8	12	±18	2.8%	±4.3	9	±15	4.7%	±8.1	73	±59	13.5%	±10.4	12	±20	4.2%	±6.7	6	±11	9.7%	±16.9	0	±17	0.0%	±34.3	0	±12	0.0%	±9.4	36	±40	8.1%	±8.3	19	±30	14.7%	±26.0	13	±22	5.2%	±9.0	8	±12	3.1%	±4.7	0
$2,000 or more	205	±94	94.0%	±8.9	405	±122	94.0%	±6.7	182	±87	95.3%	±8.1	427	±142	79.1%	±13.6	274	±76	95.8%	±6.7	49	±38	79.0%	±24.9	78	±65	100.0%	±34.3	356	±147	100.0%	±9.4	377	±113	84.7%	±10.9	110	±108	85.3%	±26.0	192	±108	77.1%	±20.5	228	±91	89.4%	±10.3	23
Median (dollars)	3,639	±428	(X)	(X)	4,000+	***	(X)	(X)	3,672	±1,273	(X)	(X)	3,938	±869	(X)	(X)	4,000+	***	(X)	(X)	2,813	±1,095	(X)	(X)	2,917	±782	(X)	(X)	4,000+	***	(X)	(X)	4,000+	***	(X)	(X)	3,239	±131	(X)	(X)	3,353	±1,455	(X)	(X)	4,000+	***	(X)	(X)	3,250
Housing units without a mortgage	72	±50	72	(X)	308	±93	308	(X)	309	±126	309	(X)	191	±108	191	(X)	82	±42	82	(X)	73	±45	73	(X)	155	±89	155	(X)	227	±96	227	(X)	192	±78	192	(X)	228	±90	228	(X)	98	±93	98	(X)	216	±85	216	(X)	154
Less than $100	0	±12	0.0%	±36.1	0	±12	0.0%	±10.7	0	±12	0.0%	±10.7	36	±42	18.8%	±23.4	0	±12	0.0%	±33.2	0	±12	0.0%	±35.8	0	±17	0.0%	±20.1	13	±20	5.7%	±9.0	0	±12	0.0%	±16.6	0	±17	0.0%	±14.2	0	±17	0.0%	±29.2	0	±12	0.0%	±14.9	0
$100 to $199	0	±12	0.0%	±36.1	0	±12	0.0%	±10.7	12	±19	3.9%	±6.5	0	±17	0.0%	±16.7	0	±12	0.0%	±33.2	0	±12	0.0%	±35.8	0	±17	0.0%	±20.1	0	±12	0.0%	±14.3	26	±31	13.5%	±15.6	0	±17	0.0%	±14.2	0	±17	0.0%	±29.2	0	±12	0.0%	±14.9	6
$200 to $299	0	±12	0.0%	±36.1	0	±12	0.0%	±10.7	0	±12	0.0%	±10.7	0	±17	0.0%	±16.7	0	±12	0.0%	±33.2	0	±12	0.0%	±35.8	13	±23	8.4%	±15.0	0	±12	0.0%	±14.3	29	±33	15.1%	±15.8	0	±17	0.0%	±14.2	0	±17	0.0%	±29.2	0	±12	0.0%	±14.9	13
$300 to $399	0	±12	0.0%	±36.1	0	±12	0.0%	±10.7	6	±13	1.9%	±4.5	30	±34	15.7%	±19.6	0	±12	0.0%	±33.2	16	±26	21.9%	±28.0	20	±34	12.9%	±18.1	67	±57	29.5%	±21.9	0	±12	0.0%	±16.6	42	±60	18.4%	±24.4	0	±17	0.0%	±29.2	0	±12	0.0%	±14.9	0
$400 or more	72	±50	100.0%	±36.1	308	±93	100.0%	±10.7	291	±129	94.2%	±8.1	125	±104	65.4%	±30.4	82	±42	100.0%	±33.2	57	±34	78.1%	±28.0	122	±70	78.7%	±21.3	147	±76	64.8%	±22.8	137	±65	71.4%	±20.2	186	±87	81.6%	±24.4	98	±93	100.0%	±29.2	216	±85	100.0%	±14.9	135
Median (dollars)	992	±250	(X)	(X)	1,000+	***	(X)	(X)	1,000+	***	(X)	(X)	550	±273	(X)	(X)	1,000+	***	(X)	(X)	542	±112	(X)	(X)	844	±547	(X)	(X)	773	±493	(X)	(X)	806	±248	(X)	(X)	632	±69	(X)	(X)	598	±610	(X)	(X)	1,000+	***	(X)	(X)	1,000+
SELECTED MONTHLY OWNER COSTS AS A PERCENTAGE OF HOUSEHOLD INCOME (SMOCAPI)
Housing units with a mortgage (excluding units where SMOCAPI cannot be computed)	218	±95	218	(X)	431	±124	431	(X)	191	±86	191	(X)	540	±148	540	(X)	286	±78	286	(X)	62	±42	62	(X)	78	±65	78	(X)	356	±147	356	(X)	445	±119	445	(X)	129	±108	129	(X)	249	±116	249	(X)	247	±95	247	(X)	36
Less than 20.0 percent	89	±60	40.8%	±22.4	10	±16	2.3%	±3.9	83	±65	43.5%	±23.0	169	±86	31.3%	±12.8	76	±54	26.6%	±16.1	0	±12	0.0%	±39.1	0	±17	0.0%	±34.3	27	±30	7.6%	±9.7	100	±65	22.5%	±13.6	96	±102	74.4%	±33.8	47	±50	18.9%	±17.9	93	±60	37.7%	±20.2	13
20.0 to 24.9 percent	35	±55	16.1%	±22.3	38	±36	8.8%	±8.2	19	±24	9.9%	±12.0	9	±15	1.7%	±2.9	23	±25	8.0%	±8.4	49	±38	79.0%	±30.5	0	±17	0.0%	±34.3	54	±54	15.2%	±14.3	67	±46	15.1%	±10.3	0	±17	0.0%	±23.5	39	±46	15.7%	±17.0	13	±20	5.3%	±8.2	0
25.0 to 29.9 percent	0	±12	0.0%	±14.8	72	±68	16.7%	±14.5	9	±15	4.7%	±8.1	10	±19	1.9%	±3.5	30	±22	10.5%	±7.4	0	±12	0.0%	±39.1	0	±17	0.0%	±34.3	38	±59	10.7%	±17.0	27	±31	6.1%	±6.9	17	±28	13.2%	±25.1	14	±23	5.6%	±9.1	34	±45	13.8%	±18.1	11
30.0 to 34.9 percent	27	±29	12.4%	±12.6	90	±59	20.9%	±12.9	17	±28	8.9%	±13.6	78	±62	14.4%	±11.0	40	±37	14.0%	±12.9	0	±12	0.0%	±39.1	0	±17	0.0%	±34.3	0	±12	0.0%	±9.4	29	±33	6.5%	±7.2	16	±25	12.4%	±22.3	33	±42	13.3%	±16.3	19	±21	7.7%	±8.8	0
35.0 percent or more	67	±51	30.7%	±21.9	221	±93	51.3%	±15.8	63	±44	33.0%	±20.5	274	±113	50.7%	±15.8	117	±55	40.9%	±16.9	13	±20	21.0%	±30.5	78	±65	100.0%	±34.3	237	±146	66.6%	±25.0	222	±95	49.9%	±15.7	0	±17	0.0%	±23.5	116	±87	46.6%	±26.7	88	±61	35.6%	±20.9	12
Not computed	0	±12	(X)	(X)	0	±12	(X)	(X)	0	±12	(X)	(X)	0	±17	(X)	(X)	0	±12	(X)	(X)	0	±12	(X)	(X)	0	±17	(X)	(X)	0	±12	(X)	(X)	0	±12	(X)	(X)	0	±17	(X)	(X)	0	±17	(X)	(X)	8	±13	(X)	(X)	0
Housing unit without a mortgage (excluding units where SMOCAPI cannot be computed)	72	±50	72	(X)	308	±93	308	(X)	282	±118	282	(X)	128	±63	128	(X)	82	±42	82	(X)	73	±45	73	(X)	155	±89	155	(X)	213	±93	213	(X)	192	±78	192	(X)	214	±89	214	(X)	98	±93	98	(X)	206	±84	206	(X)	154
Less than 10.0 percent	35	±28	48.6%	±28.0	124	±57	40.3%	±16.9	152	±103	53.9%	±26.8	47	±46	36.7%	±29.7	0	±12	0.0%	±33.2	31	±30	42.5%	±30.4	61	±48	39.4%	±19.0	75	±47	35.2%	±20.9	106	±67	55.2%	±25.7	30	±35	14.0%	±15.9	0	±17	0.0%	±29.2	91	±64	44.2%	±22.9	71
10.0 to 14.9 percent	0	±12	0.0%	±36.1	60	±54	19.5%	±16.3	62	±73	22.0%	±23.9	0	±17	0.0%	±23.6	8	±13	9.8%	±15.4	0	±12	0.0%	±35.8	0	±17	0.0%	±20.1	57	±57	26.8%	±23.9	16	±25	8.3%	±12.7	14	±23	6.5%	±10.9	89	±92	90.8%	±17.5	30	±30	14.6%	±14.1	10
15.0 to 19.9 percent	37	±36	51.4%	±28.0	21	±24	6.8%	±7.9	0	±12	0.0%	±11.7	0	±17	0.0%	±23.6	33	±30	40.2%	±30.3	0	±12	0.0%	±35.8	36	±44	23.2%	±22.3	14	±21	6.6%	±10.6	53	±44	27.6%	±23.6	81	±71	37.9%	±28.6	0	±17	0.0%	±29.2	0	±12	0.0%	±15.6	33
20.0 to 24.9 percent	0	±12	0.0%	±36.1	37	±34	12.0%	±10.2	11	±19	3.9%	±7.0	44	±34	34.4%	±24.6	23	±23	28.0%	±26.6	0	±12	0.0%	±35.8	10	±16	6.5%	±10.3	0	±12	0.0%	±15.1	0	±12	0.0%	±16.6	37	±42	17.3%	±20.2	9	±14	9.2%	±17.5	21	±29	10.2%	±14.0	20
25.0 to 29.9 percent	0	±12	0.0%	±36.1	28	±45	9.1%	±13.1	13	±21	4.6%	±7.9	20	±31	15.6%	±24.4	18	±21	22.0%	±22.1	0	±12	0.0%	±35.8	0	±17	0.0%	±20.1	10	±16	4.7%	±8.0	0	±12	0.0%	±16.6	17	±28	7.9%	±12.8	0	±17	0.0%	±29.2	0	±12	0.0%	±15.6	0
30.0 to 34.9 percent	0	±12	0.0%	±36.1	0	±12	0.0%	±10.7	0	±12	0.0%	±11.7	0	±17	0.0%	±23.6	0	±12	0.0%	±33.2	9	±15	12.3%	±21.1	15	±24	9.7%	±15.9	0	±12	0.0%	±15.1	0	±12	0.0%	±16.6	0	±17	0.0%	±15.0	0	±17	0.0%	±29.2	15	±17	7.3%	±8.4	8
35.0 percent or more	0	±12	0.0%	±36.1	38	±35	12.3%	±11.4	44	±39	15.6%	±14.6	17	±26	13.3%	±19.3	0	±12	0.0%	±33.2	33	±34	45.2%	±33.8	33	±37	21.3%	±22.4	57	±61	26.8%	±24.1	17	±27	8.9%	±13.0	35	±40	16.4%	±19.3	0	±17	0.0%	±29.2	49	±40	23.8%	±18.9	12
Not computed	0	±12	(X)	(X)	0	±12	(X)	(X)	27	±41	(X)	(X)	63	±96	(X)	(X)	0	±12	(X)	(X)	0	±12	(X)	(X)	0	±17	(X)	(X)	14	±22	(X)	(X)	0	±12	(X)	(X)	14	±23	(X)	(X)	0	±17	(X)	(X)	10	±17	(X)	(X)	0
GROSS RENT
Occupied units paying rent	1,775	±168	1,775	(X)	1,772	±205	1,772	(X)	1,514	±182	1,514	(X)	1,812	±198	1,812	(X)	1,149	±133	1,149	(X)	1,637	±168	1,637	(X)	2,292	±177	2,292	(X)	1,829	±226	1,829	(X)	2,105	±148	2,105	(X)	2,287	±148	2,287	(X)	2,514	±209	2,514	(X)	1,067	±160	1,067	(X)	1,299
Less than $200	0	±12	0.0%	±1.9	0	±12	0.0%	±2.0	0	±12	0.0%	±2.3	17	±29	0.9%	±1.6	0	±12	0.0%	±3.0	0	±12	0.0%	±2.1	0	±17	0.0%	±1.5	28	±30	1.5%	±1.7	0	±12	0.0%	±1.6	0	±17	0.0%	±1.5	0	±17	0.0%	±1.4	0	±12	0.0%	±3.2	94
$200 to $299	193	±66	10.9%	±3.9	0	±12	0.0%	±2.0	0	±12	0.0%	±2.3	0	±17	0.0%	±1.9	9	±14	0.8%	±1.3	58	±45	3.5%	±2.6	234	±95	10.2%	±4.0	91	±50	5.0%	±2.7	148	±88	7.0%	±4.1	0	±17	0.0%	±1.5	48	±50	1.9%	±2.0	0	±12	0.0%	±3.2	105
$300 to $499	186	±96	10.5%	±5.2	0	±12	0.0%	±2.0	49	±49	3.2%	±3.2	32	±36	1.8%	±2.0	14	±18	1.2%	±1.6	216	±87	13.2%	±5.3	639	±174	27.9%	±6.8	84	±106	4.6%	±5.9	69	±47	3.3%	±2.2	97	±73	4.2%	±3.2	94	±78	3.7%	±3.0	8	±12	0.7%	±1.2	293
$500 to $749	70	±63	3.9%	±3.5	10	±16	0.6%	±0.9	77	±67	5.1%	±4.4	103	±63	5.7%	±3.5	14	±16	1.2%	±1.5	360	±143	22.0%	±7.6	662	±151	28.9%	±6.9	85	±82	4.6%	±4.5	155	±84	7.4%	±4.0	283	±116	12.4%	±5.0	288	±107	11.5%	±4.1	95	±50	8.9%	±4.7	237
$750 to $999	107	±65	6.0%	±3.6	210	±79	11.9%	±4.5	104	±74	6.9%	±5.0	107	±74	5.9%	±4.1	38	±29	3.3%	±2.6	151	±92	9.2%	±5.4	170	±83	7.4%	±3.6	68	±58	3.7%	±3.2	123	±72	5.8%	±3.4	280	±126	12.2%	±5.5	398	±126	15.8%	±4.9	122	±63	11.4%	±5.7	162
$1,000 to $1,499	323	±119	18.2%	±6.7	288	±112	16.3%	±6.1	276	±120	18.2%	±7.9	234	±114	12.9%	±6.3	177	±69	15.4%	±5.9	295	±124	18.0%	±7.6	325	±125	14.2%	±5.5	596	±197	32.6%	±9.3	343	±138	16.3%	±6.4	422	±159	18.5%	±7.0	687	±187	27.3%	±7.3	333	±103	31.2%	±9.1	232
$1,500 or more	896	±165	50.5%	±7.7	1,264	±204	71.3%	±7.1	1,008	±192	66.6%	±8.3	1,319	±217	72.8%	±8.4	897	±140	78.1%	±6.4	557	±125	34.0%	±7.7	262	±98	11.4%	±4.2	877	±180	47.9%	±8.2	1,267	±177	60.2%	±7.2	1,205	±207	52.7%	±7.8	999	±205	39.7%	±7.3	509	±138	47.7%	±9.1	176
Median (dollars)	1,509	±140	(X)	(X)	1,968	±152	(X)	(X)	2,000+	***	(X)	(X)	2,000+	***	(X)	(X)	2,000+	***	(X)	(X)	1,168	±423	(X)	(X)	575	±36	(X)	(X)	1,455	±185	(X)	(X)	1,728	±150	(X)	(X)	1,542	±129	(X)	(X)	1,291	±138	(X)	(X)	1,473	±142	(X)	(X)	654
No rent paid	112	±95	(X)	(X)	36	±45	(X)	(X)	52	±54	(X)	(X)	22	±28	(X)	(X)	39	±50	(X)	(X)	37	±45	(X)	(X)	17	±24	(X)	(X)	96	±78	(X)	(X)	29	±34	(X)	(X)	15	±24	(X)	(X)	77	±79	(X)	(X)	92	±70	(X)	(X)	36
GROSS RENT AS A PERCENTAGE OF HOUSEHOLD INCOME (GRAPI)
Occupied units paying rent (excluding units where GRAPI cannot be computed)	1,751	±168	1,751	(X)	1,772	±205	1,772	(X)	1,514	±182	1,514	(X)	1,812	±198	1,812	(X)	1,133	±132	1,133	(X)	1,620	±172	1,620	(X)	2,189	±184	2,189	(X)	1,804	±224	1,804	(X)	2,066	±161	2,066	(X)	2,224	±157	2,224	(X)	2,480	±214	2,480	(X)	997	±168	997	(X)	1,251
Less than 15.0 percent	187	±104	10.7%	±5.8	320	±117	18.1%	±6.7	324	±153	21.4%	±9.2	246	±111	13.6%	±6.3	241	±86	21.3%	±7.2	211	±81	13.0%	±5.1	323	±105	14.8%	±4.8	441	±149	24.4%	±8.4	551	±120	26.7%	±6.1	420	±154	18.9%	±7.0	290	±129	11.7%	±4.9	190	±97	19.1%	±9.7	167
15.0 to 19.9 percent	254	±108	14.5%	±5.9	419	±147	23.6%	±7.9	160	±90	10.6%	±6.2	466	±156	25.7%	±7.9	127	±63	11.2%	±5.4	212	±99	13.1%	±6.2	200	±108	9.1%	±5.0	313	±134	17.4%	±7.5	323	±121	15.6%	±5.9	478	±163	21.5%	±7.1	353	±159	14.2%	±6.7	154	±76	15.4%	±6.8	93
20.0 to 24.9 percent	274	±121	15.6%	±6.6	244	±96	13.8%	±5.4	260	±139	17.2%	±8.8	225	±117	12.4%	±6.1	179	±87	15.8%	±7.2	95	±60	5.9%	±3.7	268	±120	12.2%	±5.4	115	±68	6.4%	±3.8	271	±106	13.1%	±5.2	383	±169	17.2%	±7.3	475	±196	19.2%	±7.7	158	±75	15.8%	±6.8	155
25.0 to 29.9 percent	258	±102	14.7%	±5.8	192	±96	10.8%	±5.4	61	±49	4.0%	±3.3	131	±101	7.2%	±5.7	148	±70	13.1%	±6.0	199	±108	12.3%	±6.4	206	±106	9.4%	±4.8	127	±67	7.0%	±3.6	289	±121	14.0%	±5.7	115	±119	5.2%	±5.3	359	±133	14.5%	±5.2	71	±41	7.1%	±4.2	163
30.0 to 34.9 percent	215	±112	12.3%	±6.2	195	±144	11.0%	±7.9	62	±69	4.1%	±4.4	87	±62	4.8%	±3.4	49	±38	4.3%	±3.3	94	±75	5.8%	±4.6	176	±96	8.0%	±4.2	170	±113	9.4%	±6.1	263	±137	12.7%	±6.3	122	±68	5.5%	±3.1	180	±112	7.3%	±4.4	85	±58	8.5%	±5.5	229
35.0 percent or more	563	±179	32.2%	±10.3	402	±148	22.7%	±7.6	647	±194	42.7%	±12.3	657	±185	36.3%	±9.3	389	±116	34.3%	±9.6	809	±193	49.9%	±9.4	1,016	±193	46.4%	±7.7	638	±223	35.4%	±10.2	369	±138	17.9%	±6.3	706	±188	31.7%	±8.1	823	±219	33.2%	±8.2	339	±107	34.0%	±9.1	444
Not computed	136	±100	(X)	(X)	36	±45	(X)	(X)	52	±54	(X)	(X)	22	±28	(X)	(X)	55	±53	(X)	(X)	54	±55	(X)	(X)	120	±68	(X)	(X)	121	±84	(X)	(X)	68	±70	(X)	(X)	78	±56	(X)	(X)	111	±88	(X)	(X)	162	±91	(X)	(X)	84
[truncated: 739 more columns]
