# Supplementary material for: Estimating the Health Effects of Adding Bicycle and Pedestrian Paths at the Census Tract Level: Multiple Model Comparison
Source: JMIR Public Health Surveill. 2022 Aug 24;8(8):e37379. doi: 10.2196/37379 (PMC9453587; doi:10.2196/37379)
Supplement: Multimedia Appendix 1 [file publichealth_v8i8e37379_app1.zip › appendix_1/san-francisco/DP04-HOUSING/2014/ACS_2014_DP04_data.csv]

Label (Grouping)	Census Tract 101, San Francisco County, California!!Estimate	Census Tract 101, San Francisco County, California!!Margin of Error	Census Tract 101, San Francisco County, California!!Percent	Census Tract 101, San Francisco County, California!!Percent Margin of Error	Census Tract 102, San Francisco County, California!!Estimate	Census Tract 102, San Francisco County, California!!Margin of Error	Census Tract 102, San Francisco County, California!!Percent	Census Tract 102, San Francisco County, California!!Percent Margin of Error	Census Tract 103, San Francisco County, California!!Estimate	Census Tract 103, San Francisco County, California!!Margin of Error	Census Tract 103, San Francisco County, California!!Percent	Census Tract 103, San Francisco County, California!!Percent Margin of Error	Census Tract 104, San Francisco County, California!!Estimate	Census Tract 104, San Francisco County, California!!Margin of Error	Census Tract 104, San Francisco County, California!!Percent	Census Tract 104, San Francisco County, California!!Percent Margin of Error	Census Tract 105, San Francisco County, California!!Estimate	Census Tract 105, San Francisco County, California!!Margin of Error	Census Tract 105, San Francisco County, California!!Percent	Census Tract 105, San Francisco County, California!!Percent Margin of Error	Census Tract 106, San Francisco County, California!!Estimate	Census Tract 106, San Francisco County, California!!Margin of Error	Census Tract 106, San Francisco County, California!!Percent	Census Tract 106, San Francisco County, California!!Percent Margin of Error	Census Tract 107, San Francisco County, California!!Estimate	Census Tract 107, San Francisco County, California!!Margin of Error	Census Tract 107, San Francisco County, California!!Percent	Census Tract 107, San Francisco County, California!!Percent Margin of Error	Census Tract 108, San Francisco County, California!!Estimate	Census Tract 108, San Francisco County, California!!Margin of Error	Census Tract 108, San Francisco County, California!!Percent	Census Tract 108, San Francisco County, California!!Percent Margin of Error	Census Tract 109, San Francisco County, California!!Estimate	Census Tract 109, San Francisco County, California!!Margin of Error	Census Tract 109, San Francisco County, California!!Percent	Census Tract 109, San Francisco County, California!!Percent Margin of Error	Census Tract 110, San Francisco County, California!!Estimate	Census Tract 110, San Francisco County, California!!Margin of Error	Census Tract 110, San Francisco County, California!!Percent	Census Tract 110, San Francisco County, California!!Percent Margin of Error	Census Tract 111, San Francisco County, California!!Estimate	Census Tract 111, San Francisco County, California!!Margin of Error	Census Tract 111, San Francisco County, California!!Percent	Census Tract 111, San Francisco County, California!!Percent Margin of Error	Census Tract 112, San Francisco County, California!!Estimate	Census Tract 112, San Francisco County, California!!Margin of Error	Census Tract 112, San Francisco County, California!!Percent	Census Tract 112, San Francisco County, California!!Percent Margin of Error	Census Tract 113, San Francisco County, California!!Estimate
HOUSING OCCUPANCY
Total housing units	2,319	±53	2,319	(X)	3,104	±128	3,104	(X)	2,317	±83	2,317	(X)	2,777	±161	2,777	(X)	1,930	±72	1,930	(X)	2,116	±72	2,116	(X)	2,759	±74	2,759	(X)	2,755	±68	2,755	(X)	2,949	±44	2,949	(X)	2,759	±65	2,759	(X)	3,271	±107	3,271	(X)	2,357	±54	2,357	(X)	1,621
Occupied housing units	2,160	±129	93.1%	±4.7	2,676	±203	86.2%	±6.7	2,021	±164	87.2%	±6.8	2,590	±164	93.3%	±4.0	1,619	±122	83.9%	±5.9	1,841	±126	87.0%	±5.3	2,426	±140	87.9%	±4.5	2,449	±140	88.9%	±5.3	2,807	±110	95.2%	±3.7	2,625	±118	95.1%	±3.6	3,015	±165	92.2%	±4.6	1,721	±157	73.0%	±6.7	1,522
Vacant housing units	159	±110	6.9%	±4.7	428	±214	13.8%	±6.7	296	±158	12.8%	±6.8	187	±114	6.7%	±4.0	311	±115	16.1%	±5.9	275	±112	13.0%	±5.3	333	±127	12.1%	±4.5	306	±147	11.1%	±5.3	142	±108	4.8%	±3.7	134	±101	4.9%	±3.6	256	±151	7.8%	±4.6	636	±161	27.0%	±6.7	99
Homeowner vacancy rate	0.0	±10.0	(X)	(X)	0.0	±4.2	(X)	(X)	0.0	±7.7	(X)	(X)	0.0	±4.7	(X)	(X)	3.4	±5.2	(X)	(X)	16.0	±23.3	(X)	(X)	0.0	±12.8	(X)	(X)	0.0	±7.5	(X)	(X)	8.3	±12.5	(X)	(X)	0.0	±7.8	(X)	(X)	0.0	±8.5	(X)	(X)	0.0	±7.1	(X)	(X)	0.0
Rental vacancy rate	3.9	±4.3	(X)	(X)	4.8	±4.5	(X)	(X)	0.9	±1.5	(X)	(X)	0.0	±1.8	(X)	(X)	4.3	±5.3	(X)	(X)	1.3	±2.1	(X)	(X)	2.2	±2.3	(X)	(X)	2.0	±3.2	(X)	(X)	0.0	±1.6	(X)	(X)	2.4	±2.8	(X)	(X)	1.8	±2.9	(X)	(X)	6.5	±5.7	(X)	(X)	3.9
UNITS IN STRUCTURE
Total housing units	2,319	±53	2,319	(X)	3,104	±128	3,104	(X)	2,317	±83	2,317	(X)	2,777	±161	2,777	(X)	1,930	±72	1,930	(X)	2,116	±72	2,116	(X)	2,759	±74	2,759	(X)	2,755	±68	2,755	(X)	2,949	±44	2,949	(X)	2,759	±65	2,759	(X)	3,271	±107	3,271	(X)	2,357	±54	2,357	(X)	1,621
1-unit, detached	12	±19	0.5%	±0.8	140	±77	4.5%	±2.5	120	±101	5.2%	±4.4	93	±58	3.3%	±2.1	32	±30	1.7%	±1.5	62	±59	2.9%	±2.8	73	±64	2.6%	±2.3	141	±75	5.1%	±2.7	44	±42	1.5%	±1.4	128	±93	4.6%	±3.4	23	±35	0.7%	±1.1	82	±87	3.5%	±3.7	35
1-unit, attached	28	±32	1.2%	±1.4	92	±53	3.0%	±1.7	51	±49	2.2%	±2.1	151	±109	5.4%	±3.9	32	±31	1.7%	±1.6	41	±31	1.9%	±1.5	174	±96	6.3%	±3.5	115	±84	4.2%	±3.0	31	±35	1.1%	±1.2	41	±41	1.5%	±1.5	57	±77	1.7%	±2.4	83	±87	3.5%	±3.7	27
2 units	159	±88	6.9%	±3.8	205	±124	6.6%	±4.0	271	±124	11.7%	±5.4	549	±198	19.8%	±7.0	28	±32	1.5%	±1.7	178	±86	8.4%	±4.1	161	±89	5.8%	±3.2	188	±112	6.8%	±4.1	346	±178	11.7%	±6.0	191	±101	6.9%	±3.7	79	±85	2.4%	±2.6	161	±73	6.8%	±3.1	85
3 or 4 units	185	±82	8.0%	±3.5	392	±115	12.6%	±3.7	704	±176	30.4%	±7.8	662	±186	23.8%	±6.6	0	±12	0.0%	±1.8	570	±136	26.9%	±6.4	245	±95	8.9%	±3.5	551	±171	20.0%	±6.3	369	±158	12.5%	±5.3	140	±77	5.1%	±2.8	129	±92	3.9%	±2.8	185	±82	7.8%	±3.5	277
5 to 9 units	159	±78	6.9%	±3.3	692	±189	22.3%	±5.9	637	±206	27.5%	±8.8	825	±195	29.7%	±6.7	0	±12	0.0%	±1.8	518	±147	24.5%	±6.9	325	±118	11.8%	±4.3	637	±169	23.1%	±6.1	669	±170	22.7%	±5.8	884	±249	32.0%	±9.1	554	±157	16.9%	±4.7	363	±107	15.4%	±4.6	180
10 to 19 units	201	±92	8.7%	±3.9	554	±131	17.8%	±4.2	224	±136	9.7%	±5.7	270	±100	9.7%	±3.6	0	±12	0.0%	±1.8	161	±73	7.6%	±3.5	310	±117	11.2%	±4.2	627	±183	22.8%	±6.6	633	±159	21.5%	±5.5	741	±174	26.9%	±6.2	1,118	±213	34.2%	±6.4	679	±147	28.8%	±6.1	214
20 or more units	1,575	±133	67.9%	±5.3	1,029	±170	33.2%	±5.5	310	±107	13.4%	±4.7	227	±79	8.2%	±2.9	1,838	±81	95.2%	±2.6	586	±147	27.7%	±6.8	1,471	±165	53.3%	±5.7	496	±144	18.0%	±5.2	857	±160	29.1%	±5.4	634	±196	23.0%	±7.0	1,311	±222	40.1%	±6.7	804	±154	34.1%	±6.4	803
Mobile home	0	±12	0.0%	±1.5	0	±12	0.0%	±1.1	0	±12	0.0%	±1.5	0	±17	0.0%	±1.3	0	±12	0.0%	±1.8	0	±12	0.0%	±1.6	0	±17	0.0%	±1.3	0	±12	0.0%	±1.3	0	±12	0.0%	±1.2	0	±17	0.0%	±1.3	0	±17	0.0%	±1.1	0	±12	0.0%	±1.5	0
Boat, RV, van, etc.	0	±12	0.0%	±1.5	0	±12	0.0%	±1.1	0	±12	0.0%	±1.5	0	±17	0.0%	±1.3	0	±12	0.0%	±1.8	0	±12	0.0%	±1.6	0	±17	0.0%	±1.3	0	±12	0.0%	±1.3	0	±12	0.0%	±1.2	0	±17	0.0%	±1.3	0	±17	0.0%	±1.1	0	±12	0.0%	±1.5	0
YEAR STRUCTURE BUILT
Total housing units	2,319	±53	2,319	(X)	3,104	±128	3,104	(X)	2,317	±83	2,317	(X)	2,777	±161	2,777	(X)	1,930	±72	1,930	(X)	2,116	±72	2,116	(X)	2,759	±74	2,759	(X)	2,755	±68	2,755	(X)	2,949	±44	2,949	(X)	2,759	±65	2,759	(X)	3,271	±107	3,271	(X)	2,357	±54	2,357	(X)	1,621
Built 2010 or later	0	±12	0.0%	±1.5	0	±12	0.0%	±1.1	0	±12	0.0%	±1.5	0	±17	0.0%	±1.3	13	±21	0.7%	±1.1	22	±37	1.0%	±1.7	0	±17	0.0%	±1.3	0	±12	0.0%	±1.3	0	±12	0.0%	±1.2	0	±17	0.0%	±1.3	0	±17	0.0%	±1.1	7	±13	0.3%	±0.5	0
Built 2000 to 2009	414	±118	17.9%	±5.1	26	±30	0.8%	±1.0	45	±58	1.9%	±2.5	0	±17	0.0%	±1.3	74	±44	3.8%	±2.3	29	±44	1.4%	±2.1	0	±17	0.0%	±1.3	33	±40	1.2%	±1.5	34	±35	1.2%	±1.2	107	±82	3.9%	±3.0	201	±97	6.1%	±3.0	103	±66	4.4%	±2.8	12
Built 1990 to 1999	310	±125	13.4%	±5.4	50	±46	1.6%	±1.5	31	±37	1.3%	±1.6	280	±109	10.1%	±3.9	14	±14	0.7%	±0.7	41	±38	1.9%	±1.8	53	±68	1.9%	±2.5	163	±85	5.9%	±3.0	70	±36	2.4%	±1.2	65	±37	2.4%	±1.4	185	±87	5.7%	±2.7	72	±69	3.1%	±2.9	24
Built 1980 to 1989	186	±93	8.0%	±4.0	94	±63	3.0%	±2.0	60	±74	2.6%	±3.2	178	±90	6.4%	±3.3	349	±94	18.1%	±4.9	55	±38	2.6%	±1.8	76	±76	2.8%	±2.7	54	±44	2.0%	±1.6	136	±65	4.6%	±2.2	158	±146	5.7%	±5.3	104	±62	3.2%	±1.9	116	±62	4.9%	±2.6	131
Built 1970 to 1979	353	±136	15.2%	±5.8	183	±123	5.9%	±3.9	97	±82	4.2%	±3.6	140	±71	5.0%	±2.6	508	±128	26.3%	±6.4	156	±81	7.4%	±3.9	28	±31	1.0%	±1.1	29	±33	1.1%	±1.2	45	±44	1.5%	±1.5	165	±95	6.0%	±3.5	120	±73	3.7%	±2.3	40	±29	1.7%	±1.2	64
Built 1960 to 1969	543	±157	23.4%	±6.6	363	±122	11.7%	±4.0	98	±67	4.2%	±2.9	175	±98	6.3%	±3.5	792	±147	41.0%	±7.5	88	±73	4.2%	±3.5	261	±98	9.5%	±3.5	319	±121	11.6%	±4.4	112	±78	3.8%	±2.6	296	±121	10.7%	±4.4	147	±126	4.5%	±3.8	410	±148	17.4%	±6.2	75
Built 1950 to 1959	89	±59	3.8%	±2.5	244	±102	7.9%	±3.3	244	±102	10.5%	±4.5	127	±75	4.6%	±2.7	86	±46	4.5%	±2.4	110	±65	5.2%	±3.1	381	±142	13.8%	±5.1	90	±72	3.3%	±2.6	145	±118	4.9%	±4.0	264	±115	9.6%	±4.3	325	±150	9.9%	±4.6	289	±100	12.3%	±4.2	91
Built 1940 to 1949	86	±79	3.7%	±3.4	115	±93	3.7%	±3.0	19	±34	0.8%	±1.5	230	±122	8.3%	±4.5	45	±53	2.3%	±2.7	207	±91	9.8%	±4.3	70	±52	2.5%	±1.9	374	±170	13.6%	±6.1	132	±76	4.5%	±2.6	52	±32	1.9%	±1.2	323	±156	9.9%	±4.8	39	±39	1.7%	±1.6	82
Built 1939 or earlier	338	±116	14.6%	±5.0	2,029	±213	65.4%	±5.8	1,723	±190	74.4%	±7.1	1,647	±253	59.3%	±8.0	49	±40	2.5%	±2.1	1,408	±155	66.5%	±6.9	1,890	±195	68.5%	±6.6	1,693	±184	61.5%	±6.7	2,275	±191	77.1%	±6.2	1,652	±241	59.9%	±8.5	1,866	±256	57.0%	±7.4	1,281	±188	54.3%	±7.9	1,142
ROOMS
Total housing units	2,319	±53	2,319	(X)	3,104	±128	3,104	(X)	2,317	±83	2,317	(X)	2,777	±161	2,777	(X)	1,930	±72	1,930	(X)	2,116	±72	2,116	(X)	2,759	±74	2,759	(X)	2,755	±68	2,755	(X)	2,949	±44	2,949	(X)	2,759	±65	2,759	(X)	3,271	±107	3,271	(X)	2,357	±54	2,357	(X)	1,621
1 room	444	±159	19.1%	±6.8	168	±126	5.4%	±4.1	184	±118	7.9%	±5.0	230	±138	8.3%	±4.9	195	±102	10.1%	±5.3	386	±143	18.2%	±6.7	1,192	±198	43.2%	±7.1	230	±127	8.3%	±4.6	440	±168	14.9%	±5.7	329	±134	11.9%	±4.9	615	±189	18.8%	±5.6	215	±132	9.1%	±5.6	378
2 rooms	313	±120	13.5%	±5.2	478	±160	15.4%	±5.1	113	±66	4.9%	±2.9	266	±101	9.6%	±3.7	285	±102	14.8%	±5.2	313	±140	14.8%	±6.6	248	±107	9.0%	±3.9	308	±116	11.2%	±4.2	302	±104	10.2%	±3.5	225	±110	8.2%	±4.0	743	±180	22.7%	±5.5	262	±102	11.1%	±4.3	328
3 rooms	803	±174	34.6%	±7.4	784	±187	25.3%	±6.2	390	±131	16.8%	±5.6	434	±128	15.6%	±4.6	664	±131	34.4%	±6.7	623	±162	29.4%	±7.6	440	±141	15.9%	±5.1	647	±174	23.5%	±6.2	575	±180	19.5%	±6.2	896	±210	32.5%	±7.5	905	±199	27.7%	±6.0	692	±170	29.4%	±7.1	372
4 rooms	285	±109	12.3%	±4.7	860	±205	27.7%	±6.3	744	±173	32.1%	±7.4	901	±180	32.4%	±6.6	475	±104	24.6%	±5.5	258	±99	12.2%	±4.7	344	±112	12.5%	±4.0	726	±200	26.4%	±7.3	657	±175	22.3%	±5.9	591	±156	21.4%	±5.7	412	±158	12.6%	±4.8	330	±95	14.0%	±4.0	162
5 rooms	349	±131	15.0%	±5.6	367	±148	11.8%	±4.6	389	±151	16.8%	±6.5	624	±183	22.5%	±6.3	95	±55	4.9%	±2.8	282	±119	13.3%	±5.6	162	±95	5.9%	±3.4	387	±126	14.0%	±4.6	596	±163	20.2%	±5.6	445	±146	16.1%	±5.3	374	±170	11.4%	±5.2	310	±105	13.2%	±4.5	171
6 rooms	63	±49	2.7%	±2.1	150	±85	4.8%	±2.8	289	±144	12.5%	±6.2	176	±126	6.3%	±4.4	112	±74	5.8%	±3.8	164	±92	7.8%	±4.3	86	±62	3.1%	±2.2	186	±116	6.8%	±4.2	288	±134	9.8%	±4.5	147	±123	5.3%	±4.4	111	±83	3.4%	±2.5	341	±142	14.5%	±6.0	92
7 rooms	46	±43	2.0%	±1.8	91	±56	2.9%	±1.8	120	±79	5.2%	±3.4	59	±50	2.1%	±1.8	71	±75	3.7%	±3.9	24	±27	1.1%	±1.3	91	±55	3.3%	±2.0	100	±78	3.6%	±2.8	46	±42	1.6%	±1.4	96	±80	3.5%	±2.9	59	±54	1.8%	±1.6	158	±112	6.7%	±4.7	44
8 rooms	0	±12	0.0%	±1.5	123	±92	4.0%	±3.0	14	±23	0.6%	±1.0	17	±28	0.6%	±1.0	33	±30	1.7%	±1.6	0	±12	0.0%	±1.6	53	±45	1.9%	±1.6	25	±34	0.9%	±1.2	17	±23	0.6%	±0.8	8	±13	0.3%	±0.5	0	±17	0.0%	±1.1	0	±12	0.0%	±1.5	44
9 rooms or more	16	±27	0.7%	±1.1	83	±59	2.7%	±1.9	74	±57	3.2%	±2.5	70	±64	2.5%	±2.3	0	±12	0.0%	±1.8	66	±43	3.1%	±2.1	143	±72	5.2%	±2.6	146	±89	5.3%	±3.3	28	±27	0.9%	±0.9	22	±25	0.8%	±0.9	52	±49	1.6%	±1.5	49	±60	2.1%	±2.6	30
Median rooms	3.0	±0.2	(X)	(X)	3.6	±0.3	(X)	(X)	4.1	±0.2	(X)	(X)	4.0	±0.2	(X)	(X)	3.2	±0.2	(X)	(X)	3.1	±0.3	(X)	(X)	2.3	±0.7	(X)	(X)	3.8	±0.3	(X)	(X)	3.7	±0.4	(X)	(X)	3.4	±0.3	(X)	(X)	2.8	±0.3	(X)	(X)	3.5	±0.6	(X)	(X)	2.8
BEDROOMS
Total housing units	2,319	±53	2,319	(X)	3,104	±128	3,104	(X)	2,317	±83	2,317	(X)	2,777	±161	2,777	(X)	1,930	±72	1,930	(X)	2,116	±72	2,116	(X)	2,759	±74	2,759	(X)	2,755	±68	2,755	(X)	2,949	±44	2,949	(X)	2,759	±65	2,759	(X)	3,271	±107	3,271	(X)	2,357	±54	2,357	(X)	1,621
No bedroom	535	±163	23.1%	±6.9	307	±138	9.9%	±4.5	205	±120	8.8%	±5.1	247	±138	8.9%	±4.9	246	±107	12.7%	±5.5	386	±143	18.2%	±6.7	1,192	±198	43.2%	±7.1	365	±139	13.2%	±5.0	566	±178	19.2%	±6.0	383	±128	13.9%	±4.6	892	±199	27.3%	±5.9	256	±135	10.9%	±5.7	404
1 bedroom	860	±184	37.1%	±7.9	1,495	±223	48.2%	±7.0	597	±144	25.8%	±6.2	970	±181	34.9%	±6.6	880	±147	45.6%	±7.3	841	±172	39.7%	±8.0	610	±174	22.1%	±6.3	948	±198	34.4%	±7.1	1,148	±226	38.9%	±7.9	1,082	±227	39.2%	±8.1	1,525	±249	46.6%	±7.4	1,058	±166	44.9%	±7.0	649
2 bedrooms	679	±142	29.3%	±6.1	935	±232	30.1%	±7.2	1,038	±212	44.8%	±9.1	1,102	±198	39.7%	±6.8	660	±126	34.2%	±6.7	501	±130	23.7%	±6.3	458	±142	16.6%	±5.0	960	±221	34.8%	±8.1	807	±175	27.4%	±5.9	875	±199	31.7%	±7.4	573	±204	17.5%	±6.3	645	±141	27.4%	±5.9	302
3 bedrooms	183	±94	7.9%	±4.1	160	±82	5.2%	±2.6	337	±143	14.5%	±6.2	388	±135	14.0%	±4.7	122	±75	6.3%	±3.9	329	±123	15.5%	±5.7	229	±95	8.3%	±3.5	331	±113	12.0%	±4.1	396	±154	13.4%	±5.2	238	±100	8.6%	±3.6	224	±100	6.8%	±3.1	234	±113	9.9%	±4.8	226
4 bedrooms	49	±44	2.1%	±1.9	142	±84	4.6%	±2.7	112	±81	4.8%	±3.5	18	±28	0.6%	±1.0	22	±23	1.1%	±1.2	31	±36	1.5%	±1.7	109	±62	4.0%	±2.2	138	±89	5.0%	±3.2	15	±23	0.5%	±0.8	171	±106	6.2%	±3.8	5	±10	0.2%	±0.3	79	±85	3.4%	±3.6	40
5 or more bedrooms	13	±21	0.6%	±0.9	65	±57	2.1%	±1.8	28	±34	1.2%	±1.5	52	±60	1.9%	±2.2	0	±12	0.0%	±1.8	28	±28	1.3%	±1.3	161	±75	5.8%	±2.7	13	±21	0.5%	±0.8	17	±20	0.6%	±0.7	10	±16	0.4%	±0.6	52	±49	1.6%	±1.5	85	±78	3.6%	±3.3	0
HOUSING TENURE
Occupied housing units	2,160	±129	2,160	(X)	2,676	±203	2,676	(X)	2,021	±164	2,021	(X)	2,590	±164	2,590	(X)	1,619	±122	1,619	(X)	1,841	±126	1,841	(X)	2,426	±140	2,426	(X)	2,449	±140	2,449	(X)	2,807	±110	2,807	(X)	2,625	±118	2,625	(X)	3,015	±165	3,015	(X)	1,721	±157	1,721	(X)	1,522
Owner-occupied	333	±101	15.4%	±4.4	810	±171	30.3%	±5.7	437	±139	21.6%	±6.9	731	±165	28.2%	±6.3	388	±90	24.0%	±5.5	179	±70	9.7%	±3.8	256	±101	10.6%	±4.1	450	±132	18.4%	±5.3	574	±132	20.4%	±4.7	400	±151	15.2%	±5.7	394	±135	13.1%	±4.6	477	±122	27.7%	±6.2	176
Renter-occupied	1,827	±137	84.6%	±4.4	1,866	±191	69.7%	±5.7	1,584	±203	78.4%	±6.9	1,859	±213	71.8%	±6.3	1,231	±137	76.0%	±5.5	1,662	±135	90.3%	±3.8	2,170	±158	89.4%	±4.1	1,999	±167	81.6%	±5.3	2,233	±165	79.6%	±4.7	2,225	±179	84.8%	±5.7	2,621	±220	86.9%	±4.6	1,244	±143	72.3%	±6.2	1,346
Average household size of owner-occupied unit	1.75	±0.27	(X)	(X)	1.86	±0.28	(X)	(X)	1.78	±0.46	(X)	(X)	1.43	±0.17	(X)	(X)	1.85	±0.27	(X)	(X)	1.72	±0.34	(X)	(X)	2.59	±0.61	(X)	(X)	1.81	±0.30	(X)	(X)	1.50	±0.20	(X)	(X)	1.94	±0.44	(X)	(X)	2.03	±0.33	(X)	(X)	2.04	±0.29	(X)	(X)	1.96
Average household size of renter-occupied unit	1.78	±0.18	(X)	(X)	1.45	±0.11	(X)	(X)	2.25	±0.22	(X)	(X)	2.26	±0.26	(X)	(X)	1.53	±0.13	(X)	(X)	2.02	±0.24	(X)	(X)	2.14	±0.18	(X)	(X)	1.98	±0.18	(X)	(X)	1.74	±0.11	(X)	(X)	2.03	±0.25	(X)	(X)	1.61	±0.15	(X)	(X)	1.69	±0.21	(X)	(X)	1.99
YEAR HOUSEHOLDER MOVED INTO UNIT
Occupied housing units	2,160	±129	2,160	(X)	2,676	±203	2,676	(X)	2,021	±164	2,021	(X)	2,590	±164	2,590	(X)	1,619	±122	1,619	(X)	1,841	±126	1,841	(X)	2,426	±140	2,426	(X)	2,449	±140	2,449	(X)	2,807	±110	2,807	(X)	2,625	±118	2,625	(X)	3,015	±165	3,015	(X)	1,721	±157	1,721	(X)	1,522
Moved in 2010 or later	853	±168	39.5%	±7.4	782	±193	29.2%	±7.0	776	±184	38.4%	±8.8	807	±187	31.2%	±6.7	489	±130	30.2%	±7.3	516	±127	28.0%	±6.6	654	±164	27.0%	±6.6	680	±127	27.8%	±5.0	683	±184	24.3%	±6.5	908	±194	34.6%	±7.1	1,100	±235	36.5%	±7.2	397	±114	23.1%	±6.6	349
Moved in 2000 to 2009	847	±185	39.2%	±7.8	1,280	±228	47.8%	±7.7	554	±165	27.4%	±7.8	1,034	±216	39.9%	±7.6	671	±133	41.4%	±7.5	737	±156	40.0%	±7.8	898	±194	37.0%	±7.7	800	±177	32.7%	±6.7	1,299	±196	46.3%	±6.8	957	±193	36.5%	±7.3	1,357	±245	45.0%	±7.8	801	±176	46.5%	±8.7	585
Moved in 1990 to 1999	266	±96	12.3%	±4.6	188	±89	7.0%	±3.3	217	±91	10.7%	±4.3	276	±107	10.7%	±4.3	135	±54	8.3%	±3.3	237	±80	12.9%	±4.4	450	±144	18.5%	±5.9	400	±140	16.3%	±5.6	366	±122	13.0%	±4.3	320	±126	12.2%	±4.8	295	±105	9.8%	±3.5	151	±55	8.8%	±3.3	291
Moved in 1980 to 1989	152	±95	7.0%	±4.3	195	±106	7.3%	±3.9	205	±101	10.1%	±4.9	185	±87	7.1%	±3.4	204	±72	12.6%	±4.6	197	±88	10.7%	±4.7	142	±81	5.9%	±3.3	244	±111	10.0%	±4.6	174	±86	6.2%	±3.0	232	±119	8.8%	±4.6	155	±87	5.1%	±3.0	180	±76	10.5%	±4.3	87
Moved in 1970 to 1979	42	±31	1.9%	±1.4	176	±79	6.6%	±2.9	96	±70	4.8%	±3.5	211	±98	8.1%	±3.8	76	±42	4.7%	±2.6	74	±53	4.0%	±2.9	62	±45	2.6%	±1.8	149	±90	6.1%	±3.7	137	±72	4.9%	±2.6	64	±53	2.4%	±2.0	52	±55	1.7%	±1.8	171	±79	9.9%	±4.5	93
Moved in 1969 or earlier	0	±12	0.0%	±1.6	55	±44	2.1%	±1.7	173	±83	8.6%	±4.1	77	±58	3.0%	±2.2	44	±37	2.7%	±2.3	80	±64	4.3%	±3.5	220	±102	9.1%	±4.2	176	±77	7.2%	±3.1	148	±86	5.3%	±3.1	144	±83	5.5%	±3.1	56	±62	1.9%	±2.0	21	±19	1.2%	±1.1	117
VEHICLES AVAILABLE
Occupied housing units	2,160	±129	2,160	(X)	2,676	±203	2,676	(X)	2,021	±164	2,021	(X)	2,590	±164	2,590	(X)	1,619	±122	1,619	(X)	1,841	±126	1,841	(X)	2,426	±140	2,426	(X)	2,449	±140	2,449	(X)	2,807	±110	2,807	(X)	2,625	±118	2,625	(X)	3,015	±165	3,015	(X)	1,721	±157	1,721	(X)	1,522
No vehicles available	862	±158	39.9%	±7.0	765	±195	28.6%	±7.3	877	±201	43.4%	±9.2	815	±198	31.5%	±7.4	572	±120	35.3%	±6.5	1,168	±179	63.4%	±9.0	1,806	±163	74.4%	±4.9	1,094	±168	44.7%	±6.3	1,309	±203	46.6%	±6.8	1,369	±187	52.2%	±7.4	1,925	±264	63.8%	±7.7	735	±174	42.7%	±9.0	1,221
1 vehicle available	1,042	±183	48.2%	±7.7	1,451	±253	54.2%	±7.5	791	±184	39.1%	±8.3	1,388	±261	53.6%	±9.3	931	±114	57.5%	±6.7	520	±162	28.2%	±8.4	435	±110	17.9%	±4.5	932	±164	38.1%	±6.3	1,176	±196	41.9%	±7.0	956	±225	36.4%	±8.3	911	±227	30.2%	±7.5	679	±152	39.5%	±8.2	201
2 vehicles available	244	±108	11.3%	±5.0	365	±111	13.6%	±4.1	327	±130	16.2%	±6.5	371	±151	14.3%	±5.8	100	±58	6.2%	±3.5	122	±85	6.6%	±4.6	161	±107	6.6%	±4.3	317	±132	12.9%	±5.4	282	±136	10.0%	±4.8	240	±161	9.1%	±6.1	168	±119	5.6%	±4.0	168	±82	9.8%	±4.7	88
3 or more vehicles available	12	±20	0.6%	±0.9	95	±74	3.6%	±2.8	26	±35	1.3%	±1.7	16	±26	0.6%	±1.0	16	±21	1.0%	±1.3	31	±30	1.7%	±1.6	24	±32	1.0%	±1.3	106	±68	4.3%	±2.8	40	±41	1.4%	±1.5	60	±52	2.3%	±2.0	11	±17	0.4%	±0.6	139	±90	8.1%	±5.2	12
HOUSE HEATING FUEL
Occupied housing units	2,160	±129	2,160	(X)	2,676	±203	2,676	(X)	2,021	±164	2,021	(X)	2,590	±164	2,590	(X)	1,619	±122	1,619	(X)	1,841	±126	1,841	(X)	2,426	±140	2,426	(X)	2,449	±140	2,449	(X)	2,807	±110	2,807	(X)	2,625	±118	2,625	(X)	3,015	±165	3,015	(X)	1,721	±157	1,721	(X)	1,522
Utility gas	538	±148	24.9%	±6.6	1,547	±276	57.8%	±9.0	1,358	±181	67.2%	±8.1	1,850	±189	71.4%	±5.7	595	±131	36.8%	±7.5	1,008	±168	54.8%	±8.4	1,307	±145	53.9%	±6.0	1,316	±189	53.7%	±7.2	1,812	±196	64.6%	±6.6	1,901	±207	72.4%	±6.4	1,561	±259	51.8%	±7.5	829	±173	48.2%	±8.7	732
Bottled, tank, or LP gas	0	±12	0.0%	±1.6	24	±28	0.9%	±1.0	68	±55	3.4%	±2.7	25	±32	1.0%	±1.2	11	±18	0.7%	±1.1	46	±45	2.5%	±2.5	12	±20	0.5%	±0.8	0	±12	0.0%	±1.4	53	±48	1.9%	±1.7	29	±34	1.1%	±1.3	62	±58	2.1%	±1.9	4	±9	0.2%	±0.5	19
Electricity	1,540	±169	71.3%	±6.9	809	±211	30.2%	±7.7	527	±169	26.1%	±7.5	665	±157	25.7%	±5.9	828	±131	51.1%	±7.4	647	±162	35.1%	±8.2	806	±167	33.2%	±6.3	859	±171	35.1%	±6.4	738	±162	26.3%	±5.7	508	±131	19.4%	±5.2	1,123	±209	37.2%	±6.9	711	±151	41.3%	±8.4	603
Fuel oil, kerosene, etc.	0	±12	0.0%	±1.6	12	±19	0.4%	±0.7	23	±37	1.1%	±1.8	0	±17	0.0%	±1.3	23	±24	1.4%	±1.5	0	±12	0.0%	±1.9	0	±17	0.0%	±1.4	69	±61	2.8%	±2.5	0	±12	0.0%	±1.2	0	±17	0.0%	±1.3	0	±17	0.0%	±1.2	26	±32	1.5%	±1.8	0
Coal or coke	0	±12	0.0%	±1.6	0	±12	0.0%	±1.3	0	±12	0.0%	±1.7	0	±17	0.0%	±1.3	0	±12	0.0%	±2.1	0	±12	0.0%	±1.9	0	±17	0.0%	±1.4	0	±12	0.0%	±1.4	0	±12	0.0%	±1.2	10	±16	0.4%	±0.6	0	±17	0.0%	±1.2	0	±12	0.0%	±2.0	0
Wood	0	±12	0.0%	±1.6	33	±52	1.2%	±2.0	0	±12	0.0%	±1.7	0	±17	0.0%	±1.3	0	±12	0.0%	±2.1	0	±12	0.0%	±1.9	0	±17	0.0%	±1.4	0	±12	0.0%	±1.4	0	±12	0.0%	±1.2	37	±61	1.4%	±2.3	0	±17	0.0%	±1.2	0	±12	0.0%	±2.0	0
Solar energy	0	±12	0.0%	±1.6	0	±12	0.0%	±1.3	0	±12	0.0%	±1.7	13	±20	0.5%	±0.8	0	±12	0.0%	±2.1	0	±12	0.0%	±1.9	0	±17	0.0%	±1.4	0	±12	0.0%	±1.4	0	±12	0.0%	±1.2	0	±17	0.0%	±1.3	0	±17	0.0%	±1.2	0	±12	0.0%	±2.0	0
Other fuel	0	±12	0.0%	±1.6	92	±65	3.4%	±2.4	16	±29	0.8%	±1.4	0	±17	0.0%	±1.3	11	±17	0.7%	±1.0	37	±43	2.0%	±2.3	59	±56	2.4%	±2.3	25	±30	1.0%	±1.2	92	±90	3.3%	±3.2	0	±17	0.0%	±1.3	12	±19	0.4%	±0.6	74	±46	4.3%	±2.6	0
No fuel used	82	±73	3.8%	±3.3	159	±113	5.9%	±4.2	29	±37	1.4%	±1.9	37	±37	1.4%	±1.4	151	±82	9.3%	±5.0	103	±70	5.6%	±3.8	242	±103	10.0%	±4.1	180	±104	7.3%	±4.2	112	±61	4.0%	±2.2	140	±82	5.3%	±3.2	257	±112	8.5%	±3.7	77	±51	4.5%	±2.9	168
SELECTED CHARACTERISTICS
Occupied housing units	2,160	±129	2,160	(X)	2,676	±203	2,676	(X)	2,021	±164	2,021	(X)	2,590	±164	2,590	(X)	1,619	±122	1,619	(X)	1,841	±126	1,841	(X)	2,426	±140	2,426	(X)	2,449	±140	2,449	(X)	2,807	±110	2,807	(X)	2,625	±118	2,625	(X)	3,015	±165	3,015	(X)	1,721	±157	1,721	(X)	1,522
Lacking complete plumbing facilities	67	±66	3.1%	±3.1	0	±12	0.0%	±1.3	57	±48	2.8%	±2.4	0	±17	0.0%	±1.3	10	±18	0.6%	±1.1	230	±111	12.5%	±6.0	706	±192	29.1%	±7.5	13	±21	0.5%	±0.9	50	±84	1.8%	±3.0	105	±93	4.0%	±3.5	202	±147	6.7%	±4.8	91	±71	5.3%	±4.0	222
Lacking complete kitchen facilities	67	±66	3.1%	±3.1	33	±52	1.2%	±2.0	62	±37	3.1%	±1.9	0	±17	0.0%	±1.3	10	±19	0.6%	±1.1	342	±131	18.6%	±7.2	821	±187	33.8%	±7.2	0	±12	0.0%	±1.4	96	±111	3.4%	±4.0	104	±88	4.0%	±3.4	306	±147	10.1%	±4.7	97	±48	5.6%	±2.8	219
No telephone service available	184	±90	8.5%	±4.2	74	±56	2.8%	±2.1	35	±56	1.7%	±2.8	57	±48	2.2%	±1.8	31	±28	1.9%	±1.7	49	±42	2.7%	±2.3	196	±101	8.1%	±4.1	26	±30	1.1%	±1.2	66	±87	2.4%	±3.1	157	±106	6.0%	±4.0	237	±152	7.9%	±4.9	53	±53	3.1%	±3.0	75
OCCUPANTS PER ROOM
Occupied housing units	2,160	±129	2,160	(X)	2,676	±203	2,676	(X)	2,021	±164	2,021	(X)	2,590	±164	2,590	(X)	1,619	±122	1,619	(X)	1,841	±126	1,841	(X)	2,426	±140	2,426	(X)	2,449	±140	2,449	(X)	2,807	±110	2,807	(X)	2,625	±118	2,625	(X)	3,015	±165	3,015	(X)	1,721	±157	1,721	(X)	1,522
1.00 or less	2,064	±127	95.6%	±3.1	2,611	±216	97.6%	±2.8	1,922	±174	95.1%	±3.4	2,590	±164	100.0%	±1.3	1,619	±122	100.0%	±2.1	1,601	±155	87.0%	±5.7	1,718	±189	70.8%	±6.2	2,325	±169	94.9%	±3.7	2,772	±116	98.8%	±1.4	2,386	±153	90.9%	±4.6	2,813	±198	93.3%	±3.6	1,647	±160	95.7%	±3.0	1,322
1.01 to 1.50	39	±37	1.8%	±1.7	33	±52	1.2%	±2.0	31	±30	1.5%	±1.4	0	±17	0.0%	±1.3	0	±12	0.0%	±2.1	120	±77	6.5%	±4.2	137	±71	5.6%	±3.0	102	±79	4.2%	±3.3	18	±27	0.6%	±1.0	50	±48	1.9%	±1.9	71	±59	2.4%	±2.0	18	±21	1.0%	±1.2	95
1.51 or more	57	±62	2.6%	±2.8	32	±53	1.2%	±2.0	68	±70	3.4%	±3.5	0	±17	0.0%	±1.3	0	±12	0.0%	±2.1	120	±87	6.5%	±4.7	571	±161	23.5%	±6.5	22	±41	0.9%	±1.7	17	±27	0.6%	±1.0	189	±107	7.2%	±4.1	131	±103	4.3%	±3.4	56	±52	3.3%	±3.0	105
VALUE
Owner-occupied units	333	±101	333	(X)	810	±171	810	(X)	437	±139	437	(X)	731	±165	731	(X)	388	±90	388	(X)	179	±70	179	(X)	256	±101	256	(X)	450	±132	450	(X)	574	±132	574	(X)	400	±151	400	(X)	394	±135	394	(X)	477	±122	477	(X)	176
Less than $50,000	0	±12	0.0%	±10.0	7	±12	0.9%	±1.5	0	±12	0.0%	±7.7	31	±35	4.2%	±4.8	0	±12	0.0%	±8.6	0	±12	0.0%	±17.7	0	±17	0.0%	±12.8	0	±12	0.0%	±7.5	0	±12	0.0%	±5.9	27	±41	6.8%	±10.4	0	±17	0.0%	±8.5	21	±25	4.4%	±5.1	20
$50,000 to $99,999	0	±12	0.0%	±10.0	21	±26	2.6%	±3.2	0	±12	0.0%	±7.7	52	±60	7.1%	±8.1	11	±17	2.8%	±4.2	0	±12	0.0%	±17.7	0	±17	0.0%	±12.8	0	±12	0.0%	±7.5	0	±12	0.0%	±5.9	0	±17	0.0%	±8.4	0	±17	0.0%	±8.5	0	±12	0.0%	±7.1	0
$100,000 to $149,999	0	±12	0.0%	±10.0	0	±12	0.0%	±4.2	0	±12	0.0%	±7.7	0	±17	0.0%	±4.7	0	±12	0.0%	±8.6	0	±12	0.0%	±17.7	0	±17	0.0%	±12.8	0	±12	0.0%	±7.5	0	±12	0.0%	±5.9	0	±17	0.0%	±8.4	0	±17	0.0%	±8.5	12	±18	2.5%	±3.9	0
$150,000 to $199,999	0	±12	0.0%	±10.0	0	±12	0.0%	±4.2	10	±18	2.3%	±4.3	0	±17	0.0%	±4.7	0	±12	0.0%	±8.6	20	±24	11.2%	±13.0	0	±17	0.0%	±12.8	0	±12	0.0%	±7.5	0	±12	0.0%	±5.9	0	±17	0.0%	±8.4	0	±17	0.0%	±8.5	0	±12	0.0%	±7.1	11
$200,000 to $299,999	21	±35	6.3%	±10.4	0	±12	0.0%	±4.2	0	±12	0.0%	±7.7	30	±35	4.1%	±4.8	0	±12	0.0%	±8.6	32	±36	17.9%	±18.0	0	±17	0.0%	±12.8	40	±52	8.9%	±10.8	40	±46	7.0%	±7.5	0	±17	0.0%	±8.4	41	±57	10.4%	±13.5	9	±14	1.9%	±3.0	0
$300,000 to $499,999	35	±56	10.5%	±15.0	19	±19	2.3%	±2.4	52	±44	11.9%	±9.9	38	±29	5.2%	±4.1	0	±12	0.0%	±8.6	19	±22	10.6%	±13.1	0	±17	0.0%	±12.8	12	±21	2.7%	±4.7	16	±24	2.8%	±4.2	56	±67	14.0%	±16.3	38	±44	9.6%	±10.9	0	±12	0.0%	±7.1	11
$500,000 to $999,999	217	±75	65.2%	±21.2	357	±124	44.1%	±11.9	132	±80	30.2%	±15.9	233	±122	31.9%	±13.9	209	±75	53.9%	±12.8	16	±18	8.9%	±10.0	107	±71	41.8%	±20.4	196	±93	43.6%	±17.5	252	±104	43.9%	±13.1	254	±127	63.5%	±18.3	208	±106	52.8%	±20.6	133	±73	27.9%	±13.9	58
$1,000,000 or more	60	±50	18.0%	±13.9	406	±133	50.1%	±12.2	243	±113	55.6%	±16.2	347	±131	47.5%	±14.6	168	±56	43.3%	±12.5	92	±61	51.4%	±27.2	149	±74	58.2%	±20.4	202	±88	44.9%	±14.6	266	±79	46.3%	±12.2	63	±60	15.8%	±13.0	107	±77	27.2%	±17.6	302	±108	63.3%	±14.3	76
Median (dollars)	799,800	±98,217	(X)	(X)	1,000,000+	***	(X)	(X)	1,000,000+	***	(X)	(X)	975,100	±142,735	(X)	(X)	946,700	±97,332	(X)	(X)	1,000,000+	***	(X)	(X)	1,000,000+	***	(X)	(X)	946,300	±142,087	(X)	(X)	951,400	±160,831	(X)	(X)	667,100	±82,098	(X)	(X)	799,100	±150,777	(X)	(X)	1,000,000+	***	(X)	(X)	900,000
MORTGAGE STATUS
Owner-occupied units	333	±101	333	(X)	810	±171	810	(X)	437	±139	437	(X)	731	±165	731	(X)	388	±90	388	(X)	179	±70	179	(X)	256	±101	256	(X)	450	±132	450	(X)	574	±132	574	(X)	400	±151	400	(X)	394	±135	394	(X)	477	±122	477	(X)	176
Housing units with a mortgage	240	±102	72.1%	±18.9	474	±178	58.5%	±13.7	178	±94	40.7%	±15.6	542	±156	74.1%	±10.3	286	±93	73.7%	±12.0	87	±57	48.6%	±23.6	109	±72	42.6%	±21.0	167	±84	37.1%	±15.2	317	±114	55.2%	±14.2	183	±128	45.8%	±21.5	274	±130	69.5%	±21.4	265	±91	55.6%	±12.2	45
Housing units without a mortgage	93	±65	27.9%	±18.9	336	±106	41.5%	±13.7	259	±99	59.3%	±15.6	189	±80	25.9%	±10.3	102	±45	26.3%	±12.0	92	±52	51.4%	±23.6	147	±71	57.4%	±21.0	283	±108	62.9%	±15.2	257	±98	44.8%	±14.2	217	±93	54.3%	±21.5	120	±91	30.5%	±21.4	212	±77	44.4%	±12.2	131
SELECTED MONTHLY OWNER COSTS (SMOC)
Housing units with a mortgage	240	±102	240	(X)	474	±178	474	(X)	178	±94	178	(X)	542	±156	542	(X)	286	±93	286	(X)	87	±57	87	(X)	109	±72	109	(X)	167	±84	167	(X)	317	±114	317	(X)	183	±128	183	(X)	274	±130	274	(X)	265	±91	265	(X)	45
Less than $300	0	±12	0.0%	±13.5	0	±12	0.0%	±7.1	0	±12	0.0%	±17.8	0	±17	0.0%	±6.2	0	±12	0.0%	±11.5	0	±12	0.0%	±31.9	0	±17	0.0%	±26.9	0	±12	0.0%	±18.8	0	±12	0.0%	±10.4	0	±17	0.0%	±17.3	0	±17	0.0%	±12.0	0	±12	0.0%	±12.4	0
$300 to $499	0	±12	0.0%	±13.5	0	±12	0.0%	±7.1	0	±12	0.0%	±17.8	0	±17	0.0%	±6.2	0	±12	0.0%	±11.5	0	±12	0.0%	±31.9	0	±17	0.0%	±26.9	0	±12	0.0%	±18.8	0	±12	0.0%	±10.4	0	±17	0.0%	±17.3	0	±17	0.0%	±12.0	0	±12	0.0%	±12.4	0
$500 to $699	0	±12	0.0%	±13.5	0	±12	0.0%	±7.1	0	±12	0.0%	±17.8	0	±17	0.0%	±6.2	0	±12	0.0%	±11.5	0	±12	0.0%	±31.9	0	±17	0.0%	±26.9	0	±12	0.0%	±18.8	0	±12	0.0%	±10.4	0	±17	0.0%	±17.3	0	±17	0.0%	±12.0	0	±12	0.0%	±12.4	0
$700 to $999	0	±12	0.0%	±13.5	14	±23	3.0%	±4.8	0	±12	0.0%	±17.8	0	±17	0.0%	±6.2	0	±12	0.0%	±11.5	12	±19	13.8%	±21.6	0	±17	0.0%	±26.9	0	±12	0.0%	±18.8	0	±12	0.0%	±10.4	0	±17	0.0%	±17.3	0	±17	0.0%	±12.0	11	±19	4.2%	±7.0	11
$1,000 to $1,499	0	±12	0.0%	±13.5	0	±12	0.0%	±7.1	0	±12	0.0%	±17.8	32	±37	5.9%	±6.8	0	±12	0.0%	±11.5	0	±12	0.0%	±31.9	0	±17	0.0%	±26.9	0	±12	0.0%	±18.8	12	±20	3.8%	±5.7	0	±17	0.0%	±17.3	49	±56	17.9%	±17.4	8	±16	3.0%	±6.6	0
$1,500 to $1,999	0	±12	0.0%	±13.5	12	±19	2.5%	±3.9	44	±67	24.7%	±32.0	65	±49	12.0%	±9.2	25	±27	8.7%	±9.2	8	±13	9.2%	±16.9	0	±17	0.0%	±26.9	25	±34	15.0%	±19.3	53	±51	16.7%	±14.3	29	±45	15.8%	±25.4	12	±19	4.4%	±7.3	15	±19	5.7%	±6.5	0
$2,000 or more	240	±102	100.0%	±13.5	448	±174	94.5%	±6.2	134	±73	75.3%	±32.0	445	±150	82.1%	±10.0	261	±90	91.3%	±9.2	67	±54	77.0%	±28.2	109	±72	100.0%	±26.9	142	±79	85.0%	±19.3	252	±87	79.5%	±14.5	154	±122	84.2%	±25.4	213	±113	77.7%	±18.4	231	±87	87.2%	±11.2	34
Median (dollars)	3,653	±621	(X)	(X)	4,000+	***	(X)	(X)	3,382	±1,531	(X)	(X)	4,000+	***	(X)	(X)	4,000+	***	(X)	(X)	3,114	±1,511	(X)	(X)	3,297	±461	(X)	(X)	3,742	±844	(X)	(X)	3,969	±1,278	(X)	(X)	3,538	±744	(X)	(X)	3,125	±911	(X)	(X)	4,000+	***	(X)	(X)	3,906
Housing units without a mortgage	93	±65	93	(X)	336	±106	336	(X)	259	±99	259	(X)	189	±80	189	(X)	102	±45	102	(X)	92	±52	92	(X)	147	±71	147	(X)	283	±108	283	(X)	257	±98	257	(X)	217	±93	217	(X)	120	±91	120	(X)	212	±77	212	(X)	131
Less than $100	0	±12	0.0%	±30.4	0	±12	0.0%	±9.9	0	±12	0.0%	±12.6	27	±36	14.3%	±18.8	0	±12	0.0%	±28.3	0	±12	0.0%	±30.6	0	±17	0.0%	±21.0	13	±21	4.6%	±7.5	0	±12	0.0%	±12.7	9	±14	4.1%	±6.5	0	±17	0.0%	±24.9	0	±12	0.0%	±15.2	0
$100 to $199	0	±12	0.0%	±30.4	0	±12	0.0%	±9.9	12	±21	4.6%	±7.6	0	±17	0.0%	±16.8	0	±12	0.0%	±28.3	0	±12	0.0%	±30.6	0	±17	0.0%	±21.0	0	±12	0.0%	±11.6	27	±31	10.5%	±11.8	0	±17	0.0%	±14.9	0	±17	0.0%	±24.9	0	±12	0.0%	±15.2	20
$200 to $299	0	±12	0.0%	±30.4	0	±12	0.0%	±9.9	0	±12	0.0%	±12.6	0	±17	0.0%	±16.8	0	±12	0.0%	±28.3	22	±33	23.9%	±32.2	12	±20	8.2%	±13.5	7	±12	2.5%	±4.4	33	±37	12.8%	±13.7	0	±17	0.0%	±14.9	0	±17	0.0%	±24.9	0	±12	0.0%	±15.2	11
$300 to $399	0	±12	0.0%	±30.4	0	±12	0.0%	±9.9	1	±10	0.4%	±3.8	15	±25	7.9%	±13.8	0	±12	0.0%	±28.3	0	±12	0.0%	±30.6	0	±17	0.0%	±21.0	87	±65	30.7%	±17.3	0	±12	0.0%	±12.7	27	±41	12.4%	±19.1	0	±17	0.0%	±24.9	0	±12	0.0%	±15.2	0
$400 or more	93	±65	100.0%	±30.4	336	±106	100.0%	±9.9	246	±97	95.0%	±8.7	147	±82	77.8%	±24.0	102	±45	100.0%	±28.3	70	±41	76.1%	±32.2	135	±70	91.8%	±13.5	176	±78	62.2%	±18.7	197	±88	76.7%	±17.1	181	±97	83.4%	±20.0	120	±91	100.0%	±24.9	212	±77	100.0%	±15.2	100
Median (dollars)	1,000+	***	(X)	(X)	1,000+	***	(X)	(X)	858	±328	(X)	(X)	753	±417	(X)	(X)	1,000+	***	(X)	(X)	555	±120	(X)	(X)	682	±539	(X)	(X)	493	±290	(X)	(X)	920	±164	(X)	(X)	612	±137	(X)	(X)	763	±178	(X)	(X)	1,000+	***	(X)	(X)	906
SELECTED MONTHLY OWNER COSTS AS A PERCENTAGE OF HOUSEHOLD INCOME (SMOCAPI)
Housing units with a mortgage (excluding units where SMOCAPI cannot be computed)	240	±102	240	(X)	474	±178	474	(X)	178	±94	178	(X)	542	±156	542	(X)	286	±93	286	(X)	87	±57	87	(X)	109	±72	109	(X)	167	±84	167	(X)	317	±114	317	(X)	183	±128	183	(X)	274	±130	274	(X)	249	±86	249	(X)	45
Less than 20.0 percent	61	±50	25.4%	±19.8	63	±83	13.3%	±16.0	100	±76	56.2%	±27.3	151	±76	27.9%	±13.0	78	±53	27.3%	±15.6	8	±12	9.2%	±14.7	0	±17	0.0%	±26.9	57	±48	34.1%	±27.7	62	±43	19.6%	±14.0	143	±139	78.1%	±32.0	90	±74	32.8%	±21.8	82	±54	32.9%	±19.3	22
20.0 to 24.9 percent	50	±60	20.8%	±20.8	53	±46	11.2%	±9.8	27	±40	15.2%	±23.7	10	±18	1.8%	±3.3	48	±40	16.8%	±12.5	41	±34	47.1%	±38.5	0	±17	0.0%	±26.9	22	±38	13.2%	±20.7	29	±33	9.1%	±10.1	0	±17	0.0%	±17.3	34	±41	12.4%	±13.4	0	±12	0.0%	±13.1	0
25.0 to 29.9 percent	13	±21	5.4%	±9.0	26	±45	5.5%	±8.8	0	±12	0.0%	±17.8	12	±20	2.2%	±3.6	32	±30	11.2%	±9.9	0	±12	0.0%	±31.9	0	±17	0.0%	±26.9	48	±58	28.7%	±28.0	33	±33	10.4%	±8.8	15	±25	8.2%	±16.3	13	±21	4.7%	±7.4	41	±46	16.5%	±17.5	10
30.0 to 34.9 percent	50	±46	20.8%	±17.7	135	±83	28.5%	±15.9	17	±27	9.6%	±15.5	83	±57	15.3%	±9.6	49	±46	17.1%	±14.6	0	±12	0.0%	±31.9	0	±17	0.0%	±26.9	0	±12	0.0%	±18.8	17	±28	5.4%	±8.4	25	±31	13.7%	±22.6	38	±43	13.9%	±13.8	26	±26	10.4%	±9.7	0
35.0 percent or more	66	±46	27.5%	±17.8	197	±106	41.6%	±16.0	34	±35	19.1%	±17.4	286	±125	52.8%	±14.7	79	±39	27.6%	±14.0	38	±49	43.7%	±41.5	109	±72	100.0%	±26.9	40	±37	24.0%	±22.2	176	±88	55.5%	±18.6	0	±17	0.0%	±17.3	99	±67	36.1%	±18.5	100	±62	40.2%	±21.7	13
Not computed	0	±12	(X)	(X)	0	±12	(X)	(X)	0	±12	(X)	(X)	0	±17	(X)	(X)	0	±12	(X)	(X)	0	±12	(X)	(X)	0	±17	(X)	(X)	0	±12	(X)	(X)	0	±12	(X)	(X)	0	±17	(X)	(X)	0	±17	(X)	(X)	16	±19	(X)	(X)	0
Housing unit without a mortgage (excluding units where SMOCAPI cannot be computed)	93	±65	93	(X)	336	±106	336	(X)	248	±100	248	(X)	189	±80	189	(X)	102	±45	102	(X)	92	±52	92	(X)	147	±71	147	(X)	268	±106	268	(X)	257	±98	257	(X)	217	±93	217	(X)	120	±91	120	(X)	200	±77	200	(X)	131
Less than 10.0 percent	38	±36	40.9%	±32.7	113	±71	33.6%	±17.9	95	±74	38.3%	±21.0	106	±73	56.1%	±26.7	24	±25	23.5%	±23.8	33	±28	35.9%	±28.2	62	±54	42.2%	±24.6	132	±71	49.3%	±18.4	138	±80	53.7%	±21.7	51	±37	23.5%	±17.2	0	±17	0.0%	±24.9	101	±63	50.5%	±21.7	71
10.0 to 14.9 percent	0	±12	0.0%	±30.4	60	±56	17.9%	±14.8	43	±43	17.3%	±16.9	0	±17	0.0%	±16.8	9	±15	8.8%	±13.4	7	±12	7.6%	±13.6	0	±17	0.0%	±21.0	59	±57	22.0%	±18.2	29	±31	11.3%	±11.6	24	±31	11.1%	±13.5	90	±84	75.0%	±31.8	22	±25	11.0%	±12.2	0
15.0 to 19.9 percent	55	±52	59.1%	±32.7	21	±26	6.3%	±7.4	14	±24	5.6%	±9.7	17	±27	9.0%	±14.0	22	±25	21.6%	±22.7	0	±12	0.0%	±30.6	12	±20	8.2%	±13.5	21	±26	7.8%	±9.9	57	±48	22.2%	±18.0	53	±55	24.4%	±24.1	0	±17	0.0%	±24.9	0	±12	0.0%	±16.0	29
20.0 to 24.9 percent	0	±12	0.0%	±30.4	27	±30	8.0%	±8.9	13	±21	5.2%	±8.8	44	±35	23.3%	±20.1	29	±26	28.4%	±23.8	0	±12	0.0%	±30.6	12	±19	8.2%	±13.1	0	±12	0.0%	±12.2	0	±12	0.0%	±12.7	55	±68	25.3%	±26.8	30	±38	25.0%	±31.8	7	±11	3.5%	±5.9	20
25.0 to 29.9 percent	0	±12	0.0%	±30.4	0	±12	0.0%	±9.9	27	±30	10.9%	±11.9	7	±16	3.7%	±8.8	18	±21	17.6%	±18.4	0	±12	0.0%	±30.6	0	±17	0.0%	±21.0	12	±21	4.5%	±8.0	0	±12	0.0%	±12.7	13	±27	6.0%	±11.3	0	±17	0.0%	±24.9	10	±14	5.0%	±7.4	0
30.0 to 34.9 percent	0	±12	0.0%	±30.4	0	±12	0.0%	±9.9	14	±24	5.6%	±9.4	0	±17	0.0%	±16.8	0	±12	0.0%	±28.3	11	±17	12.0%	±17.4	17	±27	11.6%	±19.2	0	±12	0.0%	±12.2	0	±12	0.0%	±12.7	0	±17	0.0%	±14.9	0	±17	0.0%	±24.9	17	±19	8.5%	±9.4	11
35.0 percent or more	0	±12	0.0%	±30.4	115	±59	34.2%	±16.5	42	±38	16.9%	±13.9	15	±25	7.9%	±13.2	0	±12	0.0%	±28.3	41	±40	44.6%	±29.7	44	±40	29.9%	±24.5	44	±45	16.4%	±16.0	33	±36	12.8%	±13.7	21	±24	9.7%	±10.3	0	±17	0.0%	±24.9	43	±34	21.5%	±15.7	0
Not computed	0	±12	(X)	(X)	0	±12	(X)	(X)	11	±20	(X)	(X)	0	±17	(X)	(X)	0	±12	(X)	(X)	0	±12	(X)	(X)	0	±17	(X)	(X)	15	±24	(X)	(X)	0	±12	(X)	(X)	0	±17	(X)	(X)	0	±17	(X)	(X)	12	±18	(X)	(X)	0
GROSS RENT
Occupied units paying rent	1,733	±145	1,733	(X)	1,827	±187	1,827	(X)	1,535	±206	1,535	(X)	1,834	±217	1,834	(X)	1,188	±137	1,188	(X)	1,591	±157	1,591	(X)	2,158	±159	2,158	(X)	1,930	±163	1,930	(X)	2,202	±168	2,202	(X)	2,225	±179	2,225	(X)	2,545	±235	2,545	(X)	1,142	±158	1,142	(X)	1,295
Less than $200	0	±12	0.0%	±2.0	0	±12	0.0%	±1.9	0	±12	0.0%	±2.3	17	±28	0.9%	±1.5	0	±12	0.0%	±2.9	0	±12	0.0%	±2.2	40	±45	1.9%	±2.1	34	±40	1.8%	±2.1	0	±12	0.0%	±1.6	0	±17	0.0%	±1.6	0	±17	0.0%	±1.4	0	±12	0.0%	±3.0	46
$200 to $299	192	±85	11.1%	±4.7	0	±12	0.0%	±1.9	0	±12	0.0%	±2.3	0	±17	0.0%	±1.9	8	±14	0.7%	±1.2	56	±33	3.5%	±2.1	232	±100	10.8%	±4.6	76	±35	3.9%	±1.8	148	±89	6.7%	±4.0	0	±17	0.0%	±1.6	45	±49	1.8%	±1.9	7	±12	0.6%	±1.0	89
$300 to $499	200	±90	11.5%	±5.1	0	±12	0.0%	±1.9	55	±47	3.6%	±3.1	43	±40	2.3%	±2.1	19	±21	1.6%	±1.8	285	±102	17.9%	±6.1	539	±167	25.0%	±7.4	91	±90	4.7%	±4.6	55	±44	2.5%	±2.0	121	±99	5.4%	±4.4	72	±59	2.8%	±2.3	52	±54	4.6%	±4.6	293
$500 to $749	8	±17	0.5%	±1.0	102	±97	5.6%	±5.3	94	±62	6.1%	±4.0	72	±50	3.9%	±2.8	15	±21	1.3%	±1.8	258	±104	16.2%	±6.1	545	±153	25.3%	±6.7	86	±77	4.5%	±4.0	154	±80	7.0%	±3.6	162	±79	7.3%	±3.7	371	±135	14.6%	±4.9	73	±46	6.4%	±4.0	193
$750 to $999	88	±58	5.1%	±3.3	185	±97	10.1%	±5.3	112	±94	7.3%	±6.0	107	±68	5.8%	±3.7	29	±29	2.4%	±2.5	216	±93	13.6%	±6.0	210	±94	9.7%	±4.4	127	±90	6.6%	±4.6	91	±73	4.1%	±3.3	421	±172	18.9%	±7.6	305	±115	12.0%	±4.5	171	±85	15.0%	±7.0	189
$1,000 to $1,499	341	±131	19.7%	±6.8	207	±108	11.3%	±5.7	279	±91	18.2%	±5.8	212	±133	11.6%	±7.4	204	±65	17.2%	±5.4	234	±117	14.7%	±7.1	327	±138	15.2%	±6.3	607	±176	31.5%	±8.6	339	±135	15.4%	±5.8	397	±147	17.8%	±6.6	570	±173	22.4%	±6.7	287	±104	25.1%	±7.6	339
$1,500 or more	904	±134	52.2%	±7.7	1,333	±201	73.0%	±8.1	995	±188	64.8%	±8.0	1,383	±259	75.4%	±9.0	913	±139	76.9%	±5.6	542	±127	34.1%	±7.2	265	±98	12.3%	±4.4	909	±162	47.1%	±8.0	1,415	±173	64.3%	±6.9	1,124	±219	50.5%	±8.6	1,182	±228	46.4%	±7.6	552	±97	48.3%	±7.7	146
Median (dollars)	1,544	±142	(X)	(X)	2,000+	***	(X)	(X)	2,000+	***	(X)	(X)	2,000+	***	(X)	(X)	2,000+	***	(X)	(X)	981	±210	(X)	(X)	570	±42	(X)	(X)	1,458	±124	(X)	(X)	1,849	±145	(X)	(X)	1,511	±202	(X)	(X)	1,428	±137	(X)	(X)	1,476	±133	(X)	(X)	778
No rent paid	94	±80	(X)	(X)	39	±47	(X)	(X)	49	±49	(X)	(X)	25	±31	(X)	(X)	43	±55	(X)	(X)	71	±69	(X)	(X)	12	±20	(X)	(X)	69	±60	(X)	(X)	31	±34	(X)	(X)	0	±17	(X)	(X)	76	±72	(X)	(X)	102	±104	(X)	(X)	51
GROSS RENT AS A PERCENTAGE OF HOUSEHOLD INCOME (GRAPI)
Occupied units paying rent (excluding units where GRAPI cannot be computed)	1,711	±147	1,711	(X)	1,811	±186	1,811	(X)	1,535	±206	1,535	(X)	1,834	±217	1,834	(X)	1,141	±138	1,141	(X)	1,571	±160	1,571	(X)	2,059	±160	2,059	(X)	1,912	±159	1,912	(X)	2,144	±162	2,144	(X)	2,169	±184	2,169	(X)	2,487	±224	2,487	(X)	1,078	±173	1,078	(X)	1,269
Less than 15.0 percent	215	±100	12.6%	±5.9	262	±100	14.5%	±5.6	356	±125	23.2%	±7.0	310	±148	16.9%	±7.7	255	±85	22.3%	±7.0	226	±95	14.4%	±5.9	337	±111	16.4%	±5.1	454	±146	23.7%	±7.3	576	±147	26.9%	±7.3	534	±187	24.6%	±8.3	378	±160	15.2%	±6.3	187	±93	17.3%	±8.6	168
15.0 to 19.9 percent	237	±104	13.9%	±5.8	425	±163	23.5%	±8.5	209	±105	13.6%	±7.1	363	±167	19.8%	±8.5	103	±57	9.0%	±5.1	143	±74	9.1%	±4.9	147	±76	7.1%	±3.7	423	±167	22.1%	±8.5	386	±144	18.0%	±6.7	377	±121	17.4%	±5.4	242	±121	9.7%	±5.0	122	±88	11.3%	±7.9	77
20.0 to 24.9 percent	338	±135	19.8%	±7.8	293	±105	16.2%	±5.9	199	±105	13.0%	±6.9	268	±145	14.6%	±7.7	143	±65	12.5%	±5.6	115	±63	7.3%	±4.0	317	±117	15.4%	±5.6	150	±78	7.8%	±4.1	305	±149	14.2%	±6.7	414	±202	19.1%	±9.0	436	±144	17.5%	±5.9	199	±102	18.5%	±8.1	191
25.0 to 29.9 percent	220	±98	12.9%	±5.7	158	±99	8.7%	±5.4	39	±39	2.5%	±2.5	131	±99	7.1%	±5.5	198	±83	17.4%	±6.5	207	±100	13.2%	±6.2	193	±93	9.4%	±4.6	149	±74	7.8%	±3.9	211	±123	9.8%	±5.6	213	±127	9.8%	±5.8	321	±126	12.9%	±4.8	75	±42	7.0%	±3.9	81
30.0 to 34.9 percent	161	±97	9.4%	±5.5	156	±130	8.6%	±7.0	59	±46	3.8%	±2.9	88	±61	4.8%	±3.3	53	±39	4.6%	±3.2	122	±70	7.8%	±4.5	189	±92	9.2%	±4.5	182	±75	9.5%	±4.1	239	±120	11.1%	±5.4	116	±82	5.3%	±3.8	151	±124	6.1%	±5.0	107	±50	9.9%	±4.7	230
35.0 percent or more	540	±179	31.6%	±9.8	517	±179	28.5%	±9.3	673	±182	43.8%	±9.9	674	±208	36.8%	±10.5	389	±99	34.1%	±7.8	758	±195	48.2%	±10.6	876	±175	42.5%	±7.1	554	±166	29.0%	±7.9	427	±146	19.9%	±6.5	515	±148	23.7%	±7.3	959	±227	38.6%	±8.1	388	±113	36.0%	±8.4	522
Not computed	116	±83	(X)	(X)	55	±55	(X)	(X)	49	±49	(X)	(X)	25	±31	(X)	(X)	90	±75	(X)	(X)	91	±74	(X)	(X)	111	±84	(X)	(X)	87	±59	(X)	(X)	89	±74	(X)	(X)	56	±40	(X)	(X)	134	±74	(X)	(X)	166	±127	(X)	(X)	77
[truncated: 739 more columns]
