# Supplementary material for: Estimating the Health Effects of Adding Bicycle and Pedestrian Paths at the Census Tract Level: Multiple Model Comparison
Source: JMIR Public Health Surveill. 2022 Aug 24;8(8):e37379. doi: 10.2196/37379 (PMC9453587; doi:10.2196/37379)
Supplement: Multimedia Appendix 1 [file publichealth_v8i8e37379_app1.zip › appendix_1/san-francisco/DP04-HOUSING/2012/ACS_2012_DP04_data.csv]

Label (Grouping)	Census Tract 101, San Francisco County, California!!Estimate	Census Tract 101, San Francisco County, California!!Margin of Error	Census Tract 101, San Francisco County, California!!Percent	Census Tract 101, San Francisco County, California!!Percent Margin of Error	Census Tract 102, San Francisco County, California!!Estimate	Census Tract 102, San Francisco County, California!!Margin of Error	Census Tract 102, San Francisco County, California!!Percent	Census Tract 102, San Francisco County, California!!Percent Margin of Error	Census Tract 103, San Francisco County, California!!Estimate	Census Tract 103, San Francisco County, California!!Margin of Error	Census Tract 103, San Francisco County, California!!Percent	Census Tract 103, San Francisco County, California!!Percent Margin of Error	Census Tract 104, San Francisco County, California!!Estimate	Census Tract 104, San Francisco County, California!!Margin of Error	Census Tract 104, San Francisco County, California!!Percent	Census Tract 104, San Francisco County, California!!Percent Margin of Error	Census Tract 105, San Francisco County, California!!Estimate	Census Tract 105, San Francisco County, California!!Margin of Error	Census Tract 105, San Francisco County, California!!Percent	Census Tract 105, San Francisco County, California!!Percent Margin of Error	Census Tract 106, San Francisco County, California!!Estimate	Census Tract 106, San Francisco County, California!!Margin of Error	Census Tract 106, San Francisco County, California!!Percent	Census Tract 106, San Francisco County, California!!Percent Margin of Error	Census Tract 107, San Francisco County, California!!Estimate	Census Tract 107, San Francisco County, California!!Margin of Error	Census Tract 107, San Francisco County, California!!Percent	Census Tract 107, San Francisco County, California!!Percent Margin of Error	Census Tract 108, San Francisco County, California!!Estimate	Census Tract 108, San Francisco County, California!!Margin of Error	Census Tract 108, San Francisco County, California!!Percent	Census Tract 108, San Francisco County, California!!Percent Margin of Error	Census Tract 109, San Francisco County, California!!Estimate	Census Tract 109, San Francisco County, California!!Margin of Error	Census Tract 109, San Francisco County, California!!Percent	Census Tract 109, San Francisco County, California!!Percent Margin of Error	Census Tract 110, San Francisco County, California!!Estimate	Census Tract 110, San Francisco County, California!!Margin of Error	Census Tract 110, San Francisco County, California!!Percent	Census Tract 110, San Francisco County, California!!Percent Margin of Error	Census Tract 111, San Francisco County, California!!Estimate	Census Tract 111, San Francisco County, California!!Margin of Error	Census Tract 111, San Francisco County, California!!Percent	Census Tract 111, San Francisco County, California!!Percent Margin of Error	Census Tract 112, San Francisco County, California!!Estimate	Census Tract 112, San Francisco County, California!!Margin of Error	Census Tract 112, San Francisco County, California!!Percent	Census Tract 112, San Francisco County, California!!Percent Margin of Error	Census Tract 113, San Francisco County, California!!Estimate
HOUSING OCCUPANCY
Total housing units	2,319	±110	2,319	(X)	2,946	±104	2,946	(X)	2,254	±102	2,254	(X)	2,889	±99	2,889	(X)	1,946	±41	1,946	(X)	2,207	±77	2,207	(X)	2,927	±87	2,927	(X)	2,785	±66	2,785	(X)	2,930	±52	2,930	(X)	2,728	±109	2,728	(X)	3,181	±147	3,181	(X)	2,374	±33	2,374	(X)	1,660
Occupied housing units	2,210	±138	95.3%	±4.2	2,675	±155	90.8%	±4.8	1,941	±170	86.1%	±7.2	2,447	±200	84.7%	±6.2	1,578	±158	81.1%	±8.1	1,887	±151	85.5%	±6.4	2,669	±159	91.2%	±4.6	2,467	±179	88.6%	±5.8	2,737	±136	93.4%	±4.3	2,675	±107	98.1%	±3.1	2,909	±213	91.4%	±4.9	1,609	±160	67.8%	±6.8	1,554
Vacant housing units	109	±97	4.7%	±4.2	271	±143	9.2%	±4.8	313	±167	13.9%	±7.2	442	±181	15.3%	±6.2	368	±160	18.9%	±8.1	320	±141	14.5%	±6.4	258	±135	8.8%	±4.6	318	±162	11.4%	±5.8	193	±127	6.6%	±4.3	53	±87	1.9%	±3.1	272	±157	8.6%	±4.9	765	±162	32.2%	±6.8	106
Homeowner vacancy rate	0.0	±10.9	(X)	(X)	1.7	±2.6	(X)	(X)	0.0	±7.6	(X)	(X)	0.0	±4.8	(X)	(X)	9.7	±10.8	(X)	(X)	17.9	±25.8	(X)	(X)	0.0	±17.6	(X)	(X)	0.0	±7.0	(X)	(X)	12.1	±12.8	(X)	(X)	0.0	±11.7	(X)	(X)	0.0	±11.6	(X)	(X)	0.0	±7.2	(X)	(X)	0.0
Rental vacancy rate	1.6	±2.6	(X)	(X)	3.9	±3.9	(X)	(X)	6.5	±6.1	(X)	(X)	6.6	±5.7	(X)	(X)	0.0	±3.1	(X)	(X)	5.6	±4.3	(X)	(X)	4.7	±3.6	(X)	(X)	5.4	±5.8	(X)	(X)	1.9	±3.1	(X)	(X)	2.2	±3.5	(X)	(X)	5.0	±4.5	(X)	(X)	16.6	±8.8	(X)	(X)	5.3
UNITS IN STRUCTURE
Total housing units	2,319	±110	2,319	(X)	2,946	±104	2,946	(X)	2,254	±102	2,254	(X)	2,889	±99	2,889	(X)	1,946	±41	1,946	(X)	2,207	±77	2,207	(X)	2,927	±87	2,927	(X)	2,785	±66	2,785	(X)	2,930	±52	2,930	(X)	2,728	±109	2,728	(X)	3,181	±147	3,181	(X)	2,374	±33	2,374	(X)	1,660
1-unit, detached	15	±20	0.6%	±0.8	174	±74	5.9%	±2.5	140	±111	6.2%	±4.9	118	±71	4.1%	±2.5	31	±30	1.6%	±1.5	42	±73	1.9%	±3.3	103	±77	3.5%	±2.6	103	±61	3.7%	±2.2	98	±64	3.3%	±2.2	50	±34	1.8%	±1.3	22	±26	0.7%	±0.8	74	±77	3.1%	±3.2	13
1-unit, attached	43	±56	1.9%	±2.4	93	±52	3.2%	±1.8	70	±75	3.1%	±3.3	103	±95	3.6%	±3.3	71	±48	3.6%	±2.5	11	±17	0.5%	±0.8	135	±93	4.6%	±3.2	195	±87	7.0%	±3.1	27	±28	0.9%	±1.0	51	±47	1.9%	±1.8	75	±93	2.4%	±2.9	74	±82	3.1%	±3.4	24
2 units	139	±88	6.0%	±3.8	187	±86	6.3%	±2.9	463	±157	20.5%	±6.9	465	±165	16.1%	±5.7	0	±13	0.0%	±1.9	89	±61	4.0%	±2.8	168	±91	5.7%	±3.1	123	±91	4.4%	±3.2	374	±156	12.8%	±5.3	168	±103	6.2%	±3.8	51	±84	1.6%	±2.6	174	±102	7.3%	±4.3	149
3 or 4 units	189	±91	8.2%	±3.9	508	±163	17.2%	±5.5	545	±128	24.2%	±5.8	776	±170	26.9%	±5.9	0	±13	0.0%	±1.9	744	±186	33.7%	±8.2	206	±102	7.0%	±3.5	459	±160	16.5%	±5.7	345	±104	11.8%	±3.5	243	±120	8.9%	±4.4	200	±114	6.3%	±3.6	274	±127	11.5%	±5.3	144
5 to 9 units	140	±72	6.0%	±3.2	507	±184	17.2%	±6.1	576	±158	25.6%	±6.9	752	±177	26.0%	±6.1	0	±13	0.0%	±1.9	491	±163	22.2%	±7.3	334	±145	11.4%	±5.0	605	±163	21.7%	±5.9	693	±178	23.7%	±6.1	686	±171	25.1%	±6.5	487	±145	15.3%	±4.4	351	±105	14.8%	±4.4	167
10 to 19 units	278	±100	12.0%	±4.4	508	±131	17.2%	±4.5	159	±97	7.1%	±4.3	286	±142	9.9%	±4.9	0	±13	0.0%	±1.9	212	±100	9.6%	±4.5	218	±114	7.4%	±3.9	670	±175	24.1%	±6.3	493	±148	16.8%	±5.1	821	±162	30.1%	±5.7	906	±203	28.5%	±6.3	599	±144	25.2%	±6.0	238
20 or more units	1,515	±191	65.3%	±6.7	969	±163	32.9%	±5.4	301	±127	13.4%	±5.5	389	±120	13.5%	±4.1	1,844	±71	94.8%	±2.9	618	±154	28.0%	±7.0	1,763	±207	60.2%	±6.8	630	±164	22.6%	±5.8	900	±164	30.7%	±5.6	690	±178	25.3%	±6.2	1,440	±189	45.3%	±5.4	828	±168	34.9%	±7.0	925
Mobile home	0	±13	0.0%	±1.6	0	±13	0.0%	±1.3	0	±13	0.0%	±1.6	0	±13	0.0%	±1.3	0	±13	0.0%	±1.9	0	±13	0.0%	±1.7	0	±18	0.0%	±1.3	0	±13	0.0%	±1.3	0	±13	0.0%	±1.3	19	±31	0.7%	±1.1	0	±18	0.0%	±1.2	0	±13	0.0%	±1.6	0
Boat, RV, van, etc.	0	±13	0.0%	±1.6	0	±13	0.0%	±1.3	0	±13	0.0%	±1.6	0	±13	0.0%	±1.3	0	±13	0.0%	±1.9	0	±13	0.0%	±1.7	0	±18	0.0%	±1.3	0	±13	0.0%	±1.3	0	±13	0.0%	±1.3	0	±18	0.0%	±1.4	0	±18	0.0%	±1.2	0	±13	0.0%	±1.6	0
YEAR STRUCTURE BUILT
Total housing units	2,319	±110	2,319	(X)	2,946	±104	2,946	(X)	2,254	±102	2,254	(X)	2,889	±99	2,889	(X)	1,946	±41	1,946	(X)	2,207	±77	2,207	(X)	2,927	±87	2,927	(X)	2,785	±66	2,785	(X)	2,930	±52	2,930	(X)	2,728	±109	2,728	(X)	3,181	±147	3,181	(X)	2,374	±33	2,374	(X)	1,660
Built 2010 or later	0	±13	0.0%	±1.6	0	±13	0.0%	±1.3	0	±13	0.0%	±1.6	0	±13	0.0%	±1.3	0	±13	0.0%	±1.9	0	±13	0.0%	±1.7	0	±18	0.0%	±1.3	0	±13	0.0%	±1.3	0	±13	0.0%	±1.3	0	±18	0.0%	±1.4	0	±18	0.0%	±1.2	0	±13	0.0%	±1.6	0
Built 2000 to 2009	347	±112	15.0%	±4.8	34	±37	1.2%	±1.3	51	±61	2.3%	±2.7	0	±13	0.0%	±1.3	92	±54	4.7%	±2.7	0	±13	0.0%	±1.7	0	±18	0.0%	±1.3	29	±33	1.0%	±1.2	59	±40	2.0%	±1.4	100	±78	3.7%	±2.8	150	±80	4.7%	±2.5	58	±64	2.4%	±2.7	5
Built 1990 to 1999	149	±62	6.4%	±2.7	79	±61	2.7%	±2.1	24	±29	1.1%	±1.3	380	±121	13.2%	±4.2	9	±16	0.5%	±0.8	32	±35	1.4%	±1.6	0	±18	0.0%	±1.3	88	±51	3.2%	±1.8	49	±29	1.7%	±1.0	11	±19	0.4%	±0.7	134	±59	4.2%	±1.9	60	±65	2.5%	±2.7	48
Built 1980 to 1989	378	±130	16.3%	±5.5	74	±55	2.5%	±1.9	70	±85	3.1%	±3.7	134	±103	4.6%	±3.5	410	±113	21.1%	±5.7	42	±43	1.9%	±1.9	96	±90	3.3%	±3.1	75	±62	2.7%	±2.2	173	±93	5.9%	±3.2	219	±133	8.0%	±4.8	154	±83	4.8%	±2.6	30	±29	1.3%	±1.2	121
Built 1970 to 1979	394	±128	17.0%	±5.7	221	±131	7.5%	±4.5	47	±72	2.1%	±3.2	154	±80	5.3%	±2.8	701	±149	36.0%	±7.7	282	±115	12.8%	±5.2	143	±95	4.9%	±3.2	111	±73	4.0%	±2.6	29	±34	1.0%	±1.2	221	±116	8.1%	±4.3	99	±59	3.1%	±1.9	62	±47	2.6%	±2.0	47
Built 1960 to 1969	539	±160	23.2%	±6.7	229	±84	7.8%	±2.8	62	±46	2.8%	±2.1	275	±129	9.5%	±4.4	643	±127	33.0%	±6.4	114	±81	5.2%	±3.7	245	±115	8.4%	±3.9	294	±102	10.6%	±3.6	146	±90	5.0%	±3.0	284	±123	10.4%	±4.5	55	±56	1.7%	±1.7	426	±130	17.9%	±5.4	69
Built 1950 to 1959	117	±60	5.0%	±2.6	342	±114	11.6%	±3.9	240	±142	10.6%	±6.1	169	±82	5.8%	±2.8	55	±35	2.8%	±1.8	146	±96	6.6%	±4.4	353	±145	12.1%	±5.0	139	±78	5.0%	±2.8	59	±48	2.0%	±1.6	198	±86	7.3%	±3.2	237	±106	7.5%	±3.3	204	±108	8.6%	±4.6	70
Built 1940 to 1949	98	±97	4.2%	±4.2	103	±68	3.5%	±2.3	29	±39	1.3%	±1.7	165	±100	5.7%	±3.5	0	±13	0.0%	±1.9	82	±65	3.7%	±2.9	22	±36	0.8%	±1.2	168	±93	6.0%	±3.3	101	±57	3.4%	±2.0	141	±73	5.2%	±2.7	305	±131	9.6%	±4.1	49	±38	2.1%	±1.6	62
Built 1939 or earlier	297	±107	12.8%	±4.5	1,864	±198	63.3%	±6.2	1,731	±191	76.8%	±8.0	1,612	±217	55.8%	±7.4	36	±34	1.8%	±1.7	1,509	±213	68.4%	±9.1	2,068	±187	70.7%	±5.9	1,881	±182	67.5%	±6.2	2,314	±166	79.0%	±5.4	1,554	±217	57.0%	±7.7	2,047	±224	64.4%	±6.1	1,485	±159	62.6%	±6.7	1,238
ROOMS
Total housing units	2,319	±110	2,319	(X)	2,946	±104	2,946	(X)	2,254	±102	2,254	(X)	2,889	±99	2,889	(X)	1,946	±41	1,946	(X)	2,207	±77	2,207	(X)	2,927	±87	2,927	(X)	2,785	±66	2,785	(X)	2,930	±52	2,930	(X)	2,728	±109	2,728	(X)	3,181	±147	3,181	(X)	2,374	±33	2,374	(X)	1,660
1 room	534	±194	23.0%	±8.1	278	±145	9.4%	±4.9	176	±127	7.8%	±5.6	185	±117	6.4%	±4.0	203	±117	10.4%	±6.0	598	±210	27.1%	±9.4	1,413	±208	48.3%	±6.7	152	±106	5.5%	±3.8	362	±156	12.4%	±5.3	384	±162	14.1%	±6.0	623	±199	19.6%	±6.2	231	±126	9.7%	±5.3	426
2 rooms	390	±144	16.8%	±6.1	402	±162	13.6%	±5.4	156	±68	6.9%	±3.0	239	±113	8.3%	±3.9	264	±99	13.6%	±5.1	265	±131	12.0%	±5.9	298	±132	10.2%	±4.5	258	±134	9.3%	±4.7	221	±86	7.5%	±2.9	194	±89	7.1%	±3.2	675	±167	21.2%	±5.2	163	±91	6.9%	±3.8	469
3 rooms	792	±177	34.2%	±7.3	857	±174	29.1%	±6.0	235	±130	10.4%	±5.7	605	±180	20.9%	±6.4	512	±139	26.3%	±7.1	621	±187	28.1%	±8.5	318	±131	10.9%	±4.5	862	±178	31.0%	±6.4	499	±159	17.0%	±5.5	792	±184	29.0%	±6.7	895	±209	28.1%	±6.3	682	±177	28.7%	±7.4	362
4 rooms	314	±98	13.5%	±4.4	607	±164	20.6%	±5.4	607	±142	26.9%	±6.7	879	±239	30.4%	±8.2	519	±139	26.7%	±7.1	319	±130	14.5%	±5.9	404	±149	13.8%	±5.1	747	±196	26.8%	±7.0	820	±176	28.0%	±5.8	676	±171	24.8%	±6.1	428	±139	13.5%	±4.3	444	±117	18.7%	±4.9	177
5 rooms	229	±88	9.9%	±3.8	340	±123	11.5%	±4.1	546	±166	24.2%	±7.0	629	±190	21.8%	±6.4	133	±62	6.8%	±3.1	247	±117	11.2%	±5.3	156	±99	5.3%	±3.4	268	±109	9.6%	±3.9	589	±148	20.1%	±5.0	389	±144	14.3%	±5.3	412	±167	13.0%	±5.3	314	±113	13.2%	±4.8	92
6 rooms	36	±34	1.6%	±1.4	159	±64	5.4%	±2.2	332	±147	14.7%	±6.5	230	±134	8.0%	±4.6	152	±81	7.8%	±4.2	108	±91	4.9%	±4.1	100	±75	3.4%	±2.6	314	±159	11.3%	±5.7	288	±124	9.8%	±4.3	181	±123	6.6%	±4.5	50	±68	1.6%	±2.2	357	±137	15.0%	±5.8	40
7 rooms	24	±26	1.0%	±1.1	70	±56	2.4%	±1.9	149	±105	6.6%	±4.7	65	±55	2.2%	±1.9	127	±80	6.5%	±4.1	0	±13	0.0%	±1.7	77	±72	2.6%	±2.5	23	±27	0.8%	±0.9	70	±75	2.4%	±2.6	23	±27	0.8%	±1.0	48	±47	1.5%	±1.5	132	±103	5.6%	±4.3	47
8 rooms	0	±13	0.0%	±1.6	117	±89	4.0%	±3.0	14	±23	0.6%	±1.0	29	±46	1.0%	±1.6	36	±29	1.8%	±1.5	0	±13	0.0%	±1.7	57	±39	1.9%	±1.3	0	±13	0.0%	±1.3	17	±24	0.6%	±0.8	30	±35	1.1%	±1.3	18	±21	0.6%	±0.7	0	±13	0.0%	±1.6	38
9 rooms or more	0	±13	0.0%	±1.6	116	±65	3.9%	±2.2	39	±56	1.7%	±2.5	28	±45	1.0%	±1.5	0	±13	0.0%	±1.9	49	±39	2.2%	±1.8	104	±61	3.6%	±2.1	161	±87	5.8%	±3.1	64	±49	2.2%	±1.7	59	±47	2.2%	±1.7	32	±35	1.0%	±1.1	51	±58	2.1%	±2.4	9
Median rooms	2.8	±0.2	(X)	(X)	3.4	±0.3	(X)	(X)	4.4	±0.3	(X)	(X)	4.0	±0.2	(X)	(X)	3.5	±0.3	(X)	(X)	2.9	±0.4	(X)	(X)	1.7	±0.5	(X)	(X)	3.7	±0.3	(X)	(X)	4.0	±0.2	(X)	(X)	3.5	±0.3	(X)	(X)	2.8	±0.2	(X)	(X)	3.8	±0.4	(X)	(X)	2.4
BEDROOMS
Total housing units	2,319	±110	2,319	(X)	2,946	±104	2,946	(X)	2,254	±102	2,254	(X)	2,889	±99	2,889	(X)	1,946	±41	1,946	(X)	2,207	±77	2,207	(X)	2,927	±87	2,927	(X)	2,785	±66	2,785	(X)	2,930	±52	2,930	(X)	2,728	±109	2,728	(X)	3,181	±147	3,181	(X)	2,374	±33	2,374	(X)	1,660
No bedroom	617	±183	26.6%	±7.6	391	±152	13.3%	±5.1	190	±127	8.4%	±5.6	227	±122	7.9%	±4.2	240	±117	12.3%	±6.0	598	±210	27.1%	±9.4	1,413	±208	48.3%	±6.7	271	±125	9.7%	±4.4	477	±143	16.3%	±4.9	415	±165	15.2%	±6.0	950	±218	29.9%	±6.7	267	±128	11.2%	±5.4	511
1 bedroom	1,008	±172	43.5%	±6.9	1,430	±236	48.5%	±7.7	559	±154	24.8%	±6.9	1,068	±211	37.0%	±7.3	818	±152	42.0%	±7.7	804	±185	36.4%	±8.4	661	±178	22.6%	±6.2	1,175	±212	42.2%	±7.4	1,064	±189	36.3%	±6.5	1,119	±211	41.0%	±7.5	1,400	±251	44.0%	±7.5	1,023	±191	43.1%	±7.9	636
2 bedrooms	546	±110	23.5%	±5.1	706	±187	24.0%	±6.3	1,036	±195	46.0%	±8.2	1,150	±202	39.8%	±6.8	649	±129	33.4%	±6.6	559	±161	25.3%	±7.3	409	±160	14.0%	±5.4	945	±201	33.9%	±7.3	930	±175	31.7%	±5.8	779	±213	28.6%	±7.9	413	±163	13.0%	±5.1	657	±184	27.7%	±7.7	331
3 bedrooms	102	±53	4.4%	±2.3	230	±97	7.8%	±3.3	328	±157	14.6%	±7.0	416	±162	14.4%	±5.6	229	±114	11.8%	±5.8	202	±122	9.2%	±5.5	176	±97	6.0%	±3.3	256	±129	9.2%	±4.6	405	±142	13.8%	±4.9	261	±145	9.6%	±5.3	364	±164	11.4%	±5.2	219	±101	9.2%	±4.3	141
4 bedrooms	46	±35	2.0%	±1.5	125	±75	4.2%	±2.6	110	±76	4.9%	±3.4	28	±45	1.0%	±1.5	10	±17	0.5%	±0.9	25	±32	1.1%	±1.4	149	±90	5.1%	±3.1	94	±70	3.4%	±2.5	30	±29	1.0%	±1.0	112	±86	4.1%	±3.1	22	±26	0.7%	±0.8	121	±74	5.1%	±3.1	41
5 or more bedrooms	0	±13	0.0%	±1.6	64	±50	2.2%	±1.7	31	±55	1.4%	±2.4	0	±13	0.0%	±1.3	0	±13	0.0%	±1.9	19	±22	0.9%	±1.0	119	±71	4.1%	±2.4	44	±44	1.6%	±1.6	24	±27	0.8%	±0.9	42	±39	1.5%	±1.4	32	±35	1.0%	±1.1	87	±80	3.7%	±3.4	0
HOUSING TENURE
Occupied housing units	2,210	±138	2,210	(X)	2,675	±155	2,675	(X)	1,941	±170	1,941	(X)	2,447	±200	2,447	(X)	1,578	±158	1,578	(X)	1,887	±151	1,887	(X)	2,669	±159	2,669	(X)	2,467	±179	2,467	(X)	2,737	±136	2,737	(X)	2,675	±107	2,675	(X)	2,909	±213	2,909	(X)	1,609	±160	1,609	(X)	1,554
Owner-occupied	325	±101	14.7%	±4.7	831	±160	31.1%	±6.1	474	±132	24.4%	±6.7	766	±198	31.3%	±7.2	369	±96	23.4%	±5.4	147	±67	7.8%	±3.6	193	±87	7.2%	±3.2	515	±142	20.9%	±5.7	655	±155	23.9%	±5.4	300	±129	11.2%	±4.7	305	±122	10.5%	±4.3	470	±120	29.2%	±7.0	183
Renter-occupied	1,885	±180	85.3%	±4.7	1,844	±210	68.9%	±6.1	1,467	±195	75.6%	±6.7	1,681	±204	68.7%	±7.2	1,209	±143	76.6%	±5.4	1,740	±167	92.2%	±3.6	2,476	±164	92.8%	±3.2	1,952	±212	79.1%	±5.7	2,082	±168	76.1%	±5.4	2,375	±141	88.8%	±4.7	2,604	±248	89.5%	±4.3	1,139	±165	70.8%	±7.0	1,371
Average household size of owner-occupied unit	1.66	±0.23	(X)	(X)	1.81	±0.24	(X)	(X)	2.07	±0.65	(X)	(X)	1.64	±0.28	(X)	(X)	1.83	±0.23	(X)	(X)	1.46	±0.29	(X)	(X)	2.60	±0.82	(X)	(X)	1.79	±0.25	(X)	(X)	1.70	±0.21	(X)	(X)	1.87	±0.36	(X)	(X)	1.77	±0.37	(X)	(X)	2.20	±0.34	(X)	(X)	1.87
Average household size of renter-occupied unit	1.62	±0.14	(X)	(X)	1.37	±0.11	(X)	(X)	2.33	±0.23	(X)	(X)	2.07	±0.27	(X)	(X)	1.51	±0.11	(X)	(X)	2.13	±0.25	(X)	(X)	2.04	±0.17	(X)	(X)	1.99	±0.18	(X)	(X)	1.76	±0.12	(X)	(X)	1.97	±0.17	(X)	(X)	1.66	±0.14	(X)	(X)	1.87	±0.23	(X)	(X)	2.11
YEAR HOUSEHOLDER MOVED INTO UNIT
Occupied housing units	2,210	±138	2,210	(X)	2,675	±155	2,675	(X)	1,941	±170	1,941	(X)	2,447	±200	2,447	(X)	1,578	±158	1,578	(X)	1,887	±151	1,887	(X)	2,669	±159	2,669	(X)	2,467	±179	2,467	(X)	2,737	±136	2,737	(X)	2,675	±107	2,675	(X)	2,909	±213	2,909	(X)	1,609	±160	1,609	(X)	1,554
Moved in 2010 or later	362	±150	16.4%	±6.6	291	±121	10.9%	±4.7	394	±163	20.3%	±7.9	341	±138	13.9%	±5.7	150	±76	9.5%	±4.6	162	±91	8.6%	±4.8	413	±138	15.5%	±5.1	270	±122	10.9%	±4.8	314	±118	11.5%	±4.3	560	±204	20.9%	±7.6	392	±149	13.5%	±4.8	109	±61	6.8%	±3.7	151
Moved in 2000 to 2009	1,410	±182	63.8%	±6.8	1,530	±227	57.2%	±6.8	822	±192	42.3%	±9.1	1,153	±227	47.1%	±8.2	954	±152	60.5%	±6.4	1,218	±209	64.5%	±9.1	1,328	±220	49.8%	±7.5	1,137	±216	46.1%	±7.7	1,566	±182	57.2%	±6.1	1,257	±231	47.0%	±8.5	1,820	±236	62.6%	±6.8	927	±156	57.6%	±7.8	673
Moved in 1990 to 1999	256	±86	11.6%	±4.0	372	±127	13.9%	±4.7	328	±117	16.9%	±6.2	449	±165	18.3%	±6.4	173	±63	11.0%	±3.9	239	±110	12.7%	±5.6	532	±151	19.9%	±5.4	555	±155	22.5%	±6.2	397	±105	14.5%	±3.8	304	±102	11.4%	±3.8	353	±124	12.1%	±4.2	201	±83	12.5%	±4.9	389
Moved in 1980 to 1989	142	±75	6.4%	±3.4	186	±103	7.0%	±3.8	123	±62	6.3%	±3.1	218	±101	8.9%	±4.1	201	±66	12.7%	±4.2	136	±88	7.2%	±4.7	208	±95	7.8%	±3.7	137	±85	5.6%	±3.5	138	±66	5.0%	±2.4	301	±90	11.3%	±3.4	170	±75	5.8%	±2.6	171	±94	10.6%	±5.7	112
Moved in 1970 to 1979	40	±28	1.8%	±1.3	216	±87	8.1%	±3.3	131	±79	6.7%	±4.0	218	±105	8.9%	±4.3	44	±30	2.8%	±1.9	75	±66	4.0%	±3.6	40	±37	1.5%	±1.4	203	±99	8.2%	±4.0	170	±70	6.2%	±2.6	80	±49	3.0%	±1.9	100	±75	3.4%	±2.5	115	±52	7.1%	±3.2	121
Moved in 1969 or earlier	0	±13	0.0%	±1.7	80	±50	3.0%	±1.9	143	±69	7.4%	±3.5	68	±48	2.8%	±1.9	56	±43	3.5%	±2.7	57	±43	3.0%	±2.3	148	±81	5.5%	±3.1	165	±63	6.7%	±2.5	152	±94	5.6%	±3.4	173	±95	6.5%	±3.5	74	±71	2.5%	±2.5	86	±50	5.3%	±3.1	108
VEHICLES AVAILABLE
Occupied housing units	2,210	±138	2,210	(X)	2,675	±155	2,675	(X)	1,941	±170	1,941	(X)	2,447	±200	2,447	(X)	1,578	±158	1,578	(X)	1,887	±151	1,887	(X)	2,669	±159	2,669	(X)	2,467	±179	2,467	(X)	2,737	±136	2,737	(X)	2,675	±107	2,675	(X)	2,909	±213	2,909	(X)	1,609	±160	1,609	(X)	1,554
No vehicles available	928	±160	42.0%	±6.4	743	±163	27.8%	±6.2	754	±183	38.8%	±8.7	788	±183	32.2%	±6.8	546	±125	34.6%	±7.4	1,118	±161	59.2%	±8.6	2,181	±199	81.7%	±5.5	1,118	±200	45.3%	±6.9	1,281	±183	46.8%	±6.7	1,429	±212	53.4%	±7.9	1,999	±242	68.7%	±6.8	750	±132	46.6%	±7.3	1,290
1 vehicle available	1,056	±156	47.8%	±6.1	1,443	±234	53.9%	±7.2	744	±169	38.3%	±8.2	1,282	±218	52.4%	±7.6	946	±161	59.9%	±7.7	542	±144	28.7%	±6.8	292	±117	10.9%	±4.4	878	±197	35.6%	±7.7	1,096	±209	40.0%	±7.1	912	±202	34.1%	±7.4	712	±184	24.5%	±6.1	610	±145	37.9%	±7.6	226
2 vehicles available	226	±77	10.2%	±3.6	311	±115	11.6%	±4.2	383	±161	19.7%	±8.1	377	±132	15.4%	±5.4	67	±44	4.2%	±2.8	177	±115	9.4%	±5.9	149	±77	5.6%	±2.9	402	±148	16.3%	±6.0	316	±122	11.5%	±4.4	239	±132	8.9%	±4.9	186	±125	6.4%	±4.2	145	±87	9.0%	±5.4	29
3 or more vehicles available	0	±13	0.0%	±1.7	178	±91	6.7%	±3.5	60	±63	3.1%	±3.3	0	±13	0.0%	±1.5	19	±22	1.2%	±1.3	50	±59	2.6%	±3.1	47	±59	1.8%	±2.2	69	±58	2.8%	±2.3	44	±36	1.6%	±1.3	95	±65	3.6%	±2.5	12	±21	0.4%	±0.7	104	±98	6.5%	±6.1	9
HOUSE HEATING FUEL
Occupied housing units	2,210	±138	2,210	(X)	2,675	±155	2,675	(X)	1,941	±170	1,941	(X)	2,447	±200	2,447	(X)	1,578	±158	1,578	(X)	1,887	±151	1,887	(X)	2,669	±159	2,669	(X)	2,467	±179	2,467	(X)	2,737	±136	2,737	(X)	2,675	±107	2,675	(X)	2,909	±213	2,909	(X)	1,609	±160	1,609	(X)	1,554
Utility gas	472	±131	21.4%	±6.0	1,596	±192	59.7%	±6.7	1,375	±202	70.8%	±8.0	1,457	±237	59.5%	±8.2	624	±132	39.5%	±7.2	751	±177	39.8%	±8.6	1,093	±149	41.0%	±5.2	1,092	±195	44.3%	±7.3	1,685	±197	61.6%	±6.6	1,701	±222	63.6%	±7.8	1,613	±250	55.4%	±7.0	772	±164	48.0%	±9.2	686
Bottled, tank, or LP gas	0	±13	0.0%	±1.7	19	±30	0.7%	±1.1	55	±53	2.8%	±2.7	49	±53	2.0%	±2.2	21	±25	1.3%	±1.6	22	±35	1.2%	±1.8	31	±35	1.2%	±1.3	0	±13	0.0%	±1.5	40	±38	1.5%	±1.4	62	±50	2.3%	±1.9	39	±44	1.3%	±1.5	11	±18	0.7%	±1.1	17
Electricity	1,665	±192	75.3%	±6.6	766	±183	28.6%	±6.4	430	±146	22.2%	±7.2	907	±204	37.1%	±7.8	871	±149	55.2%	±7.8	898	±183	47.6%	±9.3	1,004	±203	37.6%	±6.9	983	±205	39.8%	±7.4	865	±175	31.6%	±6.2	691	±171	25.8%	±6.2	1,035	±191	35.6%	±6.3	664	±163	41.3%	±9.3	642
Fuel oil, kerosene, etc.	0	±13	0.0%	±1.7	13	±20	0.5%	±0.8	29	±31	1.5%	±1.6	0	±13	0.0%	±1.5	0	±13	0.0%	±2.3	0	±13	0.0%	±2.0	0	±18	0.0%	±1.4	48	±54	1.9%	±2.2	0	±13	0.0%	±1.4	0	±18	0.0%	±1.4	0	±18	0.0%	±1.3	42	±40	2.6%	±2.5	0
Coal or coke	0	±13	0.0%	±1.7	0	±13	0.0%	±1.4	0	±13	0.0%	±1.9	0	±13	0.0%	±1.5	0	±13	0.0%	±2.3	0	±13	0.0%	±2.0	0	±18	0.0%	±1.4	0	±13	0.0%	±1.5	0	±13	0.0%	±1.4	0	±18	0.0%	±1.4	0	±18	0.0%	±1.3	0	±13	0.0%	±2.3	0
Wood	0	±13	0.0%	±1.7	27	±37	1.0%	±1.4	0	±13	0.0%	±1.9	0	±13	0.0%	±1.5	0	±13	0.0%	±2.3	0	±13	0.0%	±2.0	0	±18	0.0%	±1.4	0	±13	0.0%	±1.5	0	±13	0.0%	±1.4	44	±70	1.6%	±2.6	0	±18	0.0%	±1.3	0	±13	0.0%	±2.3	0
Solar energy	0	±13	0.0%	±1.7	8	±14	0.3%	±0.5	0	±13	0.0%	±1.9	8	±15	0.3%	±0.6	0	±13	0.0%	±2.3	0	±13	0.0%	±2.0	0	±18	0.0%	±1.4	12	±19	0.5%	±0.8	0	±13	0.0%	±1.4	0	±18	0.0%	±1.4	0	±18	0.0%	±1.3	0	±13	0.0%	±2.3	0
Other fuel	0	±13	0.0%	±1.7	105	±60	3.9%	±2.2	0	±13	0.0%	±1.9	0	±13	0.0%	±1.5	9	±13	0.6%	±0.8	33	±44	1.7%	±2.3	95	±72	3.6%	±2.7	51	±49	2.1%	±2.0	78	±83	2.8%	±3.0	0	±18	0.0%	±1.4	52	±50	1.8%	±1.7	73	±48	4.5%	±3.0	29
No fuel used	73	±72	3.3%	±3.2	141	±108	5.3%	±4.0	52	±43	2.7%	±2.2	26	±33	1.1%	±1.3	53	±43	3.4%	±2.7	183	±92	9.7%	±4.8	446	±160	16.7%	±6.0	281	±117	11.4%	±4.7	69	±49	2.5%	±1.8	177	±100	6.6%	±3.8	170	±94	5.8%	±3.2	47	±40	2.9%	±2.4	180
SELECTED CHARACTERISTICS
Occupied housing units	2,210	±138	2,210	(X)	2,675	±155	2,675	(X)	1,941	±170	1,941	(X)	2,447	±200	2,447	(X)	1,578	±158	1,578	(X)	1,887	±151	1,887	(X)	2,669	±159	2,669	(X)	2,467	±179	2,467	(X)	2,737	±136	2,737	(X)	2,675	±107	2,675	(X)	2,909	±213	2,909	(X)	1,609	±160	1,609	(X)	1,554
Lacking complete plumbing facilities	73	±71	3.3%	±3.2	0	±13	0.0%	±1.4	35	±38	1.8%	±1.9	0	±13	0.0%	±1.5	31	±38	2.0%	±2.4	288	±136	15.3%	±7.0	1,052	±180	39.4%	±6.6	0	±13	0.0%	±1.5	88	±95	3.2%	±3.5	50	±47	1.9%	±1.8	106	±96	3.6%	±3.3	102	±73	6.3%	±4.6	195
Lacking complete kitchen facilities	73	±71	3.3%	±3.2	27	±37	1.0%	±1.4	30	±25	1.5%	±1.3	16	±27	0.7%	±1.1	28	±34	1.8%	±2.2	437	±173	23.2%	±8.8	1,182	±186	44.3%	±6.4	22	±36	0.9%	±1.4	99	±97	3.6%	±3.5	159	±97	5.9%	±3.7	218	±119	7.5%	±4.1	81	±53	5.0%	±3.4	205
No telephone service available	160	±96	7.2%	±4.3	18	±31	0.7%	±1.1	68	±92	3.5%	±4.8	55	±49	2.2%	±2.0	39	±38	2.5%	±2.4	87	±79	4.6%	±4.2	191	±113	7.2%	±4.3	57	±47	2.3%	±1.9	104	±98	3.8%	±3.6	54	±71	2.0%	±2.7	151	±111	5.2%	±3.8	19	±23	1.2%	±1.4	27
OCCUPANTS PER ROOM
Occupied housing units	2,210	±138	2,210	(X)	2,675	±155	2,675	(X)	1,941	±170	1,941	(X)	2,447	±200	2,447	(X)	1,578	±158	1,578	(X)	1,887	±151	1,887	(X)	2,669	±159	2,669	(X)	2,467	±179	2,467	(X)	2,737	±136	2,737	(X)	2,675	±107	2,675	(X)	2,909	±213	2,909	(X)	1,609	±160	1,609	(X)	1,554
1.00 or less	2,129	±156	96.3%	±2.8	2,618	±169	97.9%	±2.4	1,785	±168	92.0%	±4.6	2,435	±204	99.5%	±0.9	1,564	±160	99.1%	±1.4	1,516	±228	80.3%	±10.8	2,018	±194	75.6%	±6.3	2,318	±188	94.0%	±3.0	2,693	±134	98.4%	±1.4	2,379	±150	88.9%	±4.2	2,716	±215	93.4%	±2.2	1,494	±175	92.9%	±4.7	1,243
1.01 to 1.50	33	±29	1.5%	±1.3	27	±37	1.0%	±1.4	89	±44	4.6%	±2.2	12	±22	0.5%	±0.9	0	±13	0.0%	±2.3	78	±83	4.1%	±4.4	93	±67	3.5%	±2.5	51	±52	2.1%	±2.1	29	±30	1.1%	±1.1	79	±65	3.0%	±2.4	128	±44	4.4%	±1.5	13	±19	0.8%	±1.2	111
1.51 or more	48	±57	2.2%	±2.6	30	±50	1.1%	±1.9	67	±90	3.5%	±4.6	0	±13	0.0%	±1.5	14	±22	0.9%	±1.4	293	±188	15.5%	±9.7	558	±176	20.9%	±6.4	98	±59	4.0%	±2.4	15	±23	0.5%	±0.8	217	±108	8.1%	±4.0	65	±50	2.2%	±1.7	102	±78	6.3%	±4.8	200
VALUE
Owner-occupied units	325	±101	325	(X)	831	±160	831	(X)	474	±132	474	(X)	766	±198	766	(X)	369	±96	369	(X)	147	±67	147	(X)	193	±87	193	(X)	515	±142	515	(X)	655	±155	655	(X)	300	±129	300	(X)	305	±122	305	(X)	470	±120	470	(X)	183
Less than $50,000	0	±13	0.0%	±10.9	0	±13	0.0%	±4.4	0	±13	0.0%	±7.6	29	±46	3.8%	±6.0	0	±13	0.0%	±9.7	0	±13	0.0%	±22.3	0	±18	0.0%	±17.6	0	±13	0.0%	±7.0	0	±13	0.0%	±5.6	39	±61	13.0%	±19.2	0	±18	0.0%	±11.6	0	±13	0.0%	±7.7	6
$50,000 to $99,999	0	±13	0.0%	±10.9	15	±24	1.8%	±2.9	0	±13	0.0%	±7.6	0	±13	0.0%	±4.8	23	±24	6.2%	±6.6	0	±13	0.0%	±22.3	0	±18	0.0%	±17.6	0	±13	0.0%	±7.0	0	±13	0.0%	±5.6	0	±18	0.0%	±11.7	0	±18	0.0%	±11.6	0	±13	0.0%	±7.7	5
$100,000 to $149,999	0	±13	0.0%	±10.9	12	±18	1.4%	±2.3	0	±13	0.0%	±7.6	0	±13	0.0%	±4.8	0	±13	0.0%	±9.7	12	±18	8.2%	±11.7	0	±18	0.0%	±17.6	0	±13	0.0%	±7.0	0	±13	0.0%	±5.6	0	±18	0.0%	±11.7	0	±18	0.0%	±11.6	11	±17	2.3%	±3.6	0
$150,000 to $199,999	0	±13	0.0%	±10.9	0	±13	0.0%	±4.4	12	±20	2.5%	±4.3	0	±13	0.0%	±4.8	0	±13	0.0%	±9.7	0	±13	0.0%	±22.3	0	±18	0.0%	±17.6	0	±13	0.0%	±7.0	0	±13	0.0%	±5.6	0	±18	0.0%	±11.7	0	±18	0.0%	±11.6	0	±13	0.0%	±7.7	9
$200,000 to $299,999	13	±21	4.0%	±6.2	0	±13	0.0%	±4.4	0	±13	0.0%	±7.6	65	±62	8.5%	±7.9	0	±13	0.0%	±9.7	9	±17	6.1%	±12.0	0	±18	0.0%	±17.6	50	±63	9.7%	±11.3	44	±40	6.7%	±6.0	0	±18	0.0%	±11.7	45	±59	14.8%	±18.5	16	±25	3.4%	±5.1	0
$300,000 to $499,999	57	±59	17.5%	±15.9	62	±67	7.5%	±8.0	48	±57	10.1%	±10.8	132	±114	17.2%	±13.4	0	±13	0.0%	±9.7	10	±18	6.8%	±11.6	0	±18	0.0%	±17.6	31	±35	6.0%	±7.1	31	±36	4.7%	±5.5	14	±23	4.7%	±7.6	29	±45	9.5%	±13.9	0	±13	0.0%	±7.7	8
$500,000 to $999,999	228	±73	70.2%	±16.1	283	±99	34.1%	±11.2	185	±87	39.0%	±12.9	239	±114	31.2%	±12.4	162	±74	43.9%	±13.0	44	±40	29.9%	±23.5	94	±67	48.7%	±22.8	199	±94	38.6%	±15.4	315	±128	48.1%	±13.3	169	±98	56.3%	±20.0	209	±100	68.5%	±22.1	171	±78	36.4%	±15.0	81
$1,000,000 or more	27	±26	8.3%	±7.9	459	±146	55.2%	±12.7	229	±83	48.3%	±15.9	301	±113	39.3%	±12.2	184	±61	49.9%	±13.2	72	±52	49.0%	±26.9	99	±57	51.3%	±22.8	235	±101	45.6%	±15.1	265	±95	40.5%	±13.1	78	±56	26.0%	±18.8	22	±34	7.2%	±11.6	272	±106	57.9%	±15.4	74
Median (dollars)	746,000	±117,524	(X)	(X)	1,000,000+	***	(X)	(X)	983,200	±153,700	(X)	(X)	850,400	±186,508	(X)	(X)	998,500	±136,452	(X)	(X)	741,500	±746,851	(X)	(X)	1,000,000+	***	(X)	(X)	913,500	±265,649	(X)	(X)	908,600	±114,486	(X)	(X)	740,100	±189,822	(X)	(X)	700,300	±151,644	(X)	(X)	1,000,000+	***	(X)	(X)	791,700
MORTGAGE STATUS
Owner-occupied units	325	±101	325	(X)	831	±160	831	(X)	474	±132	474	(X)	766	±198	766	(X)	369	±96	369	(X)	147	±67	147	(X)	193	±87	193	(X)	515	±142	515	(X)	655	±155	655	(X)	300	±129	300	(X)	305	±122	305	(X)	470	±120	470	(X)	183
Housing units with a mortgage	277	±95	85.2%	±10.3	462	±129	55.6%	±11.2	214	±102	45.1%	±13.9	558	±165	72.8%	±13.3	262	±85	71.0%	±11.5	73	±53	49.7%	±24.9	45	±54	23.3%	±24.4	270	±109	52.4%	±15.7	483	±137	73.7%	±10.4	101	±93	33.7%	±25.7	210	±93	68.9%	±26.0	242	±84	51.5%	±13.5	38
Housing units without a mortgage	48	±36	14.8%	±10.3	369	±115	44.4%	±11.2	260	±82	54.9%	±13.9	208	±122	27.2%	±13.3	107	±49	29.0%	±11.5	74	±46	50.3%	±24.9	148	±75	76.7%	±24.4	245	±105	47.6%	±15.7	172	±77	26.3%	±10.4	199	±101	66.3%	±25.7	95	±98	31.1%	±26.0	228	±91	48.5%	±13.5	145
SELECTED MONTHLY OWNER COSTS (SMOC)
Housing units with a mortgage	277	±95	277	(X)	462	±129	462	(X)	214	±102	214	(X)	558	±165	558	(X)	262	±85	262	(X)	73	±53	73	(X)	45	±54	45	(X)	270	±109	270	(X)	483	±137	483	(X)	101	±93	101	(X)	210	±93	210	(X)	242	±84	242	(X)	38
Less than $300	0	±13	0.0%	±12.6	0	±13	0.0%	±7.8	0	±13	0.0%	±16.0	0	±13	0.0%	±6.5	0	±13	0.0%	±13.3	0	±13	0.0%	±37.2	0	±18	0.0%	±47.5	0	±13	0.0%	±12.9	0	±13	0.0%	±7.5	0	±18	0.0%	±30.1	0	±18	0.0%	±16.3	0	±13	0.0%	±14.3	0
$300 to $499	0	±13	0.0%	±12.6	0	±13	0.0%	±7.8	0	±13	0.0%	±16.0	0	±13	0.0%	±6.5	0	±13	0.0%	±13.3	0	±13	0.0%	±37.2	0	±18	0.0%	±47.5	0	±13	0.0%	±12.9	0	±13	0.0%	±7.5	0	±18	0.0%	±30.1	0	±18	0.0%	±16.3	0	±13	0.0%	±14.3	0
$500 to $699	0	±13	0.0%	±12.6	0	±13	0.0%	±7.8	0	±13	0.0%	±16.0	0	±13	0.0%	±6.5	0	±13	0.0%	±13.3	0	±13	0.0%	±37.2	0	±18	0.0%	±47.5	0	±13	0.0%	±12.9	0	±13	0.0%	±7.5	0	±18	0.0%	±30.1	0	±18	0.0%	±16.3	0	±13	0.0%	±14.3	0
$700 to $999	0	±13	0.0%	±12.6	15	±24	3.2%	±5.2	0	±13	0.0%	±16.0	0	±13	0.0%	±6.5	0	±13	0.0%	±13.3	0	±13	0.0%	±37.2	0	±18	0.0%	±47.5	0	±13	0.0%	±12.9	0	±13	0.0%	±7.5	0	±18	0.0%	±30.1	0	±18	0.0%	±16.3	0	±13	0.0%	±14.3	9
$1,000 to $1,499	12	±18	4.3%	±6.6	0	±13	0.0%	±7.8	0	±13	0.0%	±16.0	49	±54	8.8%	±9.0	0	±13	0.0%	±13.3	5	±11	6.8%	±14.3	0	±18	0.0%	±47.5	0	±13	0.0%	±12.9	29	±32	6.0%	±6.7	0	±18	0.0%	±30.1	46	±53	21.9%	±21.2	13	±19	5.4%	±8.3	0
$1,500 to $1,999	0	±13	0.0%	±12.6	28	±30	6.1%	±6.7	20	±23	9.3%	±10.3	90	±74	16.1%	±12.2	0	±13	0.0%	±13.3	6	±11	8.2%	±14.3	0	±18	0.0%	±47.5	26	±31	9.6%	±11.2	53	±42	11.0%	±8.7	0	±18	0.0%	±30.1	34	±37	16.2%	±20.0	7	±12	2.9%	±4.7	0
$2,000 or more	265	±96	95.7%	±6.6	419	±128	90.7%	±8.5	194	±98	90.7%	±10.3	419	±146	75.1%	±16.1	262	±85	100.0%	±13.3	62	±50	84.9%	±20.8	45	±54	100.0%	±47.5	244	±104	90.4%	±11.2	401	±131	83.0%	±10.4	101	±93	100.0%	±30.1	130	±84	61.9%	±26.6	222	±87	91.7%	±9.7	29
Median (dollars)	3,457	±303	(X)	(X)	4,000+	***	(X)	(X)	4,000+	***	(X)	(X)	3,814	±730	(X)	(X)	4,000+	***	(X)	(X)	3,554	±2,310	(X)	(X)	2,625	±406	(X)	(X)	4,000+	***	(X)	(X)	4,000+	***	(X)	(X)	3,208	±301	(X)	(X)	2,403	±1,767	(X)	(X)	4,000+	***	(X)	(X)	3,773
Housing units without a mortgage	48	±36	48	(X)	369	±115	369	(X)	260	±82	260	(X)	208	±122	208	(X)	107	±49	107	(X)	74	±46	74	(X)	148	±75	148	(X)	245	±105	245	(X)	172	±77	172	(X)	199	±101	199	(X)	95	±98	95	(X)	228	±91	228	(X)	145
Less than $100	0	±13	0.0%	±46.0	0	±13	0.0%	±9.7	0	±13	0.0%	±13.4	18	±30	8.7%	±15.8	0	±13	0.0%	±28.8	0	±13	0.0%	±36.9	0	±18	0.0%	±22.1	0	±13	0.0%	±14.2	0	±13	0.0%	±19.5	0	±18	0.0%	±17.1	0	±18	0.0%	±31.4	0	±13	0.0%	±15.1	0
$100 to $199	0	±13	0.0%	±46.0	0	±13	0.0%	±9.7	11	±17	4.2%	±6.5	0	±13	0.0%	±16.4	0	±13	0.0%	±28.8	0	±13	0.0%	±36.9	0	±18	0.0%	±22.1	0	±13	0.0%	±14.2	29	±34	16.9%	±19.9	0	±18	0.0%	±17.1	0	±18	0.0%	±31.4	0	±13	0.0%	±15.1	6
$200 to $299	0	±13	0.0%	±46.0	0	±13	0.0%	±9.7	0	±13	0.0%	±13.4	0	±13	0.0%	±16.4	0	±13	0.0%	±28.8	0	±13	0.0%	±36.9	15	±24	10.1%	±15.6	0	±13	0.0%	±14.2	43	±41	25.0%	±21.1	39	±61	19.6%	±27.2	0	±18	0.0%	±31.4	0	±13	0.0%	±15.1	8
$300 to $399	0	±13	0.0%	±46.0	0	±13	0.0%	±9.7	6	±14	2.3%	±5.5	28	±34	13.5%	±16.5	0	±13	0.0%	±28.8	12	±18	16.2%	±22.7	19	±32	12.8%	±19.0	71	±65	29.0%	±21.8	0	±13	0.0%	±19.5	0	±18	0.0%	±17.1	0	±18	0.0%	±31.4	0	±13	0.0%	±15.1	0
$400 or more	48	±36	100.0%	±46.0	369	±115	100.0%	±9.7	243	±84	93.5%	±8.8	162	±116	77.9%	±22.9	107	±49	100.0%	±28.8	62	±43	83.8%	±22.7	114	±61	77.0%	±22.5	174	±88	71.0%	±21.8	100	±63	58.1%	±24.6	160	±83	80.4%	±27.2	95	±98	100.0%	±31.4	228	±91	100.0%	±15.1	131
Median (dollars)	1,000+	***	(X)	(X)	931	±209	(X)	(X)	1,000+	***	(X)	(X)	647	±143	(X)	(X)	1,000+	***	(X)	(X)	481	±80	(X)	(X)	680	±469	(X)	(X)	868	±438	(X)	(X)	488	±541	(X)	(X)	639	±88	(X)	(X)	728	±374	(X)	(X)	1,000+	***	(X)	(X)	994
SELECTED MONTHLY OWNER COSTS AS A PERCENTAGE OF HOUSEHOLD INCOME (SMOCAPI)
Housing units with a mortgage (excluding units where SMOCAPI cannot be computed)	277	±95	277	(X)	462	±129	462	(X)	214	±102	214	(X)	558	±165	558	(X)	262	±85	262	(X)	73	±53	73	(X)	45	±54	45	(X)	270	±109	270	(X)	483	±137	483	(X)	101	±93	101	(X)	210	±93	210	(X)	236	±83	236	(X)	38
Less than 20.0 percent	74	±44	26.7%	±16.2	14	±23	3.0%	±4.6	102	±68	47.7%	±22.7	200	±99	35.8%	±14.7	81	±48	30.9%	±15.2	0	±13	0.0%	±37.2	0	±18	0.0%	±47.5	64	±42	23.7%	±15.1	110	±75	22.8%	±13.2	80	±92	79.2%	±31.8	43	±51	20.5%	±21.0	75	±44	31.8%	±18.9	9
20.0 to 24.9 percent	44	±58	15.9%	±18.5	54	±42	11.7%	±9.1	20	±25	9.3%	±11.5	11	±18	2.0%	±3.2	10	±17	3.8%	±6.3	52	±44	71.2%	±37.6	0	±18	0.0%	±47.5	55	±52	20.4%	±17.5	95	±57	19.7%	±11.4	0	±18	0.0%	±30.1	35	±42	16.7%	±17.5	12	±20	5.1%	±8.0	0
25.0 to 29.9 percent	0	±13	0.0%	±12.6	106	±82	22.9%	±15.7	10	±17	4.7%	±7.4	22	±26	3.9%	±4.7	7	±13	2.7%	±4.7	0	±13	0.0%	±37.2	0	±18	0.0%	±47.5	15	±24	5.6%	±9.2	14	±25	2.9%	±5.2	0	±18	0.0%	±30.1	0	±18	0.0%	±16.3	51	±56	21.6%	±22.4	0
30.0 to 34.9 percent	12	±18	4.3%	±6.6	89	±53	19.3%	±11.7	0	±13	0.0%	±16.0	47	±52	8.4%	±8.9	37	±36	14.1%	±14.2	0	±13	0.0%	±37.2	0	±18	0.0%	±47.5	0	±13	0.0%	±12.9	29	±33	6.0%	±6.7	8	±13	7.9%	±18.0	43	±42	20.5%	±23.3	18	±22	7.6%	±9.2	0
35.0 percent or more	147	±71	53.1%	±21.4	199	±101	43.1%	±17.5	82	±60	38.3%	±19.7	278	±123	49.8%	±15.2	127	±70	48.5%	±18.2	21	±33	28.8%	±37.6	45	±54	100.0%	±47.5	136	±86	50.4%	±20.5	235	±101	48.7%	±16.0	13	±20	12.9%	±24.4	89	±79	42.4%	±30.2	80	±67	33.9%	±23.6	29
Not computed	0	±13	(X)	(X)	0	±13	(X)	(X)	0	±13	(X)	(X)	0	±13	(X)	(X)	0	±13	(X)	(X)	0	±13	(X)	(X)	0	±18	(X)	(X)	0	±13	(X)	(X)	0	±13	(X)	(X)	0	±18	(X)	(X)	0	±18	(X)	(X)	6	±10	(X)	(X)	0
Housing unit without a mortgage (excluding units where SMOCAPI cannot be computed)	48	±36	48	(X)	369	±115	369	(X)	248	±79	248	(X)	143	±85	143	(X)	107	±49	107	(X)	74	±46	74	(X)	148	±75	148	(X)	216	±90	216	(X)	172	±77	172	(X)	184	±99	184	(X)	95	±98	95	(X)	217	±90	217	(X)	145
Less than 10.0 percent	24	±22	50.0%	±40.0	131	±64	35.5%	±16.0	119	±75	48.0%	±21.6	45	±43	31.5%	±25.7	23	±27	21.5%	±23.5	35	±34	47.3%	±38.1	49	±48	33.1%	±24.2	53	±43	24.5%	±19.4	95	±64	55.2%	±25.4	45	±44	24.5%	±20.8	0	±18	0.0%	±31.4	102	±65	47.0%	±20.0	66
10.0 to 14.9 percent	0	±13	0.0%	±46.0	74	±70	20.1%	±16.8	24	±30	9.7%	±12.2	0	±13	0.0%	±22.8	17	±19	15.9%	±16.6	18	±29	24.3%	±34.7	16	±24	10.8%	±17.9	59	±63	27.3%	±24.5	0	±13	0.0%	±19.5	11	±19	6.0%	±10.1	86	±97	90.5%	±18.3	15	±24	6.9%	±10.9	5
15.0 to 19.9 percent	24	±28	50.0%	±40.0	34	±37	9.2%	±10.7	11	±18	4.4%	±7.2	12	±22	8.4%	±14.8	17	±21	15.9%	±19.9	0	±13	0.0%	±36.9	39	±44	26.4%	±25.2	27	±31	12.5%	±12.8	62	±44	36.0%	±23.2	51	±66	27.7%	±28.9	0	±18	0.0%	±31.4	0	±13	0.0%	±15.8	35
20.0 to 24.9 percent	0	±13	0.0%	±46.0	29	±32	7.9%	±8.9	26	±29	10.5%	±11.7	24	±20	16.8%	±16.1	23	±21	21.5%	±19.2	0	±13	0.0%	±36.9	10	±17	6.8%	±11.3	0	±13	0.0%	±15.9	0	±13	0.0%	±19.5	30	±34	16.3%	±18.0	9	±14	9.5%	±18.3	42	±40	19.4%	±17.4	19
25.0 to 29.9 percent	0	±13	0.0%	±46.0	26	±40	7.0%	±10.5	13	±18	5.2%	±7.3	22	±35	15.4%	±22.1	27	±28	25.2%	±21.5	0	±13	0.0%	±36.9	0	±18	0.0%	±22.1	16	±27	7.4%	±12.9	0	±13	0.0%	±19.5	14	±22	7.6%	±10.5	0	±18	0.0%	±31.4	0	±13	0.0%	±15.8	0
30.0 to 34.9 percent	0	±13	0.0%	±46.0	0	±13	0.0%	±9.7	0	±13	0.0%	±14.0	0	±13	0.0%	±22.8	0	±13	0.0%	±28.8	0	±13	0.0%	±36.9	16	±26	10.8%	±18.3	15	±25	6.9%	±11.1	0	±13	0.0%	±19.5	0	±18	0.0%	±18.3	0	±18	0.0%	±31.4	7	±12	3.2%	±5.6	0
35.0 percent or more	0	±13	0.0%	±46.0	75	±70	20.3%	±17.4	55	±35	22.2%	±14.4	40	±48	28.0%	±29.0	0	±13	0.0%	±28.8	21	±25	28.4%	±28.5	18	±30	12.2%	±19.2	46	±42	21.3%	±17.7	15	±24	8.7%	±13.7	33	±37	17.9%	±21.5	0	±18	0.0%	±31.4	51	±41	23.5%	±16.3	20
Not computed	0	±13	(X)	(X)	0	±13	(X)	(X)	12	±20	(X)	(X)	65	±97	(X)	(X)	0	±13	(X)	(X)	0	±13	(X)	(X)	0	±18	(X)	(X)	29	±49	(X)	(X)	0	±13	(X)	(X)	15	±23	(X)	(X)	0	±18	(X)	(X)	11	±17	(X)	(X)	0
GROSS RENT
Occupied units paying rent	1,802	±198	1,802	(X)	1,805	±205	1,805	(X)	1,429	±197	1,429	(X)	1,667	±200	1,667	(X)	1,155	±142	1,155	(X)	1,725	±171	1,725	(X)	2,459	±163	2,459	(X)	1,913	±216	1,913	(X)	2,049	±171	2,049	(X)	2,359	±145	2,359	(X)	2,535	±251	2,535	(X)	1,064	±170	1,064	(X)	1,355
Less than $200	0	±13	0.0%	±2.1	0	±13	0.0%	±2.1	0	±13	0.0%	±2.6	15	±25	0.9%	±1.4	0	±13	0.0%	±3.2	0	±13	0.0%	±2.1	35	±39	1.4%	±1.6	0	±13	0.0%	±1.9	0	±13	0.0%	±1.8	0	±18	0.0%	±1.6	0	±18	0.0%	±1.5	0	±13	0.0%	±3.5	37
$200 to $299	194	±101	10.8%	±5.5	0	±13	0.0%	±2.1	0	±13	0.0%	±2.6	0	±13	0.0%	±2.2	13	±20	1.1%	±1.7	29	±29	1.7%	±1.7	181	±90	7.4%	±3.7	115	±47	6.0%	±2.5	118	±51	5.8%	±2.6	14	±22	0.6%	±0.9	58	±53	2.3%	±2.0	12	±20	1.1%	±1.9	189
$300 to $499	211	±87	11.7%	±4.6	0	±13	0.0%	±2.1	45	±41	3.1%	±2.9	36	±43	2.2%	±2.5	15	±16	1.3%	±1.4	264	±108	15.3%	±6.6	719	±161	29.2%	±6.6	92	±90	4.8%	±4.7	77	±53	3.8%	±2.7	201	±85	8.5%	±3.6	90	±75	3.6%	±2.9	18	±23	1.7%	±2.2	315
$500 to $749	80	±55	4.4%	±3.1	60	±57	3.3%	±3.1	92	±78	6.4%	±5.4	126	±62	7.6%	±3.5	9	±16	0.8%	±1.3	413	±156	23.9%	±8.0	769	±187	31.3%	±6.9	248	±133	13.0%	±6.6	155	±72	7.6%	±3.4	287	±107	12.2%	±4.5	246	±95	9.7%	±3.6	134	±68	12.6%	±6.2	345
$750 to $999	85	±59	4.7%	±3.2	229	±117	12.7%	±6.3	127	±61	8.9%	±4.1	47	±50	2.8%	±3.0	46	±35	4.0%	±3.1	80	±56	4.6%	±3.2	122	±66	5.0%	±2.7	75	±55	3.9%	±2.9	120	±74	5.9%	±3.5	303	±112	12.8%	±4.8	370	±115	14.6%	±4.4	89	±52	8.4%	±4.8	73
$1,000 to $1,499	424	±139	23.5%	±7.5	348	±125	19.3%	±6.8	258	±112	18.1%	±7.6	264	±119	15.8%	±6.8	154	±64	13.3%	±5.3	343	±139	19.9%	±7.7	356	±128	14.5%	±5.1	552	±159	28.9%	±7.6	430	±169	21.0%	±8.0	548	±154	23.2%	±6.3	902	±196	35.6%	±7.0	340	±113	32.0%	±8.5	162
$1,500 or more	808	±181	44.8%	±8.3	1,168	±202	64.7%	±8.6	907	±186	63.5%	±8.5	1,179	±183	70.7%	±7.4	918	±140	79.5%	±6.1	596	±118	34.6%	±6.8	277	±110	11.3%	±4.5	831	±163	43.4%	±6.5	1,149	±185	56.1%	±7.9	1,006	±184	42.6%	±7.3	869	±186	34.3%	±6.7	471	±116	44.3%	±8.1	234
Median (dollars)	1,401	±142	(X)	(X)	1,778	±152	(X)	(X)	2,000+	***	(X)	(X)	1,967	±153	(X)	(X)	2,000+	***	(X)	(X)	1,267	±326	(X)	(X)	564	±36	(X)	(X)	1,315	±180	(X)	(X)	1,679	±214	(X)	(X)	1,295	±194	(X)	(X)	1,304	±77	(X)	(X)	1,430	±91	(X)	(X)	576
No rent paid	83	±87	(X)	(X)	39	±46	(X)	(X)	38	±38	(X)	(X)	14	±23	(X)	(X)	54	±48	(X)	(X)	15	±26	(X)	(X)	17	±23	(X)	(X)	39	±36	(X)	(X)	33	±35	(X)	(X)	16	±25	(X)	(X)	69	±64	(X)	(X)	75	±77	(X)	(X)	16
GROSS RENT AS A PERCENTAGE OF HOUSEHOLD INCOME (GRAPI)
Occupied units paying rent (excluding units where GRAPI cannot be computed)	1,789	±195	1,789	(X)	1,805	±205	1,805	(X)	1,429	±197	1,429	(X)	1,667	±200	1,667	(X)	1,137	±141	1,137	(X)	1,709	±178	1,709	(X)	2,336	±166	2,336	(X)	1,902	±215	1,902	(X)	2,001	±168	2,001	(X)	2,302	±155	2,302	(X)	2,450	±251	2,450	(X)	1,024	±165	1,024	(X)	1,307
Less than 15.0 percent	143	±79	8.0%	±4.4	364	±123	20.2%	±6.7	302	±151	21.1%	±9.6	269	±130	16.1%	±7.4	232	±85	20.4%	±7.1	201	±104	11.8%	±5.9	298	±110	12.8%	±4.8	408	±121	21.5%	±6.1	635	±147	31.7%	±6.9	352	±140	15.3%	±6.2	390	±135	15.9%	±5.0	210	±106	20.5%	±9.3	113
15.0 to 19.9 percent	242	±108	13.5%	±5.7	414	±152	22.9%	±8.4	180	±91	12.6%	±6.3	396	±141	23.8%	±8.4	111	±82	9.8%	±7.0	266	±116	15.6%	±6.7	231	±123	9.9%	±5.0	328	±132	17.2%	±6.2	239	±89	11.9%	±4.3	478	±180	20.8%	±7.8	361	±167	14.7%	±6.8	178	±78	17.4%	±7.5	120
20.0 to 24.9 percent	267	±118	14.9%	±6.2	251	±109	13.9%	±5.8	272	±134	19.0%	±8.7	233	±124	14.0%	±7.2	251	±108	22.1%	±8.9	85	±57	5.0%	±3.4	203	±104	8.7%	±4.6	218	±95	11.5%	±4.8	271	±130	13.5%	±6.4	398	±178	17.3%	±7.5	475	±182	19.4%	±7.3	186	±94	18.2%	±8.7	162
25.0 to 29.9 percent	352	±136	19.7%	±7.2	149	±90	8.3%	±4.9	63	±46	4.4%	±3.3	111	±88	6.7%	±5.2	171	±72	15.0%	±6.3	264	±132	15.4%	±7.4	343	±115	14.7%	±4.7	123	±65	6.5%	±3.3	213	±108	10.6%	±5.5	248	±142	10.8%	±6.2	321	±138	13.1%	±5.4	76	±47	7.4%	±4.3	260
30.0 to 34.9 percent	236	±119	13.2%	±6.5	226	±155	12.5%	±8.0	73	±60	5.1%	±4.3	84	±63	5.0%	±3.6	65	±47	5.7%	±4.2	90	±72	5.3%	±4.3	173	±93	7.4%	±3.9	105	±42	5.5%	±2.3	209	±110	10.4%	±5.2	114	±65	5.0%	±2.8	121	±84	4.9%	±3.3	23	±25	2.2%	±2.4	222
35.0 percent or more	549	±150	30.7%	±7.9	401	±129	22.2%	±7.0	539	±179	37.7%	±11.8	574	±180	34.4%	±10.4	307	±94	27.0%	±7.1	803	±174	47.0%	±8.8	1,088	±194	46.6%	±7.9	720	±181	37.9%	±8.4	434	±123	21.7%	±6.0	712	±190	30.9%	±7.9	782	±169	31.9%	±6.3	351	±118	34.3%	±10.4	430
Not computed	96	±88	(X)	(X)	39	±46	(X)	(X)	38	±38	(X)	(X)	14	±23	(X)	(X)	72	±53	(X)	(X)	31	±40	(X)	(X)	140	±84	(X)	(X)	50	±40	(X)	(X)	81	±83	(X)	(X)	73	±54	(X)	(X)	154	±109	(X)	(X)	115	±82	(X)	(X)	64
[truncated: 739 more columns]
