# Supplementary material for: Estimating the Health Effects of Adding Bicycle and Pedestrian Paths at the Census Tract Level: Multiple Model Comparison
Source: JMIR Public Health Surveill. 2022 Aug 24;8(8):e37379. doi: 10.2196/37379 (PMC9453587; doi:10.2196/37379)
Supplement: Multimedia Appendix 1 [file publichealth_v8i8e37379_app1.zip › appendix_1/san-francisco/DP04-HOUSING/2011/ACS_2011_DP04_data.csv]

Label (Grouping)	Census Tract 101, San Francisco County, California!!Estimate	Census Tract 101, San Francisco County, California!!Margin of Error	Census Tract 101, San Francisco County, California!!Percent	Census Tract 101, San Francisco County, California!!Percent Margin of Error	Census Tract 102, San Francisco County, California!!Estimate	Census Tract 102, San Francisco County, California!!Margin of Error	Census Tract 102, San Francisco County, California!!Percent	Census Tract 102, San Francisco County, California!!Percent Margin of Error	Census Tract 103, San Francisco County, California!!Estimate	Census Tract 103, San Francisco County, California!!Margin of Error	Census Tract 103, San Francisco County, California!!Percent	Census Tract 103, San Francisco County, California!!Percent Margin of Error	Census Tract 104, San Francisco County, California!!Estimate	Census Tract 104, San Francisco County, California!!Margin of Error	Census Tract 104, San Francisco County, California!!Percent	Census Tract 104, San Francisco County, California!!Percent Margin of Error	Census Tract 105, San Francisco County, California!!Estimate	Census Tract 105, San Francisco County, California!!Margin of Error	Census Tract 105, San Francisco County, California!!Percent	Census Tract 105, San Francisco County, California!!Percent Margin of Error	Census Tract 106, San Francisco County, California!!Estimate	Census Tract 106, San Francisco County, California!!Margin of Error	Census Tract 106, San Francisco County, California!!Percent	Census Tract 106, San Francisco County, California!!Percent Margin of Error	Census Tract 107, San Francisco County, California!!Estimate	Census Tract 107, San Francisco County, California!!Margin of Error	Census Tract 107, San Francisco County, California!!Percent	Census Tract 107, San Francisco County, California!!Percent Margin of Error	Census Tract 108, San Francisco County, California!!Estimate	Census Tract 108, San Francisco County, California!!Margin of Error	Census Tract 108, San Francisco County, California!!Percent	Census Tract 108, San Francisco County, California!!Percent Margin of Error	Census Tract 109, San Francisco County, California!!Estimate	Census Tract 109, San Francisco County, California!!Margin of Error	Census Tract 109, San Francisco County, California!!Percent	Census Tract 109, San Francisco County, California!!Percent Margin of Error	Census Tract 110, San Francisco County, California!!Estimate	Census Tract 110, San Francisco County, California!!Margin of Error	Census Tract 110, San Francisco County, California!!Percent	Census Tract 110, San Francisco County, California!!Percent Margin of Error	Census Tract 111, San Francisco County, California!!Estimate	Census Tract 111, San Francisco County, California!!Margin of Error	Census Tract 111, San Francisco County, California!!Percent	Census Tract 111, San Francisco County, California!!Percent Margin of Error	Census Tract 112, San Francisco County, California!!Estimate	Census Tract 112, San Francisco County, California!!Margin of Error	Census Tract 112, San Francisco County, California!!Percent	Census Tract 112, San Francisco County, California!!Percent Margin of Error	Census Tract 113, San Francisco County, California!!Estimate
HOUSING OCCUPANCY
Total housing units	2,278	±133	2,278	(X)	2,979	±93	2,979	(X)	2,260	±116	2,260	(X)	2,952	±78	2,952	(X)	1,940	±41	1,940	(X)	2,244	±93	2,244	(X)	2,985	±89	2,985	(X)	2,800	±82	2,800	(X)	2,932	±53	2,932	(X)	2,711	±118	2,711	(X)	3,188	±138	3,188	(X)	2,413	±30	2,413	(X)	1,668
Occupied housing units	2,204	±149	96.8%	±3.6	2,653	±197	89.1%	±5.6	1,952	±157	86.4%	±6.5	2,477	±159	83.9%	±5.3	1,570	±143	80.9%	±7.3	1,856	±172	82.7%	±6.8	2,716	±158	91.0%	±4.5	2,458	±173	87.8%	±5.8	2,617	±164	89.3%	±5.3	2,576	±160	95.0%	±4.6	2,865	±180	89.9%	±5.0	1,667	±156	69.1%	±6.4	1,595
Vacant housing units	74	±84	3.2%	±3.6	326	±165	10.9%	±5.6	308	±153	13.6%	±6.5	475	±160	16.1%	±5.3	370	±140	19.1%	±7.3	388	±152	17.3%	±6.8	269	±134	9.0%	±4.5	342	±164	12.2%	±5.8	315	±154	10.7%	±5.3	135	±125	5.0%	±4.6	323	±163	10.1%	±5.0	746	±155	30.9%	±6.4	73
Homeowner vacancy rate	0.0	±10.9	(X)	(X)	2.0	±3.3	(X)	(X)	0.0	±7.3	(X)	(X)	0.0	±4.3	(X)	(X)	10.8	±12.7	(X)	(X)	28.3	±26.8	(X)	(X)	0.0	±17.6	(X)	(X)	0.0	±6.3	(X)	(X)	14.4	±15.1	(X)	(X)	0.0	±17.2	(X)	(X)	0.0	±8.8	(X)	(X)	1.6	±2.5	(X)	(X)	0.0
Rental vacancy rate	0.0	±1.9	(X)	(X)	4.7	±4.6	(X)	(X)	11.8	±7.7	(X)	(X)	8.6	±5.4	(X)	(X)	4.9	±5.7	(X)	(X)	6.2	±5.1	(X)	(X)	5.1	±3.6	(X)	(X)	7.6	±6.6	(X)	(X)	4.0	±4.4	(X)	(X)	3.8	±4.4	(X)	(X)	8.6	±5.0	(X)	(X)	17.2	±7.9	(X)	(X)	2.9
UNITS IN STRUCTURE
Total housing units	2,278	±133	2,278	(X)	2,979	±93	2,979	(X)	2,260	±116	2,260	(X)	2,952	±78	2,952	(X)	1,940	±41	1,940	(X)	2,244	±93	2,244	(X)	2,985	±89	2,985	(X)	2,800	±82	2,800	(X)	2,932	±53	2,932	(X)	2,711	±118	2,711	(X)	3,188	±138	3,188	(X)	2,413	±30	2,413	(X)	1,668
1-unit, detached	20	±24	0.9%	±1.0	169	±78	5.7%	±2.6	101	±94	4.5%	±4.1	137	±59	4.6%	±2.0	20	±22	1.0%	±1.2	14	±28	0.6%	±1.2	90	±74	3.0%	±2.5	95	±61	3.4%	±2.2	53	±40	1.8%	±1.3	67	±47	2.5%	±1.7	36	±38	1.1%	±1.2	79	±76	3.3%	±3.2	18
1-unit, attached	26	±39	1.1%	±1.7	89	±50	3.0%	±1.7	91	±58	4.0%	±2.6	134	±112	4.5%	±3.8	63	±37	3.2%	±1.9	59	±48	2.6%	±2.1	140	±107	4.7%	±3.6	163	±99	5.8%	±3.5	22	±27	0.8%	±0.9	108	±81	4.0%	±3.0	47	±43	1.5%	±1.3	75	±88	3.1%	±3.6	16
2 units	129	±89	5.7%	±3.8	175	±90	5.9%	±3.0	396	±167	17.5%	±7.3	411	±129	13.9%	±4.4	0	±95	0.0%	±1.9	71	±53	3.2%	±2.4	137	±86	4.6%	±2.9	214	±124	7.6%	±4.4	364	±128	12.4%	±4.3	171	±84	6.3%	±3.1	77	±105	2.4%	±3.3	135	±94	5.6%	±3.9	81
3 or 4 units	232	±98	10.2%	±4.3	535	±175	18.0%	±5.8	625	±144	27.7%	±6.6	807	±201	27.3%	±6.8	8	±15	0.4%	±0.8	783	±138	34.9%	±6.2	337	±113	11.3%	±3.7	496	±161	17.7%	±5.7	397	±117	13.5%	±4.0	272	±110	10.0%	±4.2	252	±146	7.9%	±4.5	358	±157	14.8%	±6.5	122
5 to 9 units	123	±71	5.4%	±3.1	538	±169	18.1%	±5.5	635	±170	28.1%	±7.2	768	±195	26.0%	±6.5	0	±95	0.0%	±1.9	431	±130	19.2%	±5.7	324	±129	10.9%	±4.3	594	±162	21.2%	±5.8	593	±143	20.2%	±4.9	635	±191	23.4%	±6.9	561	±188	17.6%	±5.8	301	±118	12.5%	±4.9	203
10 to 19 units	284	±104	12.5%	±4.5	476	±141	16.0%	±4.8	97	±70	4.3%	±3.1	291	±138	9.9%	±4.7	0	±95	0.0%	±1.9	190	±105	8.5%	±4.7	295	±124	9.9%	±4.1	616	±167	22.0%	±6.0	531	±132	18.1%	±4.5	723	±172	26.7%	±6.2	856	±199	26.9%	±6.1	627	±130	26.0%	±5.3	280
20 or more units	1,464	±161	64.3%	±5.9	997	±187	33.5%	±6.2	315	±127	13.9%	±5.6	404	±119	13.7%	±4.1	1,849	±55	95.3%	±2.1	696	±168	31.0%	±7.2	1,662	±174	55.7%	±5.6	622	±150	22.2%	±5.3	972	±158	33.2%	±5.3	716	±182	26.4%	±6.7	1,359	±192	42.6%	±5.8	838	±177	34.7%	±7.3	948
Mobile home	0	±95	0.0%	±1.6	0	±95	0.0%	±1.2	0	±95	0.0%	±1.6	0	±95	0.0%	±1.3	0	±95	0.0%	±1.9	0	±95	0.0%	±1.7	0	±95	0.0%	±1.2	0	±95	0.0%	±1.3	0	±95	0.0%	±1.3	19	±29	0.7%	±1.1	0	±95	0.0%	±1.2	0	±95	0.0%	±1.5	0
Boat, RV, van, etc.	0	±95	0.0%	±1.6	0	±95	0.0%	±1.2	0	±95	0.0%	±1.6	0	±95	0.0%	±1.3	0	±95	0.0%	±1.9	0	±95	0.0%	±1.7	0	±95	0.0%	±1.2	0	±95	0.0%	±1.3	0	±95	0.0%	±1.3	0	±95	0.0%	±1.4	0	±95	0.0%	±1.2	0	±95	0.0%	±1.5	0
YEAR STRUCTURE BUILT
Total housing units	2,278	±133	2,278	(X)	2,979	±93	2,979	(X)	2,260	±116	2,260	(X)	2,952	±78	2,952	(X)	1,940	±41	1,940	(X)	2,244	±93	2,244	(X)	2,985	±89	2,985	(X)	2,800	±82	2,800	(X)	2,932	±53	2,932	(X)	2,711	±118	2,711	(X)	3,188	±138	3,188	(X)	2,413	±30	2,413	(X)	1,668
Built 2005 or later	136	±82	6.0%	±3.7	12	±21	0.4%	±0.7	0	±95	0.0%	±1.6	0	±95	0.0%	±1.3	43	±34	2.2%	±1.7	0	±95	0.0%	±1.7	0	±95	0.0%	±1.2	0	±95	0.0%	±1.3	25	±28	0.9%	±1.0	8	±12	0.3%	±0.4	74	±53	2.3%	±1.7	22	±24	0.9%	±1.0	8
Built 2000 to 2004	213	±103	9.4%	±4.4	26	±42	0.9%	±1.4	81	±63	3.6%	±2.9	30	±25	1.0%	±0.8	39	±49	2.0%	±2.5	0	±95	0.0%	±1.7	0	±95	0.0%	±1.2	12	±19	0.4%	±0.7	31	±33	1.1%	±1.1	89	±95	3.3%	±3.5	55	±54	1.7%	±1.7	40	±68	1.7%	±2.8	0
Built 1990 to 1999	104	±40	4.6%	±1.7	113	±65	3.8%	±2.2	26	±30	1.2%	±1.3	327	±113	11.1%	±3.8	18	±22	0.9%	±1.1	15	±26	0.7%	±1.2	11	±19	0.4%	±0.6	138	±71	4.9%	±2.5	41	±22	1.4%	±0.8	10	±17	0.4%	±0.6	119	±49	3.7%	±1.5	64	±60	2.7%	±2.5	33
Built 1980 to 1989	382	±136	16.8%	±5.8	83	±62	2.8%	±2.1	32	±34	1.4%	±1.5	167	±107	5.7%	±3.6	341	±104	17.6%	±5.4	14	±22	0.6%	±1.0	104	±94	3.5%	±3.1	66	±67	2.4%	±2.4	196	±87	6.7%	±3.0	107	±80	3.9%	±2.9	153	±78	4.8%	±2.4	36	±32	1.5%	±1.3	120
Built 1970 to 1979	344	±129	15.1%	±5.5	190	±126	6.4%	±4.2	61	±86	2.7%	±3.8	168	±107	5.7%	±3.6	704	±147	36.3%	±7.5	194	±104	8.6%	±4.6	174	±86	5.8%	±2.9	213	±99	7.6%	±3.5	69	±47	2.4%	±1.6	266	±117	9.8%	±4.4	123	±56	3.9%	±1.7	66	±51	2.7%	±2.1	38
Built 1960 to 1969	560	±139	24.6%	±5.9	236	±116	7.9%	±3.9	131	±78	5.8%	±3.5	219	±125	7.4%	±4.2	674	±119	34.7%	±6.0	168	±102	7.5%	±4.5	299	±120	10.0%	±3.9	276	±112	9.9%	±4.1	95	±45	3.2%	±1.5	136	±80	5.0%	±2.9	105	±89	3.3%	±2.8	432	±141	17.9%	±5.8	70
Built 1950 to 1959	141	±72	6.2%	±3.1	325	±131	10.9%	±4.3	162	±107	7.2%	±4.6	147	±75	5.0%	±2.6	56	±35	2.9%	±1.8	128	±82	5.7%	±3.6	264	±102	8.8%	±3.4	117	±73	4.2%	±2.6	53	±42	1.8%	±1.4	177	±81	6.5%	±3.0	230	±97	7.2%	±3.0	161	±95	6.7%	±3.9	64
Built 1940 to 1949	34	±32	1.5%	±1.4	132	±82	4.4%	±2.7	64	±48	2.8%	±2.1	202	±104	6.8%	±3.6	8	±15	0.4%	±0.8	65	±56	2.9%	±2.6	15	±26	0.5%	±0.9	170	±83	6.1%	±3.0	137	±94	4.7%	±3.2	192	±97	7.1%	±3.6	309	±140	9.7%	±4.4	53	±42	2.2%	±1.7	42
Built 1939 or earlier	364	±117	16.0%	±5.0	1,862	±220	62.5%	±7.1	1,703	±182	75.4%	±6.6	1,692	±217	57.3%	±7.3	57	±50	2.9%	±2.6	1,660	±172	74.0%	±6.9	2,118	±184	71.0%	±6.4	1,808	±181	64.6%	±6.1	2,285	±162	77.9%	±5.3	1,726	±209	63.7%	±7.1	2,020	±238	63.4%	±6.7	1,539	±172	63.8%	±7.1	1,293
ROOMS
Total housing units	2,278	±133	2,278	(X)	2,979	±93	2,979	(X)	2,260	±116	2,260	(X)	2,952	±78	2,952	(X)	1,940	±41	1,940	(X)	2,244	±93	2,244	(X)	2,985	±89	2,985	(X)	2,800	±82	2,800	(X)	2,932	±53	2,932	(X)	2,711	±118	2,711	(X)	3,188	±138	3,188	(X)	2,413	±30	2,413	(X)	1,668
1 room	544	±188	23.9%	±7.9	279	±163	9.4%	±5.5	116	±103	5.1%	±4.5	237	±113	8.0%	±3.8	201	±107	10.4%	±5.5	650	±181	29.0%	±8.0	1,326	±217	44.4%	±7.0	177	±121	6.3%	±4.3	250	±145	8.5%	±4.9	402	±164	14.8%	±6.0	623	±217	19.5%	±6.8	194	±128	8.0%	±5.3	413
2 rooms	356	±140	15.6%	±6.1	417	±145	14.0%	±4.8	150	±73	6.6%	±3.2	262	±112	8.9%	±3.8	332	±115	17.1%	±6.0	265	±130	11.8%	±5.7	264	±105	8.8%	±3.6	263	±118	9.4%	±4.2	276	±114	9.4%	±3.9	296	±119	10.9%	±4.3	698	±160	21.9%	±4.9	180	±95	7.5%	±3.9	496
3 rooms	762	±180	33.5%	±7.8	841	±229	28.2%	±7.5	417	±169	18.5%	±7.4	569	±180	19.3%	±6.1	532	±132	27.4%	±6.8	579	±168	25.8%	±7.5	442	±164	14.8%	±5.5	738	±177	26.4%	±6.2	700	±198	23.9%	±6.8	796	±180	29.4%	±6.9	1,021	±233	32.0%	±7.0	695	±189	28.8%	±7.8	322
4 rooms	266	±108	11.7%	±4.7	726	±209	24.4%	±7.2	607	±145	26.9%	±6.7	858	±207	29.1%	±7.0	470	±121	24.2%	±6.3	366	±145	16.3%	±6.5	531	±146	17.8%	±4.8	710	±181	25.4%	±6.6	899	±185	30.7%	±6.3	608	±160	22.4%	±5.7	362	±118	11.4%	±3.7	410	±132	17.0%	±5.4	195
5 rooms	278	±89	12.2%	±3.9	351	±155	11.8%	±5.1	636	±192	28.1%	±8.1	726	±203	24.6%	±6.7	146	±53	7.5%	±2.7	240	±110	10.7%	±4.9	176	±99	5.9%	±3.3	318	±103	11.4%	±3.7	402	±116	13.7%	±4.0	349	±154	12.9%	±5.7	350	±135	11.0%	±4.2	386	±129	16.0%	±5.3	97
6 rooms	33	±34	1.4%	±1.4	132	±60	4.4%	±2.0	192	±94	8.5%	±4.2	185	±123	6.3%	±4.2	135	±73	7.0%	±3.8	44	±40	2.0%	±1.8	99	±75	3.3%	±2.5	390	±179	13.9%	±6.4	281	±112	9.6%	±3.9	155	±114	5.7%	±4.2	36	±35	1.1%	±1.1	356	±141	14.8%	±5.8	27
7 rooms	39	±36	1.7%	±1.6	60	±35	2.0%	±1.2	77	±52	3.4%	±2.3	61	±50	2.1%	±1.7	101	±63	5.2%	±3.2	42	±36	1.9%	±1.6	48	±45	1.6%	±1.5	23	±26	0.8%	±0.9	55	±67	1.9%	±2.3	21	±26	0.8%	±1.0	73	±64	2.3%	±2.0	132	±105	5.5%	±4.3	59
8 rooms	0	±95	0.0%	±1.6	46	±41	1.5%	±1.4	16	±25	0.7%	±1.1	22	±33	0.7%	±1.1	23	±36	1.2%	±1.9	0	±95	0.0%	±1.7	12	±21	0.4%	±0.7	0	±95	0.0%	±1.3	13	±17	0.4%	±0.6	52	±48	1.9%	±1.8	11	±15	0.3%	±0.5	18	±22	0.7%	±0.9	41
9 rooms or more	0	±95	0.0%	±1.6	127	±80	4.3%	±2.7	49	±46	2.2%	±2.0	32	±46	1.1%	±1.6	0	±95	0.0%	±1.9	58	±48	2.6%	±2.1	87	±62	2.9%	±2.1	181	±93	6.5%	±3.4	56	±43	1.9%	±1.5	32	±37	1.2%	±1.4	14	±22	0.4%	±0.7	42	±54	1.7%	±2.2	18
Median rooms	2.8	±0.2	(X)	(X)	3.4	±0.3	(X)	(X)	4.2	±0.3	(X)	(X)	4.0	±0.3	(X)	(X)	3.3	±0.3	(X)	(X)	2.9	±0.3	(X)	(X)	2.1	±0.8	(X)	(X)	3.8	±0.3	(X)	(X)	3.8	±0.2	(X)	(X)	3.3	±0.3	(X)	(X)	2.8	±0.3	(X)	(X)	3.8	±0.5	(X)	(X)	2.3
BEDROOMS
Total housing units	2,278	±133	2,278	(X)	2,979	±93	2,979	(X)	2,260	±116	2,260	(X)	2,952	±78	2,952	(X)	1,940	±41	1,940	(X)	2,244	±93	2,244	(X)	2,985	±89	2,985	(X)	2,800	±82	2,800	(X)	2,932	±53	2,932	(X)	2,711	±118	2,711	(X)	3,188	±138	3,188	(X)	2,413	±30	2,413	(X)	1,668
No bedroom	602	±177	26.4%	±7.4	410	±174	13.8%	±5.8	131	±105	5.8%	±4.6	267	±114	9.0%	±3.8	289	±124	14.9%	±6.4	650	±181	29.0%	±8.0	1,326	±217	44.4%	±7.0	289	±135	10.3%	±4.8	421	±153	14.4%	±5.2	471	±155	17.4%	±5.6	887	±238	27.8%	±7.4	256	±138	10.6%	±5.7	499
1 bedroom	963	±186	42.3%	±7.9	1,404	±232	47.1%	±7.4	695	±182	30.8%	±8.0	1,132	±210	38.3%	±7.1	824	±133	42.5%	±6.8	818	±190	36.5%	±8.2	760	±177	25.5%	±6.0	1,069	±200	38.2%	±6.9	1,279	±216	43.6%	±7.4	1,099	±211	40.5%	±7.5	1,470	±240	46.1%	±7.1	902	±175	37.4%	±7.3	699
2 bedrooms	569	±132	25.0%	±5.7	806	±211	27.1%	±7.1	1,024	±189	45.3%	±8.0	1,155	±210	39.1%	±7.1	596	±109	30.7%	±5.7	548	±174	24.4%	±7.8	515	±147	17.3%	±4.8	977	±160	34.9%	±5.8	802	±184	27.4%	±6.2	736	±199	27.1%	±7.3	471	±202	14.8%	±6.3	793	±182	32.9%	±7.5	280
3 bedrooms	90	±65	4.0%	±2.8	211	±85	7.1%	±2.9	274	±111	12.1%	±4.9	357	±144	12.1%	±4.9	216	±92	11.1%	±4.7	142	±85	6.3%	±3.8	183	±123	6.1%	±4.1	341	±146	12.2%	±5.2	393	±125	13.4%	±4.3	252	±142	9.3%	±5.2	316	±155	9.9%	±4.8	220	±102	9.1%	±4.2	120
4 bedrooms	54	±36	2.4%	±1.5	88	±64	3.0%	±2.1	98	±78	4.3%	±3.4	41	±41	1.4%	±1.4	15	±17	0.8%	±0.9	55	±43	2.5%	±1.9	95	±64	3.2%	±2.1	66	±67	2.4%	±2.4	25	±27	0.9%	±0.9	121	±75	4.5%	±2.8	30	±35	0.9%	±1.1	160	±86	6.6%	±3.6	61
5 or more bedrooms	0	±95	0.0%	±1.6	60	±51	2.0%	±1.7	38	±44	1.7%	±1.9	0	±95	0.0%	±1.3	0	±95	0.0%	±1.9	31	±38	1.4%	±1.7	106	±74	3.6%	±2.5	58	±52	2.1%	±1.9	12	±19	0.4%	±0.7	32	±37	1.2%	±1.4	14	±22	0.4%	±0.7	82	±71	3.4%	±2.9	9
HOUSING TENURE
Occupied housing units	2,204	±149	2,204	(X)	2,653	±197	2,653	(X)	1,952	±157	1,952	(X)	2,477	±159	2,477	(X)	1,570	±143	1,570	(X)	1,856	±172	1,856	(X)	2,716	±158	2,716	(X)	2,458	±173	2,458	(X)	2,617	±164	2,617	(X)	2,576	±160	2,576	(X)	2,865	±180	2,865	(X)	1,667	±156	1,667	(X)	1,595
Owner-occupied	326	±116	14.8%	±5.1	819	±164	30.9%	±6.0	496	±134	25.4%	±6.8	854	±198	34.5%	±7.4	366	±92	23.3%	±5.5	167	±84	9.0%	±4.4	193	±92	7.1%	±3.3	579	±175	23.6%	±6.6	564	±144	21.6%	±5.5	198	±87	7.7%	±3.4	409	±131	14.3%	±4.6	513	±148	30.8%	±8.0	225
Renter-occupied	1,878	±171	85.2%	±5.1	1,834	±218	69.1%	±6.0	1,456	±185	74.6%	±6.8	1,623	±198	65.5%	±7.4	1,204	±140	76.7%	±5.5	1,689	±172	91.0%	±4.4	2,523	±154	92.9%	±3.3	1,879	±187	76.4%	±6.6	2,053	±201	78.4%	±5.5	2,378	±177	92.3%	±3.4	2,456	±213	85.7%	±4.6	1,154	±160	69.2%	±8.0	1,370
Average household size of owner-occupied unit	1.65	±0.26	(X)	(X)	1.98	±0.25	(X)	(X)	1.90	±0.43	(X)	(X)	1.67	±0.24	(X)	(X)	1.83	±0.21	(X)	(X)	1.54	±0.26	(X)	(X)	2.61	±0.92	(X)	(X)	1.78	±0.20	(X)	(X)	1.76	±0.25	(X)	(X)	2.08	±0.54	(X)	(X)	1.92	±0.35	(X)	(X)	2.17	±0.39	(X)	(X)	2.04
Average household size of renter-occupied unit	1.76	±0.14	(X)	(X)	1.37	±0.11	(X)	(X)	2.27	±0.21	(X)	(X)	1.91	±0.25	(X)	(X)	1.52	±0.12	(X)	(X)	2.18	±0.25	(X)	(X)	2.08	±0.20	(X)	(X)	2.02	±0.14	(X)	(X)	1.74	±0.12	(X)	(X)	2.15	±0.16	(X)	(X)	1.69	±0.15	(X)	(X)	1.92	±0.23	(X)	(X)	2.07
YEAR HOUSEHOLDER MOVED INTO UNIT
Occupied housing units	2,204	±149	2,204	(X)	2,653	±197	2,653	(X)	1,952	±157	1,952	(X)	2,477	±159	2,477	(X)	1,570	±143	1,570	(X)	1,856	±172	1,856	(X)	2,716	±158	2,716	(X)	2,458	±173	2,458	(X)	2,617	±164	2,617	(X)	2,576	±160	2,576	(X)	2,865	±180	2,865	(X)	1,667	±156	1,667	(X)	1,595
Moved in 2005 or later	1,310	±185	59.4%	±6.8	1,302	±208	49.1%	±6.3	969	±182	49.6%	±7.8	901	±192	36.4%	±7.4	872	±149	55.5%	±7.2	899	±189	48.4%	±9.1	1,363	±216	50.2%	±7.6	919	±182	37.4%	±6.6	1,358	±175	51.9%	±5.6	1,297	±204	50.3%	±7.7	1,518	±210	53.0%	±6.1	728	±137	43.7%	±7.3	649
Moved in 2000 to 2004	367	±120	16.7%	±5.4	485	±149	18.3%	±5.3	224	±116	11.5%	±5.8	607	±184	24.5%	±7.5	251	±82	16.0%	±5.2	380	±143	20.5%	±7.4	377	±171	13.9%	±6.3	559	±164	22.7%	±6.5	500	±156	19.1%	±5.7	342	±176	13.3%	±6.7	457	±133	16.0%	±4.6	327	±101	19.6%	±5.5	145
Moved in 1990 to 1999	274	±114	12.4%	±5.2	405	±145	15.3%	±5.5	401	±122	20.5%	±6.4	386	±163	15.6%	±6.5	230	±78	14.6%	±4.7	254	±102	13.7%	±5.2	509	±159	18.7%	±5.6	513	±147	20.9%	±6.0	345	±101	13.2%	±3.9	386	±129	15.0%	±4.8	467	±150	16.3%	±5.0	212	±84	12.7%	±5.0	432
Moved in 1980 to 1989	166	±81	7.5%	±3.6	149	±72	5.6%	±2.8	122	±58	6.3%	±2.9	255	±96	10.3%	±3.8	134	±59	8.5%	±3.9	146	±82	7.9%	±4.3	274	±110	10.1%	±4.0	128	±72	5.2%	±3.0	99	±61	3.8%	±2.4	334	±112	13.0%	±4.5	184	±91	6.4%	±3.2	128	±78	7.7%	±4.6	116
Moved in 1970 to 1979	87	±69	3.9%	±3.1	242	±99	9.1%	±3.7	84	±51	4.3%	±2.6	262	±105	10.6%	±4.2	37	±22	2.4%	±1.4	82	±63	4.4%	±3.5	48	±34	1.8%	±1.3	196	±81	8.0%	±3.2	192	±81	7.3%	±3.1	68	±44	2.6%	±1.7	132	±68	4.6%	±2.3	176	±104	10.6%	±6.1	175
Moved in 1969 or earlier	0	±95	0.0%	±1.7	70	±50	2.6%	±1.9	152	±68	7.8%	±3.4	66	±52	2.7%	±2.1	46	±34	2.9%	±2.1	95	±61	5.1%	±3.1	145	±82	5.3%	±3.0	143	±66	5.8%	±2.7	123	±95	4.7%	±3.6	149	±85	5.8%	±3.3	107	±101	3.7%	±3.5	96	±56	5.8%	±3.4	78
VEHICLES AVAILABLE
Occupied housing units	2,204	±149	2,204	(X)	2,653	±197	2,653	(X)	1,952	±157	1,952	(X)	2,477	±159	2,477	(X)	1,570	±143	1,570	(X)	1,856	±172	1,856	(X)	2,716	±158	2,716	(X)	2,458	±173	2,458	(X)	2,617	±164	2,617	(X)	2,576	±160	2,576	(X)	2,865	±180	2,865	(X)	1,667	±156	1,667	(X)	1,595
No vehicles available	873	±149	39.6%	±6.3	713	±198	26.9%	±6.8	718	±165	36.8%	±7.8	673	±196	27.2%	±7.7	559	±114	35.6%	±6.3	1,172	±183	63.1%	±7.9	2,129	±171	78.4%	±4.5	937	±189	38.1%	±6.9	1,169	±183	44.7%	±6.8	1,287	±226	50.0%	±8.3	1,757	±240	61.3%	±7.0	793	±164	47.6%	±8.2	1,343
1 vehicle available	1,089	±169	49.4%	±6.6	1,485	±228	56.0%	±7.7	852	±167	43.6%	±7.5	1,420	±244	57.3%	±9.2	929	±135	59.2%	±7.1	488	±173	26.3%	±8.9	370	±118	13.6%	±4.2	1,023	±187	41.6%	±7.1	1,065	±213	40.7%	±7.4	1,005	±221	39.0%	±8.1	920	±196	32.1%	±6.4	567	±145	34.0%	±8.9	220
2 vehicles available	227	±74	10.3%	±3.3	305	±122	11.5%	±4.6	323	±120	16.5%	±6.3	384	±137	15.5%	±5.5	72	±40	4.6%	±2.6	161	±85	8.7%	±4.6	182	±82	6.7%	±3.0	383	±113	15.6%	±4.6	335	±114	12.8%	±4.3	163	±105	6.3%	±4.1	146	±117	5.1%	±4.1	210	±113	12.6%	±6.4	20
3 or more vehicles available	15	±25	0.7%	±1.1	150	±83	5.7%	±3.2	59	±58	3.0%	±2.9	0	±95	0.0%	±1.5	10	±16	0.6%	±1.0	35	±37	1.9%	±2.0	35	±48	1.3%	±1.7	115	±77	4.7%	±3.1	48	±41	1.8%	±1.6	121	±85	4.7%	±3.3	42	±38	1.5%	±1.3	97	±93	5.8%	±5.6	12
HOUSE HEATING FUEL
Occupied housing units	2,204	±149	2,204	(X)	2,653	±197	2,653	(X)	1,952	±157	1,952	(X)	2,477	±159	2,477	(X)	1,570	±143	1,570	(X)	1,856	±172	1,856	(X)	2,716	±158	2,716	(X)	2,458	±173	2,458	(X)	2,617	±164	2,617	(X)	2,576	±160	2,576	(X)	2,865	±180	2,865	(X)	1,667	±156	1,667	(X)	1,595
Utility gas	477	±131	21.6%	±5.7	1,604	±219	60.5%	±7.1	1,392	±199	71.3%	±7.6	1,513	±217	61.1%	±8.4	561	±120	35.7%	±6.7	671	±180	36.2%	±9.1	1,139	±190	41.9%	±6.7	1,159	±215	47.2%	±7.9	1,600	±215	61.1%	±6.8	1,522	±205	59.1%	±7.0	1,674	±232	58.4%	±6.9	894	±182	53.6%	±9.2	634
Bottled, tank, or LP gas	0	±95	0.0%	±1.7	14	±23	0.5%	±0.8	76	±61	3.9%	±3.2	37	±40	1.5%	±1.6	18	±22	1.1%	±1.4	24	±26	1.3%	±1.4	54	±41	2.0%	±1.5	0	±95	0.0%	±1.5	42	±34	1.6%	±1.3	63	±54	2.4%	±2.1	42	±47	1.5%	±1.7	10	±17	0.6%	±1.0	16
Electricity	1,640	±185	74.4%	±6.9	728	±161	27.4%	±5.6	363	±130	18.6%	±6.5	883	±208	35.6%	±7.9	927	±144	59.0%	±7.8	987	±185	53.2%	±8.8	1,058	±201	39.0%	±7.0	956	±190	38.9%	±7.2	845	±190	32.3%	±7.0	701	±186	27.2%	±7.1	985	±194	34.4%	±6.6	563	±142	33.8%	±8.2	688
Fuel oil, kerosene, etc.	0	±95	0.0%	±1.7	24	±30	0.9%	±1.1	29	±33	1.5%	±1.7	0	±95	0.0%	±1.5	0	±95	0.0%	±2.4	0	±95	0.0%	±2.0	0	±95	0.0%	±1.4	39	±45	1.6%	±1.8	0	±95	0.0%	±1.4	0	±95	0.0%	±1.4	0	±95	0.0%	±1.3	47	±47	2.8%	±2.9	0
Coal or coke	0	±95	0.0%	±1.7	0	±95	0.0%	±1.4	0	±95	0.0%	±1.9	0	±95	0.0%	±1.5	0	±95	0.0%	±2.4	0	±95	0.0%	±2.0	0	±95	0.0%	±1.4	0	±95	0.0%	±1.5	0	±95	0.0%	±1.4	0	±95	0.0%	±1.4	0	±95	0.0%	±1.3	0	±95	0.0%	±2.2	0
Wood	0	±95	0.0%	±1.7	17	±25	0.6%	±1.0	0	±95	0.0%	±1.9	0	±95	0.0%	±1.5	0	±95	0.0%	±2.4	0	±95	0.0%	±2.0	0	±95	0.0%	±1.4	0	±95	0.0%	±1.5	0	±95	0.0%	±1.4	51	±78	2.0%	±3.0	0	±95	0.0%	±1.3	0	±95	0.0%	±2.2	0
Solar energy	15	±23	0.7%	±1.1	10	±17	0.4%	±0.6	0	±95	0.0%	±1.9	19	±31	0.8%	±1.3	0	±95	0.0%	±2.4	0	±95	0.0%	±2.0	0	±95	0.0%	±1.4	14	±21	0.6%	±0.9	0	±95	0.0%	±1.4	0	±95	0.0%	±1.4	0	±95	0.0%	±1.3	0	±95	0.0%	±2.2	0
Other fuel	0	±95	0.0%	±1.7	98	±65	3.7%	±2.5	0	±95	0.0%	±1.9	0	±95	0.0%	±1.5	0	±95	0.0%	±2.4	0	±95	0.0%	±2.0	72	±64	2.7%	±2.3	37	±34	1.5%	±1.4	65	±84	2.5%	±3.2	32	±36	1.2%	±1.4	51	±50	1.8%	±1.7	88	±54	5.3%	±3.2	34
No fuel used	72	±68	3.3%	±3.0	158	±103	6.0%	±3.8	92	±61	4.7%	±3.2	25	±32	1.0%	±1.3	64	±40	4.1%	±2.6	174	±98	9.4%	±5.2	393	±132	14.5%	±4.7	253	±89	10.3%	±3.6	65	±47	2.5%	±1.8	207	±93	8.0%	±3.7	113	±72	3.9%	±2.5	65	±46	3.9%	±2.7	223
SELECTED CHARACTERISTICS
Occupied housing units	2,204	±149	2,204	(X)	2,653	±197	2,653	(X)	1,952	±157	1,952	(X)	2,477	±159	2,477	(X)	1,570	±143	1,570	(X)	1,856	±172	1,856	(X)	2,716	±158	2,716	(X)	2,458	±173	2,458	(X)	2,617	±164	2,617	(X)	2,576	±160	2,576	(X)	2,865	±180	2,865	(X)	1,667	±156	1,667	(X)	1,595
Lacking complete plumbing facilities	98	±107	4.4%	±4.8	0	±95	0.0%	±1.4	12	±20	0.6%	±1.0	0	±95	0.0%	±1.5	38	±40	2.4%	±2.6	287	±141	15.5%	±7.3	886	±183	32.6%	±6.3	0	±95	0.0%	±1.5	87	±92	3.3%	±3.5	74	±59	2.9%	±2.3	108	±90	3.8%	±3.1	49	±49	2.9%	±2.9	196
Lacking complete kitchen facilities	98	±107	4.4%	±4.8	17	±25	0.6%	±1.0	28	±23	1.4%	±1.2	13	±20	0.5%	±0.8	23	±33	1.5%	±2.1	448	±178	24.1%	±9.1	1,040	±166	38.3%	±5.7	22	±34	0.9%	±1.4	99	±95	3.8%	±3.6	136	±103	5.3%	±4.0	161	±102	5.6%	±3.5	61	±52	3.7%	±3.1	212
No telephone service available	138	±114	6.3%	±5.1	11	±18	0.4%	±0.7	35	±38	1.8%	±2.0	50	±46	2.0%	±1.8	32	±36	2.0%	±2.3	89	±72	4.8%	±3.9	234	±109	8.6%	±4.0	85	±66	3.5%	±2.7	123	±101	4.7%	±3.9	79	±82	3.1%	±3.2	132	±93	4.6%	±3.2	67	±55	4.0%	±3.3	22
OCCUPANTS PER ROOM
Occupied housing units	2,204	±149	2,204	(X)	2,653	±197	2,653	(X)	1,952	±157	1,952	(X)	2,477	±159	2,477	(X)	1,570	±143	1,570	(X)	1,856	±172	1,856	(X)	2,716	±158	2,716	(X)	2,458	±173	2,458	(X)	2,617	±164	2,617	(X)	2,576	±160	2,576	(X)	2,865	±180	2,865	(X)	1,667	±156	1,667	(X)	1,595
1.00 or less	2,071	±168	94.0%	±3.7	2,598	±207	97.9%	±2.5	1,845	±157	94.5%	±2.7	2,474	±160	99.9%	±0.6	1,525	±144	97.1%	±2.3	1,466	±188	79.0%	±9.3	2,058	±239	75.8%	±6.9	2,300	±195	93.6%	±3.4	2,578	±163	98.5%	±1.5	2,170	±168	84.2%	±4.6	2,690	±188	93.9%	±2.2	1,597	±164	95.8%	±3.5	1,319
1.01 to 1.50	62	±47	2.8%	±2.1	17	±25	0.6%	±1.0	78	±46	4.0%	±2.4	3	±16	0.1%	±0.6	16	±19	1.0%	±1.2	82	±90	4.4%	±4.8	66	±58	2.4%	±2.1	55	±53	2.2%	±2.2	26	±32	1.0%	±1.2	145	±97	5.6%	±3.8	122	±40	4.3%	±1.4	20	±28	1.2%	±1.7	78
1.51 or more	71	±58	3.2%	±2.6	38	±60	1.4%	±2.2	29	±36	1.5%	±1.8	0	±95	0.0%	±1.5	29	±31	1.8%	±2.0	308	±172	16.6%	±8.8	592	±173	21.8%	±6.4	103	±77	4.2%	±3.1	13	±21	0.5%	±0.8	261	±121	10.1%	±4.5	53	±47	1.8%	±1.6	50	±58	3.0%	±3.4	198
VALUE
Owner-occupied units	326	±116	326	(X)	819	±164	819	(X)	496	±134	496	(X)	854	±198	854	(X)	366	±92	366	(X)	167	±84	167	(X)	193	±92	193	(X)	579	±175	579	(X)	564	±144	564	(X)	198	±87	198	(X)	409	±131	409	(X)	513	±148	513	(X)	225
Less than $50,000	0	±95	0.0%	±10.9	0	±95	0.0%	±4.5	0	±95	0.0%	±7.3	22	±33	2.6%	±3.9	0	±95	0.0%	±9.7	0	±95	0.0%	±20.0	0	±95	0.0%	±17.6	0	±95	0.0%	±6.3	10	±16	1.8%	±2.9	27	±41	13.6%	±19.3	0	±95	0.0%	±8.8	0	±95	0.0%	±7.0	0
$50,000 to $99,999	0	±95	0.0%	±10.9	14	±23	1.7%	±2.7	17	±27	3.4%	±5.3	0	±95	0.0%	±4.3	8	±12	2.2%	±3.4	0	±95	0.0%	±20.0	0	±95	0.0%	±17.6	0	±95	0.0%	±6.3	0	±95	0.0%	±6.4	0	±95	0.0%	±17.2	17	±30	4.2%	±7.6	0	±95	0.0%	±7.0	8
$100,000 to $149,999	0	±95	0.0%	±10.9	12	±21	1.5%	±2.5	0	±95	0.0%	±7.3	0	±95	0.0%	±4.3	0	±95	0.0%	±9.7	12	±19	7.2%	±11.2	0	±95	0.0%	±17.6	0	±95	0.0%	±6.3	0	±95	0.0%	±6.4	0	±95	0.0%	±17.2	0	±95	0.0%	±8.8	10	±16	1.9%	±3.1	0
$150,000 to $199,999	0	±95	0.0%	±10.9	0	±95	0.0%	±4.5	13	±22	2.6%	±4.4	0	±95	0.0%	±4.3	0	±95	0.0%	±9.7	0	±95	0.0%	±20.0	0	±95	0.0%	±17.6	0	±95	0.0%	±6.3	0	±95	0.0%	±6.4	0	±95	0.0%	±17.2	0	±95	0.0%	±8.8	0	±95	0.0%	±7.0	20
$200,000 to $299,999	0	±95	0.0%	±10.9	0	±95	0.0%	±4.5	0	±95	0.0%	±7.3	39	±41	4.6%	±4.8	0	±95	0.0%	±9.7	0	±95	0.0%	±20.0	0	±95	0.0%	±17.6	50	±65	8.6%	±10.4	11	±18	2.0%	±3.2	0	±95	0.0%	±17.2	94	±101	23.0%	±21.5	68	±63	13.3%	±11.0	0
$300,000 to $499,999	51	±55	15.6%	±15.0	60	±73	7.3%	±8.8	31	±39	6.3%	±7.4	140	±125	16.4%	±12.7	0	±95	0.0%	±9.7	29	±35	17.4%	±18.7	0	±95	0.0%	±17.6	26	±31	4.5%	±5.6	11	±18	2.0%	±3.2	15	±22	7.6%	±11.2	28	±42	6.8%	±10.1	0	±95	0.0%	±7.0	8
$500,000 to $999,999	248	±96	76.1%	±16.2	265	±104	32.4%	±9.7	199	±99	40.1%	±15.1	381	±142	44.6%	±12.8	177	±74	48.4%	±14.4	36	±36	21.6%	±20.6	107	±70	55.4%	±24.7	230	±99	39.7%	±13.7	302	±108	53.5%	±11.9	90	±50	45.5%	±22.0	250	±91	61.1%	±20.6	166	±69	32.4%	±13.6	126
$1,000,000 or more	27	±31	8.3%	±9.0	468	±120	57.1%	±12.3	236	±86	47.6%	±15.0	272	±89	31.9%	±11.6	181	±63	49.5%	±13.9	90	±61	53.9%	±24.6	86	±62	44.6%	±24.7	273	±115	47.2%	±13.6	230	±84	40.8%	±11.5	66	±53	33.3%	±21.6	20	±34	4.9%	±8.2	269	±122	52.4%	±15.4	63
Median (dollars)	718,800	±102,980	(X)	(X)	1,000,000+	***	(X)	(X)	973,500	±108,497	(X)	(X)	818,100	±125,616	(X)	(X)	995,000	±74,950	(X)	(X)	1,000,000+	***	(X)	(X)	966,800	±104,343	(X)	(X)	943,500	±206,209	(X)	(X)	912,200	±101,754	(X)	(X)	750,000	±262,286	(X)	(X)	721,300	±209,278	(X)	(X)	1,000,000+	***	(X)	(X)	675,500
MORTGAGE STATUS
Owner-occupied units	326	±116	326	(X)	819	±164	819	(X)	496	±134	496	(X)	854	±198	854	(X)	366	±92	366	(X)	167	±84	167	(X)	193	±92	193	(X)	579	±175	579	(X)	564	±144	564	(X)	198	±87	198	(X)	409	±131	409	(X)	513	±148	513	(X)	225
Housing units with a mortgage	277	±111	85.0%	±11.8	474	±143	57.9%	±13.3	232	±108	46.8%	±16.1	527	±152	61.7%	±13.4	290	±91	79.2%	±11.8	84	±58	50.3%	±25.1	45	±55	23.3%	±24.5	358	±130	61.8%	±13.1	473	±147	83.9%	±11.3	71	±47	35.9%	±20.3	288	±106	70.4%	±22.1	225	±101	43.9%	±16.6	63
Housing units without a mortgage	49	±40	15.0%	±11.8	345	±132	42.1%	±13.3	264	±100	53.2%	±16.1	327	±146	38.3%	±13.4	76	±43	20.8%	±11.8	83	±60	49.7%	±25.1	148	±77	76.7%	±24.5	221	±102	38.2%	±13.1	91	±63	16.1%	±11.3	127	±73	64.1%	±20.3	121	±107	29.6%	±22.1	288	±125	56.1%	±16.6	162
SELECTED MONTHLY OWNER COSTS (SMOC)
Housing units with a mortgage	277	±111	277	(X)	474	±143	474	(X)	232	±108	232	(X)	527	±152	527	(X)	290	±91	290	(X)	84	±58	84	(X)	45	±55	45	(X)	358	±130	358	(X)	473	±147	473	(X)	71	±47	71	(X)	288	±106	288	(X)	225	±101	225	(X)	63
Less than $300	0	±95	0.0%	±12.6	0	±95	0.0%	±7.6	0	±95	0.0%	±14.9	0	±95	0.0%	±6.9	0	±95	0.0%	±12.1	0	±95	0.0%	±34.2	0	±95	0.0%	±47.5	0	±95	0.0%	±9.9	0	±95	0.0%	±7.6	0	±95	0.0%	±37.8	0	±95	0.0%	±12.2	0	±95	0.0%	±15.3	0
$300 to $499	0	±95	0.0%	±12.6	0	±95	0.0%	±7.6	0	±95	0.0%	±14.9	0	±95	0.0%	±6.9	0	±95	0.0%	±12.1	0	±95	0.0%	±34.2	0	±95	0.0%	±47.5	0	±95	0.0%	±9.9	0	±95	0.0%	±7.6	0	±95	0.0%	±37.8	0	±95	0.0%	±12.2	0	±95	0.0%	±15.3	0
$500 to $699	0	±95	0.0%	±12.6	0	±95	0.0%	±7.6	0	±95	0.0%	±14.9	0	±95	0.0%	±6.9	0	±95	0.0%	±12.1	0	±95	0.0%	±34.2	0	±95	0.0%	±47.5	0	±95	0.0%	±9.9	0	±95	0.0%	±7.6	0	±95	0.0%	±37.8	0	±95	0.0%	±12.2	0	±95	0.0%	±15.3	0
$700 to $999	0	±95	0.0%	±12.6	0	±95	0.0%	±7.6	0	±95	0.0%	±14.9	0	±95	0.0%	±6.9	0	±95	0.0%	±12.1	0	±95	0.0%	±34.2	0	±95	0.0%	±47.5	0	±95	0.0%	±9.9	0	±95	0.0%	±7.6	0	±95	0.0%	±37.8	0	±95	0.0%	±12.2	0	±95	0.0%	±15.3	20
$1,000 to $1,499	12	±19	4.3%	±7.1	0	±95	0.0%	±7.6	0	±95	0.0%	±14.9	40	±39	7.6%	±6.6	0	±95	0.0%	±12.1	9	±15	10.7%	±17.6	0	±95	0.0%	±47.5	0	±95	0.0%	±9.9	11	±18	2.3%	±3.8	0	±95	0.0%	±37.8	65	±53	22.6%	±15.2	20	±28	8.9%	±12.7	0
$1,500 to $1,999	0	±95	0.0%	±12.6	31	±33	6.5%	±6.6	19	±22	8.2%	±9.6	89	±72	16.9%	±12.7	0	±95	0.0%	±12.1	9	±16	10.7%	±18.5	14	±22	31.1%	±58.0	53	±43	14.8%	±11.3	38	±35	8.0%	±7.0	0	±95	0.0%	±37.8	34	±39	11.8%	±15.0	0	±95	0.0%	±15.3	0
$2,000 or more	265	±110	95.7%	±7.1	443	±140	93.5%	±6.6	213	±104	91.8%	±9.6	398	±127	75.5%	±14.0	290	±91	100.0%	±12.1	66	±53	78.6%	±26.3	31	±50	68.9%	±58.0	305	±120	85.2%	±11.3	424	±138	89.6%	±7.6	71	±47	100.0%	±37.8	189	±100	65.6%	±20.7	205	±100	91.1%	±12.7	43
Median (dollars)	3,295	±382	(X)	(X)	4,000+	***	(X)	(X)	3,934	±770	(X)	(X)	3,572	±531	(X)	(X)	4,000+	***	(X)	(X)	3,778	±1,761	(X)	(X)	2,637	±1,021	(X)	(X)	4,000+	***	(X)	(X)	4,000+	***	(X)	(X)	2,967	±1,355	(X)	(X)	3,688	±1,026	(X)	(X)	4,000+	***	(X)	(X)	2,160
Housing units without a mortgage	49	±40	49	(X)	345	±132	345	(X)	264	±100	264	(X)	327	±146	327	(X)	76	±43	76	(X)	83	±60	83	(X)	148	±77	148	(X)	221	±102	221	(X)	91	±63	91	(X)	127	±73	127	(X)	121	±107	121	(X)	288	±125	288	(X)	162
Less than $100	0	±95	0.0%	±45.5	0	±95	0.0%	±10.3	0	±95	0.0%	±13.2	29	±46	8.9%	±13.5	0	±95	0.0%	±36.4	0	±95	0.0%	±34.5	22	±36	14.9%	±21.1	0	±95	0.0%	±15.6	0	±95	0.0%	±32.4	0	±95	0.0%	±25.1	0	±95	0.0%	±26.1	0	±95	0.0%	±12.2	0
$100 to $199	0	±95	0.0%	±45.5	0	±95	0.0%	±10.3	32	±36	12.1%	±13.7	0	±95	0.0%	±10.8	0	±95	0.0%	±36.4	14	±28	16.9%	±29.0	0	±95	0.0%	±22.1	0	±95	0.0%	±15.6	0	±95	0.0%	±32.4	0	±95	0.0%	±25.1	0	±95	0.0%	±26.1	0	±95	0.0%	±12.2	0
$200 to $299	0	±95	0.0%	±45.5	0	±95	0.0%	±10.3	0	±95	0.0%	±13.2	0	±95	0.0%	±10.8	0	±95	0.0%	±36.4	0	±95	0.0%	±34.5	29	±23	19.6%	±17.5	0	±95	0.0%	±15.6	8	±14	8.8%	±15.7	27	±41	21.3%	±30.0	17	±28	14.0%	±26.7	43	±67	14.9%	±19.4	8
$300 to $399	14	±22	28.6%	±38.9	0	±95	0.0%	±10.3	8	±14	3.0%	±5.3	33	±38	10.1%	±12.6	0	±95	0.0%	±36.4	27	±30	32.5%	±30.6	20	±30	13.5%	±18.5	69	±68	31.2%	±24.1	0	±95	0.0%	±32.4	0	±95	0.0%	±25.1	0	±95	0.0%	±26.1	0	±95	0.0%	±12.2	0
$400 or more	35	±34	71.4%	±38.9	345	±132	100.0%	±10.3	224	±97	84.8%	±14.1	265	±141	81.0%	±18.4	76	±43	100.0%	±36.4	42	±41	50.6%	±34.9	77	±51	52.0%	±23.6	152	±74	68.8%	±24.1	83	±61	91.2%	±15.7	100	±63	78.7%	±30.0	104	±104	86.0%	±26.7	245	±90	85.1%	±19.4	154
Median (dollars)	1,000+	***	(X)	(X)	899	±144	(X)	(X)	941	±244	(X)	(X)	645	±112	(X)	(X)	1,000+	***	(X)	(X)	404	±147	(X)	(X)	525	±388	(X)	(X)	666	±312	(X)	(X)	933	±355	(X)	(X)	605	±103	(X)	(X)	570	±79	(X)	(X)	1,000+	***	(X)	(X)	888
SELECTED MONTHLY OWNER COSTS AS A PERCENTAGE OF HOUSEHOLD INCOME (SMOCAPI)
Housing units with a mortgage (excluding units where SMOCAPI cannot be computed)	277	±111	277	(X)	474	±143	474	(X)	232	±108	232	(X)	527	±152	527	(X)	290	±91	290	(X)	84	±58	84	(X)	45	±55	45	(X)	358	±130	358	(X)	473	±147	473	(X)	71	±47	71	(X)	288	±106	288	(X)	225	±101	225	(X)	63
Less than 20.0 percent	76	±51	27.4%	±18.9	27	±33	5.7%	±6.2	99	±79	42.7%	±23.2	168	±103	31.9%	±16.3	74	±42	25.5%	±13.8	17	±27	20.2%	±28.5	0	±95	0.0%	±47.5	80	±59	22.3%	±15.9	108	±74	22.8%	±14.0	42	±34	59.2%	±34.0	41	±46	14.2%	±14.8	76	±50	33.8%	±22.1	20
20.0 to 24.9 percent	42	±53	15.2%	±16.2	61	±50	12.9%	±10.8	24	±29	10.3%	±12.9	11	±21	2.1%	±4.0	11	±13	3.8%	±4.5	41	±40	48.8%	±35.7	0	±95	0.0%	±47.5	59	±56	16.5%	±14.8	107	±61	22.6%	±11.5	0	±95	0.0%	±37.8	28	±38	9.7%	±13.0	20	±24	8.9%	±10.9	0
25.0 to 29.9 percent	0	±95	0.0%	±12.6	92	±79	19.4%	±14.5	12	±19	5.2%	±8.2	29	±29	5.5%	±6.0	10	±15	3.4%	±5.2	0	±95	0.0%	±34.2	0	±95	0.0%	±47.5	11	±18	3.1%	±5.1	15	±26	3.2%	±5.5	0	±95	0.0%	±37.8	0	±95	0.0%	±12.2	12	±18	5.3%	±8.2	0
30.0 to 34.9 percent	15	±24	5.4%	±8.3	108	±64	22.8%	±11.7	0	±95	0.0%	±14.9	38	±41	7.2%	±7.6	42	±33	14.5%	±11.7	0	±95	0.0%	±34.2	0	±95	0.0%	±47.5	0	±95	0.0%	±9.9	14	±22	3.0%	±4.7	3	±11	4.2%	±14.8	53	±44	18.4%	±15.4	12	±20	5.3%	±8.3	0
35.0 percent or more	144	±80	52.0%	±19.3	186	±87	39.2%	±15.5	97	±58	41.8%	±20.6	281	±121	53.3%	±17.0	153	±78	52.8%	±15.9	26	±30	31.0%	±31.8	45	±55	100.0%	±47.5	208	±106	58.1%	±19.5	229	±103	48.4%	±14.1	26	±30	36.6%	±33.6	166	±87	57.6%	±18.9	105	±83	46.7%	±24.1	43
Not computed	0	±95	(X)	(X)	0	±95	(X)	(X)	0	±95	(X)	(X)	0	±95	(X)	(X)	0	±95	(X)	(X)	0	±95	(X)	(X)	0	±95	(X)	(X)	0	±95	(X)	(X)	0	±95	(X)	(X)	0	±95	(X)	(X)	0	±95	(X)	(X)	0	±95	(X)	(X)	0
Housing unit without a mortgage (excluding units where SMOCAPI cannot be computed)	49	±40	49	(X)	345	±132	345	(X)	264	±100	264	(X)	255	±104	255	(X)	76	±43	76	(X)	83	±60	83	(X)	148	±77	148	(X)	221	±102	221	(X)	91	±63	91	(X)	114	±70	114	(X)	121	±107	121	(X)	278	±124	278	(X)	162
Less than 10.0 percent	21	±25	42.9%	±40.6	122	±61	35.4%	±19.1	108	±61	40.9%	±18.1	66	±59	25.9%	±18.9	21	±23	27.6%	±28.5	41	±42	49.4%	±34.3	61	±60	41.2%	±26.8	60	±46	27.1%	±18.3	62	±50	68.1%	±25.4	52	±50	45.6%	±32.7	0	±95	0.0%	±26.1	129	±93	46.4%	±21.5	80
10.0 to 14.9 percent	14	±22	28.6%	±38.9	25	±35	7.2%	±9.9	14	±24	5.3%	±8.7	69	±76	27.1%	±27.1	8	±12	10.5%	±16.5	30	±33	36.1%	±31.0	26	±31	17.6%	±23.8	86	±74	38.9%	±23.3	0	±95	0.0%	±32.4	0	±95	0.0%	±27.4	96	±104	79.3%	±34.9	16	±24	5.8%	±8.4	8
15.0 to 19.9 percent	14	±22	28.6%	±38.4	26	±30	7.5%	±9.3	18	±18	6.8%	±6.6	3	±16	1.2%	±6.2	13	±19	17.1%	±23.9	0	±95	0.0%	±34.5	34	±36	23.0%	±22.9	8	±17	3.6%	±7.3	19	±22	20.9%	±22.2	41	±49	36.0%	±34.4	0	±95	0.0%	±26.1	0	±95	0.0%	±12.6	46
20.0 to 24.9 percent	0	±95	0.0%	±45.5	26	±31	7.5%	±8.5	54	±44	20.5%	±15.1	38	±30	14.9%	±13.6	9	±11	11.8%	±16.2	0	±95	0.0%	±34.5	9	±15	6.1%	±10.3	0	±95	0.0%	±15.6	0	±95	0.0%	±32.4	15	±22	13.2%	±19.6	25	±32	20.7%	±34.9	48	±49	17.3%	±16.1	8
25.0 to 29.9 percent	0	±95	0.0%	±45.5	33	±50	9.6%	±13.3	0	±95	0.0%	±13.2	22	±34	8.6%	±12.7	16	±25	21.1%	±28.7	0	±95	0.0%	±34.5	0	±95	0.0%	±22.1	15	±25	6.8%	±11.7	0	±95	0.0%	±32.4	6	±11	5.3%	±11.8	0	±95	0.0%	±26.1	26	±42	9.4%	±15.2	0
30.0 to 34.9 percent	0	±95	0.0%	±45.5	0	±95	0.0%	±10.3	0	±95	0.0%	±13.2	26	±31	10.2%	±12.2	0	±95	0.0%	±36.4	0	±95	0.0%	±34.5	0	±95	0.0%	±22.1	13	±21	5.9%	±8.8	0	±95	0.0%	±32.4	0	±95	0.0%	±27.4	0	±95	0.0%	±26.1	0	±95	0.0%	±12.6	0
35.0 percent or more	0	±95	0.0%	±45.5	113	±102	32.8%	±23.1	70	±51	26.5%	±16.3	31	±36	12.2%	±14.7	9	±13	11.8%	±18.1	12	±19	14.5%	±22.5	18	±29	12.2%	±18.5	39	±37	17.6%	±15.2	10	±16	11.0%	±18.4	0	±95	0.0%	±27.4	0	±95	0.0%	±26.1	59	±47	21.2%	±19.5	20
Not computed	0	±95	(X)	(X)	0	±95	(X)	(X)	0	±95	(X)	(X)	72	±107	(X)	(X)	0	±95	(X)	(X)	0	±95	(X)	(X)	0	±95	(X)	(X)	0	±95	(X)	(X)	0	±95	(X)	(X)	13	±21	(X)	(X)	0	±95	(X)	(X)	10	±16	(X)	(X)	0
GROSS RENT
Occupied units paying rent	1,796	±174	1,796	(X)	1,789	±225	1,789	(X)	1,444	±188	1,444	(X)	1,606	±198	1,606	(X)	1,192	±137	1,192	(X)	1,689	±172	1,689	(X)	2,477	±158	2,477	(X)	1,821	±188	1,821	(X)	2,011	±206	2,011	(X)	2,327	±184	2,327	(X)	2,429	±213	2,429	(X)	1,076	±166	1,076	(X)	1,350
Less than $200	0	±95	0.0%	±2.1	0	±95	0.0%	±2.1	0	±95	0.0%	±2.6	0	±95	0.0%	±2.3	0	±95	0.0%	±3.1	11	±19	0.7%	±1.1	34	±39	1.4%	±1.6	0	±95	0.0%	±2.0	0	±95	0.0%	±1.8	0	±95	0.0%	±1.6	0	±95	0.0%	±1.5	0	±95	0.0%	±3.4	47
$200 to $299	207	±99	11.5%	±5.3	0	±95	0.0%	±2.1	0	±95	0.0%	±2.6	0	±95	0.0%	±2.3	12	±19	1.0%	±1.6	112	±68	6.6%	±4.1	202	±89	8.2%	±3.6	97	±45	5.3%	±2.5	119	±68	5.9%	±3.4	32	±25	1.4%	±1.1	58	±63	2.4%	±2.5	11	±18	1.0%	±1.6	170
$300 to $499	159	±91	8.9%	±5.0	0	±95	0.0%	±2.1	54	±38	3.7%	±2.7	54	±51	3.4%	±3.1	0	±95	0.0%	±3.1	165	±86	9.8%	±5.2	703	±169	28.4%	±6.3	60	±62	3.3%	±3.4	84	±68	4.2%	±3.4	239	±117	10.3%	±5.1	69	±65	2.8%	±2.6	26	±32	2.4%	±2.9	395
$500 to $749	87	±50	4.8%	±2.8	109	±90	6.1%	±4.9	42	±43	2.9%	±2.9	114	±73	7.1%	±4.5	0	±95	0.0%	±3.1	420	±166	24.9%	±8.7	672	±169	27.1%	±6.7	194	±111	10.7%	±5.9	217	±117	10.8%	±5.7	282	±115	12.1%	±5.0	263	±109	10.8%	±4.3	125	±75	11.6%	±6.7	313
$750 to $999	107	±82	6.0%	±4.5	209	±93	11.7%	±5.3	160	±87	11.1%	±5.9	49	±40	3.1%	±2.5	22	±21	1.8%	±1.8	114	±75	6.7%	±4.3	237	±104	9.6%	±4.2	141	±75	7.7%	±4.1	193	±95	9.6%	±4.6	392	±152	16.8%	±6.2	409	±148	16.8%	±5.8	76	±52	7.1%	±4.7	127
$1,000 to $1,499	421	±136	23.4%	±7.0	410	±166	22.9%	±8.9	273	±135	18.9%	±9.0	250	±105	15.6%	±6.2	141	±52	11.8%	±4.3	426	±129	25.2%	±7.7	330	±114	13.3%	±4.6	466	±126	25.6%	±6.7	405	±147	20.1%	±7.4	563	±159	24.2%	±6.6	992	±207	40.8%	±7.9	304	±117	28.3%	±9.8	166
$1,500 or more	815	±151	45.4%	±7.4	1,061	±221	59.3%	±9.9	915	±177	63.4%	±8.9	1,139	±186	70.9%	±7.6	1,017	±141	85.3%	±5.1	441	±113	26.1%	±6.3	299	±110	12.1%	±4.4	863	±181	47.4%	±7.7	993	±201	49.4%	±8.0	819	±185	35.2%	±7.3	638	±167	26.3%	±6.7	534	±122	49.6%	±9.0	132
Median (dollars)	1,392	±157	(X)	(X)	1,670	±157	(X)	(X)	2,000+	***	(X)	(X)	1,955	±171	(X)	(X)	2,000+	***	(X)	(X)	1,039	±240	(X)	(X)	606	±54	(X)	(X)	1,447	±143	(X)	(X)	1,485	±194	(X)	(X)	1,166	±127	(X)	(X)	1,214	±87	(X)	(X)	1,495	±179	(X)	(X)	532
No rent paid	82	±94	(X)	(X)	45	±52	(X)	(X)	12	±20	(X)	(X)	17	±26	(X)	(X)	12	±20	(X)	(X)	0	±95	(X)	(X)	46	±46	(X)	(X)	58	±41	(X)	(X)	42	±39	(X)	(X)	51	±56	(X)	(X)	27	±41	(X)	(X)	78	±80	(X)	(X)	20
GROSS RENT AS A PERCENTAGE OF HOUSEHOLD INCOME (GRAPI)
Occupied units paying rent (excluding units where GRAPI cannot be computed)	1,785	±174	1,785	(X)	1,789	±225	1,789	(X)	1,429	±191	1,429	(X)	1,606	±198	1,606	(X)	1,175	±140	1,175	(X)	1,689	±172	1,689	(X)	2,356	±170	2,356	(X)	1,809	±191	1,809	(X)	1,962	±220	1,962	(X)	2,320	±183	2,320	(X)	2,358	±218	2,358	(X)	1,050	±162	1,050	(X)	1,321
Less than 15.0 percent	128	±95	7.2%	±5.2	418	±142	23.4%	±7.3	343	±159	24.0%	±10.9	271	±135	16.9%	±7.8	222	±83	18.9%	±6.3	146	±95	8.6%	±5.6	335	±101	14.2%	±4.4	489	±135	27.0%	±7.0	613	±171	31.2%	±7.9	410	±140	17.7%	±6.1	487	±166	20.7%	±6.4	190	±84	18.1%	±8.6	125
15.0 to 19.9 percent	266	±125	14.9%	±6.7	326	±122	18.2%	±6.4	259	±104	18.1%	±7.3	506	±184	31.5%	±11.3	123	±83	10.5%	±6.9	275	±102	16.3%	±6.2	289	±118	12.3%	±4.9	282	±119	15.6%	±6.2	207	±84	10.6%	±4.3	369	±153	15.9%	±6.5	380	±158	16.1%	±6.4	147	±97	14.0%	±9.1	94
20.0 to 24.9 percent	241	±95	13.5%	±5.2	275	±128	15.4%	±6.6	214	±126	15.0%	±8.3	222	±110	13.8%	±6.6	212	±85	18.0%	±6.9	89	±70	5.3%	±4.1	193	±104	8.2%	±4.3	280	±99	15.5%	±5.7	274	±127	14.0%	±6.3	426	±201	18.4%	±8.3	369	±150	15.6%	±6.5	254	±124	24.2%	±10.7	133
25.0 to 29.9 percent	379	±139	21.2%	±7.7	209	±130	11.7%	±7.4	74	±61	5.2%	±4.3	77	±68	4.8%	±4.3	177	±75	15.1%	±6.4	197	±113	11.7%	±6.2	324	±126	13.8%	±5.3	140	±78	7.7%	±4.2	200	±102	10.2%	±5.3	250	±145	10.8%	±6.1	263	±108	11.2%	±4.6	63	±50	6.0%	±4.6	316
30.0 to 34.9 percent	246	±123	13.8%	±7.0	188	±118	10.5%	±6.5	54	±43	3.8%	±3.0	68	±54	4.2%	±3.4	78	±41	6.6%	±3.8	101	±67	6.0%	±4.1	223	±124	9.5%	±5.3	105	±53	5.8%	±3.0	169	±105	8.6%	±5.3	174	±81	7.5%	±3.6	67	±55	2.8%	±2.3	47	±41	4.5%	±3.7	214
35.0 percent or more	525	±168	29.4%	±8.3	373	±137	20.8%	±7.1	485	±174	33.9%	±10.8	462	±155	28.8%	±8.9	363	±108	30.9%	±8.5	881	±173	52.2%	±8.5	992	±191	42.1%	±6.9	513	±176	28.4%	±8.7	499	±159	25.4%	±7.5	691	±169	29.8%	±7.3	792	±174	33.6%	±6.7	349	±133	33.2%	±10.9	439
Not computed	93	±96	(X)	(X)	45	±52	(X)	(X)	27	±30	(X)	(X)	17	±26	(X)	(X)	29	±29	(X)	(X)	0	±95	(X)	(X)	167	±95	(X)	(X)	70	±49	(X)	(X)	91	±89	(X)	(X)	58	±57	(X)	(X)	98	±103	(X)	(X)	104	±81	(X)	(X)	49
[truncated: 739 more columns]
