# Supplementary material for: Estimating the Health Effects of Adding Bicycle and Pedestrian Paths at the Census Tract Level: Multiple Model Comparison
Source: JMIR Public Health Surveill. 2022 Aug 24;8(8):e37379. doi: 10.2196/37379 (PMC9453587; doi:10.2196/37379)
Supplement: Multimedia Appendix 1 [file publichealth_v8i8e37379_app1.zip › appendix_1/san-francisco/DP05-DEMOGRAPHICS/2013/ACS_2013_DP05_data.csv]

Label (Grouping)	Census Tract 101, San Francisco County, California!!Estimate	Census Tract 101, San Francisco County, California!!Margin of Error	Census Tract 101, San Francisco County, California!!Percent	Census Tract 101, San Francisco County, California!!Percent Margin of Error	Census Tract 102, San Francisco County, California!!Estimate	Census Tract 102, San Francisco County, California!!Margin of Error	Census Tract 102, San Francisco County, California!!Percent	Census Tract 102, San Francisco County, California!!Percent Margin of Error	Census Tract 103, San Francisco County, California!!Estimate	Census Tract 103, San Francisco County, California!!Margin of Error	Census Tract 103, San Francisco County, California!!Percent	Census Tract 103, San Francisco County, California!!Percent Margin of Error	Census Tract 104, San Francisco County, California!!Estimate	Census Tract 104, San Francisco County, California!!Margin of Error	Census Tract 104, San Francisco County, California!!Percent	Census Tract 104, San Francisco County, California!!Percent Margin of Error	Census Tract 105, San Francisco County, California!!Estimate	Census Tract 105, San Francisco County, California!!Margin of Error	Census Tract 105, San Francisco County, California!!Percent	Census Tract 105, San Francisco County, California!!Percent Margin of Error	Census Tract 106, San Francisco County, California!!Estimate	Census Tract 106, San Francisco County, California!!Margin of Error	Census Tract 106, San Francisco County, California!!Percent	Census Tract 106, San Francisco County, California!!Percent Margin of Error	Census Tract 107, San Francisco County, California!!Estimate	Census Tract 107, San Francisco County, California!!Margin of Error	Census Tract 107, San Francisco County, California!!Percent	Census Tract 107, San Francisco County, California!!Percent Margin of Error	Census Tract 108, San Francisco County, California!!Estimate	Census Tract 108, San Francisco County, California!!Margin of Error	Census Tract 108, San Francisco County, California!!Percent	Census Tract 108, San Francisco County, California!!Percent Margin of Error	Census Tract 109, San Francisco County, California!!Estimate	Census Tract 109, San Francisco County, California!!Margin of Error	Census Tract 109, San Francisco County, California!!Percent	Census Tract 109, San Francisco County, California!!Percent Margin of Error	Census Tract 110, San Francisco County, California!!Estimate	Census Tract 110, San Francisco County, California!!Margin of Error	Census Tract 110, San Francisco County, California!!Percent	Census Tract 110, San Francisco County, California!!Percent Margin of Error	Census Tract 111, San Francisco County, California!!Estimate	Census Tract 111, San Francisco County, California!!Margin of Error	Census Tract 111, San Francisco County, California!!Percent	Census Tract 111, San Francisco County, California!!Percent Margin of Error	Census Tract 112, San Francisco County, California!!Estimate	Census Tract 112, San Francisco County, California!!Margin of Error	Census Tract 112, San Francisco County, California!!Percent	Census Tract 112, San Francisco County, California!!Percent Margin of Error	Census Tract 113, San Francisco County, California!!Estimate
SEX AND AGE
Total population	3,741	±358	3,741	(X)	4,028	±325	4,028	(X)	4,729	±461	4,729	(X)	5,103	±536	5,103	(X)	2,592	±224	2,592	(X)	3,607	±376	3,607	(X)	5,535	±447	5,535	(X)	4,925	±444	4,925	(X)	4,571	±304	4,571	(X)	5,621	±503	5,621	(X)	5,286	±464	5,286	(X)	2,932	±305	2,932	(X)	3,204
Male	2,051	±343	54.8%	±7.0	2,017	±213	50.1%	±3.5	2,368	±414	50.1%	±6.5	2,737	±411	53.6%	±6.3	1,285	±173	49.6%	±4.3	1,989	±291	55.1%	±6.7	2,594	±305	46.9%	±3.9	2,221	±346	45.1%	±5.1	1,948	±277	42.6%	±5.0	2,811	±376	50.0%	±4.8	2,446	±376	46.3%	±5.8	1,387	±241	47.3%	±5.6	1,642
Female	1,690	±298	45.2%	±7.0	2,011	±216	49.9%	±3.5	2,361	±352	49.9%	±6.5	2,366	±426	46.4%	±6.3	1,307	±140	50.4%	±4.3	1,618	±318	44.9%	±6.7	2,941	±318	53.1%	±3.9	2,704	±320	54.9%	±5.1	2,623	±270	57.4%	±5.0	2,810	±362	50.0%	±4.8	2,840	±391	53.7%	±5.8	1,545	±204	52.7%	±5.6	1,562
Under 5 years	62	±46	1.7%	±1.2	177	±82	4.4%	±1.9	256	±190	5.4%	±3.9	229	±132	4.5%	±2.4	112	±44	4.3%	±1.6	25	±33	0.7%	±0.9	108	±78	2.0%	±1.4	54	±74	1.1%	±1.5	162	±86	3.5%	±1.8	197	±154	3.5%	±2.7	52	±73	1.0%	±1.4	110	±52	3.8%	±1.7	0
5 to 9 years	92	±47	2.5%	±1.2	73	±73	1.8%	±1.8	127	±81	2.7%	±1.7	116	±107	2.3%	±2.0	54	±54	2.1%	±2.0	51	±49	1.4%	±1.3	189	±99	3.4%	±1.8	153	±206	3.1%	±4.1	32	±39	0.7%	±0.8	34	±38	0.6%	±0.7	141	±94	2.7%	±1.7	10	±16	0.3%	±0.5	80
10 to 14 years	52	±41	1.4%	±1.0	9	±15	0.2%	±0.4	5	±25	0.1%	±0.5	96	±60	1.9%	±1.2	35	±24	1.4%	±0.9	90	±92	2.5%	±2.5	133	±90	2.4%	±1.6	231	±169	4.7%	±3.3	86	±66	1.9%	±1.4	147	±92	2.6%	±1.6	95	±65	1.8%	±1.2	35	±42	1.2%	±1.5	98
15 to 19 years	46	±38	1.2%	±1.0	23	±27	0.6%	±0.6	61	±65	1.3%	±1.4	35	±48	0.7%	±0.9	33	±22	1.3%	±0.8	131	±104	3.6%	±2.8	336	±167	6.1%	±2.8	177	±103	3.6%	±2.1	54	±44	1.2%	±0.9	81	±53	1.4%	±0.9	87	±57	1.6%	±1.1	50	±60	1.7%	±2.0	215
20 to 24 years	504	±217	13.5%	±5.5	109	±76	2.7%	±1.9	703	±355	14.9%	±7.5	188	±104	3.7%	±2.0	122	±83	4.7%	±3.1	193	±79	5.4%	±2.2	374	±107	6.8%	±1.9	209	±111	4.2%	±2.3	379	±142	8.3%	±3.0	501	±212	8.9%	±3.5	400	±206	7.6%	±3.7	217	±160	7.4%	±5.4	237
25 to 34 years	1,047	±315	28.0%	±7.6	1,218	±270	30.2%	±5.6	1,066	±346	22.5%	±6.4	1,623	±397	31.8%	±6.6	499	±141	19.3%	±5.1	1,030	±187	28.6%	±5.5	823	±231	14.9%	±4.2	1,155	±274	23.5%	±5.7	1,608	±256	35.2%	±5.5	2,041	±452	36.3%	±6.6	1,816	±335	34.4%	±5.8	761	±221	26.0%	±6.7	422
35 to 44 years	519	±155	13.9%	±4.3	702	±151	17.4%	±3.7	621	±205	13.1%	±4.5	847	±210	16.6%	±4.2	422	±121	16.3%	±4.3	555	±229	15.4%	±5.4	573	±168	10.4%	±2.9	682	±294	13.8%	±5.8	634	±169	13.9%	±3.4	655	±223	11.7%	±4.1	771	±237	14.6%	±4.0	349	±136	11.9%	±4.4	311
45 to 54 years	260	±100	7.0%	±2.6	570	±154	14.2%	±3.8	429	±165	9.1%	±3.5	610	±226	12.0%	±4.4	371	±125	14.3%	±4.7	282	±119	7.8%	±3.2	877	±193	15.8%	±2.9	1,004	±352	20.4%	±6.5	585	±170	12.8%	±3.7	772	±234	13.7%	±4.0	469	±129	8.9%	±2.5	275	±118	9.4%	±4.3	419
55 to 59 years	157	±74	4.2%	±1.9	195	±93	4.8%	±2.3	245	±130	5.2%	±2.7	187	±86	3.7%	±1.7	133	±71	5.1%	±2.7	332	±141	9.2%	±3.9	433	±192	7.8%	±3.5	179	±136	3.6%	±2.8	282	±106	6.2%	±2.4	247	±118	4.4%	±2.1	225	±104	4.3%	±1.9	248	±101	8.5%	±3.2	227
60 to 64 years	216	±95	5.8%	±2.6	234	±93	5.8%	±2.3	221	±110	4.7%	±2.4	352	±116	6.9%	±2.2	143	±90	5.5%	±3.5	380	±112	10.5%	±3.1	408	±135	7.4%	±2.5	379	±268	7.7%	±5.4	108	±69	2.4%	±1.5	318	±115	5.7%	±2.0	369	±147	7.0%	±2.8	228	±110	7.8%	±3.7	236
65 to 74 years	280	±95	7.5%	±2.6	395	±114	9.8%	±2.8	426	±201	9.0%	±4.1	543	±124	10.6%	±2.3	331	±107	12.8%	±4.1	332	±125	9.2%	±3.4	476	±203	8.6%	±3.5	291	±114	5.9%	±2.4	316	±103	6.9%	±2.2	229	±110	4.1%	±2.1	320	±133	6.1%	±2.5	263	±109	9.0%	±3.6	457
75 to 84 years	378	±114	10.1%	±3.0	270	±93	6.7%	±2.4	285	±129	6.0%	±2.7	169	±127	3.3%	±2.4	269	±79	10.4%	±3.2	121	±69	3.4%	±1.9	548	±159	9.9%	±3.0	224	±101	4.5%	±2.1	254	±126	5.6%	±2.8	293	±108	5.2%	±1.9	447	±92	8.5%	±1.7	295	±99	10.1%	±3.3	294
85 years and over	128	±66	3.4%	±1.9	53	±52	1.3%	±1.3	284	±157	6.0%	±3.1	108	±82	2.1%	±1.6	68	±47	2.6%	±1.7	85	±59	2.4%	±1.6	257	±141	4.6%	±2.6	187	±94	3.8%	±2.0	71	±52	1.6%	±1.1	106	±66	1.9%	±1.2	94	±70	1.8%	±1.3	91	±52	3.1%	±1.8	208
Median age (years)	36.7	±5.1	(X)	(X)	40.1	±2.9	(X)	(X)	36.6	±3.8	(X)	(X)	37.9	±3.0	(X)	(X)	46.3	±5.7	(X)	(X)	40.0	±2.8	(X)	(X)	48.0	±2.7	(X)	(X)	44.0	±4.5	(X)	(X)	34.8	±1.6	(X)	(X)	33.6	±2.0	(X)	(X)	35.5	±2.0	(X)	(X)	41.0	±7.3	(X)	(X)	50.8
18 years and over	3,510	±317	93.8%	±2.2	3,761	±293	93.4%	±2.6	4,329	±443	91.5%	±4.4	4,635	±454	90.8%	±3.6	2,381	±202	91.9%	±2.4	3,383	±334	93.8%	±3.7	4,874	±341	88.1%	±3.1	4,325	±319	87.8%	±3.6	4,237	±256	92.7%	±2.6	5,162	±456	91.8%	±2.4	4,947	±432	93.6%	±2.0	2,755	±299	94.0%	±0.9	2,908
21 years and over	3,393	±294	90.7%	±2.8	3,746	±288	93.0%	±2.5	4,187	±429	88.5%	±4.8	4,625	±455	90.6%	±3.6	2,342	±202	90.4%	±2.4	3,297	±329	91.4%	±3.8	4,656	±301	84.1%	±3.7	4,230	±346	85.9%	±4.1	4,224	±255	92.4%	±2.6	5,066	±445	90.1%	±2.5	4,831	±408	91.4%	±2.1	2,710	±302	92.4%	±2.3	2,786
62 years and over	908	±162	24.3%	±4.8	896	±144	22.2%	±3.6	1,108	±267	23.4%	±4.9	1,040	±198	20.4%	±3.5	766	±115	29.6%	±4.7	783	±200	21.7%	±5.4	1,538	±202	27.8%	±3.7	833	±205	16.9%	±4.4	735	±145	16.1%	±3.0	841	±145	15.0%	±2.9	1,113	±187	21.1%	±3.3	846	±179	28.9%	±5.4	1,140
65 years and over	786	±135	21.0%	±4.0	718	±90	17.8%	±2.3	995	±269	21.0%	±5.0	820	±196	16.1%	±3.6	668	±128	25.8%	±5.0	538	±147	14.9%	±3.9	1,281	±198	23.1%	±3.6	702	±154	14.3%	±3.5	641	±128	14.0%	±2.7	628	±132	11.2%	±2.6	861	±131	16.3%	±2.2	649	±169	22.1%	±5.4	959
18 years and over	3,510	±317	3,510	(X)	3,761	±293	3,761	(X)	4,329	±443	4,329	(X)	4,635	±454	4,635	(X)	2,381	±202	2,381	(X)	3,383	±334	3,383	(X)	4,874	±341	4,874	(X)	4,325	±319	4,325	(X)	4,237	±256	4,237	(X)	5,162	±456	5,162	(X)	4,947	±432	4,947	(X)	2,755	±299	2,755	(X)	2,908
Male	1,890	±331	53.8%	±7.4	1,898	±204	50.5%	±3.8	2,166	±358	50.0%	±6.2	2,482	±336	53.5%	±6.1	1,183	±156	49.7%	±4.2	1,897	±301	56.1%	±6.7	2,214	±249	45.4%	±3.9	1,896	±256	43.8%	±4.6	1,779	±264	42.0%	±5.3	2,619	±367	50.7%	±5.1	2,311	±379	46.7%	±6.1	1,274	±227	46.2%	±5.5	1,478
Female	1,620	±282	46.2%	±7.4	1,863	±204	49.5%	±3.8	2,163	±338	50.0%	±6.2	2,153	±384	46.5%	±6.1	1,198	±125	50.3%	±4.2	1,486	±262	43.9%	±6.7	2,660	±264	54.6%	±3.9	2,429	±252	56.2%	±4.6	2,458	±243	58.0%	±5.3	2,543	±332	49.3%	±5.1	2,636	±367	53.3%	±6.1	1,481	±199	53.8%	±5.5	1,430
65 years and over	786	±135	786	(X)	718	±90	718	(X)	995	±269	995	(X)	820	±196	820	(X)	668	±128	668	(X)	538	±147	538	(X)	1,281	±198	1,281	(X)	702	±154	702	(X)	641	±128	641	(X)	628	±132	628	(X)	861	±131	861	(X)	649	±169	649	(X)	959
Male	322	±98	41.0%	±8.5	292	±83	40.7%	±9.7	537	±156	54.0%	±7.5	398	±112	48.5%	±10.0	325	±75	48.7%	±6.2	330	±112	61.3%	±13.0	477	±138	37.2%	±8.3	263	±106	37.5%	±12.1	189	±85	29.5%	±10.4	293	±98	46.7%	±10.7	392	±107	45.5%	±9.7	276	±101	42.5%	±9.1	401
Female	464	±90	59.0%	±8.5	426	±81	59.3%	±9.7	458	±149	46.0%	±7.5	422	±143	51.5%	±10.0	343	±78	51.3%	±6.2	208	±90	38.7%	±13.0	804	±143	62.8%	±8.3	439	±122	62.5%	±12.1	452	±97	70.5%	±10.4	335	±89	53.3%	±10.7	469	±104	54.5%	±9.7	373	±103	57.5%	±9.1	558
RACE
Total population	3,741	±358	3,741	(X)	4,028	±325	4,028	(X)	4,729	±461	4,729	(X)	5,103	±536	5,103	(X)	2,592	±224	2,592	(X)	3,607	±376	3,607	(X)	5,535	±447	5,535	(X)	4,925	±444	4,925	(X)	4,571	±304	4,571	(X)	5,621	±503	5,621	(X)	5,286	±464	5,286	(X)	2,932	±305	2,932	(X)	3,204
One race	3,441	±377	92.0%	±5.1	3,800	±333	94.3%	±3.3	4,683	±474	99.0%	±0.9	4,774	±568	93.6%	±3.8	2,457	±217	94.8%	±2.4	3,376	±376	93.6%	±4.9	5,509	±436	99.5%	±0.8	4,848	±449	98.4%	±1.2	4,543	±304	99.4%	±0.7	5,498	±529	97.8%	±1.7	5,010	±456	94.8%	±3.9	2,818	±306	96.1%	±2.4	3,131
Two or more races	300	±194	8.0%	±5.1	228	±134	5.7%	±3.3	46	±43	1.0%	±0.9	329	±190	6.4%	±3.8	135	±65	5.2%	±2.4	231	±180	6.4%	±4.9	26	±43	0.5%	±0.8	77	±57	1.6%	±1.2	28	±33	0.6%	±0.7	123	±92	2.2%	±1.7	276	±210	5.2%	±3.9	114	±71	3.9%	±2.4	73
One race	3,441	±377	92.0%	±5.1	3,800	±333	94.3%	±3.3	4,683	±474	99.0%	±0.9	4,774	±568	93.6%	±3.8	2,457	±217	94.8%	±2.4	3,376	±376	93.6%	±4.9	5,509	±436	99.5%	±0.8	4,848	±449	98.4%	±1.2	4,543	±304	99.4%	±0.7	5,498	±529	97.8%	±1.7	5,010	±456	94.8%	±3.9	2,818	±306	96.1%	±2.4	3,131
White	1,974	±269	52.8%	±5.3	3,416	±331	84.8%	±4.2	2,730	±464	57.7%	±8.8	3,097	±465	60.7%	±7.8	1,765	±193	68.1%	±5.1	1,215	±169	33.7%	±5.7	933	±210	16.9%	±3.8	2,348	±402	47.7%	±7.5	3,221	±324	70.5%	±5.7	2,726	±403	48.5%	±5.4	2,583	±471	48.9%	±8.3	1,642	±281	56.0%	±6.8	555
Black or African American	58	±55	1.6%	±1.5	19	±30	0.5%	±0.7	0	±12	0.0%	±0.7	1	±2	0.0%	±0.1	40	±41	1.5%	±1.5	78	±70	2.2%	±1.9	183	±227	3.3%	±4.2	15	±28	0.3%	±0.6	47	±45	1.0%	±1.0	98	±88	1.7%	±1.5	363	±279	6.9%	±5.1	36	±46	1.2%	±1.6	57
American Indian and Alaska Native	13	±22	0.3%	±0.6	0	±12	0.0%	±0.9	0	±12	0.0%	±0.7	0	±17	0.0%	±0.7	0	±12	0.0%	±1.3	0	±12	0.0%	±1.0	0	±17	0.0%	±0.6	9	±13	0.2%	±0.3	0	±12	0.0%	±0.8	0	±17	0.0%	±0.6	0	±17	0.0%	±0.7	1	±2	0.0%	±0.1	20
Cherokee tribal grouping	0	±12	0.0%	±0.9	0	±12	0.0%	±0.9	0	±12	0.0%	±0.7	0	±17	0.0%	±0.7	0	±12	0.0%	±1.3	0	±12	0.0%	±1.0	0	±17	0.0%	±0.6	0	±12	0.0%	±0.7	0	±12	0.0%	±0.8	0	±17	0.0%	±0.6	0	±17	0.0%	±0.7	0	±12	0.0%	±1.2	0
Chippewa tribal grouping	0	±12	0.0%	±0.9	0	±12	0.0%	±0.9	0	±12	0.0%	±0.7	0	±17	0.0%	±0.7	0	±12	0.0%	±1.3	0	±12	0.0%	±1.0	0	±17	0.0%	±0.6	0	±12	0.0%	±0.7	0	±12	0.0%	±0.8	0	±17	0.0%	±0.6	0	±17	0.0%	±0.7	1	±2	0.0%	±0.1	0
Navajo tribal grouping	0	±12	0.0%	±0.9	0	±12	0.0%	±0.9	0	±12	0.0%	±0.7	0	±17	0.0%	±0.7	0	±12	0.0%	±1.3	0	±12	0.0%	±1.0	0	±17	0.0%	±0.6	0	±12	0.0%	±0.7	0	±12	0.0%	±0.8	0	±17	0.0%	±0.6	0	±17	0.0%	±0.7	0	±12	0.0%	±1.2	0
Sioux tribal grouping	0	±12	0.0%	±0.9	0	±12	0.0%	±0.9	0	±12	0.0%	±0.7	0	±17	0.0%	±0.7	0	±12	0.0%	±1.3	0	±12	0.0%	±1.0	0	±17	0.0%	±0.6	0	±12	0.0%	±0.7	0	±12	0.0%	±0.8	0	±17	0.0%	±0.6	0	±17	0.0%	±0.7	0	±12	0.0%	±1.2	0
Asian	1,396	±273	37.3%	±6.2	339	±127	8.4%	±3.2	1,901	±500	40.2%	±9.1	1,465	±400	28.7%	±6.5	612	±125	23.6%	±4.5	2,002	±367	55.5%	±6.0	4,355	±459	78.7%	±3.5	2,379	±453	48.3%	±7.5	1,176	±254	25.7%	±5.1	2,527	±396	45.0%	±6.4	1,876	±311	35.5%	±5.2	1,090	±193	37.2%	±6.1	2,494
Asian Indian	132	±97	3.5%	±2.6	71	±64	1.8%	±1.6	106	±116	2.2%	±2.4	45	±69	0.9%	±1.4	83	±56	3.2%	±2.1	47	±42	1.3%	±1.1	0	±17	0.0%	±0.6	51	±64	1.0%	±1.3	0	±12	0.0%	±0.8	130	±105	2.3%	±1.9	197	±211	3.7%	±3.9	58	±67	2.0%	±2.3	27
Chinese	686	±219	18.3%	±6.1	164	±81	4.1%	±2.1	1,590	±442	33.6%	±8.2	1,023	±336	20.0%	±6.1	340	±96	13.1%	±3.6	1,636	±403	45.4%	±8.7	4,150	±430	75.0%	±3.9	2,075	±427	42.1%	±7.1	882	±242	19.3%	±5.0	2,063	±367	36.7%	±6.0	1,314	±292	24.9%	±5.4	861	±227	29.4%	±6.9	2,291
Filipino	155	±201	4.1%	±5.2	27	±44	0.7%	±1.1	26	±40	0.5%	±0.9	370	±270	7.3%	±5.1	0	±12	0.0%	±1.3	32	±47	0.9%	±1.3	109	±125	2.0%	±2.2	67	±59	1.4%	±1.2	45	±55	1.0%	±1.2	55	±47	1.0%	±0.8	161	±120	3.0%	±2.3	64	±84	2.2%	±3.0	33
Japanese	41	±37	1.1%	±1.0	46	±52	1.1%	±1.3	58	±88	1.2%	±1.9	9	±14	0.2%	±0.3	88	±58	3.4%	±2.3	20	±25	0.6%	±0.7	0	±17	0.0%	±0.6	134	±165	2.7%	±3.3	40	±55	0.9%	±1.2	17	±27	0.3%	±0.5	98	±100	1.9%	±1.9	0	±12	0.0%	±1.2	9
Korean	178	±134	4.8%	±3.7	0	±12	0.0%	±0.9	60	±87	1.3%	±1.8	18	±24	0.4%	±0.5	27	±33	1.0%	±1.3	139	±156	3.9%	±4.3	0	±17	0.0%	±0.6	0	±12	0.0%	±0.7	85	±69	1.9%	±1.5	47	±51	0.8%	±0.9	48	±65	0.9%	±1.2	30	±26	1.0%	±0.9	26
Vietnamese	48	±58	1.3%	±1.5	0	±12	0.0%	±0.9	0	±12	0.0%	±0.7	0	±17	0.0%	±0.7	44	±53	1.7%	±2.0	20	±32	0.6%	±0.9	28	±45	0.5%	±0.8	30	±50	0.6%	±1.0	0	±12	0.0%	±0.8	53	±83	0.9%	±1.5	0	±17	0.0%	±0.7	1	±2	0.0%	±0.1	70
Other Asian	156	±116	4.2%	±3.1	31	±44	0.8%	±1.1	61	±109	1.3%	±2.3	0	±17	0.0%	±0.7	30	±39	1.2%	±1.5	108	±127	3.0%	±3.5	68	±76	1.2%	±1.4	22	±27	0.4%	±0.6	124	±82	2.7%	±1.8	162	±128	2.9%	±2.3	58	±55	1.1%	±1.0	76	±65	2.6%	±2.3	38
Native Hawaiian and Other Pacific Islander	0	±12	0.0%	±0.9	0	±12	0.0%	±0.9	0	±12	0.0%	±0.7	0	±17	0.0%	±0.7	19	±30	0.7%	±1.1	0	±12	0.0%	±1.0	0	±17	0.0%	±0.6	0	±12	0.0%	±0.7	0	±12	0.0%	±0.8	0	±17	0.0%	±0.6	0	±17	0.0%	±0.7	34	±40	1.2%	±1.3	5
Native Hawaiian	0	±12	0.0%	±0.9	0	±12	0.0%	±0.9	0	±12	0.0%	±0.7	0	±17	0.0%	±0.7	0	±12	0.0%	±1.3	0	±12	0.0%	±1.0	0	±17	0.0%	±0.6	0	±12	0.0%	±0.7	0	±12	0.0%	±0.8	0	±17	0.0%	±0.6	0	±17	0.0%	±0.7	33	±40	1.1%	±1.3	5
Guamanian or Chamorro	0	±12	0.0%	±0.9	0	±12	0.0%	±0.9	0	±12	0.0%	±0.7	0	±17	0.0%	±0.7	0	±12	0.0%	±1.3	0	±12	0.0%	±1.0	0	±17	0.0%	±0.6	0	±12	0.0%	±0.7	0	±12	0.0%	±0.8	0	±17	0.0%	±0.6	0	±17	0.0%	±0.7	1	±2	0.0%	±0.1	0
Samoan	0	±12	0.0%	±0.9	0	±12	0.0%	±0.9	0	±12	0.0%	±0.7	0	±17	0.0%	±0.7	0	±12	0.0%	±1.3	0	±12	0.0%	±1.0	0	±17	0.0%	±0.6	0	±12	0.0%	±0.7	0	±12	0.0%	±0.8	0	±17	0.0%	±0.6	0	±17	0.0%	±0.7	0	±12	0.0%	±1.2	0
Other Pacific Islander	0	±12	0.0%	±0.9	0	±12	0.0%	±0.9	0	±12	0.0%	±0.7	0	±17	0.0%	±0.7	19	±30	0.7%	±1.1	0	±12	0.0%	±1.0	0	±17	0.0%	±0.6	0	±12	0.0%	±0.7	0	±12	0.0%	±0.8	0	±17	0.0%	±0.6	0	±17	0.0%	±0.7	0	±12	0.0%	±1.2	0
Some other race	0	±12	0.0%	±0.9	26	±28	0.6%	±0.7	52	±76	1.1%	±1.6	211	±160	4.1%	±3.0	21	±33	0.8%	±1.3	81	±64	2.2%	±1.8	38	±47	0.7%	±0.8	97	±90	2.0%	±1.8	99	±78	2.2%	±1.7	147	±140	2.6%	±2.4	188	±150	3.6%	±2.8	15	±25	0.5%	±0.9	0
Two or more races	300	±194	8.0%	±5.1	228	±134	5.7%	±3.3	46	±43	1.0%	±0.9	329	±190	6.4%	±3.8	135	±65	5.2%	±2.4	231	±180	6.4%	±4.9	26	±43	0.5%	±0.8	77	±57	1.6%	±1.2	28	±33	0.6%	±0.7	123	±92	2.2%	±1.7	276	±210	5.2%	±3.9	114	±71	3.9%	±2.4	73
White and Black or African American	0	±12	0.0%	±0.9	0	±12	0.0%	±0.9	0	±12	0.0%	±0.7	84	±98	1.6%	±2.0	43	±41	1.7%	±1.6	56	±68	1.6%	±1.8	0	±17	0.0%	±0.6	0	±12	0.0%	±0.7	0	±12	0.0%	±0.8	41	±48	0.7%	±0.9	0	±17	0.0%	±0.7	0	±12	0.0%	±1.2	0
White and American Indian and Alaska Native	45	±57	1.2%	±1.5	152	±116	3.8%	±2.9	10	±15	0.2%	±0.3	15	±25	0.3%	±0.5	18	±28	0.7%	±1.1	28	±32	0.8%	±0.9	0	±17	0.0%	±0.6	11	±17	0.2%	±0.4	12	±19	0.3%	±0.4	8	±16	0.1%	±0.3	0	±17	0.0%	±0.7	8	±12	0.3%	±0.4	8
White and Asian	31	±50	0.8%	±1.3	34	±37	0.8%	±0.9	36	±40	0.8%	±0.9	124	±93	2.4%	±1.8	48	±40	1.9%	±1.5	22	±35	0.6%	±1.0	0	±17	0.0%	±0.6	49	±50	1.0%	±1.0	16	±27	0.4%	±0.6	49	±62	0.9%	±1.1	61	±52	1.2%	±1.0	66	±60	2.3%	±2.1	56
Black or African American and American Indian and Alaska Native	0	±12	0.0%	±0.9	0	±12	0.0%	±0.9	0	±12	0.0%	±0.7	0	±17	0.0%	±0.7	0	±12	0.0%	±1.3	0	±12	0.0%	±1.0	0	±17	0.0%	±0.6	17	±27	0.3%	±0.5	0	±12	0.0%	±0.8	0	±17	0.0%	±0.6	0	±17	0.0%	±0.7	0	±12	0.0%	±1.2	0
Race alone or in combination with one or more other races
Total population	3,741	±358	3,741	(X)	4,028	±325	4,028	(X)	4,729	±461	4,729	(X)	5,103	±536	5,103	(X)	2,592	±224	2,592	(X)	3,607	±376	3,607	(X)	5,535	±447	5,535	(X)	4,925	±444	4,925	(X)	4,571	±304	4,571	(X)	5,621	±503	5,621	(X)	5,286	±464	5,286	(X)	2,932	±305	2,932	(X)	3,204
White	2,074	±287	55.4%	±5.9	3,620	±331	89.9%	±3.1	2,776	±456	58.7%	±8.8	3,364	±430	65.9%	±7.5	1,889	±192	72.9%	±4.3	1,446	±180	40.1%	±5.6	933	±210	16.9%	±3.8	2,408	±401	48.9%	±7.6	3,249	±325	71.1%	±5.7	2,849	±407	50.7%	±5.8	2,859	±462	54.1%	±7.6	1,717	±285	58.6%	±7.1	619
Black or African American	58	±55	1.6%	±1.5	19	±30	0.5%	±0.7	0	±12	0.0%	±0.7	85	±98	1.7%	±2.0	83	±75	3.2%	±2.9	134	±127	3.7%	±3.5	183	±227	3.3%	±4.2	32	±39	0.6%	±0.8	47	±45	1.0%	±1.0	139	±115	2.5%	±2.0	363	±279	6.9%	±5.1	36	±46	1.2%	±1.6	57
American Indian and Alaska Native	70	±65	1.9%	±1.8	152	±116	3.8%	±2.9	10	±15	0.2%	±0.3	15	±25	0.3%	±0.5	18	±28	0.7%	±1.1	28	±32	0.8%	±0.9	0	±17	0.0%	±0.6	37	±35	0.8%	±0.7	12	±19	0.3%	±0.4	8	±16	0.1%	±0.3	0	±17	0.0%	±0.7	10	±13	0.3%	±0.4	28
Asian	1,626	±262	43.5%	±5.3	415	±123	10.3%	±3.0	1,937	±497	41.0%	±9.1	1,651	±412	32.4%	±6.4	671	±138	25.9%	±5.0	2,024	±366	56.1%	±6.0	4,381	±469	79.2%	±3.5	2,428	±449	49.3%	±7.4	1,192	±254	26.1%	±5.1	2,576	±379	45.8%	±6.3	1,996	±329	37.8%	±5.7	1,195	±217	40.8%	±6.9	2,559
Native Hawaiian and Other Pacific Islander	148	±171	4.0%	±4.6	18	±33	0.4%	±0.8	0	±12	0.0%	±0.7	0	±17	0.0%	±0.7	45	±43	1.7%	±1.6	0	±12	0.0%	±1.0	0	±17	0.0%	±0.6	0	±12	0.0%	±0.7	0	±12	0.0%	±0.8	0	±17	0.0%	±0.6	59	±104	1.1%	±2.0	34	±40	1.2%	±1.3	5
Some other race	76	±71	2.0%	±1.8	50	±50	1.2%	±1.2	52	±76	1.1%	±1.6	317	±243	6.2%	±4.6	21	±33	0.8%	±1.3	206	±166	5.7%	±4.5	64	±61	1.2%	±1.1	97	±90	2.0%	±1.8	99	±78	2.2%	±1.7	172	±142	3.1%	±2.4	344	±232	6.5%	±4.2	55	±54	1.9%	±1.8	9
HISPANIC OR LATINO AND RACE
Total population	3,741	±358	3,741	(X)	4,028	±325	4,028	(X)	4,729	±461	4,729	(X)	5,103	±536	5,103	(X)	2,592	±224	2,592	(X)	3,607	±376	3,607	(X)	5,535	±447	5,535	(X)	4,925	±444	4,925	(X)	4,571	±304	4,571	(X)	5,621	±503	5,621	(X)	5,286	±464	5,286	(X)	2,932	±305	2,932	(X)	3,204
Hispanic or Latino (of any race)	385	±175	10.3%	±4.7	209	±141	5.2%	±3.4	344	±241	7.3%	±5.1	470	±242	9.2%	±4.6	204	±117	7.9%	±4.4	341	±179	9.5%	±4.8	134	±96	2.4%	±1.7	264	±203	5.4%	±4.0	198	±154	4.3%	±3.3	512	±316	9.1%	±5.5	873	±407	16.5%	±7.0	140	±83	4.8%	±2.8	35
Mexican	161	±108	4.3%	±3.1	109	±105	2.7%	±2.6	228	±229	4.8%	±4.8	265	±198	5.2%	±3.8	64	±77	2.5%	±2.9	249	±176	6.9%	±4.8	27	±44	0.5%	±0.8	86	±97	1.7%	±1.9	112	±133	2.5%	±2.8	456	±324	8.1%	±5.7	428	±273	8.1%	±4.9	76	±57	2.6%	±1.9	29
Puerto Rican	0	±12	0.0%	±0.9	16	±24	0.4%	±0.6	0	±12	0.0%	±0.7	25	±40	0.5%	±0.8	0	±12	0.0%	±1.3	0	±12	0.0%	±1.0	0	±17	0.0%	±0.6	73	±114	1.5%	±2.3	0	±12	0.0%	±0.8	24	±35	0.4%	±0.6	55	±61	1.0%	±1.1	35	±56	1.2%	±1.9	0
Cuban	0	±12	0.0%	±0.9	48	±82	1.2%	±2.0	0	±12	0.0%	±0.7	0	±17	0.0%	±0.7	35	±53	1.4%	±2.0	0	±12	0.0%	±1.0	0	±17	0.0%	±0.6	43	±59	0.9%	±1.2	0	±12	0.0%	±0.8	0	±17	0.0%	±0.6	0	±17	0.0%	±0.7	0	±12	0.0%	±1.2	0
Other Hispanic or Latino	224	±140	6.0%	±3.6	36	±46	0.9%	±1.1	116	±100	2.5%	±2.1	180	±148	3.5%	±2.9	105	±69	4.1%	±2.7	92	±60	2.6%	±1.7	107	±90	1.9%	±1.6	62	±71	1.3%	±1.5	86	±83	1.9%	±1.8	32	±39	0.6%	±0.7	390	±263	7.4%	±4.8	29	±31	1.0%	±1.1	6
Not Hispanic or Latino	3,356	±379	89.7%	±4.7	3,819	±321	94.8%	±3.4	4,385	±506	92.7%	±5.1	4,633	±534	90.8%	±4.6	2,388	±234	92.1%	±4.4	3,266	±382	90.5%	±4.8	5,401	±444	97.6%	±1.7	4,661	±414	94.6%	±4.0	4,373	±287	95.7%	±3.3	5,109	±541	90.9%	±5.5	4,413	±441	83.5%	±7.0	2,792	±302	95.2%	±2.8	3,169
White alone	1,659	±260	44.3%	±5.4	3,324	±328	82.5%	±4.9	2,519	±394	53.3%	±7.4	2,918	±463	57.2%	±7.9	1,573	±191	60.7%	±5.7	1,093	±181	30.3%	±5.9	863	±189	15.6%	±3.3	2,181	±344	44.3%	±7.0	3,078	±314	67.3%	±6.3	2,386	±445	42.4%	±6.4	2,367	±440	44.8%	±8.1	1,550	±271	52.9%	±6.6	526
Black or African American alone	58	±55	1.6%	±1.5	19	±30	0.5%	±0.7	0	±12	0.0%	±0.7	1	±2	0.0%	±0.1	40	±41	1.5%	±1.5	78	±70	2.2%	±1.9	183	±227	3.3%	±4.2	15	±28	0.3%	±0.6	47	±45	1.0%	±1.0	98	±88	1.7%	±1.5	95	±70	1.8%	±1.3	36	±46	1.2%	±1.6	57
American Indian and Alaska Native alone	0	±12	0.0%	±0.9	0	±12	0.0%	±0.9	0	±12	0.0%	±0.7	0	±17	0.0%	±0.7	0	±12	0.0%	±1.3	0	±12	0.0%	±1.0	0	±17	0.0%	±0.6	9	±13	0.2%	±0.3	0	±12	0.0%	±0.8	0	±17	0.0%	±0.6	0	±17	0.0%	±0.7	1	±2	0.0%	±0.1	20
Asian alone	1,396	±273	37.3%	±6.2	339	±127	8.4%	±3.2	1,820	±480	38.5%	±8.7	1,447	±399	28.4%	±6.4	612	±125	23.6%	±4.5	1,989	±365	55.1%	±6.0	4,355	±459	78.7%	±3.5	2,379	±453	48.3%	±7.5	1,176	±254	25.7%	±5.1	2,527	±396	45.0%	±6.4	1,831	±310	34.6%	±5.2	1,090	±193	37.2%	±6.1	2,488
Native Hawaiian and Other Pacific Islander alone	0	±12	0.0%	±0.9	0	±12	0.0%	±0.9	0	±12	0.0%	±0.7	0	±17	0.0%	±0.7	19	±30	0.7%	±1.1	0	±12	0.0%	±1.0	0	±17	0.0%	±0.6	0	±12	0.0%	±0.7	0	±12	0.0%	±0.8	0	±17	0.0%	±0.6	0	±17	0.0%	±0.7	34	±40	1.2%	±1.3	5
Some other race alone	0	±12	0.0%	±0.9	0	±12	0.0%	±0.9	0	±12	0.0%	±0.7	44	±71	0.9%	±1.4	21	±33	0.8%	±1.3	0	±12	0.0%	±1.0	0	±17	0.0%	±0.6	0	±12	0.0%	±0.7	44	±44	1.0%	±1.0	0	±17	0.0%	±0.6	0	±17	0.0%	±0.7	0	±12	0.0%	±1.2	0
Two or more races	243	±194	6.5%	±5.1	137	±93	3.4%	±2.3	46	±43	1.0%	±0.9	223	±149	4.4%	±3.0	123	±63	4.7%	±2.4	106	±83	2.9%	±2.3	0	±17	0.0%	±0.6	77	±57	1.6%	±1.2	28	±33	0.6%	±0.7	98	±84	1.7%	±1.5	120	±118	2.3%	±2.3	81	±60	2.8%	±2.1	73
Two races including Some other race	51	±81	1.4%	±2.1	0	±12	0.0%	±0.9	0	±12	0.0%	±0.7	0	±17	0.0%	±0.7	0	±12	0.0%	±1.3	0	±12	0.0%	±1.0	0	±17	0.0%	±0.6	0	±12	0.0%	±0.7	0	±12	0.0%	±0.8	0	±17	0.0%	±0.6	0	±17	0.0%	±0.7	6	±9	0.2%	±0.3	9
Two races excluding Some other race, and Three or more races	192	±177	5.1%	±4.7	137	±93	3.4%	±2.3	46	±43	1.0%	±0.9	223	±149	4.4%	±3.0	123	±63	4.7%	±2.4	106	±83	2.9%	±2.3	0	±17	0.0%	±0.6	77	±57	1.6%	±1.2	28	±33	0.6%	±0.7	98	±84	1.7%	±1.5	120	±118	2.3%	±2.3	75	±60	2.6%	±2.1	64
Total housing units	2,306	±84	(X)	(X)	2,948	±108	(X)	(X)	2,303	±90	(X)	(X)	2,875	±106	(X)	(X)	1,944	±67	(X)	(X)	2,145	±86	(X)	(X)	2,845	±97	(X)	(X)	2,786	±68	(X)	(X)	2,934	±50	(X)	(X)	2,735	±99	(X)	(X)	3,210	±149	(X)	(X)	2,384	±39	(X)	(X)	1,617
[truncated: 739 more columns]
