# Supplementary material for: Estimating the Health Effects of Adding Bicycle and Pedestrian Paths at the Census Tract Level: Multiple Model Comparison
Source: JMIR Public Health Surveill. 2022 Aug 24;8(8):e37379. doi: 10.2196/37379 (PMC9453587; doi:10.2196/37379)
Supplement: Multimedia Appendix 1 [file publichealth_v8i8e37379_app1.zip › appendix_1/san-francisco/DP05-DEMOGRAPHICS/2014/ACS_2014_DP05_data.csv]

Label (Grouping)	Census Tract 101, San Francisco County, California!!Estimate	Census Tract 101, San Francisco County, California!!Margin of Error	Census Tract 101, San Francisco County, California!!Percent	Census Tract 101, San Francisco County, California!!Percent Margin of Error	Census Tract 102, San Francisco County, California!!Estimate	Census Tract 102, San Francisco County, California!!Margin of Error	Census Tract 102, San Francisco County, California!!Percent	Census Tract 102, San Francisco County, California!!Percent Margin of Error	Census Tract 103, San Francisco County, California!!Estimate	Census Tract 103, San Francisco County, California!!Margin of Error	Census Tract 103, San Francisco County, California!!Percent	Census Tract 103, San Francisco County, California!!Percent Margin of Error	Census Tract 104, San Francisco County, California!!Estimate	Census Tract 104, San Francisco County, California!!Margin of Error	Census Tract 104, San Francisco County, California!!Percent	Census Tract 104, San Francisco County, California!!Percent Margin of Error	Census Tract 105, San Francisco County, California!!Estimate	Census Tract 105, San Francisco County, California!!Margin of Error	Census Tract 105, San Francisco County, California!!Percent	Census Tract 105, San Francisco County, California!!Percent Margin of Error	Census Tract 106, San Francisco County, California!!Estimate	Census Tract 106, San Francisco County, California!!Margin of Error	Census Tract 106, San Francisco County, California!!Percent	Census Tract 106, San Francisco County, California!!Percent Margin of Error	Census Tract 107, San Francisco County, California!!Estimate	Census Tract 107, San Francisco County, California!!Margin of Error	Census Tract 107, San Francisco County, California!!Percent	Census Tract 107, San Francisco County, California!!Percent Margin of Error	Census Tract 108, San Francisco County, California!!Estimate	Census Tract 108, San Francisco County, California!!Margin of Error	Census Tract 108, San Francisco County, California!!Percent	Census Tract 108, San Francisco County, California!!Percent Margin of Error	Census Tract 109, San Francisco County, California!!Estimate	Census Tract 109, San Francisco County, California!!Margin of Error	Census Tract 109, San Francisco County, California!!Percent	Census Tract 109, San Francisco County, California!!Percent Margin of Error	Census Tract 110, San Francisco County, California!!Estimate	Census Tract 110, San Francisco County, California!!Margin of Error	Census Tract 110, San Francisco County, California!!Percent	Census Tract 110, San Francisco County, California!!Percent Margin of Error	Census Tract 111, San Francisco County, California!!Estimate	Census Tract 111, San Francisco County, California!!Margin of Error	Census Tract 111, San Francisco County, California!!Percent	Census Tract 111, San Francisco County, California!!Percent Margin of Error	Census Tract 112, San Francisco County, California!!Estimate	Census Tract 112, San Francisco County, California!!Margin of Error	Census Tract 112, San Francisco County, California!!Percent	Census Tract 112, San Francisco County, California!!Percent Margin of Error	Census Tract 113, San Francisco County, California!!Estimate
SEX AND AGE
Total population	3,827	±365	3,827	(X)	4,220	±385	4,220	(X)	4,346	±478	4,346	(X)	5,265	±583	5,265	(X)	2,606	±215	2,606	(X)	3,664	±433	3,664	(X)	5,311	±449	5,311	(X)	4,779	±427	4,779	(X)	4,740	±295	4,740	(X)	5,303	±557	5,303	(X)	5,078	±414	5,078	(X)	3,078	±310	3,078	(X)	3,058
Male	2,074	±324	54.2%	±5.4	2,194	±298	52.0%	±4.7	2,147	±295	49.4%	±5.3	2,804	±473	53.3%	±6.6	1,380	±168	53.0%	±4.6	1,971	±243	53.8%	±6.0	2,500	±264	47.1%	±3.9	2,083	±360	43.6%	±5.8	1,990	±265	42.0%	±4.9	2,616	±369	49.3%	±5.3	2,684	±374	52.9%	±5.8	1,621	±235	52.7%	±4.5	1,550
Female	1,753	±222	45.8%	±5.4	2,026	±256	48.0%	±4.7	2,199	±367	50.6%	±5.3	2,461	±431	46.7%	±6.6	1,226	±155	47.0%	±4.6	1,693	±353	46.2%	±6.0	2,811	±347	52.9%	±3.9	2,696	±328	56.4%	±5.8	2,750	±288	58.0%	±4.9	2,687	±417	50.7%	±5.3	2,394	±343	47.1%	±5.8	1,457	±176	47.3%	±4.5	1,508
Under 5 years	75	±50	2.0%	±1.3	145	±87	3.4%	±2.0	224	±191	5.2%	±4.2	250	±139	4.7%	±2.4	112	±53	4.3%	±2.0	26	±25	0.7%	±0.7	91	±70	1.7%	±1.3	65	±47	1.4%	±1.0	158	±106	3.3%	±2.2	110	±90	2.1%	±1.6	153	±87	3.0%	±1.7	114	±41	3.7%	±1.4	0
5 to 9 years	96	±38	2.5%	±0.9	85	±65	2.0%	±1.5	164	±67	3.8%	±1.5	118	±107	2.2%	±2.0	42	±40	1.6%	±1.5	120	±77	3.3%	±2.1	119	±65	2.2%	±1.2	102	±69	2.1%	±1.4	28	±34	0.6%	±0.7	16	±26	0.3%	±0.5	125	±74	2.5%	±1.4	12	±22	0.4%	±0.7	49
10 to 14 years	52	±54	1.4%	±1.4	20	±33	0.5%	±0.8	45	±43	1.0%	±1.0	99	±63	1.9%	±1.2	64	±32	2.5%	±1.2	65	±97	1.8%	±2.5	165	±99	3.1%	±1.7	202	±109	4.2%	±2.2	77	±59	1.6%	±1.2	102	±87	1.9%	±1.7	0	±17	0.0%	±0.7	21	±26	0.7%	±0.8	128
15 to 19 years	56	±35	1.5%	±0.9	42	±52	1.0%	±1.2	38	±39	0.9%	±0.9	27	±31	0.5%	±0.6	52	±29	2.0%	±1.1	205	±99	5.6%	±2.6	206	±108	3.9%	±1.9	93	±67	1.9%	±1.4	40	±50	0.8%	±1.0	45	±54	0.8%	±1.0	22	±31	0.4%	±0.6	76	±71	2.5%	±2.3	194
20 to 24 years	459	±192	12.0%	±4.8	86	±87	2.0%	±2.1	545	±316	12.5%	±7.0	227	±157	4.3%	±2.9	139	±112	5.3%	±4.2	158	±78	4.3%	±2.0	327	±113	6.2%	±2.0	216	±123	4.5%	±2.6	305	±136	6.4%	±2.8	319	±173	6.0%	±3.3	332	±166	6.5%	±3.2	201	±186	6.5%	±5.8	265
25 to 34 years	1,024	±240	26.8%	±5.4	1,263	±270	29.9%	±5.5	949	±280	21.8%	±6.3	1,569	±437	29.8%	±6.8	490	±149	18.8%	±5.3	883	±243	24.1%	±6.2	771	±230	14.5%	±4.3	1,261	±306	26.4%	±5.7	1,882	±225	39.7%	±4.7	2,502	±534	47.2%	±6.6	1,849	±324	36.4%	±5.1	869	±217	28.2%	±6.5	366
35 to 44 years	603	±153	15.8%	±3.8	676	±186	16.0%	±4.3	626	±169	14.4%	±4.0	854	±259	16.2%	±4.9	404	±102	15.5%	±3.7	583	±244	15.9%	±5.6	578	±173	10.9%	±3.2	655	±183	13.7%	±3.9	690	±246	14.6%	±4.9	479	±173	9.0%	±3.3	889	±243	17.5%	±4.4	357	±144	11.6%	±4.6	280
45 to 54 years	300	±113	7.8%	±2.8	673	±228	15.9%	±5.1	437	±160	10.1%	±3.7	681	±206	12.9%	±3.8	385	±121	14.8%	±4.4	365	±133	10.0%	±3.6	836	±185	15.7%	±3.1	812	±261	17.0%	±5.1	435	±139	9.2%	±2.8	575	±177	10.8%	±3.2	453	±152	8.9%	±3.0	365	±94	11.9%	±3.4	379
55 to 59 years	134	±62	3.5%	±1.5	221	±132	5.2%	±3.2	213	±97	4.9%	±2.3	261	±98	5.0%	±2.1	75	±49	2.9%	±1.9	304	±129	8.3%	±3.7	473	±185	8.9%	±3.5	215	±100	4.5%	±2.1	308	±112	6.5%	±2.4	147	±95	2.8%	±1.8	224	±113	4.4%	±2.2	225	±79	7.3%	±2.6	234
60 to 64 years	260	±96	6.8%	±2.7	216	±110	5.1%	±2.4	212	±137	4.9%	±3.2	429	±166	8.1%	±3.3	137	±97	5.3%	±3.7	297	±104	8.1%	±2.7	453	±142	8.5%	±2.6	327	±185	6.8%	±3.8	128	±76	2.7%	±1.6	460	±172	8.7%	±3.4	301	±140	5.9%	±2.8	210	±94	6.8%	±2.9	208
65 to 74 years	305	±100	8.0%	±2.6	395	±109	9.4%	±2.5	393	±219	9.0%	±4.9	462	±113	8.8%	±2.1	334	±78	12.8%	±3.1	341	±86	9.3%	±2.4	418	±208	7.9%	±3.8	407	±97	8.5%	±2.1	328	±103	6.9%	±2.2	233	±105	4.4%	±2.0	315	±124	6.2%	±2.3	292	±99	9.5%	±3.0	445
75 to 84 years	322	±115	8.4%	±3.1	299	±95	7.1%	±2.6	296	±103	6.8%	±2.3	204	±141	3.9%	±2.6	294	±91	11.3%	±3.5	217	±96	5.9%	±2.8	502	±159	9.5%	±3.2	231	±136	4.8%	±2.8	284	±97	6.0%	±2.0	219	±105	4.1%	±2.1	353	±165	7.0%	±3.4	219	±87	7.1%	±2.7	280
85 years and over	141	±93	3.7%	±2.5	99	±92	2.3%	±2.2	204	±92	4.7%	±2.1	84	±56	1.6%	±1.1	78	±45	3.0%	±1.7	100	±55	2.7%	±1.6	372	±165	7.0%	±3.1	193	±93	4.0%	±2.0	77	±59	1.6%	±1.2	96	±65	1.8%	±1.3	62	±48	1.2%	±0.9	117	±56	3.8%	±1.7	230
Median age (years)	37.3	±3.8	(X)	(X)	42.2	±4.1	(X)	(X)	37.4	±5.5	(X)	(X)	40.1	±3.2	(X)	(X)	45.0	±4.2	(X)	(X)	41.0	±4.4	(X)	(X)	50.0	±3.3	(X)	(X)	44.1	±3.9	(X)	(X)	34.3	±1.4	(X)	(X)	32.6	±1.1	(X)	(X)	35.3	±1.6	(X)	(X)	39.2	±6.7	(X)	(X)	51.3
18 years and over	3,583	±315	93.6%	±2.1	3,961	±337	93.9%	±2.6	3,898	±424	89.7%	±4.5	4,781	±501	90.8%	±3.6	2,378	±182	91.3%	±2.4	3,322	±342	90.7%	±4.0	4,810	±368	90.6%	±2.2	4,333	±375	90.7%	±2.2	4,437	±241	93.6%	±2.8	5,040	±541	95.0%	±2.0	4,778	±412	94.1%	±1.3	2,892	±306	94.0%	±1.4	2,751
21 years and over	3,474	±287	90.8%	±2.6	3,928	±330	93.1%	±2.5	3,786	±405	87.1%	±4.7	4,753	±491	90.3%	±3.6	2,268	±190	87.0%	±4.2	3,224	±350	88.0%	±4.2	4,620	±332	87.0%	±3.0	4,254	±376	89.0%	±2.1	4,423	±238	93.3%	±2.8	4,939	±541	93.1%	±2.8	4,749	±403	93.5%	±1.5	2,855	±313	92.8%	±2.6	2,665
62 years and over	923	±118	24.1%	±4.0	992	±168	23.5%	±3.9	1,008	±278	23.2%	±5.9	1,060	±181	20.1%	±3.2	814	±110	31.2%	±4.5	872	±135	23.8%	±4.4	1,585	±216	29.8%	±4.1	933	±139	19.5%	±2.8	780	±120	16.5%	±2.6	881	±160	16.6%	±3.5	932	±176	18.4%	±3.6	802	±197	26.1%	±5.5	1,135
65 years and over	768	±106	20.1%	±3.3	793	±103	18.8%	±2.9	893	±261	20.5%	±5.4	750	±179	14.2%	±3.2	706	±119	27.1%	±4.8	658	±91	18.0%	±3.4	1,292	±184	24.3%	±3.5	831	±97	17.4%	±2.2	689	±101	14.5%	±2.2	548	±126	10.3%	±2.6	730	±136	14.4%	±2.7	628	±154	20.4%	±4.3	955
18 years and over	3,583	±315	3,583	(X)	3,961	±337	3,961	(X)	3,898	±424	3,898	(X)	4,781	±501	4,781	(X)	2,378	±182	2,378	(X)	3,322	±342	3,322	(X)	4,810	±368	4,810	(X)	4,333	±375	4,333	(X)	4,437	±241	4,437	(X)	5,040	±541	5,040	(X)	4,778	±412	4,778	(X)	2,892	±306	2,892	(X)	2,751
Male	1,901	±302	53.1%	±5.6	2,038	±282	51.5%	±4.9	1,949	±247	50.0%	±5.7	2,542	±432	53.2%	±6.9	1,260	±157	53.0%	±4.6	1,782	±239	53.6%	±5.7	2,148	±237	44.7%	±3.9	1,787	±303	41.2%	±5.7	1,815	±247	40.9%	±5.1	2,502	±379	49.6%	±5.4	2,525	±365	52.8%	±5.8	1,500	±225	51.9%	±4.4	1,372
Female	1,682	±200	46.9%	±5.6	1,923	±234	48.5%	±4.9	1,949	±357	50.0%	±5.7	2,239	±395	46.8%	±6.9	1,118	±127	47.0%	±4.6	1,540	±267	46.4%	±5.7	2,662	±288	55.3%	±3.9	2,546	±310	58.8%	±5.7	2,622	±273	59.1%	±5.1	2,538	±387	50.4%	±5.4	2,253	±325	47.2%	±5.8	1,392	±171	48.1%	±4.4	1,379
65 years and over	768	±106	768	(X)	793	±103	793	(X)	893	±261	893	(X)	750	±179	750	(X)	706	±119	706	(X)	658	±91	658	(X)	1,292	±184	1,292	(X)	831	±97	831	(X)	689	±101	689	(X)	548	±126	548	(X)	730	±136	730	(X)	628	±154	628	(X)	955
Male	283	±90	36.8%	±9.5	381	±119	48.0%	±11.6	446	±149	49.9%	±7.7	372	±94	49.6%	±11.1	334	±77	47.3%	±7.5	344	±91	52.3%	±11.3	485	±112	37.5%	±7.1	246	±79	29.6%	±8.9	207	±97	30.0%	±11.3	289	±110	52.7%	±14.2	411	±133	56.3%	±14.2	274	±94	43.6%	±9.1	404
Female	485	±85	63.2%	±9.5	412	±87	52.0%	±11.6	447	±143	50.1%	±7.7	378	±143	50.4%	±11.1	372	±81	52.7%	±7.5	314	±82	47.7%	±11.3	807	±151	62.5%	±7.1	585	±103	70.4%	±8.9	482	±75	70.0%	±11.3	259	±87	47.3%	±14.2	319	±113	43.7%	±14.2	354	±95	56.4%	±9.1	551
RACE
Total population	3,827	±365	3,827	(X)	4,220	±385	4,220	(X)	4,346	±478	4,346	(X)	5,265	±583	5,265	(X)	2,606	±215	2,606	(X)	3,664	±433	3,664	(X)	5,311	±449	5,311	(X)	4,779	±427	4,779	(X)	4,740	±295	4,740	(X)	5,303	±557	5,303	(X)	5,078	±414	5,078	(X)	3,078	±310	3,078	(X)	3,058
One race	3,562	±379	93.1%	±4.9	4,024	±395	95.4%	±2.6	4,288	±478	98.7%	±1.0	4,866	±581	92.4%	±3.8	2,400	±256	92.1%	±4.7	3,477	±435	94.9%	±4.4	5,287	±436	99.5%	±0.7	4,644	±450	97.2%	±2.2	4,714	±292	99.5%	±0.7	5,129	±615	96.7%	±2.9	4,812	±392	94.8%	±4.2	2,945	±300	95.7%	±2.3	2,978
Two or more races	265	±189	6.9%	±4.9	196	±109	4.6%	±2.6	58	±42	1.3%	±1.0	399	±202	7.6%	±3.8	206	±120	7.9%	±4.7	187	±162	5.1%	±4.4	24	±40	0.5%	±0.7	135	±104	2.8%	±2.2	26	±33	0.5%	±0.7	174	±146	3.3%	±2.9	266	±220	5.2%	±4.2	133	±74	4.3%	±2.3	80
One race	3,562	±379	93.1%	±4.9	4,024	±395	95.4%	±2.6	4,288	±478	98.7%	±1.0	4,866	±581	92.4%	±3.8	2,400	±256	92.1%	±4.7	3,477	±435	94.9%	±4.4	5,287	±436	99.5%	±0.7	4,644	±450	97.2%	±2.2	4,714	±292	99.5%	±0.7	5,129	±615	96.7%	±2.9	4,812	±392	94.8%	±4.2	2,945	±300	95.7%	±2.3	2,978
White	2,018	±278	52.7%	±4.8	3,629	±360	86.0%	±3.8	2,657	±406	61.1%	±7.5	3,150	±476	59.8%	±8.0	1,652	±172	63.4%	±5.2	1,164	±213	31.8%	±6.3	1,152	±217	21.7%	±3.8	2,239	±297	46.9%	±5.6	3,278	±280	69.2%	±5.9	2,584	±305	48.7%	±3.9	2,939	±469	57.9%	±7.4	1,686	±315	54.8%	±6.7	611
Black or African American	67	±56	1.8%	±1.5	21	±34	0.5%	±0.8	0	±12	0.0%	±0.8	0	±17	0.0%	±0.7	43	±40	1.7%	±1.5	36	±43	1.0%	±1.2	151	±226	2.8%	±4.2	0	±12	0.0%	±0.7	60	±49	1.3%	±1.0	70	±77	1.3%	±1.4	171	±156	3.4%	±3.0	41	±47	1.3%	±1.5	97
American Indian and Alaska Native	15	±23	0.4%	±0.6	0	±12	0.0%	±0.8	0	±12	0.0%	±0.8	0	±17	0.0%	±0.7	0	±12	0.0%	±1.3	0	±12	0.0%	±0.9	0	±17	0.0%	±0.7	9	±14	0.2%	±0.3	0	±12	0.0%	±0.7	0	±17	0.0%	±0.7	0	±17	0.0%	±0.7	1	±2	0.0%	±0.1	21
Cherokee tribal grouping	0	±12	0.0%	±0.9	0	±12	0.0%	±0.8	0	±12	0.0%	±0.8	0	±17	0.0%	±0.7	0	±12	0.0%	±1.3	0	±12	0.0%	±0.9	0	±17	0.0%	±0.7	0	±12	0.0%	±0.7	0	±12	0.0%	±0.7	0	±17	0.0%	±0.7	0	±17	0.0%	±0.7	0	±12	0.0%	±1.1	0
Chippewa tribal grouping	0	±12	0.0%	±0.9	0	±12	0.0%	±0.8	0	±12	0.0%	±0.8	0	±17	0.0%	±0.7	0	±12	0.0%	±1.3	0	±12	0.0%	±0.9	0	±17	0.0%	±0.7	0	±12	0.0%	±0.7	0	±12	0.0%	±0.7	0	±17	0.0%	±0.7	0	±17	0.0%	±0.7	1	±2	0.0%	±0.1	0
Navajo tribal grouping	0	±12	0.0%	±0.9	0	±12	0.0%	±0.8	0	±12	0.0%	±0.8	0	±17	0.0%	±0.7	0	±12	0.0%	±1.3	0	±12	0.0%	±0.9	0	±17	0.0%	±0.7	0	±12	0.0%	±0.7	0	±12	0.0%	±0.7	0	±17	0.0%	±0.7	0	±17	0.0%	±0.7	0	±12	0.0%	±1.1	0
Sioux tribal grouping	0	±12	0.0%	±0.9	0	±12	0.0%	±0.8	0	±12	0.0%	±0.8	0	±17	0.0%	±0.7	0	±12	0.0%	±1.3	0	±12	0.0%	±0.9	0	±17	0.0%	±0.7	0	±12	0.0%	±0.7	0	±12	0.0%	±0.7	0	±17	0.0%	±0.7	0	±17	0.0%	±0.7	0	±12	0.0%	±1.1	0
Asian	1,403	±260	36.7%	±6.1	359	±137	8.5%	±3.1	1,557	±365	35.8%	±7.0	1,511	±424	28.7%	±6.6	652	±178	25.0%	±6.2	2,223	±418	60.7%	±6.3	3,950	±424	74.4%	±4.0	2,286	±393	47.8%	±6.0	1,303	±309	27.5%	±5.7	2,302	±356	43.4%	±4.7	1,566	±297	30.8%	±6.5	1,141	±156	37.1%	±5.9	2,244
Asian Indian	113	±84	3.0%	±2.2	76	±69	1.8%	±1.6	116	±102	2.7%	±2.3	41	±60	0.8%	±1.1	99	±62	3.8%	±2.4	30	±32	0.8%	±0.8	0	±17	0.0%	±0.7	51	±57	1.1%	±1.2	14	±22	0.3%	±0.5	106	±88	2.0%	±1.7	240	±245	4.7%	±4.9	67	±89	2.2%	±2.9	23
Chinese	816	±207	21.3%	±6.1	175	±101	4.1%	±2.3	1,331	±342	30.6%	±6.8	956	±370	18.2%	±6.8	383	±174	14.7%	±6.3	1,886	±448	51.5%	±9.8	3,821	±403	71.9%	±4.3	1,944	±393	40.7%	±6.8	884	±283	18.6%	±5.6	1,991	±374	37.5%	±5.1	1,025	±297	20.2%	±6.2	839	±208	27.3%	±6.4	2,044
Filipino	220	±268	5.7%	±6.8	30	±50	0.7%	±1.2	17	±26	0.4%	±0.6	429	±357	8.1%	±6.4	24	±37	0.9%	±1.4	0	±12	0.0%	±0.9	95	±111	1.8%	±2.1	45	±51	0.9%	±1.1	56	±67	1.2%	±1.4	56	±65	1.1%	±1.2	112	±87	2.2%	±1.8	89	±95	2.9%	±3.2	24
Japanese	13	±22	0.3%	±0.6	48	±57	1.1%	±1.3	0	±12	0.0%	±0.8	14	±25	0.3%	±0.5	56	±45	2.1%	±1.7	19	±25	0.5%	±0.7	0	±17	0.0%	±0.7	93	±102	1.9%	±2.1	103	±141	2.2%	±3.0	13	±23	0.2%	±0.4	76	±89	1.5%	±1.7	0	±12	0.0%	±1.1	16
Korean	112	±89	2.9%	±2.4	0	±12	0.0%	±0.8	40	±58	0.9%	±1.3	22	±28	0.4%	±0.5	28	±36	1.1%	±1.4	150	±204	4.1%	±5.5	0	±17	0.0%	±0.7	0	±12	0.0%	±0.7	101	±69	2.1%	±1.4	0	±17	0.0%	±0.7	37	±48	0.7%	±1.0	35	±28	1.1%	±0.9	35
Vietnamese	13	±21	0.3%	±0.6	1	±2	0.0%	±0.1	0	±12	0.0%	±0.8	0	±17	0.0%	±0.7	33	±52	1.3%	±2.0	18	±30	0.5%	±0.8	0	±17	0.0%	±0.7	128	±139	2.7%	±2.9	0	±12	0.0%	±0.7	72	±70	1.4%	±1.3	31	±50	0.6%	±1.0	11	±17	0.4%	±0.6	41
Other Asian	116	±86	3.0%	±2.3	29	±41	0.7%	±1.0	53	±92	1.2%	±2.1	49	±79	0.9%	±1.5	29	±36	1.1%	±1.4	120	±136	3.3%	±3.6	34	±48	0.6%	±0.9	25	±30	0.5%	±0.6	145	±81	3.1%	±1.7	64	±64	1.2%	±1.2	45	±52	0.9%	±1.0	100	±76	3.2%	±2.5	61
Native Hawaiian and Other Pacific Islander	0	±12	0.0%	±0.9	0	±12	0.0%	±0.8	0	±12	0.0%	±0.8	0	±17	0.0%	±0.7	20	±36	0.8%	±1.4	0	±12	0.0%	±0.9	0	±17	0.0%	±0.7	0	±12	0.0%	±0.7	0	±12	0.0%	±0.7	0	±17	0.0%	±0.7	0	±17	0.0%	±0.7	52	±54	1.7%	±1.7	5
Native Hawaiian	0	±12	0.0%	±0.9	0	±12	0.0%	±0.8	0	±12	0.0%	±0.8	0	±17	0.0%	±0.7	0	±12	0.0%	±1.3	0	±12	0.0%	±0.9	0	±17	0.0%	±0.7	0	±12	0.0%	±0.7	0	±12	0.0%	±0.7	0	±17	0.0%	±0.7	0	±17	0.0%	±0.7	51	±53	1.7%	±1.7	5
Guamanian or Chamorro	0	±12	0.0%	±0.9	0	±12	0.0%	±0.8	0	±12	0.0%	±0.8	0	±17	0.0%	±0.7	0	±12	0.0%	±1.3	0	±12	0.0%	±0.9	0	±17	0.0%	±0.7	0	±12	0.0%	±0.7	0	±12	0.0%	±0.7	0	±17	0.0%	±0.7	0	±17	0.0%	±0.7	1	±2	0.0%	±0.1	0
Samoan	0	±12	0.0%	±0.9	0	±12	0.0%	±0.8	0	±12	0.0%	±0.8	0	±17	0.0%	±0.7	0	±12	0.0%	±1.3	0	±12	0.0%	±0.9	0	±17	0.0%	±0.7	0	±12	0.0%	±0.7	0	±12	0.0%	±0.7	0	±17	0.0%	±0.7	0	±17	0.0%	±0.7	0	±12	0.0%	±1.1	0
Other Pacific Islander	0	±12	0.0%	±0.9	0	±12	0.0%	±0.8	0	±12	0.0%	±0.8	0	±17	0.0%	±0.7	20	±36	0.8%	±1.4	0	±12	0.0%	±0.9	0	±17	0.0%	±0.7	0	±12	0.0%	±0.7	0	±12	0.0%	±0.7	0	±17	0.0%	±0.7	0	±17	0.0%	±0.7	0	±12	0.0%	±1.1	0
Some other race	59	±58	1.5%	±1.5	15	±25	0.4%	±0.6	74	±88	1.7%	±2.0	205	±167	3.9%	±3.1	33	±41	1.3%	±1.5	54	±52	1.5%	±1.4	34	±42	0.6%	±0.8	110	±120	2.3%	±2.5	73	±80	1.5%	±1.7	173	±160	3.3%	±2.9	136	±117	2.7%	±2.3	24	±29	0.8%	±0.9	0
Two or more races	265	±189	6.9%	±4.9	196	±109	4.6%	±2.6	58	±42	1.3%	±1.0	399	±202	7.6%	±3.8	206	±120	7.9%	±4.7	187	±162	5.1%	±4.4	24	±40	0.5%	±0.7	135	±104	2.8%	±2.2	26	±33	0.5%	±0.7	174	±146	3.3%	±2.9	266	±220	5.2%	±4.2	133	±74	4.3%	±2.3	80
White and Black or African American	0	±12	0.0%	±0.9	14	±23	0.3%	±0.5	0	±12	0.0%	±0.8	56	±79	1.1%	±1.5	44	±44	1.7%	±1.6	8	±13	0.2%	±0.4	0	±17	0.0%	±0.7	0	±12	0.0%	±0.7	0	±12	0.0%	±0.7	41	±50	0.8%	±0.9	0	±17	0.0%	±0.7	0	±12	0.0%	±1.1	0
White and American Indian and Alaska Native	54	±67	1.4%	±1.7	98	±85	2.3%	±2.0	24	±27	0.6%	±0.6	10	±18	0.2%	±0.3	25	±41	1.0%	±1.6	35	±42	1.0%	±1.1	0	±17	0.0%	±0.7	10	±18	0.2%	±0.4	15	±26	0.3%	±0.5	14	±25	0.3%	±0.5	0	±17	0.0%	±0.7	11	±19	0.4%	±0.6	12
White and Asian	42	±52	1.1%	±1.4	43	±44	1.0%	±1.0	34	±37	0.8%	±0.9	154	±95	2.9%	±1.8	69	±49	2.6%	±1.9	17	±27	0.5%	±0.7	0	±17	0.0%	±0.7	108	±102	2.3%	±2.2	11	±20	0.2%	±0.4	97	±139	1.8%	±2.7	61	±59	1.2%	±1.1	66	±61	2.1%	±2.0	59
Black or African American and American Indian and Alaska Native	0	±12	0.0%	±0.9	0	±12	0.0%	±0.8	0	±12	0.0%	±0.8	0	±17	0.0%	±0.7	0	±12	0.0%	±1.3	0	±12	0.0%	±0.9	0	±17	0.0%	±0.7	17	±28	0.4%	±0.6	0	±12	0.0%	±0.7	0	±17	0.0%	±0.7	0	±17	0.0%	±0.7	0	±12	0.0%	±1.1	0
Race alone or in combination with one or more other races
Total population	3,827	±365	3,827	(X)	4,220	±385	4,220	(X)	4,346	±478	4,346	(X)	5,265	±583	5,265	(X)	2,606	±215	2,606	(X)	3,664	±433	3,664	(X)	5,311	±449	5,311	(X)	4,779	±427	4,779	(X)	4,740	±295	4,740	(X)	5,303	±557	5,303	(X)	5,078	±414	5,078	(X)	3,078	±310	3,078	(X)	3,058
White	2,128	±292	55.6%	±4.7	3,799	±353	90.0%	±3.2	2,715	±407	62.5%	±7.5	3,426	±469	65.1%	±8.0	1,846	±203	70.8%	±7.0	1,351	±225	36.9%	±6.3	1,152	±217	21.7%	±3.8	2,357	±303	49.3%	±5.9	3,304	±277	69.7%	±5.7	2,743	±300	51.7%	±4.6	3,205	±508	63.1%	±7.3	1,764	±330	57.3%	±7.2	682
Black or African American	67	±56	1.8%	±1.5	35	±44	0.8%	±1.0	0	±12	0.0%	±0.8	56	±79	1.1%	±1.5	143	±97	5.5%	±3.7	44	±45	1.2%	±1.2	151	±226	2.8%	±4.2	17	±28	0.4%	±0.6	60	±49	1.3%	±1.0	111	±111	2.1%	±2.1	171	±156	3.4%	±3.0	41	±47	1.3%	±1.5	97
American Indian and Alaska Native	82	±74	2.1%	±1.9	98	±85	2.3%	±2.0	24	±27	0.6%	±0.6	10	±18	0.2%	±0.3	25	±41	1.0%	±1.6	35	±42	1.0%	±1.1	0	±17	0.0%	±0.7	36	±37	0.8%	±0.8	15	±26	0.3%	±0.5	14	±25	0.3%	±0.5	0	±17	0.0%	±0.7	13	±20	0.4%	±0.6	33
Asian	1,587	±234	41.5%	±5.2	443	±154	10.5%	±3.4	1,591	±363	36.6%	±6.9	1,788	±472	34.0%	±7.1	789	±150	30.3%	±5.4	2,240	±420	61.1%	±6.3	3,974	±436	74.8%	±4.1	2,394	±377	50.1%	±5.7	1,314	±312	27.7%	±5.8	2,414	±303	45.5%	±4.3	1,685	±300	33.2%	±6.4	1,262	±173	41.0%	±6.1	2,312
Native Hawaiian and Other Pacific Islander	97	±145	2.5%	±3.8	15	±25	0.4%	±0.6	0	±12	0.0%	±0.8	0	±17	0.0%	±0.7	32	±42	1.2%	±1.6	0	±12	0.0%	±0.9	0	±17	0.0%	±0.7	0	±12	0.0%	±0.7	0	±12	0.0%	±0.7	0	±17	0.0%	±0.7	58	±92	1.1%	±1.8	52	±54	1.7%	±1.7	5
Some other race	131	±93	3.4%	±2.4	41	±49	1.0%	±1.2	74	±88	1.7%	±2.0	384	±271	7.3%	±5.0	33	±41	1.3%	±1.5	181	±157	4.9%	±4.3	58	±55	1.1%	±1.0	110	±120	2.3%	±2.5	73	±80	1.5%	±1.7	195	±151	3.7%	±2.7	283	±206	5.6%	±3.9	80	±65	2.6%	±2.1	9
HISPANIC OR LATINO AND RACE
Total population	3,827	±365	3,827	(X)	4,220	±385	4,220	(X)	4,346	±478	4,346	(X)	5,265	±583	5,265	(X)	2,606	±215	2,606	(X)	3,664	±433	3,664	(X)	5,311	±449	5,311	(X)	4,779	±427	4,779	(X)	4,740	±295	4,740	(X)	5,303	±557	5,303	(X)	5,078	±414	5,078	(X)	3,078	±310	3,078	(X)	3,058
Hispanic or Latino (of any race)	413	±180	10.8%	±4.6	102	±81	2.4%	±1.9	343	±175	7.9%	±3.8	465	±244	8.8%	±4.5	112	±76	4.3%	±2.9	314	±175	8.6%	±4.7	135	±108	2.5%	±2.0	309	±174	6.5%	±3.7	265	±206	5.6%	±4.4	313	±204	5.9%	±3.6	497	±225	9.8%	±4.2	187	±100	6.1%	±3.0	33
Mexican	223	±139	5.8%	±3.8	39	±45	0.9%	±1.1	218	±182	5.0%	±4.1	284	±201	5.4%	±3.7	15	±23	0.6%	±0.9	237	±172	6.5%	±4.6	38	±44	0.7%	±0.8	77	±81	1.6%	±1.7	175	±191	3.7%	±4.1	303	±203	5.7%	±3.6	379	±240	7.5%	±4.5	101	±74	3.3%	±2.3	19
Puerto Rican	0	±12	0.0%	±0.9	16	±25	0.4%	±0.6	0	±12	0.0%	±0.8	38	±61	0.7%	±1.2	0	±12	0.0%	±1.3	0	±12	0.0%	±0.9	0	±17	0.0%	±0.7	76	±88	1.6%	±1.8	0	±12	0.0%	±0.7	0	±17	0.0%	±0.7	50	±81	1.0%	±1.6	38	±62	1.2%	±2.0	0
Cuban	0	±12	0.0%	±0.9	23	±36	0.5%	±0.8	0	±12	0.0%	±0.8	0	±17	0.0%	±0.7	50	±57	1.9%	±2.2	9	±15	0.2%	±0.4	0	±17	0.0%	±0.7	30	±44	0.6%	±0.9	0	±12	0.0%	±0.7	0	±17	0.0%	±0.7	5	±10	0.1%	±0.2	0	±12	0.0%	±1.1	0
Other Hispanic or Latino	190	±124	5.0%	±3.0	24	±43	0.6%	±1.0	125	±88	2.9%	±2.0	143	±128	2.7%	±2.4	47	±45	1.8%	±1.7	68	±46	1.9%	±1.3	97	±84	1.8%	±1.5	126	±125	2.6%	±2.7	90	±88	1.9%	±1.9	10	±16	0.2%	±0.3	63	±53	1.2%	±1.0	48	±36	1.6%	±1.2	14
Not Hispanic or Latino	3,414	±363	89.2%	±4.6	4,118	±371	97.6%	±1.9	4,003	±440	92.1%	±3.8	4,800	±580	91.2%	±4.5	2,494	±213	95.7%	±2.9	3,350	±447	91.4%	±4.7	5,176	±440	97.5%	±2.0	4,470	±462	93.5%	±3.7	4,475	±396	94.4%	±4.4	4,990	±491	94.1%	±3.6	4,581	±381	90.2%	±4.2	2,891	±280	93.9%	±3.0	3,025
White alone	1,723	±260	45.0%	±5.0	3,568	±352	84.5%	±4.1	2,458	±355	56.6%	±6.9	2,975	±494	56.5%	±8.0	1,566	±173	60.1%	±5.4	1,053	±234	28.7%	±6.6	1,075	±201	20.2%	±3.6	2,040	±333	42.7%	±6.1	3,058	±336	64.5%	±6.5	2,451	±309	46.2%	±4.0	2,767	±452	54.5%	±7.0	1,569	±287	51.0%	±6.2	578
Black or African American alone	67	±56	1.8%	±1.5	21	±34	0.5%	±0.8	0	±12	0.0%	±0.8	0	±17	0.0%	±0.7	43	±40	1.7%	±1.5	27	±40	0.7%	±1.1	151	±226	2.8%	±4.2	0	±12	0.0%	±0.7	60	±49	1.3%	±1.0	70	±77	1.3%	±1.4	171	±156	3.4%	±3.0	41	±47	1.3%	±1.5	97
American Indian and Alaska Native alone	0	±12	0.0%	±0.9	0	±12	0.0%	±0.8	0	±12	0.0%	±0.8	0	±17	0.0%	±0.7	0	±12	0.0%	±1.3	0	±12	0.0%	±0.9	0	±17	0.0%	±0.7	9	±14	0.2%	±0.3	0	±12	0.0%	±0.7	0	±17	0.0%	±0.7	0	±17	0.0%	±0.7	1	±2	0.0%	±0.1	21
Asian alone	1,403	±260	36.7%	±6.1	359	±137	8.5%	±3.1	1,487	±351	34.2%	±6.7	1,496	±421	28.4%	±6.6	652	±178	25.0%	±6.2	2,210	±419	60.3%	±6.4	3,950	±424	74.4%	±4.0	2,286	±393	47.8%	±6.0	1,303	±309	27.5%	±5.7	2,302	±356	43.4%	±4.7	1,524	±297	30.0%	±6.4	1,141	±156	37.1%	±5.9	2,244
Native Hawaiian and Other Pacific Islander alone	0	±12	0.0%	±0.9	0	±12	0.0%	±0.8	0	±12	0.0%	±0.8	0	±17	0.0%	±0.7	20	±36	0.8%	±1.4	0	±12	0.0%	±0.9	0	±17	0.0%	±0.7	0	±12	0.0%	±0.7	0	±12	0.0%	±0.7	0	±17	0.0%	±0.7	0	±17	0.0%	±0.7	52	±54	1.7%	±1.7	5
Some other race alone	15	±24	0.4%	±0.6	0	±12	0.0%	±0.8	0	±12	0.0%	±0.8	47	±73	0.9%	±1.4	20	±36	0.8%	±1.4	0	±12	0.0%	±0.9	0	±17	0.0%	±0.7	0	±12	0.0%	±0.7	28	±35	0.6%	±0.7	0	±17	0.0%	±0.7	0	±17	0.0%	±0.7	0	±12	0.0%	±1.1	0
Two or more races	206	±178	5.4%	±4.6	170	±99	4.0%	±2.4	58	±42	1.3%	±1.0	282	±164	5.4%	±3.1	193	±120	7.4%	±4.7	60	±49	1.6%	±1.3	0	±17	0.0%	±0.7	135	±104	2.8%	±2.2	26	±33	0.5%	±0.7	167	±148	3.1%	±2.9	119	±111	2.3%	±2.2	87	±63	2.8%	±2.0	80
Two races including Some other race	45	±71	1.2%	±1.8	0	±12	0.0%	±0.8	0	±12	0.0%	±0.8	62	±95	1.2%	±1.8	0	±12	0.0%	±1.3	0	±12	0.0%	±0.9	0	±17	0.0%	±0.7	0	±12	0.0%	±0.7	0	±12	0.0%	±0.7	15	±27	0.3%	±0.5	0	±17	0.0%	±0.7	9	±14	0.3%	±0.5	9
Two races excluding Some other race, and Three or more races	161	±158	4.2%	±4.1	170	±99	4.0%	±2.4	58	±42	1.3%	±1.0	220	±139	4.2%	±2.7	193	±120	7.4%	±4.7	60	±49	1.6%	±1.3	0	±17	0.0%	±0.7	135	±104	2.8%	±2.2	26	±33	0.5%	±0.7	152	±145	2.9%	±2.8	119	±111	2.3%	±2.2	78	±63	2.5%	±2.0	71
Total housing units	2,319	±53	(X)	(X)	3,104	±128	(X)	(X)	2,317	±83	(X)	(X)	2,777	±161	(X)	(X)	1,930	±72	(X)	(X)	2,116	±72	(X)	(X)	2,759	±74	(X)	(X)	2,755	±68	(X)	(X)	2,949	±44	(X)	(X)	2,759	±65	(X)	(X)	3,271	±107	(X)	(X)	2,357	±54	(X)	(X)	1,621
[truncated: 739 more columns]
