# Supplementary material for: Estimating the Health Effects of Adding Bicycle and Pedestrian Paths at the Census Tract Level: Multiple Model Comparison
Source: JMIR Public Health Surveill. 2022 Aug 24;8(8):e37379. doi: 10.2196/37379 (PMC9453587; doi:10.2196/37379)
Supplement: Multimedia Appendix 1 [file publichealth_v8i8e37379_app1.zip › appendix_1/san-francisco/DP05-DEMOGRAPHICS/2015/ACS_2015_DP05_data.csv]

Label (Grouping)	Census Tract 101, San Francisco County, California!!Estimate	Census Tract 101, San Francisco County, California!!Margin of Error	Census Tract 101, San Francisco County, California!!Percent	Census Tract 101, San Francisco County, California!!Percent Margin of Error	Census Tract 102, San Francisco County, California!!Estimate	Census Tract 102, San Francisco County, California!!Margin of Error	Census Tract 102, San Francisco County, California!!Percent	Census Tract 102, San Francisco County, California!!Percent Margin of Error	Census Tract 103, San Francisco County, California!!Estimate	Census Tract 103, San Francisco County, California!!Margin of Error	Census Tract 103, San Francisco County, California!!Percent	Census Tract 103, San Francisco County, California!!Percent Margin of Error	Census Tract 104, San Francisco County, California!!Estimate	Census Tract 104, San Francisco County, California!!Margin of Error	Census Tract 104, San Francisco County, California!!Percent	Census Tract 104, San Francisco County, California!!Percent Margin of Error	Census Tract 105, San Francisco County, California!!Estimate	Census Tract 105, San Francisco County, California!!Margin of Error	Census Tract 105, San Francisco County, California!!Percent	Census Tract 105, San Francisco County, California!!Percent Margin of Error	Census Tract 106, San Francisco County, California!!Estimate	Census Tract 106, San Francisco County, California!!Margin of Error	Census Tract 106, San Francisco County, California!!Percent	Census Tract 106, San Francisco County, California!!Percent Margin of Error	Census Tract 107, San Francisco County, California!!Estimate	Census Tract 107, San Francisco County, California!!Margin of Error	Census Tract 107, San Francisco County, California!!Percent	Census Tract 107, San Francisco County, California!!Percent Margin of Error	Census Tract 108, San Francisco County, California!!Estimate	Census Tract 108, San Francisco County, California!!Margin of Error	Census Tract 108, San Francisco County, California!!Percent	Census Tract 108, San Francisco County, California!!Percent Margin of Error	Census Tract 109, San Francisco County, California!!Estimate	Census Tract 109, San Francisco County, California!!Margin of Error	Census Tract 109, San Francisco County, California!!Percent	Census Tract 109, San Francisco County, California!!Percent Margin of Error	Census Tract 110, San Francisco County, California!!Estimate	Census Tract 110, San Francisco County, California!!Margin of Error	Census Tract 110, San Francisco County, California!!Percent	Census Tract 110, San Francisco County, California!!Percent Margin of Error	Census Tract 111, San Francisco County, California!!Estimate	Census Tract 111, San Francisco County, California!!Margin of Error	Census Tract 111, San Francisco County, California!!Percent	Census Tract 111, San Francisco County, California!!Percent Margin of Error	Census Tract 112, San Francisco County, California!!Estimate	Census Tract 112, San Francisco County, California!!Margin of Error	Census Tract 112, San Francisco County, California!!Percent	Census Tract 112, San Francisco County, California!!Percent Margin of Error	Census Tract 113, San Francisco County, California!!Estimate
SEX AND AGE
Total population	3,798	±357	3,798	(X)	4,172	±358	4,172	(X)	4,387	±527	4,387	(X)	5,148	±493	5,148	(X)	2,589	±296	2,589	(X)	3,604	±424	3,604	(X)	5,302	±531	5,302	(X)	5,065	±436	5,065	(X)	4,535	±285	4,535	(X)	5,085	±591	5,085	(X)	4,940	±366	4,940	(X)	3,281	±263	3,281	(X)	2,885
Male	2,056	±330	54.1%	±5.3	2,173	±310	52.1%	±5.4	2,282	±388	52.0%	±5.5	2,711	±405	52.7%	±5.7	1,315	±202	50.8%	±4.5	2,064	±258	57.3%	±4.9	2,661	±372	50.2%	±4.3	2,233	±412	44.1%	±5.8	1,872	±267	41.3%	±5.3	2,309	±430	45.4%	±6.7	2,628	±354	53.2%	±5.4	1,660	±230	50.6%	±4.6	1,450
Female	1,742	±201	45.9%	±5.3	1,999	±265	47.9%	±5.4	2,105	±326	48.0%	±5.5	2,437	±359	47.3%	±5.7	1,274	±173	49.2%	±4.5	1,540	±285	42.7%	±4.9	2,641	±325	49.8%	±4.3	2,832	±284	55.9%	±5.8	2,663	±293	58.7%	±5.3	2,776	±470	54.6%	±6.7	2,312	±298	46.8%	±5.4	1,621	±166	49.4%	±4.6	1,435
Under 5 years	79	±48	2.1%	±1.3	95	±90	2.3%	±2.1	244	±185	5.6%	±4.0	304	±159	5.9%	±2.8	92	±81	3.6%	±3.0	30	±29	0.8%	±0.8	77	±74	1.5%	±1.3	56	±57	1.1%	±1.1	138	±87	3.0%	±1.9	103	±102	2.0%	±1.9	226	±73	4.6%	±1.5	107	±59	3.3%	±1.8	16
5 to 9 years	85	±30	2.2%	±0.8	43	±50	1.0%	±1.2	188	±57	4.3%	±1.3	103	±97	2.0%	±1.8	52	±60	2.0%	±2.2	80	±60	2.2%	±1.6	89	±63	1.7%	±1.2	99	±69	2.0%	±1.4	10	±21	0.2%	±0.5	13	±22	0.3%	±0.4	66	±68	1.3%	±1.4	23	±24	0.7%	±0.7	46
10 to 14 years	57	±58	1.5%	±1.4	77	±56	1.8%	±1.3	57	±45	1.3%	±1.0	104	±57	2.0%	±1.1	101	±46	3.9%	±1.9	36	±33	1.0%	±0.9	230	±96	4.3%	±1.7	191	±106	3.8%	±2.0	25	±42	0.6%	±0.9	124	±101	2.4%	±2.1	0	±12	0.0%	±0.7	33	±28	1.0%	±0.9	113
15 to 19 years	69	±38	1.8%	±0.9	38	±28	0.9%	±0.7	25	±34	0.6%	±0.8	30	±35	0.6%	±0.7	75	±37	2.9%	±1.6	177	±142	4.9%	±3.9	167	±96	3.1%	±1.7	146	±101	2.9%	±1.9	47	±53	1.0%	±1.2	13	±23	0.3%	±0.5	0	±12	0.0%	±0.7	89	±71	2.7%	±2.1	179
20 to 24 years	440	±175	11.6%	±4.2	53	±51	1.3%	±1.2	379	±215	8.6%	±4.9	234	±164	4.5%	±3.2	139	±101	5.4%	±3.8	221	±118	6.1%	±2.8	459	±259	8.7%	±4.5	354	±181	7.0%	±3.5	191	±94	4.2%	±2.1	215	±117	4.2%	±2.3	308	±111	6.2%	±2.2	199	±167	6.1%	±4.9	207
25 to 34 years	891	±242	23.5%	±5.9	1,263	±300	30.3%	±6.2	930	±290	21.2%	±5.5	1,632	±448	31.7%	±7.4	464	±155	17.9%	±5.3	943	±236	26.2%	±6.0	832	±224	15.7%	±4.1	1,288	±340	25.4%	±6.6	1,762	±304	38.9%	±6.9	2,567	±567	50.5%	±6.5	1,839	±370	37.2%	±6.3	899	±216	27.4%	±6.2	341
35 to 44 years	671	±172	17.7%	±4.4	691	±189	16.6%	±4.7	720	±181	16.4%	±4.1	794	±265	15.4%	±4.8	426	±119	16.5%	±4.4	432	±173	12.0%	±4.5	554	±181	10.4%	±3.2	663	±192	13.1%	±3.8	710	±291	15.7%	±6.0	509	±192	10.0%	±3.9	933	±214	18.9%	±4.0	341	±139	10.4%	±4.2	280
45 to 54 years	374	±135	9.8%	±3.2	559	±246	13.4%	±5.5	372	±147	8.5%	±3.2	647	±161	12.6%	±3.2	309	±128	11.9%	±4.4	404	±134	11.2%	±3.4	823	±196	15.5%	±3.2	812	±318	16.0%	±5.5	499	±166	11.0%	±3.6	452	±139	8.9%	±2.4	502	±152	10.2%	±3.0	379	±103	11.6%	±3.2	351
55 to 59 years	113	±57	3.0%	±1.6	245	±104	5.9%	±2.6	204	±89	4.7%	±2.1	233	±96	4.5%	±1.9	106	±57	4.1%	±2.0	301	±125	8.4%	±3.0	302	±123	5.7%	±2.4	257	±125	5.1%	±2.5	268	±107	5.9%	±2.3	164	±92	3.2%	±1.9	203	±110	4.1%	±2.2	230	±87	7.0%	±2.6	220
60 to 64 years	236	±85	6.2%	±2.4	226	±116	5.4%	±2.7	335	±143	7.6%	±3.3	382	±162	7.4%	±3.3	98	±54	3.8%	±2.0	311	±108	8.6%	±2.9	469	±162	8.8%	±3.0	327	±144	6.5%	±2.8	169	±89	3.7%	±2.0	396	±194	7.8%	±4.0	169	±85	3.4%	±1.8	200	±103	6.1%	±3.2	191
65 to 74 years	324	±116	8.5%	±3.0	444	±123	10.6%	±2.9	420	±235	9.6%	±5.0	419	±98	8.1%	±1.8	286	±76	11.0%	±3.0	292	±96	8.1%	±2.5	492	±218	9.3%	±3.9	418	±139	8.3%	±3.0	391	±135	8.6%	±2.9	205	±124	4.0%	±2.5	295	±133	6.0%	±2.7	413	±120	12.6%	±3.4	341
75 to 84 years	314	±116	8.3%	±3.1	336	±115	8.1%	±2.9	253	±103	5.8%	±2.5	167	±90	3.2%	±1.9	315	±85	12.2%	±3.4	259	±104	7.2%	±3.2	442	±161	8.3%	±3.3	271	±129	5.4%	±2.6	258	±114	5.7%	±2.6	231	±126	4.5%	±2.6	278	±143	5.6%	±2.9	232	±90	7.1%	±2.7	383
85 years and over	145	±92	3.8%	±2.5	102	±73	2.4%	±1.7	260	±114	5.9%	±2.7	99	±52	1.9%	±1.0	126	±71	4.9%	±2.8	118	±55	3.3%	±1.5	366	±179	6.9%	±3.5	183	±80	3.6%	±1.6	67	±51	1.5%	±1.1	93	±73	1.8%	±1.5	121	±111	2.4%	±2.3	136	±65	4.1%	±2.0	217
Median age (years)	38.4	±3.7	(X)	(X)	40.8	±4.4	(X)	(X)	39.6	±5.7	(X)	(X)	37.3	±4.0	(X)	(X)	43.7	±2.9	(X)	(X)	41.9	±4.5	(X)	(X)	49.4	±3.7	(X)	(X)	42.3	±5.8	(X)	(X)	36.7	±4.1	(X)	(X)	32.3	±1.1	(X)	(X)	35.2	±2.0	(X)	(X)	42.3	±6.3	(X)	(X)	52.4
18 years and over	3,550	±313	93.5%	±1.9	3,935	±340	94.3%	±2.3	3,882	±449	88.5%	±4.1	4,622	±372	89.8%	±3.6	2,332	±247	90.1%	±2.7	3,391	±410	94.1%	±1.9	4,769	±458	89.9%	±2.4	4,614	±375	91.1%	±2.2	4,333	±267	95.5%	±1.9	4,845	±565	95.3%	±1.9	4,648	±365	94.1%	±1.2	3,066	±254	93.4%	±1.3	2,600
21 years and over	3,443	±292	90.7%	±2.5	3,919	±335	93.9%	±2.4	3,811	±454	86.9%	±4.3	4,586	±373	89.1%	±3.5	2,195	±255	84.8%	±4.0	3,252	±408	90.2%	±3.8	4,655	±435	87.8%	±3.1	4,516	±372	89.2%	±2.6	4,315	±263	95.1%	±2.0	4,754	±585	93.5%	±2.8	4,625	±360	93.6%	±1.3	3,029	±252	92.3%	±2.3	2,522
62 years and over	936	±129	24.6%	±3.9	1,095	±166	26.2%	±4.0	1,109	±281	25.3%	±5.8	962	±141	18.7%	±3.5	816	±103	31.5%	±4.2	870	±159	24.1%	±4.7	1,608	±221	30.3%	±4.6	995	±154	19.6%	±3.7	811	±124	17.9%	±2.8	811	±218	15.9%	±4.7	804	±99	16.3%	±2.4	954	±162	29.1%	±4.6	1,102
65 years and over	783	±128	20.6%	±3.7	882	±113	21.1%	±2.9	933	±255	21.3%	±5.3	685	±114	13.3%	±2.6	727	±98	28.1%	±4.2	669	±93	18.6%	±3.2	1,300	±174	24.5%	±3.8	872	±137	17.2%	±3.4	716	±105	15.8%	±2.4	529	±163	10.4%	±3.5	694	±97	14.0%	±2.2	781	±152	23.8%	±4.2	941
18 years and over	3,550	±313	3,550	(X)	3,935	±340	3,935	(X)	3,882	±449	3,882	(X)	4,622	±372	4,622	(X)	2,332	±247	2,332	(X)	3,391	±410	3,391	(X)	4,769	±458	4,769	(X)	4,614	±375	4,614	(X)	4,333	±267	4,333	(X)	4,845	±565	4,845	(X)	4,648	±365	4,648	(X)	3,066	±254	3,066	(X)	2,600
Male	1,875	±304	52.8%	±5.5	2,097	±311	53.3%	±5.4	2,057	±327	53.0%	±5.9	2,406	±312	52.1%	±5.6	1,215	±178	52.1%	±4.7	1,953	±252	57.6%	±4.8	2,312	±344	48.5%	±4.5	1,925	±338	41.7%	±5.7	1,733	±246	40.0%	±5.3	2,213	±435	45.7%	±6.9	2,486	±339	53.5%	±5.7	1,531	±208	49.9%	±4.4	1,282
Female	1,675	±190	47.2%	±5.5	1,838	±234	46.7%	±5.4	1,825	±313	47.0%	±5.9	2,216	±324	47.9%	±5.6	1,117	±150	47.9%	±4.7	1,438	±265	42.4%	±4.8	2,457	±281	51.5%	±4.5	2,689	±291	58.3%	±5.7	2,600	±287	60.0%	±5.3	2,632	±435	54.3%	±6.9	2,162	±307	46.5%	±5.7	1,535	±158	50.1%	±4.4	1,318
65 years and over	783	±128	783	(X)	882	±113	882	(X)	933	±255	933	(X)	685	±114	685	(X)	727	±98	727	(X)	669	±93	669	(X)	1,300	±174	1,300	(X)	872	±137	872	(X)	716	±105	716	(X)	529	±163	529	(X)	694	±97	694	(X)	781	±152	781	(X)	941
Male	271	±99	34.6%	±9.8	416	±104	47.2%	±9.0	486	±139	52.1%	±7.4	332	±82	48.5%	±8.0	360	±77	49.5%	±8.0	312	±79	46.6%	±9.8	538	±108	41.4%	±7.4	277	±103	31.8%	±10.7	232	±103	32.4%	±12.9	276	±141	52.2%	±16.6	396	±125	57.1%	±16.1	315	±93	40.3%	±7.9	427
Female	512	±96	65.4%	±9.8	466	±91	52.8%	±9.0	447	±151	47.9%	±7.4	353	±77	51.5%	±8.0	367	±74	50.5%	±8.0	357	±82	53.4%	±9.8	762	±151	58.6%	±7.4	595	±132	68.2%	±10.7	484	±106	67.6%	±12.9	253	±93	47.8%	±16.6	298	±119	42.9%	±16.1	466	±101	59.7%	±7.9	514
RACE
Total population	3,798	±357	3,798	(X)	4,172	±358	4,172	(X)	4,387	±527	4,387	(X)	5,148	±493	5,148	(X)	2,589	±296	2,589	(X)	3,604	±424	3,604	(X)	5,302	±531	5,302	(X)	5,065	±436	5,065	(X)	4,535	±285	4,535	(X)	5,085	±591	5,085	(X)	4,940	±366	4,940	(X)	3,281	±263	3,281	(X)	2,885
One race	3,517	±336	92.6%	±4.6	4,014	±359	96.2%	±2.5	4,334	±535	98.8%	±1.1	4,709	±459	91.5%	±3.9	2,337	±371	90.3%	±6.6	3,471	±426	96.3%	±4.3	5,272	±515	99.4%	±0.9	4,900	±460	96.7%	±2.1	4,507	±280	99.4%	±0.9	4,900	±665	96.4%	±3.7	4,719	±369	95.5%	±3.6	3,128	±265	95.3%	±2.5	2,800
Two or more races	281	±183	7.4%	±4.6	158	±105	3.8%	±2.5	53	±46	1.2%	±1.1	439	±214	8.5%	±3.9	252	±160	9.7%	±6.6	133	±157	3.7%	±4.3	30	±49	0.6%	±0.9	165	±106	3.3%	±2.1	28	±41	0.6%	±0.9	185	±181	3.6%	±3.7	221	±181	4.5%	±3.6	153	±83	4.7%	±2.5	85
One race	3,517	±336	92.6%	±4.6	4,014	±359	96.2%	±2.5	4,334	±535	98.8%	±1.1	4,709	±459	91.5%	±3.9	2,337	±371	90.3%	±6.6	3,471	±426	96.3%	±4.3	5,272	±515	99.4%	±0.9	4,900	±460	96.7%	±2.1	4,507	±280	99.4%	±0.9	4,900	±665	96.4%	±3.7	4,719	±369	95.5%	±3.6	3,128	±265	95.3%	±2.5	2,800
White	2,124	±283	55.9%	±4.8	3,520	±375	84.4%	±4.6	2,489	±440	56.7%	±8.4	3,133	±470	60.9%	±7.4	1,425	±255	55.0%	±8.3	1,244	±180	34.5%	±5.2	1,246	±290	23.5%	±4.7	2,337	±329	46.1%	±6.5	3,107	±294	68.5%	±5.8	2,418	±324	47.6%	±4.2	3,140	±412	63.6%	±7.8	1,845	±247	56.2%	±5.8	568
Black or African American	53	±44	1.4%	±1.2	0	±12	0.0%	±0.8	0	±12	0.0%	±0.7	0	±17	0.0%	±0.6	51	±53	2.0%	±2.0	64	±74	1.8%	±2.0	0	±17	0.0%	±0.6	0	±17	0.0%	±0.6	100	±69	2.2%	±1.5	70	±67	1.4%	±1.3	207	±173	4.2%	±3.4	60	±54	1.8%	±1.6	76
American Indian and Alaska Native	0	±12	0.0%	±0.9	0	±12	0.0%	±0.8	0	±12	0.0%	±0.7	0	±17	0.0%	±0.6	0	±12	0.0%	±1.2	0	±12	0.0%	±0.9	0	±17	0.0%	±0.6	11	±19	0.2%	±0.4	0	±12	0.0%	±0.7	0	±17	0.0%	±0.6	0	±12	0.0%	±0.7	0	±12	0.0%	±1.0	37
Cherokee tribal grouping	0	±12	0.0%	±0.9	0	±12	0.0%	±0.8	0	±12	0.0%	±0.7	0	±17	0.0%	±0.6	0	±12	0.0%	±1.2	0	±12	0.0%	±0.9	0	±17	0.0%	±0.6	0	±17	0.0%	±0.6	0	±12	0.0%	±0.7	0	±17	0.0%	±0.6	0	±12	0.0%	±0.7	0	±12	0.0%	±1.0	0
Chippewa tribal grouping	0	±12	0.0%	±0.9	0	±12	0.0%	±0.8	0	±12	0.0%	±0.7	0	±17	0.0%	±0.6	0	±12	0.0%	±1.2	0	±12	0.0%	±0.9	0	±17	0.0%	±0.6	0	±17	0.0%	±0.6	0	±12	0.0%	±0.7	0	±17	0.0%	±0.6	0	±12	0.0%	±0.7	0	±12	0.0%	±1.0	0
Navajo tribal grouping	0	±12	0.0%	±0.9	0	±12	0.0%	±0.8	0	±12	0.0%	±0.7	0	±17	0.0%	±0.6	0	±12	0.0%	±1.2	0	±12	0.0%	±0.9	0	±17	0.0%	±0.6	0	±17	0.0%	±0.6	0	±12	0.0%	±0.7	0	±17	0.0%	±0.6	0	±12	0.0%	±0.7	0	±12	0.0%	±1.0	0
Sioux tribal grouping	0	±12	0.0%	±0.9	0	±12	0.0%	±0.8	0	±12	0.0%	±0.7	0	±17	0.0%	±0.6	0	±12	0.0%	±1.2	0	±12	0.0%	±0.9	0	±17	0.0%	±0.6	0	±17	0.0%	±0.6	0	±12	0.0%	±0.7	0	±17	0.0%	±0.6	0	±12	0.0%	±0.7	0	±12	0.0%	±1.0	0
Asian	1,284	±208	33.8%	±5.2	401	±154	9.6%	±3.7	1,700	±442	38.8%	±8.4	1,429	±336	27.8%	±6.2	804	±265	31.1%	±9.0	2,113	±386	58.6%	±6.0	3,998	±424	75.4%	±4.5	2,423	±450	47.8%	±6.7	1,249	±288	27.5%	±5.7	2,227	±395	43.8%	±5.5	1,251	±347	25.3%	±7.0	1,126	±173	34.3%	±4.8	2,110
Asian Indian	80	±72	2.1%	±1.9	38	±43	0.9%	±1.1	16	±27	0.4%	±0.6	59	±62	1.1%	±1.2	120	±64	4.6%	±2.5	45	±48	1.2%	±1.3	0	±17	0.0%	±0.6	132	±112	2.6%	±2.2	46	±55	1.0%	±1.2	100	±74	2.0%	±1.5	182	±190	3.7%	±3.8	86	±83	2.6%	±2.5	32
Chinese	793	±244	20.9%	±6.9	228	±125	5.5%	±3.0	1,553	±439	35.4%	±8.5	930	±357	18.1%	±6.8	471	±234	18.2%	±8.3	1,792	±383	49.7%	±8.9	3,853	±395	72.7%	±4.8	1,900	±436	37.5%	±7.1	809	±263	17.8%	±5.8	1,794	±428	35.3%	±6.0	735	±283	14.9%	±5.8	841	±212	25.6%	±6.2	1,902
Filipino	198	±267	5.2%	±6.8	48	±78	1.2%	±1.9	18	±28	0.4%	±0.6	190	±166	3.7%	±3.2	38	±44	1.5%	±1.7	8	±12	0.2%	±0.3	100	±120	1.9%	±2.2	86	±69	1.7%	±1.4	0	±12	0.0%	±0.7	110	±96	2.2%	±2.0	106	±74	2.1%	±1.5	11	±17	0.3%	±0.5	24
Japanese	14	±22	0.4%	±0.6	32	±52	0.8%	±1.2	14	±24	0.3%	±0.5	14	±22	0.3%	±0.4	94	±75	3.6%	±2.8	21	±34	0.6%	±0.9	0	±17	0.0%	±0.6	77	±79	1.5%	±1.6	141	±157	3.1%	±3.4	13	±23	0.3%	±0.4	49	±81	1.0%	±1.6	37	±38	1.1%	±1.2	22
Korean	76	±74	2.0%	±2.0	19	±32	0.5%	±0.8	40	±58	0.9%	±1.3	30	±39	0.6%	±0.7	18	±29	0.7%	±1.1	139	±187	3.9%	±5.1	12	±21	0.2%	±0.4	0	±17	0.0%	±0.6	130	±84	2.9%	±1.8	34	±53	0.7%	±1.1	38	±47	0.8%	±1.0	34	±28	1.0%	±0.9	32
Vietnamese	15	±24	0.4%	±0.6	1	±2	0.0%	±0.1	0	±12	0.0%	±0.7	59	±63	1.1%	±1.2	29	±46	1.1%	±1.8	13	±20	0.4%	±0.6	0	±17	0.0%	±0.6	199	±184	3.9%	±3.6	0	±12	0.0%	±0.7	107	±92	2.1%	±1.8	66	±78	1.3%	±1.6	22	±24	0.7%	±0.7	43
Other Asian	108	±81	2.8%	±2.2	35	±45	0.8%	±1.1	59	±93	1.3%	±2.1	147	±131	2.9%	±2.6	34	±35	1.3%	±1.3	95	±121	2.6%	±3.2	33	±51	0.6%	±0.9	29	±32	0.6%	±0.7	123	±83	2.7%	±1.8	69	±74	1.4%	±1.5	75	±61	1.5%	±1.2	95	±69	2.9%	±2.1	55
Native Hawaiian and Other Pacific Islander	0	±12	0.0%	±0.9	13	±21	0.3%	±0.5	0	±12	0.0%	±0.7	0	±17	0.0%	±0.6	21	±39	0.8%	±1.4	0	±12	0.0%	±0.9	0	±17	0.0%	±0.6	0	±17	0.0%	±0.6	0	±12	0.0%	±0.7	0	±17	0.0%	±0.6	0	±12	0.0%	±0.7	70	±66	2.1%	±2.0	9
Native Hawaiian	0	±12	0.0%	±0.9	0	±12	0.0%	±0.8	0	±12	0.0%	±0.7	0	±17	0.0%	±0.6	0	±12	0.0%	±1.2	0	±12	0.0%	±0.9	0	±17	0.0%	±0.6	0	±17	0.0%	±0.6	0	±12	0.0%	±0.7	0	±17	0.0%	±0.6	0	±12	0.0%	±0.7	69	±66	2.1%	±2.0	9
Guamanian or Chamorro	0	±12	0.0%	±0.9	13	±21	0.3%	±0.5	0	±12	0.0%	±0.7	0	±17	0.0%	±0.6	0	±12	0.0%	±1.2	0	±12	0.0%	±0.9	0	±17	0.0%	±0.6	0	±17	0.0%	±0.6	0	±12	0.0%	±0.7	0	±17	0.0%	±0.6	0	±12	0.0%	±0.7	1	±2	0.0%	±0.1	0
Samoan	0	±12	0.0%	±0.9	0	±12	0.0%	±0.8	0	±12	0.0%	±0.7	0	±17	0.0%	±0.6	0	±12	0.0%	±1.2	0	±12	0.0%	±0.9	0	±17	0.0%	±0.6	0	±17	0.0%	±0.6	0	±12	0.0%	±0.7	0	±17	0.0%	±0.6	0	±12	0.0%	±0.7	0	±12	0.0%	±1.0	0
Other Pacific Islander	0	±12	0.0%	±0.9	0	±12	0.0%	±0.8	0	±12	0.0%	±0.7	0	±17	0.0%	±0.6	21	±39	0.8%	±1.4	0	±12	0.0%	±0.9	0	±17	0.0%	±0.6	0	±17	0.0%	±0.6	0	±12	0.0%	±0.7	0	±17	0.0%	±0.6	0	±12	0.0%	±0.7	0	±12	0.0%	±1.0	0
Some other race	56	±61	1.5%	±1.6	80	±98	1.9%	±2.3	145	±156	3.3%	±3.5	147	±160	2.9%	±3.0	36	±47	1.4%	±1.7	50	±50	1.4%	±1.4	28	±45	0.5%	±0.9	129	±133	2.5%	±2.6	51	±68	1.1%	±1.5	185	±196	3.6%	±3.7	121	±117	2.4%	±2.3	27	±30	0.8%	±0.9	0
Two or more races	281	±183	7.4%	±4.6	158	±105	3.8%	±2.5	53	±46	1.2%	±1.1	439	±214	8.5%	±3.9	252	±160	9.7%	±6.6	133	±157	3.7%	±4.3	30	±49	0.6%	±0.9	165	±106	3.3%	±2.1	28	±41	0.6%	±0.9	185	±181	3.6%	±3.7	221	±181	4.5%	±3.6	153	±83	4.7%	±2.5	85
White and Black or African American	43	±68	1.1%	±1.8	20	±36	0.5%	±0.9	0	±12	0.0%	±0.7	127	±82	2.5%	±1.6	48	±54	1.9%	±2.0	19	±22	0.5%	±0.6	0	±17	0.0%	±0.6	0	±17	0.0%	±0.6	0	±12	0.0%	±0.7	41	±47	0.8%	±0.9	0	±12	0.0%	±0.7	0	±12	0.0%	±1.0	0
White and American Indian and Alaska Native	37	±58	1.0%	±1.5	112	±95	2.7%	±2.3	18	±23	0.4%	±0.5	10	±19	0.2%	±0.4	26	±41	1.0%	±1.5	7	±11	0.2%	±0.3	0	±17	0.0%	±0.6	12	±21	0.2%	±0.4	0	±12	0.0%	±0.7	0	±17	0.0%	±0.6	0	±12	0.0%	±0.7	9	±16	0.3%	±0.5	12
White and Asian	48	±67	1.3%	±1.8	26	±31	0.6%	±0.7	35	±39	0.8%	±0.9	124	±85	2.4%	±1.6	96	±67	3.7%	±2.7	6	±12	0.2%	±0.3	0	±17	0.0%	±0.6	111	±93	2.2%	±1.9	28	±41	0.6%	±0.9	129	±175	2.5%	±3.6	53	±44	1.1%	±0.9	82	±66	2.5%	±2.0	64
Black or African American and American Indian and Alaska Native	0	±12	0.0%	±0.9	0	±12	0.0%	±0.8	0	±12	0.0%	±0.7	0	±17	0.0%	±0.6	0	±12	0.0%	±1.2	0	±12	0.0%	±0.9	0	±17	0.0%	±0.6	21	±34	0.4%	±0.7	0	±12	0.0%	±0.7	0	±17	0.0%	±0.6	0	±12	0.0%	±0.7	0	±12	0.0%	±1.0	0
Race alone or in combination with one or more other races
Total population	3,798	±357	3,798	(X)	4,172	±358	4,172	(X)	4,387	±527	4,387	(X)	5,148	±493	5,148	(X)	2,589	±296	2,589	(X)	3,604	±424	3,604	(X)	5,302	±531	5,302	(X)	5,065	±436	5,065	(X)	4,535	±285	4,535	(X)	5,085	±591	5,085	(X)	4,940	±366	4,940	(X)	3,281	±263	3,281	(X)	2,885
White	2,266	±302	59.7%	±4.9	3,678	±381	88.2%	±4.2	2,542	±436	57.9%	±8.4	3,453	±487	67.1%	±7.2	1,677	±258	64.8%	±9.9	1,377	±220	38.2%	±5.9	1,246	±290	23.5%	±4.7	2,481	±328	49.0%	±6.6	3,135	±297	69.1%	±5.7	2,588	±315	50.9%	±5.1	3,361	±401	68.0%	±7.1	1,937	±262	59.0%	±6.4	644
Black or African American	96	±78	2.5%	±2.0	20	±36	0.5%	±0.9	0	±12	0.0%	±0.7	127	±82	2.5%	±1.6	181	±121	7.0%	±4.9	83	±79	2.3%	±2.2	0	±17	0.0%	±0.6	21	±34	0.4%	±0.7	100	±69	2.2%	±1.5	111	±92	2.2%	±1.8	207	±173	4.2%	±3.4	60	±54	1.8%	±1.6	76
American Indian and Alaska Native	50	±62	1.3%	±1.6	112	±95	2.7%	±2.3	18	±23	0.4%	±0.5	10	±19	0.2%	±0.4	26	±41	1.0%	±1.5	7	±11	0.2%	±0.3	0	±17	0.0%	±0.6	44	±42	0.9%	±0.9	0	±12	0.0%	±0.7	0	±17	0.0%	±0.6	0	±12	0.0%	±0.7	10	±16	0.3%	±0.5	49
Asian	1,458	±216	38.4%	±4.7	427	±156	10.2%	±3.7	1,735	±441	39.5%	±8.4	1,672	±360	32.5%	±6.2	982	±222	37.9%	±8.4	2,119	±388	58.8%	±6.1	4,028	±443	76.0%	±4.6	2,534	±452	50.0%	±6.8	1,277	±293	28.2%	±5.8	2,371	±318	46.6%	±4.7	1,346	±352	27.2%	±7.0	1,269	±205	38.7%	±5.7	2,183
Native Hawaiian and Other Pacific Islander	77	±122	2.0%	±3.2	13	±21	0.3%	±0.5	0	±12	0.0%	±0.7	0	±17	0.0%	±0.6	21	±39	0.8%	±1.4	0	±12	0.0%	±0.9	0	±17	0.0%	±0.6	0	±17	0.0%	±0.6	0	±12	0.0%	±0.7	0	±17	0.0%	±0.6	42	±67	0.9%	±1.3	70	±66	2.1%	±2.0	9
Some other race	132	±111	3.5%	±2.8	80	±98	1.9%	±2.3	145	±156	3.3%	±3.5	325	±279	6.3%	±5.2	36	±47	1.4%	±1.7	151	±157	4.2%	±4.3	58	±67	1.1%	±1.2	150	±138	3.0%	±2.7	51	±68	1.1%	±1.5	200	±194	3.9%	±3.6	247	±204	5.0%	±4.0	89	±75	2.7%	±2.3	9
HISPANIC OR LATINO AND RACE
Total population	3,798	±357	3,798	(X)	4,172	±358	4,172	(X)	4,387	±527	4,387	(X)	5,148	±493	5,148	(X)	2,589	±296	2,589	(X)	3,604	±424	3,604	(X)	5,302	±531	5,302	(X)	5,065	±436	5,065	(X)	4,535	±285	4,535	(X)	5,085	±591	5,085	(X)	4,940	±366	4,940	(X)	3,281	±263	3,281	(X)	2,885
Hispanic or Latino (of any race)	448	±202	11.8%	±5.1	134	±103	3.2%	±2.5	391	±251	8.9%	±5.4	445	±224	8.6%	±4.1	142	±87	5.5%	±3.3	212	±162	5.9%	±4.4	171	±131	3.2%	±2.3	410	±183	8.1%	±3.6	78	±79	1.7%	±1.7	354	±263	7.0%	±4.8	443	±257	9.0%	±4.9	198	±112	6.0%	±3.4	71
Mexican	256	±164	6.7%	±4.3	18	±27	0.4%	±0.6	288	±222	6.6%	±4.8	288	±227	5.6%	±4.2	18	±20	0.7%	±0.8	138	±155	3.8%	±4.3	109	±95	2.1%	±1.7	111	±93	2.2%	±1.8	16	±27	0.4%	±0.6	331	±266	6.5%	±4.9	326	±238	6.6%	±4.6	136	±94	4.1%	±2.9	57
Puerto Rican	0	±12	0.0%	±0.9	20	±30	0.5%	±0.7	0	±12	0.0%	±0.7	0	±17	0.0%	±0.6	0	±12	0.0%	±1.2	0	±12	0.0%	±0.9	0	±17	0.0%	±0.6	75	±84	1.5%	±1.7	0	±12	0.0%	±0.7	23	±40	0.5%	±0.8	45	±72	0.9%	±1.5	0	±12	0.0%	±1.0	0
Cuban	0	±12	0.0%	±0.9	22	±35	0.5%	±0.8	0	±12	0.0%	±0.7	0	±17	0.0%	±0.6	38	±44	1.5%	±1.7	9	±15	0.2%	±0.4	0	±17	0.0%	±0.6	40	±47	0.8%	±0.9	0	±12	0.0%	±0.7	0	±17	0.0%	±0.6	6	±11	0.1%	±0.2	0	±12	0.0%	±1.0	0
Other Hispanic or Latino	192	±128	5.1%	±3.2	74	±94	1.8%	±2.2	103	±103	2.3%	±2.4	157	±135	3.0%	±2.6	86	±76	3.3%	±2.8	65	±53	1.8%	±1.5	62	±74	1.2%	±1.4	184	±127	3.6%	±2.5	62	±75	1.4%	±1.7	0	±17	0.0%	±0.6	66	±61	1.3%	±1.2	62	±45	1.9%	±1.4	14
Not Hispanic or Latino	3,350	±340	88.2%	±5.1	4,038	±375	96.8%	±2.5	3,996	±504	91.1%	±5.4	4,703	±467	91.4%	±4.1	2,447	±295	94.5%	±3.3	3,392	±427	94.1%	±4.4	5,131	±479	96.8%	±2.3	4,655	±447	91.9%	±3.6	4,457	±293	98.3%	±1.7	4,731	±491	93.0%	±4.8	4,497	±316	91.0%	±4.9	3,083	±269	94.0%	±3.4	2,814
White alone	1,787	±250	47.1%	±5.2	3,479	±378	83.4%	±4.5	2,319	±415	52.9%	±8.0	2,995	±459	58.2%	±6.9	1,307	±255	50.5%	±8.4	1,213	±183	33.7%	±5.1	1,133	±238	21.4%	±4.0	2,089	±321	41.2%	±6.2	3,070	±286	67.7%	±5.7	2,249	±293	44.2%	±4.2	2,994	±394	60.6%	±7.8	1,740	±254	53.0%	±6.1	538
Black or African American alone	53	±44	1.4%	±1.2	0	±12	0.0%	±0.8	0	±12	0.0%	±0.7	0	±17	0.0%	±0.6	51	±53	2.0%	±2.0	55	±72	1.5%	±2.0	0	±17	0.0%	±0.6	0	±17	0.0%	±0.6	100	±69	2.2%	±1.5	70	±67	1.4%	±1.3	207	±173	4.2%	±3.4	60	±54	1.8%	±1.6	76
American Indian and Alaska Native alone	0	±12	0.0%	±0.9	0	±12	0.0%	±0.8	0	±12	0.0%	±0.7	0	±17	0.0%	±0.6	0	±12	0.0%	±1.2	0	±12	0.0%	±0.9	0	±17	0.0%	±0.6	11	±19	0.2%	±0.4	0	±12	0.0%	±0.7	0	±17	0.0%	±0.6	0	±12	0.0%	±0.7	0	±12	0.0%	±1.0	4
Asian alone	1,284	±208	33.8%	±5.2	401	±154	9.6%	±3.7	1,624	±432	37.0%	±8.5	1,412	±335	27.4%	±6.2	804	±265	31.1%	±9.0	2,092	±382	58.0%	±6.2	3,998	±424	75.4%	±4.5	2,411	±448	47.6%	±6.6	1,249	±288	27.5%	±5.7	2,227	±395	43.8%	±5.5	1,217	±338	24.6%	±6.8	1,114	±170	34.0%	±4.8	2,102
Native Hawaiian and Other Pacific Islander alone	0	±12	0.0%	±0.9	0	±12	0.0%	±0.8	0	±12	0.0%	±0.7	0	±17	0.0%	±0.6	21	±39	0.8%	±1.4	0	±12	0.0%	±0.9	0	±17	0.0%	±0.6	0	±17	0.0%	±0.6	0	±12	0.0%	±0.7	0	±17	0.0%	±0.6	0	±12	0.0%	±0.7	70	±66	2.1%	±2.0	9
Some other race alone	9	±16	0.2%	±0.4	0	±12	0.0%	±0.8	0	±12	0.0%	±0.7	0	±17	0.0%	±0.6	24	±42	0.9%	±1.5	0	±12	0.0%	±0.9	0	±17	0.0%	±0.6	0	±17	0.0%	±0.6	10	±21	0.2%	±0.5	0	±17	0.0%	±0.6	0	±12	0.0%	±0.7	0	±12	0.0%	±1.0	0
Two or more races	217	±168	5.7%	±4.3	158	±105	3.8%	±2.5	53	±46	1.2%	±1.1	296	±145	5.7%	±2.8	240	±158	9.3%	±6.5	32	±24	0.9%	±0.7	0	±17	0.0%	±0.6	144	±100	2.8%	±2.0	28	±41	0.6%	±0.9	185	±181	3.6%	±3.7	79	±78	1.6%	±1.6	99	±71	3.0%	±2.2	85
Two races including Some other race	49	±79	1.3%	±2.0	0	±12	0.0%	±0.8	0	±12	0.0%	±0.7	51	±82	1.0%	±1.6	0	±12	0.0%	±1.2	0	±12	0.0%	±0.9	0	±17	0.0%	±0.6	0	±17	0.0%	±0.6	0	±12	0.0%	±0.7	15	±25	0.3%	±0.5	0	±12	0.0%	±0.7	7	±11	0.2%	±0.3	9
Two races excluding Some other race, and Three or more races	168	±158	4.4%	±4.1	158	±105	3.8%	±2.5	53	±46	1.2%	±1.1	245	±122	4.8%	±2.4	240	±158	9.3%	±6.5	32	±24	0.9%	±0.7	0	±17	0.0%	±0.6	144	±100	2.8%	±2.0	28	±41	0.6%	±0.9	170	±178	3.3%	±3.6	79	±78	1.6%	±1.6	92	±69	2.8%	±2.1	76
Total housing units	2,307	±45	(X)	(X)	3,085	±125	(X)	(X)	2,395	±43	(X)	(X)	2,805	±128	(X)	(X)	1,969	±76	(X)	(X)	2,098	±77	(X)	(X)	2,750	±72	(X)	(X)	2,787	±43	(X)	(X)	2,927	±45	(X)	(X)	2,837	±69	(X)	(X)	3,329	±77	(X)	(X)	2,344	±50	(X)	(X)	1,632
CITIZEN, VOTING AGE POPULATION
Citizen, 18 and over population	2,572	±349	2,572	(X)	3,670	±338	3,670	(X)	3,156	±403	3,156	(X)	3,880	±400	3,880	(X)	1,891	±212	1,891	(X)	2,652	±347	2,652	(X)	3,450	±423	3,450	(X)	4,345	±376	4,345	(X)	4,065	±296	4,065	(X)	4,388	±630	4,388	(X)	4,056	±349	4,056	(X)	2,704	±260	2,704	(X)	2,140
Male	1,444	±278	56.1%	±6.3	1,921	±320	52.3%	±6.0	1,712	±321	54.2%	±6.6	2,016	±335	52.0%	±5.6	986	±177	52.1%	±6.1	1,553	±264	58.6%	±6.5	1,725	±311	50.0%	±5.8	1,793	±324	41.3%	±6.0	1,602	±239	39.4%	±5.5	2,017	±463	46.0%	±7.6	2,097	±273	51.7%	±5.6	1,329	±211	49.1%	±5.1	1,045
Female	1,128	±201	43.9%	±6.3	1,749	±229	47.7%	±6.0	1,444	±259	45.8%	±6.6	1,864	±256	48.0%	±5.6	905	±135	47.9%	±6.1	1,099	±228	41.4%	±6.5	1,725	±270	50.0%	±5.8	2,552	±312	58.7%	±6.0	2,463	±300	60.6%	±5.5	2,371	±446	54.0%	±7.6	1,959	±301	48.3%	±5.6	1,375	±161	50.9%	±5.1	1,095
[truncated: 739 more columns]
