# Supplementary material for: Estimating the Health Effects of Adding Bicycle and Pedestrian Paths at the Census Tract Level: Multiple Model Comparison
Source: JMIR Public Health Surveill. 2022 Aug 24;8(8):e37379. doi: 10.2196/37379 (PMC9453587; doi:10.2196/37379)
Supplement: Multimedia Appendix 1 [file publichealth_v8i8e37379_app1.zip › appendix_1/san-francisco/DP05-DEMOGRAPHICS/2012/ACS_2012_DP05_data.csv]

Label (Grouping)	Census Tract 101, San Francisco County, California!!Estimate	Census Tract 101, San Francisco County, California!!Margin of Error	Census Tract 101, San Francisco County, California!!Percent	Census Tract 101, San Francisco County, California!!Percent Margin of Error	Census Tract 102, San Francisco County, California!!Estimate	Census Tract 102, San Francisco County, California!!Margin of Error	Census Tract 102, San Francisco County, California!!Percent	Census Tract 102, San Francisco County, California!!Percent Margin of Error	Census Tract 103, San Francisco County, California!!Estimate	Census Tract 103, San Francisco County, California!!Margin of Error	Census Tract 103, San Francisco County, California!!Percent	Census Tract 103, San Francisco County, California!!Percent Margin of Error	Census Tract 104, San Francisco County, California!!Estimate	Census Tract 104, San Francisco County, California!!Margin of Error	Census Tract 104, San Francisco County, California!!Percent	Census Tract 104, San Francisco County, California!!Percent Margin of Error	Census Tract 105, San Francisco County, California!!Estimate	Census Tract 105, San Francisco County, California!!Margin of Error	Census Tract 105, San Francisco County, California!!Percent	Census Tract 105, San Francisco County, California!!Percent Margin of Error	Census Tract 106, San Francisco County, California!!Estimate	Census Tract 106, San Francisco County, California!!Margin of Error	Census Tract 106, San Francisco County, California!!Percent	Census Tract 106, San Francisco County, California!!Percent Margin of Error	Census Tract 107, San Francisco County, California!!Estimate	Census Tract 107, San Francisco County, California!!Margin of Error	Census Tract 107, San Francisco County, California!!Percent	Census Tract 107, San Francisco County, California!!Percent Margin of Error	Census Tract 108, San Francisco County, California!!Estimate	Census Tract 108, San Francisco County, California!!Margin of Error	Census Tract 108, San Francisco County, California!!Percent	Census Tract 108, San Francisco County, California!!Percent Margin of Error	Census Tract 109, San Francisco County, California!!Estimate	Census Tract 109, San Francisco County, California!!Margin of Error	Census Tract 109, San Francisco County, California!!Percent	Census Tract 109, San Francisco County, California!!Percent Margin of Error	Census Tract 110, San Francisco County, California!!Estimate	Census Tract 110, San Francisco County, California!!Margin of Error	Census Tract 110, San Francisco County, California!!Percent	Census Tract 110, San Francisco County, California!!Percent Margin of Error	Census Tract 111, San Francisco County, California!!Estimate	Census Tract 111, San Francisco County, California!!Margin of Error	Census Tract 111, San Francisco County, California!!Percent	Census Tract 111, San Francisco County, California!!Percent Margin of Error	Census Tract 112, San Francisco County, California!!Estimate	Census Tract 112, San Francisco County, California!!Margin of Error	Census Tract 112, San Francisco County, California!!Percent	Census Tract 112, San Francisco County, California!!Percent Margin of Error	Census Tract 113, San Francisco County, California!!Estimate
SEX AND AGE
Total population	3,598	±237	3,598	(X)	4,040	±276	4,040	(X)	4,393	±494	4,393	(X)	4,749	±496	4,749	(X)	2,504	±250	2,504	(X)	3,942	±529	3,942	(X)	5,555	±568	5,555	(X)	4,811	±465	4,811	(X)	4,772	±351	4,772	(X)	5,256	±429	5,256	(X)	5,008	±426	5,008	(X)	3,170	±340	3,170	(X)	3,267
Male	1,936	±276	53.8%	±6.4	1,821	±220	45.1%	±4.4	2,205	±494	50.2%	±8.5	2,444	±369	51.5%	±6.0	1,260	±155	50.3%	±3.6	2,184	±291	55.4%	±8.0	2,563	±402	46.1%	±5.0	2,455	±435	51.0%	±6.7	2,143	±334	44.9%	±5.4	2,489	±345	47.4%	±5.6	2,224	±325	44.4%	±5.2	1,436	±208	45.3%	±5.2	1,600
Female	1,662	±244	46.2%	±6.4	2,219	±229	54.9%	±4.4	2,188	±392	49.8%	±8.5	2,305	±386	48.5%	±6.0	1,244	±153	49.7%	±3.6	1,758	±483	44.6%	±8.0	2,992	±388	53.9%	±5.0	2,356	±351	49.0%	±6.7	2,629	±276	55.1%	±5.4	2,767	±380	52.6%	±5.6	2,784	±350	55.6%	±5.2	1,734	±264	54.7%	±5.2	1,667
Under 5 years	52	±32	1.4%	±0.9	173	±90	4.3%	±2.1	180	±171	4.1%	±3.6	179	±107	3.8%	±2.1	82	±37	3.3%	±1.5	0	±13	0.0%	±0.9	83	±62	1.5%	±1.1	104	±66	2.2%	±1.4	141	±88	3.0%	±1.8	194	±152	3.7%	±2.8	43	±57	0.9%	±1.2	157	±55	5.0%	±1.7	0
5 to 9 years	81	±47	2.3%	±1.3	90	±71	2.2%	±1.7	72	±96	1.6%	±2.1	114	±108	2.4%	±2.2	37	±37	1.5%	±1.4	76	±92	1.9%	±2.2	169	±112	3.0%	±2.0	78	±33	1.6%	±0.7	48	±49	1.0%	±1.0	24	±30	0.5%	±0.6	143	±77	2.9%	±1.5	16	±24	0.5%	±0.8	83
10 to 14 years	38	±35	1.1%	±0.9	8	±14	0.2%	±0.3	81	±60	1.8%	±1.4	91	±62	1.9%	±1.3	25	±23	1.0%	±0.9	157	±175	4.0%	±4.2	154	±106	2.8%	±1.8	84	±85	1.7%	±1.7	111	±69	2.3%	±1.4	129	±88	2.5%	±1.6	95	±69	1.9%	±1.4	40	±53	1.3%	±1.7	97
15 to 19 years	77	±54	2.1%	±1.4	39	±42	1.0%	±1.1	76	±67	1.7%	±1.5	57	±56	1.2%	±1.2	26	±21	1.0%	±0.8	160	±108	4.1%	±2.6	280	±169	5.0%	±2.8	74	±79	1.5%	±1.6	51	±36	1.1%	±0.7	95	±67	1.8%	±1.3	104	±80	2.1%	±1.6	37	±60	1.2%	±1.9	213
20 to 24 years	417	±186	11.6%	±4.9	122	±115	3.0%	±2.8	691	±331	15.7%	±7.7	207	±108	4.4%	±2.3	144	±93	5.8%	±3.5	174	±103	4.4%	±2.7	318	±142	5.7%	±2.6	127	±81	2.6%	±1.7	437	±156	9.2%	±3.3	595	±291	11.3%	±5.1	439	±168	8.8%	±3.5	186	±144	5.9%	±4.5	235
25 to 34 years	1,119	±271	31.1%	±6.6	1,047	±195	25.9%	±4.6	1,038	±402	23.6%	±7.8	1,275	±403	26.8%	±7.5	505	±157	20.2%	±5.6	1,128	±201	28.6%	±6.3	755	±288	13.6%	±5.1	1,519	±364	31.6%	±6.4	1,862	±287	39.0%	±5.3	1,577	±328	30.0%	±6.1	1,625	±381	32.4%	±6.2	953	±317	30.1%	±8.8	526
35 to 44 years	416	±176	11.6%	±5.2	773	±168	19.1%	±3.7	488	±188	11.1%	±4.3	766	±256	16.1%	±5.1	332	±112	13.3%	±4.0	586	±339	14.9%	±7.5	560	±194	10.1%	±3.4	527	±210	11.0%	±4.1	532	±154	11.1%	±3.0	701	±247	13.3%	±4.7	655	±165	13.1%	±3.2	350	±130	11.0%	±4.1	231
45 to 54 years	261	±83	7.3%	±2.2	585	±133	14.5%	±3.3	580	±224	13.2%	±5.4	630	±199	13.3%	±4.3	339	±127	13.5%	±5.1	250	±137	6.3%	±3.6	897	±225	16.1%	±3.4	881	±275	18.3%	±5.3	523	±137	11.0%	±2.8	700	±210	13.3%	±3.7	417	±128	8.3%	±2.5	240	±112	7.6%	±3.6	434
55 to 59 years	186	±99	5.2%	±2.7	204	±85	5.0%	±2.1	182	±91	4.1%	±2.1	190	±80	4.0%	±1.8	155	±73	6.2%	±2.9	393	±143	10.0%	±3.8	546	±214	9.8%	±3.8	287	±109	6.0%	±2.4	285	±93	6.0%	±1.9	253	±115	4.8%	±2.2	258	±99	5.2%	±2.1	207	±102	6.5%	±3.1	211
60 to 64 years	185	±85	5.1%	±2.3	248	±102	6.1%	±2.5	229	±101	5.2%	±2.3	400	±143	8.4%	±3.1	166	±93	6.6%	±3.7	420	±183	10.7%	±4.5	354	±140	6.4%	±2.6	287	±232	6.0%	±4.8	124	±60	2.6%	±1.3	242	±138	4.6%	±2.8	325	±153	6.5%	±3.0	289	±100	9.1%	±3.1	268
65 to 74 years	244	±84	6.8%	±2.4	417	±122	10.3%	±2.8	297	±99	6.8%	±2.3	523	±129	11.0%	±2.4	365	±100	14.6%	±4.0	366	±111	9.3%	±2.7	693	±217	12.5%	±3.7	372	±129	7.7%	±2.7	353	±105	7.4%	±2.1	327	±122	6.2%	±2.5	293	±101	5.9%	±2.0	300	±116	9.5%	±3.7	460
75 to 84 years	367	±98	10.2%	±2.7	274	±106	6.8%	±2.7	338	±123	7.7%	±2.9	191	±139	4.0%	±2.8	265	±82	10.6%	±3.4	152	±97	3.9%	±2.4	559	±161	10.1%	±2.8	280	±134	5.8%	±2.8	209	±107	4.4%	±2.2	306	±132	5.8%	±2.6	493	±134	9.8%	±2.5	273	±114	8.6%	±3.5	299
85 years and over	155	±100	4.3%	±2.8	60	±48	1.5%	±1.2	141	±88	3.2%	±1.9	126	±95	2.7%	±2.0	63	±40	2.5%	±1.6	80	±59	2.0%	±1.5	187	±101	3.4%	±2.0	191	±82	4.0%	±1.9	96	±58	2.0%	±1.2	113	±83	2.1%	±1.6	118	±79	2.4%	±1.6	122	±73	3.8%	±2.3	210
Median age (years)	35.2	±3.1	(X)	(X)	40.7	±1.7	(X)	(X)	35.6	±4.9	(X)	(X)	39.8	±4.3	(X)	(X)	49.1	±4.3	(X)	(X)	40.1	±2.2	(X)	(X)	49.8	±3.7	(X)	(X)	44.4	±2.6	(X)	(X)	33.0	±1.9	(X)	(X)	35.1	±2.1	(X)	(X)	35.6	±1.9	(X)	(X)	38.4	±5.8	(X)	(X)	50.9
18 years and over	3,376	±233	93.8%	±2.3	3,759	±245	93.0%	±2.5	4,051	±415	92.2%	±4.6	4,320	±440	91.0%	±3.7	2,353	±230	94.0%	±1.7	3,609	±400	91.6%	±5.7	4,946	±438	89.0%	±3.3	4,471	±420	92.9%	±2.7	4,421	±298	92.6%	±2.2	4,854	±366	92.4%	±3.0	4,669	±414	93.2%	±1.6	2,942	±321	92.8%	±1.3	3,003
21 years and over	3,284	±212	91.3%	±2.2	3,730	±239	92.3%	±2.3	3,948	±393	89.9%	±5.0	4,292	±450	90.4%	±3.6	2,323	±228	92.8%	±2.2	3,528	±396	89.5%	±5.5	4,766	±411	85.8%	±4.0	4,471	±420	92.9%	±2.7	4,403	±297	92.3%	±2.2	4,719	±347	89.8%	±3.0	4,531	±409	90.5%	±2.6	2,904	±315	91.6%	±2.1	2,842
62 years and over	852	±111	23.7%	±3.2	939	±141	23.2%	±3.4	881	±176	20.1%	±4.0	1,083	±215	22.8%	±3.7	804	±127	32.1%	±5.0	803	±206	20.4%	±4.6	1,641	±231	29.5%	±4.1	986	±175	20.5%	±3.8	771	±131	16.2%	±2.6	860	±182	16.4%	±4.0	1,109	±190	22.1%	±3.4	889	±198	28.0%	±5.8	1,119
65 years and over	766	±97	21.3%	±2.9	751	±102	18.6%	±2.3	776	±176	17.7%	±4.0	840	±215	17.7%	±3.9	693	±128	27.7%	±5.2	598	±158	15.2%	±3.5	1,439	±221	25.9%	±3.9	843	±159	17.5%	±3.6	658	±121	13.8%	±2.5	746	±179	14.2%	±3.7	904	±146	18.1%	±2.6	695	±191	21.9%	±5.9	969
18 years and over	3,376	±233	3,376	(X)	3,759	±245	3,759	(X)	4,051	±415	4,051	(X)	4,320	±440	4,320	(X)	2,353	±230	2,353	(X)	3,609	±400	3,609	(X)	4,946	±438	4,946	(X)	4,471	±420	4,471	(X)	4,421	±298	4,421	(X)	4,854	±366	4,854	(X)	4,669	±414	4,669	(X)	2,942	±321	2,942	(X)	3,003
Male	1,800	±284	53.3%	±6.6	1,706	±197	45.4%	±4.5	2,029	±462	50.1%	±9.0	2,207	±346	51.1%	±5.9	1,164	±143	49.5%	±3.7	2,051	±325	56.8%	±7.4	2,294	±341	46.4%	±4.9	2,244	±380	50.2%	±6.6	1,943	±319	43.9%	±5.7	2,323	±317	47.9%	±5.3	2,075	±326	44.4%	±5.5	1,293	±193	43.9%	±5.0	1,432
Female	1,576	±218	46.7%	±6.6	2,053	±217	54.6%	±4.5	2,022	±368	49.9%	±9.0	2,113	±325	48.9%	±5.9	1,189	±146	50.5%	±3.7	1,558	±340	43.2%	±7.4	2,652	±308	53.6%	±4.9	2,227	±341	49.8%	±6.6	2,478	±250	56.1%	±5.7	2,531	±314	52.1%	±5.3	2,594	±333	55.6%	±5.5	1,649	±244	56.1%	±5.0	1,571
65 years and over	766	±97	766	(X)	751	±102	751	(X)	776	±176	776	(X)	840	±215	840	(X)	693	±128	693	(X)	598	±158	598	(X)	1,439	±221	1,439	(X)	843	±159	843	(X)	658	±121	658	(X)	746	±179	746	(X)	904	±146	904	(X)	695	±191	695	(X)	969
Male	303	±78	39.6%	±9.4	258	±80	34.4%	±11.0	396	±132	51.0%	±9.4	374	±104	44.5%	±10.8	317	±80	45.7%	±6.9	362	±107	60.5%	±11.0	563	±173	39.1%	±9.3	328	±103	38.9%	±9.9	212	±70	32.2%	±7.9	336	±126	45.0%	±10.9	376	±113	41.6%	±10.1	283	±97	40.7%	±7.5	389
Female	463	±98	60.4%	±9.4	493	±119	65.6%	±11.0	380	±96	49.0%	±9.4	466	±175	55.5%	±10.8	376	±80	54.3%	±6.9	236	±97	39.5%	±11.0	876	±169	60.9%	±9.3	515	±130	61.1%	±9.9	446	±91	67.8%	±7.9	410	±110	55.0%	±10.9	528	±122	58.4%	±10.1	412	±121	59.3%	±7.5	580
RACE
Total population	3,598	±237	3,598	(X)	4,040	±276	4,040	(X)	4,393	±494	4,393	(X)	4,749	±496	4,749	(X)	2,504	±250	2,504	(X)	3,942	±529	3,942	(X)	5,555	±568	5,555	(X)	4,811	±465	4,811	(X)	4,772	±351	4,772	(X)	5,256	±429	5,256	(X)	5,008	±426	5,008	(X)	3,170	±340	3,170	(X)	3,267
One race	3,344	±275	92.9%	±5.0	3,793	±282	93.9%	±3.0	4,393	±494	100.0%	±0.8	4,596	±494	96.8%	±2.1	2,372	±251	94.7%	±2.5	3,731	±511	94.6%	±4.7	5,490	±553	98.8%	±1.3	4,742	±463	98.6%	±1.3	4,700	±360	98.5%	±1.2	5,129	±453	97.6%	±1.8	4,713	±396	94.1%	±4.2	3,028	±348	95.5%	±2.5	3,186
Two or more races	254	±181	7.1%	±5.0	247	±123	6.1%	±3.0	0	±13	0.0%	±0.8	153	±101	3.2%	±2.1	132	±63	5.3%	±2.5	211	±191	5.4%	±4.7	65	±73	1.2%	±1.3	69	±62	1.4%	±1.3	72	±57	1.5%	±1.2	127	±89	2.4%	±1.8	295	±218	5.9%	±4.2	142	±77	4.5%	±2.5	81
One race	3,344	±275	92.9%	±5.0	3,793	±282	93.9%	±3.0	4,393	±494	100.0%	±0.8	4,596	±494	96.8%	±2.1	2,372	±251	94.7%	±2.5	3,731	±511	94.6%	±4.7	5,490	±553	98.8%	±1.3	4,742	±463	98.6%	±1.3	4,700	±360	98.5%	±1.2	5,129	±453	97.6%	±1.8	4,713	±396	94.1%	±4.2	3,028	±348	95.5%	±2.5	3,186
White	1,704	±268	47.4%	±6.9	3,330	±265	82.4%	±3.7	2,849	±446	64.9%	±7.2	3,061	±307	64.5%	±7.9	1,714	±215	68.5%	±5.1	1,301	±202	33.0%	±7.0	991	±335	17.8%	±5.9	2,270	±287	47.2%	±5.7	3,401	±327	71.3%	±5.0	2,422	±397	46.1%	±5.4	2,287	±395	45.7%	±7.3	1,756	±331	55.4%	±7.3	469
Black or African American	107	±91	3.0%	±2.6	45	±53	1.1%	±1.3	0	±13	0.0%	±0.8	1	±5	0.0%	±0.1	38	±36	1.5%	±1.4	81	±82	2.1%	±2.1	162	±215	2.9%	±3.9	74	±87	1.5%	±1.8	62	±50	1.3%	±1.0	84	±86	1.6%	±1.6	403	±299	8.0%	±5.9	0	±13	0.0%	±1.2	32
American Indian and Alaska Native	12	±19	0.3%	±0.5	0	±13	0.0%	±0.9	0	±13	0.0%	±0.8	0	±13	0.0%	±0.8	0	±13	0.0%	±1.5	0	±13	0.0%	±0.9	10	±17	0.2%	±0.3	23	±27	0.5%	±0.6	97	±130	2.0%	±2.7	0	±18	0.0%	±0.7	22	±35	0.4%	±0.7	1	±3	0.0%	±0.1	18
Cherokee tribal grouping	0	±13	0.0%	±1.0	0	±13	0.0%	±0.9	0	±13	0.0%	±0.8	0	±13	0.0%	±0.8	0	±13	0.0%	±1.5	0	±13	0.0%	±0.9	10	±17	0.2%	±0.3	0	±13	0.0%	±0.8	0	±13	0.0%	±0.8	0	±18	0.0%	±0.7	0	±18	0.0%	±0.7	0	±13	0.0%	±1.2	0
Chippewa tribal grouping	0	±13	0.0%	±1.0	0	±13	0.0%	±0.9	0	±13	0.0%	±0.8	0	±13	0.0%	±0.8	0	±13	0.0%	±1.5	0	±13	0.0%	±0.9	0	±18	0.0%	±0.7	0	±13	0.0%	±0.8	0	±13	0.0%	±0.8	0	±18	0.0%	±0.7	0	±18	0.0%	±0.7	1	±3	0.0%	±0.1	0
Navajo tribal grouping	0	±13	0.0%	±1.0	0	±13	0.0%	±0.9	0	±13	0.0%	±0.8	0	±13	0.0%	±0.8	0	±13	0.0%	±1.5	0	±13	0.0%	±0.9	0	±18	0.0%	±0.7	0	±13	0.0%	±0.8	0	±13	0.0%	±0.8	0	±18	0.0%	±0.7	0	±18	0.0%	±0.7	0	±13	0.0%	±1.2	0
Sioux tribal grouping	0	±13	0.0%	±1.0	0	±13	0.0%	±0.9	0	±13	0.0%	±0.8	0	±13	0.0%	±0.8	0	±13	0.0%	±1.5	0	±13	0.0%	±0.9	0	±18	0.0%	±0.7	0	±13	0.0%	±0.8	0	±13	0.0%	±0.8	0	±18	0.0%	±0.7	0	±18	0.0%	±0.7	0	±13	0.0%	±1.2	0
Asian	1,514	±331	42.1%	±8.6	354	±104	8.8%	±2.5	1,544	±362	35.1%	±7.2	1,373	±423	28.9%	±6.8	537	±130	21.4%	±4.7	2,285	±543	58.0%	±7.5	4,290	±561	77.2%	±5.1	2,354	±420	48.9%	±6.0	1,018	±252	21.3%	±5.1	2,547	±294	48.5%	±5.4	1,819	±219	36.3%	±4.5	1,224	±208	38.6%	±5.8	2,663
Asian Indian	131	±102	3.6%	±2.8	115	±94	2.8%	±2.3	100	±106	2.3%	±2.3	0	±13	0.0%	±0.8	43	±39	1.7%	±1.5	31	±34	0.8%	±0.9	0	±18	0.0%	±0.7	35	±58	0.7%	±1.2	12	±19	0.3%	±0.4	172	±130	3.3%	±2.5	63	±85	1.3%	±1.7	75	±94	2.4%	±2.9	0
Chinese	867	±263	24.1%	±6.9	148	±88	3.7%	±2.2	1,248	±318	28.4%	±6.7	899	±338	18.9%	±6.3	301	±132	12.0%	±4.9	1,952	±523	49.5%	±10.0	4,152	±563	74.7%	±5.4	1,957	±314	40.7%	±5.8	753	±252	15.8%	±5.1	2,086	±293	39.7%	±5.2	1,353	±186	27.0%	±4.0	1,005	±240	31.7%	±6.6	2,521
Filipino	23	±28	0.6%	±0.8	0	±13	0.0%	±0.9	20	±33	0.5%	±0.8	396	±351	8.3%	±7.0	0	±13	0.0%	±1.5	31	±45	0.8%	±1.2	31	±25	0.6%	±0.5	65	±49	1.4%	±1.0	75	±64	1.6%	±1.3	59	±46	1.1%	±0.9	141	±118	2.8%	±2.4	50	±74	1.6%	±2.4	30
Japanese	41	±37	1.1%	±1.0	51	±56	1.3%	±1.4	49	±75	1.1%	±1.7	63	±66	1.3%	±1.4	64	±43	2.6%	±1.7	19	±29	0.5%	±0.8	0	±18	0.0%	±0.7	112	±141	2.3%	±2.9	0	±13	0.0%	±0.8	0	±18	0.0%	±0.7	100	±82	2.0%	±1.6	0	±13	0.0%	±1.2	5
Korean	177	±145	4.9%	±4.1	13	±20	0.3%	±0.5	57	±88	1.3%	±2.0	0	±13	0.0%	±0.8	54	±50	2.2%	±2.0	201	±272	5.1%	±6.6	0	±18	0.0%	±0.7	40	±70	0.8%	±1.4	48	±43	1.0%	±0.9	42	±47	0.8%	±0.9	65	±69	1.3%	±1.4	28	±26	0.9%	±0.8	41
Vietnamese	87	±101	2.4%	±2.8	0	±13	0.0%	±0.9	33	±40	0.8%	±0.9	15	±23	0.3%	±0.5	44	±47	1.8%	±1.9	10	±16	0.3%	±0.4	32	±50	0.6%	±0.9	120	±212	2.5%	±4.3	0	±13	0.0%	±0.8	61	±93	1.2%	±1.8	34	±43	0.7%	±0.8	1	±2	0.0%	±0.1	35
Other Asian	188	±152	5.2%	±4.2	27	±40	0.7%	±1.0	37	±68	0.8%	±1.5	0	±13	0.0%	±0.8	31	±29	1.2%	±1.2	41	±68	1.0%	±1.7	75	±82	1.4%	±1.5	25	±28	0.5%	±0.6	130	±74	2.7%	±1.6	127	±112	2.4%	±2.2	63	±62	1.3%	±1.2	65	±63	2.1%	±2.0	31
Native Hawaiian and Other Pacific Islander	0	±13	0.0%	±1.0	0	±13	0.0%	±0.9	0	±13	0.0%	±0.8	0	±13	0.0%	±0.8	16	±29	0.6%	±1.2	0	±13	0.0%	±0.9	0	±18	0.0%	±0.7	0	±13	0.0%	±0.8	0	±13	0.0%	±0.8	0	±18	0.0%	±0.7	0	±18	0.0%	±0.7	31	±38	1.0%	±1.2	4
Native Hawaiian	0	±13	0.0%	±1.0	0	±13	0.0%	±0.9	0	±13	0.0%	±0.8	0	±13	0.0%	±0.8	0	±13	0.0%	±1.5	0	±13	0.0%	±0.9	0	±18	0.0%	±0.7	0	±13	0.0%	±0.8	0	±13	0.0%	±0.8	0	±18	0.0%	±0.7	0	±18	0.0%	±0.7	30	±38	0.9%	±1.2	4
Guamanian or Chamorro	0	±13	0.0%	±1.0	0	±13	0.0%	±0.9	0	±13	0.0%	±0.8	0	±13	0.0%	±0.8	0	±13	0.0%	±1.5	0	±13	0.0%	±0.9	0	±18	0.0%	±0.7	0	±13	0.0%	±0.8	0	±13	0.0%	±0.8	0	±18	0.0%	±0.7	0	±18	0.0%	±0.7	1	±2	0.0%	±0.1	0
Samoan	0	±13	0.0%	±1.0	0	±13	0.0%	±0.9	0	±13	0.0%	±0.8	0	±13	0.0%	±0.8	0	±13	0.0%	±1.5	0	±13	0.0%	±0.9	0	±18	0.0%	±0.7	0	±13	0.0%	±0.8	0	±13	0.0%	±0.8	0	±18	0.0%	±0.7	0	±18	0.0%	±0.7	0	±13	0.0%	±1.2	0
Other Pacific Islander	0	±13	0.0%	±1.0	0	±13	0.0%	±0.9	0	±13	0.0%	±0.8	0	±13	0.0%	±0.8	16	±29	0.6%	±1.2	0	±13	0.0%	±0.9	0	±18	0.0%	±0.7	0	±13	0.0%	±0.8	0	±13	0.0%	±0.8	0	±18	0.0%	±0.7	0	±18	0.0%	±0.7	0	±13	0.0%	±1.2	0
Some other race	7	±12	0.2%	±0.3	64	±61	1.6%	±1.5	0	±13	0.0%	±0.8	161	±129	3.4%	±2.6	67	±85	2.7%	±3.3	64	±59	1.6%	±1.5	37	±50	0.7%	±0.9	21	±35	0.4%	±0.7	122	±112	2.6%	±2.3	76	±103	1.4%	±2.0	182	±148	3.6%	±2.9	16	±25	0.5%	±0.8	0
Two or more races	254	±181	7.1%	±5.0	247	±123	6.1%	±3.0	0	±13	0.0%	±0.8	153	±101	3.2%	±2.1	132	±63	5.3%	±2.5	211	±191	5.4%	±4.7	65	±73	1.2%	±1.3	69	±62	1.4%	±1.3	72	±57	1.5%	±1.2	127	±89	2.4%	±1.8	295	±218	5.9%	±4.2	142	±77	4.5%	±2.5	81
White and Black or African American	17	±28	0.5%	±0.8	0	±13	0.0%	±0.9	0	±13	0.0%	±0.8	18	±28	0.4%	±0.6	38	±34	1.5%	±1.3	50	±64	1.3%	±1.6	0	±18	0.0%	±0.7	0	±13	0.0%	±0.8	31	±43	0.6%	±0.9	23	±39	0.4%	±0.7	22	±34	0.4%	±0.7	0	±13	0.0%	±1.2	0
White and American Indian and Alaska Native	53	±55	1.5%	±1.5	119	±105	2.9%	±2.6	0	±13	0.0%	±0.8	26	±32	0.5%	±0.7	19	±28	0.8%	±1.1	8	±14	0.2%	±0.3	0	±18	0.0%	±0.7	38	±44	0.8%	±0.9	19	±29	0.4%	±0.6	12	±19	0.2%	±0.4	0	±18	0.0%	±0.7	8	±14	0.3%	±0.5	9
White and Asian	43	±57	1.2%	±1.6	39	±40	1.0%	±1.0	0	±13	0.0%	±0.8	109	±95	2.3%	±2.0	52	±40	2.1%	±1.6	21	±36	0.5%	±0.9	0	±18	0.0%	±0.7	17	±30	0.4%	±0.6	13	±21	0.3%	±0.4	64	±61	1.2%	±1.2	67	±55	1.3%	±1.1	86	±66	2.7%	±2.1	65
Black or African American and American Indian and Alaska Native	0	±13	0.0%	±1.0	0	±13	0.0%	±0.9	0	±13	0.0%	±0.8	0	±13	0.0%	±0.8	0	±13	0.0%	±1.5	0	±13	0.0%	±0.9	0	±18	0.0%	±0.7	14	±25	0.3%	±0.5	0	±13	0.0%	±0.8	0	±18	0.0%	±0.7	0	±18	0.0%	±0.7	0	±13	0.0%	±1.2	0
Race alone or in combination with one or more other races
Total population	3,598	±237	3,598	(X)	4,040	±276	4,040	(X)	4,393	±494	4,393	(X)	4,749	±496	4,749	(X)	2,504	±250	2,504	(X)	3,942	±529	3,942	(X)	5,555	±568	5,555	(X)	4,811	±465	4,811	(X)	4,772	±351	4,772	(X)	5,256	±429	5,256	(X)	5,008	±426	5,008	(X)	3,170	±340	3,170	(X)	3,267
White	1,839	±279	51.1%	±7.2	3,552	±264	87.9%	±3.0	2,849	±446	64.9%	±7.2	3,214	±287	67.7%	±7.5	1,837	±219	73.4%	±5.1	1,512	±229	38.4%	±7.2	1,020	±333	18.4%	±5.9	2,325	±290	48.3%	±5.8	3,473	±323	72.8%	±5.0	2,549	±387	48.5%	±5.3	2,576	±443	51.4%	±7.5	1,850	±328	58.4%	±7.2	543
Black or African American	124	±95	3.4%	±2.7	45	±53	1.1%	±1.3	0	±13	0.0%	±0.8	19	±28	0.4%	±0.6	76	±63	3.0%	±2.4	131	±139	3.3%	±3.6	162	±215	2.9%	±3.9	88	±92	1.8%	±1.9	93	±81	1.9%	±1.7	107	±107	2.0%	±2.1	425	±303	8.5%	±5.9	0	±13	0.0%	±1.2	32
American Indian and Alaska Native	79	±59	2.2%	±1.6	119	±105	2.9%	±2.6	0	±13	0.0%	±0.8	26	±32	0.5%	±0.7	19	±28	0.8%	±1.1	8	±14	0.2%	±0.3	10	±17	0.2%	±0.3	75	±74	1.6%	±1.5	116	±129	2.4%	±2.7	12	±19	0.2%	±0.4	22	±35	0.4%	±0.7	9	±14	0.3%	±0.5	27
Asian	1,669	±300	46.4%	±7.4	432	±96	10.7%	±2.2	1,544	±362	35.1%	±7.2	1,482	±453	31.2%	±7.4	598	±135	23.9%	±4.8	2,306	±545	58.5%	±7.6	4,326	±572	77.9%	±5.1	2,371	±421	49.3%	±5.9	1,031	±252	21.6%	±5.1	2,611	±281	49.7%	±5.4	1,931	±227	38.6%	±4.6	1,358	±234	42.8%	±6.8	2,735
Native Hawaiian and Other Pacific Islander	112	±155	3.1%	±4.3	14	±24	0.3%	±0.6	0	±13	0.0%	±0.8	0	±13	0.0%	±0.8	39	±42	1.6%	±1.7	0	±13	0.0%	±0.9	0	±18	0.0%	±0.7	0	±13	0.0%	±0.8	9	±17	0.2%	±0.4	0	±18	0.0%	±0.7	45	±66	0.9%	±1.3	31	±38	1.0%	±1.2	4
Some other race	36	±44	1.0%	±1.2	139	±86	3.4%	±2.1	0	±13	0.0%	±0.8	161	±129	3.4%	±2.6	67	±85	2.7%	±3.3	196	±191	5.0%	±4.7	102	±86	1.8%	±1.5	21	±35	0.4%	±0.7	122	±112	2.6%	±2.3	104	±110	2.0%	±2.1	343	±241	6.8%	±4.5	64	±66	2.0%	±2.1	7
HISPANIC OR LATINO AND RACE
Total population	3,598	±237	3,598	(X)	4,040	±276	4,040	(X)	4,393	±494	4,393	(X)	4,749	±496	4,749	(X)	2,504	±250	2,504	(X)	3,942	±529	3,942	(X)	5,555	±568	5,555	(X)	4,811	±465	4,811	(X)	4,772	±351	4,772	(X)	5,256	±429	5,256	(X)	5,008	±426	5,008	(X)	3,170	±340	3,170	(X)	3,267
Hispanic or Latino (of any race)	399	±150	11.1%	±4.1	349	±186	8.6%	±4.5	192	±146	4.4%	±3.2	304	±140	6.4%	±2.8	171	±107	6.8%	±4.0	322	±238	8.2%	±5.9	184	±115	3.3%	±2.1	63	±66	1.3%	±1.4	283	±185	5.9%	±3.8	377	±209	7.2%	±3.8	884	±409	17.7%	±7.5	114	±88	3.6%	±2.7	34
Mexican	170	±98	4.7%	±2.8	170	±120	4.2%	±2.9	133	±140	3.0%	±3.1	93	±78	2.0%	±1.7	55	±80	2.2%	±3.1	243	±226	6.2%	±5.6	29	±46	0.5%	±0.8	25	±41	0.5%	±0.8	137	±143	2.9%	±3.0	300	±221	5.7%	±4.1	443	±291	8.8%	±5.5	66	±67	2.1%	±2.1	21
Puerto Rican	0	±13	0.0%	±1.0	15	±24	0.4%	±0.6	0	±13	0.0%	±0.8	22	±38	0.5%	±0.8	0	±13	0.0%	±1.5	0	±13	0.0%	±0.9	0	±18	0.0%	±0.7	0	±13	0.0%	±0.8	0	±13	0.0%	±0.8	13	±22	0.2%	±0.4	29	±35	0.6%	±0.7	34	±54	1.1%	±1.7	3
Cuban	0	±13	0.0%	±1.0	59	±88	1.5%	±2.2	0	±13	0.0%	±0.8	0	±13	0.0%	±0.8	31	±47	1.2%	±1.9	0	±13	0.0%	±0.9	0	±18	0.0%	±0.7	17	±28	0.4%	±0.6	0	±13	0.0%	±0.8	17	±26	0.3%	±0.5	0	±18	0.0%	±0.7	0	±13	0.0%	±1.2	0
Other Hispanic or Latino	229	±128	6.4%	±3.4	105	±81	2.6%	±2.0	59	±57	1.3%	±1.3	189	±135	4.0%	±2.7	85	±64	3.4%	±2.5	79	±61	2.0%	±1.6	155	±107	2.8%	±1.9	21	±35	0.4%	±0.7	146	±131	3.1%	±2.7	47	±46	0.9%	±0.9	412	±287	8.2%	±5.6	14	±24	0.4%	±0.8	10
Not Hispanic or Latino	3,199	±254	88.9%	±4.1	3,691	±307	91.4%	±4.5	4,201	±479	95.6%	±3.2	4,445	±482	93.6%	±2.8	2,333	±220	93.2%	±4.0	3,620	±532	91.8%	±5.9	5,371	±561	96.7%	±2.1	4,748	±464	98.7%	±1.4	4,489	±358	94.1%	±3.8	4,879	±407	92.8%	±3.8	4,124	±391	82.3%	±7.5	3,056	±338	96.4%	±2.7	3,233
White alone	1,386	±258	38.5%	±6.9	3,182	±282	78.8%	±4.7	2,705	±441	61.6%	±7.5	2,851	±324	60.0%	±7.8	1,555	±185	62.1%	±5.5	1,188	±212	30.1%	±6.8	909	±328	16.4%	±5.8	2,228	±287	46.3%	±5.7	3,211	±344	67.3%	±5.6	2,149	±373	40.9%	±5.7	2,081	±371	41.6%	±7.3	1,696	±321	53.5%	±7.1	447
Black or African American alone	107	±91	3.0%	±2.6	45	±53	1.1%	±1.3	0	±13	0.0%	±0.8	1	±5	0.0%	±0.1	38	±36	1.5%	±1.4	81	±82	2.1%	±2.1	162	±215	2.9%	±3.9	74	±87	1.5%	±1.8	62	±50	1.3%	±1.0	84	±86	1.6%	±1.6	118	±77	2.4%	±1.5	0	±13	0.0%	±1.2	29
American Indian and Alaska Native alone	0	±13	0.0%	±1.0	0	±13	0.0%	±0.9	0	±13	0.0%	±0.8	0	±13	0.0%	±0.8	0	±13	0.0%	±1.5	0	±13	0.0%	±0.9	10	±17	0.2%	±0.3	23	±27	0.5%	±0.6	97	±130	2.0%	±2.7	0	±18	0.0%	±0.7	9	±14	0.2%	±0.3	1	±3	0.0%	±0.1	18
Asian alone	1,514	±331	42.1%	±8.6	354	±104	8.8%	±2.5	1,496	±341	34.1%	±6.9	1,373	±423	28.9%	±6.8	537	±130	21.4%	±4.7	2,272	±546	57.6%	±7.7	4,290	±561	77.2%	±5.1	2,354	±420	48.9%	±6.0	1,018	±252	21.3%	±5.1	2,547	±294	48.5%	±5.4	1,782	±227	35.6%	±4.6	1,224	±208	38.6%	±5.8	2,654
Native Hawaiian and Other Pacific Islander alone	0	±13	0.0%	±1.0	0	±13	0.0%	±0.9	0	±13	0.0%	±0.8	0	±13	0.0%	±0.8	16	±29	0.6%	±1.2	0	±13	0.0%	±0.9	0	±18	0.0%	±0.7	0	±13	0.0%	±0.8	0	±13	0.0%	±0.8	0	±18	0.0%	±0.7	0	±18	0.0%	±0.7	31	±38	1.0%	±1.2	4
Some other race alone	0	±13	0.0%	±1.0	0	±13	0.0%	±0.9	0	±13	0.0%	±0.8	67	±80	1.4%	±1.7	67	±85	2.7%	±3.3	0	±13	0.0%	±0.9	0	±18	0.0%	±0.7	0	±13	0.0%	±0.8	29	±33	0.6%	±0.7	0	±18	0.0%	±0.7	0	±18	0.0%	±0.7	0	±13	0.0%	±1.2	0
Two or more races	192	±169	5.3%	±4.6	110	±76	2.7%	±1.9	0	±13	0.0%	±0.8	153	±101	3.2%	±2.1	120	±59	4.8%	±2.4	79	±77	2.0%	±2.0	0	±18	0.0%	±0.7	69	±62	1.4%	±1.3	72	±57	1.5%	±1.2	99	±76	1.9%	±1.5	134	±96	2.7%	±1.9	104	±67	3.3%	±2.1	81
Two races including Some other race	0	±13	0.0%	±1.0	0	±13	0.0%	±0.9	0	±13	0.0%	±0.8	0	±13	0.0%	±0.8	0	±13	0.0%	±1.5	0	±13	0.0%	±0.9	0	±18	0.0%	±0.7	0	±13	0.0%	±0.8	0	±13	0.0%	±0.8	0	±18	0.0%	±0.7	0	±18	0.0%	±0.7	10	±16	0.3%	±0.5	7
Two races excluding Some other race, and Three or more races	192	±169	5.3%	±4.6	110	±76	2.7%	±1.9	0	±13	0.0%	±0.8	153	±101	3.2%	±2.1	120	±59	4.8%	±2.4	79	±77	2.0%	±2.0	0	±18	0.0%	±0.7	69	±62	1.4%	±1.3	72	±57	1.5%	±1.2	99	±76	1.9%	±1.5	134	±96	2.7%	±1.9	94	±68	3.0%	±2.1	74
Total housing units	2,319	±110	(X)	(X)	2,946	±104	(X)	(X)	2,254	±102	(X)	(X)	2,889	±99	(X)	(X)	1,946	±41	(X)	(X)	2,207	±77	(X)	(X)	2,927	±87	(X)	(X)	2,785	±66	(X)	(X)	2,930	±52	(X)	(X)	2,728	±109	(X)	(X)	3,181	±147	(X)	(X)	2,374	±33	(X)	(X)	1,660
[truncated: 739 more columns]
