# Supplementary material for: Estimating the Health Effects of Adding Bicycle and Pedestrian Paths at the Census Tract Level: Multiple Model Comparison
Source: JMIR Public Health Surveill. 2022 Aug 24;8(8):e37379. doi: 10.2196/37379 (PMC9453587; doi:10.2196/37379)
Supplement: Multimedia Appendix 1 [file publichealth_v8i8e37379_app1.zip › appendix_1/san-francisco/DP05-DEMOGRAPHICS/2011/ACS_2011_DP05_data.csv]

Label (Grouping)	Census Tract 101, San Francisco County, California!!Estimate	Census Tract 101, San Francisco County, California!!Margin of Error	Census Tract 101, San Francisco County, California!!Percent	Census Tract 101, San Francisco County, California!!Percent Margin of Error	Census Tract 102, San Francisco County, California!!Estimate	Census Tract 102, San Francisco County, California!!Margin of Error	Census Tract 102, San Francisco County, California!!Percent	Census Tract 102, San Francisco County, California!!Percent Margin of Error	Census Tract 103, San Francisco County, California!!Estimate	Census Tract 103, San Francisco County, California!!Margin of Error	Census Tract 103, San Francisco County, California!!Percent	Census Tract 103, San Francisco County, California!!Percent Margin of Error	Census Tract 104, San Francisco County, California!!Estimate	Census Tract 104, San Francisco County, California!!Margin of Error	Census Tract 104, San Francisco County, California!!Percent	Census Tract 104, San Francisco County, California!!Percent Margin of Error	Census Tract 105, San Francisco County, California!!Estimate	Census Tract 105, San Francisco County, California!!Margin of Error	Census Tract 105, San Francisco County, California!!Percent	Census Tract 105, San Francisco County, California!!Percent Margin of Error	Census Tract 106, San Francisco County, California!!Estimate	Census Tract 106, San Francisco County, California!!Margin of Error	Census Tract 106, San Francisco County, California!!Percent	Census Tract 106, San Francisco County, California!!Percent Margin of Error	Census Tract 107, San Francisco County, California!!Estimate	Census Tract 107, San Francisco County, California!!Margin of Error	Census Tract 107, San Francisco County, California!!Percent	Census Tract 107, San Francisco County, California!!Percent Margin of Error	Census Tract 108, San Francisco County, California!!Estimate	Census Tract 108, San Francisco County, California!!Margin of Error	Census Tract 108, San Francisco County, California!!Percent	Census Tract 108, San Francisco County, California!!Percent Margin of Error	Census Tract 109, San Francisco County, California!!Estimate	Census Tract 109, San Francisco County, California!!Margin of Error	Census Tract 109, San Francisco County, California!!Percent	Census Tract 109, San Francisco County, California!!Percent Margin of Error	Census Tract 110, San Francisco County, California!!Estimate	Census Tract 110, San Francisco County, California!!Margin of Error	Census Tract 110, San Francisco County, California!!Percent	Census Tract 110, San Francisco County, California!!Percent Margin of Error	Census Tract 111, San Francisco County, California!!Estimate	Census Tract 111, San Francisco County, California!!Margin of Error	Census Tract 111, San Francisco County, California!!Percent	Census Tract 111, San Francisco County, California!!Percent Margin of Error	Census Tract 112, San Francisco County, California!!Estimate	Census Tract 112, San Francisco County, California!!Margin of Error	Census Tract 112, San Francisco County, California!!Percent	Census Tract 112, San Francisco County, California!!Percent Margin of Error	Census Tract 113, San Francisco County, California!!Estimate
SEX AND AGE
Total population	3,851	±272	3,851	(X)	4,128	±317	4,128	(X)	4,254	±434	4,254	(X)	4,531	±481	4,531	(X)	2,495	±243	2,495	(X)	3,963	±528	3,963	(X)	5,752	±633	5,752	(X)	4,819	±369	4,819	(X)	4,564	±361	4,564	(X)	5,551	±466	5,551	(X)	5,146	±455	5,146	(X)	3,333	±341	3,333	(X)	3,331
Male	1,961	±297	50.9%	±6.8	1,849	±253	44.8%	±4.4	2,119	±317	49.8%	±5.6	2,154	±379	47.5%	±4.9	1,260	±175	50.5%	±4.9	2,195	±308	55.4%	±7.8	2,716	±444	47.2%	±5.0	2,487	±276	51.6%	±4.8	2,147	±298	47.0%	±4.6	2,819	±330	50.8%	±4.7	2,364	±320	45.9%	±5.0	1,517	±241	45.5%	±5.2	1,604
Female	1,890	±298	49.1%	±6.8	2,279	±226	55.2%	±4.4	2,135	±324	50.2%	±5.6	2,377	±259	52.5%	±4.9	1,235	±169	49.5%	±4.9	1,768	±470	44.6%	±7.8	3,036	±414	52.8%	±5.0	2,332	±310	48.4%	±4.8	2,417	±249	53.0%	±4.6	2,732	±364	49.2%	±4.7	2,782	±370	54.1%	±5.0	1,816	±245	54.5%	±5.2	1,727
Under 5 years	74	±48	1.9%	±1.2	151	±84	3.7%	±2.0	79	±62	1.9%	±1.5	89	±63	2.0%	±1.4	40	±26	1.6%	±1.0	25	±32	0.6%	±0.8	154	±107	2.7%	±1.9	122	±72	2.5%	±1.5	145	±91	3.2%	±1.9	224	±153	4.0%	±2.7	52	±62	1.0%	±1.2	165	±73	5.0%	±2.0	0
5 to 9 years	92	±57	2.4%	±1.5	110	±96	2.7%	±2.2	46	±85	1.1%	±2.0	0	±95	0.0%	±0.8	35	±35	1.4%	±1.4	30	±37	0.8%	±0.9	176	±127	3.1%	±2.1	65	±44	1.3%	±0.9	53	±50	1.2%	±1.1	33	±37	0.6%	±0.6	108	±57	2.1%	±1.1	19	±31	0.6%	±0.9	88
10 to 14 years	74	±45	1.9%	±1.2	0	±95	0.0%	±0.9	141	±86	3.3%	±2.1	127	±92	2.8%	±1.9	10	±16	0.4%	±0.7	171	±153	4.3%	±3.5	122	±105	2.1%	±1.7	88	±78	1.8%	±1.6	124	±73	2.7%	±1.6	140	±98	2.5%	±1.7	111	±74	2.2%	±1.4	45	±74	1.4%	±2.3	113
15 to 19 years	163	±91	4.2%	±2.4	97	±87	2.3%	±2.1	87	±57	2.0%	±1.3	57	±51	1.3%	±1.1	7	±13	0.3%	±0.5	155	±114	3.9%	±2.7	325	±197	5.7%	±3.0	120	±91	2.5%	±1.9	50	±41	1.1%	±0.9	161	±73	2.9%	±1.3	127	±69	2.5%	±1.3	0	±95	0.0%	±1.1	249
20 to 24 years	554	±223	14.4%	±5.7	151	±148	3.7%	±3.6	646	±386	15.2%	±8.6	201	±134	4.4%	±3.0	227	±132	9.1%	±5.0	177	±94	4.5%	±2.5	416	±139	7.2%	±2.5	209	±107	4.3%	±2.2	428	±161	9.4%	±3.7	682	±364	12.3%	±6.1	437	±178	8.5%	±3.6	198	±145	5.9%	±4.2	200
25 to 34 years	995	±254	25.8%	±5.8	1,017	±226	24.6%	±5.1	925	±343	21.7%	±7.6	1,056	±249	23.3%	±5.4	502	±121	20.1%	±4.6	1,062	±163	26.8%	±5.1	716	±229	12.4%	±4.0	1,551	±367	32.2%	±6.3	1,484	±280	32.5%	±5.3	1,274	±289	23.0%	±5.3	1,462	±298	28.4%	±4.8	979	±288	29.4%	±8.1	420
35 to 44 years	490	±160	12.7%	±4.1	860	±185	20.8%	±4.0	596	±169	14.0%	±3.9	919	±200	20.3%	±4.0	255	±95	10.2%	±3.6	573	±301	14.5%	±6.3	674	±227	11.7%	±3.4	605	±186	12.6%	±3.9	626	±163	13.7%	±3.2	757	±228	13.6%	±4.1	806	±214	15.7%	±3.8	347	±127	10.4%	±3.5	351
45 to 54 years	320	±84	8.3%	±2.2	446	±147	10.8%	±3.4	600	±190	14.1%	±4.8	713	±254	15.7%	±4.8	337	±127	13.5%	±5.0	398	±185	10.0%	±4.9	742	±211	12.9%	±3.2	873	±192	18.1%	±4.1	519	±154	11.4%	±3.3	919	±253	16.6%	±4.4	511	±190	9.9%	±3.5	237	±119	7.1%	±3.9	398
55 to 59 years	205	±106	5.3%	±2.8	348	±160	8.4%	±3.9	197	±97	4.6%	±2.3	268	±103	5.9%	±2.4	213	±82	8.5%	±3.4	347	±130	8.8%	±3.3	559	±220	9.7%	±3.7	234	±112	4.9%	±2.4	276	±94	6.0%	±2.1	343	±122	6.2%	±2.3	301	±98	5.8%	±2.0	182	±107	5.5%	±3.2	195
60 to 64 years	173	±84	4.5%	±2.2	293	±94	7.1%	±2.3	206	±95	4.8%	±2.3	317	±128	7.0%	±2.8	269	±128	10.8%	±4.9	338	±175	8.5%	±4.4	339	±155	5.9%	±2.7	225	±201	4.7%	±4.1	151	±82	3.3%	±1.8	291	±151	5.2%	±2.6	303	±139	5.9%	±2.6	310	±93	9.3%	±2.8	299
65 to 74 years	217	±93	5.6%	±2.3	358	±112	8.7%	±2.7	305	±97	7.2%	±2.4	498	±125	11.0%	±2.5	356	±97	14.3%	±4.1	423	±135	10.7%	±3.1	779	±262	13.5%	±4.5	358	±146	7.4%	±3.0	468	±143	10.3%	±2.9	317	±105	5.7%	±1.9	377	±157	7.3%	±2.9	305	±132	9.2%	±3.6	454
75 to 84 years	354	±84	9.2%	±2.2	223	±79	5.4%	±2.0	324	±99	7.6%	±2.2	182	±122	4.0%	±2.6	235	±76	9.4%	±2.8	153	±82	3.9%	±2.1	595	±175	10.3%	±3.1	209	±73	4.3%	±1.6	160	±106	3.5%	±2.4	336	±108	6.1%	±2.0	439	±131	8.5%	±2.5	381	±158	11.4%	±4.4	366
85 years and over	140	±81	3.6%	±2.1	74	±55	1.8%	±1.3	102	±68	2.4%	±1.5	104	±77	2.3%	±1.7	9	±9	0.4%	±0.4	111	±76	2.8%	±1.9	155	±76	2.7%	±1.3	160	±82	3.3%	±1.8	80	±59	1.8%	±1.3	74	±65	1.3%	±1.2	112	±78	2.2%	±1.5	165	±103	5.0%	±3.0	198
Median age (years)	34.8	±2.4	(X)	(X)	40.7	±1.6	(X)	(X)	38.4	±3.2	(X)	(X)	42.0	±3.5	(X)	(X)	50.1	±2.9	(X)	(X)	40.6	±3.9	(X)	(X)	49.2	±4.3	(X)	(X)	39.5	±5.0	(X)	(X)	35.0	±2.1	(X)	(X)	37.1	±3.2	(X)	(X)	36.7	±1.1	(X)	(X)	41.5	±4.4	(X)	(X)	51.9
18 years and over	3,474	±296	90.2%	±3.1	3,803	±278	92.1%	±2.5	3,952	±408	92.9%	±3.0	4,261	±437	94.0%	±2.1	2,410	±229	96.6%	±1.8	3,627	±410	91.5%	±5.5	5,053	±510	87.8%	±3.3	4,424	±365	91.8%	±2.3	4,192	±298	91.8%	±2.3	5,086	±426	91.6%	±2.5	4,780	±433	92.9%	±1.5	3,104	±342	93.1%	±1.4	3,023
21 years and over	3,361	±276	87.3%	±2.7	3,770	±279	91.3%	±2.6	3,873	±402	91.0%	±3.2	4,254	±441	93.9%	±2.1	2,387	±225	95.7%	±1.9	3,566	±405	90.0%	±5.4	4,894	±475	85.1%	±3.7	4,424	±365	91.8%	±2.3	4,152	±301	91.0%	±2.4	4,906	±414	88.4%	±2.6	4,624	±427	89.9%	±2.8	3,087	±333	92.6%	±1.4	2,841
62 years and over	787	±133	20.4%	±3.2	846	±120	20.5%	±3.2	812	±147	19.1%	±3.2	1,007	±218	22.2%	±4.1	783	±130	31.4%	±4.6	817	±198	20.6%	±4.8	1,716	±257	29.8%	±4.3	839	±201	17.4%	±4.3	817	±139	17.9%	±2.8	863	±146	15.5%	±2.4	1,125	±215	21.9%	±3.5	1,067	±264	32.0%	±6.4	1,167
65 years and over	711	±111	18.5%	±2.7	655	±81	15.9%	±2.2	731	±131	17.2%	±2.8	784	±183	17.3%	±3.4	600	±111	24.0%	±4.3	687	±174	17.3%	±4.0	1,529	±239	26.6%	±4.0	727	±199	15.1%	±4.4	708	±122	15.5%	±2.4	727	±126	13.1%	±2.3	928	±142	18.0%	±2.3	851	±260	25.5%	±6.6	1,018
18 years and over	3,474	±296	3,474	(X)	3,803	±278	3,803	(X)	3,952	±408	3,952	(X)	4,261	±437	4,261	(X)	2,410	±229	2,410	(X)	3,627	±410	3,627	(X)	5,053	±510	5,053	(X)	4,424	±365	4,424	(X)	4,192	±298	4,192	(X)	5,086	±426	5,086	(X)	4,780	±433	4,780	(X)	3,104	±342	3,104	(X)	3,023
Male	1,753	±295	50.5%	±6.7	1,671	±197	43.9%	±4.1	2,057	±303	52.0%	±5.7	1,988	±325	46.7%	±4.5	1,201	±164	49.8%	±4.9	1,977	±324	54.5%	±7.4	2,370	±382	46.9%	±4.7	2,227	±281	50.3%	±5.1	1,928	±272	46.0%	±5.0	2,642	±319	51.9%	±4.9	2,192	±319	45.9%	±5.2	1,408	±218	45.4%	±4.8	1,402
Female	1,721	±255	49.5%	±6.7	2,132	±222	56.1%	±4.1	1,895	±303	48.0%	±5.7	2,273	±244	53.3%	±4.5	1,209	±165	50.2%	±4.9	1,650	±345	45.5%	±7.4	2,683	±304	53.1%	±4.7	2,197	±297	49.7%	±5.1	2,264	±241	54.0%	±5.0	2,444	±339	48.1%	±4.9	2,588	±343	54.1%	±5.2	1,696	±236	54.6%	±4.8	1,621
65 years and over	711	±111	711	(X)	655	±81	655	(X)	731	±131	731	(X)	784	±183	784	(X)	600	±111	600	(X)	687	±174	687	(X)	1,529	±239	1,529	(X)	727	±199	727	(X)	708	±122	708	(X)	727	±126	727	(X)	928	±142	928	(X)	851	±260	851	(X)	1,018
Male	246	±87	34.6%	±9.3	214	±82	32.7%	±11.2	358	±101	49.0%	±9.6	355	±114	45.3%	±11.5	312	±75	52.0%	±7.5	369	±114	53.7%	±9.8	599	±180	39.2%	±8.0	311	±107	42.8%	±8.9	237	±88	33.5%	±9.4	362	±93	49.8%	±10.0	357	±124	38.5%	±11.7	378	±141	44.4%	±7.8	441
Female	465	±82	65.4%	±9.3	441	±86	67.3%	±11.2	373	±90	51.0%	±9.6	429	±142	54.7%	±11.5	288	±67	48.0%	±7.5	318	±105	46.3%	±9.8	930	±151	60.8%	±8.0	416	±131	57.2%	±8.9	471	±85	66.5%	±9.4	365	±98	50.2%	±10.0	571	±135	61.5%	±11.7	473	±150	55.6%	±7.8	577
RACE
Total population	3,851	±272	3,851	(X)	4,128	±317	4,128	(X)	4,254	±434	4,254	(X)	4,531	±481	4,531	(X)	2,495	±243	2,495	(X)	3,963	±528	3,963	(X)	5,752	±633	5,752	(X)	4,819	±369	4,819	(X)	4,564	±361	4,564	(X)	5,551	±466	5,551	(X)	5,146	±455	5,146	(X)	3,333	±341	3,333	(X)	3,331
One race	3,587	±329	93.1%	±6.1	3,924	±344	95.1%	±3.4	4,235	±440	99.6%	±0.8	4,429	±452	97.7%	±1.8	2,364	±233	94.7%	±2.6	3,760	±513	94.9%	±4.9	5,723	±636	99.5%	±0.8	4,691	±370	97.3%	±2.0	4,458	±377	97.7%	±1.3	5,490	±471	98.9%	±1.0	4,903	±390	95.3%	±4.1	3,229	±318	96.9%	±2.5	3,306
Two or more races	264	±240	6.9%	±6.1	204	±140	4.9%	±3.4	19	±33	0.4%	±0.8	102	±83	2.3%	±1.8	131	±67	5.3%	±2.6	203	±198	5.1%	±4.9	29	±48	0.5%	±0.8	128	±96	2.7%	±2.0	106	±57	2.3%	±1.3	61	±56	1.1%	±1.0	243	±220	4.7%	±4.1	104	±87	3.1%	±2.5	25
One race	3,587	±329	93.1%	±6.1	3,924	±344	95.1%	±3.4	4,235	±440	99.6%	±0.8	4,429	±452	97.7%	±1.8	2,364	±233	94.7%	±2.6	3,760	±513	94.9%	±4.9	5,723	±636	99.5%	±0.8	4,691	±370	97.3%	±2.0	4,458	±377	97.7%	±1.3	5,490	±471	98.9%	±1.0	4,903	±390	95.3%	±4.1	3,229	±318	96.9%	±2.5	3,306
White	1,686	±259	43.8%	±5.7	3,436	±322	83.2%	±3.7	2,710	±351	63.7%	±6.1	3,092	±303	68.2%	±7.4	1,741	±207	69.8%	±5.1	1,183	±151	29.9%	±5.3	990	±294	17.2%	±5.3	2,322	±329	48.2%	±5.0	3,142	±336	68.8%	±4.7	2,256	±376	40.6%	±4.9	2,406	±360	46.8%	±6.6	1,908	±316	57.2%	±7.7	425
Black or African American	346	±255	9.0%	±6.6	44	±51	1.1%	±1.2	82	±120	1.9%	±2.8	1	±2	0.0%	±0.1	19	±22	0.8%	±0.9	53	±61	1.3%	±1.6	210	±249	3.7%	±4.3	70	±81	1.5%	±1.7	48	±45	1.1%	±1.0	129	±109	2.3%	±2.0	335	±311	6.5%	±5.9	0	±95	0.0%	±1.1	32
American Indian and Alaska Native	11	±19	0.3%	±0.5	0	±95	0.0%	±0.9	0	±95	0.0%	±0.9	0	±95	0.0%	±0.8	0	±95	0.0%	±1.5	0	±95	0.0%	±0.9	10	±18	0.2%	±0.3	17	±21	0.4%	±0.4	101	±129	2.2%	±2.8	0	±95	0.0%	±0.7	17	±26	0.3%	±0.5	1	±3	0.0%	±0.1	18
Cherokee tribal grouping	0	±95	0.0%	±1.0	0	±95	0.0%	±0.9	0	±95	0.0%	±0.9	0	±95	0.0%	±0.8	0	±95	0.0%	±1.5	0	±95	0.0%	±0.9	10	±18	0.2%	±0.3	0	±95	0.0%	±0.8	21	±33	0.5%	±0.7	0	±95	0.0%	±0.7	0	±95	0.0%	±0.7	0	±95	0.0%	±1.1	0
Chippewa tribal grouping	0	±95	0.0%	±1.0	0	±95	0.0%	±0.9	0	±95	0.0%	±0.9	0	±95	0.0%	±0.8	0	±95	0.0%	±1.5	0	±95	0.0%	±0.9	0	±95	0.0%	±0.6	0	±95	0.0%	±0.8	0	±95	0.0%	±0.8	0	±95	0.0%	±0.7	0	±95	0.0%	±0.7	1	±3	0.0%	±0.1	0
Navajo tribal grouping	0	±95	0.0%	±1.0	0	±95	0.0%	±0.9	0	±95	0.0%	±0.9	0	±95	0.0%	±0.8	0	±95	0.0%	±1.5	0	±95	0.0%	±0.9	0	±95	0.0%	±0.6	0	±95	0.0%	±0.8	0	±95	0.0%	±0.8	0	±95	0.0%	±0.7	0	±95	0.0%	±0.7	0	±95	0.0%	±1.1	0
Sioux tribal grouping	0	±95	0.0%	±1.0	0	±95	0.0%	±0.9	0	±95	0.0%	±0.9	0	±95	0.0%	±0.8	0	±95	0.0%	±1.5	0	±95	0.0%	±0.9	0	±95	0.0%	±0.6	0	±95	0.0%	±0.8	0	±95	0.0%	±0.8	0	±95	0.0%	±0.7	0	±95	0.0%	±0.7	0	±95	0.0%	±1.1	0
Asian	1,507	±226	39.1%	±5.7	382	±88	9.3%	±2.2	1,443	±290	33.9%	±5.1	1,210	±359	26.7%	±6.1	557	±123	22.3%	±4.5	2,474	±503	62.4%	±6.3	4,473	±629	77.8%	±4.4	2,260	±264	46.9%	±5.0	1,105	±254	24.2%	±5.2	2,988	±309	53.8%	±4.8	2,003	±209	38.9%	±3.9	1,272	±246	38.2%	±6.4	2,817
Asian Indian	127	±82	3.3%	±2.1	96	±88	2.3%	±2.2	118	±106	2.8%	±2.4	0	±95	0.0%	±0.8	67	±55	2.7%	±2.2	18	±31	0.5%	±0.8	0	±95	0.0%	±0.6	83	±79	1.7%	±1.6	9	±15	0.2%	±0.3	253	±187	4.6%	±3.3	30	±35	0.6%	±0.7	86	±117	2.6%	±3.5	0
Chinese	845	±223	21.9%	±5.8	216	±124	5.2%	±3.0	1,204	±281	28.3%	±5.7	721	±271	15.9%	±6.0	293	±109	11.7%	±4.2	2,362	±526	59.6%	±7.3	4,336	±631	75.4%	±4.7	1,822	±245	37.8%	±6.3	810	±244	17.7%	±5.0	2,322	±416	41.8%	±7.0	1,521	±216	29.6%	±4.1	1,088	±254	32.6%	±6.4	2,669
Filipino	50	±57	1.3%	±1.5	0	±95	0.0%	±0.9	27	±32	0.6%	±0.8	384	±340	8.5%	±6.9	0	±95	0.0%	±1.5	47	±60	1.2%	±1.6	14	±22	0.2%	±0.4	62	±54	1.3%	±1.1	87	±63	1.9%	±1.4	63	±58	1.1%	±1.1	165	±137	3.2%	±2.7	53	±81	1.6%	±2.5	27
Japanese	28	±30	0.7%	±0.8	35	±39	0.8%	±0.9	46	±70	1.1%	±1.6	46	±60	1.0%	±1.4	94	±58	3.8%	±2.4	20	±26	0.5%	±0.7	0	±95	0.0%	±0.6	93	±125	1.9%	±2.6	10	±20	0.2%	±0.4	13	±21	0.2%	±0.4	90	±70	1.7%	±1.3	0	±95	0.0%	±1.1	8
Korean	150	±119	3.9%	±3.1	15	±24	0.4%	±0.6	19	±29	0.4%	±0.7	0	±95	0.0%	±0.8	35	±33	1.4%	±1.4	27	±42	0.7%	±1.0	0	±95	0.0%	±0.6	44	±69	0.9%	±1.4	62	±48	1.4%	±1.1	76	±63	1.4%	±1.1	74	±75	1.4%	±1.4	10	±16	0.3%	±0.5	17
Vietnamese	89	±113	2.3%	±2.9	0	±95	0.0%	±0.9	29	±38	0.7%	±0.9	11	±18	0.2%	±0.4	13	±21	0.5%	±0.8	0	±95	0.0%	±0.9	43	±41	0.7%	±0.7	128	±204	2.7%	±4.2	0	±95	0.0%	±0.8	0	±95	0.0%	±0.7	43	±45	0.8%	±0.9	11	±16	0.3%	±0.5	59
Other Asian	218	±160	5.7%	±4.2	20	±33	0.5%	±0.8	0	±95	0.0%	±0.9	48	±74	1.1%	±1.7	55	±57	2.2%	±2.2	0	±95	0.0%	±0.9	80	±97	1.4%	±1.7	28	±32	0.6%	±0.7	127	±81	2.8%	±1.8	261	±249	4.7%	±4.6	80	±78	1.6%	±1.5	24	±27	0.7%	±0.8	37
Native Hawaiian and Other Pacific Islander	0	±95	0.0%	±1.0	0	±95	0.0%	±0.9	0	±95	0.0%	±0.9	0	±95	0.0%	±0.8	0	±95	0.0%	±1.5	0	±95	0.0%	±0.9	0	±95	0.0%	±0.6	0	±95	0.0%	±0.8	0	±95	0.0%	±0.8	0	±95	0.0%	±0.7	0	±95	0.0%	±0.7	30	±43	0.9%	±1.3	6
Native Hawaiian	0	±95	0.0%	±1.0	0	±95	0.0%	±0.9	0	±95	0.0%	±0.9	0	±95	0.0%	±0.8	0	±95	0.0%	±1.5	0	±95	0.0%	±0.9	0	±95	0.0%	±0.6	0	±95	0.0%	±0.8	0	±95	0.0%	±0.8	0	±95	0.0%	±0.7	0	±95	0.0%	±0.7	30	±43	0.9%	±1.3	6
Guamanian or Chamorro	0	±95	0.0%	±1.0	0	±95	0.0%	±0.9	0	±95	0.0%	±0.9	0	±95	0.0%	±0.8	0	±95	0.0%	±1.5	0	±95	0.0%	±0.9	0	±95	0.0%	±0.6	0	±95	0.0%	±0.8	0	±95	0.0%	±0.8	0	±95	0.0%	±0.7	0	±95	0.0%	±0.7	0	±95	0.0%	±1.1	0
Samoan	0	±95	0.0%	±1.0	0	±95	0.0%	±0.9	0	±95	0.0%	±0.9	0	±95	0.0%	±0.8	0	±95	0.0%	±1.5	0	±95	0.0%	±0.9	0	±95	0.0%	±0.6	0	±95	0.0%	±0.8	0	±95	0.0%	±0.8	0	±95	0.0%	±0.7	0	±95	0.0%	±0.7	0	±95	0.0%	±1.1	0
Other Pacific Islander	0	±95	0.0%	±1.0	0	±95	0.0%	±0.9	0	±95	0.0%	±0.9	0	±95	0.0%	±0.8	0	±95	0.0%	±1.5	0	±95	0.0%	±0.9	0	±95	0.0%	±0.6	0	±95	0.0%	±0.8	0	±95	0.0%	±0.8	0	±95	0.0%	±0.7	0	±95	0.0%	±0.7	0	±95	0.0%	±1.1	0
Some other race	37	±36	1.0%	±0.9	62	±81	1.5%	±1.9	0	±95	0.0%	±0.9	126	±102	2.8%	±2.2	47	±70	1.9%	±2.8	50	±47	1.3%	±1.2	40	±49	0.7%	±0.9	22	±35	0.5%	±0.7	62	±48	1.4%	±1.0	117	±123	2.1%	±2.2	142	±126	2.8%	±2.4	18	±28	0.5%	±0.9	8
Two or more races	264	±240	6.9%	±6.1	204	±140	4.9%	±3.4	19	±33	0.4%	±0.8	102	±83	2.3%	±1.8	131	±67	5.3%	±2.6	203	±198	5.1%	±4.9	29	±48	0.5%	±0.8	128	±96	2.7%	±2.0	106	±57	2.3%	±1.3	61	±56	1.1%	±1.0	243	±220	4.7%	±4.1	104	±87	3.1%	±2.5	25
White and Black or African American	14	±24	0.4%	±0.6	0	±95	0.0%	±0.9	0	±95	0.0%	±0.9	0	±95	0.0%	±0.8	20	±22	0.8%	±0.9	50	±64	1.3%	±1.6	0	±95	0.0%	±0.6	18	±28	0.4%	±0.6	51	±47	1.1%	±1.0	0	±95	0.0%	±0.7	23	±36	0.4%	±0.7	0	±95	0.0%	±1.1	0
White and American Indian and Alaska Native	52	±56	1.4%	±1.4	72	±99	1.7%	±2.4	19	±33	0.4%	±0.8	35	±41	0.8%	±0.9	37	±42	1.5%	±1.6	12	±19	0.3%	±0.5	0	±95	0.0%	±0.6	23	±37	0.5%	±0.8	15	±24	0.3%	±0.5	9	±14	0.2%	±0.3	7	±15	0.1%	±0.3	0	±95	0.0%	±1.1	12
White and Asian	38	±46	1.0%	±1.2	22	±35	0.5%	±0.8	0	±95	0.0%	±0.9	58	±77	1.3%	±1.6	46	±38	1.8%	±1.5	0	±95	0.0%	±0.9	0	±95	0.0%	±0.6	17	±29	0.4%	±0.6	32	±31	0.7%	±0.7	24	±40	0.4%	±0.7	57	±56	1.1%	±1.1	41	±43	1.2%	±1.3	13
Black or African American and American Indian and Alaska Native	0	±95	0.0%	±1.0	0	±95	0.0%	±0.9	0	±95	0.0%	±0.9	0	±95	0.0%	±0.8	0	±95	0.0%	±1.5	0	±95	0.0%	±0.9	0	±95	0.0%	±0.6	16	±27	0.3%	±0.6	0	±95	0.0%	±0.8	0	±95	0.0%	±0.7	0	±95	0.0%	±0.7	0	±95	0.0%	±1.1	0
Race alone or in combination with one or more other races
Total population	3,851	±272	3,851	(X)	4,128	±317	4,128	(X)	4,254	±434	4,254	(X)	4,531	±481	4,531	(X)	2,495	±243	2,495	(X)	3,963	±528	3,963	(X)	5,752	±633	5,752	(X)	4,819	±369	4,819	(X)	4,564	±361	4,564	(X)	5,551	±466	5,551	(X)	5,146	±455	5,146	(X)	3,333	±341	3,333	(X)	3,331
White	1,798	±267	46.7%	±5.7	3,610	±310	87.5%	±2.7	2,729	±344	64.2%	±6.0	3,194	±302	70.5%	±6.7	1,861	±213	74.6%	±4.5	1,386	±217	35.0%	±6.0	1,019	±284	17.7%	±5.2	2,434	±333	50.5%	±4.9	3,248	±324	71.2%	±4.6	2,317	±376	41.7%	±4.9	2,644	±415	51.4%	±6.4	1,969	±315	59.1%	±7.6	450
Black or African American	360	±257	9.3%	±6.6	44	±51	1.1%	±1.2	82	±120	1.9%	±2.8	1	±2	0.0%	±0.1	39	±36	1.6%	±1.4	103	±122	2.6%	±3.1	210	±249	3.7%	±4.3	158	±124	3.3%	±2.5	99	±80	2.2%	±1.8	129	±109	2.3%	±2.0	369	±312	7.2%	±5.9	0	±95	0.0%	±1.1	32
American Indian and Alaska Native	63	±58	1.6%	±1.5	72	±99	1.7%	±2.4	19	±33	0.4%	±0.8	35	±41	0.8%	±0.9	37	±42	1.5%	±1.6	12	±19	0.3%	±0.5	10	±18	0.2%	±0.3	82	±63	1.7%	±1.3	116	±130	2.5%	±2.8	9	±14	0.2%	±0.3	24	±30	0.5%	±0.6	1	±3	0.0%	±0.1	30
Asian	1,705	±238	44.3%	±5.7	450	±77	10.9%	±1.9	1,443	±290	33.9%	±5.1	1,268	±401	28.0%	±6.9	614	±131	24.6%	±4.8	2,474	±503	62.4%	±6.3	4,473	±629	77.8%	±4.4	2,305	±277	47.8%	±5.3	1,137	±254	24.9%	±5.2	3,012	±310	54.3%	±4.8	2,076	±214	40.3%	±3.9	1,376	±307	41.3%	±7.9	2,830
Native Hawaiian and Other Pacific Islander	160	±245	4.2%	±6.3	16	±25	0.4%	±0.6	0	±95	0.0%	±0.9	9	±15	0.2%	±0.3	28	±31	1.1%	±1.2	0	±95	0.0%	±0.9	0	±95	0.0%	±0.6	0	±95	0.0%	±0.8	8	±14	0.2%	±0.3	0	±95	0.0%	±0.7	5	±10	0.1%	±0.2	50	±54	1.5%	±1.6	6
Some other race	37	±36	1.0%	±0.9	156	±109	3.8%	±2.6	0	±95	0.0%	±0.9	126	±102	2.8%	±2.2	47	±70	1.9%	±2.8	191	±194	4.8%	±4.8	69	±65	1.2%	±1.1	22	±35	0.5%	±0.7	62	±48	1.4%	±1.0	145	±128	2.6%	±2.3	282	±244	5.5%	±4.5	61	±74	1.8%	±2.2	8
HISPANIC OR LATINO AND RACE
Total population	3,851	±272	3,851	(X)	4,128	±317	4,128	(X)	4,254	±434	4,254	(X)	4,531	±481	4,531	(X)	2,495	±243	2,495	(X)	3,963	±528	3,963	(X)	5,752	±633	5,752	(X)	4,819	±369	4,819	(X)	4,564	±361	4,564	(X)	5,551	±466	5,551	(X)	5,146	±455	5,146	(X)	3,333	±341	3,333	(X)	3,331
Hispanic or Latino (of any race)	375	±163	9.7%	±4.0	402	±198	9.7%	±4.7	250	±139	5.9%	±3.3	436	±180	9.6%	±3.8	151	±102	6.1%	±4.0	294	±219	7.4%	±5.4	186	±125	3.2%	±2.3	64	±57	1.3%	±1.2	230	±155	5.0%	±3.4	436	±234	7.9%	±4.3	708	±376	13.8%	±6.6	134	±96	4.0%	±2.7	41
Mexican	194	±107	5.0%	±2.7	204	±139	4.9%	±3.4	145	±117	3.4%	±2.8	157	±133	3.5%	±2.9	47	±68	1.9%	±2.7	245	±210	6.2%	±5.2	65	±75	1.1%	±1.3	24	±37	0.5%	±0.8	143	±143	3.1%	±3.1	312	±217	5.6%	±3.9	265	±245	5.1%	±4.6	87	±81	2.6%	±2.3	16
Puerto Rican	28	±47	0.7%	±1.2	1	±2	0.0%	±0.1	0	±95	0.0%	±0.9	50	±58	1.1%	±1.3	0	±95	0.0%	±1.5	0	±95	0.0%	±0.9	0	±95	0.0%	±0.6	0	±95	0.0%	±0.8	0	±95	0.0%	±0.8	61	±53	1.1%	±1.0	29	±35	0.6%	±0.7	34	±54	1.0%	±1.6	10
Cuban	0	±95	0.0%	±1.0	72	±108	1.7%	±2.6	0	±95	0.0%	±0.9	46	±65	1.0%	±1.4	36	±56	1.4%	±2.2	0	±95	0.0%	±0.9	0	±95	0.0%	±0.6	18	±29	0.4%	±0.6	0	±95	0.0%	±0.8	19	±31	0.3%	±0.6	0	±95	0.0%	±0.7	0	±95	0.0%	±1.1	0
Other Hispanic or Latino	153	±90	4.0%	±2.2	125	±106	3.0%	±2.5	105	±87	2.5%	±2.1	183	±158	4.0%	±3.4	68	±67	2.7%	±2.7	49	±48	1.2%	±1.2	121	±105	2.1%	±1.9	22	±35	0.5%	±0.7	87	±68	1.9%	±1.5	44	±42	0.8%	±0.8	414	±292	8.0%	±5.4	13	±20	0.4%	±0.6	15
Not Hispanic or Latino	3,476	±262	90.3%	±4.0	3,726	±343	90.3%	±4.7	4,004	±446	94.1%	±3.3	4,095	±454	90.4%	±3.8	2,344	±239	93.9%	±4.0	3,669	±507	92.6%	±5.4	5,566	±662	96.8%	±2.3	4,755	±373	98.7%	±1.2	4,334	±390	95.0%	±3.4	5,115	±518	92.1%	±4.3	4,438	±370	86.2%	±6.6	3,199	±310	96.0%	±2.7	3,290
White alone	1,387	±269	36.0%	±6.5	3,262	±326	79.0%	±4.6	2,460	±347	57.8%	±6.1	2,731	±334	60.3%	±8.2	1,590	±197	63.7%	±5.7	1,080	±182	27.3%	±5.7	873	±301	15.2%	±5.3	2,280	±328	47.3%	±5.0	2,945	±368	64.5%	±5.8	2,009	±417	36.2%	±5.9	2,254	±297	43.8%	±5.7	1,835	±302	55.1%	±7.6	408
Black or African American alone	346	±255	9.0%	±6.6	44	±51	1.1%	±1.2	82	±120	1.9%	±2.8	1	±2	0.0%	±0.1	19	±22	0.8%	±0.9	53	±61	1.3%	±1.6	210	±249	3.7%	±4.3	70	±81	1.5%	±1.7	48	±45	1.1%	±1.0	85	±86	1.5%	±1.5	76	±58	1.5%	±1.1	0	±95	0.0%	±1.1	30
American Indian and Alaska Native alone	0	±95	0.0%	±1.0	0	±95	0.0%	±0.9	0	±95	0.0%	±0.9	0	±95	0.0%	±0.8	0	±95	0.0%	±1.5	0	±95	0.0%	±0.9	10	±18	0.2%	±0.3	17	±21	0.4%	±0.4	101	±129	2.2%	±2.8	0	±95	0.0%	±0.7	7	±12	0.1%	±0.2	1	±3	0.0%	±0.1	18
Asian alone	1,507	±226	39.1%	±5.7	382	±88	9.3%	±2.2	1,443	±290	33.9%	±5.1	1,210	±359	26.7%	±6.1	557	±123	22.3%	±4.5	2,474	±503	62.4%	±6.3	4,473	±629	77.8%	±4.4	2,260	±264	46.9%	±5.0	1,105	±254	24.2%	±5.2	2,988	±309	53.8%	±4.8	1,989	±209	38.7%	±3.8	1,272	±246	38.2%	±6.4	2,803
Native Hawaiian and Other Pacific Islander alone	0	±95	0.0%	±1.0	0	±95	0.0%	±0.9	0	±95	0.0%	±0.9	0	±95	0.0%	±0.8	0	±95	0.0%	±1.5	0	±95	0.0%	±0.9	0	±95	0.0%	±0.6	0	±95	0.0%	±0.8	0	±95	0.0%	±0.8	0	±95	0.0%	±0.7	0	±95	0.0%	±0.7	30	±43	0.9%	±1.3	6
Some other race alone	0	±95	0.0%	±1.0	0	±95	0.0%	±0.9	0	±95	0.0%	±0.9	51	±61	1.1%	±1.3	47	±70	1.9%	±2.8	0	±95	0.0%	±0.9	0	±95	0.0%	±0.6	0	±95	0.0%	±0.8	29	±32	0.6%	±0.7	0	±95	0.0%	±0.7	16	±34	0.3%	±0.7	0	±95	0.0%	±1.1	0
Two or more races	236	±233	6.1%	±6.0	38	±43	0.9%	±1.0	19	±33	0.4%	±0.8	102	±83	2.3%	±1.8	131	±67	5.3%	±2.6	62	±67	1.6%	±1.7	0	±95	0.0%	±0.6	128	±96	2.7%	±2.0	106	±57	2.3%	±1.3	33	±43	0.6%	±0.8	96	±73	1.9%	±1.4	61	±55	1.8%	±1.6	25
Two races including Some other race	0	±95	0.0%	±1.0	0	±95	0.0%	±0.9	0	±95	0.0%	±0.9	0	±95	0.0%	±0.8	0	±95	0.0%	±1.5	0	±95	0.0%	±0.9	0	±95	0.0%	±0.6	0	±95	0.0%	±0.8	0	±95	0.0%	±0.8	0	±95	0.0%	±0.7	0	±95	0.0%	±0.7	0	±95	0.0%	±1.1	0
Two races excluding Some other race, and Three or more races	236	±233	6.1%	±6.0	38	±43	0.9%	±1.0	19	±33	0.4%	±0.8	102	±83	2.3%	±1.8	131	±67	5.3%	±2.6	62	±67	1.6%	±1.7	0	±95	0.0%	±0.6	128	±96	2.7%	±2.0	106	±57	2.3%	±1.3	33	±43	0.6%	±0.8	96	±73	1.9%	±1.4	61	±55	1.8%	±1.6	25
Total housing units	2,278	±133	(X)	(X)	2,979	±93	(X)	(X)	2,260	±116	(X)	(X)	2,952	±78	(X)	(X)	1,940	±41	(X)	(X)	2,244	±93	(X)	(X)	2,985	±89	(X)	(X)	2,800	±82	(X)	(X)	2,932	±53	(X)	(X)	2,711	±118	(X)	(X)	3,188	±138	(X)	(X)	2,413	±30	(X)	(X)	1,668
[truncated: 739 more columns]
