# Supplementary material for: Estimating the Health Effects of Adding Bicycle and Pedestrian Paths at the Census Tract Level: Multiple Model Comparison
Source: JMIR Public Health Surveill. 2022 Aug 24;8(8):e37379. doi: 10.2196/37379 (PMC9453587; doi:10.2196/37379)
Supplement: Multimedia Appendix 1 [file publichealth_v8i8e37379_app1.zip › appendix_1/san-francisco/DP03-ECONOMIC/2013/ACS_2013_DP03_data.csv]

Label (Grouping)	Census Tract 101, San Francisco County, California!!Estimate	Census Tract 101, San Francisco County, California!!Margin of Error	Census Tract 101, San Francisco County, California!!Percent	Census Tract 101, San Francisco County, California!!Percent Margin of Error	Census Tract 102, San Francisco County, California!!Estimate	Census Tract 102, San Francisco County, California!!Margin of Error	Census Tract 102, San Francisco County, California!!Percent	Census Tract 102, San Francisco County, California!!Percent Margin of Error	Census Tract 103, San Francisco County, California!!Estimate	Census Tract 103, San Francisco County, California!!Margin of Error	Census Tract 103, San Francisco County, California!!Percent	Census Tract 103, San Francisco County, California!!Percent Margin of Error	Census Tract 104, San Francisco County, California!!Estimate	Census Tract 104, San Francisco County, California!!Margin of Error	Census Tract 104, San Francisco County, California!!Percent	Census Tract 104, San Francisco County, California!!Percent Margin of Error	Census Tract 105, San Francisco County, California!!Estimate	Census Tract 105, San Francisco County, California!!Margin of Error	Census Tract 105, San Francisco County, California!!Percent	Census Tract 105, San Francisco County, California!!Percent Margin of Error	Census Tract 106, San Francisco County, California!!Estimate	Census Tract 106, San Francisco County, California!!Margin of Error	Census Tract 106, San Francisco County, California!!Percent	Census Tract 106, San Francisco County, California!!Percent Margin of Error	Census Tract 107, San Francisco County, California!!Estimate	Census Tract 107, San Francisco County, California!!Margin of Error	Census Tract 107, San Francisco County, California!!Percent	Census Tract 107, San Francisco County, California!!Percent Margin of Error	Census Tract 108, San Francisco County, California!!Estimate	Census Tract 108, San Francisco County, California!!Margin of Error	Census Tract 108, San Francisco County, California!!Percent	Census Tract 108, San Francisco County, California!!Percent Margin of Error	Census Tract 109, San Francisco County, California!!Estimate	Census Tract 109, San Francisco County, California!!Margin of Error	Census Tract 109, San Francisco County, California!!Percent	Census Tract 109, San Francisco County, California!!Percent Margin of Error	Census Tract 110, San Francisco County, California!!Estimate	Census Tract 110, San Francisco County, California!!Margin of Error	Census Tract 110, San Francisco County, California!!Percent	Census Tract 110, San Francisco County, California!!Percent Margin of Error	Census Tract 111, San Francisco County, California!!Estimate	Census Tract 111, San Francisco County, California!!Margin of Error	Census Tract 111, San Francisco County, California!!Percent	Census Tract 111, San Francisco County, California!!Percent Margin of Error	Census Tract 112, San Francisco County, California!!Estimate	Census Tract 112, San Francisco County, California!!Margin of Error	Census Tract 112, San Francisco County, California!!Percent	Census Tract 112, San Francisco County, California!!Percent Margin of Error	Census Tract 113, San Francisco County, California!!Estimate
EMPLOYMENT STATUS
Population 16 years and over	3,521	±318	3,521	(X)	3,769	±295	3,769	(X)	4,341	±447	4,341	(X)	4,662	±459	4,662	(X)	2,391	±204	2,391	(X)	3,405	±330	3,405	(X)	5,027	±385	5,027	(X)	4,487	±345	4,487	(X)	4,291	±269	4,291	(X)	5,226	±460	5,226	(X)	4,998	±426	4,998	(X)	2,777	±303	2,777	(X)	3,002
In labor force	2,265	±268	64.3%	±5.5	2,889	±299	76.7%	±4.5	2,754	±360	63.4%	±6.9	3,577	±454	76.7%	±5.6	1,598	±219	66.8%	±6.1	2,301	±319	67.6%	±6.2	2,971	±321	59.1%	±5.1	3,121	±376	69.6%	±5.8	3,353	±228	78.1%	±2.7	4,005	±438	76.6%	±4.6	3,622	±355	72.5%	±4.3	1,674	±255	60.3%	±6.7	1,546
Civilian labor force	2,265	±268	64.3%	±5.5	2,889	±299	76.7%	±4.5	2,754	±360	63.4%	±6.9	3,577	±454	76.7%	±5.6	1,598	±219	66.8%	±6.1	2,301	±319	67.6%	±6.2	2,951	±317	58.7%	±5.1	3,121	±376	69.6%	±5.8	3,353	±228	78.1%	±2.7	4,005	±438	76.6%	±4.6	3,574	±344	71.5%	±4.2	1,674	±255	60.3%	±6.7	1,546
Employed	2,107	±264	59.8%	±5.9	2,730	±323	72.4%	±5.5	2,597	±377	59.8%	±7.7	3,336	±464	71.6%	±5.8	1,424	±182	59.6%	±5.7	2,083	±320	61.2%	±6.8	2,606	±290	51.8%	±5.0	2,952	±371	65.8%	±5.5	3,242	±211	75.6%	±3.0	3,792	±433	72.6%	±4.7	3,428	±346	68.6%	±4.3	1,598	±252	57.5%	±6.6	1,366
Unemployed	158	±88	4.5%	±2.5	159	±91	4.2%	±2.4	157	±91	3.6%	±2.0	241	±124	5.2%	±2.8	174	±96	7.3%	±3.7	218	±108	6.4%	±3.1	345	±146	6.9%	±2.8	169	±107	3.8%	±2.4	111	±73	2.6%	±1.7	213	±126	4.1%	±2.4	146	±91	2.9%	±1.8	76	±52	2.7%	±1.9	180
Armed Forces	0	±12	0.0%	±1.0	0	±12	0.0%	±0.9	0	±12	0.0%	±0.8	0	±17	0.0%	±0.7	0	±12	0.0%	±1.5	0	±12	0.0%	±1.0	20	±34	0.4%	±0.7	0	±12	0.0%	±0.8	0	±12	0.0%	±0.8	0	±17	0.0%	±0.7	48	±76	1.0%	±1.5	0	±12	0.0%	±1.3	0
Not in labor force	1,256	±233	35.7%	±5.5	880	±177	23.3%	±4.5	1,587	±370	36.6%	±6.9	1,085	±270	23.3%	±5.6	793	±147	33.2%	±6.1	1,104	±226	32.4%	±6.2	2,056	±322	40.9%	±5.1	1,366	±269	30.4%	±5.8	938	±135	21.9%	±2.7	1,221	±253	23.4%	±4.6	1,376	±259	27.5%	±4.3	1,103	±225	39.7%	±6.7	1,456
Civilian labor force	2,265	±268	2,265	(X)	2,889	±299	2,889	(X)	2,754	±360	2,754	(X)	3,577	±454	3,577	(X)	1,598	±219	1,598	(X)	2,301	±319	2,301	(X)	2,951	±317	2,951	(X)	3,121	±376	3,121	(X)	3,353	±228	3,353	(X)	4,005	±438	4,005	(X)	3,574	±344	3,574	(X)	1,674	±255	1,674	(X)	1,546
Percent Unemployed	(X)	(X)	7.0%	±3.8	(X)	(X)	5.5%	±3.3	(X)	(X)	5.7%	±3.4	(X)	(X)	6.7%	±3.6	(X)	(X)	10.9%	±5.3	(X)	(X)	9.5%	±4.7	(X)	(X)	11.7%	±4.6	(X)	(X)	5.4%	±3.4	(X)	(X)	3.3%	±2.1	(X)	(X)	5.3%	±3.1	(X)	(X)	4.1%	±2.5	(X)	(X)	4.5%	±3.1	(X)
Females 16 years and over	1,620	±282	1,620	(X)	1,863	±204	1,863	(X)	2,175	±339	2,175	(X)	2,179	±401	2,179	(X)	1,208	±127	1,208	(X)	1,491	±262	1,491	(X)	2,760	±292	2,760	(X)	2,429	±252	2,429	(X)	2,512	±251	2,512	(X)	2,543	±332	2,543	(X)	2,636	±367	2,636	(X)	1,487	±199	1,487	(X)	1,499
In labor force	895	±256	55.2%	±8.7	1,331	±192	71.4%	±6.6	1,447	±314	66.5%	±8.0	1,561	±393	71.6%	±9.2	738	±122	61.1%	±7.8	976	±261	65.5%	±9.0	1,410	±235	51.1%	±7.2	1,678	±249	69.1%	±8.6	1,859	±245	74.0%	±4.1	1,904	±282	74.9%	±6.1	1,861	±326	70.6%	±6.3	802	±160	53.9%	±8.1	624
Civilian labor force	895	±256	55.2%	±8.7	1,331	±192	71.4%	±6.6	1,447	±314	66.5%	±8.0	1,561	±393	71.6%	±9.2	738	±122	61.1%	±7.8	976	±261	65.5%	±9.0	1,410	±235	51.1%	±7.2	1,678	±249	69.1%	±8.6	1,859	±245	74.0%	±4.1	1,904	±282	74.9%	±6.1	1,861	±326	70.6%	±6.3	802	±160	53.9%	±8.1	624
Employed	826	±256	51.0%	±9.3	1,249	±180	67.0%	±6.6	1,331	±320	61.2%	±8.2	1,477	±400	67.8%	±9.8	621	±117	51.4%	±9.5	903	±261	60.6%	±10.0	1,308	±227	47.4%	±7.2	1,619	±251	66.7%	±8.9	1,777	±226	70.7%	±4.3	1,806	±299	71.0%	±6.6	1,787	±335	67.8%	±7.0	757	±162	50.9%	±8.3	592
Own children under 6 years	62	±46	62	(X)	205	±93	205	(X)	274	±192	274	(X)	244	±135	244	(X)	112	±44	112	(X)	32	±46	32	(X)	99	±74	99	(X)	138	±115	138	(X)	162	±86	162	(X)	217	±158	217	(X)	66	±81	66	(X)	110	±52	110	(X)	0
All parents in family in labor force	62	±46	100.0%	±39.1	99	±65	48.3%	±28.7	165	±161	60.2%	±37.6	83	±83	34.0%	±31.0	43	±56	38.4%	±37.8	17	±28	53.1%	±53.1	73	±63	73.7%	±25.7	71	±105	51.4%	±51.4	102	±75	63.0%	±35.7	155	±143	71.4%	±33.6	14	±24	21.2%	±38.0	91	±57	82.7%	±28.7	0
Own children 6 to 17 years	156	±74	156	(X)	62	±57	62	(X)	126	±81	126	(X)	207	±99	207	(X)	99	±62	99	(X)	131	±66	131	(X)	508	±188	508	(X)	450	±161	450	(X)	172	±95	172	(X)	242	±97	242	(X)	250	±117	250	(X)	51	±50	51	(X)	247
All parents in family in labor force	101	±60	64.7%	±31.6	37	±47	59.7%	±43.8	84	±83	66.7%	±41.7	135	±91	65.2%	±37.4	87	±60	87.9%	±19.0	105	±55	80.2%	±21.0	398	±131	78.3%	±24.1	244	±209	54.2%	±31.1	158	±89	91.9%	±13.9	190	±68	78.5%	±23.5	118	±119	47.2%	±33.6	45	±49	88.2%	±23.1	185
COMMUTING TO WORK
Workers 16 years and over	2,066	±268	2,066	(X)	2,684	±320	2,684	(X)	2,560	±374	2,560	(X)	3,294	±463	3,294	(X)	1,402	±178	1,402	(X)	2,015	±318	2,015	(X)	2,549	±298	2,549	(X)	2,889	±369	2,889	(X)	3,225	±212	3,225	(X)	3,677	±410	3,677	(X)	3,390	±349	3,390	(X)	1,598	±252	1,598	(X)	1,340
Car, truck, or van -- drove alone	693	±216	33.5%	±8.6	845	±219	31.5%	±7.9	592	±248	23.1%	±8.9	1,025	±332	31.1%	±9.7	366	±144	26.1%	±8.8	334	±139	16.6%	±6.5	463	±177	18.2%	±7.0	781	±361	27.0%	±10.7	759	±195	23.5%	±5.9	729	±272	19.8%	±6.3	549	±233	16.2%	±6.4	344	±144	21.5%	±8.1	127
Car, truck, or van -- carpooled	71	±61	3.4%	±3.0	197	±97	7.3%	±3.5	53	±59	2.1%	±2.4	150	±109	4.6%	±3.3	68	±56	4.9%	±3.9	33	±39	1.6%	±1.9	106	±64	4.2%	±2.6	72	±52	2.5%	±1.9	235	±124	7.3%	±3.7	288	±288	7.8%	±7.4	153	±143	4.5%	±4.2	147	±114	9.2%	±7.3	26
Public transportation (excluding taxicab)	494	±164	23.9%	±7.3	803	±236	29.9%	±7.3	738	±254	28.8%	±8.8	868	±298	26.4%	±7.4	170	±63	12.1%	±4.9	714	±250	35.4%	±10.1	719	±193	28.2%	±6.5	745	±247	25.8%	±9.5	1,296	±221	40.2%	±6.1	1,713	±322	46.6%	±9.8	1,170	±278	34.5%	±7.1	550	±204	34.4%	±10.7	575
Walked	418	±130	20.2%	±6.5	288	±129	10.7%	±4.7	736	±287	28.8%	±10.0	868	±242	26.4%	±7.0	671	±139	47.9%	±9.1	823	±213	40.8%	±8.9	961	±253	37.7%	±8.0	960	±256	33.2%	±7.7	506	±144	15.7%	±4.6	604	±192	16.4%	±5.5	1,175	±318	34.7%	±9.8	339	±145	21.2%	±7.8	513
Other means	47	±45	2.3%	±2.2	84	±57	3.1%	±2.1	101	±93	3.9%	±3.7	113	±95	3.4%	±2.8	8	±14	0.6%	±1.0	48	±50	2.4%	±2.5	135	±88	5.3%	±3.6	61	±50	2.1%	±1.8	147	±95	4.6%	±3.0	206	±167	5.6%	±4.5	159	±129	4.7%	±3.7	71	±44	4.4%	±2.9	29
Worked at home	343	±134	16.6%	±5.9	467	±155	17.4%	±5.6	340	±152	13.3%	±6.1	270	±143	8.2%	±4.1	119	±86	8.5%	±6.0	63	±57	3.1%	±2.9	165	±89	6.5%	±3.4	270	±176	9.3%	±6.0	282	±106	8.7%	±3.2	137	±122	3.7%	±3.3	184	±109	5.4%	±3.2	147	±99	9.2%	±6.3	70
Mean travel time to work (minutes)	30.7	±4.0	(X)	(X)	24.3	±2.4	(X)	(X)	26.6	±2.2	(X)	(X)	30.7	±3.0	(X)	(X)	26.3	±3.7	(X)	(X)	25.1	±2.1	(X)	(X)	27.4	±2.5	(X)	(X)	27.2	±2.8	(X)	(X)	29.3	±3.0	(X)	(X)	32.1	±3.5	(X)	(X)	26.0	±3.8	(X)	(X)	27.9	±4.1	(X)	(X)	30.0
OCCUPATION
Civilian employed population 16 years and over	2,107	±264	2,107	(X)	2,730	±323	2,730	(X)	2,597	±377	2,597	(X)	3,336	±464	3,336	(X)	1,424	±182	1,424	(X)	2,083	±320	2,083	(X)	2,606	±290	2,606	(X)	2,952	±371	2,952	(X)	3,242	±211	3,242	(X)	3,792	±433	3,792	(X)	3,428	±346	3,428	(X)	1,598	±252	1,598	(X)	1,366
Management, business, science, and arts occupations	1,289	±198	61.2%	±8.1	1,861	±283	68.2%	±7.6	1,503	±321	57.9%	±8.8	1,822	±369	54.6%	±7.9	948	±166	66.6%	±8.4	793	±176	38.1%	±8.5	697	±196	26.7%	±6.7	1,543	±310	52.3%	±8.5	2,023	±229	62.4%	±6.6	2,162	±409	57.0%	±8.4	1,430	±351	41.7%	±8.8	1,084	±213	67.8%	±11.2	412
Service occupations	306	±132	14.5%	±6.0	162	±71	5.9%	±2.5	288	±152	11.1%	±5.8	608	±296	18.2%	±8.4	144	±96	10.1%	±6.5	630	±307	30.2%	±11.9	1,033	±232	39.6%	±7.0	492	±193	16.7%	±5.7	179	±87	5.5%	±2.5	504	±170	13.3%	±4.6	655	±263	19.1%	±7.5	206	±105	12.9%	±6.2	473
Sales and office occupations	363	±146	17.2%	±5.7	630	±189	23.1%	±6.0	599	±238	23.1%	±8.3	576	±185	17.3%	±5.4	204	±82	14.3%	±5.5	526	±122	25.3%	±6.4	540	±212	20.7%	±8.1	750	±269	25.4%	±8.2	890	±202	27.5%	±6.0	896	±284	23.6%	±6.7	1,042	±378	30.4%	±10.8	274	±176	17.1%	±10.0	384
Natural resources, construction, and maintenance occupations	88	±68	4.2%	±3.3	0	±12	0.0%	±1.3	135	±111	5.2%	±4.3	84	±82	2.5%	±2.4	38	±59	2.7%	±4.1	38	±53	1.8%	±2.6	102	±89	3.9%	±3.4	65	±72	2.2%	±2.5	16	±24	0.5%	±0.7	15	±24	0.4%	±0.6	103	±107	3.0%	±3.1	8	±13	0.5%	±0.8	35
Production, transportation, and material moving occupations	61	±60	2.9%	±2.8	77	±76	2.8%	±2.7	72	±93	2.8%	±3.5	246	±139	7.4%	±3.9	90	±43	6.3%	±3.3	96	±52	4.6%	±2.5	234	±102	9.0%	±4.2	102	±95	3.5%	±3.3	134	±100	4.1%	±3.1	215	±120	5.7%	±3.1	198	±123	5.8%	±3.7	26	±33	1.6%	±2.1	62
INDUSTRY
Civilian employed population 16 years and over	2,107	±264	2,107	(X)	2,730	±323	2,730	(X)	2,597	±377	2,597	(X)	3,336	±464	3,336	(X)	1,424	±182	1,424	(X)	2,083	±320	2,083	(X)	2,606	±290	2,606	(X)	2,952	±371	2,952	(X)	3,242	±211	3,242	(X)	3,792	±433	3,792	(X)	3,428	±346	3,428	(X)	1,598	±252	1,598	(X)	1,366
Agriculture, forestry, fishing and hunting, and mining	0	±12	0.0%	±1.6	0	±12	0.0%	±1.3	0	±12	0.0%	±1.3	0	±17	0.0%	±1.0	0	±12	0.0%	±2.4	0	±12	0.0%	±1.7	0	±17	0.0%	±1.3	0	±12	0.0%	±1.2	0	±12	0.0%	±1.1	0	±17	0.0%	±0.9	0	±17	0.0%	±1.0	13	±19	0.8%	±1.2	0
Construction	35	±33	1.7%	±1.6	8	±14	0.3%	±0.5	106	±79	4.1%	±3.2	67	±81	2.0%	±2.4	45	±62	3.2%	±4.2	51	±57	2.4%	±2.8	102	±89	3.9%	±3.4	68	±80	2.3%	±2.8	14	±22	0.4%	±0.7	91	±87	2.4%	±2.3	11	±18	0.3%	±0.5	79	±86	4.9%	±5.2	35
Manufacturing	155	±107	7.4%	±4.9	223	±107	8.2%	±3.8	231	±154	8.9%	±5.6	85	±65	2.5%	±1.9	89	±50	6.3%	±3.5	108	±77	5.2%	±3.7	268	±100	10.3%	±4.1	281	±166	9.5%	±5.9	205	±98	6.3%	±3.0	177	±135	4.7%	±3.6	127	±90	3.7%	±2.5	70	±72	4.4%	±4.4	90
Wholesale trade	76	±88	3.6%	±4.0	119	±95	4.4%	±3.5	35	±40	1.3%	±1.6	44	±49	1.3%	±1.5	26	±27	1.8%	±2.0	35	±50	1.7%	±2.4	13	±20	0.5%	±0.8	22	±27	0.7%	±0.9	46	±56	1.4%	±1.7	62	±62	1.6%	±1.6	124	±106	3.6%	±3.1	12	±19	0.8%	±1.2	26
Retail trade	215	±103	10.2%	±4.9	238	±113	8.7%	±3.8	255	±169	9.8%	±6.2	350	±167	10.5%	±4.9	36	±36	2.5%	±2.5	268	±109	12.9%	±5.5	285	±164	10.9%	±6.1	373	±166	12.6%	±5.4	360	±174	11.1%	±5.3	441	±194	11.6%	±4.9	220	±112	6.4%	±3.4	96	±73	6.0%	±4.3	203
Transportation and warehousing, and utilities	0	±12	0.0%	±1.6	72	±66	2.6%	±2.4	109	±109	4.2%	±4.2	157	±91	4.7%	±2.7	35	±32	2.5%	±2.2	36	±37	1.7%	±1.8	8	±13	0.3%	±0.5	134	±114	4.5%	±3.7	106	±92	3.3%	±2.8	124	±76	3.3%	±2.1	110	±74	3.2%	±2.3	21	±24	1.3%	±1.5	17
Information	96	±82	4.6%	±3.8	105	±64	3.8%	±2.3	266	±160	10.2%	±6.2	95	±100	2.8%	±2.8	61	±41	4.3%	±2.8	56	±45	2.7%	±2.2	118	±94	4.5%	±3.6	71	±68	2.4%	±2.4	330	±148	10.2%	±4.3	215	±119	5.7%	±2.9	232	±180	6.8%	±5.1	51	±40	3.2%	±2.5	46
Finance and insurance, and real estate and rental and leasing	308	±141	14.6%	±6.7	511	±187	18.7%	±6.7	246	±145	9.5%	±5.5	402	±150	12.1%	±4.6	375	±133	26.3%	±8.9	160	±89	7.7%	±4.5	205	±90	7.9%	±3.5	311	±151	10.5%	±4.9	477	±174	14.7%	±5.4	328	±131	8.6%	±3.5	705	±361	20.6%	±10.1	403	±164	25.2%	±9.2	116
Professional, scientific, and management, and administrative and waste management services	490	±179	23.3%	±8.1	941	±237	34.5%	±7.4	593	±182	22.8%	±6.5	935	±225	28.0%	±6.1	286	±90	20.1%	±6.4	506	±191	24.3%	±8.7	446	±180	17.1%	±6.6	681	±224	23.1%	±7.4	999	±223	30.8%	±6.9	1,164	±275	30.7%	±5.9	680	±231	19.8%	±6.1	427	±144	26.7%	±9.9	251
Educational services, and health care and social assistance	392	±143	18.6%	±6.2	232	±104	8.5%	±3.8	387	±198	14.9%	±6.9	392	±140	11.8%	±3.8	236	±90	16.6%	±5.6	255	±212	12.2%	±9.3	448	±185	17.2%	±6.6	292	±138	9.9%	±4.4	367	±148	11.3%	±4.6	533	±253	14.1%	±6.3	395	±128	11.5%	±4.2	156	±76	9.8%	±4.5	234
Arts, entertainment, and recreation, and accommodation and food services	234	±85	11.1%	±4.1	185	±96	6.8%	±3.3	198	±104	7.6%	±4.0	458	±251	13.7%	±7.4	99	±88	7.0%	±6.0	352	±211	16.9%	±9.2	395	±144	15.2%	±5.3	548	±323	18.6%	±10.6	206	±104	6.4%	±3.1	411	±165	10.8%	±4.4	602	±232	17.6%	±6.5	185	±89	11.6%	±5.1	157
Other services, except public administration	106	±75	5.0%	±3.6	52	±57	1.9%	±2.1	63	±57	2.4%	±2.2	267	±164	8.0%	±4.3	59	±38	4.1%	±2.8	206	±134	9.9%	±6.2	157	±99	6.0%	±3.7	154	±107	5.2%	±3.3	55	±46	1.7%	±1.4	118	±96	3.1%	±2.5	79	±73	2.3%	±2.2	16	±25	1.0%	±1.6	128
Public administration	0	±12	0.0%	±1.6	44	±44	1.6%	±1.6	108	±96	4.2%	±3.5	84	±67	2.5%	±2.0	77	±54	5.4%	±3.7	50	±58	2.4%	±2.8	161	±222	6.2%	±8.6	17	±28	0.6%	±1.0	77	±53	2.4%	±1.6	128	±76	3.4%	±1.9	143	±180	4.2%	±5.2	69	±65	4.3%	±3.9	63
CLASS OF WORKER
Civilian employed population 16 years and over	2,107	±264	2,107	(X)	2,730	±323	2,730	(X)	2,597	±377	2,597	(X)	3,336	±464	3,336	(X)	1,424	±182	1,424	(X)	2,083	±320	2,083	(X)	2,606	±290	2,606	(X)	2,952	±371	2,952	(X)	3,242	±211	3,242	(X)	3,792	±433	3,792	(X)	3,428	±346	3,428	(X)	1,598	±252	1,598	(X)	1,366
Private wage and salary workers	1,741	±235	82.6%	±5.7	2,226	±294	81.5%	±5.0	1,910	±371	73.5%	±9.7	2,656	±430	79.6%	±6.7	1,201	±183	84.3%	±5.6	1,869	±315	89.7%	±5.0	2,152	±307	82.6%	±8.7	2,458	±335	83.3%	±8.4	2,744	±290	84.6%	±5.4	3,310	±432	87.3%	±4.4	2,976	±396	86.8%	±6.6	1,419	±221	88.8%	±5.2	1,117
Government workers	129	±107	6.1%	±4.9	120	±66	4.4%	±2.4	335	±192	12.9%	±6.8	347	±146	10.4%	±4.6	158	±71	11.1%	±5.1	150	±90	7.2%	±4.2	313	±226	12.0%	±8.6	264	±181	8.9%	±5.6	246	±104	7.6%	±3.3	292	±127	7.7%	±3.3	309	±209	9.0%	±6.1	90	±68	5.6%	±4.1	151
Self-employed in own not incorporated business workers	237	±106	11.2%	±4.8	384	±146	14.1%	±5.1	342	±208	13.2%	±7.9	333	±176	10.0%	±4.8	65	±41	4.6%	±2.9	64	±45	3.1%	±2.2	141	±88	5.4%	±3.3	230	±186	7.8%	±6.2	252	±112	7.8%	±3.6	190	±100	5.0%	±2.7	143	±107	4.2%	±3.2	89	±65	5.6%	±3.9	98
Unpaid family workers	0	±12	0.0%	±1.6	0	±12	0.0%	±1.3	10	±16	0.4%	±0.6	0	±17	0.0%	±1.0	0	±12	0.0%	±2.4	0	±12	0.0%	±1.7	0	±17	0.0%	±1.3	0	±12	0.0%	±1.2	0	±12	0.0%	±1.1	0	±17	0.0%	±0.9	0	±17	0.0%	±1.0	0	±12	0.0%	±2.2	0
INCOME AND BENEFITS (IN 2013 INFLATION-ADJUSTED DOLLARS)
Total households	2,177	±126	2,177	(X)	2,547	±186	2,547	(X)	2,066	±141	2,066	(X)	2,565	±160	2,565	(X)	1,556	±131	1,556	(X)	1,809	±165	1,809	(X)	2,542	±151	2,542	(X)	2,508	±161	2,508	(X)	2,771	±93	2,771	(X)	2,659	±108	2,659	(X)	2,938	±197	2,938	(X)	1,630	±168	1,630	(X)	1,525
Less than $10,000	182	±112	8.4%	±5.1	47	±45	1.8%	±1.7	101	±87	4.9%	±4.1	126	±111	4.9%	±4.4	102	±71	6.6%	±4.3	203	±108	11.2%	±5.6	459	±156	18.1%	±6.0	266	±132	10.6%	±5.1	171	±88	6.2%	±3.1	184	±108	6.9%	±4.1	206	±97	7.0%	±3.3	127	±64	7.8%	±3.9	223
$10,000 to $14,999	238	±87	10.9%	±3.9	25	±28	1.0%	±1.1	77	±55	3.7%	±2.7	20	±31	0.8%	±1.2	17	±20	1.1%	±1.3	159	±85	8.8%	±4.6	471	±146	18.5%	±5.5	212	±125	8.5%	±5.0	123	±77	4.4%	±2.8	141	±82	5.3%	±3.1	195	±105	6.6%	±3.7	98	±59	6.0%	±3.7	217
$15,000 to $24,999	229	±101	10.5%	±4.6	112	±70	4.4%	±2.7	178	±115	8.6%	±5.6	202	±92	7.9%	±3.6	101	±47	6.5%	±3.0	391	±147	21.6%	±7.6	371	±139	14.6%	±5.5	46	±42	1.8%	±1.7	224	±110	8.1%	±3.9	205	±86	7.7%	±3.2	329	±160	11.2%	±5.3	162	±94	9.9%	±5.7	383
$25,000 to $34,999	104	±61	4.8%	±2.8	139	±77	5.5%	±3.1	75	±77	3.6%	±3.7	134	±82	5.2%	±3.2	114	±57	7.3%	±3.8	222	±106	12.3%	±5.6	360	±145	14.2%	±5.6	158	±124	6.3%	±5.0	98	±65	3.5%	±2.3	162	±108	6.1%	±4.0	106	±77	3.6%	±2.6	137	±68	8.4%	±4.1	58
$35,000 to $49,999	243	±114	11.2%	±5.1	176	±87	6.9%	±3.4	203	±130	9.8%	±6.3	303	±148	11.8%	±5.7	30	±23	1.9%	±1.5	130	±74	7.2%	±4.2	206	±99	8.1%	±3.9	150	±119	6.0%	±4.8	49	±47	1.8%	±1.7	282	±133	10.6%	±4.9	418	±122	14.2%	±4.2	79	±45	4.8%	±2.8	130
$50,000 to $74,999	222	±110	10.2%	±5.0	242	±125	9.5%	±4.8	229	±109	11.1%	±5.2	375	±154	14.6%	±5.9	207	±85	13.3%	±5.4	143	±78	7.9%	±4.3	182	±96	7.2%	±3.7	343	±175	13.7%	±6.8	438	±147	15.8%	±5.2	363	±124	13.7%	±4.6	394	±139	13.4%	±4.7	164	±79	10.1%	±4.6	137
$75,000 to $99,999	319	±123	14.7%	±5.7	338	±130	13.3%	±5.1	290	±138	14.0%	±6.4	232	±124	9.0%	±4.6	112	±57	7.2%	±3.6	147	±73	8.1%	±3.9	150	±95	5.9%	±3.7	456	±189	18.2%	±7.5	174	±81	6.3%	±3.0	236	±123	8.9%	±4.6	454	±169	15.5%	±5.6	154	±91	9.4%	±5.3	48
$100,000 to $149,999	276	±106	12.7%	±4.7	627	±193	24.6%	±7.2	490	±165	23.7%	±8.1	536	±171	20.9%	±6.6	315	±103	20.2%	±6.3	172	±73	9.5%	±4.2	140	±84	5.5%	±3.4	352	±118	14.0%	±4.8	560	±155	20.2%	±5.6	513	±151	19.3%	±5.6	493	±171	16.8%	±5.4	168	±74	10.3%	±4.5	202
$150,000 to $199,999	151	±90	6.9%	±4.1	303	±116	11.9%	±4.7	121	±95	5.9%	±4.5	247	±106	9.6%	±4.2	159	±65	10.2%	±4.2	142	±81	7.8%	±4.5	117	±80	4.6%	±3.2	230	±133	9.2%	±5.2	307	±125	11.1%	±4.5	208	±113	7.8%	±4.2	176	±143	6.0%	±4.9	158	±80	9.7%	±5.1	49
$200,000 or more	213	±114	9.8%	±5.2	538	±158	21.1%	±6.0	302	±135	14.6%	±6.3	390	±123	15.2%	±4.8	399	±121	25.6%	±7.1	100	±69	5.5%	±3.8	86	±72	3.4%	±2.8	295	±124	11.8%	±4.7	627	±137	22.6%	±5.0	365	±156	13.7%	±5.8	167	±84	5.7%	±2.8	383	±137	23.5%	±7.7	78
Median household income (dollars)	54,798	±24,445	(X)	(X)	108,557	±10,012	(X)	(X)	91,458	±14,530	(X)	(X)	86,847	±27,194	(X)	(X)	115,233	±11,566	(X)	(X)	29,344	±8,195	(X)	(X)	23,897	±5,349	(X)	(X)	80,614	±7,428	(X)	(X)	109,362	±12,006	(X)	(X)	74,414	±24,622	(X)	(X)	61,904	±6,205	(X)	(X)	76,714	±12,584	(X)	(X)	23,261
Mean household income (dollars)	86,284	±14,631	(X)	(X)	139,098	±17,175	(X)	(X)	139,696	±52,609	(X)	(X)	127,047	±23,726	(X)	(X)	160,588	±21,584	(X)	(X)	63,908	±10,346	(X)	(X)	46,844	±7,132	(X)	(X)	112,656	±25,341	(X)	(X)	145,913	±21,009	(X)	(X)	98,697	±12,712	(X)	(X)	78,793	±9,390	(X)	(X)	202,665	±82,465	(X)	(X)	56,427
With earnings	1,600	±145	73.5%	±4.6	2,114	±221	83.0%	±5.0	1,787	±169	86.5%	±4.6	2,157	±208	84.1%	±5.9	1,195	±134	76.8%	±6.0	1,312	±150	72.5%	±6.8	1,549	±214	60.9%	±7.2	1,969	±168	78.5%	±5.0	2,262	±115	81.6%	±3.7	2,289	±157	86.1%	±4.2	2,481	±214	84.4%	±3.7	1,178	±168	72.3%	±6.2	863
Mean earnings (dollars)	92,952	±14,856	(X)	(X)	129,309	±16,188	(X)	(X)	133,813	±60,244	(X)	(X)	111,270	±16,798	(X)	(X)	173,465	±28,448	(X)	(X)	76,080	±14,404	(X)	(X)	59,868	±10,526	(X)	(X)	112,748	±18,591	(X)	(X)	157,036	±25,025	(X)	(X)	107,208	±13,478	(X)	(X)	84,257	±10,647	(X)	(X)	186,516	±71,880	(X)	(X)	71,128
With Social Security	511	±123	23.5%	±5.7	557	±107	21.9%	±4.1	544	±101	26.3%	±4.7	537	±101	20.9%	±4.0	452	±105	29.0%	±6.5	455	±121	25.2%	±6.6	639	±160	25.1%	±6.3	648	±188	25.8%	±7.4	450	±96	16.2%	±3.4	451	±99	17.0%	±3.7	661	±117	22.5%	±3.8	412	±110	25.3%	±6.6	580
Mean Social Security income (dollars)	14,211	±2,033	(X)	(X)	17,637	±2,472	(X)	(X)	16,183	±3,389	(X)	(X)	17,400	±4,381	(X)	(X)	20,977	±2,469	(X)	(X)	12,478	±1,449	(X)	(X)	12,070	±1,304	(X)	(X)	13,501	±3,126	(X)	(X)	14,912	±3,834	(X)	(X)	11,816	±3,137	(X)	(X)	12,337	±1,793	(X)	(X)	19,610	±2,885	(X)	(X)	11,676
With retirement income	288	±121	13.2%	±5.6	306	±107	12.0%	±4.0	161	±81	7.8%	±3.9	261	±93	10.2%	±3.5	177	±66	11.4%	±4.2	147	±70	8.1%	±3.8	162	±100	6.4%	±4.0	128	±57	5.1%	±2.3	183	±81	6.6%	±2.9	96	±64	3.6%	±2.4	208	±88	7.1%	±3.0	168	±83	10.3%	±5.0	101
Mean retirement income (dollars)	21,187	±8,342	(X)	(X)	31,902	±16,196	(X)	(X)	48,034	±18,715	(X)	(X)	29,075	±9,353	(X)	(X)	37,860	±11,333	(X)	(X)	13,336	±4,928	(X)	(X)	12,962	±3,357	(X)	(X)	27,267	±10,563	(X)	(X)	31,555	±9,534	(X)	(X)	5,185	±2,251	(X)	(X)	16,189	±4,429	(X)	(X)	28,881	±12,219	(X)	(X)	15,161
With Supplemental Security Income	313	±96	14.4%	±4.4	33	±38	1.3%	±1.5	139	±72	6.7%	±3.6	51	±49	2.0%	±1.9	37	±38	2.4%	±2.4	324	±130	17.9%	±6.5	426	±139	16.8%	±5.5	95	±50	3.8%	±2.0	107	±80	3.9%	±2.9	65	±55	2.4%	±2.1	186	±121	6.3%	±4.1	91	±58	5.6%	±3.6	353
Mean Supplemental Security Income (dollars)	9,215	±1,463	(X)	(X)	9,006	±6,244	(X)	(X)	10,712	±8,333	(X)	(X)	9,312	±2,254	(X)	(X)	14,557	±8,629	(X)	(X)	9,557	±2,781	(X)	(X)	11,242	±1,807	(X)	(X)	11,502	±3,375	(X)	(X)	8,354	±2,461	(X)	(X)	11,223	±5,063	(X)	(X)	9,563	±1,906	(X)	(X)	6,869	±659	(X)	(X)	9,462
With cash public assistance income	53	±68	2.4%	±3.1	11	±17	0.4%	±0.7	15	±35	0.7%	±1.7	14	±24	0.5%	±0.9	0	±12	0.0%	±2.2	97	±63	5.4%	±3.4	109	±80	4.3%	±3.2	57	±71	2.3%	±2.8	82	±88	3.0%	±3.2	50	±48	1.9%	±1.8	15	±24	0.5%	±0.8	7	±10	0.4%	±0.6	66
Mean cash public assistance income (dollars)	3,960	±1,684	(X)	(X)	227	±10	(X)	(X)	8,407	±16,539	(X)	(X)	-	**	(X)	(X)	-	**	(X)	(X)	3,832	±2,731	(X)	(X)	4,468	±2,180	(X)	(X)	937	±402	(X)	(X)	5,327	±3,193	(X)	(X)	3,716	±2,195	(X)	(X)	10,287	±16	(X)	(X)	10,300	±16	(X)	(X)	4,738
With Food Stamp/SNAP benefits in the past 12 months	68	±63	3.1%	±2.9	11	±17	0.4%	±0.7	25	±41	1.2%	±2.0	17	±29	0.7%	±1.1	21	±23	1.3%	±1.5	219	±91	12.1%	±5.1	203	±104	8.0%	±4.1	174	±129	6.9%	±5.1	10	±18	0.4%	±0.6	202	±113	7.6%	±4.2	11	±16	0.4%	±0.6	11	±20	0.7%	±1.2	170
Families	603	±137	603	(X)	677	±136	677	(X)	782	±176	782	(X)	823	±221	823	(X)	658	±120	658	(X)	704	±121	704	(X)	1,246	±175	1,246	(X)	1,012	±177	1,012	(X)	668	±158	668	(X)	956	±200	956	(X)	813	±153	813	(X)	619	±124	619	(X)	769
Less than $10,000	29	±42	4.8%	±7.2	0	±12	0.0%	±5.0	0	±12	0.0%	±4.4	0	±17	0.0%	±4.2	0	±12	0.0%	±5.2	66	±72	9.4%	±9.8	150	±100	12.0%	±7.6	115	±119	11.4%	±11.7	20	±32	3.0%	±4.6	64	±80	6.7%	±7.9	0	±17	0.0%	±4.2	43	±34	6.9%	±5.5	70
$10,000 to $14,999	12	±19	2.0%	±3.3	14	±22	2.1%	±3.1	29	±41	3.7%	±5.2	0	±17	0.0%	±4.2	0	±12	0.0%	±5.2	57	±53	8.1%	±7.4	39	±52	3.1%	±4.1	70	±94	6.9%	±9.2	9	±14	1.3%	±2.2	76	±65	7.9%	±6.9	13	±20	1.6%	±2.5	46	±45	7.4%	±7.3	50
$15,000 to $24,999	74	±50	12.3%	±7.9	30	±39	4.4%	±5.7	7	±32	0.9%	±4.2	18	±30	2.2%	±3.8	28	±34	4.3%	±5.0	180	±103	25.6%	±13.6	206	±102	16.5%	±7.8	24	±28	2.4%	±2.7	46	±41	6.9%	±6.1	119	±68	12.4%	±6.3	162	±77	19.9%	±10.4	75	±49	12.1%	±8.0	255
$25,000 to $34,999	48	±40	8.0%	±6.5	39	±47	5.8%	±6.7	62	±72	7.9%	±8.8	21	±31	2.6%	±3.7	73	±40	11.1%	±6.6	139	±89	19.7%	±11.8	312	±131	25.0%	±10.4	13	±22	1.3%	±2.1	13	±20	1.9%	±3.1	66	±53	6.9%	±5.8	19	±36	2.3%	±4.5	0	±12	0.0%	±5.5	19
$35,000 to $49,999	67	±67	11.1%	±10.4	17	±26	2.5%	±3.9	120	±104	15.3%	±12.5	77	±64	9.4%	±7.3	19	±23	2.9%	±3.6	43	±39	6.1%	±5.6	182	±95	14.6%	±7.7	69	±91	6.8%	±8.5	0	±12	0.0%	±5.1	174	±100	18.2%	±9.5	27	±35	3.3%	±4.3	24	±27	3.9%	±4.4	104
$50,000 to $74,999	55	±41	9.1%	±6.3	44	±40	6.5%	±5.5	39	±35	5.0%	±4.5	177	±118	21.5%	±11.9	58	±61	8.8%	±8.3	71	±59	10.1%	±8.0	61	±57	4.9%	±4.7	158	±133	15.6%	±13.4	52	±46	7.8%	±6.6	146	±87	15.3%	±9.0	194	±111	23.9%	±13.1	30	±45	4.8%	±7.1	64
$75,000 to $99,999	119	±72	19.7%	±11.0	59	±51	8.7%	±7.5	112	±93	14.3%	±11.0	128	±110	15.6%	±12.0	61	±45	9.3%	±6.2	29	±29	4.1%	±4.4	111	±78	8.9%	±6.0	265	±175	26.2%	±15.4	91	±57	13.6%	±8.5	33	±32	3.5%	±3.6	118	±84	14.5%	±9.8	52	±59	8.4%	±9.1	39
$100,000 to $149,999	88	±66	14.6%	±10.4	100	±58	14.8%	±8.2	246	±137	31.5%	±14.8	176	±93	21.4%	±11.3	109	±48	16.6%	±6.8	48	±40	6.8%	±5.8	80	±71	6.4%	±5.8	102	±70	10.1%	±6.5	113	±59	16.9%	±7.6	106	±72	11.1%	±7.4	130	±103	16.0%	±11.7	74	±55	12.0%	±8.0	99
$150,000 to $199,999	22	±26	3.6%	±4.3	149	±86	22.0%	±11.4	23	±29	2.9%	±3.7	81	±66	9.8%	±8.0	82	±48	12.5%	±7.0	39	±39	5.5%	±5.6	79	±76	6.3%	±6.0	98	±83	9.7%	±8.3	120	±75	18.0%	±9.3	61	±69	6.4%	±7.1	93	±108	11.4%	±12.6	79	±39	12.8%	±6.8	36
$200,000 or more	89	±62	14.8%	±9.6	225	±80	33.2%	±11.8	144	±75	18.4%	±10.0	145	±87	17.6%	±9.6	228	±91	34.7%	±12.6	32	±47	4.5%	±6.6	26	±44	2.1%	±3.6	98	±91	9.7%	±8.9	204	±73	30.5%	±9.4	111	±106	11.6%	±10.4	57	±52	7.0%	±6.2	196	±100	31.7%	±14.1	33
Median family income (dollars)	77,292	±26,969	(X)	(X)	161,553	±32,338	(X)	(X)	106,146	±22,178	(X)	(X)	99,651	±13,425	(X)	(X)	136,875	±48,627	(X)	(X)	28,614	±5,848	(X)	(X)	30,944	±4,290	(X)	(X)	81,000	±7,904	(X)	(X)	146,638	±28,771	(X)	(X)	48,125	±6,082	(X)	(X)	68,882	±20,973	(X)	(X)	140,721	±44,659	(X)	(X)	29,479
Mean family income (dollars)	119,275	±43,295	(X)	(X)	180,258	±34,048	(X)	(X)	128,945	±26,721	(X)	(X)	170,673	±56,572	(X)	(X)	200,330	±42,268	(X)	(X)	55,139	±17,369	(X)	(X)	52,592	±11,074	(X)	(X)	131,776	±61,757	(X)	(X)	185,724	±42,286	(X)	(X)	82,968	±23,378	(X)	(X)	97,873	±24,880	(X)	(X)	351,013	±202,318	(X)	(X)	57,783
Per capita income (dollars)	51,781	±9,700	(X)	(X)	89,982	±10,996	(X)	(X)	62,820	±23,911	(X)	(X)	65,912	±12,846	(X)	(X)	96,957	±13,082	(X)	(X)	33,632	±5,890	(X)	(X)	23,368	±3,367	(X)	(X)	58,799	±13,469	(X)	(X)	91,736	±13,427	(X)	(X)	49,409	±6,363	(X)	(X)	45,836	±5,267	(X)	(X)	114,252	±46,018	(X)	(X)	27,753
Nonfamily households	1,574	±190	1,574	(X)	1,870	±241	1,870	(X)	1,284	±192	1,284	(X)	1,742	±238	1,742	(X)	898	±149	898	(X)	1,105	±173	1,105	(X)	1,296	±217	1,296	(X)	1,496	±208	1,496	(X)	2,103	±165	2,103	(X)	1,703	±196	1,703	(X)	2,125	±248	2,125	(X)	1,011	±169	1,011	(X)	756
Median nonfamily income (dollars)	51,250	±20,990	(X)	(X)	101,777	±9,845	(X)	(X)	77,308	±25,018	(X)	(X)	75,588	±34,122	(X)	(X)	104,063	±32,428	(X)	(X)	36,950	±18,128	(X)	(X)	12,284	±1,217	(X)	(X)	78,986	±18,478	(X)	(X)	97,868	±38,038	(X)	(X)	91,496	±10,185	(X)	(X)	53,257	±19,922	(X)	(X)	69,519	±17,931	(X)	(X)	19,250
Mean nonfamily income (dollars)	73,614	±13,096	(X)	(X)	124,138	±19,875	(X)	(X)	146,118	±82,779	(X)	(X)	105,129	±20,978	(X)	(X)	131,467	±27,139	(X)	(X)	69,495	±13,534	(X)	(X)	40,153	±11,384	(X)	(X)	99,722	±17,699	(X)	(X)	131,197	±23,424	(X)	(X)	105,043	±17,406	(X)	(X)	71,492	±11,216	(X)	(X)	111,836	±36,101	(X)	(X)	54,925
Median earnings for workers (dollars)	49,572	±14,132	(X)	(X)	76,284	±10,303	(X)	(X)	46,928	±8,627	(X)	(X)	48,558	±7,035	(X)	(X)	106,950	±15,107	(X)	(X)	33,586	±13,546	(X)	(X)	24,342	±6,389	(X)	(X)	44,779	±10,823	(X)	(X)	86,329	±11,892	(X)	(X)	46,377	±5,069	(X)	(X)	51,559	±8,049	(X)	(X)	66,097	±13,106	(X)	(X)	24,701
Median earnings for male full-time, year-round workers (dollars)	66,731	±15,556	(X)	(X)	99,833	±18,464	(X)	(X)	65,483	±31,842	(X)	(X)	91,595	±18,080	(X)	(X)	137,692	±25,500	(X)	(X)	53,153	±13,141	(X)	(X)	47,000	±20,986	(X)	(X)	85,927	±15,111	(X)	(X)	106,996	±21,184	(X)	(X)	90,402	±16,497	(X)	(X)	64,848	±22,349	(X)	(X)	91,429	±62,208	(X)	(X)	48,160
Median earnings for female full-time, year-round workers (dollars)	54,412	±12,688	(X)	(X)	85,556	±23,020	(X)	(X)	61,096	±11,254	(X)	(X)	60,508	±11,950	(X)	(X)	113,145	±27,216	(X)	(X)	48,472	±32,104	(X)	(X)	45,816	±9,941	(X)	(X)	54,125	±22,195	(X)	(X)	90,077	±26,673	(X)	(X)	51,882	±7,250	(X)	(X)	62,886	±2,510	(X)	(X)	64,960	±20,626	(X)	(X)	41,154
HEALTH INSURANCE COVERAGE
Civilian noninstitutionalized population	3,741	±358	3,741	(X)	4,028	±325	4,028	(X)	4,729	±461	4,729	(X)	5,103	±536	5,103	(X)	2,592	±224	2,592	(X)	3,607	±376	3,607	(X)	5,515	±447	5,515	(X)	4,925	±444	4,925	(X)	4,571	±304	4,571	(X)	5,621	±503	5,621	(X)	5,161	±443	5,161	(X)	2,932	±305	2,932	(X)	3,204
With health insurance coverage	3,395	±316	90.8%	±4.4	3,788	±348	94.0%	±3.5	4,312	±496	91.2%	±5.8	4,745	±517	93.0%	±3.2	2,327	±199	89.8%	±5.7	2,978	±356	82.6%	±6.6	4,632	±522	84.0%	±4.8	4,344	±432	88.2%	±6.9	4,443	±301	97.2%	±1.8	5,128	±466	91.2%	±3.5	4,333	±443	84.0%	±5.2	2,739	±293	93.4%	±3.5	2,829
With private health insurance	2,473	±324	66.1%	±7.8	3,530	±329	87.6%	±4.2	3,574	±519	75.6%	±7.6	4,102	±473	80.4%	±4.3	2,048	±212	79.0%	±6.4	1,793	±263	49.7%	±7.5	2,004	±376	36.3%	±5.8	3,619	±474	73.5%	±8.6	4,047	±319	88.5%	±3.3	4,148	±498	73.8%	±6.6	3,428	±485	66.4%	±7.1	2,205	±341	75.2%	±7.0	1,360
With public coverage	1,265	±306	33.8%	±7.2	809	±135	20.1%	±3.3	1,338	±310	28.3%	±6.2	1,109	±262	21.7%	±4.9	730	±140	28.2%	±5.4	1,391	±364	38.6%	±8.6	2,921	±472	53.0%	±7.0	1,056	±346	21.4%	±7.2	783	±145	17.1%	±3.1	1,352	±335	24.1%	±5.8	1,257	±248	24.4%	±4.8	931	±165	31.8%	±5.7	1,693
No health insurance coverage	346	±176	9.2%	±4.4	240	±140	6.0%	±3.5	417	±276	8.8%	±5.8	358	±167	7.0%	±3.2	265	±159	10.2%	±5.7	629	±257	17.4%	±6.6	883	±250	16.0%	±4.8	581	±357	11.8%	±6.9	128	±82	2.8%	±1.8	493	±211	8.8%	±3.5	828	±283	16.0%	±5.2	193	±107	6.6%	±3.5	375
Civilian noninstitutionalized population under 18 years	231	±95	231	(X)	267	±112	267	(X)	400	±217	400	(X)	468	±206	468	(X)	211	±69	211	(X)	224	±143	224	(X)	661	±202	661	(X)	600	±215	600	(X)	334	±129	334	(X)	459	±148	459	(X)	339	±112	339	(X)	177	±25	177	(X)	296
No health insurance coverage	13	±20	5.6%	±7.8	0	±12	0.0%	±12.3	0	±12	0.0%	±8.4	0	±17	0.0%	±7.2	0	±12	0.0%	±15.2	26	±38	11.6%	±18.3	22	±34	3.3%	±5.5	73	±114	12.2%	±17.8	0	±12	0.0%	±9.9	44	±69	9.6%	±14.1	53	±91	15.6%	±23.7	0	±12	0.0%	±17.8	0
Civilian noninstitutionalized population 18 to 64 years	2,724	±338	2,724	(X)	3,043	±269	3,043	(X)	3,334	±344	3,334	(X)	3,815	±408	3,815	(X)	1,713	±214	1,713	(X)	2,845	±318	2,845	(X)	3,573	±324	3,573	(X)	3,623	±350	3,623	(X)	3,596	±243	3,596	(X)	4,534	±474	4,534	(X)	4,006	±379	4,006	(X)	2,106	±284	2,106	(X)	1,949
In labor force:	2,156	±269	2,156	(X)	2,670	±283	2,670	(X)	2,607	±363	2,607	(X)	3,351	±430	3,351	(X)	1,431	±223	1,431	(X)	2,256	±324	2,256	(X)	2,850	±299	2,850	(X)	3,049	±383	3,049	(X)	3,263	±230	3,263	(X)	3,927	±424	3,927	(X)	3,492	±352	3,492	(X)	1,602	±261	1,602	(X)	1,488
Employed:	1,998	±266	1,998	(X)	2,511	±304	2,511	(X)	2,450	±380	2,450	(X)	3,130	±445	3,130	(X)	1,268	±190	1,268	(X)	2,038	±324	2,038	(X)	2,505	±274	2,505	(X)	2,880	±374	2,880	(X)	3,186	±222	3,186	(X)	3,728	±424	3,728	(X)	3,346	±349	3,346	(X)	1,535	±259	1,535	(X)	1,308
With health insurance coverage	1,822	±274	91.2%	±5.3	2,271	±306	90.4%	±5.5	2,258	±374	92.2%	±7.3	2,809	±399	89.7%	±4.7	1,108	±184	87.4%	±7.4	1,707	±281	83.8%	±7.3	1,874	±297	74.8%	±7.8	2,534	±372	88.0%	±7.7	3,100	±224	97.3%	±2.4	3,445	±394	92.4%	±3.5	2,784	±359	83.2%	±6.6	1,448	±255	94.3%	±4.2	1,230
With private health insurance	1,683	±277	84.2%	±7.9	2,243	±295	89.3%	±5.3	2,115	±351	86.3%	±7.6	2,659	±380	85.0%	±4.2	1,108	±184	87.4%	±7.4	1,456	±256	71.4%	±9.1	1,339	±257	53.5%	±8.8	2,417	±395	83.9%	±8.8	3,047	±210	95.6%	±3.0	3,328	±404	89.3%	±4.3	2,548	±386	76.2%	±8.1	1,350	±257	87.9%	±7.0	977
With public coverage	186	±113	9.3%	±5.6	85	±57	3.4%	±2.2	228	±195	9.3%	±7.7	175	±101	5.6%	±3.2	0	±12	0.0%	±2.7	304	±177	14.9%	±8.2	647	±241	25.8%	±8.7	133	±112	4.6%	±4.0	80	±72	2.5%	±2.2	170	±109	4.6%	±3.0	266	±167	7.9%	±5.0	105	±91	6.8%	±5.9	271
No health insurance coverage	176	±107	8.8%	±5.3	240	±140	9.6%	±5.5	192	±185	7.8%	±7.3	321	±159	10.3%	±4.7	160	±98	12.6%	±7.4	331	±169	16.2%	±7.3	631	±201	25.2%	±7.8	346	±232	12.0%	±7.7	86	±77	2.7%	±2.4	283	±138	7.6%	±3.5	562	±231	16.8%	±6.6	87	±66	5.7%	±4.2	78
Unemployed:	158	±88	158	(X)	159	±91	159	(X)	157	±91	157	(X)	221	±116	221	(X)	163	±95	163	(X)	218	±108	218	(X)	345	±146	345	(X)	169	±107	169	(X)	77	±57	77	(X)	199	±126	199	(X)	146	±91	146	(X)	67	±49	67	(X)	180
With health insurance coverage	120	±76	75.9%	±20.2	159	±91	100.0%	±19.6	101	±109	64.3%	±53.2	204	±109	92.3%	±11.6	68	±61	41.7%	±32.8	132	±83	60.6%	±23.6	188	±109	54.5%	±20.1	122	±99	72.2%	±25.5	77	±57	100.0%	±34.6	162	±121	81.4%	±19.8	102	±86	69.9%	±27.3	56	±43	83.6%	±24.2	18
With private health insurance	74	±70	46.8%	±33.3	149	±90	93.7%	±11.3	37	±53	23.6%	±26.9	163	±104	73.8%	±23.0	68	±61	41.7%	±32.8	79	±57	36.2%	±21.2	93	±90	27.0%	±21.6	122	±99	72.2%	±25.5	77	±57	100.0%	±34.6	96	±102	48.2%	±35.9	102	±86	69.9%	±27.3	26	±30	38.8%	±36.8	18
With public coverage	46	±42	29.1%	±23.5	10	±17	6.3%	±11.3	64	±62	40.8%	±32.4	41	±47	18.6%	±19.8	0	±12	0.0%	±19.2	66	±62	30.3%	±24.2	95	±66	27.5%	±17.3	0	±12	0.0%	±18.6	0	±12	0.0%	±34.6	66	±66	33.2%	±31.3	0	±17	0.0%	±21.1	30	±33	44.8%	±42.8	0
No health insurance coverage	38	±36	24.1%	±20.2	0	±12	0.0%	±19.6	56	±73	35.7%	±53.2	17	±28	7.7%	±11.6	95	±81	58.3%	±32.8	86	±68	39.4%	±23.6	157	±93	45.5%	±20.1	47	±46	27.8%	±25.5	0	±12	0.0%	±34.6	37	±36	18.6%	±19.8	44	±40	30.1%	±27.3	11	±18	16.4%	±24.2	162
Not in labor force:	568	±215	568	(X)	373	±126	373	(X)	727	±259	727	(X)	464	±208	464	(X)	282	±78	282	(X)	589	±141	589	(X)	723	±196	723	(X)	574	±169	574	(X)	333	±107	333	(X)	607	±246	607	(X)	514	±194	514	(X)	504	±158	504	(X)	461
With health insurance coverage	449	±195	79.0%	±14.6	373	±126	100.0%	±9.0	687	±257	94.5%	±6.7	444	±202	95.7%	±6.5	272	±80	96.5%	±5.5	403	±116	68.4%	±14.1	650	±190	89.9%	±8.9	459	±163	80.0%	±20.0	291	±97	87.4%	±10.7	478	±229	78.7%	±17.0	345	±142	67.1%	±14.2	426	±141	84.5%	±12.4	326
With private health insurance	268	±172	47.2%	±21.1	330	±107	88.5%	±11.8	567	±246	78.0%	±11.1	430	±200	92.7%	±11.4	241	±74	85.5%	±12.7	67	±49	11.4%	±8.7	246	±119	34.0%	±14.2	389	±157	67.8%	±23.4	277	±101	83.2%	±11.5	189	±88	31.1%	±14.9	277	±119	53.9%	±16.5	319	±123	63.3%	±16.6	69
With public coverage	181	±118	31.9%	±19.3	43	±50	11.5%	±11.8	130	±72	17.9%	±10.2	28	±36	6.0%	±7.0	31	±36	11.0%	±12.2	360	±120	61.1%	±14.4	404	±155	55.9%	±14.4	110	±114	19.2%	±18.7	27	±33	8.1%	±11.1	302	±206	49.8%	±21.1	103	±93	20.0%	±15.0	131	±87	26.0%	±15.6	263
No health insurance coverage	119	±87	21.0%	±14.6	0	±12	0.0%	±9.0	40	±48	5.5%	±6.7	20	±31	4.3%	±6.5	10	±15	3.5%	±5.5	186	±101	31.6%	±14.1	73	±67	10.1%	±8.9	115	±121	20.0%	±20.0	42	±39	12.6%	±10.7	129	±112	21.3%	±17.0	169	±104	32.9%	±14.2	78	±68	15.5%	±12.4	135
PERCENTAGE OF FAMILIES AND PEOPLE WHOSE INCOME IN THE PAST 12 MONTHS IS BELOW THE POVERTY LEVEL
All families	(X)	(X)	6.8%	±8.2	(X)	(X)	1.2%	±2.1	(X)	(X)	5.8%	±6.1	(X)	(X)	0.0%	±4.2	(X)	(X)	0.0%	±5.2	(X)	(X)	24.4%	±13.6	(X)	(X)	17.0%	±9.6	(X)	(X)	18.3%	±12.0	(X)	(X)	9.1%	±8.4	(X)	(X)	13.2%	±10.3	(X)	(X)	3.4%	±4.4	(X)	(X)	14.4%	±8.1	(X)
With related children under 18 years	(X)	(X)	0.0%	±23.9	(X)	(X)	4.3%	±7.8	(X)	(X)	18.5%	±21.1	(X)	(X)	0.0%	±10.2	(X)	(X)	0.0%	±18.5	(X)	(X)	48.3%	±30.2	(X)	(X)	27.6%	±16.5	(X)	(X)	28.3%	±25.7	(X)	(X)	17.1%	±21.0	(X)	(X)	26.7%	±23.2	(X)	(X)	9.0%	±16.8	(X)	(X)	14.2%	±22.4	(X)
With related children under 5 years only	(X)	(X)	0.0%	±60.4	(X)	(X)	0.0%	±26.7	(X)	(X)	0.0%	±30.1	(X)	(X)	0.0%	±23.3	(X)	(X)	0.0%	±29.7	(X)	(X)	0.0%	±72.5	(X)	(X)	57.8%	±35.4	(X)	(X)	0.0%	±67.2	(X)	(X)	20.6%	±33.5	(X)	(X)	38.0%	±41.2	(X)	(X)	0.0%	±55.3	(X)	(X)	0.0%	±31.4	(X)
Married couple families	(X)	(X)	8.2%	±9.9	(X)	(X)	1.4%	±2.4	(X)	(X)	6.2%	±6.5	(X)	(X)	0.0%	±4.7	(X)	(X)	0.0%	±5.3	(X)	(X)	17.8%	±15.6	(X)	(X)	15.6%	±10.5	(X)	(X)	11.8%	±12.2	(X)	(X)	4.0%	±6.2	(X)	(X)	10.4%	±9.7	(X)	(X)	2.7%	±5.0	(X)	(X)	9.0%	±8.5	(X)
With related children under 18 years	(X)	(X)	0.0%	±23.9	(X)	(X)	5.1%	±9.1	(X)	(X)	17.9%	±21.8	(X)	(X)	0.0%	±10.9	(X)	(X)	0.0%	±18.5	(X)	(X)	30.4%	±38.9	(X)	(X)	21.2%	±14.8	(X)	(X)	23.3%	±30.6	(X)	(X)	14.3%	±22.3	(X)	(X)	20.8%	±25.6	(X)	(X)	11.9%	±21.3	(X)	(X)	15.1%	±28.5	(X)
With related children under 5 years only	(X)	(X)	0.0%	±60.4	(X)	(X)	0.0%	±26.7	(X)	(X)	0.0%	±30.1	(X)	(X)	0.0%	±23.3	(X)	(X)	0.0%	±29.7	(X)	(X)	0.0%	±72.5	(X)	(X)	100.0%	±50.6	(X)	(X)	0.0%	±67.2	(X)	(X)	0.0%	±34.6	(X)	(X)	46.2%	±51.1	(X)	(X)	0.0%	±55.3	(X)	(X)	0.0%	±44.4	(X)
Families with female householder, no husband present	(X)	(X)	0.0%	±40.8	(X)	(X)	0.0%	±51.3	(X)	(X)	0.0%	±25.4	(X)	(X)	0.0%	±49.9	(X)	(X)	0.0%	±92.8	(X)	(X)	50.0%	±32.7	(X)	(X)	26.7%	±23.3	(X)	(X)	45.1%	±39.3	(X)	(X)	24.4%	±26.1	(X)	(X)	27.6%	±36.2	(X)	(X)	5.8%	±9.6	(X)	(X)	22.4%	±30.6	(X)
With related children under 18 years	(X)	(X)	-	**	(X)	(X)	-	**	(X)	(X)	0.0%	±92.8	(X)	(X)	0.0%	±62.8	(X)	(X)	-	**	(X)	(X)	61.3%	±45.4	(X)	(X)	38.9%	±33.6	(X)	(X)	42.9%	±55.3	(X)	(X)	25.0%	±33.8	(X)	(X)	44.0%	±49.8	(X)	(X)	0.0%	±48.1	(X)	(X)	0.0%	±92.8	(X)
With related children under 5 years only	(X)	(X)	-	**	(X)	(X)	-	**	(X)	(X)	-	**	(X)	(X)	-	**	(X)	(X)	-	**	(X)	(X)	-	**	(X)	(X)	0.0%	±59.2	(X)	(X)	-	**	(X)	(X)	100.0%	±68.8	(X)	(X)	0.0%	±64.2	(X)	(X)	-	**	(X)	(X)	0.0%	±92.8	(X)
All people	(X)	(X)	13.5%	±5.6	(X)	(X)	4.9%	±2.5	(X)	(X)	14.1%	±7.6	(X)	(X)	7.7%	±4.5	(X)	(X)	3.9%	±2.7	(X)	(X)	24.5%	±8.9	(X)	(X)	22.5%	±6.4	(X)	(X)	16.5%	±6.7	(X)	(X)	10.2%	±3.6	(X)	(X)	12.6%	±5.7	(X)	(X)	11.6%	±4.3	(X)	(X)	14.8%	±5.5	(X)
Under 18 years	(X)	(X)	0.0%	±14.8	(X)	(X)	6.0%	±10.7	(X)	(X)	23.3%	±25.6	(X)	(X)	0.2%	±0.6	(X)	(X)	0.0%	±15.2	(X)	(X)	62.5%	±32.1	(X)	(X)	32.3%	±20.4	(X)	(X)	20.0%	±20.1	(X)	(X)	12.6%	±16.4	(X)	(X)	31.6%	±27.1	(X)	(X)	8.6%	±16.4	(X)	(X)	28.8%	±23.9	(X)
Related children under 18 years	(X)	(X)	0.0%	±14.8	(X)	(X)	6.0%	±10.7	(X)	(X)	23.3%	±25.6	(X)	(X)	0.0%	±7.5	(X)	(X)	0.0%	±15.2	(X)	(X)	62.5%	±32.1	(X)	(X)	30.4%	±21.1	(X)	(X)	20.0%	±20.1	(X)	(X)	12.6%	±16.4	(X)	(X)	31.6%	±27.1	(X)	(X)	8.6%	±16.4	(X)	(X)	21.7%	±28.1	(X)
Related children under 5 years	(X)	(X)	0.0%	±39.1	(X)	(X)	0.0%	±17.8	(X)	(X)	6.3%	±12.7	(X)	(X)	0.0%	±14.1	(X)	(X)	0.0%	±26.3	(X)	(X)	32.0%	±65.9	(X)	(X)	33.3%	±24.6	(X)	(X)	0.0%	±41.9	(X)	(X)	13.0%	±22.4	(X)	(X)	51.3%	±43.9	(X)	(X)	0.0%	±42.7	(X)	(X)	0.0%	±26.7	(X)
Related children 5 to 17 years	(X)	(X)	0.0%	±19.9	(X)	(X)	17.8%	±32.1	(X)	(X)	53.5%	±39.6	(X)	(X)	0.0%	±14.5	(X)	(X)	0.0%	±29.0	(X)	(X)	66.3%	±31.8	(X)	(X)	29.7%	±25.5	(X)	(X)	22.0%	±24.4	(X)	(X)	12.2%	±19.2	(X)	(X)	16.8%	±22.7	(X)	(X)	10.1%	±19.6	(X)	(X)	68.6%	±38.1	(X)
18 years and over	(X)	(X)	14.3%	±5.9	(X)	(X)	4.8%	±2.5	(X)	(X)	13.2%	±6.7	(X)	(X)	8.5%	±4.9	(X)	(X)	4.3%	±2.9	(X)	(X)	22.0%	±7.1	(X)	(X)	21.2%	±5.8	(X)	(X)	16.1%	±5.6	(X)	(X)	10.0%	±3.1	(X)	(X)	11.0%	±4.2	(X)	(X)	11.8%	±4.3	(X)	(X)	13.9%	±5.2	(X)
18 to 64 years	(X)	(X)	10.6%	±6.2	(X)	(X)	5.1%	±2.9	(X)	(X)	13.7%	±7.6	(X)	(X)	8.5%	±5.7	(X)	(X)	5.4%	±3.9	(X)	(X)	20.7%	±7.7	(X)	(X)	17.7%	±6.0	(X)	(X)	13.4%	±6.3	(X)	(X)	4.5%	±2.6	(X)	(X)	10.1%	±4.4	(X)	(X)	11.8%	±4.7	(X)	(X)	14.3%	±6.1	(X)
65 years and over	(X)	(X)	27.2%	±14.6	(X)	(X)	3.3%	±3.5	(X)	(X)	11.7%	±7.6	(X)	(X)	8.4%	±6.3	(X)	(X)	1.5%	±2.5	(X)	(X)	29.2%	±13.9	(X)	(X)	30.8%	±11.3	(X)	(X)	30.1%	±12.4	(X)	(X)	40.7%	±15.3	(X)	(X)	17.0%	±13.4	(X)	(X)	11.8%	±10.3	(X)	(X)	12.6%	±10.8	(X)
People in families	(X)	(X)	4.9%	±5.9	(X)	(X)	2.0%	±3.4	(X)	(X)	9.6%	±10.3	(X)	(X)	0.0%	±1.5	(X)	(X)	0.0%	±2.2	(X)	(X)	28.3%	±15.5	(X)	(X)	16.3%	±8.9	(X)	(X)	16.2%	±11.4	(X)	(X)	9.8%	±9.0	(X)	(X)	12.7%	±10.6	(X)	(X)	3.7%	±5.3	(X)	(X)	15.9%	±9.2	(X)
Unrelated individuals 15 years and over	(X)	(X)	20.0%	±8.8	(X)	(X)	7.0%	±3.8	(X)	(X)	19.5%	±9.0	(X)	(X)	14.3%	±7.5	(X)	(X)	10.2%	±6.7	(X)	(X)	20.3%	±7.7	(X)	(X)	36.2%	±7.7	(X)	(X)	16.9%	±5.7	(X)	(X)	10.3%	±3.4	(X)	(X)	12.6%	±4.8	(X)	(X)	18.4%	±7.6	(X)	(X)	13.6%	±7.5	(X)
[truncated: 739 more columns]
