# Supplementary material for: Estimating the Health Effects of Adding Bicycle and Pedestrian Paths at the Census Tract Level: Multiple Model Comparison
Source: JMIR Public Health Surveill. 2022 Aug 24;8(8):e37379. doi: 10.2196/37379 (PMC9453587; doi:10.2196/37379)
Supplement: Multimedia Appendix 1 [file publichealth_v8i8e37379_app1.zip › appendix_1/san-francisco/DP03-ECONOMIC/2014/ACS_2014_DP03_data.csv]

Label (Grouping)	Census Tract 101, San Francisco County, California!!Estimate	Census Tract 101, San Francisco County, California!!Margin of Error	Census Tract 101, San Francisco County, California!!Percent	Census Tract 101, San Francisco County, California!!Percent Margin of Error	Census Tract 102, San Francisco County, California!!Estimate	Census Tract 102, San Francisco County, California!!Margin of Error	Census Tract 102, San Francisco County, California!!Percent	Census Tract 102, San Francisco County, California!!Percent Margin of Error	Census Tract 103, San Francisco County, California!!Estimate	Census Tract 103, San Francisco County, California!!Margin of Error	Census Tract 103, San Francisco County, California!!Percent	Census Tract 103, San Francisco County, California!!Percent Margin of Error	Census Tract 104, San Francisco County, California!!Estimate	Census Tract 104, San Francisco County, California!!Margin of Error	Census Tract 104, San Francisco County, California!!Percent	Census Tract 104, San Francisco County, California!!Percent Margin of Error	Census Tract 105, San Francisco County, California!!Estimate	Census Tract 105, San Francisco County, California!!Margin of Error	Census Tract 105, San Francisco County, California!!Percent	Census Tract 105, San Francisco County, California!!Percent Margin of Error	Census Tract 106, San Francisco County, California!!Estimate	Census Tract 106, San Francisco County, California!!Margin of Error	Census Tract 106, San Francisco County, California!!Percent	Census Tract 106, San Francisco County, California!!Percent Margin of Error	Census Tract 107, San Francisco County, California!!Estimate	Census Tract 107, San Francisco County, California!!Margin of Error	Census Tract 107, San Francisco County, California!!Percent	Census Tract 107, San Francisco County, California!!Percent Margin of Error	Census Tract 108, San Francisco County, California!!Estimate	Census Tract 108, San Francisco County, California!!Margin of Error	Census Tract 108, San Francisco County, California!!Percent	Census Tract 108, San Francisco County, California!!Percent Margin of Error	Census Tract 109, San Francisco County, California!!Estimate	Census Tract 109, San Francisco County, California!!Margin of Error	Census Tract 109, San Francisco County, California!!Percent	Census Tract 109, San Francisco County, California!!Percent Margin of Error	Census Tract 110, San Francisco County, California!!Estimate	Census Tract 110, San Francisco County, California!!Margin of Error	Census Tract 110, San Francisco County, California!!Percent	Census Tract 110, San Francisco County, California!!Percent Margin of Error	Census Tract 111, San Francisco County, California!!Estimate	Census Tract 111, San Francisco County, California!!Margin of Error	Census Tract 111, San Francisco County, California!!Percent	Census Tract 111, San Francisco County, California!!Percent Margin of Error	Census Tract 112, San Francisco County, California!!Estimate	Census Tract 112, San Francisco County, California!!Margin of Error	Census Tract 112, San Francisco County, California!!Percent	Census Tract 112, San Francisco County, California!!Percent Margin of Error	Census Tract 113, San Francisco County, California!!Estimate
EMPLOYMENT STATUS
Population 16 years and over	3,583	±315	3,583	(X)	3,970	±341	3,970	(X)	3,898	±424	3,898	(X)	4,798	±496	4,798	(X)	2,388	±187	2,388	(X)	3,404	±343	3,404	(X)	4,911	±380	4,911	(X)	4,410	±387	4,410	(X)	4,477	±249	4,477	(X)	5,075	±529	5,075	(X)	4,800	±406	4,800	(X)	2,931	±307	2,931	(X)	2,848
In labor force	2,374	±238	66.3%	±4.3	2,865	±305	72.2%	±4.6	2,540	±316	65.2%	±6.5	3,666	±437	76.4%	±5.3	1,531	±178	64.1%	±5.7	2,159	±361	63.4%	±5.7	2,855	±312	58.1%	±4.0	3,152	±339	71.5%	±4.2	3,473	±263	77.6%	±3.3	4,064	±514	80.1%	±4.0	3,682	±391	76.7%	±4.4	1,857	±279	63.4%	±7.2	1,468
Civilian labor force	2,374	±238	66.3%	±4.3	2,865	±305	72.2%	±4.6	2,540	±316	65.2%	±6.5	3,666	±437	76.4%	±5.3	1,531	±178	64.1%	±5.7	2,146	±361	63.0%	±5.7	2,855	±312	58.1%	±4.0	3,152	±339	71.5%	±4.2	3,473	±263	77.6%	±3.3	4,064	±514	80.1%	±4.0	3,608	±408	75.2%	±4.7	1,857	±279	63.4%	±7.2	1,468
Employed	2,205	±240	61.5%	±5.1	2,742	±313	69.1%	±5.1	2,437	±310	62.5%	±6.6	3,399	±442	70.8%	±5.6	1,372	±187	57.5%	±5.9	1,964	±370	57.7%	±6.3	2,596	±300	52.9%	±4.2	3,021	±346	68.5%	±4.3	3,350	±256	74.8%	±3.5	3,831	±508	75.5%	±4.8	3,504	±405	73.0%	±4.9	1,757	±285	59.9%	±7.5	1,440
Unemployed	169	±95	4.7%	±2.6	123	±80	3.1%	±2.0	103	±67	2.6%	±1.7	267	±117	5.6%	±2.5	159	±85	6.7%	±3.6	182	±90	5.3%	±2.7	259	±111	5.3%	±2.2	131	±96	3.0%	±2.2	123	±82	2.7%	±1.8	233	±151	4.6%	±3.0	104	±64	2.2%	±1.3	100	±60	3.4%	±2.0	28
Armed Forces	0	±12	0.0%	±1.0	0	±12	0.0%	±0.9	0	±12	0.0%	±0.9	0	±17	0.0%	±0.7	0	±12	0.0%	±1.5	13	±20	0.4%	±0.6	0	±17	0.0%	±0.7	0	±12	0.0%	±0.8	0	±12	0.0%	±0.8	0	±17	0.0%	±0.7	74	±110	1.5%	±2.3	0	±12	0.0%	±1.2	0
Not in labor force	1,209	±199	33.7%	±4.3	1,105	±205	27.8%	±4.6	1,358	±325	34.8%	±6.5	1,132	±286	23.6%	±5.3	857	±155	35.9%	±5.7	1,245	±163	36.6%	±5.7	2,056	±239	41.9%	±4.0	1,258	±208	28.5%	±4.2	1,004	±147	22.4%	±3.3	1,011	±204	19.9%	±4.0	1,118	±226	23.3%	±4.4	1,074	±244	36.6%	±7.2	1,380
Civilian labor force	2,374	±238	2,374	(X)	2,865	±305	2,865	(X)	2,540	±316	2,540	(X)	3,666	±437	3,666	(X)	1,531	±178	1,531	(X)	2,146	±361	2,146	(X)	2,855	±312	2,855	(X)	3,152	±339	3,152	(X)	3,473	±263	3,473	(X)	4,064	±514	4,064	(X)	3,608	±408	3,608	(X)	1,857	±279	1,857	(X)	1,468
Percent Unemployed	(X)	(X)	7.1%	±3.9	(X)	(X)	4.3%	±2.8	(X)	(X)	4.1%	±2.6	(X)	(X)	7.3%	±3.2	(X)	(X)	10.4%	±5.5	(X)	(X)	8.5%	±4.4	(X)	(X)	9.1%	±3.7	(X)	(X)	4.2%	±3.1	(X)	(X)	3.5%	±2.3	(X)	(X)	5.7%	±3.7	(X)	(X)	2.9%	±1.8	(X)	(X)	5.4%	±3.3	(X)
Females 16 years and over	1,682	±200	1,682	(X)	1,923	±234	1,923	(X)	1,949	±357	1,949	(X)	2,255	±396	2,255	(X)	1,128	±133	1,128	(X)	1,576	±273	1,576	(X)	2,716	±306	2,716	(X)	2,546	±310	2,546	(X)	2,662	±276	2,662	(X)	2,538	±387	2,538	(X)	2,253	±325	2,253	(X)	1,416	±175	1,416	(X)	1,452
In labor force	936	±154	55.6%	±6.1	1,392	±196	72.4%	±6.3	1,219	±285	62.5%	±7.8	1,596	±425	70.8%	±9.4	641	±104	56.8%	±8.2	989	±273	62.8%	±8.5	1,434	±235	52.8%	±5.9	1,729	±261	67.9%	±6.0	1,970	±288	74.0%	±4.7	1,988	±371	78.3%	±7.2	1,618	±292	71.8%	±7.8	767	±150	54.2%	±8.9	642
Civilian labor force	936	±154	55.6%	±6.1	1,392	±196	72.4%	±6.3	1,219	±285	62.5%	±7.8	1,596	±425	70.8%	±9.4	641	±104	56.8%	±8.2	989	±273	62.8%	±8.5	1,434	±235	52.8%	±5.9	1,729	±261	67.9%	±6.0	1,970	±288	74.0%	±4.7	1,988	±371	78.3%	±7.2	1,618	±292	71.8%	±7.8	767	±150	54.2%	±8.9	642
Employed	884	±156	52.6%	±6.4	1,350	±200	70.2%	±6.8	1,147	±285	58.9%	±7.7	1,489	±421	66.0%	±10.2	584	±88	51.8%	±7.9	962	±272	61.0%	±8.8	1,334	±226	49.1%	±6.1	1,683	±266	66.1%	±6.6	1,864	±282	70.0%	±5.0	1,936	±361	76.3%	±7.2	1,576	±285	70.0%	±7.9	722	±147	51.0%	±8.7	636
Own children under 6 years	86	±52	86	(X)	175	±100	175	(X)	256	±196	256	(X)	264	±141	264	(X)	112	±53	112	(X)	35	±36	35	(X)	91	±70	91	(X)	78	±53	78	(X)	158	±106	158	(X)	126	±97	126	(X)	170	±78	170	(X)	114	±41	114	(X)	0
All parents in family in labor force	86	±52	100.0%	±32.1	111	±76	63.4%	±27.2	170	±153	66.4%	±29.3	96	±87	36.4%	±29.4	48	±62	42.9%	±43.8	16	±20	45.7%	±54.3	72	±64	79.1%	±24.4	13	±22	16.7%	±26.2	97	±83	61.4%	±38.2	82	±81	65.1%	±36.5	103	±76	60.6%	±38.0	102	±44	89.5%	±19.5	0
Own children 6 to 17 years	138	±58	138	(X)	84	±64	84	(X)	192	±72	192	(X)	208	±103	208	(X)	116	±57	116	(X)	239	±81	239	(X)	395	±119	395	(X)	357	±114	357	(X)	145	±102	145	(X)	137	±88	137	(X)	102	±63	102	(X)	57	±53	57	(X)	281
All parents in family in labor force	110	±54	79.7%	±27.0	47	±44	56.0%	±41.4	121	±76	63.0%	±29.7	135	±91	64.9%	±37.5	103	±53	88.8%	±16.0	214	±77	89.5%	±11.7	395	±119	100.0%	±8.5	228	±145	63.9%	±26.5	128	±99	88.3%	±20.0	137	±88	100.0%	±22.3	83	±64	81.4%	±30.7	38	±48	66.7%	±38.3	156
COMMUTING TO WORK
Workers 16 years and over	2,154	±249	2,154	(X)	2,672	±316	2,672	(X)	2,336	±314	2,336	(X)	3,371	±441	3,371	(X)	1,345	±182	1,345	(X)	1,910	±373	1,910	(X)	2,545	±302	2,545	(X)	2,955	±330	2,955	(X)	3,333	±249	3,333	(X)	3,685	±418	3,685	(X)	3,446	±401	3,446	(X)	1,757	±285	1,757	(X)	1,394
Car, truck, or van -- drove alone	686	±222	31.8%	±9.1	768	±235	28.7%	±8.4	481	±164	20.6%	±6.8	1,070	±320	31.7%	±9.1	411	±167	30.6%	±10.8	344	±143	18.0%	±7.0	445	±172	17.5%	±5.9	741	±232	25.1%	±6.8	716	±181	21.5%	±5.3	761	±312	20.7%	±7.5	513	±233	14.9%	±6.4	338	±118	19.2%	±7.0	150
Car, truck, or van -- carpooled	130	±89	6.0%	±4.0	152	±93	5.7%	±3.3	106	±78	4.5%	±3.3	187	±128	5.5%	±3.7	101	±79	7.5%	±5.7	31	±35	1.6%	±1.8	81	±66	3.2%	±2.5	82	±73	2.8%	±2.6	273	±155	8.2%	±4.7	371	±350	10.1%	±9.0	175	±110	5.1%	±3.1	118	±99	6.7%	±5.6	33
Public transportation (excluding taxicab)	537	±157	24.9%	±6.1	928	±275	34.7%	±8.8	615	±222	26.3%	±8.1	665	±267	19.7%	±7.2	204	±75	15.2%	±6.0	553	±212	29.0%	±7.9	747	±187	29.4%	±6.0	719	±203	24.3%	±6.9	1,218	±217	36.5%	±6.5	1,602	±359	43.5%	±10.1	1,320	±301	38.3%	±7.3	566	±241	32.2%	±12.2	434
Walked	363	±139	16.9%	±6.9	314	±117	11.8%	±4.4	687	±231	29.4%	±9.2	1,074	±281	31.9%	±7.3	531	±127	39.5%	±8.3	833	±233	43.6%	±8.5	1,000	±229	39.3%	±8.1	978	±271	33.1%	±7.6	577	±196	17.3%	±5.4	526	±224	14.3%	±6.5	970	±211	28.1%	±6.5	501	±259	28.5%	±12.5	671
Other means	129	±89	6.0%	±4.1	157	±101	5.9%	±3.6	105	±86	4.5%	±3.7	109	±92	3.2%	±2.7	47	±44	3.5%	±3.2	56	±61	2.9%	±3.2	136	±95	5.3%	±3.9	102	±84	3.5%	±2.8	181	±88	5.4%	±2.5	301	±151	8.2%	±4.3	265	±165	7.7%	±4.6	62	±48	3.5%	±2.7	21
Worked at home	309	±101	14.3%	±4.7	353	±134	13.2%	±4.9	342	±146	14.6%	±6.1	266	±145	7.9%	±4.0	51	±38	3.8%	±2.9	93	±80	4.9%	±4.5	136	±83	5.3%	±3.2	333	±138	11.3%	±4.9	368	±187	11.0%	±5.5	124	±116	3.4%	±3.1	203	±101	5.9%	±2.7	172	±114	9.8%	±6.7	85
Mean travel time to work (minutes)	30.6	±4.0	(X)	(X)	26.6	±3.2	(X)	(X)	26.1	±2.2	(X)	(X)	29.1	±2.8	(X)	(X)	26.6	±4.0	(X)	(X)	26.7	±2.2	(X)	(X)	27.4	±2.9	(X)	(X)	27.7	±2.8	(X)	(X)	29.3	±2.8	(X)	(X)	31.5	±2.8	(X)	(X)	26.8	±3.2	(X)	(X)	26.9	±4.2	(X)	(X)	27.9
OCCUPATION
Civilian employed population 16 years and over	2,205	±240	2,205	(X)	2,742	±313	2,742	(X)	2,437	±310	2,437	(X)	3,399	±442	3,399	(X)	1,372	±187	1,372	(X)	1,964	±370	1,964	(X)	2,596	±300	2,596	(X)	3,021	±346	3,021	(X)	3,350	±256	3,350	(X)	3,831	±508	3,831	(X)	3,504	±405	3,504	(X)	1,757	±285	1,757	(X)	1,440
Management, business, science, and arts occupations	1,275	±167	57.8%	±7.2	1,929	±287	70.4%	±6.7	1,491	±264	61.2%	±8.0	1,911	±366	56.2%	±8.1	928	±154	67.6%	±8.5	733	±208	37.3%	±8.3	785	±165	30.2%	±6.3	1,553	±314	51.4%	±9.3	2,080	±242	62.1%	±6.5	2,401	±438	62.7%	±7.1	1,757	±320	50.1%	±6.8	1,125	±242	64.0%	±11.6	521
Service occupations	386	±138	17.5%	±5.9	140	±79	5.1%	±2.9	282	±127	11.6%	±5.2	623	±292	18.3%	±8.3	98	±82	7.1%	±5.7	675	±291	34.4%	±11.0	989	±218	38.1%	±7.5	460	±193	15.2%	±5.8	164	±82	4.9%	±2.3	362	±136	9.4%	±3.7	732	±281	20.9%	±7.3	252	±122	14.3%	±6.1	457
Sales and office occupations	343	±156	15.6%	±6.2	607	±171	22.1%	±5.9	520	±191	21.3%	±7.3	604	±193	17.8%	±5.5	222	±77	16.2%	±5.5	485	±131	24.7%	±7.5	501	±217	19.3%	±7.1	802	±262	26.5%	±8.0	1,041	±223	31.1%	±6.0	888	±248	23.2%	±5.1	829	±220	23.7%	±6.3	339	±220	19.3%	±11.7	360
Natural resources, construction, and maintenance occupations	102	±56	4.6%	±2.7	0	±12	0.0%	±1.3	66	±48	2.7%	±2.0	93	±88	2.7%	±2.6	53	±67	3.9%	±4.6	0	±12	0.0%	±1.8	88	±77	3.4%	±2.9	53	±54	1.8%	±1.9	12	±19	0.4%	±0.6	44	±70	1.1%	±1.8	90	±88	2.6%	±2.5	9	±13	0.5%	±0.7	35
Production, transportation, and material moving occupations	99	±68	4.5%	±2.9	66	±68	2.4%	±2.4	78	±95	3.2%	±3.7	168	±110	4.9%	±3.0	71	±54	5.2%	±3.9	71	±52	3.6%	±2.7	233	±124	9.0%	±4.8	153	±98	5.1%	±3.2	53	±47	1.6%	±1.4	136	±105	3.5%	±2.8	96	±88	2.7%	±2.5	32	±29	1.8%	±1.7	67
INDUSTRY
Civilian employed population 16 years and over	2,205	±240	2,205	(X)	2,742	±313	2,742	(X)	2,437	±310	2,437	(X)	3,399	±442	3,399	(X)	1,372	±187	1,372	(X)	1,964	±370	1,964	(X)	2,596	±300	2,596	(X)	3,021	±346	3,021	(X)	3,350	±256	3,350	(X)	3,831	±508	3,831	(X)	3,504	±405	3,504	(X)	1,757	±285	1,757	(X)	1,440
Agriculture, forestry, fishing and hunting, and mining	15	±24	0.7%	±1.1	0	±12	0.0%	±1.3	0	±12	0.0%	±1.4	0	±17	0.0%	±1.0	0	±12	0.0%	±2.5	0	±12	0.0%	±1.8	0	±17	0.0%	±1.3	0	±12	0.0%	±1.1	0	±12	0.0%	±1.0	0	±17	0.0%	±0.9	0	±17	0.0%	±1.0	13	±20	0.7%	±1.2	0
Construction	36	±36	1.6%	±1.6	6	±13	0.2%	±0.4	96	±60	3.9%	±2.5	70	±86	2.1%	±2.6	66	±68	4.8%	±4.7	12	±22	0.6%	±1.2	88	±77	3.4%	±2.9	62	±60	2.1%	±2.0	0	±12	0.0%	±1.0	79	±79	2.1%	±2.1	10	±15	0.3%	±0.4	92	±101	5.2%	±5.5	35
Manufacturing	151	±107	6.8%	±4.6	189	±109	6.9%	±3.9	122	±70	5.0%	±2.9	90	±57	2.6%	±1.8	72	±47	5.2%	±3.3	39	±32	2.0%	±1.7	226	±110	8.7%	±4.2	195	±119	6.5%	±3.9	247	±124	7.4%	±3.7	167	±124	4.4%	±3.2	121	±85	3.5%	±2.3	39	±32	2.2%	±1.9	100
Wholesale trade	45	±71	2.0%	±3.1	114	±113	4.2%	±4.0	43	±42	1.8%	±1.7	34	±40	1.0%	±1.2	37	±35	2.7%	±2.6	0	±12	0.0%	±1.8	40	±58	1.5%	±2.3	0	±12	0.0%	±1.1	44	±63	1.3%	±1.9	75	±63	2.0%	±1.7	84	±90	2.4%	±2.5	19	±22	1.1%	±1.2	32
Retail trade	273	±123	12.4%	±5.3	239	±123	8.7%	±4.5	308	±153	12.6%	±6.5	309	±187	9.1%	±5.2	46	±44	3.4%	±3.1	278	±107	14.2%	±5.7	314	±184	12.1%	±6.5	381	±167	12.6%	±5.2	423	±224	12.6%	±6.5	425	±183	11.1%	±4.5	157	±89	4.5%	±2.6	97	±88	5.5%	±4.8	187
Transportation and warehousing, and utilities	31	±50	1.4%	±2.3	52	±52	1.9%	±1.9	103	±111	4.2%	±4.4	158	±94	4.6%	±2.7	41	±36	3.0%	±2.6	28	±28	1.4%	±1.4	17	±20	0.7%	±0.8	158	±127	5.2%	±4.1	58	±49	1.7%	±1.5	104	±65	2.7%	±1.7	92	±65	2.6%	±1.9	16	±19	0.9%	±1.1	18
Information	56	±56	2.5%	±2.5	187	±100	6.8%	±3.5	192	±140	7.9%	±5.5	58	±50	1.7%	±1.5	57	±43	4.2%	±3.0	54	±41	2.7%	±2.1	126	±89	4.9%	±3.5	178	±102	5.9%	±3.4	334	±171	10.0%	±4.9	232	±142	6.1%	±3.4	238	±130	6.8%	±3.6	74	±61	4.2%	±3.3	64
Finance and insurance, and real estate and rental and leasing	320	±131	14.5%	±5.9	379	±136	13.8%	±5.0	255	±135	10.5%	±5.2	471	±200	13.9%	±5.6	340	±115	24.8%	±7.8	214	±124	10.9%	±6.0	185	±90	7.1%	±3.5	212	±107	7.0%	±3.5	431	±219	12.9%	±6.6	399	±190	10.4%	±4.9	482	±184	13.8%	±5.4	468	±180	26.6%	±10.9	110
Professional, scientific, and management, and administrative and waste management services	374	±126	17.0%	±6.1	1,128	±306	41.1%	±9.8	634	±170	26.0%	±6.4	938	±275	27.6%	±7.3	366	±96	26.7%	±7.1	443	±155	22.6%	±7.1	429	±139	16.5%	±5.1	900	±241	29.8%	±7.6	1,108	±262	33.1%	±7.7	1,186	±288	31.0%	±6.4	1,053	±298	30.1%	±6.5	435	±143	24.8%	±7.3	286
Educational services, and health care and social assistance	492	±155	22.3%	±6.6	190	±104	6.9%	±3.7	331	±164	13.6%	±6.3	489	±175	14.4%	±4.7	200	±92	14.6%	±6.3	268	±213	13.6%	±9.7	479	±179	18.5%	±6.1	233	±103	7.7%	±3.4	314	±130	9.4%	±4.0	690	±244	18.0%	±5.5	401	±155	11.4%	±4.5	146	±80	8.3%	±4.5	238
Arts, entertainment, and recreation, and accommodation and food services	308	±113	14.0%	±5.0	168	±101	6.1%	±3.6	224	±106	9.2%	±4.3	479	±308	14.1%	±9.3	54	±49	3.9%	±3.6	437	±184	22.3%	±8.2	438	±153	16.9%	±6.1	492	±220	16.3%	±7.0	217	±122	6.5%	±3.5	221	±132	5.8%	±3.5	625	±222	17.8%	±6.2	224	±119	12.7%	±6.0	173
Other services, except public administration	104	±76	4.7%	±3.4	64	±78	2.3%	±2.9	64	±66	2.6%	±2.8	259	±162	7.6%	±4.2	46	±43	3.4%	±3.1	191	±124	9.7%	±6.1	79	±64	3.0%	±2.4	153	±92	5.1%	±2.8	47	±44	1.4%	±1.3	129	±124	3.4%	±3.2	97	±71	2.8%	±2.0	27	±31	1.5%	±1.7	126
Public administration	0	±12	0.0%	±1.6	26	±33	0.9%	±1.2	65	±57	2.7%	±2.4	44	±53	1.3%	±1.6	47	±55	3.4%	±3.9	0	±12	0.0%	±1.8	175	±225	6.7%	±8.6	57	±60	1.9%	±2.0	127	±78	3.8%	±2.2	124	±72	3.2%	±1.9	144	±173	4.1%	±4.9	107	±94	6.1%	±5.0	71
CLASS OF WORKER
Civilian employed population 16 years and over	2,205	±240	2,205	(X)	2,742	±313	2,742	(X)	2,437	±310	2,437	(X)	3,399	±442	3,399	(X)	1,372	±187	1,372	(X)	1,964	±370	1,964	(X)	2,596	±300	2,596	(X)	3,021	±346	3,021	(X)	3,350	±256	3,350	(X)	3,831	±508	3,831	(X)	3,504	±405	3,504	(X)	1,757	±285	1,757	(X)	1,440
Private wage and salary workers	1,741	±240	79.0%	±7.2	2,318	±298	84.5%	±5.5	1,869	±311	76.7%	±8.0	2,677	±421	78.8%	±6.3	1,164	±180	84.8%	±6.0	1,740	±398	88.6%	±6.2	2,093	±310	80.6%	±8.4	2,524	±342	83.5%	±6.2	2,880	±300	86.0%	±5.1	3,381	±539	88.3%	±4.3	3,026	±383	86.4%	±5.9	1,474	±236	83.9%	±6.2	1,132
Government workers	291	±143	13.2%	±6.1	95	±71	3.5%	±2.5	225	±141	9.2%	±5.5	354	±164	10.4%	±4.8	117	±70	8.5%	±4.8	97	±67	4.9%	±3.5	357	±218	13.8%	±8.1	279	±157	9.2%	±5.0	270	±126	8.1%	±3.8	262	±122	6.8%	±3.2	294	±200	8.4%	±5.5	149	±101	8.5%	±5.2	205
Self-employed in own not incorporated business workers	173	±88	7.8%	±4.0	329	±152	12.0%	±5.4	330	±156	13.5%	±6.4	368	±162	10.8%	±4.5	80	±48	5.8%	±3.5	127	±88	6.5%	±4.8	146	±84	5.6%	±3.1	218	±118	7.2%	±4.0	200	±113	6.0%	±3.4	188	±86	4.9%	±2.5	184	±112	5.3%	±3.0	134	±82	7.6%	±4.5	103
Unpaid family workers	0	±12	0.0%	±1.6	0	±12	0.0%	±1.3	13	±21	0.5%	±0.9	0	±17	0.0%	±1.0	11	±17	0.8%	±1.2	0	±12	0.0%	±1.8	0	±17	0.0%	±1.3	0	±12	0.0%	±1.1	0	±12	0.0%	±1.0	0	±17	0.0%	±0.9	0	±17	0.0%	±1.0	0	±12	0.0%	±2.0	0
INCOME AND BENEFITS (IN 2014 INFLATION-ADJUSTED DOLLARS)
Total households	2,160	±129	2,160	(X)	2,676	±203	2,676	(X)	2,021	±164	2,021	(X)	2,590	±164	2,590	(X)	1,619	±122	1,619	(X)	1,841	±126	1,841	(X)	2,426	±140	2,426	(X)	2,449	±140	2,449	(X)	2,807	±110	2,807	(X)	2,625	±118	2,625	(X)	3,015	±165	3,015	(X)	1,721	±157	1,721	(X)	1,522
Less than $10,000	179	±105	8.3%	±4.8	108	±67	4.0%	±2.5	84	±80	4.2%	±3.9	73	±65	2.8%	±2.5	139	±85	8.6%	±5.2	297	±115	16.1%	±6.4	380	±138	15.7%	±5.6	229	±110	9.4%	±4.5	190	±94	6.8%	±3.4	167	±103	6.4%	±3.9	232	±137	7.7%	±4.4	155	±104	9.0%	±6.0	108
$10,000 to $14,999	184	±86	8.5%	±3.9	34	±34	1.3%	±1.2	89	±56	4.4%	±2.8	0	±17	0.0%	±1.3	19	±21	1.2%	±1.3	146	±72	7.9%	±3.9	462	±146	19.0%	±6.0	159	±83	6.5%	±3.4	145	±82	5.2%	±2.9	78	±47	3.0%	±1.8	201	±117	6.7%	±3.8	99	±58	5.8%	±3.3	242
$15,000 to $24,999	198	±102	9.2%	±4.7	206	±109	7.7%	±4.1	162	±99	8.0%	±4.7	186	±96	7.2%	±3.7	76	±45	4.7%	±2.8	325	±138	17.7%	±7.4	431	±146	17.8%	±5.8	96	±71	3.9%	±2.9	246	±127	8.8%	±4.5	163	±79	6.2%	±3.0	249	±154	8.3%	±5.1	201	±112	11.7%	±6.5	394
$25,000 to $34,999	74	±53	3.4%	±2.4	146	±92	5.5%	±3.4	104	±94	5.1%	±4.6	89	±61	3.4%	±2.3	146	±58	9.0%	±3.6	273	±135	14.8%	±7.0	318	±137	13.1%	±5.5	117	±83	4.8%	±3.3	90	±71	3.2%	±2.5	161	±110	6.1%	±4.2	183	±99	6.1%	±3.2	148	±76	8.6%	±4.3	72
$35,000 to $49,999	219	±98	10.1%	±4.4	117	±66	4.4%	±2.5	237	±133	11.7%	±6.6	353	±170	13.6%	±6.7	36	±28	2.2%	±1.7	141	±88	7.7%	±4.8	170	±86	7.0%	±3.6	152	±83	6.2%	±3.5	67	±55	2.4%	±1.9	227	±119	8.6%	±4.6	462	±136	15.3%	±4.5	108	±50	6.3%	±2.8	192
$50,000 to $74,999	206	±102	9.5%	±4.6	242	±134	9.0%	±5.0	225	±110	11.1%	±5.3	326	±151	12.6%	±5.7	152	±56	9.4%	±3.5	156	±108	8.5%	±5.8	173	±99	7.1%	±4.1	285	±123	11.6%	±5.0	303	±115	10.8%	±4.0	303	±145	11.5%	±5.6	291	±114	9.7%	±3.8	189	±83	11.0%	±4.5	97
$75,000 to $99,999	379	±131	17.5%	±6.2	284	±100	10.6%	±3.6	228	±110	11.3%	±5.3	196	±104	7.6%	±4.0	129	±55	8.0%	±3.5	168	±74	9.1%	±4.0	92	±68	3.8%	±2.8	460	±159	18.8%	±6.5	227	±98	8.1%	±3.5	284	±157	10.8%	±5.9	494	±202	16.4%	±6.6	81	±71	4.7%	±4.0	50
$100,000 to $149,999	375	±128	17.4%	±5.7	677	±211	25.3%	±7.6	430	±145	21.3%	±7.1	658	±201	25.4%	±7.5	319	±101	19.7%	±5.8	134	±66	7.3%	±3.7	200	±98	8.2%	±4.0	434	±142	17.7%	±5.9	653	±185	23.3%	±6.6	522	±186	19.9%	±6.9	478	±142	15.9%	±4.8	186	±91	10.8%	±5.4	231
$150,000 to $199,999	118	±79	5.5%	±3.6	368	±115	13.8%	±4.2	94	±71	4.7%	±3.6	298	±140	11.5%	±5.3	131	±59	8.1%	±3.5	102	±65	5.5%	±3.5	124	±81	5.1%	±3.3	247	±115	10.1%	±4.7	243	±111	8.7%	±3.9	234	±102	8.9%	±3.9	151	±108	5.0%	±3.6	161	±87	9.4%	±5.1	49
$200,000 or more	228	±105	10.6%	±4.8	494	±158	18.5%	±5.7	368	±126	18.2%	±6.0	411	±158	15.9%	±5.9	472	±130	29.2%	±7.8	99	±60	5.4%	±3.2	76	±53	3.1%	±2.2	270	±115	11.0%	±4.5	643	±156	22.9%	±5.6	486	±208	18.5%	±7.8	274	±132	9.1%	±4.4	393	±139	22.8%	±7.6	87
Median household income (dollars)	75,725	±11,999	(X)	(X)	108,976	±10,374	(X)	(X)	89,646	±24,689	(X)	(X)	101,463	±13,702	(X)	(X)	111,531	±17,167	(X)	(X)	28,750	±6,145	(X)	(X)	23,235	±5,077	(X)	(X)	81,513	±5,719	(X)	(X)	109,662	±8,848	(X)	(X)	93,932	±13,774	(X)	(X)	63,346	±12,926	(X)	(X)	71,172	±23,158	(X)	(X)	25,904
Mean household income (dollars)	95,771	±18,598	(X)	(X)	138,949	±16,817	(X)	(X)	141,440	±47,762	(X)	(X)	133,168	±22,374	(X)	(X)	156,981	±23,359	(X)	(X)	58,889	±11,491	(X)	(X)	49,375	±6,968	(X)	(X)	110,609	±16,024	(X)	(X)	144,067	±20,563	(X)	(X)	118,930	±16,608	(X)	(X)	83,530	±11,179	(X)	(X)	191,869	±78,807	(X)	(X)	64,929
With earnings	1,660	±162	76.9%	±5.1	2,159	±213	80.7%	±4.5	1,754	±185	86.8%	±5.3	2,258	±201	87.2%	±4.5	1,192	±134	73.6%	±6.1	1,301	±159	70.7%	±6.5	1,508	±170	62.2%	±6.5	1,864	±161	76.1%	±5.2	2,188	±150	77.9%	±4.0	2,243	±171	85.4%	±5.0	2,522	±188	83.6%	±5.1	1,249	±152	72.6%	±7.5	918
Mean earnings (dollars)	100,135	±14,556	(X)	(X)	134,987	±17,210	(X)	(X)	139,388	±54,579	(X)	(X)	114,941	±15,813	(X)	(X)	172,601	±27,326	(X)	(X)	69,802	±14,381	(X)	(X)	61,699	±9,592	(X)	(X)	107,347	±13,502	(X)	(X)	161,922	±23,371	(X)	(X)	130,915	±18,364	(X)	(X)	92,370	±12,548	(X)	(X)	185,365	±67,304	(X)	(X)	71,242
With Social Security	489	±98	22.6%	±4.9	679	±115	25.4%	±4.2	526	±121	26.0%	±5.3	534	±104	20.6%	±4.0	471	±91	29.1%	±5.2	550	±106	29.9%	±5.7	762	±181	31.4%	±7.2	676	±123	27.6%	±5.1	474	±114	16.9%	±4.2	455	±110	17.3%	±4.2	557	±124	18.5%	±4.0	424	±115	24.6%	±6.3	610
Mean Social Security income (dollars)	13,714	±2,176	(X)	(X)	17,744	±2,356	(X)	(X)	14,349	±2,960	(X)	(X)	19,254	±4,236	(X)	(X)	21,712	±2,755	(X)	(X)	12,365	±1,366	(X)	(X)	10,898	±1,289	(X)	(X)	14,821	±2,678	(X)	(X)	14,781	±3,538	(X)	(X)	11,602	±2,693	(X)	(X)	14,718	±2,629	(X)	(X)	21,521	±2,985	(X)	(X)	12,017
With retirement income	294	±105	13.6%	±4.9	352	±110	13.2%	±4.1	148	±70	7.3%	±3.4	296	±93	11.4%	±3.6	198	±60	12.2%	±3.6	136	±49	7.4%	±2.6	189	±107	7.8%	±4.4	244	±80	10.0%	±3.2	247	±96	8.8%	±3.4	138	±68	5.3%	±2.6	194	±113	6.4%	±3.7	181	±89	10.5%	±5.0	107
Mean retirement income (dollars)	18,948	±6,053	(X)	(X)	32,804	±13,682	(X)	(X)	27,854	±11,624	(X)	(X)	31,311	±9,078	(X)	(X)	32,071	±12,263	(X)	(X)	15,319	±3,943	(X)	(X)	12,169	±4,084	(X)	(X)	27,115	±7,916	(X)	(X)	36,932	±15,464	(X)	(X)	10,535	±5,806	(X)	(X)	13,711	±4,622	(X)	(X)	30,974	±10,241	(X)	(X)	15,150
With Supplemental Security Income	346	±110	16.0%	±5.0	57	±53	2.1%	±2.0	127	±61	6.3%	±3.0	45	±44	1.7%	±1.7	32	±35	2.0%	±2.2	289	±94	15.7%	±5.1	474	±129	19.5%	±5.3	169	±80	6.9%	±3.3	134	±88	4.8%	±3.1	30	±27	1.1%	±1.0	211	±130	7.0%	±4.2	107	±64	6.2%	±3.6	361
Mean Supplemental Security Income (dollars)	9,734	±1,325	(X)	(X)	9,082	±4,367	(X)	(X)	8,338	±4,461	(X)	(X)	9,878	±2,223	(X)	(X)	13,984	±9,906	(X)	(X)	9,742	±3,193	(X)	(X)	10,656	±1,885	(X)	(X)	8,596	±3,250	(X)	(X)	8,969	±2,596	(X)	(X)	8,813	±2,433	(X)	(X)	10,092	±1,589	(X)	(X)	7,532	±1,036	(X)	(X)	9,120
With cash public assistance income	39	±61	1.8%	±2.8	12	±19	0.4%	±0.7	33	±39	1.6%	±1.9	15	±27	0.6%	±1.1	0	±12	0.0%	±2.1	94	±69	5.1%	±3.7	104	±79	4.3%	±3.2	62	±71	2.5%	±2.9	81	±87	2.9%	±3.1	89	±71	3.4%	±2.7	15	±24	0.5%	±0.8	33	±43	1.9%	±2.5	62
Mean cash public assistance income (dollars)	4,815	±4	(X)	(X)	225	±12	(X)	(X)	7,736	±1,590	(X)	(X)	4,573	±10	(X)	(X)	-	**	(X)	(X)	4,084	±3,473	(X)	(X)	4,957	±2,523	(X)	(X)	982	±417	(X)	(X)	4,994	±4,127	(X)	(X)	4,563	±1,339	(X)	(X)	10,453	±11	(X)	(X)	5,409	±3,120	(X)	(X)	5,066
With Food Stamp/SNAP benefits in the past 12 months	101	±70	4.7%	±3.2	25	±28	0.9%	±1.0	55	±49	2.7%	±2.4	17	±28	0.7%	±1.1	41	±32	2.5%	±2.0	268	±117	14.6%	±6.4	208	±101	8.6%	±4.0	213	±116	8.7%	±4.7	15	±22	0.5%	±0.8	168	±117	6.4%	±4.4	57	±77	1.9%	±2.5	10	±15	0.6%	±0.9	210
Families	686	±139	686	(X)	662	±155	662	(X)	777	±163	777	(X)	822	±205	822	(X)	609	±100	609	(X)	720	±124	720	(X)	1,215	±172	1,215	(X)	858	±145	858	(X)	684	±163	684	(X)	888	±192	888	(X)	721	±153	721	(X)	607	±124	607	(X)	808
Less than $10,000	13	±20	1.9%	±2.9	16	±26	2.4%	±3.8	0	±12	0.0%	±4.4	0	±17	0.0%	±4.2	0	±12	0.0%	±5.6	94	±65	13.1%	±9.0	115	±73	9.5%	±5.7	89	±83	10.4%	±9.6	25	±40	3.7%	±5.8	0	±17	0.0%	±3.9	0	±17	0.0%	±4.7	24	±28	4.0%	±4.5	58
$10,000 to $14,999	11	±17	1.6%	±2.5	14	±23	2.1%	±3.4	58	±47	7.5%	±6.3	0	±17	0.0%	±4.2	0	±12	0.0%	±5.6	47	±40	6.5%	±5.4	55	±66	4.5%	±5.4	32	±37	3.7%	±4.2	13	±20	1.9%	±2.9	17	±28	1.9%	±3.3	0	±17	0.0%	±4.7	26	±32	4.3%	±5.4	73
$15,000 to $24,999	92	±57	13.4%	±7.9	38	±44	5.7%	±6.6	13	±24	1.7%	±3.1	35	±38	4.3%	±4.6	20	±25	3.3%	±4.0	113	±63	15.7%	±9.1	212	±100	17.4%	±8.4	39	±50	4.5%	±6.1	43	±41	6.3%	±5.9	99	±66	11.1%	±7.1	72	±74	10.0%	±10.6	80	±44	13.2%	±7.3	256
$25,000 to $34,999	44	±40	6.4%	±5.6	52	±62	7.9%	±8.4	61	±84	7.9%	±10.3	27	±36	3.3%	±4.2	64	±29	10.5%	±4.9	181	±110	25.1%	±13.6	268	±134	22.1%	±10.0	0	±12	0.0%	±4.0	0	±12	0.0%	±5.0	119	±91	13.4%	±11.0	38	±55	5.3%	±7.7	10	±15	1.6%	±2.5	32
$35,000 to $49,999	61	±67	8.9%	±9.0	12	±19	1.8%	±2.8	99	±73	12.7%	±9.1	67	±49	8.2%	±6.0	16	±17	2.6%	±2.8	54	±53	7.5%	±7.4	170	±86	14.0%	±7.2	41	±42	4.8%	±4.8	0	±12	0.0%	±5.0	185	±104	20.8%	±12.0	22	±27	3.1%	±3.7	40	±32	6.6%	±5.2	126
$50,000 to $74,999	52	±39	7.6%	±5.9	69	±60	10.4%	±9.3	81	±46	10.4%	±6.0	149	±111	18.1%	±12.2	31	±27	5.1%	±4.4	79	±60	11.0%	±7.7	76	±76	6.3%	±6.4	126	±89	14.7%	±9.9	44	±43	6.4%	±6.5	82	±76	9.2%	±8.6	128	±90	17.8%	±11.4	50	±55	8.2%	±8.7	60
$75,000 to $99,999	152	±72	22.2%	±9.5	60	±56	9.1%	±7.6	65	±54	8.4%	±6.8	72	±66	8.8%	±7.4	56	±34	9.2%	±5.6	41	±27	5.7%	±3.7	82	±66	6.7%	±5.2	193	±125	22.5%	±13.9	122	±73	17.8%	±9.9	32	±51	3.6%	±5.8	201	±114	27.9%	±14.5	58	±67	9.6%	±10.5	11
$100,000 to $149,999	111	±61	16.2%	±8.5	90	±64	13.6%	±9.2	209	±103	26.9%	±11.4	266	±130	32.4%	±12.3	122	±61	20.0%	±9.9	66	±45	9.2%	±6.1	141	±87	11.6%	±6.7	134	±87	15.6%	±9.8	125	±74	18.3%	±9.8	98	±71	11.0%	±7.8	124	±85	17.2%	±10.4	36	±29	5.9%	±4.9	107
$150,000 to $199,999	44	±42	6.4%	±5.8	106	±59	16.0%	±8.6	34	±42	4.4%	±5.3	79	±77	9.6%	±9.4	37	±31	6.1%	±5.0	18	±23	2.5%	±3.2	81	±83	6.7%	±6.6	80	±71	9.3%	±8.3	78	±60	11.4%	±7.7	50	±50	5.6%	±5.6	48	±51	6.7%	±7.1	85	±48	14.0%	±8.0	32
$200,000 or more	106	±60	15.5%	±8.8	205	±90	31.0%	±11.8	157	±75	20.2%	±9.4	127	±68	15.5%	±8.7	263	±103	43.2%	±14.1	27	±18	3.8%	±2.5	15	±25	1.2%	±2.1	124	±73	14.5%	±8.1	234	±104	34.2%	±12.7	206	±157	23.2%	±14.3	88	±72	12.2%	±9.5	198	±97	32.6%	±14.0	53
Median family income (dollars)	82,155	±15,002	(X)	(X)	138,333	±50,186	(X)	(X)	108,112	±22,887	(X)	(X)	102,179	±9,433	(X)	(X)	146,750	±90,445	(X)	(X)	29,713	±5,136	(X)	(X)	31,317	±9,983	(X)	(X)	82,147	±19,011	(X)	(X)	147,727	±50,529	(X)	(X)	57,708	±28,418	(X)	(X)	82,917	±24,686	(X)	(X)	104,219	±100,196	(X)	(X)	28,250
Mean family income (dollars)	133,993	±47,726	(X)	(X)	184,895	±44,564	(X)	(X)	131,130	±29,123	(X)	(X)	167,717	±55,365	(X)	(X)	202,958	±39,458	(X)	(X)	52,027	±9,427	(X)	(X)	56,818	±12,373	(X)	(X)	144,166	±43,431	(X)	(X)	195,350	±46,587	(X)	(X)	118,626	±32,429	(X)	(X)	107,407	±23,277	(X)	(X)	347,747	±220,218	(X)	(X)	71,476
Per capita income (dollars)	55,313	±11,819	(X)	(X)	89,425	±10,968	(X)	(X)	67,387	±23,744	(X)	(X)	67,521	±13,372	(X)	(X)	97,534	±15,282	(X)	(X)	30,784	±6,216	(X)	(X)	24,721	±3,216	(X)	(X)	58,961	±9,374	(X)	(X)	88,759	±13,186	(X)	(X)	62,504	±7,724	(X)	(X)	51,440	±5,739	(X)	(X)	108,827	±45,084	(X)	(X)	33,636
Nonfamily households	1,474	±176	1,474	(X)	2,014	±249	2,014	(X)	1,244	±201	1,244	(X)	1,768	±240	1,768	(X)	1,010	±150	1,010	(X)	1,121	±152	1,121	(X)	1,211	±189	1,211	(X)	1,591	±172	1,591	(X)	2,123	±188	2,123	(X)	1,737	±199	1,737	(X)	2,294	±226	2,294	(X)	1,114	±157	1,114	(X)	714
Median nonfamily income (dollars)	67,019	±20,535	(X)	(X)	107,690	±10,994	(X)	(X)	76,618	±25,596	(X)	(X)	100,519	±27,435	(X)	(X)	98,864	±22,968	(X)	(X)	26,710	±12,679	(X)	(X)	12,869	±2,880	(X)	(X)	79,430	±12,971	(X)	(X)	101,761	±24,020	(X)	(X)	96,475	±17,815	(X)	(X)	48,154	±10,888	(X)	(X)	56,771	±24,180	(X)	(X)	25,000
Mean nonfamily income (dollars)	77,840	±13,764	(X)	(X)	123,846	±17,892	(X)	(X)	147,619	±78,881	(X)	(X)	115,468	±19,184	(X)	(X)	129,259	±27,281	(X)	(X)	63,167	±16,694	(X)	(X)	41,221	±10,256	(X)	(X)	92,442	±11,944	(X)	(X)	126,014	±18,636	(X)	(X)	117,543	±20,008	(X)	(X)	76,025	±13,039	(X)	(X)	106,933	±38,700	(X)	(X)	57,519
Median earnings for workers (dollars)	49,954	±15,503	(X)	(X)	75,984	±10,892	(X)	(X)	47,586	±10,549	(X)	(X)	48,931	±6,531	(X)	(X)	110,076	±5,331	(X)	(X)	22,074	±8,666	(X)	(X)	25,929	±6,193	(X)	(X)	50,769	±7,939	(X)	(X)	90,531	±11,723	(X)	(X)	59,709	±6,773	(X)	(X)	52,817	±4,299	(X)	(X)	65,445	±11,857	(X)	(X)	27,070
Median earnings for male full-time, year-round workers (dollars)	68,935	±8,638	(X)	(X)	108,750	±34,152	(X)	(X)	88,309	±19,822	(X)	(X)	94,123	±22,405	(X)	(X)	138,839	±20,489	(X)	(X)	53,365	±33,543	(X)	(X)	53,750	±24,457	(X)	(X)	71,797	±29,215	(X)	(X)	107,554	±15,249	(X)	(X)	100,197	±18,005	(X)	(X)	62,857	±19,922	(X)	(X)	90,801	±40,308	(X)	(X)	52,333
Median earnings for female full-time, year-round workers (dollars)	49,877	±13,376	(X)	(X)	81,020	±10,688	(X)	(X)	49,028	±23,763	(X)	(X)	66,201	±9,317	(X)	(X)	111,923	±41,783	(X)	(X)	24,219	±36,294	(X)	(X)	36,875	±15,424	(X)	(X)	63,924	±15,294	(X)	(X)	97,623	±23,709	(X)	(X)	56,311	±8,593	(X)	(X)	64,034	±5,698	(X)	(X)	66,101	±12,468	(X)	(X)	47,045
HEALTH INSURANCE COVERAGE
Civilian noninstitutionalized population	3,827	±365	3,827	(X)	4,220	±385	4,220	(X)	4,346	±478	4,346	(X)	5,265	±583	5,265	(X)	2,606	±215	2,606	(X)	3,651	±434	3,651	(X)	5,311	±449	5,311	(X)	4,779	±427	4,779	(X)	4,740	±295	4,740	(X)	5,303	±557	5,303	(X)	4,954	±423	4,954	(X)	3,078	±310	3,078	(X)	3,058
With health insurance coverage	3,427	±300	89.5%	±4.6	3,996	±375	94.7%	±2.8	4,055	±454	93.3%	±4.4	4,852	±541	92.2%	±3.4	2,454	±218	94.2%	±3.4	3,106	±408	85.1%	±7.0	4,613	±444	86.9%	±4.9	4,241	±423	88.7%	±5.3	4,579	±291	96.6%	±2.1	4,883	±498	92.1%	±3.2	4,192	±441	84.6%	±5.5	2,835	±324	92.1%	±4.6	2,873
With private health insurance	2,434	±261	63.6%	±7.2	3,659	±372	86.7%	±4.7	3,281	±450	75.5%	±6.3	4,323	±493	82.1%	±4.9	2,239	±217	85.9%	±5.1	1,681	±329	46.0%	±8.4	2,186	±419	41.2%	±6.4	3,365	±448	70.4%	±7.6	4,174	±329	88.1%	±3.6	4,107	±498	77.4%	±5.8	3,343	±434	67.5%	±7.1	2,272	±356	73.8%	±7.4	1,319
With public coverage	1,250	±280	32.7%	±6.0	903	±151	21.4%	±3.8	1,246	±287	28.7%	±6.4	983	±217	18.7%	±4.1	748	±141	28.7%	±5.2	1,710	±405	46.8%	±9.7	2,708	±330	51.0%	±6.2	1,286	±297	26.9%	±5.9	835	±146	17.6%	±3.2	1,125	±300	21.2%	±5.6	1,082	±219	21.8%	±4.1	865	±161	28.1%	±5.4	1,809
No health insurance coverage	400	±194	10.5%	±4.6	224	±123	5.3%	±2.8	291	±197	6.7%	±4.4	413	±188	7.8%	±3.4	152	±91	5.8%	±3.4	545	±274	14.9%	±7.0	698	±276	13.1%	±4.9	538	±264	11.3%	±5.3	161	±101	3.4%	±2.1	420	±185	7.9%	±3.2	762	±280	15.4%	±5.5	243	±142	7.9%	±4.6	185
Civilian noninstitutionalized population under 18 years	244	±94	244	(X)	259	±120	259	(X)	448	±214	448	(X)	484	±212	484	(X)	228	±73	228	(X)	342	±169	342	(X)	501	±140	501	(X)	446	±122	446	(X)	303	±142	303	(X)	263	±110	263	(X)	300	±64	300	(X)	186	±41	186	(X)	307
No health insurance coverage	20	±26	8.2%	±9.6	0	±12	0.0%	±12.6	0	±12	0.0%	±7.5	0	±17	0.0%	±7.0	0	±12	0.0%	±14.2	38	±55	11.1%	±17.2	21	±37	4.2%	±7.5	76	±88	17.0%	±20.2	0	±12	0.0%	±10.9	0	±17	0.0%	±12.4	15	±24	5.0%	±8.3	0	±12	0.0%	±17.1	0
Civilian noninstitutionalized population 18 to 64 years	2,815	±323	2,815	(X)	3,168	±332	3,168	(X)	3,005	±334	3,005	(X)	4,031	±445	4,031	(X)	1,672	±204	1,672	(X)	2,651	±358	2,651	(X)	3,518	±356	3,518	(X)	3,502	±358	3,502	(X)	3,748	±230	3,748	(X)	4,492	±546	4,492	(X)	3,958	±427	3,958	(X)	2,264	±260	2,264	(X)	1,796
In labor force:	2,235	±231	2,235	(X)	2,712	±303	2,712	(X)	2,383	±298	2,383	(X)	3,461	±418	3,461	(X)	1,355	±188	1,355	(X)	2,070	±361	2,070	(X)	2,799	±311	2,799	(X)	3,059	±332	3,059	(X)	3,365	±258	3,365	(X)	3,988	±522	3,988	(X)	3,529	±408	3,529	(X)	1,755	±273	1,755	(X)	1,378
Employed:	2,066	±235	2,066	(X)	2,589	±311	2,589	(X)	2,280	±295	2,280	(X)	3,194	±421	3,194	(X)	1,196	±192	1,196	(X)	1,888	±371	1,888	(X)	2,540	±299	2,540	(X)	2,928	±338	2,928	(X)	3,285	±251	3,285	(X)	3,765	±522	3,765	(X)	3,425	±406	3,425	(X)	1,665	±279	1,665	(X)	1,350
With health insurance coverage	1,858	±212	89.9%	±5.2	2,410	±304	93.1%	±3.9	2,197	±302	96.4%	±3.8	2,857	±398	89.4%	±4.9	1,100	±200	92.0%	±5.3	1,602	±300	84.9%	±7.9	2,013	±285	79.3%	±7.7	2,572	±347	87.8%	±5.7	3,185	±252	97.0%	±2.8	3,496	±468	92.9%	±4.1	2,843	±399	83.0%	±7.1	1,589	±282	95.4%	±3.7	1,248
With private health insurance	1,672	±252	80.9%	±8.1	2,369	±304	91.5%	±4.0	2,054	±303	90.1%	±4.2	2,762	±393	86.5%	±4.7	1,100	±200	92.0%	±5.3	1,289	±292	68.3%	±10.8	1,474	±286	58.0%	±9.4	2,412	±343	82.4%	±6.5	3,159	±242	96.2%	±3.0	3,390	±460	90.0%	±5.4	2,688	±377	78.5%	±8.5	1,453	±311	87.3%	±7.5	954
With public coverage	196	±125	9.5%	±6.1	64	±61	2.5%	±2.3	220	±136	9.6%	±6.1	119	±76	3.7%	±2.4	10	±16	0.8%	±1.3	379	±210	20.1%	±10.4	645	±200	25.4%	±7.6	180	±114	6.1%	±3.9	44	±56	1.3%	±1.7	162	±130	4.3%	±3.3	178	±159	5.2%	±4.5	140	±97	8.4%	±6.2	339
No health insurance coverage	208	±115	10.1%	±5.2	179	±103	6.9%	±3.9	83	±86	3.6%	±3.8	337	±166	10.6%	±4.9	96	±62	8.0%	±5.3	286	±176	15.1%	±7.9	527	±214	20.7%	±7.7	356	±170	12.2%	±5.7	100	±92	3.0%	±2.8	269	±169	7.1%	±4.1	582	±258	17.0%	±7.1	76	±62	4.6%	±3.7	102
Unemployed:	169	±95	169	(X)	123	±80	123	(X)	103	±67	103	(X)	267	±117	267	(X)	159	±85	159	(X)	182	±90	182	(X)	259	±111	259	(X)	131	±96	131	(X)	80	±69	80	(X)	223	±150	223	(X)	104	±64	104	(X)	90	±58	90	(X)	28
With health insurance coverage	134	±79	79.3%	±16.7	116	±80	94.3%	±9.6	84	±67	81.6%	±30.6	230	±108	86.1%	±16.3	114	±69	71.7%	±29.1	168	±88	92.3%	±13.0	179	±90	69.1%	±20.4	106	±86	80.9%	±21.7	80	±69	100.0%	±33.7	190	±148	85.2%	±17.9	61	±50	58.7%	±31.6	51	±37	56.7%	±37.4	16
With private health insurance	87	±69	51.5%	±29.6	96	±85	78.0%	±32.4	27	±31	26.2%	±23.1	192	±103	71.9%	±21.3	114	±69	71.7%	±29.1	51	±42	28.0%	±23.4	96	±75	37.1%	±23.7	81	±74	61.8%	±26.9	80	±69	100.0%	±33.7	133	±139	59.6%	±37.2	61	±50	58.7%	±31.6	36	±35	40.0%	±38.0	16
With public coverage	47	±37	27.8%	±19.0	20	±32	16.3%	±29.2	57	±49	55.3%	±30.0	38	±42	14.2%	±15.8	0	±12	0.0%	±19.6	134	±84	73.6%	±20.2	83	±55	32.0%	±18.8	25	±32	19.1%	±24.0	0	±12	0.0%	±33.7	57	±70	25.6%	±32.1	0	±17	0.0%	±27.9	15	±26	16.7%	±28.9	0
No health insurance coverage	35	±34	20.7%	±16.7	7	±11	5.7%	±9.6	19	±31	18.4%	±30.6	37	±48	13.9%	±16.3	45	±55	28.3%	±29.1	14	±23	7.7%	±13.0	80	±63	30.9%	±20.4	25	±32	19.1%	±21.7	0	±12	0.0%	±33.7	33	±32	14.8%	±17.9	43	±40	41.3%	±31.6	39	±46	43.3%	±37.4	12
Not in labor force:	580	±202	580	(X)	456	±166	456	(X)	622	±213	622	(X)	570	±213	570	(X)	317	±124	317	(X)	581	±151	581	(X)	719	±173	719	(X)	443	±155	443	(X)	383	±118	383	(X)	504	±212	504	(X)	429	±173	429	(X)	509	±165	509	(X)	418
With health insurance coverage	443	±183	76.4%	±14.1	418	±158	91.7%	±12.8	567	±204	91.2%	±9.0	531	±208	93.2%	±7.3	306	±122	96.5%	±5.2	374	±144	64.4%	±18.6	649	±161	90.3%	±10.5	362	±131	81.7%	±15.5	322	±109	84.1%	±11.1	386	±204	76.6%	±17.0	307	±135	71.6%	±17.0	394	±136	77.4%	±15.8	347
With private health insurance	271	±150	46.7%	±17.1	375	±144	82.2%	±16.0	473	±205	76.0%	±13.9	489	±199	85.8%	±12.3	283	±119	89.3%	±10.7	102	±63	17.6%	±9.9	253	±126	35.2%	±14.8	285	±130	64.3%	±20.1	269	±109	70.2%	±16.2	104	±94	20.6%	±17.4	233	±111	54.3%	±20.9	326	±129	64.0%	±15.9	61
With public coverage	172	±104	29.7%	±16.0	43	±53	9.4%	±10.8	107	±65	17.2%	±11.5	57	±49	10.0%	±8.0	23	±35	7.3%	±11.0	330	±137	56.8%	±17.8	407	±134	56.6%	±15.7	110	±83	24.8%	±18.4	71	±57	18.5%	±14.2	299	±183	59.3%	±21.3	104	±87	24.2%	±17.6	88	±57	17.3%	±11.9	292
No health insurance coverage	137	±85	23.6%	±14.1	38	±62	8.3%	±12.8	55	±57	8.8%	±9.0	39	±42	6.8%	±7.3	11	±16	3.5%	±5.2	207	±118	35.6%	±18.6	70	±79	9.7%	±10.5	81	±77	18.3%	±15.5	61	±47	15.9%	±11.1	118	±84	23.4%	±17.0	122	±92	28.4%	±17.0	115	±94	22.6%	±15.8	71
PERCENTAGE OF FAMILIES AND PEOPLE WHOSE INCOME IN THE PAST 12 MONTHS IS BELOW THE POVERTY LEVEL
All families	(X)	(X)	5.7%	±5.1	(X)	(X)	3.3%	±4.9	(X)	(X)	11.6%	±5.8	(X)	(X)	1.7%	±2.8	(X)	(X)	0.0%	±5.6	(X)	(X)	32.5%	±11.7	(X)	(X)	14.3%	±7.3	(X)	(X)	18.6%	±10.6	(X)	(X)	9.4%	±6.9	(X)	(X)	1.9%	±3.3	(X)	(X)	0.0%	±4.7	(X)	(X)	8.2%	±7.4	(X)
With related children under 18 years	(X)	(X)	8.6%	±12.2	(X)	(X)	3.2%	±6.8	(X)	(X)	29.9%	±17.8	(X)	(X)	0.0%	±9.5	(X)	(X)	0.0%	±16.1	(X)	(X)	71.3%	±22.6	(X)	(X)	19.7%	±13.9	(X)	(X)	31.5%	±22.2	(X)	(X)	19.0%	±21.1	(X)	(X)	0.0%	±11.9	(X)	(X)	0.0%	±16.8	(X)	(X)	10.1%	±17.7	(X)
With related children under 5 years only	(X)	(X)	0.0%	±49.9	(X)	(X)	0.0%	±31.9	(X)	(X)	0.0%	±32.4	(X)	(X)	0.0%	±20.6	(X)	(X)	0.0%	±29.2	(X)	(X)	0.0%	±74.6	(X)	(X)	44.8%	±34.8	(X)	(X)	0.0%	±88.8	(X)	(X)	27.8%	±41.7	(X)	(X)	0.0%	±26.9	(X)	(X)	0.0%	±29.0	(X)	(X)	0.0%	±30.4	(X)
Married couple families	(X)	(X)	2.1%	±3.2	(X)	(X)	1.0%	±2.2	(X)	(X)	11.2%	±6.4	(X)	(X)	1.9%	±3.2	(X)	(X)	0.0%	±6.0	(X)	(X)	25.9%	±13.9	(X)	(X)	14.6%	±9.6	(X)	(X)	5.6%	±7.1	(X)	(X)	2.4%	±4.0	(X)	(X)	2.5%	±4.5	(X)	(X)	0.0%	±6.5	(X)	(X)	0.0%	±7.4	(X)
With related children under 18 years	(X)	(X)	0.0%	±22.0	(X)	(X)	3.9%	±8.1	(X)	(X)	24.9%	±17.6	(X)	(X)	0.0%	±9.8	(X)	(X)	0.0%	±18.4	(X)	(X)	91.0%	±16.0	(X)	(X)	16.9%	±16.2	(X)	(X)	13.6%	±23.8	(X)	(X)	12.1%	±23.7	(X)	(X)	0.0%	±22.9	(X)	(X)	0.0%	±19.3	(X)	(X)	0.0%	±35.2	(X)
With related children under 5 years only	(X)	(X)	0.0%	±49.9	(X)	(X)	0.0%	±31.9	(X)	(X)	0.0%	±32.4	(X)	(X)	0.0%	±20.6	(X)	(X)	0.0%	±29.2	(X)	(X)	0.0%	±97.3	(X)	(X)	65.2%	±44.2	(X)	(X)	0.0%	±88.8	(X)	(X)	0.0%	±38.2	(X)	(X)	0.0%	±37.0	(X)	(X)	0.0%	±29.0	(X)	(X)	0.0%	±46.9	(X)
Families with female householder, no husband present	(X)	(X)	29.5%	±34.6	(X)	(X)	64.0%	±63.9	(X)	(X)	0.0%	±26.5	(X)	(X)	0.0%	±44.9	(X)	(X)	0.0%	±49.3	(X)	(X)	41.0%	±26.1	(X)	(X)	17.5%	±19.5	(X)	(X)	64.2%	±26.5	(X)	(X)	35.5%	±34.6	(X)	(X)	0.0%	±23.6	(X)	(X)	0.0%	±22.9	(X)	(X)	18.9%	±30.2	(X)
With related children under 18 years	(X)	(X)	100.0%	±85.4	(X)	(X)	-	**	(X)	(X)	-	**	(X)	(X)	0.0%	±82.3	(X)	(X)	0.0%	±58.2	(X)	(X)	45.1%	±40.4	(X)	(X)	25.8%	±34.1	(X)	(X)	72.5%	±30.7	(X)	(X)	32.5%	±45.8	(X)	(X)	0.0%	±29.9	(X)	(X)	0.0%	±58.2	(X)	(X)	0.0%	±100.0	(X)
With related children under 5 years only	(X)	(X)	-	**	(X)	(X)	-	**	(X)	(X)	-	**	(X)	(X)	-	**	(X)	(X)	-	**	(X)	(X)	0.0%	±100.0	(X)	(X)	0.0%	±67.2	(X)	(X)	-	**	(X)	(X)	100.0%	±61.6	(X)	(X)	0.0%	±48.7	(X)	(X)	-	**	(X)	(X)	0.0%	±100.0	(X)
All people	(X)	(X)	14.4%	±4.9	(X)	(X)	6.8%	±3.6	(X)	(X)	17.8%	±7.0	(X)	(X)	9.1%	±5.7	(X)	(X)	6.9%	±4.4	(X)	(X)	32.1%	±9.9	(X)	(X)	20.7%	±5.3	(X)	(X)	18.6%	±6.8	(X)	(X)	10.3%	±3.1	(X)	(X)	5.7%	±2.1	(X)	(X)	11.1%	±4.5	(X)	(X)	13.9%	±6.1	(X)
Under 18 years	(X)	(X)	4.9%	±7.4	(X)	(X)	6.6%	±11.3	(X)	(X)	31.7%	±21.9	(X)	(X)	0.2%	±0.5	(X)	(X)	0.0%	±14.2	(X)	(X)	75.1%	±22.3	(X)	(X)	17.2%	±11.1	(X)	(X)	28.3%	±24.0	(X)	(X)	13.2%	±16.3	(X)	(X)	0.0%	±12.4	(X)	(X)	0.0%	±11.0	(X)	(X)	22.0%	±23.5	(X)
Related children under 18 years	(X)	(X)	4.9%	±7.4	(X)	(X)	6.6%	±11.3	(X)	(X)	31.7%	±21.9	(X)	(X)	0.0%	±7.1	(X)	(X)	0.0%	±14.2	(X)	(X)	75.1%	±22.3	(X)	(X)	14.6%	±10.3	(X)	(X)	28.3%	±24.0	(X)	(X)	13.2%	±16.3	(X)	(X)	0.0%	±12.4	(X)	(X)	0.0%	±11.0	(X)	(X)	15.2%	±23.9	(X)
Related children under 5 years	(X)	(X)	0.0%	±35.2	(X)	(X)	0.0%	±21.2	(X)	(X)	8.5%	±14.0	(X)	(X)	0.0%	±13.0	(X)	(X)	0.0%	±26.3	(X)	(X)	38.5%	±50.2	(X)	(X)	33.0%	±31.4	(X)	(X)	60.0%	±60.0	(X)	(X)	16.5%	±29.3	(X)	(X)	0.0%	±26.7	(X)	(X)	0.0%	±20.3	(X)	(X)	0.0%	±26.0	(X)
Related children 5 to 17 years	(X)	(X)	7.4%	±11.3	(X)	(X)	14.9%	±24.1	(X)	(X)	54.9%	±25.3	(X)	(X)	0.0%	±14.5	(X)	(X)	0.0%	±25.6	(X)	(X)	78.2%	±22.3	(X)	(X)	10.4%	±11.4	(X)	(X)	22.8%	±18.6	(X)	(X)	9.7%	±17.9	(X)	(X)	0.0%	±20.3	(X)	(X)	0.0%	±21.0	(X)	(X)	45.6%	±50.8	(X)
18 years and over	(X)	(X)	15.0%	±5.2	(X)	(X)	6.8%	±3.5	(X)	(X)	16.2%	±6.4	(X)	(X)	10.0%	±6.2	(X)	(X)	7.6%	±4.8	(X)	(X)	27.6%	±7.9	(X)	(X)	21.1%	±5.5	(X)	(X)	17.6%	±5.7	(X)	(X)	10.1%	±3.1	(X)	(X)	6.0%	±2.2	(X)	(X)	11.8%	±4.8	(X)	(X)	13.4%	±5.7	(X)
18 to 64 years	(X)	(X)	13.1%	±6.0	(X)	(X)	7.1%	±4.2	(X)	(X)	16.7%	±7.1	(X)	(X)	9.8%	±6.9	(X)	(X)	10.2%	±7.1	(X)	(X)	27.0%	±9.1	(X)	(X)	18.7%	±5.6	(X)	(X)	14.5%	±5.6	(X)	(X)	5.1%	±2.4	(X)	(X)	5.4%	±2.2	(X)	(X)	11.0%	±5.4	(X)	(X)	13.9%	±6.8	(X)
65 years and over	(X)	(X)	21.7%	±9.7	(X)	(X)	5.7%	±4.0	(X)	(X)	14.7%	±9.0	(X)	(X)	10.5%	±7.6	(X)	(X)	1.6%	±2.4	(X)	(X)	30.2%	±11.2	(X)	(X)	27.5%	±11.9	(X)	(X)	30.8%	±10.8	(X)	(X)	37.4%	±16.1	(X)	(X)	10.9%	±8.4	(X)	(X)	16.1%	±10.1	(X)	(X)	11.6%	±7.1	(X)
People in families	(X)	(X)	4.3%	±3.9	(X)	(X)	4.1%	±5.9	(X)	(X)	16.5%	±8.5	(X)	(X)	2.7%	±4.3	(X)	(X)	0.0%	±2.4	(X)	(X)	37.1%	±15.4	(X)	(X)	12.2%	±6.4	(X)	(X)	20.4%	±13.2	(X)	(X)	10.0%	±7.3	(X)	(X)	1.4%	±2.3	(X)	(X)	0.0%	±1.8	(X)	(X)	9.2%	±8.6	(X)
Unrelated individuals 15 years and over	(X)	(X)	23.8%	±8.5	(X)	(X)	8.5%	±4.4	(X)	(X)	19.4%	±9.0	(X)	(X)	14.2%	±9.7	(X)	(X)	15.8%	±9.7	(X)	(X)	25.2%	±9.1	(X)	(X)	39.4%	±9.1	(X)	(X)	16.7%	±5.0	(X)	(X)	10.5%	±3.6	(X)	(X)	9.4%	±3.4	(X)	(X)	18.1%	±7.4	(X)	(X)	18.5%	±9.9	(X)
[truncated: 739 more columns]
