# Supplementary material for: Estimating the Health Effects of Adding Bicycle and Pedestrian Paths at the Census Tract Level: Multiple Model Comparison
Source: JMIR Public Health Surveill. 2022 Aug 24;8(8):e37379. doi: 10.2196/37379 (PMC9453587; doi:10.2196/37379)
Supplement: Multimedia Appendix 1 [file publichealth_v8i8e37379_app1.zip › appendix_1/san-francisco/DP03-ECONOMIC/2012/ACS_2012_DP03_data.csv]

Label (Grouping)	Census Tract 101, San Francisco County, California!!Estimate	Census Tract 101, San Francisco County, California!!Margin of Error	Census Tract 101, San Francisco County, California!!Percent	Census Tract 101, San Francisco County, California!!Percent Margin of Error	Census Tract 102, San Francisco County, California!!Estimate	Census Tract 102, San Francisco County, California!!Margin of Error	Census Tract 102, San Francisco County, California!!Percent	Census Tract 102, San Francisco County, California!!Percent Margin of Error	Census Tract 103, San Francisco County, California!!Estimate	Census Tract 103, San Francisco County, California!!Margin of Error	Census Tract 103, San Francisco County, California!!Percent	Census Tract 103, San Francisco County, California!!Percent Margin of Error	Census Tract 104, San Francisco County, California!!Estimate	Census Tract 104, San Francisco County, California!!Margin of Error	Census Tract 104, San Francisco County, California!!Percent	Census Tract 104, San Francisco County, California!!Percent Margin of Error	Census Tract 105, San Francisco County, California!!Estimate	Census Tract 105, San Francisco County, California!!Margin of Error	Census Tract 105, San Francisco County, California!!Percent	Census Tract 105, San Francisco County, California!!Percent Margin of Error	Census Tract 106, San Francisco County, California!!Estimate	Census Tract 106, San Francisco County, California!!Margin of Error	Census Tract 106, San Francisco County, California!!Percent	Census Tract 106, San Francisco County, California!!Percent Margin of Error	Census Tract 107, San Francisco County, California!!Estimate	Census Tract 107, San Francisco County, California!!Margin of Error	Census Tract 107, San Francisco County, California!!Percent	Census Tract 107, San Francisco County, California!!Percent Margin of Error	Census Tract 108, San Francisco County, California!!Estimate	Census Tract 108, San Francisco County, California!!Margin of Error	Census Tract 108, San Francisco County, California!!Percent	Census Tract 108, San Francisco County, California!!Percent Margin of Error	Census Tract 109, San Francisco County, California!!Estimate	Census Tract 109, San Francisco County, California!!Margin of Error	Census Tract 109, San Francisco County, California!!Percent	Census Tract 109, San Francisco County, California!!Percent Margin of Error	Census Tract 110, San Francisco County, California!!Estimate	Census Tract 110, San Francisco County, California!!Margin of Error	Census Tract 110, San Francisco County, California!!Percent	Census Tract 110, San Francisco County, California!!Percent Margin of Error	Census Tract 111, San Francisco County, California!!Estimate	Census Tract 111, San Francisco County, California!!Margin of Error	Census Tract 111, San Francisco County, California!!Percent	Census Tract 111, San Francisco County, California!!Percent Margin of Error	Census Tract 112, San Francisco County, California!!Estimate	Census Tract 112, San Francisco County, California!!Margin of Error	Census Tract 112, San Francisco County, California!!Percent	Census Tract 112, San Francisco County, California!!Percent Margin of Error	Census Tract 113, San Francisco County, California!!Estimate
EMPLOYMENT STATUS
Population 16 years and over	3,397	±236	3,397	(X)	3,769	±243	3,769	(X)	4,060	±413	4,060	(X)	4,333	±441	4,333	(X)	2,360	±232	2,360	(X)	3,647	±387	3,647	(X)	5,048	±467	5,048	(X)	4,545	±438	4,545	(X)	4,472	±309	4,472	(X)	4,899	±377	4,899	(X)	4,727	±411	4,727	(X)	2,957	±325	2,957	(X)	3,060
In labor force	2,106	±237	62.0%	±5.7	2,847	±218	75.5%	±4.6	2,633	±423	64.9%	±6.8	3,209	±382	74.1%	±5.4	1,552	±241	65.8%	±6.3	2,490	±292	68.3%	±6.0	2,958	±384	58.6%	±5.4	3,124	±415	68.7%	±4.9	3,531	±299	79.0%	±3.5	3,670	±326	74.9%	±4.2	3,252	±398	68.8%	±5.0	1,922	±288	65.0%	±7.4	1,592
Civilian labor force	2,106	±237	62.0%	±5.7	2,847	±218	75.5%	±4.6	2,633	±423	64.9%	±6.8	3,209	±382	74.1%	±5.4	1,552	±241	65.8%	±6.3	2,490	±292	68.3%	±6.0	2,939	±385	58.2%	±5.5	3,124	±415	68.7%	±4.9	3,531	±299	79.0%	±3.5	3,670	±326	74.9%	±4.2	3,252	±398	68.8%	±5.0	1,922	±288	65.0%	±7.4	1,592
Employed	1,974	±231	58.1%	±5.7	2,689	±226	71.3%	±5.2	2,431	±441	59.9%	±8.4	3,073	±365	70.9%	±5.9	1,393	±224	59.0%	±6.4	2,217	±294	60.8%	±6.3	2,585	±359	51.2%	±5.5	2,732	±404	60.1%	±4.7	3,422	±292	76.5%	±3.6	3,424	±328	69.9%	±4.6	3,129	±390	66.2%	±5.3	1,854	±294	62.7%	±7.6	1,325
Unemployed	132	±88	3.9%	±2.6	158	±95	4.2%	±2.5	202	±155	5.0%	±3.7	136	±105	3.1%	±2.3	159	±86	6.7%	±3.5	273	±107	7.5%	±3.0	354	±134	7.0%	±2.5	392	±128	8.6%	±2.9	109	±66	2.4%	±1.5	246	±129	5.0%	±2.6	123	±86	2.6%	±1.8	68	±49	2.3%	±1.7	267
Armed Forces	0	±13	0.0%	±1.1	0	±13	0.0%	±1.0	0	±13	0.0%	±0.9	0	±13	0.0%	±0.9	0	±13	0.0%	±1.6	0	±13	0.0%	±1.0	19	±32	0.4%	±0.6	0	±13	0.0%	±0.8	0	±13	0.0%	±0.8	0	±18	0.0%	±0.8	0	±18	0.0%	±0.8	0	±13	0.0%	±1.3	0
Not in labor force	1,291	±215	38.0%	±5.7	922	±196	24.5%	±4.6	1,427	±282	35.1%	±6.8	1,124	±272	25.9%	±5.4	808	±149	34.2%	±6.3	1,157	±278	31.7%	±6.0	2,090	±340	41.4%	±5.4	1,421	±232	31.3%	±4.9	941	±164	21.0%	±3.5	1,229	±240	25.1%	±4.2	1,475	±254	31.2%	±5.0	1,035	±256	35.0%	±7.4	1,468
Civilian labor force	2,106	±237	2,106	(X)	2,847	±218	2,847	(X)	2,633	±423	2,633	(X)	3,209	±382	3,209	(X)	1,552	±241	1,552	(X)	2,490	±292	2,490	(X)	2,939	±385	2,939	(X)	3,124	±415	3,124	(X)	3,531	±299	3,531	(X)	3,670	±326	3,670	(X)	3,252	±398	3,252	(X)	1,922	±288	1,922	(X)	1,592
Percent Unemployed	(X)	(X)	6.3%	±4.0	(X)	(X)	5.5%	±3.3	(X)	(X)	7.7%	±6.0	(X)	(X)	4.2%	±3.1	(X)	(X)	10.2%	±5.2	(X)	(X)	11.0%	±4.3	(X)	(X)	12.0%	±4.3	(X)	(X)	12.5%	±4.0	(X)	(X)	3.1%	±1.8	(X)	(X)	6.7%	±3.5	(X)	(X)	3.8%	±2.6	(X)	(X)	3.5%	±2.6	(X)
Females 16 years and over	1,585	±217	1,585	(X)	2,053	±217	2,053	(X)	2,031	±364	2,031	(X)	2,125	±327	2,125	(X)	1,196	±146	1,196	(X)	1,558	±340	1,558	(X)	2,754	±329	2,754	(X)	2,227	±341	2,227	(X)	2,520	±253	2,520	(X)	2,531	±314	2,531	(X)	2,594	±333	2,594	(X)	1,649	±244	1,649	(X)	1,602
In labor force	853	±206	53.8%	±8.5	1,427	±176	69.5%	±6.8	1,316	±331	64.8%	±8.8	1,470	±259	69.2%	±7.5	717	±146	59.9%	±8.4	1,029	±312	66.0%	±10.2	1,325	±239	48.1%	±7.4	1,432	±283	64.3%	±8.6	1,848	±264	73.3%	±4.9	1,853	±287	73.2%	±5.7	1,747	±304	67.3%	±6.2	1,052	±233	63.8%	±9.2	719
Civilian labor force	853	±206	53.8%	±8.5	1,427	±176	69.5%	±6.8	1,316	±331	64.8%	±8.8	1,470	±259	69.2%	±7.5	717	±146	59.9%	±8.4	1,029	±312	66.0%	±10.2	1,325	±239	48.1%	±7.4	1,432	±283	64.3%	±8.6	1,848	±264	73.3%	±4.9	1,853	±287	73.2%	±5.7	1,747	±304	67.3%	±6.2	1,052	±233	63.8%	±9.2	719
Employed	794	±206	50.1%	±8.7	1,357	±174	66.1%	±6.7	1,223	±341	60.2%	±9.5	1,406	±256	66.2%	±8.1	608	±146	50.8%	±9.4	930	±313	59.7%	±11.8	1,234	±234	44.8%	±7.1	1,195	±266	53.7%	±8.1	1,782	±260	70.7%	±5.2	1,705	±311	67.4%	±7.0	1,684	±303	64.9%	±6.8	1,012	±233	61.4%	±9.4	683
Own children under 6 years	52	±32	52	(X)	225	±99	225	(X)	191	±176	191	(X)	195	±111	195	(X)	82	±37	82	(X)	30	±50	30	(X)	73	±58	73	(X)	182	±87	182	(X)	141	±88	141	(X)	203	±152	203	(X)	61	±63	61	(X)	157	±55	157	(X)	0
All parents in family in labor force	44	±29	84.6%	±23.4	99	±69	44.0%	±29.4	134	±155	70.2%	±35.5	95	±80	48.7%	±32.9	26	±34	31.7%	±34.6	0	±13	0.0%	±58.2	55	±56	75.3%	±35.2	119	±45	65.4%	±28.0	104	±79	73.8%	±33.0	151	±134	74.4%	±31.6	0	±18	0.0%	±40.8	137	±64	87.3%	±22.2	0
Own children 6 to 17 years	170	±81	170	(X)	56	±51	56	(X)	151	±89	151	(X)	218	±98	218	(X)	69	±50	69	(X)	181	±100	181	(X)	450	±209	450	(X)	144	±144	144	(X)	210	±92	210	(X)	199	±102	199	(X)	254	±108	254	(X)	56	±56	56	(X)	176
All parents in family in labor force	106	±72	62.4%	±30.2	30	±34	53.6%	±43.8	46	±86	30.5%	±45.1	130	±78	59.6%	±31.3	57	±46	82.6%	±25.3	176	±94	97.2%	±12.1	322	±148	71.6%	±29.0	79	±108	54.9%	±42.7	167	±83	79.5%	±18.5	139	±81	69.8%	±31.0	113	±110	44.5%	±33.1	46	±55	82.1%	±35.1	127
COMMUTING TO WORK
Workers 16 years and over	1,935	±226	1,935	(X)	2,656	±227	2,656	(X)	2,356	±427	2,356	(X)	3,019	±361	3,019	(X)	1,371	±223	1,371	(X)	2,157	±284	2,157	(X)	2,537	±360	2,537	(X)	2,640	±394	2,640	(X)	3,407	±291	3,407	(X)	3,363	±331	3,363	(X)	3,089	±389	3,089	(X)	1,806	±287	1,806	(X)	1,284
Car, truck, or van -- drove alone	585	±160	30.2%	±7.3	964	±200	36.3%	±7.2	476	±204	20.2%	±8.0	949	±254	31.4%	±8.5	341	±149	24.9%	±9.3	380	±155	17.6%	±7.0	376	±174	14.8%	±6.7	629	±217	23.8%	±6.5	809	±228	23.7%	±6.3	697	±219	20.7%	±6.3	669	±223	21.7%	±6.5	337	±157	18.7%	±8.7	46
Car, truck, or van -- carpooled	60	±59	3.1%	±3.1	149	±92	5.6%	±3.3	38	±48	1.6%	±2.0	218	±146	7.2%	±4.6	39	±40	2.8%	±2.9	68	±65	3.2%	±3.1	101	±83	4.0%	±3.3	78	±61	3.0%	±2.3	289	±126	8.5%	±3.5	57	±54	1.7%	±1.6	129	±123	4.2%	±3.9	203	±117	11.2%	±6.8	9
Public transportation (excluding taxicab)	447	±137	23.1%	±6.7	666	±177	25.1%	±6.6	635	±238	27.0%	±8.5	618	±217	20.5%	±6.3	175	±94	12.8%	±6.4	740	±234	34.3%	±9.9	698	±196	27.5%	±7.2	764	±233	28.9%	±7.5	1,398	±272	41.0%	±7.4	1,552	±348	46.1%	±8.3	981	±244	31.8%	±6.4	706	±275	39.1%	±11.8	576
Walked	466	±171	24.1%	±8.4	347	±141	13.1%	±5.0	736	±267	31.2%	±10.2	797	±264	26.4%	±8.3	684	±164	49.9%	±10.5	833	±273	38.6%	±10.7	1,025	±303	40.4%	±8.9	910	±216	34.5%	±7.0	533	±163	15.6%	±4.8	633	±200	18.8%	±6.3	969	±279	31.4%	±8.8	361	±144	20.0%	±6.6	581
Other means	54	±46	2.8%	±2.4	71	±52	2.7%	±2.0	88	±79	3.7%	±3.3	150	±109	5.0%	±3.4	13	±21	0.9%	±1.5	72	±67	3.3%	±3.3	157	±110	6.2%	±4.6	71	±63	2.7%	±2.5	178	±116	5.2%	±3.3	218	±168	6.5%	±5.0	170	±107	5.5%	±3.5	49	±40	2.7%	±2.3	26
Worked at home	323	±151	16.7%	±7.4	459	±149	17.3%	±5.4	383	±186	16.3%	±7.2	287	±152	9.5%	±5.0	119	±77	8.7%	±5.5	64	±68	3.0%	±3.1	180	±103	7.1%	±3.9	188	±137	7.1%	±5.2	200	±117	5.9%	±3.4	206	±136	6.1%	±3.9	171	±95	5.5%	±3.0	150	±102	8.3%	±5.9	46
Mean travel time to work (minutes)	29.8	±3.2	(X)	(X)	24.2	±2.8	(X)	(X)	24.8	±2.2	(X)	(X)	30.0	±3.0	(X)	(X)	24.2	±4.0	(X)	(X)	27.8	±3.9	(X)	(X)	24.3	±2.7	(X)	(X)	27.9	±3.2	(X)	(X)	28.8	±2.5	(X)	(X)	33.1	±3.6	(X)	(X)	27.0	±4.0	(X)	(X)	24.9	±3.6	(X)	(X)	27.1
OCCUPATION
Civilian employed population 16 years and over	1,974	±231	1,974	(X)	2,689	±226	2,689	(X)	2,431	±441	2,431	(X)	3,073	±365	3,073	(X)	1,393	±224	1,393	(X)	2,217	±294	2,217	(X)	2,585	±359	2,585	(X)	2,732	±404	2,732	(X)	3,422	±292	3,422	(X)	3,424	±328	3,424	(X)	3,129	±390	3,129	(X)	1,854	±294	1,854	(X)	1,325
Management, business, science, and arts occupations	1,255	±219	63.6%	±7.7	1,686	±277	62.7%	±7.9	1,273	±329	52.4%	±8.9	1,712	±315	55.7%	±8.9	980	±203	70.4%	±9.2	857	±181	38.7%	±9.3	739	±273	28.6%	±8.8	1,531	±390	56.0%	±9.0	2,129	±286	62.2%	±7.2	1,902	±371	55.5%	±8.2	1,456	±276	46.5%	±7.8	1,286	±305	69.4%	±11.8	351
Service occupations	217	±88	11.0%	±4.4	254	±105	9.4%	±3.9	318	±171	13.1%	±6.2	556	±271	18.1%	±8.1	125	±103	9.0%	±7.1	687	±350	31.0%	±13.3	1,018	±247	39.4%	±7.6	477	±193	17.5%	±6.5	208	±87	6.1%	±2.5	455	±117	13.3%	±3.7	485	±255	15.5%	±7.4	231	±126	12.5%	±6.5	472
Sales and office occupations	331	±111	16.8%	±5.3	690	±180	25.7%	±6.9	592	±249	24.4%	±9.8	487	±152	15.8%	±4.8	210	±84	15.1%	±5.5	510	±161	23.0%	±7.6	510	±171	19.7%	±6.7	427	±169	15.6%	±6.7	916	±267	26.8%	±7.2	781	±230	22.8%	±6.3	932	±322	29.8%	±9.6	311	±195	16.8%	±10.4	412
Natural resources, construction, and maintenance occupations	73	±71	3.7%	±3.7	0	±13	0.0%	±1.4	160	±106	6.6%	±4.7	81	±85	2.6%	±2.8	30	±45	2.2%	±3.2	61	±85	2.8%	±3.9	59	±46	2.3%	±1.9	143	±62	5.2%	±2.3	43	±51	1.3%	±1.5	16	±25	0.5%	±0.7	118	±97	3.8%	±3.0	7	±12	0.4%	±0.7	35
Production, transportation, and material moving occupations	98	±87	5.0%	±4.2	59	±62	2.2%	±2.3	88	±100	3.6%	±3.9	237	±128	7.7%	±4.1	48	±38	3.4%	±2.8	102	±53	4.6%	±2.4	259	±134	10.0%	±5.3	154	±85	5.6%	±3.0	126	±92	3.7%	±2.7	270	±130	7.9%	±3.9	138	±72	4.4%	±2.4	19	±32	1.0%	±1.7	55
INDUSTRY
Civilian employed population 16 years and over	1,974	±231	1,974	(X)	2,689	±226	2,689	(X)	2,431	±441	2,431	(X)	3,073	±365	3,073	(X)	1,393	±224	1,393	(X)	2,217	±294	2,217	(X)	2,585	±359	2,585	(X)	2,732	±404	2,732	(X)	3,422	±292	3,422	(X)	3,424	±328	3,424	(X)	3,129	±390	3,129	(X)	1,854	±294	1,854	(X)	1,325
Agriculture, forestry, fishing and hunting, and mining	0	±13	0.0%	±1.9	0	±13	0.0%	±1.4	0	±13	0.0%	±1.5	0	±13	0.0%	±1.2	0	±13	0.0%	±2.7	0	±13	0.0%	±1.7	0	±18	0.0%	±1.4	0	±13	0.0%	±1.4	30	±45	0.9%	±1.3	0	±18	0.0%	±1.1	0	±18	0.0%	±1.2	12	±20	0.6%	±1.0	0
Construction	29	±30	1.5%	±1.5	9	±15	0.3%	±0.6	110	±78	4.5%	±3.5	67	±83	2.2%	±2.7	41	±48	2.9%	±3.4	74	±89	3.3%	±4.1	59	±46	2.3%	±1.9	159	±75	5.8%	±2.7	14	±22	0.4%	±0.7	109	±91	3.2%	±2.6	11	±18	0.4%	±0.6	78	±93	4.2%	±5.0	35
Manufacturing	121	±62	6.1%	±3.0	251	±117	9.3%	±4.4	153	±115	6.3%	±4.7	76	±62	2.5%	±2.0	75	±48	5.4%	±3.3	134	±93	6.0%	±4.2	271	±130	10.5%	±4.9	235	±124	8.6%	±4.2	156	±85	4.6%	±2.4	188	±156	5.5%	±4.5	133	±98	4.3%	±3.1	120	±106	6.5%	±5.2	91
Wholesale trade	32	±35	1.6%	±1.8	124	±99	4.6%	±3.7	59	±47	2.4%	±2.0	21	±34	0.7%	±1.1	0	±13	0.0%	±2.7	34	±49	1.5%	±2.2	5	±11	0.2%	±0.5	30	±33	1.1%	±1.2	87	±69	2.5%	±2.0	78	±58	2.3%	±1.7	113	±84	3.6%	±2.6	24	±27	1.3%	±1.5	25
Retail trade	206	±108	10.4%	±5.2	198	±86	7.4%	±3.3	213	±162	8.8%	±6.6	235	±123	7.6%	±3.9	31	±29	2.2%	±2.0	269	±134	12.1%	±6.6	242	±117	9.4%	±4.5	358	±132	13.1%	±5.1	337	±134	9.8%	±3.9	391	±166	11.4%	±4.5	241	±109	7.7%	±3.9	114	±83	6.1%	±4.5	199
Transportation and warehousing, and utilities	0	±13	0.0%	±1.9	59	±65	2.2%	±2.4	78	±98	3.2%	±3.9	173	±113	5.6%	±3.6	24	±30	1.7%	±2.2	30	±33	1.4%	±1.5	6	±10	0.2%	±0.4	133	±104	4.9%	±3.7	88	±89	2.6%	±2.6	178	±113	5.2%	±3.4	104	±74	3.3%	±2.3	19	±25	1.0%	±1.4	26
Information	64	±52	3.2%	±2.7	102	±58	3.8%	±2.1	194	±122	8.0%	±5.3	83	±72	2.7%	±2.4	55	±44	3.9%	±3.2	32	±33	1.4%	±1.6	86	±72	3.3%	±2.9	34	±43	1.2%	±1.6	331	±143	9.7%	±4.0	193	±108	5.6%	±3.2	215	±136	6.9%	±4.1	29	±31	1.6%	±1.7	36
Finance and insurance, and real estate and rental and leasing	290	±119	14.7%	±6.0	520	±167	19.3%	±6.2	236	±135	9.7%	±5.1	492	±167	16.0%	±5.4	289	±107	20.7%	±7.3	253	±121	11.4%	±5.8	231	±122	8.9%	±4.8	328	±143	12.0%	±5.2	630	±266	18.4%	±6.8	342	±151	10.0%	±4.2	648	±308	20.7%	±9.5	363	±171	19.6%	±8.9	98
Professional, scientific, and management, and administrative and waste management services	530	±170	26.8%	±8.2	872	±203	32.4%	±6.6	650	±182	26.7%	±6.0	706	±211	23.0%	±6.6	353	±112	25.3%	±7.5	468	±199	21.1%	±8.8	494	±250	19.1%	±8.8	604	±191	22.1%	±6.6	978	±255	28.6%	±7.8	968	±256	28.3%	±7.2	537	±202	17.2%	±6.5	608	±242	32.8%	±11.4	215
Educational services, and health care and social assistance	329	±130	16.7%	±5.8	279	±128	10.4%	±4.5	289	±174	11.9%	±6.4	504	±168	16.4%	±5.6	305	±126	21.9%	±7.8	132	±86	6.0%	±3.9	407	±183	15.7%	±6.2	298	±174	10.9%	±5.7	355	±135	10.4%	±4.1	352	±180	10.3%	±5.0	320	±129	10.2%	±4.4	173	±86	9.3%	±4.9	263
Arts, entertainment, and recreation, and accommodation and food services	178	±79	9.0%	±3.9	209	±105	7.8%	±3.7	225	±153	9.3%	±5.9	372	±234	12.1%	±7.1	87	±90	6.2%	±6.2	484	±259	21.8%	±10.0	414	±143	16.0%	±6.0	447	±190	16.4%	±6.3	224	±111	6.5%	±3.3	414	±148	12.1%	±4.4	528	±251	16.9%	±7.2	211	±127	11.4%	±6.4	158
Other services, except public administration	156	±93	7.9%	±4.6	48	±57	1.8%	±2.1	90	±67	3.7%	±2.5	265	±145	8.6%	±4.2	47	±42	3.4%	±3.0	187	±142	8.4%	±6.0	214	±126	8.3%	±4.4	55	±67	2.0%	±2.4	91	±52	2.7%	±1.5	100	±86	2.9%	±2.5	98	±80	3.1%	±2.5	46	±41	2.5%	±2.3	146
Public administration	39	±39	2.0%	±2.0	18	±22	0.7%	±0.8	134	±100	5.5%	±4.0	79	±68	2.6%	±2.3	86	±69	6.2%	±4.8	120	±98	5.4%	±4.4	156	±207	6.0%	±8.0	51	±49	1.9%	±1.8	101	±61	3.0%	±1.8	111	±67	3.2%	±1.9	181	±197	5.8%	±6.1	57	±56	3.1%	±3.0	33
CLASS OF WORKER
Civilian employed population 16 years and over	1,974	±231	1,974	(X)	2,689	±226	2,689	(X)	2,431	±441	2,431	(X)	3,073	±365	3,073	(X)	1,393	±224	1,393	(X)	2,217	±294	2,217	(X)	2,585	±359	2,585	(X)	2,732	±404	2,732	(X)	3,422	±292	3,422	(X)	3,424	±328	3,424	(X)	3,129	±390	3,129	(X)	1,854	±294	1,854	(X)	1,325
Private wage and salary workers	1,623	±200	82.2%	±6.6	2,139	±253	79.5%	±6.3	1,757	±378	72.3%	±9.7	2,346	±416	76.3%	±7.6	1,098	±218	78.8%	±7.6	1,982	±304	89.4%	±5.9	2,209	±391	85.5%	±8.5	2,188	±335	80.1%	±7.7	2,890	±328	84.5%	±5.2	3,009	±314	87.9%	±4.1	2,690	±365	86.0%	±7.3	1,671	±276	90.1%	±4.2	1,115
Government workers	99	±57	5.0%	±2.8	100	±65	3.7%	±2.4	295	±174	12.1%	±6.7	287	±138	9.3%	±4.7	153	±80	11.0%	±5.5	191	±124	8.6%	±5.5	226	±216	8.7%	±8.3	328	±204	12.0%	±6.6	284	±120	8.3%	±3.6	252	±112	7.4%	±3.1	336	±228	10.7%	±6.9	80	±65	4.3%	±3.3	117
Self-employed in own not incorporated business workers	252	±142	12.8%	±6.7	450	±166	16.7%	±6.0	368	±239	15.1%	±9.3	440	±193	14.3%	±6.4	142	±86	10.2%	±6.1	44	±44	2.0%	±2.0	150	±83	5.8%	±3.3	216	±150	7.9%	±5.5	248	±114	7.2%	±3.3	163	±92	4.8%	±2.7	94	±63	3.0%	±2.0	103	±64	5.6%	±3.5	93
Unpaid family workers	0	±13	0.0%	±1.9	0	±13	0.0%	±1.4	11	±19	0.5%	±0.7	0	±13	0.0%	±1.2	0	±13	0.0%	±2.7	0	±13	0.0%	±1.7	0	±18	0.0%	±1.4	0	±13	0.0%	±1.4	0	±13	0.0%	±1.1	0	±18	0.0%	±1.1	9	±14	0.3%	±0.5	0	±13	0.0%	±2.0	0
INCOME AND BENEFITS (IN 2012 INFLATION-ADJUSTED DOLLARS)
Total households	2,210	±138	2,210	(X)	2,675	±155	2,675	(X)	1,941	±170	1,941	(X)	2,447	±200	2,447	(X)	1,578	±158	1,578	(X)	1,887	±151	1,887	(X)	2,669	±159	2,669	(X)	2,467	±179	2,467	(X)	2,737	±136	2,737	(X)	2,675	±107	2,675	(X)	2,909	±213	2,909	(X)	1,609	±160	1,609	(X)	1,554
Less than $10,000	180	±102	8.1%	±4.6	54	±51	2.0%	±1.9	78	±73	4.0%	±3.7	142	±120	5.8%	±4.7	107	±64	6.8%	±3.9	186	±95	9.9%	±5.2	531	±140	19.9%	±5.1	296	±142	12.0%	±5.6	211	±96	7.7%	±3.5	136	±78	5.1%	±2.9	192	±102	6.6%	±3.4	118	±57	7.3%	±3.5	246
$10,000 to $14,999	248	±96	11.2%	±4.4	99	±83	3.7%	±3.1	98	±52	5.0%	±2.7	24	±39	1.0%	±1.6	49	±54	3.1%	±3.3	117	±62	6.2%	±3.2	563	±145	21.1%	±5.4	188	±93	7.6%	±3.6	109	±64	4.0%	±2.3	175	±100	6.5%	±3.7	164	±79	5.6%	±2.7	85	±52	5.3%	±3.2	356
$15,000 to $24,999	331	±136	15.0%	±5.9	109	±62	4.1%	±2.4	198	±100	10.2%	±5.2	202	±99	8.3%	±4.1	91	±50	5.8%	±3.1	456	±136	24.2%	±6.9	388	±134	14.5%	±5.0	80	±57	3.2%	±2.3	226	±109	8.3%	±4.0	271	±111	10.1%	±4.1	320	±121	11.0%	±4.0	130	±87	8.1%	±5.3	273
$25,000 to $34,999	54	±41	2.4%	±1.9	158	±101	5.9%	±3.8	51	±50	2.6%	±2.6	163	±92	6.7%	±3.8	90	±46	5.7%	±3.0	308	±148	16.3%	±7.3	276	±94	10.3%	±3.6	164	±111	6.6%	±4.5	71	±50	2.6%	±1.8	207	±118	7.7%	±4.4	159	±103	5.5%	±3.5	150	±78	9.3%	±4.9	82
$35,000 to $49,999	280	±115	12.7%	±5.1	199	±101	7.4%	±3.8	139	±108	7.2%	±5.4	300	±144	12.3%	±5.8	12	±16	0.8%	±1.0	79	±63	4.2%	±3.3	213	±111	8.0%	±4.0	120	±90	4.9%	±3.7	54	±67	2.0%	±2.4	375	±167	14.0%	±6.1	357	±125	12.3%	±4.1	103	±57	6.4%	±3.5	124
$50,000 to $74,999	243	±126	11.0%	±5.6	336	±153	12.6%	±5.6	301	±117	15.5%	±6.2	418	±160	17.1%	±6.5	206	±90	13.1%	±5.7	109	±74	5.8%	±3.9	215	±111	8.1%	±4.1	424	±127	17.2%	±5.3	361	±149	13.2%	±5.4	318	±113	11.9%	±4.3	480	±149	16.5%	±5.3	195	±103	12.1%	±6.1	97
$75,000 to $99,999	358	±128	16.2%	±5.7	297	±115	11.1%	±4.4	162	±74	8.3%	±3.8	121	±68	4.9%	±2.8	133	±56	8.4%	±3.4	123	±77	6.5%	±4.1	136	±90	5.1%	±3.3	351	±128	14.2%	±5.1	223	±81	8.1%	±3.0	305	±143	11.4%	±5.4	406	±170	14.0%	±5.7	93	±72	5.8%	±4.4	115
$100,000 to $149,999	266	±92	12.0%	±4.1	529	±175	19.8%	±6.4	479	±173	24.7%	±8.3	475	±158	19.4%	±6.2	396	±117	25.1%	±6.8	303	±126	16.1%	±6.6	139	±94	5.2%	±3.5	355	±135	14.4%	±5.5	512	±142	18.7%	±5.1	474	±160	17.7%	±6.0	522	±174	17.9%	±5.9	219	±82	13.6%	±5.1	166
$150,000 to $199,999	164	±83	7.4%	±3.8	312	±113	11.7%	±4.2	89	±68	4.6%	±3.5	273	±117	11.2%	±4.7	143	±64	9.1%	±3.9	133	±83	7.0%	±4.4	112	±91	4.2%	±3.4	199	±130	8.1%	±5.1	348	±131	12.7%	±4.8	155	±103	5.8%	±3.9	182	±118	6.3%	±4.0	197	±103	12.2%	±6.2	47
$200,000 or more	86	±52	3.9%	±2.4	582	±162	21.8%	±6.0	346	±137	17.8%	±6.6	329	±138	13.4%	±5.6	351	±103	22.2%	±6.1	73	±62	3.9%	±3.3	96	±79	3.6%	±3.0	290	±117	11.8%	±4.6	622	±150	22.7%	±5.2	259	±132	9.7%	±4.9	127	±87	4.4%	±2.9	319	±113	19.8%	±6.8	48
Median household income (dollars)	51,667	±19,870	(X)	(X)	105,189	±8,368	(X)	(X)	90,547	±21,186	(X)	(X)	73,972	±20,720	(X)	(X)	115,574	±9,938	(X)	(X)	29,002	±3,963	(X)	(X)	20,206	±3,528	(X)	(X)	72,173	±12,812	(X)	(X)	110,768	±11,560	(X)	(X)	61,250	±24,368	(X)	(X)	62,300	±11,621	(X)	(X)	77,350	±24,181	(X)	(X)	21,144
Mean household income (dollars)	70,668	±9,476	(X)	(X)	138,170	±18,266	(X)	(X)	115,995	±16,134	(X)	(X)	127,598	±26,378	(X)	(X)	154,859	±20,289	(X)	(X)	63,235	±9,177	(X)	(X)	45,455	±6,845	(X)	(X)	116,441	±22,391	(X)	(X)	152,938	±22,702	(X)	(X)	89,033	±13,018	(X)	(X)	77,019	±9,405	(X)	(X)	194,093	±74,087	(X)	(X)	49,199
With earnings	1,588	±146	71.9%	±5.7	2,219	±179	83.0%	±5.0	1,576	±187	81.2%	±5.0	2,029	±209	82.9%	±5.6	1,229	±163	77.9%	±5.5	1,453	±179	77.0%	±6.0	1,617	±209	60.6%	±6.8	1,789	±176	72.5%	±5.7	2,244	±160	82.0%	±4.0	2,265	±151	84.7%	±4.6	2,374	±206	81.6%	±4.4	1,241	±175	77.1%	±6.0	872
Mean earnings (dollars)	83,044	±12,315	(X)	(X)	131,642	±18,029	(X)	(X)	111,255	±19,382	(X)	(X)	115,902	±20,953	(X)	(X)	154,969	±24,802	(X)	(X)	72,885	±12,284	(X)	(X)	58,138	±9,776	(X)	(X)	122,871	±27,970	(X)	(X)	164,383	±24,932	(X)	(X)	90,040	±11,452	(X)	(X)	83,733	±10,407	(X)	(X)	170,762	±62,151	(X)	(X)	61,146
With Social Security	483	±127	21.9%	±5.4	598	±124	22.4%	±4.4	551	±95	28.4%	±4.9	582	±137	23.8%	±5.6	429	±94	27.2%	±5.8	436	±122	23.1%	±6.2	670	±166	25.1%	±6.3	635	±154	25.7%	±5.9	466	±109	17.0%	±3.9	472	±126	17.6%	±4.6	663	±100	22.8%	±3.6	424	±119	26.4%	±7.7	549
Mean Social Security income (dollars)	14,897	±2,217	(X)	(X)	16,532	±2,475	(X)	(X)	15,450	±2,752	(X)	(X)	14,751	±2,716	(X)	(X)	22,239	±2,693	(X)	(X)	11,551	±1,346	(X)	(X)	12,246	±1,436	(X)	(X)	16,817	±2,834	(X)	(X)	17,692	±3,321	(X)	(X)	12,786	±2,535	(X)	(X)	12,217	±1,615	(X)	(X)	19,244	±3,327	(X)	(X)	10,338
With retirement income	187	±83	8.5%	±3.8	228	±91	8.5%	±3.4	197	±86	10.1%	±4.4	259	±114	10.6%	±4.6	193	±60	12.2%	±3.8	84	±58	4.5%	±3.0	163	±110	6.1%	±4.2	222	±79	9.0%	±3.3	153	±81	5.6%	±2.9	109	±60	4.1%	±2.2	258	±94	8.9%	±3.3	231	±93	14.4%	±6.1	94
Mean retirement income (dollars)	26,127	±11,902	(X)	(X)	22,433	±10,795	(X)	(X)	43,775	±16,966	(X)	(X)	31,212	±17,398	(X)	(X)	40,844	±9,610	(X)	(X)	13,126	±4,571	(X)	(X)	12,190	±3,741	(X)	(X)	25,428	±8,899	(X)	(X)	38,637	±13,319	(X)	(X)	9,583	±4,268	(X)	(X)	25,550	±8,994	(X)	(X)	23,753	±9,661	(X)	(X)	17,361
With Supplemental Security Income	337	±104	15.2%	±4.6	32	±35	1.2%	±1.3	95	±65	4.9%	±3.5	19	±27	0.8%	±1.1	34	±37	2.2%	±2.3	258	±115	13.7%	±5.7	476	±141	17.8%	±5.2	92	±50	3.7%	±2.0	91	±59	3.3%	±2.1	96	±63	3.6%	±2.4	109	±68	3.7%	±2.3	53	±40	3.3%	±2.5	400
Mean Supplemental Security Income (dollars)	8,816	±1,062	(X)	(X)	8,059	±6,997	(X)	(X)	13,623	±8,085	(X)	(X)	10,737	±1,019	(X)	(X)	14,403	±8,503	(X)	(X)	11,941	±2,820	(X)	(X)	11,671	±1,765	(X)	(X)	13,070	±3,357	(X)	(X)	10,457	±2,856	(X)	(X)	11,119	±3,785	(X)	(X)	8,587	±1,746	(X)	(X)	6,426	±678	(X)	(X)	9,618
With cash public assistance income	57	±68	2.6%	±3.1	14	±21	0.5%	±0.8	32	±42	1.6%	±2.2	6	±18	0.2%	±0.7	0	±13	0.0%	±2.3	60	±58	3.2%	±3.1	117	±86	4.4%	±3.2	69	±96	2.8%	±3.8	86	±79	3.1%	±2.9	13	±21	0.5%	±0.8	14	±22	0.5%	±0.8	6	±10	0.4%	±0.6	38
Mean cash public assistance income (dollars)	3,781	±1,991	(X)	(X)	221	±9	(X)	(X)	6,978	±1,994	(X)	(X)	4,433	±33	(X)	(X)	-	**	(X)	(X)	2,748	±1,330	(X)	(X)	5,570	±1,673	(X)	(X)	1,010	±334	(X)	(X)	4,421	±3,315	(X)	(X)	5,354	±12	(X)	(X)	10,136	±14	(X)	(X)	10,167	±36	(X)	(X)	5,611
With Food Stamp/SNAP benefits in the past 12 months	44	±43	2.0%	±2.0	14	±21	0.5%	±0.8	39	±44	2.0%	±2.3	15	±25	0.6%	±1.0	12	±16	0.8%	±1.0	234	±130	12.4%	±6.9	208	±96	7.8%	±3.6	108	±109	4.4%	±4.3	18	±27	0.7%	±1.0	170	±155	6.4%	±5.8	14	±23	0.5%	±0.8	14	±24	0.9%	±1.5	88
Families	562	±118	562	(X)	617	±147	617	(X)	720	±154	720	(X)	823	±179	823	(X)	631	±100	631	(X)	885	±175	885	(X)	1,196	±199	1,196	(X)	783	±163	783	(X)	693	±155	693	(X)	900	±196	900	(X)	700	±157	700	(X)	686	±135	686	(X)	742
Less than $10,000	39	±56	6.9%	±9.7	0	±13	0.0%	±5.9	0	±13	0.0%	±5.1	0	±13	0.0%	±4.5	0	±13	0.0%	±5.8	77	±73	8.7%	±8.1	161	±99	13.5%	±7.4	67	±75	8.6%	±9.2	16	±26	2.3%	±3.6	68	±86	7.6%	±8.8	0	±18	0.0%	±5.2	39	±30	5.7%	±4.6	55
$10,000 to $14,999	14	±23	2.5%	±4.0	15	±24	2.4%	±3.9	79	±44	11.0%	±6.8	0	±13	0.0%	±4.5	0	±13	0.0%	±5.8	5	±23	0.6%	±2.5	49	±44	4.1%	±3.4	26	±37	3.3%	±4.5	30	±34	4.3%	±5.2	75	±84	8.3%	±9.1	13	±22	1.9%	±3.2	57	±46	8.3%	±6.8	136
$15,000 to $24,999	108	±64	19.2%	±10.4	9	±15	1.5%	±2.5	22	±34	3.1%	±4.9	0	±13	0.0%	±4.5	21	±26	3.3%	±4.1	276	±110	31.2%	±12.3	277	±102	23.2%	±8.5	45	±41	5.7%	±5.2	26	±30	3.8%	±4.2	124	±90	13.8%	±10.3	179	±80	25.6%	±13.2	51	±41	7.4%	±6.0	167
$25,000 to $34,999	17	±21	3.0%	±3.7	30	±50	4.9%	±7.8	2	±17	0.3%	±2.3	36	±49	4.4%	±6.0	62	±47	9.8%	±7.5	250	±141	28.2%	±14.1	258	±93	21.6%	±7.3	15	±25	1.9%	±3.2	27	±30	3.9%	±4.2	83	±61	9.2%	±6.9	14	±23	2.0%	±3.5	35	±54	5.1%	±7.7	50
$35,000 to $49,999	69	±54	12.3%	±9.3	11	±18	1.8%	±3.1	52	±81	7.2%	±10.6	91	±70	11.1%	±8.3	12	±16	1.9%	±2.5	14	±29	1.6%	±3.3	116	±80	9.7%	±6.8	52	±65	6.6%	±7.8	0	±13	0.0%	±5.3	111	±83	12.3%	±8.5	36	±35	5.1%	±4.9	35	±37	5.1%	±5.0	72
$50,000 to $74,999	33	±32	5.9%	±5.8	44	±47	7.1%	±7.1	86	±58	11.9%	±7.6	166	±102	20.2%	±10.6	67	±64	10.6%	±9.2	49	±50	5.5%	±5.8	57	±60	4.8%	±5.0	171	±65	21.8%	±9.3	47	±43	6.8%	±6.1	121	±70	13.4%	±8.2	211	±114	30.1%	±15.3	61	±64	8.9%	±9.2	65
$75,000 to $99,999	117	±71	20.8%	±11.6	43	±37	7.0%	±5.5	53	±50	7.4%	±6.6	52	±44	6.3%	±5.2	76	±40	12.0%	±5.9	27	±35	3.1%	±3.9	82	±71	6.9%	±5.9	169	±108	21.6%	±11.8	132	±59	19.0%	±8.3	66	±56	7.3%	±6.7	20	±32	2.9%	±4.5	34	±54	5.0%	±7.5	43
$100,000 to $149,999	67	±49	11.9%	±7.8	51	±43	8.3%	±7.3	193	±122	26.8%	±14.1	160	±83	19.4%	±9.2	101	±50	16.0%	±7.6	124	±104	14.0%	±10.8	101	±90	8.4%	±7.1	89	±64	11.4%	±7.8	107	±59	15.4%	±7.6	94	±66	10.4%	±7.2	135	±96	19.3%	±11.6	105	±59	15.3%	±8.2	99
$150,000 to $199,999	38	±33	6.8%	±5.7	168	±88	27.2%	±13.2	43	±37	6.0%	±5.3	131	±82	15.9%	±10.3	89	±51	14.1%	±7.8	32	±41	3.6%	±4.7	69	±74	5.8%	±6.2	0	±13	0.0%	±4.7	119	±73	17.2%	±8.9	56	±71	6.2%	±7.7	55	±74	7.9%	±9.8	87	±51	12.7%	±7.0	31
$200,000 or more	60	±39	10.7%	±6.4	246	±101	39.9%	±13.3	190	±73	26.4%	±9.5	187	±88	22.7%	±10.0	203	±72	32.2%	±10.4	31	±45	3.5%	±5.3	26	±49	2.2%	±4.1	149	±84	19.0%	±10.3	189	±75	27.3%	±9.1	102	±93	11.3%	±9.6	37	±45	5.3%	±6.3	182	±78	26.5%	±10.1	24
Median family income (dollars)	75,167	±38,212	(X)	(X)	171,289	±17,570	(X)	(X)	121,719	±26,658	(X)	(X)	103,458	±24,981	(X)	(X)	136,683	±24,309	(X)	(X)	27,955	±3,320	(X)	(X)	28,561	±5,000	(X)	(X)	76,435	±10,514	(X)	(X)	126,932	±46,805	(X)	(X)	44,944	±15,688	(X)	(X)	61,205	±12,369	(X)	(X)	120,833	±44,121	(X)	(X)	30,391
Mean family income (dollars)	94,378	±22,310	(X)	(X)	210,981	±50,737	(X)	(X)	147,324	±25,005	(X)	(X)	192,631	±61,852	(X)	(X)	206,980	±41,586	(X)	(X)	55,663	±15,919	(X)	(X)	50,758	±10,292	(X)	(X)	174,658	±61,407	(X)	(X)	196,774	±60,120	(X)	(X)	94,745	±34,344	(X)	(X)	85,665	±29,693	(X)	(X)	306,964	±159,552	(X)	(X)	52,790
Per capita income (dollars)	44,504	±5,279	(X)	(X)	92,980	±12,452	(X)	(X)	53,702	±8,366	(X)	(X)	67,164	±14,570	(X)	(X)	98,064	±12,028	(X)	(X)	31,370	±6,180	(X)	(X)	23,513	±3,711	(X)	(X)	61,408	±11,577	(X)	(X)	91,581	±12,683	(X)	(X)	47,280	±7,443	(X)	(X)	46,569	±5,956	(X)	(X)	101,049	±35,686	(X)	(X)	24,316
Nonfamily households	1,648	±197	1,648	(X)	2,058	±204	2,058	(X)	1,221	±176	1,221	(X)	1,624	±262	1,624	(X)	947	±147	947	(X)	1,002	±173	1,002	(X)	1,473	±189	1,473	(X)	1,684	±235	1,684	(X)	2,044	±192	2,044	(X)	1,775	±207	1,775	(X)	2,209	±270	2,209	(X)	923	±159	923	(X)	812
Median nonfamily income (dollars)	45,603	±24,612	(X)	(X)	95,682	±11,697	(X)	(X)	74,504	±19,278	(X)	(X)	65,144	±8,971	(X)	(X)	106,366	±19,616	(X)	(X)	43,654	±25,370	(X)	(X)	12,101	±1,188	(X)	(X)	66,196	±20,164	(X)	(X)	106,169	±21,636	(X)	(X)	74,306	±26,176	(X)	(X)	67,188	±18,840	(X)	(X)	71,875	±16,887	(X)	(X)	14,740
Mean nonfamily income (dollars)	62,332	±9,418	(X)	(X)	116,252	±17,886	(X)	(X)	97,108	±21,102	(X)	(X)	91,906	±19,265	(X)	(X)	120,130	±19,619	(X)	(X)	69,923	±12,790	(X)	(X)	39,465	±11,142	(X)	(X)	89,372	±14,387	(X)	(X)	136,223	±21,630	(X)	(X)	84,666	±11,742	(X)	(X)	74,280	±10,288	(X)	(X)	110,205	±32,224	(X)	(X)	45,805
Median earnings for workers (dollars)	49,645	±8,177	(X)	(X)	73,750	±13,300	(X)	(X)	44,896	±10,210	(X)	(X)	46,497	±9,256	(X)	(X)	105,192	±25,702	(X)	(X)	31,771	±17,963	(X)	(X)	21,533	±4,947	(X)	(X)	48,735	±8,732	(X)	(X)	74,566	±17,368	(X)	(X)	43,482	±2,741	(X)	(X)	53,522	±8,673	(X)	(X)	62,756	±14,410	(X)	(X)	23,672
Median earnings for male full-time, year-round workers (dollars)	60,284	±17,233	(X)	(X)	118,102	±29,497	(X)	(X)	72,656	±41,181	(X)	(X)	90,768	±42,291	(X)	(X)	124,891	±16,645	(X)	(X)	54,068	±18,945	(X)	(X)	42,585	±17,283	(X)	(X)	80,154	±28,383	(X)	(X)	106,444	±13,405	(X)	(X)	77,143	±25,241	(X)	(X)	77,997	±14,240	(X)	(X)	85,579	±48,011	(X)	(X)	41,650
Median earnings for female full-time, year-round workers (dollars)	63,400	±12,744	(X)	(X)	77,788	±14,952	(X)	(X)	60,491	±3,351	(X)	(X)	62,276	±12,587	(X)	(X)	108,750	±45,581	(X)	(X)	47,926	±27,070	(X)	(X)	44,375	±12,339	(X)	(X)	54,826	±13,712	(X)	(X)	72,054	±26,996	(X)	(X)	52,500	±7,458	(X)	(X)	62,137	±3,986	(X)	(X)	64,621	±9,712	(X)	(X)	27,093
HEALTH INSURANCE COVERAGE
Civilian noninstitutionalized population	3,598	±237	3,598	(X)	4,040	±276	4,040	(X)	4,393	±494	4,393	(X)	4,749	±496	4,749	(X)	2,504	±250	2,504	(X)	3,942	±529	3,942	(X)	5,536	±566	5,536	(X)	4,811	±465	4,811	(X)	4,772	±351	4,772	(X)	5,256	±429	5,256	(X)	4,900	±416	4,900	(X)	3,170	±340	3,170	(X)	3,267
With health insurance coverage	3,312	±240	92.1%	±3.6	3,797	±297	94.0%	±3.4	4,055	±521	92.3%	±4.7	4,476	±490	94.3%	±3.5	2,263	±236	90.4%	±5.3	3,332	±505	84.5%	±6.6	4,794	±574	86.6%	±4.5	4,112	±429	85.5%	±4.2	4,609	±369	96.6%	±2.0	4,739	±367	90.2%	±4.6	4,209	±406	85.9%	±5.4	2,987	±321	94.2%	±2.8	2,738
With private health insurance	2,334	±322	64.9%	±7.1	3,479	±301	86.1%	±4.4	3,267	±532	74.4%	±6.9	3,882	±422	81.7%	±5.3	2,053	±245	82.0%	±6.4	1,782	±297	45.2%	±9.4	1,961	±479	35.4%	±7.5	3,119	±418	64.8%	±5.9	4,193	±383	87.9%	±3.4	3,629	±379	69.0%	±7.1	3,307	±468	67.5%	±7.3	2,407	±341	75.9%	±6.4	1,440
With public coverage	1,281	±234	35.6%	±6.5	828	±137	20.5%	±3.2	1,323	±322	30.1%	±7.3	991	±230	20.9%	±4.1	725	±134	29.0%	±5.3	1,771	±558	44.9%	±10.1	3,149	±444	56.9%	±5.5	1,444	±235	30.0%	±4.8	850	±151	17.8%	±3.0	1,417	±381	27.0%	±6.9	1,377	±196	28.1%	±4.4	1,049	±199	33.1%	±6.1	1,541
No health insurance coverage	286	±132	7.9%	±3.6	243	±137	6.0%	±3.4	338	±207	7.7%	±4.7	273	±167	5.7%	±3.5	241	±140	9.6%	±5.3	610	±276	15.5%	±6.6	742	±254	13.4%	±4.5	699	±221	14.5%	±4.2	163	±95	3.4%	±2.0	517	±259	9.8%	±4.6	691	±280	14.1%	±5.4	183	±94	5.8%	±2.8	529
Civilian noninstitutionalized population under 18 years	222	±85	222	(X)	281	±108	281	(X)	342	±220	342	(X)	429	±190	429	(X)	151	±49	151	(X)	333	±251	333	(X)	609	±223	609	(X)	340	±140	340	(X)	351	±120	351	(X)	402	±175	402	(X)	339	±83	339	(X)	228	±48	228	(X)	264
No health insurance coverage	0	±13	0.0%	±15.5	0	±13	0.0%	±12.5	0	±13	0.0%	±10.4	0	±13	0.0%	±8.4	0	±13	0.0%	±21.8	41	±68	12.3%	±23.8	0	±18	0.0%	±6.0	0	±13	0.0%	±10.4	0	±13	0.0%	±10.1	47	±73	11.7%	±15.9	54	±92	15.9%	±24.4	0	±13	0.0%	±15.1	0
Civilian noninstitutionalized population 18 to 64 years	2,610	±240	2,610	(X)	3,008	±213	3,008	(X)	3,275	±404	3,275	(X)	3,480	±367	3,480	(X)	1,660	±236	1,660	(X)	3,011	±325	3,011	(X)	3,488	±385	3,488	(X)	3,628	±436	3,628	(X)	3,763	±283	3,763	(X)	4,108	±413	4,108	(X)	3,726	±375	3,726	(X)	2,247	±317	2,247	(X)	2,034
In labor force:	2,012	±225	2,012	(X)	2,626	±194	2,626	(X)	2,488	±415	2,488	(X)	3,032	±360	3,032	(X)	1,369	±242	1,369	(X)	2,481	±290	2,481	(X)	2,777	±372	2,777	(X)	3,010	±407	3,010	(X)	3,397	±290	3,397	(X)	3,551	±342	3,551	(X)	3,158	±391	3,158	(X)	1,836	±290	1,836	(X)	1,559
Employed:	1,880	±219	1,880	(X)	2,481	±208	2,481	(X)	2,286	±437	2,286	(X)	2,918	±341	2,918	(X)	1,220	±223	1,220	(X)	2,208	±292	2,208	(X)	2,423	±342	2,423	(X)	2,618	±398	2,618	(X)	3,318	±286	3,318	(X)	3,320	±344	3,320	(X)	3,035	±380	3,035	(X)	1,774	±294	1,774	(X)	1,292
With health insurance coverage	1,734	±223	92.2%	±5.3	2,238	±210	90.2%	±5.3	2,104	±405	92.0%	±6.5	2,666	±314	91.4%	±5.0	1,080	±205	88.5%	±6.6	1,897	±304	85.9%	±6.2	1,892	±370	78.1%	±9.0	2,241	±351	85.6%	±5.3	3,207	±299	96.7%	±2.7	3,032	±325	91.3%	±4.7	2,581	±375	85.0%	±7.2	1,690	±287	95.3%	±3.6	1,205
With private health insurance	1,600	±224	85.1%	±7.2	2,216	±202	89.3%	±5.2	1,967	±393	86.0%	±7.3	2,566	±312	87.9%	±5.3	1,080	±205	88.5%	±6.6	1,468	±277	66.5%	±11.4	1,326	±312	54.7%	±9.6	2,064	±354	78.8%	±6.6	3,163	±297	95.3%	±3.2	2,918	±334	87.9%	±4.6	2,375	±398	78.3%	±8.7	1,528	±284	86.1%	±7.6	1,045
With public coverage	189	±102	10.1%	±5.3	61	±49	2.5%	±2.0	215	±190	9.4%	±8.0	148	±88	5.1%	±3.0	0	±13	0.0%	±3.0	514	±290	23.3%	±12.0	700	±242	28.9%	±8.0	195	±81	7.4%	±3.1	70	±57	2.1%	±1.7	128	±89	3.9%	±2.8	290	±154	9.6%	±5.1	202	±131	11.4%	±7.3	172
No health insurance coverage	146	±101	7.8%	±5.3	243	±137	9.8%	±5.3	182	±156	8.0%	±6.5	252	±153	8.6%	±5.0	140	±86	11.5%	±6.6	311	±136	14.1%	±6.2	531	±215	21.9%	±9.0	377	±157	14.4%	±5.3	111	±88	3.3%	±2.7	288	±162	8.7%	±4.7	454	±230	15.0%	±7.2	84	±65	4.7%	±3.6	87
Unemployed:	132	±88	132	(X)	145	±93	145	(X)	202	±155	202	(X)	114	±100	114	(X)	149	±83	149	(X)	273	±107	273	(X)	354	±134	354	(X)	392	±128	392	(X)	79	±57	79	(X)	231	±126	231	(X)	123	±86	123	(X)	62	±47	62	(X)	267
With health insurance coverage	110	±85	83.3%	±20.7	145	±93	100.0%	±22.5	71	±117	35.1%	±48.5	106	±93	93.0%	±17.4	58	±54	38.9%	±30.5	181	±93	66.3%	±22.5	177	±105	50.0%	±24.5	230	±108	58.7%	±16.9	79	±57	100.0%	±35.6	174	±119	75.3%	±20.6	109	±84	88.6%	±19.1	51	±44	82.3%	±27.2	24
With private health insurance	84	±80	63.6%	±30.5	145	±93	100.0%	±22.5	31	±55	15.3%	±22.2	106	±93	93.0%	±17.4	58	±54	38.9%	±30.5	113	±69	41.4%	±20.0	76	±74	21.5%	±20.5	167	±107	42.6%	±19.9	79	±57	100.0%	±35.6	91	±95	39.4%	±29.1	109	±84	88.6%	±19.1	20	±23	32.3%	±35.6	24
With public coverage	26	±29	19.7%	±21.3	0	±13	0.0%	±22.5	40	±64	19.8%	±28.0	0	±13	0.0%	±27.4	0	±13	0.0%	±22.0	85	±73	31.1%	±24.2	101	±71	28.5%	±17.9	63	±23	16.1%	±6.3	0	±13	0.0%	±35.6	83	±73	35.9%	±26.5	0	±18	0.0%	±25.8	31	±37	50.0%	±40.0	0
No health insurance coverage	22	±26	16.7%	±20.7	0	±13	0.0%	±22.5	131	±133	64.9%	±48.5	8	±24	7.0%	±17.4	91	±67	61.1%	±30.5	92	±70	33.7%	±22.5	177	±111	50.0%	±24.5	162	±76	41.3%	±16.9	0	±13	0.0%	±35.6	57	±47	24.7%	±20.6	14	±22	11.4%	±19.1	11	±17	17.7%	±27.2	243
Not in labor force:	598	±221	598	(X)	382	±138	382	(X)	787	±213	787	(X)	448	±174	448	(X)	291	±89	291	(X)	530	±189	530	(X)	711	±183	711	(X)	618	±221	618	(X)	366	±132	366	(X)	557	±205	557	(X)	568	±177	568	(X)	411	±163	411	(X)	475
With health insurance coverage	480	±210	80.3%	±13.2	382	±138	100.0%	±9.3	762	±208	96.8%	±3.3	435	±166	97.1%	±4.8	281	±87	96.6%	±5.6	364	±131	68.7%	±18.5	677	±179	95.2%	±5.8	458	±183	74.1%	±18.7	314	±107	85.8%	±10.3	432	±182	77.6%	±18.0	399	±123	70.2%	±15.3	337	±151	82.0%	±14.0	276
With private health insurance	251	±192	42.0%	±22.7	327	±123	85.6%	±12.9	563	±199	71.5%	±12.8	429	±163	95.8%	±8.3	260	±80	89.3%	±12.5	51	±52	9.6%	±9.3	197	±118	27.7%	±13.7	339	±162	54.9%	±20.2	302	±107	82.5%	±11.4	185	±99	33.2%	±18.1	295	±115	51.9%	±18.0	262	±127	63.7%	±17.1	51
With public coverage	229	±129	38.3%	±21.6	55	±55	14.4%	±12.9	210	±101	26.7%	±12.3	20	±29	4.5%	±6.2	21	±37	7.2%	±12.0	337	±123	63.6%	±17.1	480	±146	67.5%	±14.0	159	±90	25.7%	±13.1	47	±46	12.8%	±12.2	263	±163	47.2%	±20.5	131	±83	23.1%	±13.8	102	±72	24.8%	±14.5	231
No health insurance coverage	118	±80	19.7%	±13.2	0	±13	0.0%	±9.3	25	±26	3.2%	±3.3	13	±25	2.9%	±4.8	10	±16	3.4%	±5.6	166	±131	31.3%	±18.5	34	±41	4.8%	±5.8	160	±136	25.9%	±18.7	52	±47	14.2%	±10.3	125	±108	22.4%	±18.0	169	±115	29.8%	±15.3	74	±60	18.0%	±14.0	199
PERCENTAGE OF FAMILIES AND PEOPLE WHOSE INCOME IN THE PAST 12 MONTHS IS BELOW THE POVERTY LEVEL
All families	(X)	(X)	10.9%	±10.8	(X)	(X)	1.5%	±2.5	(X)	(X)	12.9%	±7.3	(X)	(X)	0.0%	±4.5	(X)	(X)	0.0%	±5.8	(X)	(X)	18.1%	±11.1	(X)	(X)	17.0%	±8.1	(X)	(X)	10.1%	±8.9	(X)	(X)	8.7%	±6.9	(X)	(X)	15.8%	±14.0	(X)	(X)	7.3%	±7.5	(X)	(X)	11.8%	±7.7	(X)
With related children under 18 years	(X)	(X)	6.7%	±11.8	(X)	(X)	4.3%	±6.8	(X)	(X)	38.3%	±23.3	(X)	(X)	0.0%	±12.4	(X)	(X)	0.0%	±24.5	(X)	(X)	48.8%	±32.2	(X)	(X)	33.4%	±17.2	(X)	(X)	11.6%	±17.4	(X)	(X)	13.4%	±14.4	(X)	(X)	30.7%	±33.5	(X)	(X)	23.2%	±24.4	(X)	(X)	8.2%	±15.2	(X)
With related children under 5 years only	(X)	(X)	0.0%	±75.1	(X)	(X)	0.0%	±28.6	(X)	(X)	0.0%	±33.2	(X)	(X)	0.0%	±35.0	(X)	(X)	0.0%	±36.4	(X)	(X)	-	**	(X)	(X)	66.7%	±52.8	(X)	(X)	0.0%	±75.1	(X)	(X)	16.8%	±25.5	(X)	(X)	35.4%	±48.0	(X)	(X)	100.0%	±67.9	(X)	(X)	0.0%	±24.4	(X)
Married couple families	(X)	(X)	12.6%	±12.4	(X)	(X)	1.7%	±2.9	(X)	(X)	10.7%	±5.9	(X)	(X)	0.0%	±5.0	(X)	(X)	0.0%	±5.8	(X)	(X)	9.7%	±10.8	(X)	(X)	15.0%	±8.3	(X)	(X)	3.7%	±5.2	(X)	(X)	3.0%	±4.6	(X)	(X)	12.8%	±12.1	(X)	(X)	7.9%	±9.5	(X)	(X)	7.6%	±7.0	(X)
With related children under 18 years	(X)	(X)	6.7%	±11.8	(X)	(X)	5.1%	±7.9	(X)	(X)	32.1%	±22.6	(X)	(X)	0.0%	±14.8	(X)	(X)	0.0%	±24.5	(X)	(X)	37.5%	±46.2	(X)	(X)	27.9%	±20.1	(X)	(X)	6.5%	±13.8	(X)	(X)	8.9%	±14.1	(X)	(X)	20.6%	±29.3	(X)	(X)	30.9%	±31.1	(X)	(X)	11.5%	±18.7	(X)
With related children under 5 years only	(X)	(X)	0.0%	±75.1	(X)	(X)	0.0%	±28.6	(X)	(X)	0.0%	±33.2	(X)	(X)	0.0%	±39.2	(X)	(X)	0.0%	±36.4	(X)	(X)	-	**	(X)	(X)	100.0%	±71.2	(X)	(X)	0.0%	±75.1	(X)	(X)	0.0%	±35.6	(X)	(X)	35.4%	±48.0	(X)	(X)	100.0%	±67.9	(X)	(X)	0.0%	±34.5	(X)
Families with female householder, no husband present	(X)	(X)	0.0%	±51.0	(X)	(X)	0.0%	±60.2	(X)	(X)	0.0%	±44.2	(X)	(X)	0.0%	±65.0	(X)	(X)	-	**	(X)	(X)	42.9%	±41.7	(X)	(X)	27.9%	±23.6	(X)	(X)	54.8%	±42.6	(X)	(X)	31.6%	±32.6	(X)	(X)	31.2%	±39.0	(X)	(X)	6.8%	±12.2	(X)	(X)	25.6%	±38.7	(X)
With related children under 18 years	(X)	(X)	-	**	(X)	(X)	-	**	(X)	(X)	0.0%	±100.0	(X)	(X)	0.0%	±96.0	(X)	(X)	-	**	(X)	(X)	47.3%	±52.7	(X)	(X)	38.6%	±31.3	(X)	(X)	50.0%	±50.0	(X)	(X)	37.2%	±49.8	(X)	(X)	62.4%	±54.7	(X)	(X)	0.0%	±49.7	(X)	(X)	0.0%	±88.4	(X)
With related children under 5 years only	(X)	(X)	-	**	(X)	(X)	-	**	(X)	(X)	-	**	(X)	(X)	-	**	(X)	(X)	-	**	(X)	(X)	-	**	(X)	(X)	0.0%	±100.0	(X)	(X)	-	**	(X)	(X)	100.0%	±79.6	(X)	(X)	-	**	(X)	(X)	-	**	(X)	(X)	0.0%	±88.4	(X)
All people	(X)	(X)	15.3%	±6.6	(X)	(X)	5.8%	±3.0	(X)	(X)	17.2%	±6.8	(X)	(X)	8.8%	±4.7	(X)	(X)	4.3%	±2.6	(X)	(X)	22.4%	±12.5	(X)	(X)	22.9%	±5.2	(X)	(X)	13.8%	±4.9	(X)	(X)	10.0%	±3.4	(X)	(X)	13.7%	±7.0	(X)	(X)	15.0%	±5.5	(X)	(X)	13.4%	±5.3	(X)
Under 18 years	(X)	(X)	7.7%	±12.8	(X)	(X)	6.4%	±10.2	(X)	(X)	35.4%	±25.2	(X)	(X)	0.2%	±1.1	(X)	(X)	0.0%	±21.8	(X)	(X)	67.3%	±37.6	(X)	(X)	35.7%	±21.2	(X)	(X)	7.9%	±12.0	(X)	(X)	9.4%	±11.2	(X)	(X)	34.6%	±35.8	(X)	(X)	21.8%	±23.0	(X)	(X)	19.7%	±23.8	(X)
Related children under 18 years	(X)	(X)	7.7%	±12.8	(X)	(X)	6.4%	±10.2	(X)	(X)	35.4%	±25.2	(X)	(X)	0.0%	±8.7	(X)	(X)	0.0%	±21.8	(X)	(X)	67.3%	±37.6	(X)	(X)	33.4%	±22.1	(X)	(X)	7.9%	±12.0	(X)	(X)	9.4%	±11.2	(X)	(X)	34.6%	±35.8	(X)	(X)	21.8%	±23.0	(X)	(X)	14.1%	±22.8	(X)
Related children under 5 years	(X)	(X)	15.4%	±23.4	(X)	(X)	0.0%	±19.4	(X)	(X)	1.7%	±10.4	(X)	(X)	0.0%	±18.8	(X)	(X)	0.0%	±34.7	(X)	(X)	-	**	(X)	(X)	21.7%	±31.5	(X)	(X)	0.0%	±29.4	(X)	(X)	10.6%	±17.5	(X)	(X)	47.4%	±52.2	(X)	(X)	100.0%	±48.6	(X)	(X)	0.0%	±21.1	(X)
Related children 5 to 17 years	(X)	(X)	5.3%	±9.8	(X)	(X)	16.7%	±27.7	(X)	(X)	72.8%	±23.4	(X)	(X)	0.0%	±14.8	(X)	(X)	0.0%	±38.3	(X)	(X)	67.3%	±37.6	(X)	(X)	35.6%	±26.3	(X)	(X)	11.4%	±16.2	(X)	(X)	8.6%	±14.6	(X)	(X)	22.6%	±30.5	(X)	(X)	10.5%	±19.9	(X)	(X)	53.6%	±53.6	(X)
18 years and over	(X)	(X)	15.8%	±6.8	(X)	(X)	5.7%	±2.9	(X)	(X)	15.7%	±6.3	(X)	(X)	9.6%	±5.0	(X)	(X)	4.5%	±2.7	(X)	(X)	18.3%	±8.6	(X)	(X)	21.5%	±4.7	(X)	(X)	14.3%	±4.9	(X)	(X)	10.0%	±3.2	(X)	(X)	11.9%	±4.8	(X)	(X)	14.4%	±5.0	(X)	(X)	12.9%	±4.8	(X)
18 to 64 years	(X)	(X)	12.7%	±6.8	(X)	(X)	6.2%	±3.3	(X)	(X)	16.5%	±7.3	(X)	(X)	9.6%	±6.0	(X)	(X)	5.8%	±3.8	(X)	(X)	19.0%	±10.1	(X)	(X)	19.9%	±5.1	(X)	(X)	11.2%	±4.7	(X)	(X)	4.9%	±2.7	(X)	(X)	11.4%	±5.4	(X)	(X)	15.5%	±6.0	(X)	(X)	13.0%	±5.7	(X)
65 years and over	(X)	(X)	26.4%	±17.9	(X)	(X)	4.0%	±4.4	(X)	(X)	12.0%	±10.1	(X)	(X)	9.5%	±7.3	(X)	(X)	1.4%	±2.3	(X)	(X)	14.7%	±8.4	(X)	(X)	25.4%	±10.1	(X)	(X)	27.4%	±12.1	(X)	(X)	39.2%	±13.0	(X)	(X)	14.7%	±9.4	(X)	(X)	9.6%	±6.5	(X)	(X)	12.5%	±9.6	(X)
People in families	(X)	(X)	9.6%	±9.0	(X)	(X)	2.3%	±3.9	(X)	(X)	18.3%	±9.7	(X)	(X)	0.0%	±1.6	(X)	(X)	0.0%	±2.5	(X)	(X)	25.0%	±18.6	(X)	(X)	15.3%	±7.5	(X)	(X)	8.1%	±7.2	(X)	(X)	9.3%	±7.7	(X)	(X)	15.8%	±14.2	(X)	(X)	8.5%	±9.1	(X)	(X)	12.7%	±8.8	(X)
Unrelated individuals 15 years and over	(X)	(X)	19.4%	±9.0	(X)	(X)	8.1%	±4.1	(X)	(X)	16.1%	±8.4	(X)	(X)	17.1%	±7.6	(X)	(X)	10.6%	±6.4	(X)	(X)	17.8%	±7.0	(X)	(X)	36.6%	±9.7	(X)	(X)	19.2%	±6.8	(X)	(X)	10.4%	±3.2	(X)	(X)	11.7%	±4.2	(X)	(X)	19.7%	±7.0	(X)	(X)	14.2%	±7.7	(X)
[truncated: 739 more columns]
