# Supplementary material for: Estimating the Health Effects of Adding Bicycle and Pedestrian Paths at the Census Tract Level: Multiple Model Comparison
Source: JMIR Public Health Surveill. 2022 Aug 24;8(8):e37379. doi: 10.2196/37379 (PMC9453587; doi:10.2196/37379)
Supplement: Multimedia Appendix 2 [file publichealth_v8i8e37379_app2.zip]

Archive with 78 entries (63 files):
- appendix_2/
- __MACOSX/._appendix_2
- appendix_2/.DS_Store
- __MACOSX/appendix_2/._.DS_Store
- appendix_2/norfolk/
- __MACOSX/appendix_2/._norfolk
- appendix_2/README
- __MACOSX/appendix_2/._README
- appendix_2/san-francisco/
- __MACOSX/appendix_2/._san-francisco
- appendix_2/norfolk/2013/
- __MACOSX/appendix_2/norfolk/._2013
- appendix_2/norfolk/2014/
- __MACOSX/appendix_2/norfolk/._2014
- appendix_2/norfolk/2015/
- __MACOSX/appendix_2/norfolk/._2015
- appendix_2/norfolk/2012/
- __MACOSX/appendix_2/norfolk/._2012
- appendix_2/norfolk/.DS_Store
- __MACOSX/appendix_2/norfolk/._.DS_Store
- appendix_2/norfolk/2020/
- __MACOSX/appendix_2/norfolk/._2020
- appendix_2/norfolk/2011/
- __MACOSX/appendix_2/norfolk/._2011
- appendix_2/san-francisco/2013/
- __MACOSX/appendix_2/san-francisco/._2013
- appendix_2/san-francisco/2014/
- __MACOSX/appendix_2/san-francisco/._2014
- appendix_2/san-francisco/2015/
- __MACOSX/appendix_2/san-francisco/._2015
- appendix_2/san-francisco/2012/
- __MACOSX/appendix_2/san-francisco/._2012
- appendix_2/san-francisco/.DS_Store
- __MACOSX/appendix_2/san-francisco/._.DS_Store
- appendix_2/san-francisco/2020/
- __MACOSX/appendix_2/san-francisco/._2020
- appendix_2/san-francisco/2011/
- __MACOSX/appendix_2/san-francisco/._2011
- appendix_2/norfolk/2013/2013_500_Cities.xlsx
- __MACOSX/appendix_2/norfolk/2013/._2013_500_Cities.xlsx
- appendix_2/norfolk/2014/.DS_Store
- __MACOSX/appendix_2/norfolk/2014/._.DS_Store
- appendix_2/norfolk/2014/2014_500_Cities.xlsx
- __MACOSX/appendix_2/norfolk/2014/._2014_500_Cities.xlsx
- appendix_2/norfolk/2015/.DS_Store
- __MACOSX/appendix_2/norfolk/2015/._.DS_Store
- appendix_2/norfolk/2015/2015_500_cities.xlsx
- __MACOSX/appendix_2/norfolk/2015/._2015_500_cities.xlsx
- appendix_2/norfolk/2012/2012_500_Cities.xlsx
- __MACOSX/appendix_2/norfolk/2012/._2012_500_Cities.xlsx
- appendix_2/norfolk/2012/.DS_Store
- __MACOSX/appendix_2/norfolk/2012/._.DS_Store
- appendix_2/norfolk/2020/2020_500_cities.xlsx
- __MACOSX/appendix_2/norfolk/2020/._2020_500_cities.xlsx
- appendix_2/norfolk/2020/.DS_Store
- __MACOSX/appendix_2/norfolk/2020/._.DS_Store
- appendix_2/norfolk/2011/2011_500_Cities.xlsx
- __MACOSX/appendix_2/norfolk/2011/._2011_500_Cities.xlsx
- appendix_2/san-francisco/2013/2013_500_Cities.xlsx
- __MACOSX/appendix_2/san-francisco/2013/._2013_500_Cities.xlsx
- appendix_2/san-francisco/2014/.DS_Store
- __MACOSX/appendix_2/san-francisco/2014/._.DS_Store
- appendix_2/san-francisco/2014/2014_500_Cities.xlsx
- __MACOSX/appendix_2/san-francisco/2014/._2014_500_Cities.xlsx
- appendix_2/san-francisco/2015/.DS_Store
- __MACOSX/appendix_2/san-francisco/2015/._.DS_Store
- appendix_2/san-francisco/2015/2015_500_cities.xlsx
- __MACOSX/appendix_2/san-francisco/2015/._2015_500_cities.xlsx
- appendix_2/san-francisco/2012/2012_500_Cities.xlsx
- __MACOSX/appendix_2/san-francisco/2012/._2012_500_Cities.xlsx
- appendix_2/san-francisco/2012/sf_500_Cities_Census_Tract-level_Data_2012.csv
- __MACOSX/appendix_2/san-francisco/2012/._sf_500_Cities_Census_Tract-level_Data_2012.csv
- appendix_2/san-francisco/2020/2020_500_cities.xlsx
- __MACOSX/appendix_2/san-francisco/2020/._2020_500_cities.xlsx
- appendix_2/san-francisco/2020/.DS_Store
- __MACOSX/appendix_2/san-francisco/2020/._.DS_Store
- appendix_2/san-francisco/2011/2011_500_Cities.xlsx
- __MACOSX/appendix_2/san-francisco/2011/._2011_500_Cities.xlsx
