# Supplementary material for: Estimating the Health Effects of Adding Bicycle and Pedestrian Paths at the Census Tract Level: Multiple Model Comparison
Source: JMIR Public Health Surveill. 2022 Aug 24;8(8):e37379. doi: 10.2196/37379 (PMC9453587; doi:10.2196/37379)
Supplement: Multimedia Appendix 2 [file publichealth_v8i8e37379_app2.zip › appendix_2/README]

This directory contains the data from the 2011-2015 and 2017-2020 CDC 500 Cities / Places Project.

The 2011-2015 CDC 500 Cities / Places Project data is used to fit and confirm the factor model presented in the paper.

The 2016 CDC 500 Cities / Places Project data is used as input data for the approaches presented in the Evaluation Section of the paper as input.

The 2020 CDC 500 Cities / Places Project data is used to evaluate the predictions of the approaches presented in the Evaluation Section of the paper for accuracy in terms of mean absolute error (MAE) and root mean squared error (RMSE).
