# Supplementary material for: Estimating the Health Effects of Adding Bicycle and Pedestrian Paths at the Census Tract Level: Multiple Model Comparison
Source: JMIR Public Health Surveill. 2022 Aug 24;8(8):e37379. doi: 10.2196/37379 (PMC9453587; doi:10.2196/37379)
Supplement: Multimedia Appendix 2 [file publichealth_v8i8e37379_app2.zip › appendix_2/norfolk/2013/2013_500_Cities.xlsx]

## Sheet: Sheet1
StateAbbr	PlaceName	PlaceFIPS	CensusTract	Place_TractID	Population2010	ACCESS2_CrudePrev	ACCESS2_Crude95CI	ARTHRITIS_CrudePrev	ARTHRITIS_Crude95CI	BINGE_CrudePrev	BINGE_Crude95CI	BPHIGH_CrudePrev	BPHIGH_Crude95CI	BPMED_CrudePrev	BPMED_Crude95CI	CANCER_CrudePrev	CANCER_Crude95CI	CASTHMA_CrudePrev	CASTHMA_Crude95CI	CHD_CrudePrev	CHD_Crude95CI	CHECKUP_CrudePrev	CHECKUP_Crude95CI	CHOLSCREEN_CrudePrev	CHOLSCREEN_Crude95CI	COLON_SCREEN_CrudePrev	COLON_SCREEN_Crude95CI	COPD_CrudePrev	COPD_Crude95CI	COREM_CrudePrev	COREM_Crude95CI	COREW_CrudePrev	COREW_Crude95CI	CSMOKING_CrudePrev	CSMOKING_Crude95CI	DENTAL_CrudePrev	DENTAL_Crude95CI	DIABETES_CrudePrev	DIABETES_Crude95CI	HIGHCHOL_CrudePrev	HIGHCHOL_Crude95CI	KIDNEY_CrudePrev	KIDNEY_Crude95CI	LPA_CrudePrev	LPA_Crude95CI	MAMMOUSE_CrudePrev	MAMMOUSE_Crude95CI	MHLTH_CrudePrev	MHLTH_Crude95CI
VA	Norfolk	5157000	51710001200	5157000-51710001200	3490	11.2	( 9.1, 13.2)	22.2	(21.1, 23.4)	20.8	(20.1, 21.6)	29	(27.9, 30.2)	75.9	(74.8, 76.9)	6.1	( 5.8, 6.4)	8.7	( 8.2, 9.3)	5.3	( 4.7, 5.9)	75.5	(74.6, 76.3)	76.9	(74.9, 78.9)	69.8	(66.1, 73.3)	5.1	( 4.4, 6.0)	40	(32.7, 46.7)	38	(31.5, 44.2)	15.8	(13.4, 18.5)	72.2	(68.5, 75.2)	8	( 7.3, 8.6)	32.3	(31.2, 33.4)	2.4	( 2.2, 2.5)	18	(16.0, 20.3)	82.5	(79.2, 85.3)	10.9	( 9.7, 12.1)
VA	Norfolk	5157000	51710000201	5157000-51710000201	2742	14.3	(12.4, 16.4)	20.5	(19.6, 21.4)	22	(21.2, 22.7)	29.4	(28.3, 30.3)	72.7	(71.7, 73.7)	4.7	( 4.5, 4.9)	9.2	( 8.7, 9.8)	4.5	( 4.2, 4.9)	72.9	(71.9, 73.7)	72.6	(70.7, 74.4)	66.2	(62.4, 69.4)	5.4	( 4.8, 6.2)	35.8	(30.1, 41.7)	35.8	(30.7, 41.1)	20.7	(18.2, 23.3)	66	(62.8, 69.1)	8.2	( 7.7, 8.7)	32	(31.0, 32.9)	2.3	( 2.1, 2.4)	20.4	(18.5, 22.5)	82.8	(79.8, 85.3)	13	(11.9, 14.2)
VA	Norfolk	5157000	51710003300	5157000-51710003300	2651	17.9	(15.3, 20.7)	27.7	(26.6, 28.8)	14.7	(14.2, 15.3)	42.6	(41.2, 43.9)	80.5	(79.6, 81.4)	5.3	( 5.1, 5.6)	11.1	(10.5, 11.9)	6.7	( 6.2, 7.2)	80.6	(79.9, 81.3)	75.9	(73.8, 77.8)	64	(60.2, 67.4)	7.3	( 6.5, 8.2)	28.1	(23.7, 32.9)	28.4	(24.7, 32.6)	22.6	(20.3, 25.2)	55.2	(51.6, 58.3)	15.7	(14.8, 16.7)	35.2	(34.0, 36.4)	3.6	( 3.4, 3.9)	28.8	(26.5, 31.4)	85.6	(83.3, 87.7)	14.1	(13.1, 15.4)
VA	Norfolk	5157000	51710005901	5157000-51710005901	4678	19.2	(16.4, 22.3)	21.9	(20.8, 22.9)	16.8	(16.1, 17.5)	35	(33.8, 36.2)	74.5	(73.2, 75.7)	3.9	( 3.7, 4.1)	11.1	(10.4, 12.0)	4.7	( 4.3, 5.1)	77.4	(76.6, 78.2)	70.5	(68.1, 72.7)	61.7	(57.4, 65.6)	6.1	( 5.3, 6.9)	26.1	(21.3, 31.6)	28.9	(25.0, 33.0)	23.5	(20.5, 26.4)	54.6	(50.5, 58.5)	12	(11.2, 12.8)	30.7	(29.7, 32.0)	2.9	( 2.7, 3.1)	27.1	(24.3, 29.8)	85.4	(83.0, 87.5)	15	(13.6, 16.6)
VA	Norfolk	5157000	51710003100	5157000-51710003100	3116	18.4	(15.9, 21.1)	28.3	(27.3, 29.4)	15.3	(14.7, 15.8)	40.3	(39.0, 41.4)	79.7	(78.8, 80.6)	5.6	( 5.5, 5.9)	10.8	(10.1, 11.4)	7.3	( 6.8, 7.8)	77.9	(77.2, 78.6)	74.9	(73.1, 76.8)	62.6	(59.2, 65.5)	8	( 7.2, 8.9)	28	(23.6, 32.6)	28.5	(24.7, 32.4)	23.6	(20.9, 26.1)	54.3	(51.0, 57.9)	15.1	(14.3, 16.0)	36.2	(35.1, 37.3)	3.7	( 3.6, 4.0)	29.2	(26.7, 31.7)	83.8	(81.5, 85.9)	14.7	(13.5, 15.9)
VA	Norfolk	5157000	51710004400	5157000-51710004400	1460	16.1	(12.9, 19.5)	24.9	(23.5, 26.3)	15.2	(14.4, 15.9)	40.2	(38.7, 41.7)	79.7	(78.5, 80.8)	5.1	( 4.8, 5.4)	11.1	(10.2, 12.2)	5.3	( 4.8, 6.0)	81.9	(81.0, 82.8)	77.2	(74.6, 79.6)	65.7	(60.5, 70.2)	5.7	( 4.9, 6.7)	28.5	(22.4, 34.3)	29.4	(24.2, 34.6)	19.6	(16.6, 22.8)	61.1	(56.3, 65.7)	13.4	(12.3, 14.5)	32	(30.7, 33.3)	3.2	( 2.9, 3.4)	25.4	(22.5, 28.7)	86.6	(83.3, 89.0)	12.8	(11.4, 14.5)
VA	Norfolk	5157000	51710005903	5157000-51710005903	1623	16.7	(15.1, 18.5)	23.9	(23.1, 24.6)	18.3	(17.8, 18.8)	33.5	(32.6, 34.4)	76.4	(75.7, 77.1)	5.1	( 5.0, 5.3)	9.7	( 9.3, 10.2)	5.7	( 5.3, 6.0)	76	(75.3, 76.6)	76	(74.7, 77.5)	64	(61.4, 66.5)	6.4	( 5.8, 7.0)	34.2	(29.7, 38.6)	35.4	(31.6, 39.5)	22.4	(20.5, 24.3)	60.7	(58.2, 63.2)	11.2	(10.7, 11.8)	33.7	(32.8, 34.6)	2.7	( 2.6, 2.8)	25.2	(23.5, 26.9)	81.8	(79.9, 83.6)	13.4	(12.6, 14.3)
VA	Norfolk	5157000	51710002600	5157000-51710002600	3835	19	(16.7, 21.4)	9.5	( 9.0, 9.9)	19.3	(18.2, 20.3)	16.3	(15.5, 17.1)	46.2	(44.7, 47.8)	1.5	( 1.4, 1.5)	11	(10.4, 11.6)	2.2	( 2.1, 2.3)	69.3	(68.1, 70.5)	46.9	(44.3, 49.4)	55.3	(53.3, 57.2)	4.4	( 4.0, 4.7)	25.2	(22.1, 28.5)	23.8	(21.0, 26.7)	21.5	(18.8, 23.9)	50.2	(46.6, 54.1)	4.5	( 4.3, 4.7)	18	(17.3, 18.7)	1.7	( 1.6, 1.8)	23.2	(20.9, 25.6)	83.8	(82.3, 85.2)	18.5	(16.8, 19.9)
VA	Norfolk	5157000	51710000901	5157000-51710000901	5472	17.2	(15.4, 19.0)	7.1	( 6.8, 7.4)	28.3	(27.3, 29.4)	13.9	(13.3, 14.3)	39.3	(38.1, 40.6)	1.3	( 1.3, 1.4)	8.8	( 8.5, 9.2)	1.2	( 1.1, 1.3)	66.9	(65.8, 67.9)	53.9	(51.7, 56.2)	65.3	(63.3, 67.4)	2.7	( 2.5, 3.0)	35.1	(26.8, 43.6)	32.9	(28.7, 37.4)	20.6	(18.5, 22.8)	61.7	(58.8, 64.8)	2.6	( 2.5, 2.7)	15.1	(14.6, 15.6)	1.1	( 1.1, 1.2)	16.8	(15.3, 18.5)	83.7	(82.2, 85.1)	14.2	(13.2, 15.0)
VA	Norfolk	5157000	51710006603	5157000-51710006603	2400	13	(11.2, 15.2)	28	(26.7, 29.2)	18.3	(17.6, 19.0)	34.4	(33.1, 35.6)	79.7	(78.7, 80.5)	7.3	( 6.9, 7.6)	8.7	( 8.2, 9.2)	7.4	( 6.7, 8.1)	75.6	(74.9, 76.4)	79.6	(77.9, 81.3)	67.5	(64.5, 70.6)	7.1	( 6.1, 8.0)	37.2	(30.9, 43.3)	36.4	(31.1, 41.4)	19.3	(16.8, 21.6)	66.8	(63.7, 70.0)	10.9	(10.1, 11.7)	37.5	(36.5, 38.7)	3	( 2.8, 3.2)	23.1	(20.9, 25.4)	80.9	(78.0, 83.4)	11.9	(10.8, 12.9)
VA	Norfolk	5157000	51710002400	5157000-51710002400	3461	8.1	( 6.2, 10.5)	21.8	(20.4, 23.2)	21.6	(20.7, 22.5)	25.9	(24.6, 27.2)	75.5	(74.1, 76.9)	6.1	( 5.9, 6.4)	8.2	( 7.6, 8.9)	5	( 4.4, 5.6)	73.8	(72.6, 74.7)	80.2	(78.0, 82.0)	72.4	(68.5, 75.6)	4.8	( 3.9, 5.7)	41.9	(34.3, 48.8)	41.2	(35.0, 46.7)	13.9	(10.9, 17.4)	76.5	(72.4, 79.9)	7.1	( 6.4, 7.8)	32	(30.9, 33.3)	2.2	( 2.0, 2.4)	15	(12.9, 17.5)	83	(79.4, 85.8)	10.2	( 8.8, 11.8)
VA	Norfolk	5157000	51710006501	5157000-51710006501	2692	19.4	(16.7, 22.2)	21.8	(20.8, 22.8)	19	(18.2, 19.7)	31.1	(29.9, 32.3)	70.7	(69.5, 71.9)	4	( 3.9, 4.2)	10.5	( 9.8, 11.3)	5.2	( 4.7, 5.7)	71.9	(70.9, 72.8)	67.1	(64.7, 69.5)	59.5	(55.2, 63.7)	7.1	( 6.2, 8.1)	29.6	(22.5, 37.4)	31.8	(25.8, 37.6)	26.3	(23.1, 29.5)	53.7	(49.9, 57.5)	10	( 9.4, 10.6)	32.6	(31.5, 33.8)	2.7	( 2.6, 2.9)	26.6	(24.1, 29.2)	81.4	(78.4, 84.2)	16.3	(14.9, 17.9)
VA	Norfolk	5157000	51710003000	5157000-51710003000	1934	12.7	(11.3, 14.3)	24.6	(23.7, 25.5)	19.4	(18.9, 19.8)	33.1	(32.2, 34.1)	77.2	(76.5, 77.9)	5.8	( 5.6, 5.9)	9	( 8.7, 9.4)	5.7	( 5.3, 6.1)	75.3	(74.7, 75.9)	78.6	(77.3, 79.9)	67.2	(64.7, 69.5)	6.1	( 5.4, 6.7)	35.1	(31.0, 39.3)	35.7	(32.4, 38.7)	19.1	(17.1, 21.1)	66.9	(64.4, 69.3)	10.4	( 9.8, 10.9)	34.7	(33.9, 35.5)	2.7	( 2.6, 2.8)	21.1	(19.5, 22.8)	83.1	(81.0, 85.0)	12	(11.2, 12.9)
VA	Norfolk	5157000	51710003800	5157000-51710003800	22065	11.4	( 8.4, 16.3)	6	( 5.5, 6.5)	33.8	(31.8, 35.6)	12.1	(11.2, 13.2)	42.7	(40.3, 45.0)	1.6	( 1.5, 1.7)	6.8	( 6.3, 7.8)	1.2	( 1.1, 1.4)	67	(64.9, 68.8)	61.2	(55.3, 64.9)	72.1	(68.0, 75.3)	1.8	( 1.4, 2.3)	40.9	(35.1, 46.1)	39.5	(34.2, 44.2)	12.6	( 9.1, 17.6)	75.4	(68.1, 80.0)	2.2	( 2.0, 2.4)	15.1	(14.3, 16.3)	0.9	( 0.8, 1.0)	10.2	( 8.3, 13.2)	83.8	(80.5, 86.3)	9.1	( 7.5, 11.5)
VA	Norfolk	5157000	51710001600	5157000-51710001600	1678	17.8	(14.7, 21.1)	24.8	(23.6, 26.0)	16.1	(15.5, 16.8)	39.1	(37.7, 40.4)	79.5	(78.4, 80.6)	5.3	( 5.0, 5.5)	10.3	( 9.6, 11.2)	6.1	( 5.6, 6.7)	79.2	(78.4, 80.0)	73.6	(71.3, 75.8)	66.4	(62.7, 70.1)	6.2	( 5.4, 7.0)	28.9	(24.4, 34.0)	30.6	(25.8, 35.2)	20	(17.1, 22.9)	58.8	(54.7, 63.0)	13.6	(12.6, 14.6)	34.1	(32.9, 35.4)	3.2	( 3.0, 3.5)	26.1	(23.4, 29.0)	84.6	(82.1, 86.7)	12.8	(11.4, 14.3)
VA	Norfolk	5157000	51710003600	5157000-51710003600	1357	7.9	( 6.7, 9.6)	17.8	(17.1, 18.5)	24.4	(23.8, 25.1)	24.3	(23.6, 25.0)	74.8	(73.9, 75.8)	5.7	( 5.5, 5.9)	7.3	( 7.0, 7.6)	4	( 3.7, 4.4)	73.6	(72.9, 74.2)	78.8	(77.1, 80.2)	77.3	(75.2, 79.0)	3.2	( 2.8, 3.7)	42.4	(38.1, 46.4)	40.8	(36.2, 45.0)	11.1	( 9.4, 13.3)	79	(76.6, 81.1)	6.2	( 5.8, 6.6)	27.9	(27.2, 28.7)	1.9	( 1.8, 2.1)	12.5	(11.3, 13.9)	84.7	(82.7, 86.4)	8.2	( 7.5, 9.1)
VA	Norfolk	5157000	51710002800	5157000-51710002800	4151	9.9	( 8.4, 11.4)	22	(21.2, 22.8)	20.7	(20.2, 21.3)	29.6	(28.9, 30.5)	77.8	(77.1, 78.5)	5.8	( 5.6, 5.9)	8.5	( 8.2, 8.9)	4.9	( 4.6, 5.3)	75.7	(75.0, 76.3)	80.6	(79.1, 81.9)	71.8	(69.4, 73.9)	4.6	( 4.1, 5.2)	36.8	(33.2, 40.3)	36.5	(33.4, 39.7)	15.1	(13.1, 17.3)	73.1	(70.3, 75.5)	9	( 8.6, 9.5)	31.1	(30.3, 31.8)	2.4	( 2.3, 2.5)	17.2	(15.7, 18.9)	84.5	(82.6, 86.0)	10.2	( 9.4, 11.2)
VA	Norfolk	5157000	51710002300	5157000-51710002300	2028	7.2	( 5.9, 8.9)	20.3	(19.1, 21.6)	22.2	(21.4, 23.0)	24.9	(23.7, 26.2)	75.3	(74.1, 76.4)	6	( 5.7, 6.3)	7.7	( 7.3, 8.2)	4.3	( 3.9, 4.8)	74.2	(73.4, 75.1)	80.8	(78.8, 82.2)	74.7	(71.6, 77.4)	4	( 3.3, 4.8)	43.8	(37.1, 50.1)	43.3	(37.7, 48.9)	12.1	( 9.7, 15.0)	79.3	(76.2, 81.9)	6.5	( 5.9, 7.1)	31.2	(30.1, 32.3)	2	( 1.8, 2.1)	13.4	(11.8, 15.5)	83.7	(80.7, 86.0)	9	( 8.0, 10.3)
VA	Norfolk	5157000	51710006502	5157000-51710006502	2579	12.6	(10.7, 14.8)	21.8	(20.7, 23.1)	20.1	(19.5, 20.8)	30	(28.7, 31.3)	74	(73.0, 75.1)	5.1	( 4.8, 5.3)	9	( 8.5, 9.6)	4.9	( 4.4, 5.5)	74.1	(73.2, 74.9)	75.9	(74.0, 77.7)	66.9	(62.8, 70.1)	5.5	( 4.7, 6.5)	36.2	(29.2, 43.3)	37.2	(31.2, 43.0)	18.4	(15.6, 21.4)	67.6	(64.0, 71.0)	8.8	( 8.1, 9.5)	33	(31.8, 34.1)	2.4	( 2.2, 2.6)	19.6	(17.4, 22.0)	83.4	(80.1, 86.0)	12.1	(10.9, 13.4)
VA	Norfolk	5157000	51710005902	5157000-51710005902	3907	17	(14.8, 19.3)	23.9	(23.0, 24.8)	17.9	(17.4, 18.5)	34	(33.0, 34.9)	76	(75.1, 76.8)	5.1	( 4.9, 5.3)	9.8	( 9.3, 10.4)	5.8	( 5.4, 6.2)	75.2	(74.5, 75.9)	74.1	(72.4, 75.7)	62.1	(58.9, 65.3)	6.6	( 6.0, 7.3)	32.2	(27.7, 37.0)	33.4	(29.0, 37.9)	22.7	(20.4, 25.1)	59.4	(56.4, 62.6)	11.2	(10.6, 11.7)	34.4	(33.5, 35.4)	2.8	( 2.7, 2.9)	25.7	(23.7, 27.7)	81.6	(79.6, 83.7)	13.8	(12.8, 14.9)
VA	Norfolk	5157000	51710005702	5157000-51710005702	2602	15.7	(13.1, 18.5)	30	(28.5, 31.4)	14.3	(13.8, 14.9)	44.1	(42.7, 45.4)	83.5	(82.7, 84.3)	6.6	( 6.3, 6.9)	10.2	( 9.6, 10.9)	8	( 7.2, 8.8)	81.5	(80.9, 82.2)	80.1	(78.3, 81.8)	65.8	(61.9, 69.2)	7.1	( 6.1, 8.2)	28.2	(22.4, 34.3)	28.9	(23.7, 34.2)	19	(16.6, 21.6)	59.7	(55.9, 63.4)	16.8	(15.5, 18.0)	36.2	(35.0, 37.4)	4	( 3.7, 4.3)	27.5	(24.6, 30.4)	85.8	(83.1, 87.9)	12.2	(11.1, 13.5)
VA	Norfolk	5157000	51710000500	5157000-51710000500	3181	14.9	(12.7, 17.1)	21.9	(20.9, 22.8)	20.9	(20.2, 21.6)	28.1	(27.0, 29.1)	72.6	(71.4, 73.7)	5	( 4.8, 5.2)	9.3	( 8.8, 9.9)	5.2	( 4.7, 5.6)	72.5	(71.5, 73.3)	72.9	(70.8, 75.0)	63.4	(59.5, 66.6)	6.1	( 5.4, 7.0)	35.3	(29.2, 41.5)	34.3	(29.3, 39.5)	21.8	(19.0, 24.5)	63.1	(59.5, 66.5)	8.7	( 8.1, 9.2)	31.7	(30.7, 32.8)	2.5	( 2.3, 2.6)	22.2	(20.1, 24.3)	81.3	(78.2, 84.0)	13.7	(12.4, 15.0)
VA	Norfolk	5157000	51710005500	5157000-51710005500	2855	20.2	(18.2, 22.4)	25.2	(24.4, 26.1)	17.2	(16.6, 17.8)	33	(32.1, 33.8)	74.4	(73.7, 75.3)	4.8	( 4.6, 5.0)	10.4	( 9.9, 11.1)	6.3	( 5.9, 6.7)	73.4	(72.6, 74.1)	72	(70.6, 73.5)	57	(54.0, 59.9)	8	( 7.4, 8.8)	30.6	(25.5, 36.2)	29.2	(25.6, 33.6)	27.5	(25.2, 29.8)	51.6	(48.8, 54.4)	12.1	(11.5, 12.6)	33.8	(33.0, 34.7)	3.1	( 3.0, 3.3)	30.1	(28.1, 32.0)	81.9	(79.6, 83.9)	16.3	(15.2, 17.5)
VA	Norfolk	5157000	51710000800	5157000-51710000800	2075	15.1	(13.2, 17.3)	19.4	(18.6, 20.2)	21.8	(21.0, 22.6)	25.7	(24.9, 26.5)	70.5	(69.4, 71.5)	4.5	( 4.3, 4.6)	9	( 8.5, 9.5)	4.6	( 4.2, 4.9)	72	(71.1, 72.9)	70.2	(67.9, 72.4)	64.4	(61.4, 67.3)	5.4	( 4.9, 6.0)	35	(29.7, 40.7)	35.2	(30.4, 40.1)	20.7	(18.3, 23.2)	63.7	(60.4, 66.8)	7.9	( 7.4, 8.3)	29.7	(28.7, 30.8)	2.2	( 2.1, 2.4)	21.2	(19.4, 23.2)	81.6	(79.0, 83.8)	13.2	(12.1, 14.4)
VA	Norfolk	5157000	51710004002	5157000-51710004002	3097	8	( 6.6, 10.1)	21.5	(20.6, 22.5)	20.6	(19.9, 21.5)	26.7	(25.8, 27.7)	76.9	(75.8, 78.0)	6.6	( 6.4, 6.9)	7.7	( 7.4, 8.2)	5.2	( 4.8, 5.8)	74.1	(73.2, 75.0)	79.6	(77.7, 80.9)	73.4	(70.9, 75.5)	4.2	( 3.7, 5.0)	42.3	(36.4, 47.5)	38.7	(34.5, 42.8)	11.9	( 9.8, 14.7)	76	(72.8, 78.5)	7.1	( 6.6, 7.7)	31	(30.2, 32.0)	2.4	( 2.2, 2.5)	14.6	(13.1, 16.5)	84.1	(81.9, 86.0)	9.2	( 8.2, 10.3)
VA	Norfolk	5157000	51710006400	5157000-51710006400	3277	16.9	(14.1, 20.1)	30	(28.6, 31.3)	14.2	(13.6, 14.7)	44.3	(43.0, 45.6)	82.5	(81.6, 83.4)	6.1	( 5.9, 6.4)	10.7	(10.1, 11.6)	7.7	( 7.1, 8.4)	80.9	(80.2, 81.5)	78.5	(76.7, 80.1)	64.4	(60.4, 68.3)	7.8	( 6.8, 8.8)	27.6	(22.7, 32.7)	28.6	(24.1, 32.8)	21.5	(18.6, 24.4)	56.8	(52.7, 60.6)	16.7	(15.5, 17.8)	37.2	(36.1, 38.3)	3.9	( 3.7, 4.2)	28.9	(26.1, 31.8)	85.6	(83.0, 87.9)	13.4	(12.2, 14.9)
VA	Norfolk	5157000	51710001700	5157000-51710001700	2246	12.5	(10.4, 14.9)	26.1	(24.6, 27.5)	17.4	(16.8, 18.0)	34.3	(32.9, 35.6)	79.1	(78.1, 80.1)	7.4	( 7.0, 7.9)	9	( 8.5, 9.6)	7	( 6.0, 8.0)	78	(77.2, 78.7)	78	(76.1, 79.7)	69.2	(65.8, 72.3)	6	( 5.0, 7.2)	38	(29.8, 45.5)	34.3	(26.5, 41.2)	15.8	(13.5, 18.3)	68.7	(64.9, 72.0)	9.9	( 9.0, 10.8)	34.3	(33.1, 35.5)	3	( 2.8, 3.3)	21.1	(18.4, 23.8)	83.3	(80.3, 85.6)	11.1	(10.0, 12.3)
VA	Norfolk	5157000	51710006605	5157000-51710006605	2672	12.4	(10.7, 14.3)	24.7	(23.6, 25.8)	18.8	(18.2, 19.4)	31.1	(30.1, 32.1)	78.1	(77.2, 79.0)	6.6	( 6.4, 7.0)	8.8	( 8.3, 9.3)	6.3	( 5.8, 6.9)	76.4	(75.6, 77.1)	78.1	(76.6, 79.7)	69.1	(66.2, 71.9)	5.8	( 5.1, 6.6)	38.6	(32.4, 44.7)	36.9	(31.8, 42.3)	16.4	(14.4, 18.6)	69.3	(66.3, 71.9)	9.6	( 9.0, 10.3)	33.7	(32.7, 34.7)	2.7	( 2.6, 2.9)	20.4	(18.4, 22.3)	81.8	(79.0, 84.0)	11.3	(10.3, 12.2)
VA	Norfolk	5157000	51710006100	5157000-51710006100	7740	16.8	(15.0, 18.9)	24.1	(23.3, 24.9)	17.6	(17.0, 18.1)	35.3	(34.4, 36.2)	76.5	(75.7, 77.2)	5	( 4.8, 5.1)	10.1	( 9.6, 10.6)	5.7	( 5.4, 6.1)	76.4	(75.8, 77.1)	74.7	(73.2, 76.2)	63.4	(60.7, 66.1)	6.5	( 5.9, 7.1)	32.6	(28.4, 36.8)	32.8	(28.8, 36.7)	22.6	(20.6, 24.6)	58.9	(56.0, 61.6)	11.8	(11.2, 12.3)	33.8	(32.9, 34.6)	2.9	( 2.8, 3.0)	25.6	(23.8, 27.4)	83.3	(81.4, 85.0)	13.8	(12.8, 14.8)
VA	Norfolk	5157000	51710005601	5157000-51710005601	3996	14.5	(12.9, 16.4)	26.9	(25.9, 27.8)	19.6	(19.1, 20.1)	32.4	(31.4, 33.3)	77.1	(76.3, 77.9)	6.5	( 6.3, 6.8)	9.3	( 8.9, 9.8)	6.9	( 6.5, 7.4)	73.9	(73.2, 74.5)	77.3	(75.9, 78.6)	65.3	(62.3, 68.0)	7.5	( 6.8, 8.2)	36.2	(31.6, 40.8)	34.6	(30.4, 39.1)	22.5	(20.4, 24.6)	64	(61.5, 66.6)	10.1	( 9.6, 10.6)	35.9	(35.0, 36.9)	2.9	( 2.7, 3.0)	23.9	(22.1, 25.7)	80.5	(78.3, 82.5)	13.4	(12.5, 14.4)
VA	Norfolk	5157000	51710002100	5157000-51710002100	1414	9.5	( 7.5, 12.1)	32.1	(30.5, 34.0)	15.2	(14.6, 15.8)	38.1	(36.5, 39.8)	83.6	(82.7, 84.5)	9	( 8.6, 9.4)	8.5	( 8.0, 9.3)	8.1	( 7.3, 9.1)	79.4	(78.6, 80.2)	87.1	(85.6, 88.4)	71.3	(67.2, 74.8)	7	( 5.8, 8.5)	38.5	(31.6, 44.7)	36.6	(31.4, 41.5)	14.5	(11.7, 17.9)	72.7	(68.4, 76.2)	12.3	(11.3, 13.4)	39.6	(38.3, 40.9)	3.4	( 3.2, 3.7)	20.9	(18.2, 23.9)	83	(79.7, 85.5)	9.9	( 8.7, 11.4)
VA	Norfolk	5157000	51710000700	5157000-51710000700	2864	11.3	( 9.7, 13.3)	21.9	(20.9, 23.0)	21.9	(21.2, 22.6)	28.1	(26.9, 29.2)	74.8	(73.7, 75.9)	5.9	( 5.6, 6.1)	8.5	( 8.1, 9.0)	5	( 4.6, 5.5)	74.3	(73.5, 75.1)	78.1	(76.2, 79.8)	70	(66.4, 73.1)	5.1	( 4.5, 5.8)	40	(33.1, 46.5)	39.5	(33.6, 44.9)	17.6	(15.1, 20.1)	72.1	(68.9, 74.8)	7.7	( 7.2, 8.3)	32.1	(31.0, 33.2)	2.2	( 2.1, 2.4)	18.3	(16.4, 20.1)	81.8	(78.9, 84.5)	11.2	(10.1, 12.2)
VA	Norfolk	5157000	51710005100	5157000-51710005100	4522	23.4	(19.3, 27.8)	28.9	(27.6, 30.3)	12.2	(11.4, 12.9)	44.3	(43.0, 45.7)	79	(77.7, 80.2)	4.7	( 4.5, 5.0)	12.9	(11.9, 14.2)	7.3	( 6.7, 8.0)	80.4	(79.3, 81.4)	69.5	(66.7, 72.2)	56	(51.0, 60.4)	9	( 7.9, 10.3)	21.4	(16.5, 26.6)	21.9	(17.1, 26.9)	27.7	(24.2, 31.3)	42.9	(38.5, 47.6)	18	(16.8, 19.1)	35.3	(33.9, 36.8)	4.5	( 4.2, 4.8)	36.1	(32.8, 39.9)	86	(83.3, 88.3)	17.9	(16.2, 20.1)
VA	Norfolk	5157000	51710002500	5157000-51710002500	4748	17.8	(15.6, 21.1)	10.6	(10.2, 11.0)	21.8	(20.5, 23.2)	18.6	(17.9, 19.3)	54.7	(53.1, 56.3)	1.7	( 1.7, 1.8)	10.8	(10.2, 11.8)	2.5	( 2.3, 2.6)	70	(68.4, 71.5)	48.4	(45.2, 51.1)	59.6	(56.7, 62.3)	4.3	( 3.9, 4.9)	24.3	(20.0, 28.5)	25	(21.4, 28.5)	21	(18.3, 24.2)	54.6	(50.0, 58.6)	5.4	( 5.2, 5.6)	19.7	(18.9, 20.6)	1.8	( 1.7, 1.9)	21.6	(19.5, 24.2)	86.3	(84.5, 87.7)	17.6	(16.1, 19.6)
VA	Norfolk	5157000	51710006602	5157000-51710006602	2441	12.5	(10.2, 14.9)	27.1	(25.7, 28.5)	19.5	(18.8, 20.2)	32.1	(30.8, 33.3)	78.8	(77.9, 79.8)	7.3	( 7.0, 7.6)	8.9	( 8.3, 9.5)	6.8	( 6.1, 7.6)	75.1	(74.2, 76.0)	80.2	(78.2, 81.9)	68.2	(64.2, 72.0)	6.8	( 5.8, 7.9)	38.5	(32.0, 44.9)	37.3	(31.7, 42.9)	18.9	(16.1, 21.7)	69.2	(65.4, 72.8)	9.8	( 9.0, 10.6)	36	(34.8, 37.2)	2.8	( 2.6, 3.0)	21.5	(19.1, 24.0)	80.3	(76.8, 83.3)	11.8	(10.6, 13.2)
VA	Norfolk	5157000	51710005000	5157000-51710005000	3271	23.6	(20.4, 27.3)	32.8	(31.6, 34.1)	11.7	(11.1, 12.3)	50.2	(48.9, 51.6)	82.3	(81.2, 83.2)	5.5	( 5.2, 5.8)	12.6	(11.7, 13.6)	8.8	( 8.1, 9.6)	81.8	(80.9, 82.6)	73.1	(70.9, 75.3)	56.7	(52.1, 61.2)	10	( 8.9, 11.3)	21.1	(16.3, 26.4)	22.6	(18.1, 27.6)	28.2	(25.3, 31.1)	42.6	(38.8, 46.6)	21	(19.9, 22.2)	39	(37.5, 40.5)	4.9	( 4.6, 5.3)	38.2	(35.2, 41.2)	85.6	(82.8, 87.9)	17.1	(15.6, 18.6)
VA	Norfolk	5157000	51710000202	5157000-51710000202	3869	14.6	(12.7, 16.7)	23.8	(22.8, 24.9)	19.6	(18.9, 20.3)	30.6	(29.6, 31.7)	74.6	(73.6, 75.6)	5.5	( 5.3, 5.7)	9.4	( 9.0, 10.0)	5.7	( 5.3, 6.2)	73.6	(72.8, 74.5)	74.6	(72.7, 76.4)	63.9	(60.4, 67.3)	6.5	( 5.8, 7.4)	35.5	(29.3, 41.7)	33.3	(28.3, 38.5)	22	(19.5, 24.9)	62.8	(59.5, 65.9)	9.5	( 8.9, 10.1)	33.3	(32.3, 34.4)	2.7	( 2.5, 2.8)	23.2	(21.2, 25.5)	81.9	(79.0, 84.4)	13.7	(12.6, 14.9)
VA	Norfolk	5157000	51710003700	5157000-51710003700	2166	9.4	( 7.5, 12.0)	15.8	(15.0, 16.8)	24.9	(23.8, 25.9)	21	(20.0, 22.1)	67.2	(65.3, 68.9)	4.2	( 4.0, 4.4)	8	( 7.6, 8.7)	3.3	( 3.0, 3.7)	69.9	(68.7, 71.0)	72.9	(69.9, 75.3)	71.1	(67.5, 74.1)	3.7	( 3.2, 4.4)	41.5	(34.8, 48.1)	39.5	(33.7, 44.6)	15.1	(11.9, 18.9)	73.3	(68.7, 76.8)	5.2	( 4.8, 5.7)	26.5	(25.4, 27.7)	1.8	( 1.6, 1.9)	14.1	(12.3, 16.5)	83.8	(80.4, 86.2)	10.7	( 9.3, 12.4)
VA	Norfolk	5157000	51710000400	5157000-51710000400	3241	13.2	(11.1, 15.4)	21.6	(20.3, 22.8)	22.1	(21.3, 22.9)	28	(26.7, 29.3)	72.6	(71.5, 73.7)	4.9	( 4.7, 5.1)	8.9	( 8.4, 9.5)	4.9	( 4.4, 5.4)	72.6	(71.6, 73.5)	75.7	(73.5, 77.8)	66	(62.0, 69.9)	5.8	( 4.9, 6.6)	36.5	(29.1, 44.6)	38	(31.4, 44.8)	20.7	(17.6, 23.8)	66.7	(63.2, 70.1)	8.4	( 7.7, 9.0)	32.2	(31.0, 33.4)	2.3	( 2.1, 2.4)	20	(17.8, 22.4)	82.6	(79.0, 85.3)	12.7	(11.4, 14.0)
VA	Norfolk	5157000	51710003200	5157000-51710003200	2642	18.1	(15.5, 20.9)	25.3	(24.2, 26.3)	16.6	(16.0, 17.2)	38.8	(37.7, 39.9)	78.1	(77.0, 79.0)	4.9	( 4.7, 5.1)	10.7	(10.0, 11.5)	6	( 5.5, 6.5)	78.4	(77.6, 79.1)	74.6	(72.7, 76.4)	64	(60.2, 67.4)	6.8	( 6.1, 7.6)	28.4	(23.8, 33.3)	29.5	(25.1, 34.4)	23.2	(20.6, 25.9)	56.4	(52.7, 60.1)	13.6	(12.8, 14.5)	33.9	(32.8, 35.0)	3.2	( 3.0, 3.4)	27.3	(24.8, 29.9)	85.2	(82.9, 87.4)	14.2	(12.9, 15.5)
VA	Norfolk	5157000	51710004300	5157000-51710004300	3499	25.3	(20.5, 30.0)	31.9	(30.4, 33.4)	11.3	(10.6, 12.1)	47.1	(45.3, 48.7)	80.5	(79.2, 81.7)	5.2	( 4.9, 5.5)	13.6	(12.4, 14.9)	8.4	( 7.6, 9.2)	81.1	(80.0, 82.2)	70.5	(67.4, 73.8)	55.6	(50.5, 60.9)	10.6	( 9.1, 12.0)	21	(16.0, 26.4)	21.7	(17.4, 27.0)	29	(25.0, 32.7)	40.5	(35.9, 46.0)	20.3	(19.0, 21.6)	37.4	(35.6, 39.3)	5	( 4.6, 5.3)	38.9	(35.0, 42.5)	85.2	(82.0, 87.6)	18.6	(16.4, 20.7)
VA	Norfolk	5157000	51710006604	5157000-51710006604	1892	16.4	(14.2, 18.8)	25.3	(24.1, 26.4)	18.3	(17.7, 19.0)	32.3	(31.1, 33.4)	76.1	(75.2, 77.0)	5.8	( 5.5, 6.0)	9.5	( 9.0, 10.1)	6.4	( 5.8, 7.0)	74.6	(73.7, 75.4)	76.5	(74.9, 78.2)	62.9	(58.8, 66.6)	7	( 6.1, 8.0)	33.7	(27.4, 40.3)	33.1	(27.9, 38.7)	21.9	(19.3, 24.7)	61.5	(58.0, 65.2)	10.8	(10.1, 11.5)	34.6	(33.5, 35.6)	2.9	( 2.7, 3.1)	24.9	(22.6, 27.1)	81.2	(78.3, 83.9)	13.6	(12.3, 14.8)
VA	Norfolk	5157000	51710000300	5157000-51710000300	2985	13.6	(11.6, 15.9)	24.6	(23.3, 25.9)	19.8	(19.1, 20.4)	32.3	(30.9, 33.5)	77.1	(76.1, 78.0)	6.2	( 5.9, 6.5)	9	( 8.5, 9.7)	6	( 5.3, 6.6)	75	(74.2, 75.8)	77.8	(75.9, 79.5)	67.5	(63.5, 70.9)	6.2	( 5.3, 7.2)	38	(31.8, 44.6)	37.2	(31.2, 43.3)	19.5	(16.6, 22.2)	67.3	(63.7, 70.8)	9.5	( 8.7, 10.2)	34.8	(33.6, 36.0)	2.6	( 2.4, 2.8)	21.5	(18.9, 23.8)	81.9	(78.8, 84.7)	12.1	(10.8, 13.3)
VA	Norfolk	5157000	51710005701	5157000-51710005701	4663	22.9	(20.9, 25.1)	26.1	(25.4, 26.9)	15.1	(14.7, 15.5)	39.3	(38.5, 40.1)	76.9	(76.1, 77.6)	4.6	( 4.4, 4.7)	11.4	(10.8, 12.0)	6.5	( 6.2, 6.9)	76.8	(76.2, 77.4)	70.7	(69.2, 72.1)	56.7	(53.9, 59.5)	8	( 7.3, 8.6)	24.6	(21.0, 28.2)	24.8	(21.3, 28.6)	26.4	(24.5, 28.4)	47.7	(45.2, 50.3)	15	(14.3, 15.6)	34.3	(33.4, 35.1)	3.7	( 3.6, 3.9)	32.3	(30.4, 34.2)	84.8	(83.0, 86.4)	16.5	(15.5, 17.5)
VA	Norfolk	5157000	51710006601	5157000-51710006601	723	13.1	(11.4, 14.8)	28.4	(27.1, 29.7)	17.9	(17.3, 18.6)	33.8	(32.5, 35.0)	77.9	(76.9, 78.9)	6.7	( 6.4, 7.1)	9.2	( 8.8, 9.7)	7.2	( 6.6, 7.8)	75.6	(74.8, 76.4)	80.6	(79.1, 82.1)	65.1	(61.7, 68.3)	7.6	( 6.7, 8.5)	36.1	(30.1, 42.5)	35.7	(30.7, 40.7)	21.5	(19.0, 24.0)	64.2	(61.1, 67.1)	11.1	(10.3, 11.8)	36.3	(35.2, 37.5)	3.1	( 2.9, 3.3)	24	(21.7, 26.3)	81.2	(77.9, 84.0)	13.1	(12.0, 14.1)
VA	Norfolk	5157000	51710002000	5157000-51710002000	1320	10.9	( 9.2, 12.9)	28.1	(26.9, 29.3)	18.4	(17.8, 19.0)	33.6	(32.5, 34.8)	80.3	(79.5, 81.1)	8	( 7.7, 8.3)	8.5	( 8.1, 8.9)	7.2	( 6.6, 7.8)	76.8	(76.1, 77.5)	82	(80.5, 83.4)	69.9	(66.6, 72.9)	6.4	( 5.6, 7.2)	38.7	(33.5, 43.6)	35.6	(31.6, 39.6)	16.5	(13.9, 18.8)	71.1	(68.2, 73.9)	10.2	( 9.5, 10.9)	35.8	(34.9, 36.8)	3	( 2.9, 3.2)	20.6	(18.4, 22.8)	81.9	(79.3, 84.3)	10.8	( 9.8, 11.8)
VA	Norfolk	5157000	51710006000	5157000-51710006000	3578	16	(14.2, 18.1)	25	(24.1, 25.9)	18.3	(17.8, 18.9)	33.8	(32.7, 34.7)	76.6	(75.8, 77.4)	5.4	( 5.2, 5.5)	9.7	( 9.3, 10.3)	6	( 5.5, 6.4)	74.9	(74.2, 75.6)	75.3	(73.7, 77.0)	62.9	(59.8, 65.8)	6.9	( 6.2, 7.6)	32.6	(27.9, 37.7)	33.4	(29.0, 38.1)	23.2	(20.9, 25.5)	59.9	(57.0, 62.6)	11.3	(10.7, 11.9)	34.4	(33.5, 35.4)	2.9	( 2.7, 3.0)	25.5	(23.5, 27.3)	82.1	(79.7, 84.2)	13.9	(12.9, 15.0)
VA	Norfolk	5157000	51710004700	5157000-51710004700	2768	15.4	(11.4, 22.4)	6.5	( 5.9, 7.2)	22.7	(20.2, 25.3)	15.3	(13.8, 17.0)	43.3	(40.4, 46.3)	1.1	( 1.1, 1.2)	11.3	(10.1, 14.0)	1.2	( 1.0, 1.3)	77.5	(74.9, 79.8)	54.1	(46.6, 59.5)	67.1	(63.2, 70.1)	2.2	( 1.8, 3.0)	28.4	(22.5, 34.2)	30.7	(25.8, 35.9)	15	(10.9, 20.1)	66	(56.4, 72.6)	3.1	( 2.8, 3.4)	12.7	(11.7, 14.0)	1.1	( 1.0, 1.2)	16	(12.5, 21.2)	87.4	(84.8, 89.5)	13.9	(11.1, 17.8)
VA	Norfolk	5157000	51710002900	5157000-51710002900	3973	20.8	(18.5, 23.5)	26.5	(25.5, 27.4)	14.2	(13.8, 14.7)	41.6	(40.6, 42.6)	78	(77.2, 78.8)	4.4	( 4.3, 4.5)	12	(11.4, 12.8)	6.4	( 6.0, 6.8)	79.2	(78.6, 79.9)	71.5	(69.7, 73.3)	57.9	(54.4, 61.0)	7.9	( 7.2, 8.7)	24	(20.1, 28.2)	24.8	(21.8, 28.1)	26.3	(23.9, 28.7)	48.4	(45.4, 51.4)	15.8	(15.0, 16.6)	34.1	(33.1, 35.1)	3.7	( 3.5, 3.9)	31.8	(29.6, 34.2)	86.1	(84.1, 87.7)	16.4	(15.3, 17.6)
VA	Norfolk	5157000	51710000902	5157000-51710000902	3541	17.2	(15.1, 19.0)	6.1	( 5.8, 6.3)	31	(29.5, 32.6)	11.6	(11.0, 12.2)	35.2	(34.0, 36.6)	1.1	( 1.1, 1.2)	8.3	( 8.0, 8.7)	1.2	( 1.1, 1.3)	65.4	(63.9, 66.9)	51.3	(48.5, 54.4)	58	(54.8, 61.4)	2.6	( 2.3, 2.8)	32.7	(22.4, 44.9)			20.2	(17.1, 22.2)	62.7	(59.5, 66.9)	2.3	( 2.2, 2.4)	13.9	(13.3, 14.4)	1	( 0.9, 1.0)	16	(14.2, 17.7)	82.9	(80.8, 84.9)	13.9	(12.6, 14.7)
VA	Norfolk	5157000	51710004200	5157000-51710004200	1744	29.5	(24.1, 34.9)	37.6	(36.0, 39.0)	8.6	( 8.0, 9.2)	52.5	(50.9, 54.1)	82.6	(81.4, 83.9)	6.1	( 5.7, 6.4)	14.8	(13.4, 16.5)	12	(11.0, 13.2)	81.8	(80.6, 82.9)	67.4	(64.0, 70.8)	49.8	(45.0, 54.4)	14.3	(12.6, 16.3)	18.1	(13.8, 22.6)	17.2	(13.4, 21.5)	31.6	(27.3, 35.7)	31.9	(27.3, 36.9)	25.4	(23.9, 26.8)	42.3	(40.4, 44.4)	6.9	( 6.3, 7.5)	46.8	(42.6, 51.0)	84.5	(81.7, 87.1)	21.5	(19.0, 24.2)
VA	Norfolk	5157000	51710001500	5157000-51710001500	1995	11.7	( 9.8, 14.0)	19.3	(18.4, 20.3)	22.1	(21.2, 22.9)	24.7	(23.7, 25.8)	72.5	(71.1, 73.7)	5	( 4.8, 5.3)	8.7	( 8.3, 9.3)	4.4	( 4.0, 4.8)	73.6	(72.6, 74.4)	75.2	(72.9, 77.1)	69.6	(66.2, 72.7)	4.6	( 4.0, 5.3)	38.4	(31.0, 45.7)	37.5	(31.6, 43.5)	16.5	(14.0, 19.3)	71	(67.6, 74.1)	7.1	( 6.5, 7.5)	28.8	(27.8, 29.9)	2.1	( 2.0, 2.2)	17.5	(15.6, 19.5)	82.6	(79.7, 85.1)	11.4	(10.2, 12.7)
VA	Norfolk	5157000	51710000600	5157000-51710000600	4327	17.3	(15.0, 19.7)	21.2	(20.4, 22.0)	19.7	(19.0, 20.4)	28.8	(27.8, 29.7)	71	(69.9, 72.1)	4.5	( 4.3, 4.6)	10.2	( 9.6, 10.8)	4.9	( 4.5, 5.3)	73.4	(72.5, 74.2)	70.7	(68.6, 72.5)	61.9	(58.2, 65.2)	6.2	( 5.6, 6.8)	33.3	(28.0, 39.0)	33.4	(28.4, 38.7)	23.4	(20.8, 25.7)	59.3	(56.1, 62.5)	8.9	( 8.4, 9.4)	30.6	(29.7, 31.6)	2.5	( 2.4, 2.6)	24.1	(22.0, 26.1)	81.8	(79.0, 84.2)	14.8	(13.6, 16.0)
VA	Norfolk	5157000	51710001100	5157000-51710001100	2593	19.3	(16.5, 22.2)	16.8	(16.2, 17.4)	19.8	(18.8, 20.6)	26	(25.2, 26.8)	67.7	(66.4, 68.9)	3.2	( 3.1, 3.3)	9.8	( 9.2, 10.6)	4.1	( 3.8, 4.3)	71.5	(70.4, 72.4)	62.6	(60.1, 65.1)	56.3	(53.2, 59.4)	5.3	( 4.8, 5.8)	31.4	(26.7, 36.1)	30.7	(27.2, 34.4)	23	(20.3, 25.7)	55.3	(51.4, 59.1)	8.5	( 8.1, 8.9)	28.9	(28.0, 30.0)	2.2	( 2.1, 2.3)	25.1	(22.9, 27.2)	81.1	(78.7, 83.1)	15.2	(13.7, 16.7)
VA	Norfolk	5157000	51710002200	5157000-51710002200	1905	6.8	( 5.4, 8.6)	24	(22.4, 25.5)	20.6	(19.8, 21.3)	28.6	(27.2, 30.1)	78.2	(77.0, 79.2)	7.2	( 6.9, 7.6)	7.8	( 7.4, 8.3)	5.1	( 4.5, 5.7)	76.5	(75.6, 77.2)	86.3	(85.0, 87.4)	75	(71.5, 77.9)	4.5	( 3.7, 5.4)	44.3	(37.7, 50.5)	43.6	(37.8, 48.9)	12.4	( 9.7, 15.3)	80.1	(76.8, 82.8)	7.6	( 6.9, 8.4)	33.8	(32.7, 35.0)	2.2	( 2.1, 2.4)	14.2	(12.2, 16.4)	83.2	(80.1, 85.8)	8.8	( 7.7, 10.0)
VA	Norfolk	5157000	51710006902	5157000-51710006902	2734	12.3	(10.4, 14.5)	28.7	(27.4, 30.2)	17.2	(16.7, 17.8)	37	(35.7, 38.2)	81.8	(81.0, 82.6)	7.9	( 7.6, 8.3)	8.8	( 8.3, 9.4)	7.5	( 6.7, 8.5)	78	(77.2, 78.7)	80.4	(78.6, 81.8)	69	(65.5, 72.2)	6.6	( 5.6, 7.8)	37.8	(31.8, 43.7)	35.4	(30.4, 40.6)	16.5	(14.3, 18.9)	69.2	(65.8, 72.4)	11.3	(10.4, 12.2)	37.5	(36.4, 38.7)	3.2	( 2.9, 3.4)	22.1	(19.7, 24.7)	82	(79.2, 84.5)	10.8	( 9.9, 12.0)
VA	Norfolk	5157000	51710007001	5157000-51710007001	1555	15.9	(13.4, 18.7)	14.4	(13.7, 15.1)	22.9	(22.0, 23.7)	24.4	(23.4, 25.4)	65.6	(64.2, 67.1)	3	( 2.9, 3.1)	9.7	( 9.2, 10.5)	2.7	( 2.5, 2.9)	73.9	(72.9, 74.8)	68.9	(66.5, 71.4)	66.1	(62.0, 69.5)	3.7	( 3.3, 4.2)	35.3	(30.1, 40.7)	32.5	(28.3, 37.1)	19.9	(16.9, 22.7)	64.2	(60.4, 68.0)	6.5	( 6.1, 6.9)	23.4	(22.6, 24.3)	1.8	( 1.7, 1.9)	19.2	(17.1, 21.3)	85.7	(83.0, 87.8)	12.9	(11.6, 14.2)
VA	Norfolk	5157000	51710004500	5157000-51710004500	1374	15.5	(12.7, 18.6)	29.1	(27.5, 30.7)	13.8	(13.2, 14.5)	44.9	(43.1, 46.7)	82.9	(81.9, 83.9)	5.8	( 5.6, 6.2)	10.7	(10.0, 11.6)	6.8	( 6.1, 7.6)	83	(82.2, 83.8)	81.3	(79.3, 83.3)	66.3	(62.0, 70.2)	6.7	( 5.7, 7.8)	26.8	(20.1, 33.5)	29.3	(24.3, 34.4)	19.6	(16.4, 22.9)	59.1	(54.8, 63.8)	17.1	(15.7, 18.4)	35.2	(33.9, 36.7)	3.8	( 3.5, 4.1)	27.2	(24.0, 30.4)	86.6	(83.7, 89.0)	12.5	(11.0, 13.9)
VA	Norfolk	5157000	51710004100	5157000-51710004100	2029	30.1	(24.8, 35.7)	30	(28.6, 31.5)	9.9	( 9.1, 10.7)	45.6	(43.9, 47.3)	76.5	(74.6, 78.3)	3.9	( 3.7, 4.2)	15.9	(14.3, 17.8)	6.9	( 6.2, 7.5)	79.4	(77.9, 80.7)	60.3	(56.5, 63.9)	47.1	(41.4, 52.7)	11.9	(10.2, 13.6)	17.9	(13.1, 23.2)	18	(13.9, 22.4)	35.6	(31.2, 40.1)	30.6	(26.1, 35.3)	19.1	(17.9, 20.3)	36.2	(34.2, 38.3)	5.1	( 4.7, 5.5)	44.8	(40.4, 49.3)	85.4	(82.4, 88.0)	24.3	(21.6, 27.2)
VA	Norfolk	5157000	51710007002	5157000-51710007002	3559	16.6	(13.6, 19.5)	31	(29.8, 32.2)	14.1	(13.6, 14.7)	44.1	(42.8, 45.4)	82.9	(82.1, 83.7)	6.8	( 6.6, 7.1)	10.6	( 9.9, 11.4)	8.2	( 7.6, 9.0)	80.9	(80.2, 81.6)	79	(77.2, 80.8)	66.8	(62.8, 70.1)	8	( 7.1, 9.0)	29.3	(24.2, 34.5)	30.9	(26.7, 35.4)	20.4	(17.8, 23.0)	58.6	(54.5, 62.5)	16.4	(15.4, 17.5)	38.2	(37.0, 39.4)	4	( 3.7, 4.2)	28.1	(25.6, 30.8)	83.7	(81.1, 86.0)	12.9	(11.8, 14.2)
VA	Norfolk	5157000	51710003400	5157000-51710003400	2068	21.3	(17.7, 25.2)	29.4	(27.9, 30.9)	13.4	(12.7, 14.1)	46.2	(44.4, 47.8)	80.9	(79.8, 82.1)	5.3	( 5.0, 5.6)	11.9	(11.0, 13.1)	7.7	( 6.9, 8.5)	81.1	(80.1, 82.0)	74.2	(71.5, 76.9)	60.8	(55.9, 65.6)	8.3	( 7.1, 9.7)	23.5	(18.0, 29.5)	24.9	(19.8, 30.0)	25.1	(21.6, 29.0)	48.8	(43.7, 53.8)	18	(16.7, 19.3)	36.4	(34.8, 38.0)	4.2	( 3.9, 4.5)	33	(29.6, 36.7)	85.6	(82.5, 88.1)	15.4	(13.8, 17.4)
VA	Norfolk	5157000	51710005602	5157000-51710005602	3397	16.1	(14.1, 18.2)	24.5	(23.5, 25.4)	19.3	(18.7, 20.0)	30.7	(29.7, 31.8)	74.5	(73.4, 75.5)	5.5	( 5.2, 5.7)	9.5	( 9.1, 10.1)	6.1	( 5.6, 6.6)	73.8	(73.0, 74.6)	75.4	(73.5, 77.2)	62.8	(59.1, 65.9)	6.9	( 6.2, 7.8)	34	(27.9, 40.5)	32.8	(27.8, 38.3)	23	(20.5, 25.3)	60.6	(57.5, 63.8)	10.2	( 9.6, 10.8)	33	(32.1, 34.1)	2.8	( 2.7, 3.0)	24.5	(22.6, 26.5)	81.5	(78.7, 83.9)	14	(13.0, 15.1)
VA	Norfolk	5157000	51710003501	5157000-51710003501	3419	22.2	(18.6, 25.9)	28	(26.7, 29.3)	13.1	(12.4, 13.8)	44.4	(43.0, 45.8)	79.4	(78.3, 80.5)	4.7	( 4.5, 4.9)	12.5	(11.6, 13.7)	6.8	( 6.2, 7.5)	80.9	(80.0, 81.8)	71.4	(68.8, 74.0)	58.9	(54.3, 63.1)	8.2	( 7.2, 9.4)	22.5	(17.5, 27.8)	24.3	(19.9, 28.7)	26.3	(23.1, 29.7)	46.8	(42.2, 51.4)	17.2	(16.1, 18.3)	35.2	(33.8, 36.7)	4	( 3.7, 4.3)	33.9	(30.8, 37.2)	86.1	(83.5, 88.3)	16.5	(14.8, 18.4)
VA	Norfolk	5157000	51710006606	5157000-51710006606	4177	14	(12.0, 16.3)	23.6	(22.7, 24.7)	18.1	(17.5, 18.6)	32.9	(31.9, 34.0)	77.7	(76.9, 78.6)	5.9	( 5.7, 6.2)	9.1	( 8.6, 9.6)	5.9	( 5.4, 6.5)	76.6	(75.9, 77.3)	75.7	(73.9, 77.4)	68.3	(65.0, 71.1)	5.7	( 5.0, 6.5)	36.3	(30.7, 42.0)	35.9	(31.4, 40.4)	17.2	(14.9, 19.6)	66.6	(63.5, 69.7)	10.1	( 9.5, 10.8)	34.2	(33.1, 35.3)	2.7	( 2.6, 2.9)	21.5	(19.5, 23.7)	82.8	(80.1, 85.1)	11.6	(10.5, 12.8)
VA	Norfolk	5157000	51710001400	5157000-51710001400	2470	13.4	(11.4, 15.8)	32.6	(31.2, 33.9)	15	(14.5, 15.5)	40.4	(39.2, 41.6)	83.4	(82.7, 84.1)	8.5	( 8.1, 8.9)	9.4	( 8.9, 9.9)	8.8	( 8.0, 9.6)	78.9	(78.2, 79.5)	80.6	(79.1, 81.9)	67.9	(64.7, 70.9)	8.1	( 7.1, 9.3)	34.5	(28.9, 40.4)	33.2	(29.1, 37.4)	17.8	(15.6, 20.2)	64.4	(61.1, 67.5)	13.9	(13.0, 14.8)	39.6	(38.4, 40.8)	3.9	( 3.6, 4.2)	25.6	(23.3, 28.1)	81.6	(79.1, 83.8)	11.9	(10.8, 13.0)
VA	Norfolk	5157000	51710004001	5157000-51710004001	1037	6.7	( 5.3, 9.0)	19.1	(17.9, 20.4)	23.3	(22.3, 24.2)	23.5	(22.4, 24.7)	75.1	(73.6, 76.4)	5.9	( 5.6, 6.2)	7.5	( 7.1, 8.1)	4	( 3.6, 4.6)	73.8	(72.8, 74.8)	81.9	(79.5, 83.3)	76.7	(73.1, 79.3)	3.5	( 2.9, 4.4)	44.2	(37.0, 50.7)	43.6	(37.6, 49.0)	11	( 8.6, 14.2)	80.7	(76.9, 83.3)	6.1	( 5.6, 6.8)	29.9	(28.9, 31.1)	1.9	( 1.7, 2.0)	12	(10.4, 14.1)	84.9	(81.5, 87.3)	8.4	( 7.3, 9.8)
VA	Norfolk	5157000	51710004800	5157000-51710004800	1402	33.8	(28.2, 39.4)	30.1	(28.6, 31.7)	10	( 9.1, 10.9)	45.8	(43.9, 47.6)	75.8	(74.0, 77.5)	3.8	( 3.6, 4.0)	16.3	(14.6, 18.3)	7.3	( 6.7, 8.0)	78.7	(77.2, 80.2)	59.2	(55.5, 63.0)	45	(39.9, 50.4)	12.6	(11.0, 14.4)	17	(12.4, 22.9)	17.5	(13.4, 22.0)	38.3	(33.6, 42.8)	27.4	(23.1, 32.4)	19.7	(18.5, 21.0)	36.2	(34.1, 38.3)	5.2	( 4.8, 5.6)	47.3	(42.9, 51.6)	84.3	(81.1, 87.2)	25.3	(22.5, 28.4)
VA	Norfolk	5157000	51710006901	5157000-51710006901	3384	16	(13.9, 18.2)	22.9	(22.0, 23.8)	17.5	(16.9, 18.0)	35	(34.0, 35.9)	77.2	(76.3, 78.0)	5	( 4.9, 5.2)	9.9	( 9.4, 10.5)	5.2	( 4.8, 5.5)	77.6	(76.9, 78.2)	74.5	(72.7, 76.2)	66.2	(63.2, 68.9)	5.6	( 5.0, 6.2)	32.9	(28.8, 37.5)	34	(30.4, 37.7)	19.7	(17.5, 21.9)	62.6	(59.2, 65.5)	11.2	(10.5, 11.8)	33.2	(32.2, 34.1)	2.7	( 2.6, 2.9)	23.9	(21.9, 25.9)	83.6	(81.7, 85.5)	12.6	(11.5, 13.7)
VA	Norfolk	5157000	51710005800	5157000-51710005800	4591	20.3	(17.2, 23.8)	25.6	(24.5, 26.8)	15.2	(14.6, 15.9)	40	(38.7, 41.3)	78.6	(77.5, 79.8)	4.8	( 4.6, 5.1)	11.3	(10.6, 12.3)	6.2	( 5.7, 6.8)	79.4	(78.5, 80.2)	71.6	(69.1, 74.0)	63.5	(59.5, 67.4)	7	( 6.2, 8.0)	25.2	(20.2, 31.0)	26.8	(22.3, 31.7)	23	(20.5, 25.9)	52.8	(48.6, 56.6)	14.9	(13.9, 15.9)	33.6	(32.4, 35.0)	3.6	( 3.3, 3.8)	29.6	(26.9, 32.3)	85.6	(83.0, 87.9)	14.8	(13.4, 16.3)
VA	Norfolk	5157000	51710004900	5157000-51710004900	3930	14	(10.8, 17.6)	19.4	(18.3, 20.5)	22.6	(21.7, 23.5)	28.6	(27.2, 29.9)	71.8	(70.3, 73.5)	4.9	( 4.8, 5.1)	8.2	( 7.6, 8.9)	5	( 4.4, 5.5)	74	(72.8, 75.1)	75.8	(72.8, 78.4)	69.1	(64.9, 72.9)	4.9	( 4.1, 5.8)	38.4	(31.1, 45.4)	38.6	(31.7, 45.2)	18.6	(14.7, 22.4)	66.6	(61.5, 71.4)	8.3	( 7.5, 9.0)	29.8	(28.6, 31.2)	2.3	( 2.1, 2.4)	18.7	(15.9, 21.5)	81.4	(77.7, 84.8)	10.9	( 9.4, 12.5)
VA	Norfolk	5157000	51710006200	5157000-51710006200	3305	16.5	(14.8, 18.4)	25.8	(25.0, 26.7)	17.8	(17.2, 18.3)	34.7	(33.9, 35.6)	77.6	(76.9, 78.4)	5.7	( 5.5, 5.9)	9.8	( 9.3, 10.2)	6.5	( 6.1, 6.9)	76	(75.3, 76.6)	75.9	(74.5, 77.3)	63.9	(61.4, 66.3)	7	( 6.4, 7.6)	33.5	(28.8, 38.7)	31.7	(28.1, 35.5)	22.7	(20.7, 24.6)	59.5	(56.8, 62.2)	11.8	(11.2, 12.3)	34.4	(33.5, 35.2)	3	( 2.9, 3.2)	26.3	(24.4, 28.0)	82.4	(80.4, 84.2)	13.6	(12.7, 14.5)
VA	Norfolk	5157000	51710006607	5157000-51710006607	3030	12.8	(11.0, 14.7)	25.8	(24.8, 26.9)	16.9	(16.5, 17.5)	35.3	(34.2, 36.4)	80.1	(79.4, 80.8)	6.7	( 6.4, 6.9)	8.7	( 8.3, 9.2)	6.4	( 5.8, 6.9)	77.8	(77.2, 78.4)	80	(78.6, 81.5)	68.5	(65.6, 71.2)	5.9	( 5.2, 6.6)	36.8	(30.9, 42.4)	37.3	(32.7, 41.8)	17.1	(15.1, 19.1)	68.3	(65.8, 70.9)	11.1	(10.5, 11.8)	36.3	(35.3, 37.2)	2.8	( 2.7, 3.0)	22.2	(20.4, 24.1)	82	(79.6, 84.0)	10.8	( 9.9, 11.7)
VA	Norfolk	5157000	51710000100	5157000-51710000100	2356	13.9	(12.2, 15.9)	23.2	(22.2, 24.1)	20.1	(19.5, 20.8)	30.2	(29.1, 31.2)	74.6	(73.5, 75.8)	5.4	( 5.2, 5.7)	9.1	( 8.7, 9.6)	5.5	( 5.1, 6.0)	74.1	(73.3, 74.9)	75.7	(73.9, 77.3)	66.3	(63.1, 69.3)	6.1	( 5.4, 6.8)	35.9	(30.0, 42.2)	35.3	(30.1, 40.7)	20.4	(18.1, 22.8)	64.8	(61.9, 67.8)	9.3	( 8.7, 9.9)	33	(32.0, 34.0)	2.6	( 2.4, 2.7)	21.7	(19.8, 23.6)	81.9	(79.4, 84.1)	12.9	(11.9, 13.9)
VA	Norfolk	5157000	51710006800	5157000-51710006800	1765	13.9	(11.8, 16.2)	26.7	(25.5, 27.9)	18.2	(17.5, 18.8)	33.9	(32.7, 35.0)	78.5	(77.6, 79.3)	6.5	( 6.2, 6.8)	9.3	( 8.8, 9.9)	6.7	( 6.1, 7.3)	75.6	(74.7, 76.4)	78.1	(76.3, 79.8)	65.2	(61.7, 68.6)	7	( 6.1, 8.0)	36	(29.6, 41.8)	34.6	(29.6, 39.6)	20.3	(17.7, 23.0)	64.7	(61.0, 68.0)	10.9	(10.2, 11.7)	36	(34.9, 37.0)	3	( 2.8, 3.2)	23.5	(21.3, 26.0)	81.6	(78.7, 84.3)	12.7	(11.6, 13.9)
VA	Norfolk	5157000	51710004600	5157000-51710004600	2193	23.3	(19.4, 27.4)	28.6	(27.2, 30.0)	12.6	(11.9, 13.3)	43.2	(41.7, 44.7)	78.8	(77.6, 80.1)	4.7	( 4.5, 5.0)	13.1	(11.9, 14.4)	7.1	( 6.5, 7.8)	80.1	(79.0, 81.1)	70.5	(67.5, 73.3)	57.1	(52.4, 61.6)	8.9	( 7.8, 10.3)	22.5	(17.5, 28.3)	23.9	(19.1, 28.9)	28.1	(24.5, 31.9)	43.9	(39.3, 48.7)	17.2	(16.0, 18.3)	34.7	(33.1, 36.2)	4.2	( 3.9, 4.6)	35.6	(32.0, 39.3)	85.1	(82.1, 87.6)	18	(16.1, 20.1)
VA	Norfolk	5157000	51710002700	5157000-51710002700	2900	21.9	(19.2, 24.9)	27.1	(26.0, 28.1)	14.6	(14.1, 15.1)	43.8	(42.7, 44.7)	79	(78.2, 79.9)	4.7	( 4.5, 4.9)	11.7	(11.0, 12.6)	7.1	( 6.6, 7.6)	78.9	(78.2, 79.6)	69.7	(67.6, 71.6)	59	(55.5, 62.6)	8.1	( 7.2, 8.9)	23.7	(20.0, 27.8)	25.5	(21.9, 29.3)	26.3	(23.6, 28.9)	48	(44.5, 51.5)	16.5	(15.5, 17.3)	36.3	(35.1, 37.4)	3.8	( 3.6, 4.1)	32.5	(29.9, 35.0)	85.7	(83.5, 87.7)	16.1	(14.8, 17.5)
VA	Norfolk	5157000	51710001300	5157000-51710001300	2378	16.2	(14.2, 18.5)	17.6	(16.9, 18.2)	21.3	(20.5, 22.0)	26.3	(25.4, 27.2)	70	(68.8, 71.2)	3.8	( 3.6, 3.9)	9.6	( 9.2, 10.3)	3.9	( 3.6, 4.1)	73.8	(72.9, 74.6)	69.5	(67.2, 71.8)	65.2	(62.3, 68.0)	4.7	( 4.3, 5.1)	33.5	(29.1, 38.4)	33.9	(30.2, 37.8)	20.4	(18.0, 22.6)	62.9	(59.7, 66.0)	8	( 7.6, 8.4)	27.5	(26.5, 28.4)	2.1	( 2.0, 2.2)	21.3	(19.5, 23.2)	83.9	(81.9, 85.6)	13.4	(12.3, 14.5)
[truncated: 13 more columns]
