# Supplementary material for: Estimating the Health Effects of Adding Bicycle and Pedestrian Paths at the Census Tract Level: Multiple Model Comparison
Source: JMIR Public Health Surveill. 2022 Aug 24;8(8):e37379. doi: 10.2196/37379 (PMC9453587; doi:10.2196/37379)
Supplement: Multimedia Appendix 2 [file publichealth_v8i8e37379_app2.zip › appendix_2/norfolk/2015/2015_500_cities.xlsx]

## Sheet: norfolk_2017_500_cities
StateAbbr	StateDesc	CountyName	CountyFIPS	CensusTract	Category	Measure	Data_Value_Unit	Data_Value_Type	Data_Value	Data_Value_Footnote_Symbol	Data_Value_Footnote	Low_Confidence_Limit	High_Confidence_Limit	TotalPopulation	Geolocation	LocationID	CategoryID	MeasureId	DataValueTypeID	Short_Question_Text
VA	Virginia	Norfolk	51710	51710000100	Prevention	Current lack of health insurance among adults aged 18-64 years	%	Crude prevalence	17.8	NA	NA	15.3	20.7	2356	POINT (-76.22324269 36.93630231)	51710000100	PREVENT	ACCESS2	CrdPrv	Health Insurance
VA	Virginia	Norfolk	51710	51710000100	Health Outcomes	Arthritis among adults aged >=18 years	%	Crude prevalence	24.3	NA	NA	23.1	25.3	2356	POINT (-76.22324269 36.93630231)	51710000100	HLTHOUT	ARTHRITIS	CrdPrv	Arthritis
VA	Virginia	Norfolk	51710	51710000100	Unhealthy Behaviors	Binge drinking among adults aged >=18 years	%	Crude prevalence	19.3	NA	NA	18.6	20	2356	POINT (-76.22324269 36.93630231)	51710000100	UNHBEH	BINGE	CrdPrv	Binge Drinking
VA	Virginia	Norfolk	51710	51710000100	Health Outcomes	High blood pressure among adults aged >=18 years	%	Crude prevalence	32.4	NA	NA	31.4	33.4	2356	POINT (-76.22324269 36.93630231)	51710000100	HLTHOUT	BPHIGH	CrdPrv	High Blood Pressure
VA	Virginia	Norfolk	51710	51710000100	Prevention	Taking medicine for high blood pressure control among adults aged >=18 years with high blood pressure	%	Crude prevalence	70.9	NA	NA	69.7	72	2356	POINT (-76.22324269 36.93630231)	51710000100	PREVENT	BPMED	CrdPrv	Taking BP Medication
VA	Virginia	Norfolk	51710	51710000100	Health Outcomes	Cancer (excluding skin cancer) among adults aged >=18 years	%	Crude prevalence	5.7	NA	NA	5.5	5.9	2356	POINT (-76.22324269 36.93630231)	51710000100	HLTHOUT	CANCER	CrdPrv	Cancer (except skin)
VA	Virginia	Norfolk	51710	51710000100	Health Outcomes	Current asthma among adults aged >=18 years	%	Crude prevalence	9.9	NA	NA	9.4	10.5	2356	POINT (-76.22324269 36.93630231)	51710000100	HLTHOUT	CASTHMA	CrdPrv	Current Asthma
VA	Virginia	Norfolk	51710	51710000100	Prevention	Cervical cancer screening among adult women aged 21-65 years	%	Crude prevalence	84.4	NA	NA	82.6	86.4	2356	POINT (-76.22324269 36.93630231)	51710000100	PREVENT	CERVICAL	CrdPrv	Cervical Cancer Screening
VA	Virginia	Norfolk	51710	51710000100	Health Outcomes	Coronary heart disease among adults aged >=18 years	%	Crude prevalence	6.3	NA	NA	5.8	6.9	2356	POINT (-76.22324269 36.93630231)	51710000100	HLTHOUT	CHD	CrdPrv	Coronary Heart Disease
VA	Virginia	Norfolk	51710	51710000100	Prevention	Visits to doctor for routine checkup within the past year among adults aged >=18 years	%	Crude prevalence	78	NA	NA	77.3	78.8	2356	POINT (-76.22324269 36.93630231)	51710000100	PREVENT	CHECKUP	CrdPrv	Annual Checkup
VA	Virginia	Norfolk	51710	51710000100	Prevention	Cholesterol screening among adults aged >=18 years	%	Crude prevalence	82.2	NA	NA	80.9	83.5	2356	POINT (-76.22324269 36.93630231)	51710000100	PREVENT	CHOLSCREEN	CrdPrv	Cholesterol Screening
VA	Virginia	Norfolk	51710	51710000100	Prevention	Fecal occult blood test, sigmoidoscopy, or colonoscopy among adults aged 50-75 years	%	Crude prevalence	63.3	NA	NA	59.5	66.9	2356	POINT (-76.22324269 36.93630231)	51710000100	PREVENT	COLON_SCREEN	CrdPrv	Colorectal Cancer Screening
VA	Virginia	Norfolk	51710	51710000100	Health Outcomes	Chronic obstructive pulmonary disease among adults aged >=18 years	%	Crude prevalence	7.3	NA	NA	6.3	8.4	2356	POINT (-76.22324269 36.93630231)	51710000100	HLTHOUT	COPD	CrdPrv	COPD
VA	Virginia	Norfolk	51710	51710000100	Prevention	Older adult men aged >=65 years who are up to date on a core set of clinical preventive services: Flu shot past year, PPV shot ever, Colorectal cancer screening	%	Crude prevalence	37.8	NA	NA	31.5	44	2356	POINT (-76.22324269 36.93630231)	51710000100	PREVENT	COREM	CrdPrv	Core preventive services for older men
VA	Virginia	Norfolk	51710	51710000100	Prevention	Older adult women aged >=65 years who are up to date on a core set of clinical preventive services: Flu shot past year, PPV shot ever, Colorectal cancer screening, and Mammogram past 2 years	%	Crude prevalence	35.2	NA	NA	29.2	41.5	2356	POINT (-76.22324269 36.93630231)	51710000100	PREVENT	COREW	CrdPrv	Core preventive services for older women
VA	Virginia	Norfolk	51710	51710000100	Unhealthy Behaviors	Current smoking among adults aged >=18 years	%	Crude prevalence	22.4	NA	NA	19.5	25	2356	POINT (-76.22324269 36.93630231)	51710000100	UNHBEH	CSMOKING	CrdPrv	Current Smoking
VA	Virginia	Norfolk	51710	51710000100	Prevention	Visits to dentist or dental clinic among adults aged >=18 years	%	Crude prevalence	62.9	NA	NA	60	66.1	2356	POINT (-76.22324269 36.93630231)	51710000100	PREVENT	DENTAL	CrdPrv	Dental Visit
VA	Virginia	Norfolk	51710	51710000100	Health Outcomes	Diagnosed diabetes among adults aged >=18 years	%	Crude prevalence	10.4	NA	NA	9.7	11.1	2356	POINT (-76.22324269 36.93630231)	51710000100	HLTHOUT	DIABETES	CrdPrv	Diabetes
VA	Virginia	Norfolk	51710	51710000100	Health Outcomes	High cholesterol among adults aged >=18 years who have been screened in the past 5 years	%	Crude prevalence	32.1	NA	NA	31.3	33	2356	POINT (-76.22324269 36.93630231)	51710000100	HLTHOUT	HIGHCHOL	CrdPrv	High Cholesterol
VA	Virginia	Norfolk	51710	51710000100	Health Outcomes	Chronic kidney disease among adults aged >=18 years	%	Crude prevalence	2.8	NA	NA	2.6	2.9	2356	POINT (-76.22324269 36.93630231)	51710000100	HLTHOUT	KIDNEY	CrdPrv	Chronic Kidney Disease
VA	Virginia	Norfolk	51710	51710000100	Unhealthy Behaviors	No leisure-time physical activity among adults aged >=18 years	%	Crude prevalence	24.7	NA	NA	22.4	27	2356	POINT (-76.22324269 36.93630231)	51710000100	UNHBEH	LPA	CrdPrv	Physical Inactivity
VA	Virginia	Norfolk	51710	51710000100	Prevention	Mammography use among women aged 50-74 years	%	Crude prevalence	79.5	NA	NA	76.3	82.5	2356	POINT (-76.22324269 36.93630231)	51710000100	PREVENT	MAMMOUSE	CrdPrv	Mammography
VA	Virginia	Norfolk	51710	51710000100	Health Outcomes	Mental health not good for >=14 days among adults aged >=18 years	%	Crude prevalence	16.3	NA	NA	14.1	17.5	2356	POINT (-76.22324269 36.93630231)	51710000100	HLTHOUT	MHLTH	CrdPrv	Mental Health
VA	Virginia	Norfolk	51710	51710000100	Unhealthy Behaviors	Obesity among adults aged >=18 years	%	Crude prevalence	36.8	NA	NA	35.5	37.9	2356	POINT (-76.22324269 36.93630231)	51710000100	UNHBEH	OBESITY	CrdPrv	Obesity
VA	Virginia	Norfolk	51710	51710000100	Health Outcomes	Physical health not good for >=14 days among adults aged >=18 years	%	Crude prevalence	13.5	NA	NA	11.7	14.5	2356	POINT (-76.22324269 36.93630231)	51710000100	HLTHOUT	PHLTH	CrdPrv	Physical Health
VA	Virginia	Norfolk	51710	51710000100	Unhealthy Behaviors	Sleeping less than 7 hours among adults aged >=18 years	%	Crude prevalence	38	NA	NA	35.9	39.3	2356	POINT (-76.22324269 36.93630231)	51710000100	UNHBEH	SLEEP	CrdPrv	Sleep <7 hours
VA	Virginia	Norfolk	51710	51710000100	Health Outcomes	Stroke among adults aged >=18 years	%	Crude prevalence	3.2	NA	NA	2.9	3.5	2356	POINT (-76.22324269 36.93630231)	51710000100	HLTHOUT	STROKE	CrdPrv	Stroke
VA	Virginia	Norfolk	51710	51710000100	Health Outcomes	All teeth lost among adults aged >=65 years	%	Crude prevalence	14.7	NA	NA	9.3	21.1	2356	POINT (-76.22324269 36.93630231)	51710000100	HLTHOUT	TEETHLOST	CrdPrv	Teeth Loss
VA	Virginia	Norfolk	51710	51710000201	Prevention	Current lack of health insurance among adults aged 18-64 years	%	Crude prevalence	16.4	NA	NA	14	18.7	2742	POINT (-76.23748996 36.94398512)	51710000201	PREVENT	ACCESS2	CrdPrv	Health Insurance
VA	Virginia	Norfolk	51710	51710000201	Health Outcomes	Arthritis among adults aged >=18 years	%	Crude prevalence	20.8	NA	NA	19.9	21.8	2742	POINT (-76.23748996 36.94398512)	51710000201	HLTHOUT	ARTHRITIS	CrdPrv	Arthritis
VA	Virginia	Norfolk	51710	51710000201	Unhealthy Behaviors	Binge drinking among adults aged >=18 years	%	Crude prevalence	21.4	NA	NA	20.7	22.2	2742	POINT (-76.23748996 36.94398512)	51710000201	UNHBEH	BINGE	CrdPrv	Binge Drinking
VA	Virginia	Norfolk	51710	51710000201	Health Outcomes	High blood pressure among adults aged >=18 years	%	Crude prevalence	29.2	NA	NA	28.2	30.3	2742	POINT (-76.23748996 36.94398512)	51710000201	HLTHOUT	BPHIGH	CrdPrv	High Blood Pressure
VA	Virginia	Norfolk	51710	51710000201	Prevention	Taking medicine for high blood pressure control among adults aged >=18 years with high blood pressure	%	Crude prevalence	68	NA	NA	66.9	69.1	2742	POINT (-76.23748996 36.94398512)	51710000201	PREVENT	BPMED	CrdPrv	Taking BP Medication
VA	Virginia	Norfolk	51710	51710000201	Health Outcomes	Cancer (excluding skin cancer) among adults aged >=18 years	%	Crude prevalence	5	NA	NA	4.8	5.1	2742	POINT (-76.23748996 36.94398512)	51710000201	HLTHOUT	CANCER	CrdPrv	Cancer (except skin)
VA	Virginia	Norfolk	51710	51710000201	Health Outcomes	Current asthma among adults aged >=18 years	%	Crude prevalence	9.5	NA	NA	9.1	10.1	2742	POINT (-76.23748996 36.94398512)	51710000201	HLTHOUT	CASTHMA	CrdPrv	Current Asthma
VA	Virginia	Norfolk	51710	51710000201	Prevention	Cervical cancer screening among adult women aged 21-65 years	%	Crude prevalence	85.8	NA	NA	83.6	87.4	2742	POINT (-76.23748996 36.94398512)	51710000201	PREVENT	CERVICAL	CrdPrv	Cervical Cancer Screening
VA	Virginia	Norfolk	51710	51710000201	Health Outcomes	Coronary heart disease among adults aged >=18 years	%	Crude prevalence	4.7	NA	NA	4.3	5.1	2742	POINT (-76.23748996 36.94398512)	51710000201	HLTHOUT	CHD	CrdPrv	Coronary Heart Disease
VA	Virginia	Norfolk	51710	51710000201	Prevention	Visits to doctor for routine checkup within the past year among adults aged >=18 years	%	Crude prevalence	77.1	NA	NA	76.3	77.8	2742	POINT (-76.23748996 36.94398512)	51710000201	PREVENT	CHECKUP	CrdPrv	Annual Checkup
VA	Virginia	Norfolk	51710	51710000201	Prevention	Cholesterol screening among adults aged >=18 years	%	Crude prevalence	81.8	NA	NA	80.2	83.2	2742	POINT (-76.23748996 36.94398512)	51710000201	PREVENT	CHOLSCREEN	CrdPrv	Cholesterol Screening
VA	Virginia	Norfolk	51710	51710000201	Prevention	Fecal occult blood test, sigmoidoscopy, or colonoscopy among adults aged 50-75 years	%	Crude prevalence	65.1	NA	NA	61.3	68.6	2742	POINT (-76.23748996 36.94398512)	51710000201	PREVENT	COLON_SCREEN	CrdPrv	Colorectal Cancer Screening
VA	Virginia	Norfolk	51710	51710000201	Health Outcomes	Chronic obstructive pulmonary disease among adults aged >=18 years	%	Crude prevalence	5.7	NA	NA	5	6.4	2742	POINT (-76.23748996 36.94398512)	51710000201	HLTHOUT	COPD	CrdPrv	COPD
VA	Virginia	Norfolk	51710	51710000201	Prevention	Older adult men aged >=65 years who are up to date on a core set of clinical preventive services: Flu shot past year, PPV shot ever, Colorectal cancer screening	%	Crude prevalence	39.3	NA	NA	33.3	45.7	2742	POINT (-76.23748996 36.94398512)	51710000201	PREVENT	COREM	CrdPrv	Core preventive services for older men
VA	Virginia	Norfolk	51710	51710000201	Prevention	Older adult women aged >=65 years who are up to date on a core set of clinical preventive services: Flu shot past year, PPV shot ever, Colorectal cancer screening, and Mammogram past 2 years	%	Crude prevalence	37	NA	NA	31.6	42.5	2742	POINT (-76.23748996 36.94398512)	51710000201	PREVENT	COREW	CrdPrv	Core preventive services for older women
VA	Virginia	Norfolk	51710	51710000201	Unhealthy Behaviors	Current smoking among adults aged >=18 years	%	Crude prevalence	20.1	NA	NA	17.7	22.5	2742	POINT (-76.23748996 36.94398512)	51710000201	UNHBEH	CSMOKING	CrdPrv	Current Smoking
VA	Virginia	Norfolk	51710	51710000201	Prevention	Visits to dentist or dental clinic among adults aged >=18 years	%	Crude prevalence	67.4	NA	NA	64.3	70.4	2742	POINT (-76.23748996 36.94398512)	51710000201	PREVENT	DENTAL	CrdPrv	Dental Visit
VA	Virginia	Norfolk	51710	51710000201	Health Outcomes	Diagnosed diabetes among adults aged >=18 years	%	Crude prevalence	8.5	NA	NA	7.9	9.1	2742	POINT (-76.23748996 36.94398512)	51710000201	HLTHOUT	DIABETES	CrdPrv	Diabetes
VA	Virginia	Norfolk	51710	51710000201	Health Outcomes	High cholesterol among adults aged >=18 years who have been screened in the past 5 years	%	Crude prevalence	29.4	NA	NA	28.7	30.2	2742	POINT (-76.23748996 36.94398512)	51710000201	HLTHOUT	HIGHCHOL	CrdPrv	High Cholesterol
VA	Virginia	Norfolk	51710	51710000201	Health Outcomes	Chronic kidney disease among adults aged >=18 years	%	Crude prevalence	2.2	NA	NA	2.1	2.4	2742	POINT (-76.23748996 36.94398512)	51710000201	HLTHOUT	KIDNEY	CrdPrv	Chronic Kidney Disease
VA	Virginia	Norfolk	51710	51710000201	Unhealthy Behaviors	No leisure-time physical activity among adults aged >=18 years	%	Crude prevalence	21.2	NA	NA	19.5	23.3	2742	POINT (-76.23748996 36.94398512)	51710000201	UNHBEH	LPA	CrdPrv	Physical Inactivity
VA	Virginia	Norfolk	51710	51710000201	Prevention	Mammography use among women aged 50-74 years	%	Crude prevalence	81.2	NA	NA	78	84	2742	POINT (-76.23748996 36.94398512)	51710000201	PREVENT	MAMMOUSE	CrdPrv	Mammography
VA	Virginia	Norfolk	51710	51710000201	Health Outcomes	Mental health not good for >=14 days among adults aged >=18 years	%	Crude prevalence	15.1	NA	NA	13.6	16.5	2742	POINT (-76.23748996 36.94398512)	51710000201	HLTHOUT	MHLTH	CrdPrv	Mental Health
VA	Virginia	Norfolk	51710	51710000201	Unhealthy Behaviors	Obesity among adults aged >=18 years	%	Crude prevalence	34.8	NA	NA	33.6	36.2	2742	POINT (-76.23748996 36.94398512)	51710000201	UNHBEH	OBESITY	CrdPrv	Obesity
VA	Virginia	Norfolk	51710	51710000201	Health Outcomes	Physical health not good for >=14 days among adults aged >=18 years	%	Crude prevalence	11.2	NA	NA	10.5	12.4	2742	POINT (-76.23748996 36.94398512)	51710000201	HLTHOUT	PHLTH	CrdPrv	Physical Health
VA	Virginia	Norfolk	51710	51710000201	Unhealthy Behaviors	Sleeping less than 7 hours among adults aged >=18 years	%	Crude prevalence	37.4	NA	NA	35.8	38.9	2742	POINT (-76.23748996 36.94398512)	51710000201	UNHBEH	SLEEP	CrdPrv	Sleep <7 hours
VA	Virginia	Norfolk	51710	51710000201	Health Outcomes	Stroke among adults aged >=18 years	%	Crude prevalence	2.5	NA	NA	2.3	2.7	2742	POINT (-76.23748996 36.94398512)	51710000201	HLTHOUT	STROKE	CrdPrv	Stroke
VA	Virginia	Norfolk	51710	51710000201	Health Outcomes	All teeth lost among adults aged >=65 years	%	Crude prevalence	11.7	NA	NA	8.1	16.4	2742	POINT (-76.23748996 36.94398512)	51710000201	HLTHOUT	TEETHLOST	CrdPrv	Teeth Loss
VA	Virginia	Norfolk	51710	51710000202	Prevention	Current lack of health insurance among adults aged 18-64 years	%	Crude prevalence	15.5	NA	NA	13.7	17.4	3869	POINT (-76.23904879 36.93745451)	51710000202	PREVENT	ACCESS2	CrdPrv	Health Insurance
VA	Virginia	Norfolk	51710	51710000202	Health Outcomes	Arthritis among adults aged >=18 years	%	Crude prevalence	23	NA	NA	22.1	23.9	3869	POINT (-76.23904879 36.93745451)	51710000202	HLTHOUT	ARTHRITIS	CrdPrv	Arthritis
VA	Virginia	Norfolk	51710	51710000202	Unhealthy Behaviors	Binge drinking among adults aged >=18 years	%	Crude prevalence	20.2	NA	NA	19.4	20.8	3869	POINT (-76.23904879 36.93745451)	51710000202	UNHBEH	BINGE	CrdPrv	Binge Drinking
VA	Virginia	Norfolk	51710	51710000202	Health Outcomes	High blood pressure among adults aged >=18 years	%	Crude prevalence	32	NA	NA	30.9	33	3869	POINT (-76.23904879 36.93745451)	51710000202	HLTHOUT	BPHIGH	CrdPrv	High Blood Pressure
VA	Virginia	Norfolk	51710	51710000202	Prevention	Taking medicine for high blood pressure control among adults aged >=18 years with high blood pressure	%	Crude prevalence	70.9	NA	NA	69.8	71.9	3869	POINT (-76.23904879 36.93745451)	51710000202	PREVENT	BPMED	CrdPrv	Taking BP Medication
VA	Virginia	Norfolk	51710	51710000202	Health Outcomes	Cancer (excluding skin cancer) among adults aged >=18 years	%	Crude prevalence	5.8	NA	NA	5.6	6.1	3869	POINT (-76.23904879 36.93745451)	51710000202	HLTHOUT	CANCER	CrdPrv	Cancer (except skin)
VA	Virginia	Norfolk	51710	51710000202	Health Outcomes	Current asthma among adults aged >=18 years	%	Crude prevalence	9.4	NA	NA	9.1	9.8	3869	POINT (-76.23904879 36.93745451)	51710000202	HLTHOUT	CASTHMA	CrdPrv	Current Asthma
VA	Virginia	Norfolk	51710	51710000202	Prevention	Cervical cancer screening among adult women aged 21-65 years	%	Crude prevalence	86.1	NA	NA	84.3	87.8	3869	POINT (-76.23904879 36.93745451)	51710000202	PREVENT	CERVICAL	CrdPrv	Cervical Cancer Screening
VA	Virginia	Norfolk	51710	51710000202	Health Outcomes	Coronary heart disease among adults aged >=18 years	%	Crude prevalence	5.5	NA	NA	5.1	5.9	3869	POINT (-76.23904879 36.93745451)	51710000202	HLTHOUT	CHD	CrdPrv	Coronary Heart Disease
VA	Virginia	Norfolk	51710	51710000202	Prevention	Visits to doctor for routine checkup within the past year among adults aged >=18 years	%	Crude prevalence	78.2	NA	NA	77.4	78.8	3869	POINT (-76.23904879 36.93745451)	51710000202	PREVENT	CHECKUP	CrdPrv	Annual Checkup
VA	Virginia	Norfolk	51710	51710000202	Prevention	Cholesterol screening among adults aged >=18 years	%	Crude prevalence	82.3	NA	NA	81.1	83.5	3869	POINT (-76.23904879 36.93745451)	51710000202	PREVENT	CHOLSCREEN	CrdPrv	Cholesterol Screening
VA	Virginia	Norfolk	51710	51710000202	Prevention	Fecal occult blood test, sigmoidoscopy, or colonoscopy among adults aged 50-75 years	%	Crude prevalence	65.1	NA	NA	61.8	68.1	3869	POINT (-76.23904879 36.93745451)	51710000202	PREVENT	COLON_SCREEN	CrdPrv	Colorectal Cancer Screening
VA	Virginia	Norfolk	51710	51710000202	Health Outcomes	Chronic obstructive pulmonary disease among adults aged >=18 years	%	Crude prevalence	6.2	NA	NA	5.4	6.9	3869	POINT (-76.23904879 36.93745451)	51710000202	HLTHOUT	COPD	CrdPrv	COPD
VA	Virginia	Norfolk	51710	51710000202	Prevention	Older adult men aged >=65 years who are up to date on a core set of clinical preventive services: Flu shot past year, PPV shot ever, Colorectal cancer screening	%	Crude prevalence	40.6	NA	NA	34.9	46.5	3869	POINT (-76.23904879 36.93745451)	51710000202	PREVENT	COREM	CrdPrv	Core preventive services for older men
VA	Virginia	Norfolk	51710	51710000202	Prevention	Older adult women aged >=65 years who are up to date on a core set of clinical preventive services: Flu shot past year, PPV shot ever, Colorectal cancer screening, and Mammogram past 2 years	%	Crude prevalence	36	NA	NA	30.7	42	3869	POINT (-76.23904879 36.93745451)	51710000202	PREVENT	COREW	CrdPrv	Core preventive services for older women
VA	Virginia	Norfolk	51710	51710000202	Unhealthy Behaviors	Current smoking among adults aged >=18 years	%	Crude prevalence	20.1	NA	NA	17.8	22.1	3869	POINT (-76.23904879 36.93745451)	51710000202	UNHBEH	CSMOKING	CrdPrv	Current Smoking
VA	Virginia	Norfolk	51710	51710000202	Prevention	Visits to dentist or dental clinic among adults aged >=18 years	%	Crude prevalence	67.7	NA	NA	65.1	70.4	3869	POINT (-76.23904879 36.93745451)	51710000202	PREVENT	DENTAL	CrdPrv	Dental Visit
VA	Virginia	Norfolk	51710	51710000202	Health Outcomes	Diagnosed diabetes among adults aged >=18 years	%	Crude prevalence	9.1	NA	NA	8.5	9.6	3869	POINT (-76.23904879 36.93745451)	51710000202	HLTHOUT	DIABETES	CrdPrv	Diabetes
VA	Virginia	Norfolk	51710	51710000202	Health Outcomes	High cholesterol among adults aged >=18 years who have been screened in the past 5 years	%	Crude prevalence	31.7	NA	NA	30.9	32.5	3869	POINT (-76.23904879 36.93745451)	51710000202	HLTHOUT	HIGHCHOL	CrdPrv	High Cholesterol
VA	Virginia	Norfolk	51710	51710000202	Health Outcomes	Chronic kidney disease among adults aged >=18 years	%	Crude prevalence	2.4	NA	NA	2.3	2.6	3869	POINT (-76.23904879 36.93745451)	51710000202	HLTHOUT	KIDNEY	CrdPrv	Chronic Kidney Disease
VA	Virginia	Norfolk	51710	51710000202	Unhealthy Behaviors	No leisure-time physical activity among adults aged >=18 years	%	Crude prevalence	22	NA	NA	20.5	23.6	3869	POINT (-76.23904879 36.93745451)	51710000202	UNHBEH	LPA	CrdPrv	Physical Inactivity
VA	Virginia	Norfolk	51710	51710000202	Prevention	Mammography use among women aged 50-74 years	%	Crude prevalence	80.3	NA	NA	77.3	83.3	3869	POINT (-76.23904879 36.93745451)	51710000202	PREVENT	MAMMOUSE	CrdPrv	Mammography
VA	Virginia	Norfolk	51710	51710000202	Health Outcomes	Mental health not good for >=14 days among adults aged >=18 years	%	Crude prevalence	14.9	NA	NA	14	15.8	3869	POINT (-76.23904879 36.93745451)	51710000202	HLTHOUT	MHLTH	CrdPrv	Mental Health
VA	Virginia	Norfolk	51710	51710000202	Unhealthy Behaviors	Obesity among adults aged >=18 years	%	Crude prevalence	34.6	NA	NA	33.6	35.6	3869	POINT (-76.23904879 36.93745451)	51710000202	UNHBEH	OBESITY	CrdPrv	Obesity
VA	Virginia	Norfolk	51710	51710000202	Health Outcomes	Physical health not good for >=14 days among adults aged >=18 years	%	Crude prevalence	11.7	NA	NA	10.9	12.8	3869	POINT (-76.23904879 36.93745451)	51710000202	HLTHOUT	PHLTH	CrdPrv	Physical Health
VA	Virginia	Norfolk	51710	51710000202	Unhealthy Behaviors	Sleeping less than 7 hours among adults aged >=18 years	%	Crude prevalence	37.3	NA	NA	36.2	38.8	3869	POINT (-76.23904879 36.93745451)	51710000202	UNHBEH	SLEEP	CrdPrv	Sleep <7 hours
VA	Virginia	Norfolk	51710	51710000202	Health Outcomes	Stroke among adults aged >=18 years	%	Crude prevalence	2.8	NA	NA	2.5	3.1	3869	POINT (-76.23904879 36.93745451)	51710000202	HLTHOUT	STROKE	CrdPrv	Stroke
VA	Virginia	Norfolk	51710	51710000202	Health Outcomes	All teeth lost among adults aged >=65 years	%	Crude prevalence	12.1	NA	NA	8	17.1	3869	POINT (-76.23904879 36.93745451)	51710000202	HLTHOUT	TEETHLOST	CrdPrv	Teeth Loss
VA	Virginia	Norfolk	51710	51710000300	Prevention	Current lack of health insurance among adults aged 18-64 years	%	Crude prevalence	15.2	NA	NA	12.9	17.5	2985	POINT (-76.25319205 36.95136103)	51710000300	PREVENT	ACCESS2	CrdPrv	Health Insurance
VA	Virginia	Norfolk	51710	51710000300	Health Outcomes	Arthritis among adults aged >=18 years	%	Crude prevalence	24.6	NA	NA	23.5	25.6	2985	POINT (-76.25319205 36.95136103)	51710000300	HLTHOUT	ARTHRITIS	CrdPrv	Arthritis
VA	Virginia	Norfolk	51710	51710000300	Unhealthy Behaviors	Binge drinking among adults aged >=18 years	%	Crude prevalence	19.4	NA	NA	18.8	20.1	2985	POINT (-76.25319205 36.95136103)	51710000300	UNHBEH	BINGE	CrdPrv	Binge Drinking
VA	Virginia	Norfolk	51710	51710000300	Health Outcomes	High blood pressure among adults aged >=18 years	%	Crude prevalence	33.4	NA	NA	32.1	34.5	2985	POINT (-76.25319205 36.95136103)	51710000300	HLTHOUT	BPHIGH	CrdPrv	High Blood Pressure
VA	Virginia	Norfolk	51710	51710000300	Prevention	Taking medicine for high blood pressure control among adults aged >=18 years with high blood pressure	%	Crude prevalence	73.5	NA	NA	72.4	74.5	2985	POINT (-76.25319205 36.95136103)	51710000300	PREVENT	BPMED	CrdPrv	Taking BP Medication
VA	Virginia	Norfolk	51710	51710000300	Health Outcomes	Cancer (excluding skin cancer) among adults aged >=18 years	%	Crude prevalence	6.5	NA	NA	6.2	6.8	2985	POINT (-76.25319205 36.95136103)	51710000300	HLTHOUT	CANCER	CrdPrv	Cancer (except skin)
VA	Virginia	Norfolk	51710	51710000300	Health Outcomes	Current asthma among adults aged >=18 years	%	Crude prevalence	9.1	NA	NA	8.7	9.6	2985	POINT (-76.25319205 36.95136103)	51710000300	HLTHOUT	CASTHMA	CrdPrv	Current Asthma
VA	Virginia	Norfolk	51710	51710000300	Prevention	Cervical cancer screening among adult women aged 21-65 years	%	Crude prevalence	86.6	NA	NA	84.6	88.5	2985	POINT (-76.25319205 36.95136103)	51710000300	PREVENT	CERVICAL	CrdPrv	Cervical Cancer Screening
VA	Virginia	Norfolk	51710	51710000300	Health Outcomes	Coronary heart disease among adults aged >=18 years	%	Crude prevalence	6	NA	NA	5.5	6.6	2985	POINT (-76.25319205 36.95136103)	51710000300	HLTHOUT	CHD	CrdPrv	Coronary Heart Disease
VA	Virginia	Norfolk	51710	51710000300	Prevention	Visits to doctor for routine checkup within the past year among adults aged >=18 years	%	Crude prevalence	79.1	NA	NA	78.5	79.8	2985	POINT (-76.25319205 36.95136103)	51710000300	PREVENT	CHECKUP	CrdPrv	Annual Checkup
VA	Virginia	Norfolk	51710	51710000300	Prevention	Cholesterol screening among adults aged >=18 years	%	Crude prevalence	84.5	NA	NA	83.3	85.7	2985	POINT (-76.25319205 36.95136103)	51710000300	PREVENT	CHOLSCREEN	CrdPrv	Cholesterol Screening
VA	Virginia	Norfolk	51710	51710000300	Prevention	Fecal occult blood test, sigmoidoscopy, or colonoscopy among adults aged 50-75 years	%	Crude prevalence	66.6	NA	NA	62.8	69.8	2985	POINT (-76.25319205 36.95136103)	51710000300	PREVENT	COLON_SCREEN	CrdPrv	Colorectal Cancer Screening
VA	Virginia	Norfolk	51710	51710000300	Health Outcomes	Chronic obstructive pulmonary disease among adults aged >=18 years	%	Crude prevalence	6.4	NA	NA	5.5	7.3	2985	POINT (-76.25319205 36.95136103)	51710000300	HLTHOUT	COPD	CrdPrv	COPD
VA	Virginia	Norfolk	51710	51710000300	Prevention	Older adult men aged >=65 years who are up to date on a core set of clinical preventive services: Flu shot past year, PPV shot ever, Colorectal cancer screening	%	Crude prevalence	41.9	NA	NA	35.7	48.2	2985	POINT (-76.25319205 36.95136103)	51710000300	PREVENT	COREM	CrdPrv	Core preventive services for older men
VA	Virginia	Norfolk	51710	51710000300	Prevention	Older adult women aged >=65 years who are up to date on a core set of clinical preventive services: Flu shot past year, PPV shot ever, Colorectal cancer screening, and Mammogram past 2 years	%	Crude prevalence	37.7	NA	NA	31.5	43.9	2985	POINT (-76.25319205 36.95136103)	51710000300	PREVENT	COREW	CrdPrv	Core preventive services for older women
VA	Virginia	Norfolk	51710	51710000300	Unhealthy Behaviors	Current smoking among adults aged >=18 years	%	Crude prevalence	18.8	NA	NA	16.1	21.1	2985	POINT (-76.25319205 36.95136103)	51710000300	UNHBEH	CSMOKING	CrdPrv	Current Smoking
VA	Virginia	Norfolk	51710	51710000300	Prevention	Visits to dentist or dental clinic among adults aged >=18 years	%	Crude prevalence	69.3	NA	NA	66.5	72.2	2985	POINT (-76.25319205 36.95136103)	51710000300	PREVENT	DENTAL	CrdPrv	Dental Visit
VA	Virginia	Norfolk	51710	51710000300	Health Outcomes	Diagnosed diabetes among adults aged >=18 years	%	Crude prevalence	9.7	NA	NA	9	10.3	2985	POINT (-76.25319205 36.95136103)	51710000300	HLTHOUT	DIABETES	CrdPrv	Diabetes
VA	Virginia	Norfolk	51710	51710000300	Health Outcomes	High cholesterol among adults aged >=18 years who have been screened in the past 5 years	%	Crude prevalence	33.3	NA	NA	32.4	34.1	2985	POINT (-76.25319205 36.95136103)	51710000300	HLTHOUT	HIGHCHOL	CrdPrv	High Cholesterol
VA	Virginia	Norfolk	51710	51710000300	Health Outcomes	Chronic kidney disease among adults aged >=18 years	%	Crude prevalence	2.6	NA	NA	2.4	2.8	2985	POINT (-76.25319205 36.95136103)	51710000300	HLTHOUT	KIDNEY	CrdPrv	Chronic Kidney Disease
VA	Virginia	Norfolk	51710	51710000300	Unhealthy Behaviors	No leisure-time physical activity among adults aged >=18 years	%	Crude prevalence	22.1	NA	NA	20	23.8	2985	POINT (-76.25319205 36.95136103)	51710000300	UNHBEH	LPA	CrdPrv	Physical Inactivity
VA	Virginia	Norfolk	51710	51710000300	Prevention	Mammography use among women aged 50-74 years	%	Crude prevalence	80.1	NA	NA	76.9	83	2985	POINT (-76.25319205 36.95136103)	51710000300	PREVENT	MAMMOUSE	CrdPrv	Mammography
VA	Virginia	Norfolk	51710	51710000300	Health Outcomes	Mental health not good for >=14 days among adults aged >=18 years	%	Crude prevalence	13.8	NA	NA	12.7	15.3	2985	POINT (-76.25319205 36.95136103)	51710000300	HLTHOUT	MHLTH	CrdPrv	Mental Health
VA	Virginia	Norfolk	51710	51710000300	Unhealthy Behaviors	Obesity among adults aged >=18 years	%	Crude prevalence	33.9	NA	NA	32.9	34.9	2985	POINT (-76.25319205 36.95136103)	51710000300	UNHBEH	OBESITY	CrdPrv	Obesity
VA	Virginia	Norfolk	51710	51710000300	Health Outcomes	Physical health not good for >=14 days among adults aged >=18 years	%	Crude prevalence	11.7	NA	NA	10.5	13.1	2985	POINT (-76.25319205 36.95136103)	51710000300	HLTHOUT	PHLTH	CrdPrv	Physical Health
VA	Virginia	Norfolk	51710	51710000300	Unhealthy Behaviors	Sleeping less than 7 hours among adults aged >=18 years	%	Crude prevalence	36	NA	NA	34.8	37.5	2985	POINT (-76.25319205 36.95136103)	51710000300	UNHBEH	SLEEP	CrdPrv	Sleep <7 hours
VA	Virginia	Norfolk	51710	51710000300	Health Outcomes	Stroke among adults aged >=18 years	%	Crude prevalence	3	NA	NA	2.7	3.3	2985	POINT (-76.25319205 36.95136103)	51710000300	HLTHOUT	STROKE	CrdPrv	Stroke
VA	Virginia	Norfolk	51710	51710000300	Health Outcomes	All teeth lost among adults aged >=65 years	%	Crude prevalence	11.6	NA	NA	7.3	16.9	2985	POINT (-76.25319205 36.95136103)	51710000300	HLTHOUT	TEETHLOST	CrdPrv	Teeth Loss
VA	Virginia	Norfolk	51710	51710000400	Prevention	Current lack of health insurance among adults aged 18-64 years	%	Crude prevalence	15.7	NA	NA	13.1	18	3241	POINT (-76.28108443 36.96558599)	51710000400	PREVENT	ACCESS2	CrdPrv	Health Insurance
VA	Virginia	Norfolk	51710	51710000400	Health Outcomes	Arthritis among adults aged >=18 years	%	Crude prevalence	22.1	NA	NA	20.7	23.3	3241	POINT (-76.28108443 36.96558599)	51710000400	HLTHOUT	ARTHRITIS	CrdPrv	Arthritis
VA	Virginia	Norfolk	51710	51710000400	Unhealthy Behaviors	Binge drinking among adults aged >=18 years	%	Crude prevalence	21.5	NA	NA	20.6	22.3	3241	POINT (-76.28108443 36.96558599)	51710000400	UNHBEH	BINGE	CrdPrv	Binge Drinking
VA	Virginia	Norfolk	51710	51710000400	Health Outcomes	High blood pressure among adults aged >=18 years	%	Crude prevalence	30	NA	NA	28.7	31.2	3241	POINT (-76.28108443 36.96558599)	51710000400	HLTHOUT	BPHIGH	CrdPrv	High Blood Pressure
VA	Virginia	Norfolk	51710	51710000400	Prevention	Taking medicine for high blood pressure control among adults aged >=18 years with high blood pressure	%	Crude prevalence	68.7	NA	NA	67.3	70	3241	POINT (-76.28108443 36.96558599)	51710000400	PREVENT	BPMED	CrdPrv	Taking BP Medication
VA	Virginia	Norfolk	51710	51710000400	Health Outcomes	Cancer (excluding skin cancer) among adults aged >=18 years	%	Crude prevalence	5.2	NA	NA	5	5.4	3241	POINT (-76.28108443 36.96558599)	51710000400	HLTHOUT	CANCER	CrdPrv	Cancer (except skin)
VA	Virginia	Norfolk	51710	51710000400	Health Outcomes	Current asthma among adults aged >=18 years	%	Crude prevalence	9.4	NA	NA	8.8	9.9	3241	POINT (-76.28108443 36.96558599)	51710000400	HLTHOUT	CASTHMA	CrdPrv	Current Asthma
VA	Virginia	Norfolk	51710	51710000400	Prevention	Cervical cancer screening among adult women aged 21-65 years	%	Crude prevalence	85.4	NA	NA	82.9	87.2	3241	POINT (-76.28108443 36.96558599)	51710000400	PREVENT	CERVICAL	CrdPrv	Cervical Cancer Screening
VA	Virginia	Norfolk	51710	51710000400	Health Outcomes	Coronary heart disease among adults aged >=18 years	%	Crude prevalence	5.2	NA	NA	4.7	5.8	3241	POINT (-76.28108443 36.96558599)	51710000400	HLTHOUT	CHD	CrdPrv	Coronary Heart Disease
VA	Virginia	Norfolk	51710	51710000400	Prevention	Visits to doctor for routine checkup within the past year among adults aged >=18 years	%	Crude prevalence	76.8	NA	NA	76	77.6	3241	POINT (-76.28108443 36.96558599)	51710000400	PREVENT	CHECKUP	CrdPrv	Annual Checkup
VA	Virginia	Norfolk	51710	51710000400	Prevention	Cholesterol screening among adults aged >=18 years	%	Crude prevalence	82.2	NA	NA	80.9	83.7	3241	POINT (-76.28108443 36.96558599)	51710000400	PREVENT	CHOLSCREEN	CrdPrv	Cholesterol Screening
VA	Virginia	Norfolk	51710	51710000400	Prevention	Fecal occult blood test, sigmoidoscopy, or colonoscopy among adults aged 50-75 years	%	Crude prevalence	64.3	NA	NA	60.2	68	3241	POINT (-76.28108443 36.96558599)	51710000400	PREVENT	COLON_SCREEN	CrdPrv	Colorectal Cancer Screening
VA	Virginia	Norfolk	51710	51710000400	Health Outcomes	Chronic obstructive pulmonary disease among adults aged >=18 years	%	Crude prevalence	6.3	NA	NA	5.3	7.3	3241	POINT (-76.28108443 36.96558599)	51710000400	HLTHOUT	COPD	CrdPrv	COPD
VA	Virginia	Norfolk	51710	51710000400	Prevention	Older adult men aged >=65 years who are up to date on a core set of clinical preventive services: Flu shot past year, PPV shot ever, Colorectal cancer screening	%	Crude prevalence	38.7	NA	NA	30.9	47	3241	POINT (-76.28108443 36.96558599)	51710000400	PREVENT	COREM	CrdPrv	Core preventive services for older men
VA	Virginia	Norfolk	51710	51710000400	Prevention	Older adult women aged >=65 years who are up to date on a core set of clinical preventive services: Flu shot past year, PPV shot ever, Colorectal cancer screening, and Mammogram past 2 years	%	Crude prevalence	38.8	NA	NA	31.8	46.1	3241	POINT (-76.28108443 36.96558599)	51710000400	PREVENT	COREW	CrdPrv	Core preventive services for older women
VA	Virginia	Norfolk	51710	51710000400	Unhealthy Behaviors	Current smoking among adults aged >=18 years	%	Crude prevalence	21	NA	NA	17.6	24.1	3241	POINT (-76.28108443 36.96558599)	51710000400	UNHBEH	CSMOKING	CrdPrv	Current Smoking
VA	Virginia	Norfolk	51710	51710000400	Prevention	Visits to dentist or dental clinic among adults aged >=18 years	%	Crude prevalence	67	NA	NA	63.4	70.6	3241	POINT (-76.28108443 36.96558599)	51710000400	PREVENT	DENTAL	CrdPrv	Dental Visit
VA	Virginia	Norfolk	51710	51710000400	Health Outcomes	Diagnosed diabetes among adults aged >=18 years	%	Crude prevalence	8.9	NA	NA	8.1	9.6	3241	POINT (-76.28108443 36.96558599)	51710000400	HLTHOUT	DIABETES	CrdPrv	Diabetes
VA	Virginia	Norfolk	51710	51710000400	Health Outcomes	High cholesterol among adults aged >=18 years who have been screened in the past 5 years	%	Crude prevalence	31.2	NA	NA	30.3	32.1	3241	POINT (-76.28108443 36.96558599)	51710000400	HLTHOUT	HIGHCHOL	CrdPrv	High Cholesterol
VA	Virginia	Norfolk	51710	51710000400	Health Outcomes	Chronic kidney disease among adults aged >=18 years	%	Crude prevalence	2.3	NA	NA	2.2	2.5	3241	POINT (-76.28108443 36.96558599)	51710000400	HLTHOUT	KIDNEY	CrdPrv	Chronic Kidney Disease
VA	Virginia	Norfolk	51710	51710000400	Unhealthy Behaviors	No leisure-time physical activity among adults aged >=18 years	%	Crude prevalence	21.4	NA	NA	19	24	3241	POINT (-76.28108443 36.96558599)	51710000400	UNHBEH	LPA	CrdPrv	Physical Inactivity
VA	Virginia	Norfolk	51710	51710000400	Prevention	Mammography use among women aged 50-74 years	%	Crude prevalence	80.6	NA	NA	77	83.7	3241	POINT (-76.28108443 36.96558599)	51710000400	PREVENT	MAMMOUSE	CrdPrv	Mammography
VA	Virginia	Norfolk	51710	51710000400	Health Outcomes	Mental health not good for >=14 days among adults aged >=18 years	%	Crude prevalence	15.1	NA	NA	13.6	16.5	3241	POINT (-76.28108443 36.96558599)	51710000400	HLTHOUT	MHLTH	CrdPrv	Mental Health
VA	Virginia	Norfolk	51710	51710000400	Unhealthy Behaviors	Obesity among adults aged >=18 years	%	Crude prevalence	35.1	NA	NA	33.7	36.8	3241	POINT (-76.28108443 36.96558599)	51710000400	UNHBEH	OBESITY	CrdPrv	Obesity
VA	Virginia	Norfolk	51710	51710000400	Health Outcomes	Physical health not good for >=14 days among adults aged >=18 years	%	Crude prevalence	11.8	NA	NA	10.1	13.5	3241	POINT (-76.28108443 36.96558599)	51710000400	HLTHOUT	PHLTH	CrdPrv	Physical Health
VA	Virginia	Norfolk	51710	51710000400	Unhealthy Behaviors	Sleeping less than 7 hours among adults aged >=18 years	%	Crude prevalence	36.9	NA	NA	35.3	38.8	3241	POINT (-76.28108443 36.96558599)	51710000400	UNHBEH	SLEEP	CrdPrv	Sleep <7 hours
VA	Virginia	Norfolk	51710	51710000400	Health Outcomes	Stroke among adults aged >=18 years	%	Crude prevalence	2.6	NA	NA	2.3	2.9	3241	POINT (-76.28108443 36.96558599)	51710000400	HLTHOUT	STROKE	CrdPrv	Stroke
VA	Virginia	Norfolk	51710	51710000400	Health Outcomes	All teeth lost among adults aged >=65 years	%	Crude prevalence	11.1	NA	NA	6.7	17.2	3241	POINT (-76.28108443 36.96558599)	51710000400	HLTHOUT	TEETHLOST	CrdPrv	Teeth Loss
VA	Virginia	Norfolk	51710	51710000500	Prevention	Current lack of health insurance among adults aged 18-64 years	%	Crude prevalence	17.7	NA	NA	15.1	20.7	3181	POINT (-76.26320561 36.94746492)	51710000500	PREVENT	ACCESS2	CrdPrv	Health Insurance
VA	Virginia	Norfolk	51710	51710000500	Health Outcomes	Arthritis among adults aged >=18 years	%	Crude prevalence	22.1	NA	NA	21.1	23	3181	POINT (-76.26320561 36.94746492)	51710000500	HLTHOUT	ARTHRITIS	CrdPrv	Arthritis
VA	Virginia	Norfolk	51710	51710000500	Unhealthy Behaviors	Binge drinking among adults aged >=18 years	%	Crude prevalence	20.7	NA	NA	19.8	21.4	3181	POINT (-76.26320561 36.94746492)	51710000500	UNHBEH	BINGE	CrdPrv	Binge Drinking
VA	Virginia	Norfolk	51710	51710000500	Health Outcomes	High blood pressure among adults aged >=18 years	%	Crude prevalence	30.1	NA	NA	29	31	3181	POINT (-76.26320561 36.94746492)	51710000500	HLTHOUT	BPHIGH	CrdPrv	High Blood Pressure
VA	Virginia	Norfolk	51710	51710000500	Prevention	Taking medicine for high blood pressure control among adults aged >=18 years with high blood pressure	%	Crude prevalence	68.5	NA	NA	67.4	69.6	3181	POINT (-76.26320561 36.94746492)	51710000500	PREVENT	BPMED	CrdPrv	Taking BP Medication
VA	Virginia	Norfolk	51710	51710000500	Health Outcomes	Cancer (excluding skin cancer) among adults aged >=18 years	%	Crude prevalence	5.2	NA	NA	5	5.5	3181	POINT (-76.26320561 36.94746492)	51710000500	HLTHOUT	CANCER	CrdPrv	Cancer (except skin)
VA	Virginia	Norfolk	51710	51710000500	Health Outcomes	Current asthma among adults aged >=18 years	%	Crude prevalence	9.8	NA	NA	9.3	10.3	3181	POINT (-76.26320561 36.94746492)	51710000500	HLTHOUT	CASTHMA	CrdPrv	Current Asthma
VA	Virginia	Norfolk	51710	51710000500	Prevention	Cervical cancer screening among adult women aged 21-65 years	%	Crude prevalence	83.9	NA	NA	81.9	85.7	3181	POINT (-76.26320561 36.94746492)	51710000500	PREVENT	CERVICAL	CrdPrv	Cervical Cancer Screening
VA	Virginia	Norfolk	51710	51710000500	Health Outcomes	Coronary heart disease among adults aged >=18 years	%	Crude prevalence	5.5	NA	NA	5	6	3181	POINT (-76.26320561 36.94746492)	51710000500	HLTHOUT	CHD	CrdPrv	Coronary Heart Disease
VA	Virginia	Norfolk	51710	51710000500	Prevention	Visits to doctor for routine checkup within the past year among adults aged >=18 years	%	Crude prevalence	76.8	NA	NA	75.8	77.6	3181	POINT (-76.26320561 36.94746492)	51710000500	PREVENT	CHECKUP	CrdPrv	Annual Checkup
VA	Virginia	Norfolk	51710	51710000500	Prevention	Cholesterol screening among adults aged >=18 years	%	Crude prevalence	80.2	NA	NA	78.6	81.8	3181	POINT (-76.26320561 36.94746492)	51710000500	PREVENT	CHOLSCREEN	CrdPrv	Cholesterol Screening
VA	Virginia	Norfolk	51710	51710000500	Prevention	Fecal occult blood test, sigmoidoscopy, or colonoscopy among adults aged 50-75 years	%	Crude prevalence	62	NA	NA	57.3	65.5	3181	POINT (-76.26320561 36.94746492)	51710000500	PREVENT	COLON_SCREEN	CrdPrv	Colorectal Cancer Screening
VA	Virginia	Norfolk	51710	51710000500	Health Outcomes	Chronic obstructive pulmonary disease among adults aged >=18 years	%	Crude prevalence	6.7	NA	NA	5.9	7.5	3181	POINT (-76.26320561 36.94746492)	51710000500	HLTHOUT	COPD	CrdPrv	COPD
VA	Virginia	Norfolk	51710	51710000500	Prevention	Older adult men aged >=65 years who are up to date on a core set of clinical preventive services: Flu shot past year, PPV shot ever, Colorectal cancer screening	%	Crude prevalence	38.6	NA	NA	32.7	45	3181	POINT (-76.26320561 36.94746492)	51710000500	PREVENT	COREM	CrdPrv	Core preventive services for older men
VA	Virginia	Norfolk	51710	51710000500	Prevention	Older adult women aged >=65 years who are up to date on a core set of clinical preventive services: Flu shot past year, PPV shot ever, Colorectal cancer screening, and Mammogram past 2 years	%	Crude prevalence	35.1	NA	NA	29.8	40.6	3181	POINT (-76.26320561 36.94746492)	51710000500	PREVENT	COREW	CrdPrv	Core preventive services for older women
VA	Virginia	Norfolk	51710	51710000500	Unhealthy Behaviors	Current smoking among adults aged >=18 years	%	Crude prevalence	22.4	NA	NA	19.7	25.2	3181	POINT (-76.26320561 36.94746492)	51710000500	UNHBEH	CSMOKING	CrdPrv	Current Smoking
VA	Virginia	Norfolk	51710	51710000500	Prevention	Visits to dentist or dental clinic among adults aged >=18 years	%	Crude prevalence	63.9	NA	NA	60.7	67	3181	POINT (-76.26320561 36.94746492)	51710000500	PREVENT	DENTAL	CrdPrv	Dental Visit
VA	Virginia	Norfolk	51710	51710000500	Health Outcomes	Diagnosed diabetes among adults aged >=18 years	%	Crude prevalence	9.1	NA	NA	8.5	9.7	3181	POINT (-76.26320561 36.94746492)	51710000500	HLTHOUT	DIABETES	CrdPrv	Diabetes
VA	Virginia	Norfolk	51710	51710000500	Health Outcomes	High cholesterol among adults aged >=18 years who have been screened in the past 5 years	%	Crude prevalence	30.6	NA	NA	29.8	31.5	3181	POINT (-76.26320561 36.94746492)	51710000500	HLTHOUT	HIGHCHOL	CrdPrv	High Cholesterol
VA	Virginia	Norfolk	51710	51710000500	Health Outcomes	Chronic kidney disease among adults aged >=18 years	%	Crude prevalence	2.4	NA	NA	2.3	2.6	3181	POINT (-76.26320561 36.94746492)	51710000500	HLTHOUT	KIDNEY	CrdPrv	Chronic Kidney Disease
VA	Virginia	Norfolk	51710	51710000500	Unhealthy Behaviors	No leisure-time physical activity among adults aged >=18 years	%	Crude prevalence	23.4	NA	NA	21.4	25.5	3181	POINT (-76.26320561 36.94746492)	51710000500	UNHBEH	LPA	CrdPrv	Physical Inactivity
VA	Virginia	Norfolk	51710	51710000500	Prevention	Mammography use among women aged 50-74 years	%	Crude prevalence	79.1	NA	NA	75.6	82.1	3181	POINT (-76.26320561 36.94746492)	51710000500	PREVENT	MAMMOUSE	CrdPrv	Mammography
VA	Virginia	Norfolk	51710	51710000500	Health Outcomes	Mental health not good for >=14 days among adults aged >=18 years	%	Crude prevalence	16.3	NA	NA	14.7	17.5	3181	POINT (-76.26320561 36.94746492)	51710000500	HLTHOUT	MHLTH	CrdPrv	Mental Health
VA	Virginia	Norfolk	51710	51710000500	Unhealthy Behaviors	Obesity among adults aged >=18 years	%	Crude prevalence	34.6	NA	NA	33.4	35.6	3181	POINT (-76.26320561 36.94746492)	51710000500	UNHBEH	OBESITY	CrdPrv	Obesity
VA	Virginia	Norfolk	51710	51710000500	Health Outcomes	Physical health not good for >=14 days among adults aged >=18 years	%	Crude prevalence	12.5	NA	NA	11.3	13.5	3181	POINT (-76.26320561 36.94746492)	51710000500	HLTHOUT	PHLTH	CrdPrv	Physical Health
VA	Virginia	Norfolk	51710	51710000500	Unhealthy Behaviors	Sleeping less than 7 hours among adults aged >=18 years	%	Crude prevalence	37.5	NA	NA	35.7	38.5	3181	POINT (-76.26320561 36.94746492)	51710000500	UNHBEH	SLEEP	CrdPrv	Sleep <7 hours
VA	Virginia	Norfolk	51710	51710000500	Health Outcomes	Stroke among adults aged >=18 years	%	Crude prevalence	2.8	NA	NA	2.5	3.1	3181	POINT (-76.26320561 36.94746492)	51710000500	HLTHOUT	STROKE	CrdPrv	Stroke
VA	Virginia	Norfolk	51710	51710000500	Health Outcomes	All teeth lost among adults aged >=65 years	%	Crude prevalence	14.6	NA	NA	9.9	20.7	3181	POINT (-76.26320561 36.94746492)	51710000500	HLTHOUT	TEETHLOST	CrdPrv	Teeth Loss
VA	Virginia	Norfolk	51710	51710000600	Prevention	Current lack of health insurance among adults aged 18-64 years	%	Crude prevalence	18.8	NA	NA	16.8	21.1	4327	POINT (-76.253423 36.9404275)	51710000600	PREVENT	ACCESS2	CrdPrv	Health Insurance
VA	Virginia	Norfolk	51710	51710000600	Health Outcomes	Arthritis among adults aged >=18 years	%	Crude prevalence	20.6	NA	NA	19.8	21.3	4327	POINT (-76.253423 36.9404275)	51710000600	HLTHOUT	ARTHRITIS	CrdPrv	Arthritis
VA	Virginia	Norfolk	51710	51710000600	Unhealthy Behaviors	Binge drinking among adults aged >=18 years	%	Crude prevalence	20.1	NA	NA	19.4	20.7	4327	POINT (-76.253423 36.9404275)	51710000600	UNHBEH	BINGE	CrdPrv	Binge Drinking
VA	Virginia	Norfolk	51710	51710000600	Health Outcomes	High blood pressure among adults aged >=18 years	%	Crude prevalence	30.3	NA	NA	29.4	31.2	4327	POINT (-76.253423 36.9404275)	51710000600	HLTHOUT	BPHIGH	CrdPrv	High Blood Pressure
VA	Virginia	Norfolk	51710	51710000600	Prevention	Taking medicine for high blood pressure control among adults aged >=18 years with high blood pressure	%	Crude prevalence	67	NA	NA	66	68	4327	POINT (-76.253423 36.9404275)	51710000600	PREVENT	BPMED	CrdPrv	Taking BP Medication
VA	Virginia	Norfolk	51710	51710000600	Health Outcomes	Cancer (excluding skin cancer) among adults aged >=18 years	%	Crude prevalence	4.7	NA	NA	4.6	4.9	4327	POINT (-76.253423 36.9404275)	51710000600	HLTHOUT	CANCER	CrdPrv	Cancer (except skin)
VA	Virginia	Norfolk	51710	51710000600	Health Outcomes	Current asthma among adults aged >=18 years	%	Crude prevalence	10.1	NA	NA	9.8	10.6	4327	POINT (-76.253423 36.9404275)	51710000600	HLTHOUT	CASTHMA	CrdPrv	Current Asthma
VA	Virginia	Norfolk	51710	51710000600	Prevention	Cervical cancer screening among adult women aged 21-65 years	%	Crude prevalence	85.3	NA	NA	83.4	86.9	4327	POINT (-76.253423 36.9404275)	51710000600	PREVENT	CERVICAL	CrdPrv	Cervical Cancer Screening
VA	Virginia	Norfolk	51710	51710000600	Health Outcomes	Coronary heart disease among adults aged >=18 years	%	Crude prevalence	4.8	NA	NA	4.5	5.2	4327	POINT (-76.253423 36.9404275)	51710000600	HLTHOUT	CHD	CrdPrv	Coronary Heart Disease
VA	Virginia	Norfolk	51710	51710000600	Prevention	Visits to doctor for routine checkup within the past year among adults aged >=18 years	%	Crude prevalence	77.8	NA	NA	77.1	78.4	4327	POINT (-76.253423 36.9404275)	51710000600	PREVENT	CHECKUP	CrdPrv	Annual Checkup
VA	Virginia	Norfolk	51710	51710000600	Prevention	Cholesterol screening among adults aged >=18 years	%	Crude prevalence	80.8	NA	NA	79.5	82	4327	POINT (-76.253423 36.9404275)	51710000600	PREVENT	CHOLSCREEN	CrdPrv	Cholesterol Screening
VA	Virginia	Norfolk	51710	51710000600	Prevention	Fecal occult blood test, sigmoidoscopy, or colonoscopy among adults aged 50-75 years	%	Crude prevalence	62.7	NA	NA	59.2	65.7	4327	POINT (-76.253423 36.9404275)	51710000600	PREVENT	COLON_SCREEN	CrdPrv	Colorectal Cancer Screening
VA	Virginia	Norfolk	51710	51710000600	Health Outcomes	Chronic obstructive pulmonary disease among adults aged >=18 years	%	Crude prevalence	6	NA	NA	5.4	6.6	4327	POINT (-76.253423 36.9404275)	51710000600	HLTHOUT	COPD	CrdPrv	COPD
VA	Virginia	Norfolk	51710	51710000600	Prevention	Older adult men aged >=65 years who are up to date on a core set of clinical preventive services: Flu shot past year, PPV shot ever, Colorectal cancer screening	%	Crude prevalence	38	NA	NA	32.6	43.8	4327	POINT (-76.253423 36.9404275)	51710000600	PREVENT	COREM	CrdPrv	Core preventive services for older men
VA	Virginia	Norfolk	51710	51710000600	Prevention	Older adult women aged >=65 years who are up to date on a core set of clinical preventive services: Flu shot past year, PPV shot ever, Colorectal cancer screening, and Mammogram past 2 years	%	Crude prevalence	36	NA	NA	30.7	41	4327	POINT (-76.253423 36.9404275)	51710000600	PREVENT	COREW	CrdPrv	Core preventive services for older women
VA	Virginia	Norfolk	51710	51710000600	Unhealthy Behaviors	Current smoking among adults aged >=18 years	%	Crude prevalence	21.9	NA	NA	19.7	24.2	4327	POINT (-76.253423 36.9404275)	51710000600	UNHBEH	CSMOKING	CrdPrv	Current Smoking
VA	Virginia	Norfolk	51710	51710000600	Prevention	Visits to dentist or dental clinic among adults aged >=18 years	%	Crude prevalence	63.5	NA	NA	60.5	66.5	4327	POINT (-76.253423 36.9404275)	51710000600	PREVENT	DENTAL	CrdPrv	Dental Visit
VA	Virginia	Norfolk	51710	51710000600	Health Outcomes	Diagnosed diabetes among adults aged >=18 years	%	Crude prevalence	8.7	NA	NA	8.2	9.2	4327	POINT (-76.253423 36.9404275)	51710000600	HLTHOUT	DIABETES	CrdPrv	Diabetes
VA	Virginia	Norfolk	51710	51710000600	Health Outcomes	High cholesterol among adults aged >=18 years who have been screened in the past 5 years	%	Crude prevalence	28.8	NA	NA	28	29.5	4327	POINT (-76.253423 36.9404275)	51710000600	HLTHOUT	HIGHCHOL	CrdPrv	High Cholesterol
VA	Virginia	Norfolk	51710	51710000600	Health Outcomes	Chronic kidney disease among adults aged >=18 years	%	Crude prevalence	2.3	NA	NA	2.2	2.4	4327	POINT (-76.253423 36.9404275)	51710000600	HLTHOUT	KIDNEY	CrdPrv	Chronic Kidney Disease
VA	Virginia	Norfolk	51710	51710000600	Unhealthy Behaviors	No leisure-time physical activity among adults aged >=18 years	%	Crude prevalence	23.5	NA	NA	21.8	25.2	4327	POINT (-76.253423 36.9404275)	51710000600	UNHBEH	LPA	CrdPrv	Physical Inactivity
VA	Virginia	Norfolk	51710	51710000600	Prevention	Mammography use among women aged 50-74 years	%	Crude prevalence	80.1	NA	NA	77.3	82.5	4327	POINT (-76.253423 36.9404275)	51710000600	PREVENT	MAMMOUSE	CrdPrv	Mammography
VA	Virginia	Norfolk	51710	51710000600	Health Outcomes	Mental health not good for >=14 days among adults aged >=18 years	%	Crude prevalence	16.4	NA	NA	15.3	17.8	4327	POINT (-76.253423 36.9404275)	51710000600	HLTHOUT	MHLTH	CrdPrv	Mental Health
VA	Virginia	Norfolk	51710	51710000600	Unhealthy Behaviors	Obesity among adults aged >=18 years	%	Crude prevalence	36.3	NA	NA	35.3	37.3	4327	POINT (-76.253423 36.9404275)	51710000600	UNHBEH	OBESITY	CrdPrv	Obesity
VA	Virginia	Norfolk	51710	51710000600	Health Outcomes	Physical health not good for >=14 days among adults aged >=18 years	%	Crude prevalence	11.8	NA	NA	10.9	12.8	4327	POINT (-76.253423 36.9404275)	51710000600	HLTHOUT	PHLTH	CrdPrv	Physical Health
VA	Virginia	Norfolk	51710	51710000600	Unhealthy Behaviors	Sleeping less than 7 hours among adults aged >=18 years	%	Crude prevalence	39.4	NA	NA	38.3	40.5	4327	POINT (-76.253423 36.9404275)	51710000600	UNHBEH	SLEEP	CrdPrv	Sleep <7 hours
VA	Virginia	Norfolk	51710	51710000600	Health Outcomes	Stroke among adults aged >=18 years	%	Crude prevalence	2.6	NA	NA	2.4	2.8	4327	POINT (-76.253423 36.9404275)	51710000600	HLTHOUT	STROKE	CrdPrv	Stroke
VA	Virginia	Norfolk	51710	51710000600	Health Outcomes	All teeth lost among adults aged >=65 years	%	Crude prevalence	14.1	NA	NA	9.8	19.3	4327	POINT (-76.253423 36.9404275)	51710000600	HLTHOUT	TEETHLOST	CrdPrv	Teeth Loss
VA	Virginia	Norfolk	51710	51710000700	Prevention	Current lack of health insurance among adults aged 18-64 years	%	Crude prevalence	14.1	NA	NA	12.1	16.2	2864	POINT (-76.2537628 36.93309729)	51710000700	PREVENT	ACCESS2	CrdPrv	Health Insurance
VA	Virginia	Norfolk	51710	51710000700	Health Outcomes	Arthritis among adults aged >=18 years	%	Crude prevalence	22.9	NA	NA	21.7	23.9	2864	POINT (-76.2537628 36.93309729)	51710000700	HLTHOUT	ARTHRITIS	CrdPrv	Arthritis
VA	Virginia	Norfolk	51710	51710000700	Unhealthy Behaviors	Binge drinking among adults aged >=18 years	%	Crude prevalence	20.8	NA	NA	20	21.6	2864	POINT (-76.2537628 36.93309729)	51710000700	UNHBEH	BINGE	CrdPrv	Binge Drinking
VA	Virginia	Norfolk	51710	51710000700	Health Outcomes	High blood pressure among adults aged >=18 years	%	Crude prevalence	29.2	NA	NA	28.1	30.2	2864	POINT (-76.2537628 36.93309729)	51710000700	HLTHOUT	BPHIGH	CrdPrv	High Blood Pressure
VA	Virginia	Norfolk	51710	51710000700	Prevention	Taking medicine for high blood pressure control among adults aged >=18 years with high blood pressure	%	Crude prevalence	70.5	NA	NA	69.4	71.7	2864	POINT (-76.2537628 36.93309729)	51710000700	PREVENT	BPMED	CrdPrv	Taking BP Medication
VA	Virginia	Norfolk	51710	51710000700	Health Outcomes	Cancer (excluding skin cancer) among adults aged >=18 years	%	Crude prevalence	6.2	NA	NA	5.9	6.4	2864	POINT (-76.2537628 36.93309729)	51710000700	HLTHOUT	CANCER	CrdPrv	Cancer (except skin)
VA	Virginia	Norfolk	51710	51710000700	Health Outcomes	Current asthma among adults aged >=18 years	%	Crude prevalence	9	NA	NA	8.7	9.5	2864	POINT (-76.2537628 36.93309729)	51710000700	HLTHOUT	CASTHMA	CrdPrv	Current Asthma
VA	Virginia	Norfolk	51710	51710000700	Prevention	Cervical cancer screening among adult women aged 21-65 years	%	Crude prevalence	86.8	NA	NA	85	88.6	2864	POINT (-76.2537628 36.93309729)	51710000700	PREVENT	CERVICAL	CrdPrv	Cervical Cancer Screening
VA	Virginia	Norfolk	51710	51710000700	Health Outcomes	Coronary heart disease among adults aged >=18 years	%	Crude prevalence	5.4	NA	NA	4.9	5.9	2864	POINT (-76.2537628 36.93309729)	51710000700	HLTHOUT	CHD	CrdPrv	Coronary Heart Disease
VA	Virginia	Norfolk	51710	51710000700	Prevention	Visits to doctor for routine checkup within the past year among adults aged >=18 years	%	Crude prevalence	78.2	NA	NA	77.4	79	2864	POINT (-76.2537628 36.93309729)	51710000700	PREVENT	CHECKUP	CrdPrv	Annual Checkup
VA	Virginia	Norfolk	51710	51710000700	Prevention	Cholesterol screening among adults aged >=18 years	%	Crude prevalence	84.5	NA	NA	83.2	85.7	2864	POINT (-76.2537628 36.93309729)	51710000700	PREVENT	CHOLSCREEN	CrdPrv	Cholesterol Screening
VA	Virginia	Norfolk	51710	51710000700	Prevention	Fecal occult blood test, sigmoidoscopy, or colonoscopy among adults aged 50-75 years	%	Crude prevalence	67.7	NA	NA	64.2	70.7	2864	POINT (-76.2537628 36.93309729)	51710000700	PREVENT	COLON_SCREEN	CrdPrv	Colorectal Cancer Screening
VA	Virginia	Norfolk	51710	51710000700	Health Outcomes	Chronic obstructive pulmonary disease among adults aged >=18 years	%	Crude prevalence	5.8	NA	NA	5	6.7	2864	POINT (-76.2537628 36.93309729)	51710000700	HLTHOUT	COPD	CrdPrv	COPD
VA	Virginia	Norfolk	51710	51710000700	Prevention	Older adult men aged >=65 years who are up to date on a core set of clinical preventive services: Flu shot past year, PPV shot ever, Colorectal cancer screening	%	Crude prevalence	42.4	NA	NA	35.5	48.8	2864	POINT (-76.2537628 36.93309729)	51710000700	PREVENT	COREM	CrdPrv	Core preventive services for older men
VA	Virginia	Norfolk	51710	51710000700	Prevention	Older adult women aged >=65 years who are up to date on a core set of clinical preventive services: Flu shot past year, PPV shot ever, Colorectal cancer screening, and Mammogram past 2 years	%	Crude prevalence	38.7	NA	NA	33.4	44.5	2864	POINT (-76.2537628 36.93309729)	51710000700	PREVENT	COREW	CrdPrv	Core preventive services for older women
VA	Virginia	Norfolk	51710	51710000700	Unhealthy Behaviors	Current smoking among adults aged >=18 years	%	Crude prevalence	18.1	NA	NA	15.8	20.7	2864	POINT (-76.2537628 36.93309729)	51710000700	UNHBEH	CSMOKING	CrdPrv	Current Smoking
VA	Virginia	Norfolk	51710	51710000700	Prevention	Visits to dentist or dental clinic among adults aged >=18 years	%	Crude prevalence	71.3	NA	NA	68.6	74	2864	POINT (-76.2537628 36.93309729)	51710000700	PREVENT	DENTAL	CrdPrv	Dental Visit
VA	Virginia	Norfolk	51710	51710000700	Health Outcomes	Diagnosed diabetes among adults aged >=18 years	%	Crude prevalence	8.5	NA	NA	7.8	9.1	2864	POINT (-76.2537628 36.93309729)	51710000700	HLTHOUT	DIABETES	CrdPrv	Diabetes
VA	Virginia	Norfolk	51710	51710000700	Health Outcomes	High cholesterol among adults aged >=18 years who have been screened in the past 5 years	%	Crude prevalence	30.8	NA	NA	29.9	31.6	2864	POINT (-76.2537628 36.93309729)	51710000700	HLTHOUT	HIGHCHOL	CrdPrv	High Cholesterol
VA	Virginia	Norfolk	51710	51710000700	Health Outcomes	Chronic kidney disease among adults aged >=18 years	%	Crude prevalence	2.3	NA	NA	2.2	2.5	2864	POINT (-76.2537628 36.93309729)	51710000700	HLTHOUT	KIDNEY	CrdPrv	Chronic Kidney Disease
VA	Virginia	Norfolk	51710	51710000700	Unhealthy Behaviors	No leisure-time physical activity among adults aged >=18 years	%	Crude prevalence	20.2	NA	NA	18.4	22.3	2864	POINT (-76.2537628 36.93309729)	51710000700	UNHBEH	LPA	CrdPrv	Physical Inactivity
VA	Virginia	Norfolk	51710	51710000700	Prevention	Mammography use among women aged 50-74 years	%	Crude prevalence	79.7	NA	NA	76.6	82.5	2864	POINT (-76.2537628 36.93309729)	51710000700	PREVENT	MAMMOUSE	CrdPrv	Mammography
VA	Virginia	Norfolk	51710	51710000700	Health Outcomes	Mental health not good for >=14 days among adults aged >=18 years	%	Crude prevalence	13.8	NA	NA	12.8	14.8	2864	POINT (-76.2537628 36.93309729)	51710000700	HLTHOUT	MHLTH	CrdPrv	Mental Health
VA	Virginia	Norfolk	51710	51710000700	Unhealthy Behaviors	Obesity among adults aged >=18 years	%	Crude prevalence	32.4	NA	NA	31.2	33.4	2864	POINT (-76.2537628 36.93309729)	51710000700	UNHBEH	OBESITY	CrdPrv	Obesity
VA	Virginia	Norfolk	51710	51710000700	Health Outcomes	Physical health not good for >=14 days among adults aged >=18 years	%	Crude prevalence	10.8	NA	NA	9.9	12.1	2864	POINT (-76.2537628 36.93309729)	51710000700	HLTHOUT	PHLTH	CrdPrv	Physical Health
VA	Virginia	Norfolk	51710	51710000700	Unhealthy Behaviors	Sleeping less than 7 hours among adults aged >=18 years	%	Crude prevalence	35.4	NA	NA	34.5	36.4	2864	POINT (-76.2537628 36.93309729)	51710000700	UNHBEH	SLEEP	CrdPrv	Sleep <7 hours
VA	Virginia	Norfolk	51710	51710000700	Health Outcomes	Stroke among adults aged >=18 years	%	Crude prevalence	2.6	NA	NA	2.4	2.9	2864	POINT (-76.2537628 36.93309729)	51710000700	HLTHOUT	STROKE	CrdPrv	Stroke
VA	Virginia	Norfolk	51710	51710000700	Health Outcomes	All teeth lost among adults aged >=65 years	%	Crude prevalence	10.2	NA	NA	6.4	15.2	2864	POINT (-76.2537628 36.93309729)	51710000700	HLTHOUT	TEETHLOST	CrdPrv	Teeth Loss
VA	Virginia	Norfolk	51710	51710000800	Prevention	Current lack of health insurance among adults aged 18-64 years	%	Crude prevalence	16.5	NA	NA	14.4	18.7	2075	POINT (-76.26881805 36.93878702)	51710000800	PREVENT	ACCESS2	CrdPrv	Health Insurance
VA	Virginia	Norfolk	51710	51710000800	Health Outcomes	Arthritis among adults aged >=18 years	%	Crude prevalence	18.5	NA	NA	17.6	19.2	2075	POINT (-76.26881805 36.93878702)	51710000800	HLTHOUT	ARTHRITIS	CrdPrv	Arthritis
VA	Virginia	Norfolk	51710	51710000800	Unhealthy Behaviors	Binge drinking among adults aged >=18 years	%	Crude prevalence	22.2	NA	NA	21.5	23	2075	POINT (-76.26881805 36.93878702)	51710000800	UNHBEH	BINGE	CrdPrv	Binge Drinking
VA	Virginia	Norfolk	51710	51710000800	Health Outcomes	High blood pressure among adults aged >=18 years	%	Crude prevalence	26.6	NA	NA	25.7	27.4	2075	POINT (-76.26881805 36.93878702)	51710000800	HLTHOUT	BPHIGH	CrdPrv	High Blood Pressure
VA	Virginia	Norfolk	51710	51710000800	Prevention	Taking medicine for high blood pressure control among adults aged >=18 years with high blood pressure	%	Crude prevalence	66.1	NA	NA	64.9	67.2	2075	POINT (-76.26881805 36.93878702)	51710000800	PREVENT	BPMED	CrdPrv	Taking BP Medication
VA	Virginia	Norfolk	51710	51710000800	Health Outcomes	Cancer (excluding skin cancer) among adults aged >=18 years	%	Crude prevalence	4.7	NA	NA	4.5	4.9	2075	POINT (-76.26881805 36.93878702)	51710000800	HLTHOUT	CANCER	CrdPrv	Cancer (except skin)
VA	Virginia	Norfolk	51710	51710000800	Health Outcomes	Current asthma among adults aged >=18 years	%	Crude prevalence	9	NA	NA	8.6	9.5	2075	POINT (-76.26881805 36.93878702)	51710000800	HLTHOUT	CASTHMA	CrdPrv	Current Asthma
VA	Virginia	Norfolk	51710	51710000800	Prevention	Cervical cancer screening among adult women aged 21-65 years	%	Crude prevalence	83.9	NA	NA	81.7	85.9	2075	POINT (-76.26881805 36.93878702)	51710000800	PREVENT	CERVICAL	CrdPrv	Cervical Cancer Screening
VA	Virginia	Norfolk	51710	51710000800	Health Outcomes	Coronary heart disease among adults aged >=18 years	%	Crude prevalence	4.4	NA	NA	4	4.7	2075	POINT (-76.26881805 36.93878702)	51710000800	HLTHOUT	CHD	CrdPrv	Coronary Heart Disease
VA	Virginia	Norfolk	51710	51710000800	Prevention	Visits to doctor for routine checkup within the past year among adults aged >=18 years	%	Crude prevalence	76.5	NA	NA	75.6	77.3	2075	POINT (-76.26881805 36.93878702)	51710000800	PREVENT	CHECKUP	CrdPrv	Annual Checkup
VA	Virginia	Norfolk	51710	51710000800	Prevention	Cholesterol screening among adults aged >=18 years	%	Crude prevalence	80.4	NA	NA	78.8	81.9	2075	POINT (-76.26881805 36.93878702)	51710000800	PREVENT	CHOLSCREEN	CrdPrv	Cholesterol Screening
VA	Virginia	Norfolk	51710	51710000800	Prevention	Fecal occult blood test, sigmoidoscopy, or colonoscopy among adults aged 50-75 years	%	Crude prevalence	65.4	NA	NA	62.1	68.7	2075	POINT (-76.26881805 36.93878702)	51710000800	PREVENT	COLON_SCREEN	CrdPrv	Colorectal Cancer Screening
VA	Virginia	Norfolk	51710	51710000800	Health Outcomes	Chronic obstructive pulmonary disease among adults aged >=18 years	%	Crude prevalence	5.1	NA	NA	4.4	5.7	2075	POINT (-76.26881805 36.93878702)	51710000800	HLTHOUT	COPD	CrdPrv	COPD
VA	Virginia	Norfolk	51710	51710000800	Prevention	Older adult men aged >=65 years who are up to date on a core set of clinical preventive services: Flu shot past year, PPV shot ever, Colorectal cancer screening	%	Crude prevalence	40.5	NA	NA	34.9	46.3	2075	POINT (-76.26881805 36.93878702)	51710000800	PREVENT	COREM	CrdPrv	Core preventive services for older men
VA	Virginia	Norfolk	51710	51710000800	Prevention	Older adult women aged >=65 years who are up to date on a core set of clinical preventive services: Flu shot past year, PPV shot ever, Colorectal cancer screening, and Mammogram past 2 years	%	Crude prevalence	38.2	NA	NA	32.9	43.4	2075	POINT (-76.26881805 36.93878702)	51710000800	PREVENT	COREW	CrdPrv	Core preventive services for older women
VA	Virginia	Norfolk	51710	51710000800	Unhealthy Behaviors	Current smoking among adults aged >=18 years	%	Crude prevalence	18.9	NA	NA	16.5	21.1	2075	POINT (-76.26881805 36.93878702)	51710000800	UNHBEH	CSMOKING	CrdPrv	Current Smoking
VA	Virginia	Norfolk	51710	51710000800	Prevention	Visits to dentist or dental clinic among adults aged >=18 years	%	Crude prevalence	68.3	NA	NA	64.9	71.5	2075	POINT (-76.26881805 36.93878702)	51710000800	PREVENT	DENTAL	CrdPrv	Dental Visit
VA	Virginia	Norfolk	51710	51710000800	Health Outcomes	Diagnosed diabetes among adults aged >=18 years	%	Crude prevalence	7.5	NA	NA	7	7.9	2075	POINT (-76.26881805 36.93878702)	51710000800	HLTHOUT	DIABETES	CrdPrv	Diabetes
VA	Virginia	Norfolk	51710	51710000800	Health Outcomes	High cholesterol among adults aged >=18 years who have been screened in the past 5 years	%	Crude prevalence	27.6	NA	NA	26.9	28.3	2075	POINT (-76.26881805 36.93878702)	51710000800	HLTHOUT	HIGHCHOL	CrdPrv	High Cholesterol
VA	Virginia	Norfolk	51710	51710000800	Health Outcomes	Chronic kidney disease among adults aged >=18 years	%	Crude prevalence	2	NA	NA	1.9	2.1	2075	POINT (-76.26881805 36.93878702)	51710000800	HLTHOUT	KIDNEY	CrdPrv	Chronic Kidney Disease
VA	Virginia	Norfolk	51710	51710000800	Unhealthy Behaviors	No leisure-time physical activity among adults aged >=18 years	%	Crude prevalence	20.2	NA	NA	18.2	22.3	2075	POINT (-76.26881805 36.93878702)	51710000800	UNHBEH	LPA	CrdPrv	Physical Inactivity
VA	Virginia	Norfolk	51710	51710000800	Prevention	Mammography use among women aged 50-74 years	%	Crude prevalence	79.9	NA	NA	77	82.6	2075	POINT (-76.26881805 36.93878702)	51710000800	PREVENT	MAMMOUSE	CrdPrv	Mammography
VA	Virginia	Norfolk	51710	51710000800	Health Outcomes	Mental health not good for >=14 days among adults aged >=18 years	%	Crude prevalence	14.8	NA	NA	13.3	16.2	2075	POINT (-76.26881805 36.93878702)	51710000800	HLTHOUT	MHLTH	CrdPrv	Mental Health
VA	Virginia	Norfolk	51710	51710000800	Unhealthy Behaviors	Obesity among adults aged >=18 years	%	Crude prevalence	31.7	NA	NA	30.5	32.8	2075	POINT (-76.26881805 36.93878702)	51710000800	UNHBEH	OBESITY	CrdPrv	Obesity
VA	Virginia	Norfolk	51710	51710000800	Health Outcomes	Physical health not good for >=14 days among adults aged >=18 years	%	Crude prevalence	10	NA	NA	9	10.8	2075	POINT (-76.26881805 36.93878702)	51710000800	HLTHOUT	PHLTH	CrdPrv	Physical Health
VA	Virginia	Norfolk	51710	51710000800	Unhealthy Behaviors	Sleeping less than 7 hours among adults aged >=18 years	%	Crude prevalence	36.6	NA	NA	35.1	38	2075	POINT (-76.26881805 36.93878702)	51710000800	UNHBEH	SLEEP	CrdPrv	Sleep <7 hours
VA	Virginia	Norfolk	51710	51710000800	Health Outcomes	Stroke among adults aged >=18 years	%	Crude prevalence	2.2	NA	NA	2	2.4	2075	POINT (-76.26881805 36.93878702)	51710000800	HLTHOUT	STROKE	CrdPrv	Stroke
VA	Virginia	Norfolk	51710	51710000800	Health Outcomes	All teeth lost among adults aged >=65 years	%	Crude prevalence	11.3	NA	NA	7.6	15.9	2075	POINT (-76.26881805 36.93878702)	51710000800	HLTHOUT	TEETHLOST	CrdPrv	Teeth Loss
VA	Virginia	Norfolk	51710	51710000901	Prevention	Current lack of health insurance among adults aged 18-64 years	%	Crude prevalence	20.1	NA	NA	18.2	21.9	5472	POINT (-76.29947547 36.92486123)	51710000901	PREVENT	ACCESS2	CrdPrv	Health Insurance
VA	Virginia	Norfolk	51710	51710000901	Health Outcomes	Arthritis among adults aged >=18 years	%	Crude prevalence	7.7	NA	NA	7.4	8	5472	POINT (-76.29947547 36.92486123)	51710000901	HLTHOUT	ARTHRITIS	CrdPrv	Arthritis
VA	Virginia	Norfolk	51710	51710000901	Unhealthy Behaviors	Binge drinking among adults aged >=18 years	%	Crude prevalence	27.6	NA	NA	26.6	28.6	5472	POINT (-76.29947547 36.92486123)	51710000901	UNHBEH	BINGE	CrdPrv	Binge Drinking
VA	Virginia	Norfolk	51710	51710000901	Health Outcomes	High blood pressure among adults aged >=18 years	%	Crude prevalence	16.1	NA	NA	15.5	16.8	5472	POINT (-76.29947547 36.92486123)	51710000901	HLTHOUT	BPHIGH	CrdPrv	High Blood Pressure
VA	Virginia	Norfolk	51710	51710000901	Prevention	Taking medicine for high blood pressure control among adults aged >=18 years with high blood pressure	%	Crude prevalence	34.4	NA	NA	33.3	35.6	5472	POINT (-76.29947547 36.92486123)	51710000901	PREVENT	BPMED	CrdPrv	Taking BP Medication
VA	Virginia	Norfolk	51710	51710000901	Health Outcomes	Cancer (excluding skin cancer) among adults aged >=18 years	%	Crude prevalence	1.4	NA	NA	1.4	1.5	5472	POINT (-76.29947547 36.92486123)	51710000901	HLTHOUT	CANCER	CrdPrv	Cancer (except skin)
VA	Virginia	Norfolk	51710	51710000901	Health Outcomes	Current asthma among adults aged >=18 years	%	Crude prevalence	9.5	NA	NA	9.1	9.9	5472	POINT (-76.29947547 36.92486123)	51710000901	HLTHOUT	CASTHMA	CrdPrv	Current Asthma
VA	Virginia	Norfolk	51710	51710000901	Prevention	Cervical cancer screening among adult women aged 21-65 years	%	Crude prevalence	80	NA	NA	78.1	82.1	5472	POINT (-76.29947547 36.92486123)	51710000901	PREVENT	CERVICAL	CrdPrv	Cervical Cancer Screening
VA	Virginia	Norfolk	51710	51710000901	Health Outcomes	Coronary heart disease among adults aged >=18 years	%	Crude prevalence	1.4	NA	NA	1.4	1.5	5472	POINT (-76.29947547 36.92486123)	51710000901	HLTHOUT	CHD	CrdPrv	Coronary Heart Disease
VA	Virginia	Norfolk	51710	51710000901	Prevention	Visits to doctor for routine checkup within the past year among adults aged >=18 years	%	Crude prevalence	71.9	NA	NA	71	72.8	5472	POINT (-76.29947547 36.92486123)	51710000901	PREVENT	CHECKUP	CrdPrv	Annual Checkup
VA	Virginia	Norfolk	51710	51710000901	Prevention	Cholesterol screening among adults aged >=18 years	%	Crude prevalence	69.2	NA	NA	67.6	70.8	5472	POINT (-76.29947547 36.92486123)	51710000901	PREVENT	CHOLSCREEN	CrdPrv	Cholesterol Screening
VA	Virginia	Norfolk	51710	51710000901	Prevention	Fecal occult blood test, sigmoidoscopy, or colonoscopy among adults aged 50-75 years	%	Crude prevalence	64.1	NA	NA	62	66.1	5472	POINT (-76.29947547 36.92486123)	51710000901	PREVENT	COLON_SCREEN	CrdPrv	Colorectal Cancer Screening
VA	Virginia	Norfolk	51710	51710000901	Health Outcomes	Chronic obstructive pulmonary disease among adults aged >=18 years	%	Crude prevalence	2.9	NA	NA	2.6	3.1	5472	POINT (-76.29947547 36.92486123)	51710000901	HLTHOUT	COPD	CrdPrv	COPD
VA	Virginia	Norfolk	51710	51710000901	Prevention	Older adult men aged >=65 years who are up to date on a core set of clinical preventive services: Flu shot past year, PPV shot ever, Colorectal cancer screening	%	Crude prevalence	38.7	NA	NA	30.8	47.6	5472	POINT (-76.29947547 36.92486123)	51710000901	PREVENT	COREM	CrdPrv	Core preventive services for older men
VA	Virginia	Norfolk	51710	51710000901	Prevention	Older adult women aged >=65 years who are up to date on a core set of clinical preventive services: Flu shot past year, PPV shot ever, Colorectal cancer screening, and Mammogram past 2 years	%	Crude prevalence	36.3	NA	NA	31.5	41.6	5472	POINT (-76.29947547 36.92486123)	51710000901	PREVENT	COREW	CrdPrv	Core preventive services for older women
VA	Virginia	Norfolk	51710	51710000901	Unhealthy Behaviors	Current smoking among adults aged >=18 years	%	Crude prevalence	20.8	NA	NA	18.9	22.6	5472	POINT (-76.29947547 36.92486123)	51710000901	UNHBEH	CSMOKING	CrdPrv	Current Smoking
VA	Virginia	Norfolk	51710	51710000901	Prevention	Visits to dentist or dental clinic among adults aged >=18 years	%	Crude prevalence	62	NA	NA	59.3	64.6	5472	POINT (-76.29947547 36.92486123)	51710000901	PREVENT	DENTAL	CrdPrv	Dental Visit
VA	Virginia	Norfolk	51710	51710000901	Health Outcomes	Diagnosed diabetes among adults aged >=18 years	%	Crude prevalence	3	NA	NA	2.8	3.1	5472	POINT (-76.29947547 36.92486123)	51710000901	HLTHOUT	DIABETES	CrdPrv	Diabetes
VA	Virginia	Norfolk	51710	51710000901	Health Outcomes	High cholesterol among adults aged >=18 years who have been screened in the past 5 years	%	Crude prevalence	13.9	NA	NA	13.5	14.3	5472	POINT (-76.29947547 36.92486123)	51710000901	HLTHOUT	HIGHCHOL	CrdPrv	High Cholesterol
VA	Virginia	Norfolk	51710	51710000901	Health Outcomes	Chronic kidney disease among adults aged >=18 years	%	Crude prevalence	1.1	NA	NA	1	1.1	5472	POINT (-76.29947547 36.92486123)	51710000901	HLTHOUT	KIDNEY	CrdPrv	Chronic Kidney Disease
VA	Virginia	Norfolk	51710	51710000901	Unhealthy Behaviors	No leisure-time physical activity among adults aged >=18 years	%	Crude prevalence	18.6	NA	NA	17	20.4	5472	POINT (-76.29947547 36.92486123)	51710000901	UNHBEH	LPA	CrdPrv	Physical Inactivity
VA	Virginia	Norfolk	51710	51710000901	Prevention	Mammography use among women aged 50-74 years	%	Crude prevalence	81.7	NA	NA	80	83.3	5472	POINT (-76.29947547 36.92486123)	51710000901	PREVENT	MAMMOUSE	CrdPrv	Mammography
VA	Virginia	Norfolk	51710	51710000901	Health Outcomes	Mental health not good for >=14 days among adults aged >=18 years	%	Crude prevalence	18.6	NA	NA	16.8	20	5472	POINT (-76.29947547 36.92486123)	51710000901	HLTHOUT	MHLTH	CrdPrv	Mental Health
VA	Virginia	Norfolk	51710	51710000901	Unhealthy Behaviors	Obesity among adults aged >=18 years	%	Crude prevalence	30.9	NA	NA	29.6	31.9	5472	POINT (-76.29947547 36.92486123)	51710000901	UNHBEH	OBESITY	CrdPrv	Obesity
VA	Virginia	Norfolk	51710	51710000901	Health Outcomes	Physical health not good for >=14 days among adults aged >=18 years	%	Crude prevalence	7.6	NA	NA	6.9	8.2	5472	POINT (-76.29947547 36.92486123)	51710000901	HLTHOUT	PHLTH	CrdPrv	Physical Health
VA	Virginia	Norfolk	51710	51710000901	Unhealthy Behaviors	Sleeping less than 7 hours among adults aged >=18 years	%	Crude prevalence	39.1	NA	NA	37.2	40.6	5472	POINT (-76.29947547 36.92486123)	51710000901	UNHBEH	SLEEP	CrdPrv	Sleep <7 hours
VA	Virginia	Norfolk	51710	51710000901	Health Outcomes	Stroke among adults aged >=18 years	%	Crude prevalence	0.9	NA	NA	0.9	1	5472	POINT (-76.29947547 36.92486123)	51710000901	HLTHOUT	STROKE	CrdPrv	Stroke
VA	Virginia	Norfolk	51710	51710000901	Health Outcomes	All teeth lost among adults aged >=65 years	%	Crude prevalence	10.9	NA	NA	7.9	14.1	5472	POINT (-76.29947547 36.92486123)	51710000901	HLTHOUT	TEETHLOST	CrdPrv	Teeth Loss
VA	Virginia	Norfolk	51710	51710000902	Prevention	Current lack of health insurance among adults aged 18-64 years	%	Crude prevalence	19	NA	NA	16.3	21.6	3541	POINT (-76.30202349 36.93784894)	51710000902	PREVENT	ACCESS2	CrdPrv	Health Insurance
VA	Virginia	Norfolk	51710	51710000902	Health Outcomes	Arthritis among adults aged >=18 years	%	Crude prevalence	6.4	NA	NA	6	6.7	3541	POINT (-76.30202349 36.93784894)	51710000902	HLTHOUT	ARTHRITIS	CrdPrv	Arthritis
VA	Virginia	Norfolk	51710	51710000902	Unhealthy Behaviors	Binge drinking among adults aged >=18 years	%	Crude prevalence	30.4	NA	NA	28.7	32.2	3541	POINT (-76.30202349 36.93784894)	51710000902	UNHBEH	BINGE	CrdPrv	Binge Drinking
VA	Virginia	Norfolk	51710	51710000902	Health Outcomes	High blood pressure among adults aged >=18 years	%	Crude prevalence	13.7	NA	NA	13	14.4	3541	POINT (-76.30202349 36.93784894)	51710000902	HLTHOUT	BPHIGH	CrdPrv	High Blood Pressure
VA	Virginia	Norfolk	51710	51710000902	Prevention	Taking medicine for high blood pressure control among adults aged >=18 years with high blood pressure	%	Crude prevalence	30.1	NA	NA	29.4	31.1	3541	POINT (-76.30202349 36.93784894)	51710000902	PREVENT	BPMED	CrdPrv	Taking BP Medication
VA	Virginia	Norfolk	51710	51710000902	Health Outcomes	Cancer (excluding skin cancer) among adults aged >=18 years	%	Crude prevalence	1.2	NA	NA	1.2	1.3	3541	POINT (-76.30202349 36.93784894)	51710000902	HLTHOUT	CANCER	CrdPrv	Cancer (except skin)
VA	Virginia	Norfolk	51710	51710000902	Health Outcomes	Current asthma among adults aged >=18 years	%	Crude prevalence	8.8	NA	NA	8.2	9.3	3541	POINT (-76.30202349 36.93784894)	51710000902	HLTHOUT	CASTHMA	CrdPrv	Current Asthma
VA	Virginia	Norfolk	51710	51710000902	Prevention	Cervical cancer screening among adult women aged 21-65 years	%	Crude prevalence	77.8	NA	NA	75.9	80.2	3541	POINT (-76.30202349 36.93784894)	51710000902	PREVENT	CERVICAL	CrdPrv	Cervical Cancer Screening
VA	Virginia	Norfolk	51710	51710000902	Health Outcomes	Coronary heart disease among adults aged >=18 years	%	Crude prevalence	1.3	NA	NA	1.2	1.4	3541	POINT (-76.30202349 36.93784894)	51710000902	HLTHOUT	CHD	CrdPrv	Coronary Heart Disease
VA	Virginia	Norfolk	51710	51710000902	Prevention	Visits to doctor for routine checkup within the past year among adults aged >=18 years	%	Crude prevalence	70.7	NA	NA	69.1	72.1	3541	POINT (-76.30202349 36.93784894)	51710000902	PREVENT	CHECKUP	CrdPrv	Annual Checkup
VA	Virginia	Norfolk	51710	51710000902	Prevention	Cholesterol screening among adults aged >=18 years	%	Crude prevalence	67.2	NA	NA	65.1	69.9	3541	POINT (-76.30202349 36.93784894)	51710000902	PREVENT	CHOLSCREEN	CrdPrv	Cholesterol Screening
VA	Virginia	Norfolk	51710	51710000902	Prevention	Fecal occult blood test, sigmoidoscopy, or colonoscopy among adults aged 50-75 years	%	Crude prevalence	57.8	NA	NA	54.4	61.9	3541	POINT (-76.30202349 36.93784894)	51710000902	PREVENT	COLON_SCREEN	CrdPrv	Colorectal Cancer Screening
VA	Virginia	Norfolk	51710	51710000902	Health Outcomes	Chronic obstructive pulmonary disease among adults aged >=18 years	%	Crude prevalence	2.6	NA	NA	2.3	2.9	3541	POINT (-76.30202349 36.93784894)	51710000902	HLTHOUT	COPD	CrdPrv	COPD
VA	Virginia	Norfolk	51710	51710000902	Prevention	Older adult men aged >=65 years who are up to date on a core set of clinical preventive services: Flu shot past year, PPV shot ever, Colorectal cancer screening	%	Crude prevalence	34.6	NA	NA	24.6	46.6	3541	POINT (-76.30202349 36.93784894)	51710000902	PREVENT	COREM	CrdPrv	Core preventive services for older men
VA	Virginia	Norfolk	51710	51710000902	Unhealthy Behaviors	Current smoking among adults aged >=18 years	%	Crude prevalence	18.6	NA	NA	15.6	20.8	3541	POINT (-76.30202349 36.93784894)	51710000902	UNHBEH	CSMOKING	CrdPrv	Current Smoking
VA	Virginia	Norfolk	51710	51710000902	Prevention	Visits to dentist or dental clinic among adults aged >=18 years	%	Crude prevalence	65.1	NA	NA	61.7	69	3541	POINT (-76.30202349 36.93784894)	51710000902	PREVENT	DENTAL	CrdPrv	Dental Visit
VA	Virginia	Norfolk	51710	51710000902	Health Outcomes	Diagnosed diabetes among adults aged >=18 years	%	Crude prevalence	2.5	NA	NA	2.4	2.6	3541	POINT (-76.30202349 36.93784894)	51710000902	HLTHOUT	DIABETES	CrdPrv	Diabetes
VA	Virginia	Norfolk	51710	51710000902	Health Outcomes	High cholesterol among adults aged >=18 years who have been screened in the past 5 years	%	Crude prevalence	12.8	NA	NA	12.4	13.2	3541	POINT (-76.30202349 36.93784894)	51710000902	HLTHOUT	HIGHCHOL	CrdPrv	High Cholesterol
VA	Virginia	Norfolk	51710	51710000902	Health Outcomes	Chronic kidney disease among adults aged >=18 years	%	Crude prevalence	0.9	NA	NA	0.9	1	3541	POINT (-76.30202349 36.93784894)	51710000902	HLTHOUT	KIDNEY	CrdPrv	Chronic Kidney Disease
VA	Virginia	Norfolk	51710	51710000902	Unhealthy Behaviors	No leisure-time physical activity among adults aged >=18 years	%	Crude prevalence	16.6	NA	NA	15.1	18.6	3541	POINT (-76.30202349 36.93784894)	51710000902	UNHBEH	LPA	CrdPrv	Physical Inactivity
VA	Virginia	Norfolk	51710	51710000902	Prevention	Mammography use among women aged 50-74 years	%	Crude prevalence	81.2	NA	NA	78.3	84.1	3541	POINT (-76.30202349 36.93784894)	51710000902	PREVENT	MAMMOUSE	CrdPrv	Mammography
VA	Virginia	Norfolk	51710	51710000902	Health Outcomes	Mental health not good for >=14 days among adults aged >=18 years	%	Crude prevalence	18	NA	NA	15.3	19.2	3541	POINT (-76.30202349 36.93784894)	51710000902	HLTHOUT	MHLTH	CrdPrv	Mental Health
VA	Virginia	Norfolk	51710	51710000902	Unhealthy Behaviors	Obesity among adults aged >=18 years	%	Crude prevalence	27.3	NA	NA	25.9	28.7	3541	POINT (-76.30202349 36.93784894)	51710000902	UNHBEH	OBESITY	CrdPrv	Obesity
VA	Virginia	Norfolk	51710	51710000902	Health Outcomes	Physical health not good for >=14 days among adults aged >=18 years	%	Crude prevalence	6.7	NA	NA	5.7	7.2	3541	POINT (-76.30202349 36.93784894)	51710000902	HLTHOUT	PHLTH	CrdPrv	Physical Health
VA	Virginia	Norfolk	51710	51710000902	Unhealthy Behaviors	Sleeping less than 7 hours among adults aged >=18 years	%	Crude prevalence	37.1	NA	NA	33.5	39.2	3541	POINT (-76.30202349 36.93784894)	51710000902	UNHBEH	SLEEP	CrdPrv	Sleep <7 hours
VA	Virginia	Norfolk	51710	51710000902	Health Outcomes	Stroke among adults aged >=18 years	%	Crude prevalence	0.8	NA	NA	0.7	0.8	3541	POINT (-76.30202349 36.93784894)	51710000902	HLTHOUT	STROKE	CrdPrv	Stroke
VA	Virginia	Norfolk	51710	51710000902	Health Outcomes	All teeth lost among adults aged >=65 years	%	Crude prevalence	10.3	NA	NA	2.9	17.2	3541	POINT (-76.30202349 36.93784894)	51710000902	HLTHOUT	TEETHLOST	CrdPrv	Teeth Loss
VA	Virginia	Norfolk	51710	51710001100	Prevention	Current lack of health insurance among adults aged 18-64 years	%	Crude prevalence	22.1	NA	NA	18.7	26.1	2593	POINT (-76.31191959 36.92979392)	51710001100	PREVENT	ACCESS2	CrdPrv	Health Insurance
VA	Virginia	Norfolk	51710	51710001100	Health Outcomes	Arthritis among adults aged >=18 years	%	Crude prevalence	17.2	NA	NA	16.5	17.9	2593	POINT (-76.31191959 36.92979392)	51710001100	HLTHOUT	ARTHRITIS	CrdPrv	Arthritis
VA	Virginia	Norfolk	51710	51710001100	Unhealthy Behaviors	Binge drinking among adults aged >=18 years	%	Crude prevalence	19.5	NA	NA	18.6	20.5	2593	POINT (-76.31191959 36.92979392)	51710001100	UNHBEH	BINGE	CrdPrv	Binge Drinking
VA	Virginia	Norfolk	51710	51710001100	Health Outcomes	High blood pressure among adults aged >=18 years	%	Crude prevalence	27.3	NA	NA	26.5	28.1	2593	POINT (-76.31191959 36.92979392)	51710001100	HLTHOUT	BPHIGH	CrdPrv	High Blood Pressure
VA	Virginia	Norfolk	51710	51710001100	Prevention	Taking medicine for high blood pressure control among adults aged >=18 years with high blood pressure	%	Crude prevalence	63.3	NA	NA	62.3	64.4	2593	POINT (-76.31191959 36.92979392)	51710001100	PREVENT	BPMED	CrdPrv	Taking BP Medication
VA	Virginia	Norfolk	51710	51710001100	Health Outcomes	Cancer (excluding skin cancer) among adults aged >=18 years	%	Crude prevalence	3.4	NA	NA	3.3	3.5	2593	POINT (-76.31191959 36.92979392)	51710001100	HLTHOUT	CANCER	CrdPrv	Cancer (except skin)
VA	Virginia	Norfolk	51710	51710001100	Health Outcomes	Current asthma among adults aged >=18 years	%	Crude prevalence	10.3	NA	NA	9.6	10.9	2593	POINT (-76.31191959 36.92979392)	51710001100	HLTHOUT	CASTHMA	CrdPrv	Current Asthma
VA	Virginia	Norfolk	51710	51710001100	Prevention	Cervical cancer screening among adult women aged 21-65 years	%	Crude prevalence	76.9	NA	NA	74.2	79.6	2593	POINT (-76.31191959 36.92979392)	51710001100	PREVENT	CERVICAL	CrdPrv	Cervical Cancer Screening
VA	Virginia	Norfolk	51710	51710001100	Health Outcomes	Coronary heart disease among adults aged >=18 years	%	Crude prevalence	4.6	NA	NA	4.3	4.9	2593	POINT (-76.31191959 36.92979392)	51710001100	HLTHOUT	CHD	CrdPrv	Coronary Heart Disease
VA	Virginia	Norfolk	51710	51710001100	Prevention	Visits to doctor for routine checkup within the past year among adults aged >=18 years	%	Crude prevalence	76.3	NA	NA	75.3	77.1	2593	POINT (-76.31191959 36.92979392)	51710001100	PREVENT	CHECKUP	CrdPrv	Annual Checkup
VA	Virginia	Norfolk	51710	51710001100	Prevention	Cholesterol screening among adults aged >=18 years	%	Crude prevalence	76	NA	NA	73.9	77.8	2593	POINT (-76.31191959 36.92979392)	51710001100	PREVENT	CHOLSCREEN	CrdPrv	Cholesterol Screening
VA	Virginia	Norfolk	51710	51710001100	Prevention	Fecal occult blood test, sigmoidoscopy, or colonoscopy among adults aged 50-75 years	%	Crude prevalence	56	NA	NA	52.8	59.2	2593	POINT (-76.31191959 36.92979392)	51710001100	PREVENT	COLON_SCREEN	CrdPrv	Colorectal Cancer Screening
VA	Virginia	Norfolk	51710	51710001100	Health Outcomes	Chronic obstructive pulmonary disease among adults aged >=18 years	%	Crude prevalence	5.8	NA	NA	5.2	6.5	2593	POINT (-76.31191959 36.92979392)	51710001100	HLTHOUT	COPD	CrdPrv	COPD
VA	Virginia	Norfolk	51710	51710001100	Prevention	Older adult men aged >=65 years who are up to date on a core set of clinical preventive services: Flu shot past year, PPV shot ever, Colorectal cancer screening	%	Crude prevalence	35.7	NA	NA	31.1	41	2593	POINT (-76.31191959 36.92979392)	51710001100	PREVENT	COREM	CrdPrv	Core preventive services for older men
VA	Virginia	Norfolk	51710	51710001100	Prevention	Older adult women aged >=65 years who are up to date on a core set of clinical preventive services: Flu shot past year, PPV shot ever, Colorectal cancer screening, and Mammogram past 2 years	%	Crude prevalence	33.6	NA	NA	29.4	37.9	2593	POINT (-76.31191959 36.92979392)	51710001100	PREVENT	COREW	CrdPrv	Core preventive services for older women
VA	Virginia	Norfolk	51710	51710001100	Unhealthy Behaviors	Current smoking among adults aged >=18 years	%	Crude prevalence	23.4	NA	NA	20.7	26.3	2593	POINT (-76.31191959 36.92979392)	51710001100	UNHBEH	CSMOKING	CrdPrv	Current Smoking
VA	Virginia	Norfolk	51710	51710001100	Prevention	Visits to dentist or dental clinic among adults aged >=18 years	%	Crude prevalence	56.6	NA	NA	52.6	60.3	2593	POINT (-76.31191959 36.92979392)	51710001100	PREVENT	DENTAL	CrdPrv	Dental Visit
VA	Virginia	Norfolk	51710	51710001100	Health Outcomes	Diagnosed diabetes among adults aged >=18 years	%	Crude prevalence	9.3	NA	NA	8.8	9.8	2593	POINT (-76.31191959 36.92979392)	51710001100	HLTHOUT	DIABETES	CrdPrv	Diabetes
VA	Virginia	Norfolk	51710	51710001100	Health Outcomes	High cholesterol among adults aged >=18 years who have been screened in the past 5 years	%	Crude prevalence	26.4	NA	NA	25.6	27.2	2593	POINT (-76.31191959 36.92979392)	51710001100	HLTHOUT	HIGHCHOL	CrdPrv	High Cholesterol
VA	Virginia	Norfolk	51710	51710001100	Health Outcomes	Chronic kidney disease among adults aged >=18 years	%	Crude prevalence	2.2	NA	NA	2.1	2.4	2593	POINT (-76.31191959 36.92979392)	51710001100	HLTHOUT	KIDNEY	CrdPrv	Chronic Kidney Disease
VA	Virginia	Norfolk	51710	51710001100	Unhealthy Behaviors	No leisure-time physical activity among adults aged >=18 years	%	Crude prevalence	26.3	NA	NA	24	28.8	2593	POINT (-76.31191959 36.92979392)	51710001100	UNHBEH	LPA	CrdPrv	Physical Inactivity
VA	Virginia	Norfolk	51710	51710001100	Prevention	Mammography use among women aged 50-74 years	%	Crude prevalence	79.8	NA	NA	77.5	82	2593	POINT (-76.31191959 36.92979392)	51710001100	PREVENT	MAMMOUSE	CrdPrv	Mammography
VA	Virginia	Norfolk	51710	51710001100	Health Outcomes	Mental health not good for >=14 days among adults aged >=18 years	%	Crude prevalence	18.2	NA	NA	16.4	19.9	2593	POINT (-76.31191959 36.92979392)	51710001100	HLTHOUT	MHLTH	CrdPrv	Mental Health
VA	Virginia	Norfolk	51710	51710001100	Unhealthy Behaviors	Obesity among adults aged >=18 years	%	Crude prevalence	33.7	NA	NA	32.5	35	2593	POINT (-76.31191959 36.92979392)	51710001100	UNHBEH	OBESITY	CrdPrv	Obesity
VA	Virginia	Norfolk	51710	51710001100	Health Outcomes	Physical health not good for >=14 days among adults aged >=18 years	%	Crude prevalence	12.2	NA	NA	11.2	13.7	2593	POINT (-76.31191959 36.92979392)	51710001100	HLTHOUT	PHLTH	CrdPrv	Physical Health
VA	Virginia	Norfolk	51710	51710001100	Unhealthy Behaviors	Sleeping less than 7 hours among adults aged >=18 years	%	Crude prevalence	40.5	NA	NA	38.8	42.4	2593	POINT (-76.31191959 36.92979392)	51710001100	UNHBEH	SLEEP	CrdPrv	Sleep <7 hours
VA	Virginia	Norfolk	51710	51710001100	Health Outcomes	Stroke among adults aged >=18 years	%	Crude prevalence	2.5	NA	NA	2.4	2.7	2593	POINT (-76.31191959 36.92979392)	51710001100	HLTHOUT	STROKE	CrdPrv	Stroke
VA	Virginia	Norfolk	51710	51710001100	Health Outcomes	All teeth lost among adults aged >=65 years	%	Crude prevalence	17.3	NA	NA	13	21.8	2593	POINT (-76.31191959 36.92979392)	51710001100	HLTHOUT	TEETHLOST	CrdPrv	Teeth Loss
VA	Virginia	Norfolk	51710	51710001200	Prevention	Current lack of health insurance among adults aged 18-64 years	%	Crude prevalence	13.9	NA	NA	11.4	16.7	3490	POINT (-76.3044108 36.91089776)	51710001200	PREVENT	ACCESS2	CrdPrv	Health Insurance
VA	Virginia	Norfolk	51710	51710001200	Health Outcomes	Arthritis among adults aged >=18 years	%	Crude prevalence	22.8	NA	NA	21.6	24	3490	POINT (-76.3044108 36.91089776)	51710001200	HLTHOUT	ARTHRITIS	CrdPrv	Arthritis
VA	Virginia	Norfolk	51710	51710001200	Unhealthy Behaviors	Binge drinking among adults aged >=18 years	%	Crude prevalence	19.7	NA	NA	19	20.4	3490	POINT (-76.3044108 36.91089776)	51710001200	UNHBEH	BINGE	CrdPrv	Binge Drinking
VA	Virginia	Norfolk	51710	51710001200	Health Outcomes	High blood pressure among adults aged >=18 years	%	Crude prevalence	29.4	NA	NA	28.3	30.7	3490	POINT (-76.3044108 36.91089776)	51710001200	HLTHOUT	BPHIGH	CrdPrv	High Blood Pressure
VA	Virginia	Norfolk	51710	51710001200	Prevention	Taking medicine for high blood pressure control among adults aged >=18 years with high blood pressure	%	Crude prevalence	71.9	NA	NA	70.7	72.9	3490	POINT (-76.3044108 36.91089776)	51710001200	PREVENT	BPMED	CrdPrv	Taking BP Medication
VA	Virginia	Norfolk	51710	51710001200	Health Outcomes	Cancer (excluding skin cancer) among adults aged >=18 years	%	Crude prevalence	6.5	NA	NA	6.1	6.7	3490	POINT (-76.3044108 36.91089776)	51710001200	HLTHOUT	CANCER	CrdPrv	Cancer (except skin)
VA	Virginia	Norfolk	51710	51710001200	Health Outcomes	Current asthma among adults aged >=18 years	%	Crude prevalence	9.2	NA	NA	8.6	9.7	3490	POINT (-76.3044108 36.91089776)	51710001200	HLTHOUT	CASTHMA	CrdPrv	Current Asthma
VA	Virginia	Norfolk	51710	51710001200	Prevention	Cervical cancer screening among adult women aged 21-65 years	%	Crude prevalence	85.9	NA	NA	83.5	88	3490	POINT (-76.3044108 36.91089776)	51710001200	PREVENT	CERVICAL	CrdPrv	Cervical Cancer Screening
VA	Virginia	Norfolk	51710	51710001200	Health Outcomes	Coronary heart disease among adults aged >=18 years	%	Crude prevalence	5.7	NA	NA	5	6.4	3490	POINT (-76.3044108 36.91089776)	51710001200	HLTHOUT	CHD	CrdPrv	Coronary Heart Disease
VA	Virginia	Norfolk	51710	51710001200	Prevention	Visits to doctor for routine checkup within the past year among adults aged >=18 years	%	Crude prevalence	79.3	NA	NA	78.5	80	3490	POINT (-76.3044108 36.91089776)	51710001200	PREVENT	CHECKUP	CrdPrv	Annual Checkup
VA	Virginia	Norfolk	51710	51710001200	Prevention	Cholesterol screening among adults aged >=18 years	%	Crude prevalence	84.9	NA	NA	83.5	86.2	3490	POINT (-76.3044108 36.91089776)	51710001200	PREVENT	CHOLSCREEN	CrdPrv	Cholesterol Screening
VA	Virginia	Norfolk	51710	51710001200	Prevention	Fecal occult blood test, sigmoidoscopy, or colonoscopy among adults aged 50-75 years	%	Crude prevalence	67.2	NA	NA	63	70.7	3490	POINT (-76.3044108 36.91089776)	51710001200	PREVENT	COLON_SCREEN	CrdPrv	Colorectal Cancer Screening
VA	Virginia	Norfolk	51710	51710001200	Health Outcomes	Chronic obstructive pulmonary disease among adults aged >=18 years	%	Crude prevalence	5.8	NA	NA	4.7	6.9	3490	POINT (-76.3044108 36.91089776)	51710001200	HLTHOUT	COPD	CrdPrv	COPD
VA	Virginia	Norfolk	51710	51710001200	Prevention	Older adult men aged >=65 years who are up to date on a core set of clinical preventive services: Flu shot past year, PPV shot ever, Colorectal cancer screening	%	Crude prevalence	43.1	NA	NA	35.8	50.6	3490	POINT (-76.3044108 36.91089776)	51710001200	PREVENT	COREM	CrdPrv	Core preventive services for older men
VA	Virginia	Norfolk	51710	51710001200	Prevention	Older adult women aged >=65 years who are up to date on a core set of clinical preventive services: Flu shot past year, PPV shot ever, Colorectal cancer screening, and Mammogram past 2 years	%	Crude prevalence	37.7	NA	NA	30.9	44.2	3490	POINT (-76.3044108 36.91089776)	51710001200	PREVENT	COREW	CrdPrv	Core preventive services for older women
VA	Virginia	Norfolk	51710	51710001200	Unhealthy Behaviors	Current smoking among adults aged >=18 years	%	Crude prevalence	16.1	NA	NA	13.4	18.9	3490	POINT (-76.3044108 36.91089776)	51710001200	UNHBEH	CSMOKING	CrdPrv	Current Smoking
VA	Virginia	Norfolk	51710	51710001200	Prevention	Visits to dentist or dental clinic among adults aged >=18 years	%	Crude prevalence	71.6	NA	NA	67.7	75.2	3490	POINT (-76.3044108 36.91089776)	51710001200	PREVENT	DENTAL	CrdPrv	Dental Visit
VA	Virginia	Norfolk	51710	51710001200	Health Outcomes	Diagnosed diabetes among adults aged >=18 years	%	Crude prevalence	8.5	NA	NA	7.8	9.3	3490	POINT (-76.3044108 36.91089776)	51710001200	HLTHOUT	DIABETES	CrdPrv	Diabetes
VA	Virginia	Norfolk	51710	51710001200	Health Outcomes	High cholesterol among adults aged >=18 years who have been screened in the past 5 years	%	Crude prevalence	30.5	NA	NA	29.6	31.4	3490	POINT (-76.3044108 36.91089776)	51710001200	HLTHOUT	HIGHCHOL	CrdPrv	High Cholesterol
VA	Virginia	Norfolk	51710	51710001200	Health Outcomes	Chronic kidney disease among adults aged >=18 years	%	Crude prevalence	2.5	NA	NA	2.3	2.7	3490	POINT (-76.3044108 36.91089776)	51710001200	HLTHOUT	KIDNEY	CrdPrv	Chronic Kidney Disease
VA	Virginia	Norfolk	51710	51710001200	Unhealthy Behaviors	No leisure-time physical activity among adults aged >=18 years	%	Crude prevalence	19.5	NA	NA	17	21.8	3490	POINT (-76.3044108 36.91089776)	51710001200	UNHBEH	LPA	CrdPrv	Physical Inactivity
VA	Virginia	Norfolk	51710	51710001200	Prevention	Mammography use among women aged 50-74 years	%	Crude prevalence	80.5	NA	NA	76.9	83.7	3490	POINT (-76.3044108 36.91089776)	51710001200	PREVENT	MAMMOUSE	CrdPrv	Mammography
VA	Virginia	Norfolk	51710	51710001200	Health Outcomes	Mental health not good for >=14 days among adults aged >=18 years	%	Crude prevalence	13.2	NA	NA	11.7	15.2	3490	POINT (-76.3044108 36.91089776)	51710001200	HLTHOUT	MHLTH	CrdPrv	Mental Health
VA	Virginia	Norfolk	51710	51710001200	Unhealthy Behaviors	Obesity among adults aged >=18 years	%	Crude prevalence	31.2	NA	NA	30	32.6	3490	POINT (-76.3044108 36.91089776)	51710001200	UNHBEH	OBESITY	CrdPrv	Obesity
VA	Virginia	Norfolk	51710	51710001200	Health Outcomes	Physical health not good for >=14 days among adults aged >=18 years	%	Crude prevalence	10.6	NA	NA	9	12	3490	POINT (-76.3044108 36.91089776)	51710001200	HLTHOUT	PHLTH	CrdPrv	Physical Health
VA	Virginia	Norfolk	51710	51710001200	Unhealthy Behaviors	Sleeping less than 7 hours among adults aged >=18 years	%	Crude prevalence	34.2	NA	NA	32.6	35.6	3490	POINT (-76.3044108 36.91089776)	51710001200	UNHBEH	SLEEP	CrdPrv	Sleep <7 hours
VA	Virginia	Norfolk	51710	51710001200	Health Outcomes	Stroke among adults aged >=18 years	%	Crude prevalence	2.8	NA	NA	2.5	3.2	3490	POINT (-76.3044108 36.91089776)	51710001200	HLTHOUT	STROKE	CrdPrv	Stroke
VA	Virginia	Norfolk	51710	51710001200	Health Outcomes	All teeth lost among adults aged >=65 years	%	Crude prevalence	10.8	NA	NA	5.6	18	3490	POINT (-76.3044108 36.91089776)	51710001200	HLTHOUT	TEETHLOST	CrdPrv	Teeth Loss
VA	Virginia	Norfolk	51710	51710001300	Prevention	Current lack of health insurance among adults aged 18-64 years	%	Crude prevalence	18.4	NA	NA	16.1	20.8	2378	POINT (-76.28029637 36.91780115)	51710001300	PREVENT	ACCESS2	CrdPrv	Health Insurance
VA	Virginia	Norfolk	51710	51710001300	Health Outcomes	Arthritis among adults aged >=18 years	%	Crude prevalence	18	NA	NA	17.3	18.6	2378	POINT (-76.28029637 36.91780115)	51710001300	HLTHOUT	ARTHRITIS	CrdPrv	Arthritis
VA	Virginia	Norfolk	51710	51710001300	Unhealthy Behaviors	Binge drinking among adults aged >=18 years	%	Crude prevalence	20.7	NA	NA	20.1	21.5	2378	POINT (-76.28029637 36.91780115)	51710001300	UNHBEH	BINGE	CrdPrv	Binge Drinking
VA	Virginia	Norfolk	51710	51710001300	Health Outcomes	High blood pressure among adults aged >=18 years	%	Crude prevalence	28.7	NA	NA	27.9	29.5	2378	POINT (-76.28029637 36.91780115)	51710001300	HLTHOUT	BPHIGH	CrdPrv	High Blood Pressure
VA	Virginia	Norfolk	51710	51710001300	Prevention	Taking medicine for high blood pressure control among adults aged >=18 years with high blood pressure	%	Crude prevalence	65.8	NA	NA	64.8	66.7	2378	POINT (-76.28029637 36.91780115)	51710001300	PREVENT	BPMED	CrdPrv	Taking BP Medication
VA	Virginia	Norfolk	51710	51710001300	Health Outcomes	Cancer (excluding skin cancer) among adults aged >=18 years	%	Crude prevalence	4	NA	NA	3.9	4.2	2378	POINT (-76.28029637 36.91780115)	51710001300	HLTHOUT	CANCER	CrdPrv	Cancer (except skin)
VA	Virginia	Norfolk	51710	51710001300	Health Outcomes	Current asthma among adults aged >=18 years	%	Crude prevalence	10.1	NA	NA	9.7	10.7	2378	POINT (-76.28029637 36.91780115)	51710001300	HLTHOUT	CASTHMA	CrdPrv	Current Asthma
VA	Virginia	Norfolk	51710	51710001300	Prevention	Cervical cancer screening among adult women aged 21-65 years	%	Crude prevalence	83.3	NA	NA	81.2	85.3	2378	POINT (-76.28029637 36.91780115)	51710001300	PREVENT	CERVICAL	CrdPrv	Cervical Cancer Screening
VA	Virginia	Norfolk	51710	51710001300	Health Outcomes	Coronary heart disease among adults aged >=18 years	%	Crude prevalence	4.2	NA	NA	3.9	4.4	2378	POINT (-76.28029637 36.91780115)	51710001300	HLTHOUT	CHD	CrdPrv	Coronary Heart Disease
VA	Virginia	Norfolk	51710	51710001300	Prevention	Visits to doctor for routine checkup within the past year among adults aged >=18 years	%	Crude prevalence	77.9	NA	NA	77.2	78.7	2378	POINT (-76.28029637 36.91780115)	51710001300	PREVENT	CHECKUP	CrdPrv	Annual Checkup
VA	Virginia	Norfolk	51710	51710001300	Prevention	Cholesterol screening among adults aged >=18 years	%	Crude prevalence	80.1	NA	NA	78.7	81.5	2378	POINT (-76.28029637 36.91780115)	51710001300	PREVENT	CHOLSCREEN	CrdPrv	Cholesterol Screening
VA	Virginia	Norfolk	51710	51710001300	Prevention	Fecal occult blood test, sigmoidoscopy, or colonoscopy among adults aged 50-75 years	%	Crude prevalence	64.1	NA	NA	61.2	66.8	2378	POINT (-76.28029637 36.91780115)	51710001300	PREVENT	COLON_SCREEN	CrdPrv	Colorectal Cancer Screening
VA	Virginia	Norfolk	51710	51710001300	Health Outcomes	Chronic obstructive pulmonary disease among adults aged >=18 years	%	Crude prevalence	5	NA	NA	4.6	5.5	2378	POINT (-76.28029637 36.91780115)	51710001300	HLTHOUT	COPD	CrdPrv	COPD
VA	Virginia	Norfolk	51710	51710001300	Prevention	Older adult men aged >=65 years who are up to date on a core set of clinical preventive services: Flu shot past year, PPV shot ever, Colorectal cancer screening	%	Crude prevalence	37.1	NA	NA	32.6	41.9	2378	POINT (-76.28029637 36.91780115)	51710001300	PREVENT	COREM	CrdPrv	Core preventive services for older men
VA	Virginia	Norfolk	51710	51710001300	Prevention	Older adult women aged >=65 years who are up to date on a core set of clinical preventive services: Flu shot past year, PPV shot ever, Colorectal cancer screening, and Mammogram past 2 years	%	Crude prevalence	35.2	NA	NA	31	39.6	2378	POINT (-76.28029637 36.91780115)	51710001300	PREVENT	COREW	CrdPrv	Core preventive services for older women
VA	Virginia	Norfolk	51710	51710001300	Unhealthy Behaviors	Current smoking among adults aged >=18 years	%	Crude prevalence	20	NA	NA	18	22.4	2378	POINT (-76.28029637 36.91780115)	51710001300	UNHBEH	CSMOKING	CrdPrv	Current Smoking
VA	Virginia	Norfolk	51710	51710001300	Prevention	Visits to dentist or dental clinic among adults aged >=18 years	%	Crude prevalence	64.4	NA	NA	61.4	66.9	2378	POINT (-76.28029637 36.91780115)	51710001300	PREVENT	DENTAL	CrdPrv	Dental Visit
VA	Virginia	Norfolk	51710	51710001300	Health Outcomes	Diagnosed diabetes among adults aged >=18 years	%	Crude prevalence	8.4	NA	NA	8	8.9	2378	POINT (-76.28029637 36.91780115)	51710001300	HLTHOUT	DIABETES	CrdPrv	Diabetes
VA	Virginia	Norfolk	51710	51710001300	Health Outcomes	High cholesterol among adults aged >=18 years who have been screened in the past 5 years	%	Crude prevalence	26.3	NA	NA	25.7	26.9	2378	POINT (-76.28029637 36.91780115)	51710001300	HLTHOUT	HIGHCHOL	CrdPrv	High Cholesterol
VA	Virginia	Norfolk	51710	51710001300	Health Outcomes	Chronic kidney disease among adults aged >=18 years	%	Crude prevalence	2.2	NA	NA	2.1	2.3	2378	POINT (-76.28029637 36.91780115)	51710001300	HLTHOUT	KIDNEY	CrdPrv	Chronic Kidney Disease
VA	Virginia	Norfolk	51710	51710001300	Unhealthy Behaviors	No leisure-time physical activity among adults aged >=18 years	%	Crude prevalence	22.1	NA	NA	20.6	23.9	2378	POINT (-76.28029637 36.91780115)	51710001300	UNHBEH	LPA	CrdPrv	Physical Inactivity
VA	Virginia	Norfolk	51710	51710001300	Prevention	Mammography use among women aged 50-74 years	%	Crude prevalence	81.9	NA	NA	79.5	84	2378	POINT (-76.28029637 36.91780115)	51710001300	PREVENT	MAMMOUSE	CrdPrv	Mammography
VA	Virginia	Norfolk	51710	51710001300	Health Outcomes	Mental health not good for >=14 days among adults aged >=18 years	%	Crude prevalence	16.1	NA	NA	14.7	16.9	2378	POINT (-76.28029637 36.91780115)	51710001300	HLTHOUT	MHLTH	CrdPrv	Mental Health
VA	Virginia	Norfolk	51710	51710001300	Unhealthy Behaviors	Obesity among adults aged >=18 years	%	Crude prevalence	35.4	NA	NA	34.2	36.2	2378	POINT (-76.28029637 36.91780115)	51710001300	UNHBEH	OBESITY	CrdPrv	Obesity
VA	Virginia	Norfolk	51710	51710001300	Health Outcomes	Physical health not good for >=14 days among adults aged >=18 years	%	Crude prevalence	10.5	NA	NA	9.9	11.3	2378	POINT (-76.28029637 36.91780115)	51710001300	HLTHOUT	PHLTH	CrdPrv	Physical Health
VA	Virginia	Norfolk	51710	51710001300	Unhealthy Behaviors	Sleeping less than 7 hours among adults aged >=18 years	%	Crude prevalence	39.6	NA	NA	38.5	40.8	2378	POINT (-76.28029637 36.91780115)	51710001300	UNHBEH	SLEEP	CrdPrv	Sleep <7 hours
VA	Virginia	Norfolk	51710	51710001300	Health Outcomes	Stroke among adults aged >=18 years	%	Crude prevalence	2.4	NA	NA	2.3	2.6	2378	POINT (-76.28029637 36.91780115)	51710001300	HLTHOUT	STROKE	CrdPrv	Stroke
VA	Virginia	Norfolk	51710	51710001300	Health Outcomes	All teeth lost among adults aged >=65 years	%	Crude prevalence	13.3	NA	NA	9.9	17.2	2378	POINT (-76.28029637 36.91780115)	51710001300	HLTHOUT	TEETHLOST	CrdPrv	Teeth Loss
VA	Virginia	Norfolk	51710	51710001400	Prevention	Current lack of health insurance among adults aged 18-64 years	%	Crude prevalence	16.5	NA	NA	13.8	19.6	2470	POINT (-76.2672296 36.90800397)	51710001400	PREVENT	ACCESS2	CrdPrv	Health Insurance
VA	Virginia	Norfolk	51710	51710001400	Health Outcomes	Arthritis among adults aged >=18 years	%	Crude prevalence	33.4	NA	NA	31.8	34.8	2470	POINT (-76.2672296 36.90800397)	51710001400	HLTHOUT	ARTHRITIS	CrdPrv	Arthritis
VA	Virginia	Norfolk	51710	51710001400	Unhealthy Behaviors	Binge drinking among adults aged >=18 years	%	Crude prevalence	14.6	NA	NA	14.1	15.2	2470	POINT (-76.2672296 36.90800397)	51710001400	UNHBEH	BINGE	CrdPrv	Binge Drinking
VA	Virginia	Norfolk	51710	51710001400	Health Outcomes	High blood pressure among adults aged >=18 years	%	Crude prevalence	42.5	NA	NA	41.3	43.6	2470	POINT (-76.2672296 36.90800397)	51710001400	HLTHOUT	BPHIGH	CrdPrv	High Blood Pressure
VA	Virginia	Norfolk	51710	51710001400	Prevention	Taking medicine for high blood pressure control among adults aged >=18 years with high blood pressure	%	Crude prevalence	80.9	NA	NA	80.1	81.6	2470	POINT (-76.2672296 36.90800397)	51710001400	PREVENT	BPMED	CrdPrv	Taking BP Medication
VA	Virginia	Norfolk	51710	51710001400	Health Outcomes	Cancer (excluding skin cancer) among adults aged >=18 years	%	Crude prevalence	9	NA	NA	8.6	9.5	2470	POINT (-76.2672296 36.90800397)	51710001400	HLTHOUT	CANCER	CrdPrv	Cancer (except skin)
VA	Virginia	Norfolk	51710	51710001400	Health Outcomes	Current asthma among adults aged >=18 years	%	Crude prevalence	10	NA	NA	9.5	10.5	2470	POINT (-76.2672296 36.90800397)	51710001400	HLTHOUT	CASTHMA	CrdPrv	Current Asthma
VA	Virginia	Norfolk	51710	51710001400	Prevention	Cervical cancer screening among adult women aged 21-65 years	%	Crude prevalence	84.5	NA	NA	82.3	86.5	2470	POINT (-76.2672296 36.90800397)	51710001400	PREVENT	CERVICAL	CrdPrv	Cervical Cancer Screening
VA	Virginia	Norfolk	51710	51710001400	Health Outcomes	Coronary heart disease among adults aged >=18 years	%	Crude prevalence	9.6	NA	NA	8.8	10.6	2470	POINT (-76.2672296 36.90800397)	51710001400	HLTHOUT	CHD	CrdPrv	Coronary Heart Disease
VA	Virginia	Norfolk	51710	51710001400	Prevention	Visits to doctor for routine checkup within the past year among adults aged >=18 years	%	Crude prevalence	82.6	NA	NA	82	83.2	2470	POINT (-76.2672296 36.90800397)	51710001400	PREVENT	CHECKUP	CrdPrv	Annual Checkup
VA	Virginia	Norfolk	51710	51710001400	Prevention	Cholesterol screening among adults aged >=18 years	%	Crude prevalence	86.4	NA	NA	85.3	87.3	2470	POINT (-76.2672296 36.90800397)	51710001400	PREVENT	CHOLSCREEN	CrdPrv	Cholesterol Screening
VA	Virginia	Norfolk	51710	51710001400	Prevention	Fecal occult blood test, sigmoidoscopy, or colonoscopy among adults aged 50-75 years	%	Crude prevalence	66	NA	NA	62.8	69	2470	POINT (-76.2672296 36.90800397)	51710001400	PREVENT	COLON_SCREEN	CrdPrv	Colorectal Cancer Screening
VA	Virginia	Norfolk	51710	51710001400	Health Outcomes	Chronic obstructive pulmonary disease among adults aged >=18 years	%	Crude prevalence	9.3	NA	NA	7.9	10.7	2470	POINT (-76.2672296 36.90800397)	51710001400	HLTHOUT	COPD	CrdPrv	COPD
VA	Virginia	Norfolk	51710	51710001400	Prevention	Older adult men aged >=65 years who are up to date on a core set of clinical preventive services: Flu shot past year, PPV shot ever, Colorectal cancer screening	%	Crude prevalence	37.5	NA	NA	32	43.4	2470	POINT (-76.2672296 36.90800397)	51710001400	PREVENT	COREM	CrdPrv	Core preventive services for older men
VA	Virginia	Norfolk	51710	51710001400	Prevention	Older adult women aged >=65 years who are up to date on a core set of clinical preventive services: Flu shot past year, PPV shot ever, Colorectal cancer screening, and Mammogram past 2 years	%	Crude prevalence	34	NA	NA	29.3	39	2470	POINT (-76.2672296 36.90800397)	51710001400	PREVENT	COREW	CrdPrv	Core preventive services for older women
VA	Virginia	Norfolk	51710	51710001400	Unhealthy Behaviors	Current smoking among adults aged >=18 years	%	Crude prevalence	19.1	NA	NA	16.7	21.3	2470	POINT (-76.2672296 36.90800397)	51710001400	UNHBEH	CSMOKING	CrdPrv	Current Smoking
VA	Virginia	Norfolk	51710	51710001400	Prevention	Visits to dentist or dental clinic among adults aged >=18 years	%	Crude prevalence	64	NA	NA	60.9	67.6	2470	POINT (-76.2672296 36.90800397)	51710001400	PREVENT	DENTAL	CrdPrv	Dental Visit
VA	Virginia	Norfolk	51710	51710001400	Health Outcomes	Diagnosed diabetes among adults aged >=18 years	%	Crude prevalence	15	NA	NA	14	16.1	2470	POINT (-76.2672296 36.90800397)	51710001400	HLTHOUT	DIABETES	CrdPrv	Diabetes
VA	Virginia	Norfolk	51710	51710001400	Health Outcomes	High cholesterol among adults aged >=18 years who have been screened in the past 5 years	%	Crude prevalence	38.9	NA	NA	38	39.8	2470	POINT (-76.2672296 36.90800397)	51710001400	HLTHOUT	HIGHCHOL	CrdPrv	High Cholesterol
VA	Virginia	Norfolk	51710	51710001400	Health Outcomes	Chronic kidney disease among adults aged >=18 years	%	Crude prevalence	4.2	NA	NA	3.9	4.5	2470	POINT (-76.2672296 36.90800397)	51710001400	HLTHOUT	KIDNEY	CrdPrv	Chronic Kidney Disease
VA	Virginia	Norfolk	51710	51710001400	Unhealthy Behaviors	No leisure-time physical activity among adults aged >=18 years	%	Crude prevalence	27.6	NA	NA	24.6	30.3	2470	POINT (-76.2672296 36.90800397)	51710001400	UNHBEH	LPA	CrdPrv	Physical Inactivity
VA	Virginia	Norfolk	51710	51710001400	Prevention	Mammography use among women aged 50-74 years	%	Crude prevalence	79.1	NA	NA	76.2	81.9	2470	POINT (-76.2672296 36.90800397)	51710001400	PREVENT	MAMMOUSE	CrdPrv	Mammography
VA	Virginia	Norfolk	51710	51710001400	Health Outcomes	Mental health not good for >=14 days among adults aged >=18 years	%	Crude prevalence	14.4	NA	NA	13.5	16	2470	POINT (-76.2672296 36.90800397)	51710001400	HLTHOUT	MHLTH	CrdPrv	Mental Health
VA	Virginia	Norfolk	51710	51710001400	Unhealthy Behaviors	Obesity among adults aged >=18 years	%	Crude prevalence	36.2	NA	NA	34.9	37.3	2470	POINT (-76.2672296 36.90800397)	51710001400	UNHBEH	OBESITY	CrdPrv	Obesity
VA	Virginia	Norfolk	51710	51710001400	Health Outcomes	Physical health not good for >=14 days among adults aged >=18 years	%	Crude prevalence	15.5	NA	NA	14.1	17.1	2470	POINT (-76.2672296 36.90800397)	51710001400	HLTHOUT	PHLTH	CrdPrv	Physical Health
VA	Virginia	Norfolk	51710	51710001400	Unhealthy Behaviors	Sleeping less than 7 hours among adults aged >=18 years	%	Crude prevalence	35.8	NA	NA	34.8	37	2470	POINT (-76.2672296 36.90800397)	51710001400	UNHBEH	SLEEP	CrdPrv	Sleep <7 hours
VA	Virginia	Norfolk	51710	51710001400	Health Outcomes	Stroke among adults aged >=18 years	%	Crude prevalence	5.1	NA	NA	4.5	5.7	2470	POINT (-76.2672296 36.90800397)	51710001400	HLTHOUT	STROKE	CrdPrv	Stroke
VA	Virginia	Norfolk	51710	51710001400	Health Outcomes	All teeth lost among adults aged >=65 years	%	Crude prevalence	16.3	NA	NA	10.9	22.8	2470	POINT (-76.2672296 36.90800397)	51710001400	HLTHOUT	TEETHLOST	CrdPrv	Teeth Loss
VA	Virginia	Norfolk	51710	51710001500	Prevention	Current lack of health insurance among adults aged 18-64 years	%	Crude prevalence	12.4	NA	NA	10.7	14.1	1995	POINT (-76.28375154 36.91302891)	51710001500	PREVENT	ACCESS2	CrdPrv	Health Insurance
VA	Virginia	Norfolk	51710	51710001500	Health Outcomes	Arthritis among adults aged >=18 years	%	Crude prevalence	18.8	NA	NA	18.1	19.6	1995	POINT (-76.28375154 36.91302891)	51710001500	HLTHOUT	ARTHRITIS	CrdPrv	Arthritis
VA	Virginia	Norfolk	51710	51710001500	Unhealthy Behaviors	Binge drinking among adults aged >=18 years	%	Crude prevalence	21.9	NA	NA	21.2	22.8	1995	POINT (-76.28375154 36.91302891)	51710001500	UNHBEH	BINGE	CrdPrv	Binge Drinking
VA	Virginia	Norfolk	51710	51710001500	Health Outcomes	High blood pressure among adults aged >=18 years	%	Crude prevalence	26.4	NA	NA	25.5	27.4	1995	POINT (-76.28375154 36.91302891)	51710001500	HLTHOUT	BPHIGH	CrdPrv	High Blood Pressure
VA	Virginia	Norfolk	51710	51710001500	Prevention	Taking medicine for high blood pressure control among adults aged >=18 years with high blood pressure	%	Crude prevalence	68.2	NA	NA	66.9	69.4	1995	POINT (-76.28375154 36.91302891)	51710001500	PREVENT	BPMED	CrdPrv	Taking BP Medication
VA	Virginia	Norfolk	51710	51710001500	Health Outcomes	Cancer (excluding skin cancer) among adults aged >=18 years	%	Crude prevalence	5.3	NA	NA	5.1	5.5	1995	POINT (-76.28375154 36.91302891)	51710001500	HLTHOUT	CANCER	CrdPrv	Cancer (except skin)
VA	Virginia	Norfolk	51710	51710001500	Health Outcomes	Current asthma among adults aged >=18 years	%	Crude prevalence	8.7	NA	NA	8.2	9.1	1995	POINT (-76.28375154 36.91302891)	51710001500	HLTHOUT	CASTHMA	CrdPrv	Current Asthma
VA	Virginia	Norfolk	51710	51710001500	Prevention	Cervical cancer screening among adult women aged 21-65 years	%	Crude prevalence	86.3	NA	NA	84.2	88.1	1995	POINT (-76.28375154 36.91302891)	51710001500	PREVENT	CERVICAL	CrdPrv	Cervical Cancer Screening
VA	Virginia	Norfolk	51710	51710001500	Health Outcomes	Coronary heart disease among adults aged >=18 years	%	Crude prevalence	4.2	NA	NA	3.9	4.6	1995	POINT (-76.28375154 36.91302891)	51710001500	HLTHOUT	CHD	CrdPrv	Coronary Heart Disease
VA	Virginia	Norfolk	51710	51710001500	Prevention	Visits to doctor for routine checkup within the past year among adults aged >=18 years	%	Crude prevalence	78	NA	NA	77.3	78.6	1995	POINT (-76.28375154 36.91302891)	51710001500	PREVENT	CHECKUP	CrdPrv	Annual Checkup
VA	Virginia	Norfolk	51710	51710001500	Prevention	Cholesterol screening among adults aged >=18 years	%	Crude prevalence	82.7	NA	NA	81.1	84.1	1995	POINT (-76.28375154 36.91302891)	51710001500	PREVENT	CHOLSCREEN	CrdPrv	Cholesterol Screening
VA	Virginia	Norfolk	51710	51710001500	Prevention	Fecal occult blood test, sigmoidoscopy, or colonoscopy among adults aged 50-75 years	%	Crude prevalence	69.9	NA	NA	66.9	72.5	1995	POINT (-76.28375154 36.91302891)	51710001500	PREVENT	COLON_SCREEN	CrdPrv	Colorectal Cancer Screening
VA	Virginia	Norfolk	51710	51710001500	Health Outcomes	Chronic obstructive pulmonary disease among adults aged >=18 years	%	Crude prevalence	4.4	NA	NA	3.8	4.9	1995	POINT (-76.28375154 36.91302891)	51710001500	HLTHOUT	COPD	CrdPrv	COPD
VA	Virginia	Norfolk	51710	51710001500	Prevention	Older adult men aged >=65 years who are up to date on a core set of clinical preventive services: Flu shot past year, PPV shot ever, Colorectal cancer screening	%	Crude prevalence	43.6	NA	NA	36.6	50.7	1995	POINT (-76.28375154 36.91302891)	51710001500	PREVENT	COREM	CrdPrv	Core preventive services for older men
VA	Virginia	Norfolk	51710	51710001500	Prevention	Older adult women aged >=65 years who are up to date on a core set of clinical preventive services: Flu shot past year, PPV shot ever, Colorectal cancer screening, and Mammogram past 2 years	%	Crude prevalence	39.6	NA	NA	33.4	45.8	1995	POINT (-76.28375154 36.91302891)	51710001500	PREVENT	COREW	CrdPrv	Core preventive services for older women
VA	Virginia	Norfolk	51710	51710001500	Unhealthy Behaviors	Current smoking among adults aged >=18 years	%	Crude prevalence	14.7	NA	NA	12.6	16.8	1995	POINT (-76.28375154 36.91302891)	51710001500	UNHBEH	CSMOKING	CrdPrv	Current Smoking
VA	Virginia	Norfolk	51710	51710001500	Prevention	Visits to dentist or dental clinic among adults aged >=18 years	%	Crude prevalence	74.5	NA	NA	72	77.1	1995	POINT (-76.28375154 36.91302891)	51710001500	PREVENT	DENTAL	CrdPrv	Dental Visit
VA	Virginia	Norfolk	51710	51710001500	Health Outcomes	Diagnosed diabetes among adults aged >=18 years	%	Crude prevalence	6.8	NA	NA	6.3	7.3	1995	POINT (-76.28375154 36.91302891)	51710001500	HLTHOUT	DIABETES	CrdPrv	Diabetes
VA	Virginia	Norfolk	51710	51710001500	Health Outcomes	High cholesterol among adults aged >=18 years who have been screened in the past 5 years	%	Crude prevalence	27.9	NA	NA	27.1	28.7	1995	POINT (-76.28375154 36.91302891)	51710001500	HLTHOUT	HIGHCHOL	CrdPrv	High Cholesterol
VA	Virginia	Norfolk	51710	51710001500	Health Outcomes	Chronic kidney disease among adults aged >=18 years	%	Crude prevalence	2	NA	NA	1.9	2.1	1995	POINT (-76.28375154 36.91302891)	51710001500	HLTHOUT	KIDNEY	CrdPrv	Chronic Kidney Disease
VA	Virginia	Norfolk	51710	51710001500	Unhealthy Behaviors	No leisure-time physical activity among adults aged >=18 years	%	Crude prevalence	16.8	NA	NA	15.4	18.5	1995	POINT (-76.28375154 36.91302891)	51710001500	UNHBEH	LPA	CrdPrv	Physical Inactivity
VA	Virginia	Norfolk	51710	51710001500	Prevention	Mammography use among women aged 50-74 years	%	Crude prevalence	81.2	NA	NA	78.3	83.8	1995	POINT (-76.28375154 36.91302891)	51710001500	PREVENT	MAMMOUSE	CrdPrv	Mammography
VA	Virginia	Norfolk	51710	51710001500	Health Outcomes	Mental health not good for >=14 days among adults aged >=18 years	%	Crude prevalence	12.7	NA	NA	11.5	14.2	1995	POINT (-76.28375154 36.91302891)	51710001500	HLTHOUT	MHLTH	CrdPrv	Mental Health
VA	Virginia	Norfolk	51710	51710001500	Unhealthy Behaviors	Obesity among adults aged >=18 years	%	Crude prevalence	29.7	NA	NA	28.5	31.2	1995	POINT (-76.28375154 36.91302891)	51710001500	UNHBEH	OBESITY	CrdPrv	Obesity
VA	Virginia	Norfolk	51710	51710001500	Health Outcomes	Physical health not good for >=14 days among adults aged >=18 years	%	Crude prevalence	8.6	NA	NA	7.9	9.3	1995	POINT (-76.28375154 36.91302891)	51710001500	HLTHOUT	PHLTH	CrdPrv	Physical Health
VA	Virginia	Norfolk	51710	51710001500	Unhealthy Behaviors	Sleeping less than 7 hours among adults aged >=18 years	%	Crude prevalence	34.1	NA	NA	32.5	36.1	1995	POINT (-76.28375154 36.91302891)	51710001500	UNHBEH	SLEEP	CrdPrv	Sleep <7 hours
VA	Virginia	Norfolk	51710	51710001500	Health Outcomes	Stroke among adults aged >=18 years	%	Crude prevalence	2.1	NA	NA	1.9	2.3	1995	POINT (-76.28375154 36.91302891)	51710001500	HLTHOUT	STROKE	CrdPrv	Stroke
VA	Virginia	Norfolk	51710	51710001500	Health Outcomes	All teeth lost among adults aged >=65 years	%	Crude prevalence	8.2	NA	NA	5.1	12.3	1995	POINT (-76.28375154 36.91302891)	51710001500	HLTHOUT	TEETHLOST	CrdPrv	Teeth Loss
VA	Virginia	Norfolk	51710	51710001600	Prevention	Current lack of health insurance among adults aged 18-64 years	%	Crude prevalence	19.8	NA	NA	16.5	22.8	1678	POINT (-76.29253882 36.91607892)	51710001600	PREVENT	ACCESS2	CrdPrv	Health Insurance
VA	Virginia	Norfolk	51710	51710001600	Health Outcomes	Arthritis among adults aged >=18 years	%	Crude prevalence	24.7	NA	NA	23.5	25.7	1678	POINT (-76.29253882 36.91607892)	51710001600	HLTHOUT	ARTHRITIS	CrdPrv	Arthritis
VA	Virginia	Norfolk	51710	51710001600	Unhealthy Behaviors	Binge drinking among adults aged >=18 years	%	Crude prevalence	16.1	NA	NA	15.5	16.6	1678	POINT (-76.29253882 36.91607892)	51710001600	UNHBEH	BINGE	CrdPrv	Binge Drinking
VA	Virginia	Norfolk	51710	51710001600	Health Outcomes	High blood pressure among adults aged >=18 years	%	Crude prevalence	39.8	NA	NA	38.7	40.9	1678	POINT (-76.29253882 36.91607892)	51710001600	HLTHOUT	BPHIGH	CrdPrv	High Blood Pressure
VA	Virginia	Norfolk	51710	51710001600	Prevention	Taking medicine for high blood pressure control among adults aged >=18 years with high blood pressure	%	Crude prevalence	75.9	NA	NA	74.9	76.9	1678	POINT (-76.29253882 36.91607892)	51710001600	PREVENT	BPMED	CrdPrv	Taking BP Medication
VA	Virginia	Norfolk	51710	51710001600	Health Outcomes	Cancer (excluding skin cancer) among adults aged >=18 years	%	Crude prevalence	5.7	NA	NA	5.5	6	1678	POINT (-76.29253882 36.91607892)	51710001600	HLTHOUT	CANCER	CrdPrv	Cancer (except skin)
VA	Virginia	Norfolk	51710	51710001600	Health Outcomes	Current asthma among adults aged >=18 years	%	Crude prevalence	10.6	NA	NA	10	11.4	1678	POINT (-76.29253882 36.91607892)	51710001600	HLTHOUT	CASTHMA	CrdPrv	Current Asthma
VA	Virginia	Norfolk	51710	51710001600	Prevention	Cervical cancer screening among adult women aged 21-65 years	%	Crude prevalence	85.7	NA	NA	83.6	87.7	1678	POINT (-76.29253882 36.91607892)	51710001600	PREVENT	CERVICAL	CrdPrv	Cervical Cancer Screening
VA	Virginia	Norfolk	51710	51710001600	Health Outcomes	Coronary heart disease among adults aged >=18 years	%	Crude prevalence	6.2	NA	NA	5.7	6.8	1678	POINT (-76.29253882 36.91607892)	51710001600	HLTHOUT	CHD	CrdPrv	Coronary Heart Disease
VA	Virginia	Norfolk	51710	51710001600	Prevention	Visits to doctor for routine checkup within the past year among adults aged >=18 years	%	Crude prevalence	82.6	NA	NA	81.9	83.2	1678	POINT (-76.29253882 36.91607892)	51710001600	PREVENT	CHECKUP	CrdPrv	Annual Checkup
VA	Virginia	Norfolk	51710	51710001600	Prevention	Cholesterol screening among adults aged >=18 years	%	Crude prevalence	84.7	NA	NA	83.4	86.1	1678	POINT (-76.29253882 36.91607892)	51710001600	PREVENT	CHOLSCREEN	CrdPrv	Cholesterol Screening
VA	Virginia	Norfolk	51710	51710001600	Prevention	Fecal occult blood test, sigmoidoscopy, or colonoscopy among adults aged 50-75 years	%	Crude prevalence	66.5	NA	NA	63	69.7	1678	POINT (-76.29253882 36.91607892)	51710001600	PREVENT	COLON_SCREEN	CrdPrv	Colorectal Cancer Screening
VA	Virginia	Norfolk	51710	51710001600	Health Outcomes	Chronic obstructive pulmonary disease among adults aged >=18 years	%	Crude prevalence	6.4	NA	NA	5.6	7.4	1678	POINT (-76.29253882 36.91607892)	51710001600	HLTHOUT	COPD	CrdPrv	COPD
VA	Virginia	Norfolk	51710	51710001600	Prevention	Older adult men aged >=65 years who are up to date on a core set of clinical preventive services: Flu shot past year, PPV shot ever, Colorectal cancer screening	%	Crude prevalence	33.9	NA	NA	28.8	39.4	1678	POINT (-76.29253882 36.91607892)	51710001600	PREVENT	COREM	CrdPrv	Core preventive services for older men
VA	Virginia	Norfolk	51710	51710001600	Prevention	Older adult women aged >=65 years who are up to date on a core set of clinical preventive services: Flu shot past year, PPV shot ever, Colorectal cancer screening, and Mammogram past 2 years	%	Crude prevalence	33.2	NA	NA	28.8	38	1678	POINT (-76.29253882 36.91607892)	51710001600	PREVENT	COREW	CrdPrv	Core preventive services for older women
VA	Virginia	Norfolk	51710	51710001600	Unhealthy Behaviors	Current smoking among adults aged >=18 years	%	Crude prevalence	19.5	NA	NA	17.2	22.1	1678	POINT (-76.29253882 36.91607892)	51710001600	UNHBEH	CSMOKING	CrdPrv	Current Smoking
VA	Virginia	Norfolk	51710	51710001600	Prevention	Visits to dentist or dental clinic among adults aged >=18 years	%	Crude prevalence	61.5	NA	NA	57.8	64.7	1678	POINT (-76.29253882 36.91607892)	51710001600	PREVENT	DENTAL	CrdPrv	Dental Visit
VA	Virginia	Norfolk	51710	51710001600	Health Outcomes	Diagnosed diabetes among adults aged >=18 years	%	Crude prevalence	13.7	NA	NA	12.8	14.6	1678	POINT (-76.29253882 36.91607892)	51710001600	HLTHOUT	DIABETES	CrdPrv	Diabetes
VA	Virginia	Norfolk	51710	51710001600	Health Outcomes	High cholesterol among adults aged >=18 years who have been screened in the past 5 years	%	Crude prevalence	31.8	NA	NA	30.9	32.7	1678	POINT (-76.29253882 36.91607892)	51710001600	HLTHOUT	HIGHCHOL	CrdPrv	High Cholesterol
VA	Virginia	Norfolk	51710	51710001600	Health Outcomes	Chronic kidney disease among adults aged >=18 years	%	Crude prevalence	3.3	NA	NA	3.1	3.6	1678	POINT (-76.29253882 36.91607892)	51710001600	HLTHOUT	KIDNEY	CrdPrv	Chronic Kidney Disease
VA	Virginia	Norfolk	51710	51710001600	Unhealthy Behaviors	No leisure-time physical activity among adults aged >=18 years	%	Crude prevalence	26.6	NA	NA	24.3	29	1678	POINT (-76.29253882 36.91607892)	51710001600	UNHBEH	LPA	CrdPrv	Physical Inactivity
VA	Virginia	Norfolk	51710	51710001600	Prevention	Mammography use among women aged 50-74 years	%	Crude prevalence	82.7	NA	NA	80.3	84.8	1678	POINT (-76.29253882 36.91607892)	51710001600	PREVENT	MAMMOUSE	CrdPrv	Mammography
VA	Virginia	Norfolk	51710	51710001600	Health Outcomes	Mental health not good for >=14 days among adults aged >=18 years	%	Crude prevalence	15	NA	NA	13.4	16.5	1678	POINT (-76.29253882 36.91607892)	51710001600	HLTHOUT	MHLTH	CrdPrv	Mental Health
VA	Virginia	Norfolk	51710	51710001600	Unhealthy Behaviors	Obesity among adults aged >=18 years	%	Crude prevalence	39.2	NA	NA	38	40.5	1678	POINT (-76.29253882 36.91607892)	51710001600	UNHBEH	OBESITY	CrdPrv	Obesity
VA	Virginia	Norfolk	51710	51710001600	Health Outcomes	Physical health not good for >=14 days among adults aged >=18 years	%	Crude prevalence	12.9	NA	NA	12.1	14.4	1678	POINT (-76.29253882 36.91607892)	51710001600	HLTHOUT	PHLTH	CrdPrv	Physical Health
VA	Virginia	Norfolk	51710	51710001600	Unhealthy Behaviors	Sleeping less than 7 hours among adults aged >=18 years	%	Crude prevalence	41.4	NA	NA	40.1	42.9	1678	POINT (-76.29253882 36.91607892)	51710001600	UNHBEH	SLEEP	CrdPrv	Sleep <7 hours
VA	Virginia	Norfolk	51710	51710001600	Health Outcomes	Stroke among adults aged >=18 years	%	Crude prevalence	4.2	NA	NA	3.8	4.7	1678	POINT (-76.29253882 36.91607892)	51710001600	HLTHOUT	STROKE	CrdPrv	Stroke
VA	Virginia	Norfolk	51710	51710001600	Health Outcomes	All teeth lost among adults aged >=65 years	%	Crude prevalence	16.9	NA	NA	11.7	22.8	1678	POINT (-76.29253882 36.91607892)	51710001600	HLTHOUT	TEETHLOST	CrdPrv	Teeth Loss
VA	Virginia	Norfolk	51710	51710001700	Prevention	Current lack of health insurance among adults aged 18-64 years	%	Crude prevalence	14.7	NA	NA	12.1	17.1	2246	POINT (-76.28225129 36.90521532)	51710001700	PREVENT	ACCESS2	CrdPrv	Health Insurance
VA	Virginia	Norfolk	51710	51710001700	Health Outcomes	Arthritis among adults aged >=18 years	%	Crude prevalence	26.1	NA	NA	24.8	27.7	2246	POINT (-76.28225129 36.90521532)	51710001700	HLTHOUT	ARTHRITIS	CrdPrv	Arthritis
VA	Virginia	Norfolk	51710	51710001700	Unhealthy Behaviors	Binge drinking among adults aged >=18 years	%	Crude prevalence	17.1	NA	NA	16.5	17.6	2246	POINT (-76.28225129 36.90521532)	51710001700	UNHBEH	BINGE	CrdPrv	Binge Drinking
VA	Virginia	Norfolk	51710	51710001700	Health Outcomes	High blood pressure among adults aged >=18 years	%	Crude prevalence	35.3	NA	NA	33.9	36.6	2246	POINT (-76.28225129 36.90521532)	51710001700	HLTHOUT	BPHIGH	CrdPrv	High Blood Pressure
VA	Virginia	Norfolk	51710	51710001700	Prevention	Taking medicine for high blood pressure control among adults aged >=18 years with high blood pressure	%	Crude prevalence	75.5	NA	NA	74.3	76.6	2246	POINT (-76.28225129 36.90521532)	51710001700	PREVENT	BPMED	CrdPrv	Taking BP Medication
VA	Virginia	Norfolk	51710	51710001700	Health Outcomes	Cancer (excluding skin cancer) among adults aged >=18 years	%	Crude prevalence	7.8	NA	NA	7.3	8.2	2246	POINT (-76.28225129 36.90521532)	51710001700	HLTHOUT	CANCER	CrdPrv	Cancer (except skin)
VA	Virginia	Norfolk	51710	51710001700	Health Outcomes	Current asthma among adults aged >=18 years	%	Crude prevalence	9.3	NA	NA	8.7	9.9	2246	POINT (-76.28225129 36.90521532)	51710001700	HLTHOUT	CASTHMA	CrdPrv	Current Asthma
VA	Virginia	Norfolk	51710	51710001700	Prevention	Cervical cancer screening among adult women aged 21-65 years	%	Crude prevalence	86.9	NA	NA	85	88.8	2246	POINT (-76.28225129 36.90521532)	51710001700	PREVENT	CERVICAL	CrdPrv	Cervical Cancer Screening
VA	Virginia	Norfolk	51710	51710001700	Health Outcomes	Coronary heart disease among adults aged >=18 years	%	Crude prevalence	7.1	NA	NA	6.1	8.1	2246	POINT (-76.28225129 36.90521532)	51710001700	HLTHOUT	CHD	CrdPrv	Coronary Heart Disease
VA	Virginia	Norfolk	51710	51710001700	Prevention	Visits to doctor for routine checkup within the past year among adults aged >=18 years	%	Crude prevalence	81.6	NA	NA	81	82.2	2246	POINT (-76.28225129 36.90521532)	51710001700	PREVENT	CHECKUP	CrdPrv	Annual Checkup
VA	Virginia	Norfolk	51710	51710001700	Prevention	Cholesterol screening among adults aged >=18 years	%	Crude prevalence	85.9	NA	NA	84.6	86.9	2246	POINT (-76.28225129 36.90521532)	51710001700	PREVENT	CHOLSCREEN	CrdPrv	Cholesterol Screening
VA	Virginia	Norfolk	51710	51710001700	Prevention	Fecal occult blood test, sigmoidoscopy, or colonoscopy among adults aged 50-75 years	%	Crude prevalence	68.3	NA	NA	64.6	71.4	2246	POINT (-76.28225129 36.90521532)	51710001700	PREVENT	COLON_SCREEN	CrdPrv	Colorectal Cancer Screening
VA	Virginia	Norfolk	51710	51710001700	Health Outcomes	Chronic obstructive pulmonary disease among adults aged >=18 years	%	Crude prevalence	6.3	NA	NA	5.1	7.8	2246	POINT (-76.28225129 36.90521532)	51710001700	HLTHOUT	COPD	CrdPrv	COPD
VA	Virginia	Norfolk	51710	51710001700	Prevention	Older adult men aged >=65 years who are up to date on a core set of clinical preventive services: Flu shot past year, PPV shot ever, Colorectal cancer screening	%	Crude prevalence	42.2	NA	NA	33.4	50.1	2246	POINT (-76.28225129 36.90521532)	51710001700	PREVENT	COREM	CrdPrv	Core preventive services for older men
VA	Virginia	Norfolk	51710	51710001700	Prevention	Older adult women aged >=65 years who are up to date on a core set of clinical preventive services: Flu shot past year, PPV shot ever, Colorectal cancer screening, and Mammogram past 2 years	%	Crude prevalence	34.8	NA	NA	26.9	42.4	2246	POINT (-76.28225129 36.90521532)	51710001700	PREVENT	COREW	CrdPrv	Core preventive services for older women
VA	Virginia	Norfolk	51710	51710001700	Unhealthy Behaviors	Current smoking among adults aged >=18 years	%	Crude prevalence	15.6	NA	NA	13.1	17.9	2246	POINT (-76.28225129 36.90521532)	51710001700	UNHBEH	CSMOKING	CrdPrv	Current Smoking
VA	Virginia	Norfolk	51710	51710001700	Prevention	Visits to dentist or dental clinic among adults aged >=18 years	%	Crude prevalence	70	NA	NA	66.5	73.3	2246	POINT (-76.28225129 36.90521532)	51710001700	PREVENT	DENTAL	CrdPrv	Dental Visit
VA	Virginia	Norfolk	51710	51710001700	Health Outcomes	Diagnosed diabetes among adults aged >=18 years	%	Crude prevalence	10	NA	NA	9.1	11	2246	POINT (-76.28225129 36.90521532)	51710001700	HLTHOUT	DIABETES	CrdPrv	Diabetes
VA	Virginia	Norfolk	51710	51710001700	Health Outcomes	High cholesterol among adults aged >=18 years who have been screened in the past 5 years	%	Crude prevalence	32.7	NA	NA	31.7	33.7	2246	POINT (-76.28225129 36.90521532)	51710001700	HLTHOUT	HIGHCHOL	CrdPrv	High Cholesterol
VA	Virginia	Norfolk	51710	51710001700	Health Outcomes	Chronic kidney disease among adults aged >=18 years	%	Crude prevalence	3.1	NA	NA	2.8	3.4	2246	POINT (-76.28225129 36.90521532)	51710001700	HLTHOUT	KIDNEY	CrdPrv	Chronic Kidney Disease
VA	Virginia	Norfolk	51710	51710001700	Unhealthy Behaviors	No leisure-time physical activity among adults aged >=18 years	%	Crude prevalence	22	NA	NA	19.3	24.8	2246	POINT (-76.28225129 36.90521532)	51710001700	UNHBEH	LPA	CrdPrv	Physical Inactivity
VA	Virginia	Norfolk	51710	51710001700	Prevention	Mammography use among women aged 50-74 years	%	Crude prevalence	81.2	NA	NA	78	83.9	2246	POINT (-76.28225129 36.90521532)	51710001700	PREVENT	MAMMOUSE	CrdPrv	Mammography
VA	Virginia	Norfolk	51710	51710001700	Health Outcomes	Mental health not good for >=14 days among adults aged >=18 years	%	Crude prevalence	12.9	NA	NA	11.6	14.1	2246	POINT (-76.28225129 36.90521532)	51710001700	HLTHOUT	MHLTH	CrdPrv	Mental Health
VA	Virginia	Norfolk	51710	51710001700	Unhealthy Behaviors	Obesity among adults aged >=18 years	%	Crude prevalence	32.3	NA	NA	30.9	33.6	2246	POINT (-76.28225129 36.90521532)	51710001700	UNHBEH	OBESITY	CrdPrv	Obesity
VA	Virginia	Norfolk	51710	51710001700	Health Outcomes	Physical health not good for >=14 days among adults aged >=18 years	%	Crude prevalence	11.4	NA	NA	10.2	12.8	2246	POINT (-76.28225129 36.90521532)	51710001700	HLTHOUT	PHLTH	CrdPrv	Physical Health
VA	Virginia	Norfolk	51710	51710001700	Unhealthy Behaviors	Sleeping less than 7 hours among adults aged >=18 years	%	Crude prevalence	35	NA	NA	33.4	36.3	2246	POINT (-76.28225129 36.90521532)	51710001700	UNHBEH	SLEEP	CrdPrv	Sleep <7 hours
VA	Virginia	Norfolk	51710	51710001700	Health Outcomes	Stroke among adults aged >=18 years	%	Crude prevalence	3.5	NA	NA	3	4.2	2246	POINT (-76.28225129 36.90521532)	51710001700	HLTHOUT	STROKE	CrdPrv	Stroke
VA	Virginia	Norfolk	51710	51710001700	Health Outcomes	All teeth lost among adults aged >=65 years	%	Crude prevalence	11.7	NA	NA	6	21.1	2246	POINT (-76.28225129 36.90521532)	51710001700	HLTHOUT	TEETHLOST	CrdPrv	Teeth Loss
VA	Virginia	Norfolk	51710	51710002000	Prevention	Current lack of health insurance among adults aged 18-64 years	%	Crude prevalence	12.5	NA	NA	10.4	14.9	1320	POINT (-76.26147458 36.89686213)	51710002000	PREVENT	ACCESS2	CrdPrv	Health Insurance
VA	Virginia	Norfolk	51710	51710002000	Health Outcomes	Arthritis among adults aged >=18 years	%	Crude prevalence	27.1	NA	NA	25.7	28.8	1320	POINT (-76.26147458 36.89686213)	51710002000	HLTHOUT	ARTHRITIS	CrdPrv	Arthritis
VA	Virginia	Norfolk	51710	51710002000	Unhealthy Behaviors	Binge drinking among adults aged >=18 years	%	Crude prevalence	18.6	NA	NA	17.9	19.3	1320	POINT (-76.26147458 36.89686213)	51710002000	UNHBEH	BINGE	CrdPrv	Binge Drinking
VA	Virginia	Norfolk	51710	51710002000	Health Outcomes	High blood pressure among adults aged >=18 years	%	Crude prevalence	35.4	NA	NA	34.2	36.7	1320	POINT (-76.26147458 36.89686213)	51710002000	HLTHOUT	BPHIGH	CrdPrv	High Blood Pressure
VA	Virginia	Norfolk	51710	51710002000	Prevention	Taking medicine for high blood pressure control among adults aged >=18 years with high blood pressure	%	Crude prevalence	77.2	NA	NA	76.3	78.1	1320	POINT (-76.26147458 36.89686213)	51710002000	PREVENT	BPMED	CrdPrv	Taking BP Medication
VA	Virginia	Norfolk	51710	51710002000	Health Outcomes	Cancer (excluding skin cancer) among adults aged >=18 years	%	Crude prevalence	8.3	NA	NA	7.9	8.8	1320	POINT (-76.26147458 36.89686213)	51710002000	HLTHOUT	CANCER	CrdPrv	Cancer (except skin)
VA	Virginia	Norfolk	51710	51710002000	Health Outcomes	Current asthma among adults aged >=18 years	%	Crude prevalence	8.6	NA	NA	8.2	9.1	1320	POINT (-76.26147458 36.89686213)	51710002000	HLTHOUT	CASTHMA	CrdPrv	Current Asthma
VA	Virginia	Norfolk	51710	51710002000	Prevention	Cervical cancer screening among adult women aged 21-65 years	%	Crude prevalence	88.6	NA	NA	86.8	90.3	1320	POINT (-76.26147458 36.89686213)	51710002000	PREVENT	CERVICAL	CrdPrv	Cervical Cancer Screening
VA	Virginia	Norfolk	51710	51710002000	Health Outcomes	Coronary heart disease among adults aged >=18 years	%	Crude prevalence	6.8	NA	NA	6.1	7.6	1320	POINT (-76.26147458 36.89686213)	51710002000	HLTHOUT	CHD	CrdPrv	Coronary Heart Disease
VA	Virginia	Norfolk	51710	51710002000	Prevention	Visits to doctor for routine checkup within the past year among adults aged >=18 years	%	Crude prevalence	80.6	NA	NA	80	81.3	1320	POINT (-76.26147458 36.89686213)	51710002000	PREVENT	CHECKUP	CrdPrv	Annual Checkup
VA	Virginia	Norfolk	51710	51710002000	Prevention	Cholesterol screening among adults aged >=18 years	%	Crude prevalence	86.5	NA	NA	85.4	87.4	1320	POINT (-76.26147458 36.89686213)	51710002000	PREVENT	CHOLSCREEN	CrdPrv	Cholesterol Screening
VA	Virginia	Norfolk	51710	51710002000	Prevention	Fecal occult blood test, sigmoidoscopy, or colonoscopy among adults aged 50-75 years	%	Crude prevalence	70	NA	NA	66.6	73.3	1320	POINT (-76.26147458 36.89686213)	51710002000	PREVENT	COLON_SCREEN	CrdPrv	Colorectal Cancer Screening
VA	Virginia	Norfolk	51710	51710002000	Health Outcomes	Chronic obstructive pulmonary disease among adults aged >=18 years	%	Crude prevalence	6.2	NA	NA	5.3	7.3	1320	POINT (-76.26147458 36.89686213)	51710002000	HLTHOUT	COPD	CrdPrv	COPD
VA	Virginia	Norfolk	51710	51710002000	Prevention	Older adult men aged >=65 years who are up to date on a core set of clinical preventive services: Flu shot past year, PPV shot ever, Colorectal cancer screening	%	Crude prevalence	43.6	NA	NA	37.1	50.3	1320	POINT (-76.26147458 36.89686213)	51710002000	PREVENT	COREM	CrdPrv	Core preventive services for older men
VA	Virginia	Norfolk	51710	51710002000	Prevention	Older adult women aged >=65 years who are up to date on a core set of clinical preventive services: Flu shot past year, PPV shot ever, Colorectal cancer screening, and Mammogram past 2 years	%	Crude prevalence	37.3	NA	NA	31.3	43.3	1320	POINT (-76.26147458 36.89686213)	51710002000	PREVENT	COREW	CrdPrv	Core preventive services for older women
VA	Virginia	Norfolk	51710	51710002000	Unhealthy Behaviors	Current smoking among adults aged >=18 years	%	Crude prevalence	15.3	NA	NA	13	18.2	1320	POINT (-76.26147458 36.89686213)	51710002000	UNHBEH	CSMOKING	CrdPrv	Current Smoking
VA	Virginia	Norfolk	51710	51710002000	Prevention	Visits to dentist or dental clinic among adults aged >=18 years	%	Crude prevalence	74.2	NA	NA	70.5	76.7	1320	POINT (-76.26147458 36.89686213)	51710002000	PREVENT	DENTAL	CrdPrv	Dental Visit
VA	Virginia	Norfolk	51710	51710002000	Health Outcomes	Diagnosed diabetes among adults aged >=18 years	%	Crude prevalence	9.7	NA	NA	8.9	10.6	1320	POINT (-76.26147458 36.89686213)	51710002000	HLTHOUT	DIABETES	CrdPrv	Diabetes
VA	Virginia	Norfolk	51710	51710002000	Health Outcomes	High cholesterol among adults aged >=18 years who have been screened in the past 5 years	%	Crude prevalence	35.3	NA	NA	34.5	36.2	1320	POINT (-76.26147458 36.89686213)	51710002000	HLTHOUT	HIGHCHOL	CrdPrv	High Cholesterol
VA	Virginia	Norfolk	51710	51710002000	Health Outcomes	Chronic kidney disease among adults aged >=18 years	%	Crude prevalence	2.9	NA	NA	2.7	3.1	1320	POINT (-76.26147458 36.89686213)	51710002000	HLTHOUT	KIDNEY	CrdPrv	Chronic Kidney Disease
VA	Virginia	Norfolk	51710	51710002000	Unhealthy Behaviors	No leisure-time physical activity among adults aged >=18 years	%	Crude prevalence	20.1	NA	NA	17.9	22.8	1320	POINT (-76.26147458 36.89686213)	51710002000	UNHBEH	LPA	CrdPrv	Physical Inactivity
VA	Virginia	Norfolk	51710	51710002000	Prevention	Mammography use among women aged 50-74 years	%	Crude prevalence	79.6	NA	NA	76.3	82.6	1320	POINT (-76.26147458 36.89686213)	51710002000	PREVENT	MAMMOUSE	CrdPrv	Mammography
VA	Virginia	Norfolk	51710	51710002000	Health Outcomes	Mental health not good for >=14 days among adults aged >=18 years	%	Crude prevalence	11.8	NA	NA	10.4	13.1	1320	POINT (-76.26147458 36.89686213)	51710002000	HLTHOUT	MHLTH	CrdPrv	Mental Health
VA	Virginia	Norfolk	51710	51710002000	Unhealthy Behaviors	Obesity among adults aged >=18 years	%	Crude prevalence	30.6	NA	NA	29.1	31.8	1320	POINT (-76.26147458 36.89686213)	51710002000	UNHBEH	OBESITY	CrdPrv	Obesity
VA	Virginia	Norfolk	51710	51710002000	Health Outcomes	Physical health not good for >=14 days among adults aged >=18 years	%	Crude prevalence	10.7	NA	NA	9.6	12.6	1320	POINT (-76.26147458 36.89686213)	51710002000	HLTHOUT	PHLTH	CrdPrv	Physical Health
VA	Virginia	Norfolk	51710	51710002000	Unhealthy Behaviors	Sleeping less than 7 hours among adults aged >=18 years	%	Crude prevalence	32.5	NA	NA	30.8	34	1320	POINT (-76.26147458 36.89686213)	51710002000	UNHBEH	SLEEP	CrdPrv	Sleep <7 hours
VA	Virginia	Norfolk	51710	51710002000	Health Outcomes	Stroke among adults aged >=18 years	%	Crude prevalence	3.3	NA	NA	2.9	3.7	1320	POINT (-76.26147458 36.89686213)	51710002000	HLTHOUT	STROKE	CrdPrv	Stroke
VA	Virginia	Norfolk	51710	51710002000	Health Outcomes	All teeth lost among adults aged >=65 years	%	Crude prevalence	9.7	NA	NA	5.9	15.1	1320	POINT (-76.26147458 36.89686213)	51710002000	HLTHOUT	TEETHLOST	CrdPrv	Teeth Loss
VA	Virginia	Norfolk	51710	51710002100	Prevention	Current lack of health insurance among adults aged 18-64 years	%	Crude prevalence	11.9	NA	NA	9.5	14.8	1414	POINT (-76.26825771 36.88921971)	51710002100	PREVENT	ACCESS2	CrdPrv	Health Insurance
VA	Virginia	Norfolk	51710	51710002100	Health Outcomes	Arthritis among adults aged >=18 years	%	Crude prevalence	32.8	NA	NA	31.1	34.8	1414	POINT (-76.26825771 36.88921971)	51710002100	HLTHOUT	ARTHRITIS	CrdPrv	Arthritis
VA	Virginia	Norfolk	51710	51710002100	Unhealthy Behaviors	Binge drinking among adults aged >=18 years	%	Crude prevalence	14.8	NA	NA	14.2	15.4	1414	POINT (-76.26825771 36.88921971)	51710002100	UNHBEH	BINGE	CrdPrv	Binge Drinking
VA	Virginia	Norfolk	51710	51710002100	Health Outcomes	High blood pressure among adults aged >=18 years	%	Crude prevalence	41.4	NA	NA	39.8	43	1414	POINT (-76.26825771 36.88921971)	51710002100	HLTHOUT	BPHIGH	CrdPrv	High Blood Pressure
VA	Virginia	Norfolk	51710	51710002100	Prevention	Taking medicine for high blood pressure control among adults aged >=18 years with high blood pressure	%	Crude prevalence	81.2	NA	NA	80.4	82.2	1414	POINT (-76.26825771 36.88921971)	51710002100	PREVENT	BPMED	CrdPrv	Taking BP Medication
VA	Virginia	Norfolk	51710	51710002100	Health Outcomes	Cancer (excluding skin cancer) among adults aged >=18 years	%	Crude prevalence	9.5	NA	NA	9.1	9.9	1414	POINT (-76.26825771 36.88921971)	51710002100	HLTHOUT	CANCER	CrdPrv	Cancer (except skin)
VA	Virginia	Norfolk	51710	51710002100	Health Outcomes	Current asthma among adults aged >=18 years	%	Crude prevalence	9	NA	NA	8.5	9.7	1414	POINT (-76.26825771 36.88921971)	51710002100	HLTHOUT	CASTHMA	CrdPrv	Current Asthma
VA	Virginia	Norfolk	51710	51710002100	Prevention	Cervical cancer screening among adult women aged 21-65 years	%	Crude prevalence	87.5	NA	NA	85	89.7	1414	POINT (-76.26825771 36.88921971)	51710002100	PREVENT	CERVICAL	CrdPrv	Cervical Cancer Screening
VA	Virginia	Norfolk	51710	51710002100	Health Outcomes	Coronary heart disease among adults aged >=18 years	%	Crude prevalence	8.7	NA	NA	7.8	9.8	1414	POINT (-76.26825771 36.88921971)	51710002100	HLTHOUT	CHD	CrdPrv	Coronary Heart Disease
VA	Virginia	Norfolk	51710	51710002100	Prevention	Visits to doctor for routine checkup within the past year among adults aged >=18 years	%	Crude prevalence	83	NA	NA	82.2	83.6	1414	POINT (-76.26825771 36.88921971)	51710002100	PREVENT	CHECKUP	CrdPrv	Annual Checkup
VA	Virginia	Norfolk	51710	51710002100	Prevention	Cholesterol screening among adults aged >=18 years	%	Crude prevalence	89.4	NA	NA	88.2	90.4	1414	POINT (-76.26825771 36.88921971)	51710002100	PREVENT	CHOLSCREEN	CrdPrv	Cholesterol Screening
VA	Virginia	Norfolk	51710	51710002100	Prevention	Fecal occult blood test, sigmoidoscopy, or colonoscopy among adults aged 50-75 years	%	Crude prevalence	69.3	NA	NA	65.2	72.6	1414	POINT (-76.26825771 36.88921971)	51710002100	PREVENT	COLON_SCREEN	CrdPrv	Colorectal Cancer Screening
VA	Virginia	Norfolk	51710	51710002100	Health Outcomes	Chronic obstructive pulmonary disease among adults aged >=18 years	%	Crude prevalence	8.1	NA	NA	6.4	10	1414	POINT (-76.26825771 36.88921971)	51710002100	HLTHOUT	COPD	CrdPrv	COPD
VA	Virginia	Norfolk	51710	51710002100	Prevention	Older adult men aged >=65 years who are up to date on a core set of clinical preventive services: Flu shot past year, PPV shot ever, Colorectal cancer screening	%	Crude prevalence	41.6	NA	NA	34.4	47.9	1414	POINT (-76.26825771 36.88921971)	51710002100	PREVENT	COREM	CrdPrv	Core preventive services for older men
VA	Virginia	Norfolk	51710	51710002100	Prevention	Older adult women aged >=65 years who are up to date on a core set of clinical preventive services: Flu shot past year, PPV shot ever, Colorectal cancer screening, and Mammogram past 2 years	%	Crude prevalence	37.2	NA	NA	31.4	42.8	1414	POINT (-76.26825771 36.88921971)	51710002100	PREVENT	COREW	CrdPrv	Core preventive services for older women
VA	Virginia	Norfolk	51710	51710002100	Unhealthy Behaviors	Current smoking among adults aged >=18 years	%	Crude prevalence	15.6	NA	NA	12.4	19.6	1414	POINT (-76.26825771 36.88921971)	51710002100	UNHBEH	CSMOKING	CrdPrv	Current Smoking
VA	Virginia	Norfolk	51710	51710002100	Prevention	Visits to dentist or dental clinic among adults aged >=18 years	%	Crude prevalence	71.9	NA	NA	66.8	76.1	1414	POINT (-76.26825771 36.88921971)	51710002100	PREVENT	DENTAL	CrdPrv	Dental Visit
VA	Virginia	Norfolk	51710	51710002100	Health Outcomes	Diagnosed diabetes among adults aged >=18 years	%	Crude prevalence	13.2	NA	NA	12	14.4	1414	POINT (-76.26825771 36.88921971)	51710002100	HLTHOUT	DIABETES	CrdPrv	Diabetes
VA	Virginia	Norfolk	51710	51710002100	Health Outcomes	High cholesterol among adults aged >=18 years who have been screened in the past 5 years	%	Crude prevalence	40.3	NA	NA	39.2	41.4	1414	POINT (-76.26825771 36.88921971)	51710002100	HLTHOUT	HIGHCHOL	CrdPrv	High Cholesterol
VA	Virginia	Norfolk	51710	51710002100	Health Outcomes	Chronic kidney disease among adults aged >=18 years	%	Crude prevalence	3.7	NA	NA	3.4	4	1414	POINT (-76.26825771 36.88921971)	51710002100	HLTHOUT	KIDNEY	CrdPrv	Chronic Kidney Disease
VA	Virginia	Norfolk	51710	51710002100	Unhealthy Behaviors	No leisure-time physical activity among adults aged >=18 years	%	Crude prevalence	22.7	NA	NA	19.9	26.7	1414	POINT (-76.26825771 36.88921971)	51710002100	UNHBEH	LPA	CrdPrv	Physical Inactivity
VA	Virginia	Norfolk	51710	51710002100	Prevention	Mammography use among women aged 50-74 years	%	Crude prevalence	81	NA	NA	77.4	83.9	1414	POINT (-76.26825771 36.88921971)	51710002100	PREVENT	MAMMOUSE	CrdPrv	Mammography
VA	Virginia	Norfolk	51710	51710002100	Health Outcomes	Mental health not good for >=14 days among adults aged >=18 years	%	Crude prevalence	11.7	NA	NA	10.4	13.4	1414	POINT (-76.26825771 36.88921971)	51710002100	HLTHOUT	MHLTH	CrdPrv	Mental Health
VA	Virginia	Norfolk	51710	51710002100	Unhealthy Behaviors	Obesity among adults aged >=18 years	%	Crude prevalence	33.2	NA	NA	31.9	34.7	1414	POINT (-76.26825771 36.88921971)	51710002100	UNHBEH	OBESITY	CrdPrv	Obesity
VA	Virginia	Norfolk	51710	51710002100	Health Outcomes	Physical health not good for >=14 days among adults aged >=18 years	%	Crude prevalence	13.5	NA	NA	11.7	15.7	1414	POINT (-76.26825771 36.88921971)	51710002100	HLTHOUT	PHLTH	CrdPrv	Physical Health
VA	Virginia	Norfolk	51710	51710002100	Unhealthy Behaviors	Sleeping less than 7 hours among adults aged >=18 years	%	Crude prevalence	32.7	NA	NA	31.3	34.1	1414	POINT (-76.26825771 36.88921971)	51710002100	UNHBEH	SLEEP	CrdPrv	Sleep <7 hours
VA	Virginia	Norfolk	51710	51710002100	Health Outcomes	Stroke among adults aged >=18 years	%	Crude prevalence	4.3	NA	NA	3.7	4.9	1414	POINT (-76.26825771 36.88921971)	51710002100	HLTHOUT	STROKE	CrdPrv	Stroke
VA	Virginia	Norfolk	51710	51710002100	Health Outcomes	All teeth lost among adults aged >=65 years	%	Crude prevalence	11.5	NA	NA	6.7	17.9	1414	POINT (-76.26825771 36.88921971)	51710002100	HLTHOUT	TEETHLOST	CrdPrv	Teeth Loss
VA	Virginia	Norfolk	51710	51710002200	Prevention	Current lack of health insurance among adults aged 18-64 years	%	Crude prevalence	8.5	NA	NA	7.3	9.7	1905	POINT (-76.28008644 36.89700155)	51710002200	PREVENT	ACCESS2	CrdPrv	Health Insurance
VA	Virginia	Norfolk	51710	51710002200	Health Outcomes	Arthritis among adults aged >=18 years	%	Crude prevalence	24.3	NA	NA	23.1	25.7	1905	POINT (-76.28008644 36.89700155)	51710002200	HLTHOUT	ARTHRITIS	CrdPrv	Arthritis
VA	Virginia	Norfolk	51710	51710002200	Unhealthy Behaviors	Binge drinking among adults aged >=18 years	%	Crude prevalence	19.7	NA	NA	19.2	20.2	1905	POINT (-76.28008644 36.89700155)	51710002200	UNHBEH	BINGE	CrdPrv	Binge Drinking
VA	Virginia	Norfolk	51710	51710002200	Health Outcomes	High blood pressure among adults aged >=18 years	%	Crude prevalence	30.5	NA	NA	29.1	31.9	1905	POINT (-76.28008644 36.89700155)	51710002200	HLTHOUT	BPHIGH	CrdPrv	High Blood Pressure
VA	Virginia	Norfolk	51710	51710002200	Prevention	Taking medicine for high blood pressure control among adults aged >=18 years with high blood pressure	%	Crude prevalence	74.6	NA	NA	73.4	75.9	1905	POINT (-76.28008644 36.89700155)	51710002200	PREVENT	BPMED	CrdPrv	Taking BP Medication
VA	Virginia	Norfolk	51710	51710002200	Health Outcomes	Cancer (excluding skin cancer) among adults aged >=18 years	%	Crude prevalence	7.6	NA	NA	7.3	7.9	1905	POINT (-76.28008644 36.89700155)	51710002200	HLTHOUT	CANCER	CrdPrv	Cancer (except skin)
VA	Virginia	Norfolk	51710	51710002200	Health Outcomes	Current asthma among adults aged >=18 years	%	Crude prevalence	8.1	NA	NA	7.7	8.5	1905	POINT (-76.28008644 36.89700155)	51710002200	HLTHOUT	CASTHMA	CrdPrv	Current Asthma
VA	Virginia	Norfolk	51710	51710002200	Prevention	Cervical cancer screening among adult women aged 21-65 years	%	Crude prevalence	90.3	NA	NA	89	91.4	1905	POINT (-76.28008644 36.89700155)	51710002200	PREVENT	CERVICAL	CrdPrv	Cervical Cancer Screening
VA	Virginia	Norfolk	51710	51710002200	Health Outcomes	Coronary heart disease among adults aged >=18 years	%	Crude prevalence	5.2	NA	NA	4.8	5.7	1905	POINT (-76.28008644 36.89700155)	51710002200	HLTHOUT	CHD	CrdPrv	Coronary Heart Disease
VA	Virginia	Norfolk	51710	51710002200	Prevention	Visits to doctor for routine checkup within the past year among adults aged >=18 years	%	Crude prevalence	80.1	NA	NA	79.6	80.6	1905	POINT (-76.28008644 36.89700155)	51710002200	PREVENT	CHECKUP	CrdPrv	Annual Checkup
VA	Virginia	Norfolk	51710	51710002200	Prevention	Cholesterol screening among adults aged >=18 years	%	Crude prevalence	88.6	NA	NA	87.5	89.6	1905	POINT (-76.28008644 36.89700155)	51710002200	PREVENT	CHOLSCREEN	CrdPrv	Cholesterol Screening
VA	Virginia	Norfolk	51710	51710002200	Prevention	Fecal occult blood test, sigmoidoscopy, or colonoscopy among adults aged 50-75 years	%	Crude prevalence	73.1	NA	NA	70.5	75.3	1905	POINT (-76.28008644 36.89700155)	51710002200	PREVENT	COLON_SCREEN	CrdPrv	Colorectal Cancer Screening
VA	Virginia	Norfolk	51710	51710002200	Health Outcomes	Chronic obstructive pulmonary disease among adults aged >=18 years	%	Crude prevalence	4.9	NA	NA	4.2	5.8	1905	POINT (-76.28008644 36.89700155)	51710002200	HLTHOUT	COPD	CrdPrv	COPD
VA	Virginia	Norfolk	51710	51710002200	Prevention	Older adult men aged >=65 years who are up to date on a core set of clinical preventive services: Flu shot past year, PPV shot ever, Colorectal cancer screening	%	Crude prevalence	47.8	NA	NA	43	52.4	1905	POINT (-76.28008644 36.89700155)	51710002200	PREVENT	COREM	CrdPrv	Core preventive services for older men
VA	Virginia	Norfolk	51710	51710002200	Prevention	Older adult women aged >=65 years who are up to date on a core set of clinical preventive services: Flu shot past year, PPV shot ever, Colorectal cancer screening, and Mammogram past 2 years	%	Crude prevalence	43.7	NA	NA	39.4	47.8	1905	POINT (-76.28008644 36.89700155)	51710002200	PREVENT	COREW	CrdPrv	Core preventive services for older women
VA	Virginia	Norfolk	51710	51710002200	Unhealthy Behaviors	Current smoking among adults aged >=18 years	%	Crude prevalence	12.5	NA	NA	10.4	14.6	1905	POINT (-76.28008644 36.89700155)	51710002200	UNHBEH	CSMOKING	CrdPrv	Current Smoking
VA	Virginia	Norfolk	51710	51710002200	Prevention	Visits to dentist or dental clinic among adults aged >=18 years	%	Crude prevalence	80	NA	NA	77.7	82.2	1905	POINT (-76.28008644 36.89700155)	51710002200	PREVENT	DENTAL	CrdPrv	Dental Visit
VA	Virginia	Norfolk	51710	51710002200	Health Outcomes	Diagnosed diabetes among adults aged >=18 years	%	Crude prevalence	7.9	NA	NA	7.3	8.5	1905	POINT (-76.28008644 36.89700155)	51710002200	HLTHOUT	DIABETES	CrdPrv	Diabetes
VA	Virginia	Norfolk	51710	51710002200	Health Outcomes	High cholesterol among adults aged >=18 years who have been screened in the past 5 years	%	Crude prevalence	34	NA	NA	33	35	1905	POINT (-76.28008644 36.89700155)	51710002200	HLTHOUT	HIGHCHOL	CrdPrv	High Cholesterol
VA	Virginia	Norfolk	51710	51710002200	Health Outcomes	Chronic kidney disease among adults aged >=18 years	%	Crude prevalence	2.3	NA	NA	2.2	2.5	1905	POINT (-76.28008644 36.89700155)	51710002200	HLTHOUT	KIDNEY	CrdPrv	Chronic Kidney Disease
VA	Virginia	Norfolk	51710	51710002200	Unhealthy Behaviors	No leisure-time physical activity among adults aged >=18 years	%	Crude prevalence	15.3	NA	NA	13.5	17.3	1905	POINT (-76.28008644 36.89700155)	51710002200	UNHBEH	LPA	CrdPrv	Physical Inactivity
VA	Virginia	Norfolk	51710	51710002200	Prevention	Mammography use among women aged 50-74 years	%	Crude prevalence	81.4	NA	NA	79	83.6	1905	POINT (-76.28008644 36.89700155)	51710002200	PREVENT	MAMMOUSE	CrdPrv	Mammography
VA	Virginia	Norfolk	51710	51710002200	Health Outcomes	Mental health not good for >=14 days among adults aged >=18 years	%	Crude prevalence	10.3	NA	NA	9.2	11.3	1905	POINT (-76.28008644 36.89700155)	51710002200	HLTHOUT	MHLTH	CrdPrv	Mental Health
VA	Virginia	Norfolk	51710	51710002200	Unhealthy Behaviors	Obesity among adults aged >=18 years	%	Crude prevalence	29.4	NA	NA	28.2	30.6	1905	POINT (-76.28008644 36.89700155)	51710002200	UNHBEH	OBESITY	CrdPrv	Obesity
VA	Virginia	Norfolk	51710	51710002200	Health Outcomes	Physical health not good for >=14 days among adults aged >=18 years	%	Crude prevalence	9.1	NA	NA	7.9	10.1	1905	POINT (-76.28008644 36.89700155)	51710002200	HLTHOUT	PHLTH	CrdPrv	Physical Health
VA	Virginia	Norfolk	51710	51710002200	Unhealthy Behaviors	Sleeping less than 7 hours among adults aged >=18 years	%	Crude prevalence	30.9	NA	NA	29.5	32.1	1905	POINT (-76.28008644 36.89700155)	51710002200	UNHBEH	SLEEP	CrdPrv	Sleep <7 hours
VA	Virginia	Norfolk	51710	51710002200	Health Outcomes	Stroke among adults aged >=18 years	%	Crude prevalence	2.4	NA	NA	2.2	2.6	1905	POINT (-76.28008644 36.89700155)	51710002200	HLTHOUT	STROKE	CrdPrv	Stroke
VA	Virginia	Norfolk	51710	51710002200	Health Outcomes	All teeth lost among adults aged >=65 years	%	Crude prevalence	6	NA	NA	3.9	8.9	1905	POINT (-76.28008644 36.89700155)	51710002200	HLTHOUT	TEETHLOST	CrdPrv	Teeth Loss
VA	Virginia	Norfolk	51710	51710002300	Prevention	Current lack of health insurance among adults aged 18-64 years	%	Crude prevalence	8.6	NA	NA	7.3	10.2	2028	POINT (-76.2984604 36.897845)	51710002300	PREVENT	ACCESS2	CrdPrv	Health Insurance
VA	Virginia	Norfolk	51710	51710002300	Health Outcomes	Arthritis among adults aged >=18 years	%	Crude prevalence	20.5	NA	NA	19.3	21.7	2028	POINT (-76.2984604 36.897845)	51710002300	HLTHOUT	ARTHRITIS	CrdPrv	Arthritis
VA	Virginia	Norfolk	51710	51710002300	Unhealthy Behaviors	Binge drinking among adults aged >=18 years	%	Crude prevalence	21.1	NA	NA	20.2	21.9	2028	POINT (-76.2984604 36.897845)	51710002300	UNHBEH	BINGE	CrdPrv	Binge Drinking
VA	Virginia	Norfolk	51710	51710002300	Health Outcomes	High blood pressure among adults aged >=18 years	%	Crude prevalence	26.4	NA	NA	25.2	27.6	2028	POINT (-76.2984604 36.897845)	51710002300	HLTHOUT	BPHIGH	CrdPrv	High Blood Pressure
VA	Virginia	Norfolk	51710	51710002300	Prevention	Taking medicine for high blood pressure control among adults aged >=18 years with high blood pressure	%	Crude prevalence	71.5	NA	NA	70.1	73	2028	POINT (-76.2984604 36.897845)	51710002300	PREVENT	BPMED	CrdPrv	Taking BP Medication
VA	Virginia	Norfolk	51710	51710002300	Health Outcomes	Cancer (excluding skin cancer) among adults aged >=18 years	%	Crude prevalence	6.3	NA	NA	6	6.6	2028	POINT (-76.2984604 36.897845)	51710002300	HLTHOUT	CANCER	CrdPrv	Cancer (except skin)
VA	Virginia	Norfolk	51710	51710002300	Health Outcomes	Current asthma among adults aged >=18 years	%	Crude prevalence	8	NA	NA	7.6	8.4	2028	POINT (-76.2984604 36.897845)	51710002300	HLTHOUT	CASTHMA	CrdPrv	Current Asthma
VA	Virginia	Norfolk	51710	51710002300	Prevention	Cervical cancer screening among adult women aged 21-65 years	%	Crude prevalence	88.4	NA	NA	86.1	89.8	2028	POINT (-76.2984604 36.897845)	51710002300	PREVENT	CERVICAL	CrdPrv	Cervical Cancer Screening
VA	Virginia	Norfolk	51710	51710002300	Health Outcomes	Coronary heart disease among adults aged >=18 years	%	Crude prevalence	4.5	NA	NA	4	4.9	2028	POINT (-76.2984604 36.897845)	51710002300	HLTHOUT	CHD	CrdPrv	Coronary Heart Disease
VA	Virginia	Norfolk	51710	51710002300	Prevention	Visits to doctor for routine checkup within the past year among adults aged >=18 years	%	Crude prevalence	78.4	NA	NA	77.7	79.1	2028	POINT (-76.2984604 36.897845)	51710002300	PREVENT	CHECKUP	CrdPrv	Annual Checkup
VA	Virginia	Norfolk	51710	51710002300	Prevention	Cholesterol screening among adults aged >=18 years	%	Crude prevalence	85.5	NA	NA	84.1	86.6	2028	POINT (-76.2984604 36.897845)	51710002300	PREVENT	CHOLSCREEN	CrdPrv	Cholesterol Screening
VA	Virginia	Norfolk	51710	51710002300	Prevention	Fecal occult blood test, sigmoidoscopy, or colonoscopy among adults aged 50-75 years	%	Crude prevalence	73	NA	NA	69.6	75.7	2028	POINT (-76.2984604 36.897845)	51710002300	PREVENT	COLON_SCREEN	CrdPrv	Colorectal Cancer Screening
VA	Virginia	Norfolk	51710	51710002300	Health Outcomes	Chronic obstructive pulmonary disease among adults aged >=18 years	%	Crude prevalence	4.1	NA	NA	3.4	4.9	2028	POINT (-76.2984604 36.897845)	51710002300	HLTHOUT	COPD	CrdPrv	COPD
VA	Virginia	Norfolk	51710	51710002300	Prevention	Older adult men aged >=65 years who are up to date on a core set of clinical preventive services: Flu shot past year, PPV shot ever, Colorectal cancer screening	%	Crude prevalence	47.5	NA	NA	41.1	53.7	2028	POINT (-76.2984604 36.897845)	51710002300	PREVENT	COREM	CrdPrv	Core preventive services for older men
VA	Virginia	Norfolk	51710	51710002300	Prevention	Older adult women aged >=65 years who are up to date on a core set of clinical preventive services: Flu shot past year, PPV shot ever, Colorectal cancer screening, and Mammogram past 2 years	%	Crude prevalence	44	NA	NA	38	49.6	2028	POINT (-76.2984604 36.897845)	51710002300	PREVENT	COREW	CrdPrv	Core preventive services for older women
VA	Virginia	Norfolk	51710	51710002300	Unhealthy Behaviors	Current smoking among adults aged >=18 years	%	Crude prevalence	11.2	NA	NA	9	13.9	2028	POINT (-76.2984604 36.897845)	51710002300	UNHBEH	CSMOKING	CrdPrv	Current Smoking
VA	Virginia	Norfolk	51710	51710002300	Prevention	Visits to dentist or dental clinic among adults aged >=18 years	%	Crude prevalence	80.1	NA	NA	77.3	82.3	2028	POINT (-76.2984604 36.897845)	51710002300	PREVENT	DENTAL	CrdPrv	Dental Visit
VA	Virginia	Norfolk	51710	51710002300	Health Outcomes	Diagnosed diabetes among adults aged >=18 years	%	Crude prevalence	6.7	NA	NA	6.1	7.4	2028	POINT (-76.2984604 36.897845)	51710002300	HLTHOUT	DIABETES	CrdPrv	Diabetes
VA	Virginia	Norfolk	51710	51710002300	Health Outcomes	High cholesterol among adults aged >=18 years who have been screened in the past 5 years	%	Crude prevalence	30.8	NA	NA	29.9	31.7	2028	POINT (-76.2984604 36.897845)	51710002300	HLTHOUT	HIGHCHOL	CrdPrv	High Cholesterol
VA	Virginia	Norfolk	51710	51710002300	Health Outcomes	Chronic kidney disease among adults aged >=18 years	%	Crude prevalence	2	NA	NA	1.9	2.2	2028	POINT (-76.2984604 36.897845)	51710002300	HLTHOUT	KIDNEY	CrdPrv	Chronic Kidney Disease
VA	Virginia	Norfolk	51710	51710002300	Unhealthy Behaviors	No leisure-time physical activity among adults aged >=18 years	%	Crude prevalence	13.8	NA	NA	12.5	15.8	2028	POINT (-76.2984604 36.897845)	51710002300	UNHBEH	LPA	CrdPrv	Physical Inactivity
VA	Virginia	Norfolk	51710	51710002300	Prevention	Mammography use among women aged 50-74 years	%	Crude prevalence	82.2	NA	NA	79.1	84.8	2028	POINT (-76.2984604 36.897845)	51710002300	PREVENT	MAMMOUSE	CrdPrv	Mammography
VA	Virginia	Norfolk	51710	51710002300	Health Outcomes	Mental health not good for >=14 days among adults aged >=18 years	%	Crude prevalence	10.5	NA	NA	9.4	11.9	2028	POINT (-76.2984604 36.897845)	51710002300	HLTHOUT	MHLTH	CrdPrv	Mental Health
VA	Virginia	Norfolk	51710	51710002300	Unhealthy Behaviors	Obesity among adults aged >=18 years	%	Crude prevalence	27.4	NA	NA	26	28.8	2028	POINT (-76.2984604 36.897845)	51710002300	UNHBEH	OBESITY	CrdPrv	Obesity
VA	Virginia	Norfolk	51710	51710002300	Health Outcomes	Physical health not good for >=14 days among adults aged >=18 years	%	Crude prevalence	8	NA	NA	7.1	9.1	2028	POINT (-76.2984604 36.897845)	51710002300	HLTHOUT	PHLTH	CrdPrv	Physical Health
VA	Virginia	Norfolk	51710	51710002300	Unhealthy Behaviors	Sleeping less than 7 hours among adults aged >=18 years	%	Crude prevalence	30.4	NA	NA	29.1	32.1	2028	POINT (-76.2984604 36.897845)	51710002300	UNHBEH	SLEEP	CrdPrv	Sleep <7 hours
VA	Virginia	Norfolk	51710	51710002300	Health Outcomes	Stroke among adults aged >=18 years	%	Crude prevalence	2	NA	NA	1.7	2.2	2028	POINT (-76.2984604 36.897845)	51710002300	HLTHOUT	STROKE	CrdPrv	Stroke
VA	Virginia	Norfolk	51710	51710002300	Health Outcomes	All teeth lost among adults aged >=65 years	%	Crude prevalence	5.5	NA	NA	3.2	9.2	2028	POINT (-76.2984604 36.897845)	51710002300	HLTHOUT	TEETHLOST	CrdPrv	Teeth Loss
VA	Virginia	Norfolk	51710	51710002400	Prevention	Current lack of health insurance among adults aged 18-64 years	%	Crude prevalence	9.2	NA	NA	7.5	11.6	3461	POINT (-76.30969082 36.89706478)	51710002400	PREVENT	ACCESS2	CrdPrv	Health Insurance
VA	Virginia	Norfolk	51710	51710002400	Health Outcomes	Arthritis among adults aged >=18 years	%	Crude prevalence	21.7	NA	NA	20.6	23	3461	POINT (-76.30969082 36.89706478)	51710002400	HLTHOUT	ARTHRITIS	CrdPrv	Arthritis
VA	Virginia	Norfolk	51710	51710002400	Unhealthy Behaviors	Binge drinking among adults aged >=18 years	%	Crude prevalence	21.4	NA	NA	20.5	22.3	3461	POINT (-76.30969082 36.89706478)	51710002400	UNHBEH	BINGE	CrdPrv	Binge Drinking
VA	Virginia	Norfolk	51710	51710002400	Health Outcomes	High blood pressure among adults aged >=18 years	%	Crude prevalence	28.1	NA	NA	26.8	29.4	3461	POINT (-76.30969082 36.89706478)	51710002400	HLTHOUT	BPHIGH	CrdPrv	High Blood Pressure
VA	Virginia	Norfolk	51710	51710002400	Prevention	Taking medicine for high blood pressure control among adults aged >=18 years with high blood pressure	%	Crude prevalence	72	NA	NA	70.7	73.3	3461	POINT (-76.30969082 36.89706478)	51710002400	PREVENT	BPMED	CrdPrv	Taking BP Medication
VA	Virginia	Norfolk	51710	51710002400	Health Outcomes	Cancer (excluding skin cancer) among adults aged >=18 years	%	Crude prevalence	6.5	NA	NA	6.1	6.8	3461	POINT (-76.30969082 36.89706478)	51710002400	HLTHOUT	CANCER	CrdPrv	Cancer (except skin)
VA	Virginia	Norfolk	51710	51710002400	Health Outcomes	Current asthma among adults aged >=18 years	%	Crude prevalence	8.3	NA	NA	7.9	8.8	3461	POINT (-76.30969082 36.89706478)	51710002400	HLTHOUT	CASTHMA	CrdPrv	Current Asthma
VA	Virginia	Norfolk	51710	51710002400	Prevention	Cervical cancer screening among adult women aged 21-65 years	%	Crude prevalence	88.3	NA	NA	86.3	89.9	3461	POINT (-76.30969082 36.89706478)	51710002400	PREVENT	CERVICAL	CrdPrv	Cervical Cancer Screening
VA	Virginia	Norfolk	51710	51710002400	Health Outcomes	Coronary heart disease among adults aged >=18 years	%	Crude prevalence	5	NA	NA	4.5	5.5	3461	POINT (-76.30969082 36.89706478)	51710002400	HLTHOUT	CHD	CrdPrv	Coronary Heart Disease
VA	Virginia	Norfolk	51710	51710002400	Prevention	Visits to doctor for routine checkup within the past year among adults aged >=18 years	%	Crude prevalence	78.2	NA	NA	77.4	78.9	3461	POINT (-76.30969082 36.89706478)	51710002400	PREVENT	CHECKUP	CrdPrv	Annual Checkup
VA	Virginia	Norfolk	51710	51710002400	Prevention	Cholesterol screening among adults aged >=18 years	%	Crude prevalence	84.5	NA	NA	83.1	85.7	3461	POINT (-76.30969082 36.89706478)	51710002400	PREVENT	CHOLSCREEN	CrdPrv	Cholesterol Screening
VA	Virginia	Norfolk	51710	51710002400	Prevention	Fecal occult blood test, sigmoidoscopy, or colonoscopy among adults aged 50-75 years	%	Crude prevalence	71.8	NA	NA	68.7	74.4	3461	POINT (-76.30969082 36.89706478)	51710002400	PREVENT	COLON_SCREEN	CrdPrv	Colorectal Cancer Screening
VA	Virginia	Norfolk	51710	51710002400	Health Outcomes	Chronic obstructive pulmonary disease among adults aged >=18 years	%	Crude prevalence	4.7	NA	NA	3.9	5.7	3461	POINT (-76.30969082 36.89706478)	51710002400	HLTHOUT	COPD	CrdPrv	COPD
VA	Virginia	Norfolk	51710	51710002400	Prevention	Older adult men aged >=65 years who are up to date on a core set of clinical preventive services: Flu shot past year, PPV shot ever, Colorectal cancer screening	%	Crude prevalence	46.1	NA	NA	39.6	52.2	3461	POINT (-76.30969082 36.89706478)	51710002400	PREVENT	COREM	CrdPrv	Core preventive services for older men
VA	Virginia	Norfolk	51710	51710002400	Prevention	Older adult women aged >=65 years who are up to date on a core set of clinical preventive services: Flu shot past year, PPV shot ever, Colorectal cancer screening, and Mammogram past 2 years	%	Crude prevalence	43.2	NA	NA	37.9	48.4	3461	POINT (-76.30969082 36.89706478)	51710002400	PREVENT	COREW	CrdPrv	Core preventive services for older women
VA	Virginia	Norfolk	51710	51710002400	Unhealthy Behaviors	Current smoking among adults aged >=18 years	%	Crude prevalence	13.2	NA	NA	10.5	16	3461	POINT (-76.30969082 36.89706478)	51710002400	UNHBEH	CSMOKING	CrdPrv	Current Smoking
VA	Virginia	Norfolk	51710	51710002400	Prevention	Visits to dentist or dental clinic among adults aged >=18 years	%	Crude prevalence	78.3	NA	NA	75.6	80.9	3461	POINT (-76.30969082 36.89706478)	51710002400	PREVENT	DENTAL	CrdPrv	Dental Visit
VA	Virginia	Norfolk	51710	51710002400	Health Outcomes	Diagnosed diabetes among adults aged >=18 years	%	Crude prevalence	7.1	NA	NA	6.4	7.9	3461	POINT (-76.30969082 36.89706478)	51710002400	HLTHOUT	DIABETES	CrdPrv	Diabetes
VA	Virginia	Norfolk	51710	51710002400	Health Outcomes	High cholesterol among adults aged >=18 years who have been screened in the past 5 years	%	Crude prevalence	31.9	NA	NA	31	32.9	3461	POINT (-76.30969082 36.89706478)	51710002400	HLTHOUT	HIGHCHOL	CrdPrv	High Cholesterol
VA	Virginia	Norfolk	51710	51710002400	Health Outcomes	Chronic kidney disease among adults aged >=18 years	%	Crude prevalence	2.2	NA	NA	2	2.3	3461	POINT (-76.30969082 36.89706478)	51710002400	HLTHOUT	KIDNEY	CrdPrv	Chronic Kidney Disease
VA	Virginia	Norfolk	51710	51710002400	Unhealthy Behaviors	No leisure-time physical activity among adults aged >=18 years	%	Crude prevalence	15	NA	NA	13.4	17.1	3461	POINT (-76.30969082 36.89706478)	51710002400	UNHBEH	LPA	CrdPrv	Physical Inactivity
VA	Virginia	Norfolk	51710	51710002400	Prevention	Mammography use among women aged 50-74 years	%	Crude prevalence	81.5	NA	NA	78.2	84.3	3461	POINT (-76.30969082 36.89706478)	51710002400	PREVENT	MAMMOUSE	CrdPrv	Mammography
VA	Virginia	Norfolk	51710	51710002400	Health Outcomes	Mental health not good for >=14 days among adults aged >=18 years	%	Crude prevalence	11.5	NA	NA	10.2	13	3461	POINT (-76.30969082 36.89706478)	51710002400	HLTHOUT	MHLTH	CrdPrv	Mental Health
VA	Virginia	Norfolk	51710	51710002400	Unhealthy Behaviors	Obesity among adults aged >=18 years	%	Crude prevalence	29	NA	NA	27.8	30.3	3461	POINT (-76.30969082 36.89706478)	51710002400	UNHBEH	OBESITY	CrdPrv	Obesity
VA	Virginia	Norfolk	51710	51710002400	Health Outcomes	Physical health not good for >=14 days among adults aged >=18 years	%	Crude prevalence	8.8	NA	NA	7.8	10.2	3461	POINT (-76.30969082 36.89706478)	51710002400	HLTHOUT	PHLTH	CrdPrv	Physical Health
VA	Virginia	Norfolk	51710	51710002400	Unhealthy Behaviors	Sleeping less than 7 hours among adults aged >=18 years	%	Crude prevalence	31	NA	NA	29.3	32.4	3461	POINT (-76.30969082 36.89706478)	51710002400	UNHBEH	SLEEP	CrdPrv	Sleep <7 hours
VA	Virginia	Norfolk	51710	51710002400	Health Outcomes	Stroke among adults aged >=18 years	%	Crude prevalence	2.2	NA	NA	1.9	2.4	3461	POINT (-76.30969082 36.89706478)	51710002400	HLTHOUT	STROKE	CrdPrv	Stroke
VA	Virginia	Norfolk	51710	51710002400	Health Outcomes	All teeth lost among adults aged >=65 years	%	Crude prevalence	6.5	NA	NA	4	10.2	3461	POINT (-76.30969082 36.89706478)	51710002400	HLTHOUT	TEETHLOST	CrdPrv	Teeth Loss
VA	Virginia	Norfolk	51710	51710002500	Prevention	Current lack of health insurance among adults aged 18-64 years	%	Crude prevalence	19.6	NA	NA	16.9	24	4748	POINT (-76.30738283 36.88245572)	51710002500	PREVENT	ACCESS2	CrdPrv	Health Insurance
VA	Virginia	Norfolk	51710	51710002500	Health Outcomes	Arthritis among adults aged >=18 years	%	Crude prevalence	11.2	NA	NA	10.7	11.9	4748	POINT (-76.30738283 36.88245572)	51710002500	HLTHOUT	ARTHRITIS	CrdPrv	Arthritis
VA	Virginia	Norfolk	51710	51710002500	Unhealthy Behaviors	Binge drinking among adults aged >=18 years	%	Crude prevalence	21.8	NA	NA	19.7	23.2	4748	POINT (-76.30738283 36.88245572)	51710002500	UNHBEH	BINGE	CrdPrv	Binge Drinking
VA	Virginia	Norfolk	51710	51710002500	Health Outcomes	High blood pressure among adults aged >=18 years	%	Crude prevalence	20.8	NA	NA	20	21.6	4748	POINT (-76.30738283 36.88245572)	51710002500	HLTHOUT	BPHIGH	CrdPrv	High Blood Pressure
VA	Virginia	Norfolk	51710	51710002500	Prevention	Taking medicine for high blood pressure control among adults aged >=18 years with high blood pressure	%	Crude prevalence	49.7	NA	NA	48.7	50.9	4748	POINT (-76.30738283 36.88245572)	51710002500	PREVENT	BPMED	CrdPrv	Taking BP Medication
VA	Virginia	Norfolk	51710	51710002500	Health Outcomes	Cancer (excluding skin cancer) among adults aged >=18 years	%	Crude prevalence	1.9	NA	NA	1.8	2	4748	POINT (-76.30738283 36.88245572)	51710002500	HLTHOUT	CANCER	CrdPrv	Cancer (except skin)
VA	Virginia	Norfolk	51710	51710002500	Health Outcomes	Current asthma among adults aged >=18 years	%	Crude prevalence	11.8	NA	NA	11.1	12.8	4748	POINT (-76.30738283 36.88245572)	51710002500	HLTHOUT	CASTHMA	CrdPrv	Current Asthma
VA	Virginia	Norfolk	51710	51710002500	Prevention	Cervical cancer screening among adult women aged 21-65 years	%	Crude prevalence	73.6	NA	NA	70	76.6	4748	POINT (-76.30738283 36.88245572)	51710002500	PREVENT	CERVICAL	CrdPrv	Cervical Cancer Screening
VA	Virginia	Norfolk	51710	51710002500	Health Outcomes	Coronary heart disease among adults aged >=18 years	%	Crude prevalence	2.9	NA	NA	2.7	3	4748	POINT (-76.30738283 36.88245572)	51710002500	HLTHOUT	CHD	CrdPrv	Coronary Heart Disease
VA	Virginia	Norfolk	51710	51710002500	Prevention	Visits to doctor for routine checkup within the past year among adults aged >=18 years	%	Crude prevalence	75.7	NA	NA	74.1	77.2	4748	POINT (-76.30738283 36.88245572)	51710002500	PREVENT	CHECKUP	CrdPrv	Annual Checkup
VA	Virginia	Norfolk	51710	51710002500	Prevention	Cholesterol screening among adults aged >=18 years	%	Crude prevalence	67.1	NA	NA	64.9	69.2	4748	POINT (-76.30738283 36.88245572)	51710002500	PREVENT	CHOLSCREEN	CrdPrv	Cholesterol Screening
VA	Virginia	Norfolk	51710	51710002500	Prevention	Fecal occult blood test, sigmoidoscopy, or colonoscopy among adults aged 50-75 years	%	Crude prevalence	59.7	NA	NA	57	62.5	4748	POINT (-76.30738283 36.88245572)	51710002500	PREVENT	COLON_SCREEN	CrdPrv	Colorectal Cancer Screening
VA	Virginia	Norfolk	51710	51710002500	Health Outcomes	Chronic obstructive pulmonary disease among adults aged >=18 years	%	Crude prevalence	4.6	NA	NA	4.1	5.5	4748	POINT (-76.30738283 36.88245572)	51710002500	HLTHOUT	COPD	CrdPrv	COPD
VA	Virginia	Norfolk	51710	51710002500	Prevention	Older adult men aged >=65 years who are up to date on a core set of clinical preventive services: Flu shot past year, PPV shot ever, Colorectal cancer screening	%	Crude prevalence	28.4	NA	NA	24.2	32.9	4748	POINT (-76.30738283 36.88245572)	51710002500	PREVENT	COREM	CrdPrv	Core preventive services for older men
VA	Virginia	Norfolk	51710	51710002500	Prevention	Older adult women aged >=65 years who are up to date on a core set of clinical preventive services: Flu shot past year, PPV shot ever, Colorectal cancer screening, and Mammogram past 2 years	%	Crude prevalence	27.9	NA	NA	24.1	31.9	4748	POINT (-76.30738283 36.88245572)	51710002500	PREVENT	COREW	CrdPrv	Core preventive services for older women
VA	Virginia	Norfolk	51710	51710002500	Unhealthy Behaviors	Current smoking among adults aged >=18 years	%	Crude prevalence	20.8	NA	NA	17.2	24.8	4748	POINT (-76.30738283 36.88245572)	51710002500	UNHBEH	CSMOKING	CrdPrv	Current Smoking
VA	Virginia	Norfolk	51710	51710002500	Prevention	Visits to dentist or dental clinic among adults aged >=18 years	%	Crude prevalence	56.4	NA	NA	50.6	61.1	4748	POINT (-76.30738283 36.88245572)	51710002500	PREVENT	DENTAL	CrdPrv	Dental Visit
VA	Virginia	Norfolk	51710	51710002500	Health Outcomes	Diagnosed diabetes among adults aged >=18 years	%	Crude prevalence	6	NA	NA	5.8	6.3	4748	POINT (-76.30738283 36.88245572)	51710002500	HLTHOUT	DIABETES	CrdPrv	Diabetes
VA	Virginia	Norfolk	51710	51710002500	Health Outcomes	High cholesterol among adults aged >=18 years who have been screened in the past 5 years	%	Crude prevalence	17.7	NA	NA	17.1	18.3	4748	POINT (-76.30738283 36.88245572)	51710002500	HLTHOUT	HIGHCHOL	CrdPrv	High Cholesterol
VA	Virginia	Norfolk	51710	51710002500	Health Outcomes	Chronic kidney disease among adults aged >=18 years	%	Crude prevalence	1.9	NA	NA	1.8	2	4748	POINT (-76.30738283 36.88245572)	51710002500	HLTHOUT	KIDNEY	CrdPrv	Chronic Kidney Disease
VA	Virginia	Norfolk	51710	51710002500	Unhealthy Behaviors	No leisure-time physical activity among adults aged >=18 years	%	Crude prevalence	22.3	NA	NA	19.7	25	4748	POINT (-76.30738283 36.88245572)	51710002500	UNHBEH	LPA	CrdPrv	Physical Inactivity
VA	Virginia	Norfolk	51710	51710002500	Prevention	Mammography use among women aged 50-74 years	%	Crude prevalence	84.5	NA	NA	82.5	86.3	4748	POINT (-76.30738283 36.88245572)	51710002500	PREVENT	MAMMOUSE	CrdPrv	Mammography
VA	Virginia	Norfolk	51710	51710002500	Health Outcomes	Mental health not good for >=14 days among adults aged >=18 years	%	Crude prevalence	22.7	NA	NA	20.2	26.1	4748	POINT (-76.30738283 36.88245572)	51710002500	HLTHOUT	MHLTH	CrdPrv	Mental Health
VA	Virginia	Norfolk	51710	51710002500	Unhealthy Behaviors	Obesity among adults aged >=18 years	%	Crude prevalence	32.8	NA	NA	30.8	34.2	4748	POINT (-76.30738283 36.88245572)	51710002500	UNHBEH	OBESITY	CrdPrv	Obesity
VA	Virginia	Norfolk	51710	51710002500	Health Outcomes	Physical health not good for >=14 days among adults aged >=18 years	%	Crude prevalence	10.5	NA	NA	9.4	12.3	4748	POINT (-76.30738283 36.88245572)	51710002500	HLTHOUT	PHLTH	CrdPrv	Physical Health
VA	Virginia	Norfolk	51710	51710002500	Unhealthy Behaviors	Sleeping less than 7 hours among adults aged >=18 years	%	Crude prevalence	40.1	NA	NA	37.7	41.6	4748	POINT (-76.30738283 36.88245572)	51710002500	UNHBEH	SLEEP	CrdPrv	Sleep <7 hours
VA	Virginia	Norfolk	51710	51710002500	Health Outcomes	Stroke among adults aged >=18 years	%	Crude prevalence	1.9	NA	NA	1.8	2.1	4748	POINT (-76.30738283 36.88245572)	51710002500	HLTHOUT	STROKE	CrdPrv	Stroke
VA	Virginia	Norfolk	51710	51710002500	Health Outcomes	All teeth lost among adults aged >=65 years	%	Crude prevalence	23.7	NA	NA	18.9	28.8	4748	POINT (-76.30738283 36.88245572)	51710002500	HLTHOUT	TEETHLOST	CrdPrv	Teeth Loss
VA	Virginia	Norfolk	51710	51710002600	Prevention	Current lack of health insurance among adults aged 18-64 years	%	Crude prevalence	20.4	NA	NA	17.1	23.7	3835	POINT (-76.29714751 36.8858584)	51710002600	PREVENT	ACCESS2	CrdPrv	Health Insurance
VA	Virginia	Norfolk	51710	51710002600	Health Outcomes	Arthritis among adults aged >=18 years	%	Crude prevalence	10	NA	NA	9.4	10.5	3835	POINT (-76.29714751 36.8858584)	51710002600	HLTHOUT	ARTHRITIS	CrdPrv	Arthritis
VA	Virginia	Norfolk	51710	51710002600	Unhealthy Behaviors	Binge drinking among adults aged >=18 years	%	Crude prevalence	20.2	NA	NA	18.8	21.9	3835	POINT (-76.29714751 36.8858584)	51710002600	UNHBEH	BINGE	CrdPrv	Binge Drinking
VA	Virginia	Norfolk	51710	51710002600	Health Outcomes	High blood pressure among adults aged >=18 years	%	Crude prevalence	19.2	NA	NA	18.3	20	3835	POINT (-76.29714751 36.8858584)	51710002600	HLTHOUT	BPHIGH	CrdPrv	High Blood Pressure
VA	Virginia	Norfolk	51710	51710002600	Prevention	Taking medicine for high blood pressure control among adults aged >=18 years with high blood pressure	%	Crude prevalence	41.7	NA	NA	40.9	42.6	3835	POINT (-76.29714751 36.8858584)	51710002600	PREVENT	BPMED	CrdPrv	Taking BP Medication
VA	Virginia	Norfolk	51710	51710002600	Health Outcomes	Cancer (excluding skin cancer) among adults aged >=18 years	%	Crude prevalence	1.6	NA	NA	1.5	1.6	3835	POINT (-76.29714751 36.8858584)	51710002600	HLTHOUT	CANCER	CrdPrv	Cancer (except skin)
VA	Virginia	Norfolk	51710	51710002600	Health Outcomes	Current asthma among adults aged >=18 years	%	Crude prevalence	12	NA	NA	11.1	12.8	3835	POINT (-76.29714751 36.8858584)	51710002600	HLTHOUT	CASTHMA	CrdPrv	Current Asthma
VA	Virginia	Norfolk	51710	51710002600	Prevention	Cervical cancer screening among adult women aged 21-65 years	%	Crude prevalence	66.3	NA	NA	62	71.4	3835	POINT (-76.29714751 36.8858584)	51710002600	PREVENT	CERVICAL	CrdPrv	Cervical Cancer Screening
VA	Virginia	Norfolk	51710	51710002600	Health Outcomes	Coronary heart disease among adults aged >=18 years	%	Crude prevalence	2.6	NA	NA	2.4	2.7	3835	POINT (-76.29714751 36.8858584)	51710002600	HLTHOUT	CHD	CrdPrv	Coronary Heart Disease
VA	Virginia	Norfolk	51710	51710002600	Prevention	Visits to doctor for routine checkup within the past year among adults aged >=18 years	%	Crude prevalence	75.6	NA	NA	74.1	76.9	3835	POINT (-76.29714751 36.8858584)	51710002600	PREVENT	CHECKUP	CrdPrv	Annual Checkup
VA	Virginia	Norfolk	51710	51710002600	Prevention	Cholesterol screening among adults aged >=18 years	%	Crude prevalence	66	NA	NA	63.9	68.1	3835	POINT (-76.29714751 36.8858584)	51710002600	PREVENT	CHOLSCREEN	CrdPrv	Cholesterol Screening
VA	Virginia	Norfolk	51710	51710002600	Prevention	Fecal occult blood test, sigmoidoscopy, or colonoscopy among adults aged 50-75 years	%	Crude prevalence	56.7	NA	NA	54.5	58.9	3835	POINT (-76.29714751 36.8858584)	51710002600	PREVENT	COLON_SCREEN	CrdPrv	Colorectal Cancer Screening
VA	Virginia	Norfolk	51710	51710002600	Health Outcomes	Chronic obstructive pulmonary disease among adults aged >=18 years	%	Crude prevalence	4.6	NA	NA	4	5.2	3835	POINT (-76.29714751 36.8858584)	51710002600	HLTHOUT	COPD	CrdPrv	COPD
VA	Virginia	Norfolk	51710	51710002600	Prevention	Older adult men aged >=65 years who are up to date on a core set of clinical preventive services: Flu shot past year, PPV shot ever, Colorectal cancer screening	%	Crude prevalence	28.7	NA	NA	25	32.7	3835	POINT (-76.29714751 36.8858584)	51710002600	PREVENT	COREM	CrdPrv	Core preventive services for older men
VA	Virginia	Norfolk	51710	51710002600	Prevention	Older adult women aged >=65 years who are up to date on a core set of clinical preventive services: Flu shot past year, PPV shot ever, Colorectal cancer screening, and Mammogram past 2 years	%	Crude prevalence	27.7	NA	NA	24.3	31.4	3835	POINT (-76.29714751 36.8858584)	51710002600	PREVENT	COREW	CrdPrv	Core preventive services for older women
VA	Virginia	Norfolk	51710	51710002600	Unhealthy Behaviors	Current smoking among adults aged >=18 years	%	Crude prevalence	21.5	NA	NA	18	24.7	3835	POINT (-76.29714751 36.8858584)	51710002600	UNHBEH	CSMOKING	CrdPrv	Current Smoking
VA	Virginia	Norfolk	51710	51710002600	Prevention	Visits to dentist or dental clinic among adults aged >=18 years	%	Crude prevalence	53.7	NA	NA	49.2	58.7	3835	POINT (-76.29714751 36.8858584)	51710002600	PREVENT	DENTAL	CrdPrv	Dental Visit
VA	Virginia	Norfolk	51710	51710002600	Health Outcomes	Diagnosed diabetes among adults aged >=18 years	%	Crude prevalence	5	NA	NA	4.7	5.3	3835	POINT (-76.29714751 36.8858584)	51710002600	HLTHOUT	DIABETES	CrdPrv	Diabetes
VA	Virginia	Norfolk	51710	51710002600	Health Outcomes	High cholesterol among adults aged >=18 years who have been screened in the past 5 years	%	Crude prevalence	16.3	NA	NA	15.8	16.7	3835	POINT (-76.29714751 36.8858584)	51710002600	HLTHOUT	HIGHCHOL	CrdPrv	High Cholesterol
VA	Virginia	Norfolk	51710	51710002600	Health Outcomes	Chronic kidney disease among adults aged >=18 years	%	Crude prevalence	1.7	NA	NA	1.6	1.8	3835	POINT (-76.29714751 36.8858584)	51710002600	HLTHOUT	KIDNEY	CrdPrv	Chronic Kidney Disease
VA	Virginia	Norfolk	51710	51710002600	Unhealthy Behaviors	No leisure-time physical activity among adults aged >=18 years	%	Crude prevalence	23.3	NA	NA	20.2	25.5	3835	POINT (-76.29714751 36.8858584)	51710002600	UNHBEH	LPA	CrdPrv	Physical Inactivity
VA	Virginia	Norfolk	51710	51710002600	Prevention	Mammography use among women aged 50-74 years	%	Crude prevalence	82.4	NA	NA	80.6	84.1	3835	POINT (-76.29714751 36.8858584)	51710002600	PREVENT	MAMMOUSE	CrdPrv	Mammography
VA	Virginia	Norfolk	51710	51710002600	Health Outcomes	Mental health not good for >=14 days among adults aged >=18 years	%	Crude prevalence	23.7	NA	NA	20.7	25.4	3835	POINT (-76.29714751 36.8858584)	51710002600	HLTHOUT	MHLTH	CrdPrv	Mental Health
VA	Virginia	Norfolk	51710	51710002600	Unhealthy Behaviors	Obesity among adults aged >=18 years	%	Crude prevalence	32.4	NA	NA	29.5	34.4	3835	POINT (-76.29714751 36.8858584)	51710002600	UNHBEH	OBESITY	CrdPrv	Obesity
VA	Virginia	Norfolk	51710	51710002600	Health Outcomes	Physical health not good for >=14 days among adults aged >=18 years	%	Crude prevalence	10.8	NA	NA	9.5	11.8	3835	POINT (-76.29714751 36.8858584)	51710002600	HLTHOUT	PHLTH	CrdPrv	Physical Health
VA	Virginia	Norfolk	51710	51710002600	Unhealthy Behaviors	Sleeping less than 7 hours among adults aged >=18 years	%	Crude prevalence	40.8	NA	NA	37.4	42.9	3835	POINT (-76.29714751 36.8858584)	51710002600	UNHBEH	SLEEP	CrdPrv	Sleep <7 hours
VA	Virginia	Norfolk	51710	51710002600	Health Outcomes	Stroke among adults aged >=18 years	%	Crude prevalence	1.5	NA	NA	1.4	1.6	3835	POINT (-76.29714751 36.8858584)	51710002600	HLTHOUT	STROKE	CrdPrv	Stroke
VA	Virginia	Norfolk	51710	51710002600	Health Outcomes	All teeth lost among adults aged >=65 years	%	Crude prevalence	22.9	NA	NA	19.4	26.6	3835	POINT (-76.29714751 36.8858584)	51710002600	HLTHOUT	TEETHLOST	CrdPrv	Teeth Loss
VA	Virginia	Norfolk	51710	51710002700	Prevention	Current lack of health insurance among adults aged 18-64 years	%	Crude prevalence	23.4	NA	NA	21.3	26.2	2900	POINT (-76.29499413 36.87621432)	51710002700	PREVENT	ACCESS2	CrdPrv	Health Insurance
VA	Virginia	Norfolk	51710	51710002700	Health Outcomes	Arthritis among adults aged >=18 years	%	Crude prevalence	27.3	NA	NA	26.4	28.1	2900	POINT (-76.29499413 36.87621432)	51710002700	HLTHOUT	ARTHRITIS	CrdPrv	Arthritis
VA	Virginia	Norfolk	51710	51710002700	Unhealthy Behaviors	Binge drinking among adults aged >=18 years	%	Crude prevalence	14.9	NA	NA	14.5	15.5	2900	POINT (-76.29499413 36.87621432)	51710002700	UNHBEH	BINGE	CrdPrv	Binge Drinking
VA	Virginia	Norfolk	51710	51710002700	Health Outcomes	High blood pressure among adults aged >=18 years	%	Crude prevalence	44.3	NA	NA	43.4	45.3	2900	POINT (-76.29499413 36.87621432)	51710002700	HLTHOUT	BPHIGH	CrdPrv	High Blood Pressure
VA	Virginia	Norfolk	51710	51710002700	Prevention	Taking medicine for high blood pressure control among adults aged >=18 years with high blood pressure	%	Crude prevalence	76	NA	NA	75.2	76.8	2900	POINT (-76.29499413 36.87621432)	51710002700	PREVENT	BPMED	CrdPrv	Taking BP Medication
VA	Virginia	Norfolk	51710	51710002700	Health Outcomes	Cancer (excluding skin cancer) among adults aged >=18 years	%	Crude prevalence	5.2	NA	NA	5	5.4	2900	POINT (-76.29499413 36.87621432)	51710002700	HLTHOUT	CANCER	CrdPrv	Cancer (except skin)
VA	Virginia	Norfolk	51710	51710002700	Health Outcomes	Current asthma among adults aged >=18 years	%	Crude prevalence	11.9	NA	NA	11.3	12.5	2900	POINT (-76.29499413 36.87621432)	51710002700	HLTHOUT	CASTHMA	CrdPrv	Current Asthma
VA	Virginia	Norfolk	51710	51710002700	Prevention	Cervical cancer screening among adult women aged 21-65 years	%	Crude prevalence	84.8	NA	NA	83.1	86.3	2900	POINT (-76.29499413 36.87621432)	51710002700	PREVENT	CERVICAL	CrdPrv	Cervical Cancer Screening
VA	Virginia	Norfolk	51710	51710002700	Health Outcomes	Coronary heart disease among adults aged >=18 years	%	Crude prevalence	7.5	NA	NA	7.1	8	2900	POINT (-76.29499413 36.87621432)	51710002700	HLTHOUT	CHD	CrdPrv	Coronary Heart Disease
VA	Virginia	Norfolk	51710	51710002700	Prevention	Visits to doctor for routine checkup within the past year among adults aged >=18 years	%	Crude prevalence	82.7	NA	NA	82.1	83.2	2900	POINT (-76.29499413 36.87621432)	51710002700	PREVENT	CHECKUP	CrdPrv	Annual Checkup
VA	Virginia	Norfolk	51710	51710002700	Prevention	Cholesterol screening among adults aged >=18 years	%	Crude prevalence	83.3	NA	NA	82.2	84.4	2900	POINT (-76.29499413 36.87621432)	51710002700	PREVENT	CHOLSCREEN	CrdPrv	Cholesterol Screening
VA	Virginia	Norfolk	51710	51710002700	Prevention	Fecal occult blood test, sigmoidoscopy, or colonoscopy among adults aged 50-75 years	%	Crude prevalence	59.7	NA	NA	56.2	62.9	2900	POINT (-76.29499413 36.87621432)	51710002700	PREVENT	COLON_SCREEN	CrdPrv	Colorectal Cancer Screening
VA	Virginia	Norfolk	51710	51710002700	Health Outcomes	Chronic obstructive pulmonary disease among adults aged >=18 years	%	Crude prevalence	8.4	NA	NA	7.6	9.1	2900	POINT (-76.29499413 36.87621432)	51710002700	HLTHOUT	COPD	CrdPrv	COPD
VA	Virginia	Norfolk	51710	51710002700	Prevention	Older adult men aged >=65 years who are up to date on a core set of clinical preventive services: Flu shot past year, PPV shot ever, Colorectal cancer screening	%	Crude prevalence	28.7	NA	NA	24.6	33.1	2900	POINT (-76.29499413 36.87621432)	51710002700	PREVENT	COREM	CrdPrv	Core preventive services for older men
VA	Virginia	Norfolk	51710	51710002700	Prevention	Older adult women aged >=65 years who are up to date on a core set of clinical preventive services: Flu shot past year, PPV shot ever, Colorectal cancer screening, and Mammogram past 2 years	%	Crude prevalence	28.4	NA	NA	24.7	32.6	2900	POINT (-76.29499413 36.87621432)	51710002700	PREVENT	COREW	CrdPrv	Core preventive services for older women
VA	Virginia	Norfolk	51710	51710002700	Unhealthy Behaviors	Current smoking among adults aged >=18 years	%	Crude prevalence	26.4	NA	NA	24.2	28.6	2900	POINT (-76.29499413 36.87621432)	51710002700	UNHBEH	CSMOKING	CrdPrv	Current Smoking
VA	Virginia	Norfolk	51710	51710002700	Prevention	Visits to dentist or dental clinic among adults aged >=18 years	%	Crude prevalence	51	NA	NA	48.2	53.8	2900	POINT (-76.29499413 36.87621432)	51710002700	PREVENT	DENTAL	CrdPrv	Dental Visit
VA	Virginia	Norfolk	51710	51710002700	Health Outcomes	Diagnosed diabetes among adults aged >=18 years	%	Crude prevalence	17	NA	NA	16.2	17.8	2900	POINT (-76.29499413 36.87621432)	51710002700	HLTHOUT	DIABETES	CrdPrv	Diabetes
VA	Virginia	Norfolk	51710	51710002700	Health Outcomes	High cholesterol among adults aged >=18 years who have been screened in the past 5 years	%	Crude prevalence	33.2	NA	NA	32.4	33.9	2900	POINT (-76.29499413 36.87621432)	51710002700	HLTHOUT	HIGHCHOL	CrdPrv	High Cholesterol
VA	Virginia	Norfolk	51710	51710002700	Health Outcomes	Chronic kidney disease among adults aged >=18 years	%	Crude prevalence	3.9	NA	NA	3.8	4.2	2900	POINT (-76.29499413 36.87621432)	51710002700	HLTHOUT	KIDNEY	CrdPrv	Chronic Kidney Disease
VA	Virginia	Norfolk	51710	51710002700	Unhealthy Behaviors	No leisure-time physical activity among adults aged >=18 years	%	Crude prevalence	32.9	NA	NA	30.3	34.9	2900	POINT (-76.29499413 36.87621432)	51710002700	UNHBEH	LPA	CrdPrv	Physical Inactivity
VA	Virginia	Norfolk	51710	51710002700	Prevention	Mammography use among women aged 50-74 years	%	Crude prevalence	84.1	NA	NA	81.7	86	2900	POINT (-76.29499413 36.87621432)	51710002700	PREVENT	MAMMOUSE	CrdPrv	Mammography
VA	Virginia	Norfolk	51710	51710002700	Health Outcomes	Mental health not good for >=14 days among adults aged >=18 years	%	Crude prevalence	18.3	NA	NA	16.9	19.6	2900	POINT (-76.29499413 36.87621432)	51710002700	HLTHOUT	MHLTH	CrdPrv	Mental Health
VA	Virginia	Norfolk	51710	51710002700	Unhealthy Behaviors	Obesity among adults aged >=18 years	%	Crude prevalence	46.2	NA	NA	45.1	47.1	2900	POINT (-76.29499413 36.87621432)	51710002700	UNHBEH	OBESITY	CrdPrv	Obesity
VA	Virginia	Norfolk	51710	51710002700	Health Outcomes	Physical health not good for >=14 days among adults aged >=18 years	%	Crude prevalence	16.8	NA	NA	15.6	17.9	2900	POINT (-76.29499413 36.87621432)	51710002700	HLTHOUT	PHLTH	CrdPrv	Physical Health
VA	Virginia	Norfolk	51710	51710002700	Unhealthy Behaviors	Sleeping less than 7 hours among adults aged >=18 years	%	Crude prevalence	46	NA	NA	44.8	46.9	2900	POINT (-76.29499413 36.87621432)	51710002700	UNHBEH	SLEEP	CrdPrv	Sleep <7 hours
VA	Virginia	Norfolk	51710	51710002700	Health Outcomes	Stroke among adults aged >=18 years	%	Crude prevalence	5.3	NA	NA	4.9	5.7	2900	POINT (-76.29499413 36.87621432)	51710002700	HLTHOUT	STROKE	CrdPrv	Stroke
VA	Virginia	Norfolk	51710	51710002700	Health Outcomes	All teeth lost among adults aged >=65 years	%	Crude prevalence	25.5	NA	NA	20.2	31.2	2900	POINT (-76.29499413 36.87621432)	51710002700	HLTHOUT	TEETHLOST	CrdPrv	Teeth Loss
VA	Virginia	Norfolk	51710	51710002800	Prevention	Current lack of health insurance among adults aged 18-64 years	%	Crude prevalence	12.6	NA	NA	11.1	14.3	4151	POINT (-76.28510779 36.88518571)	51710002800	PREVENT	ACCESS2	CrdPrv	Health Insurance
VA	Virginia	Norfolk	51710	51710002800	Health Outcomes	Arthritis among adults aged >=18 years	%	Crude prevalence	22.8	NA	NA	22	23.5	4151	POINT (-76.28510779 36.88518571)	51710002800	HLTHOUT	ARTHRITIS	CrdPrv	Arthritis
VA	Virginia	Norfolk	51710	51710002800	Unhealthy Behaviors	Binge drinking among adults aged >=18 years	%	Crude prevalence	19.8	NA	NA	19.2	20.5	4151	POINT (-76.28510779 36.88518571)	51710002800	UNHBEH	BINGE	CrdPrv	Binge Drinking
VA	Virginia	Norfolk	51710	51710002800	Health Outcomes	High blood pressure among adults aged >=18 years	%	Crude prevalence	32.2	NA	NA	31.4	33	4151	POINT (-76.28510779 36.88518571)	51710002800	HLTHOUT	BPHIGH	CrdPrv	High Blood Pressure
VA	Virginia	Norfolk	51710	51710002800	Prevention	Taking medicine for high blood pressure control among adults aged >=18 years with high blood pressure	%	Crude prevalence	74.2	NA	NA	73.5	75	4151	POINT (-76.28510779 36.88518571)	51710002800	PREVENT	BPMED	CrdPrv	Taking BP Medication
VA	Virginia	Norfolk	51710	51710002800	Health Outcomes	Cancer (excluding skin cancer) among adults aged >=18 years	%	Crude prevalence	6.2	NA	NA	6	6.4	4151	POINT (-76.28510779 36.88518571)	51710002800	HLTHOUT	CANCER	CrdPrv	Cancer (except skin)
VA	Virginia	Norfolk	51710	51710002800	Health Outcomes	Current asthma among adults aged >=18 years	%	Crude prevalence	9	NA	NA	8.5	9.4	4151	POINT (-76.28510779 36.88518571)	51710002800	HLTHOUT	CASTHMA	CrdPrv	Current Asthma
VA	Virginia	Norfolk	51710	51710002800	Prevention	Cervical cancer screening among adult women aged 21-65 years	%	Crude prevalence	87.7	NA	NA	85.9	89.1	4151	POINT (-76.28510779 36.88518571)	51710002800	PREVENT	CERVICAL	CrdPrv	Cervical Cancer Screening
VA	Virginia	Norfolk	51710	51710002800	Health Outcomes	Coronary heart disease among adults aged >=18 years	%	Crude prevalence	5.4	NA	NA	5	5.8	4151	POINT (-76.28510779 36.88518571)	51710002800	HLTHOUT	CHD	CrdPrv	Coronary Heart Disease
VA	Virginia	Norfolk	51710	51710002800	Prevention	Visits to doctor for routine checkup within the past year among adults aged >=18 years	%	Crude prevalence	79.4	NA	NA	78.8	79.9	4151	POINT (-76.28510779 36.88518571)	51710002800	PREVENT	CHECKUP	CrdPrv	Annual Checkup
VA	Virginia	Norfolk	51710	51710002800	Prevention	Cholesterol screening among adults aged >=18 years	%	Crude prevalence	85.1	NA	NA	83.9	86.2	4151	POINT (-76.28510779 36.88518571)	51710002800	PREVENT	CHOLSCREEN	CrdPrv	Cholesterol Screening
VA	Virginia	Norfolk	51710	51710002800	Prevention	Fecal occult blood test, sigmoidoscopy, or colonoscopy among adults aged 50-75 years	%	Crude prevalence	69.4	NA	NA	67.3	71.3	4151	POINT (-76.28510779 36.88518571)	51710002800	PREVENT	COLON_SCREEN	CrdPrv	Colorectal Cancer Screening
VA	Virginia	Norfolk	51710	51710002800	Health Outcomes	Chronic obstructive pulmonary disease among adults aged >=18 years	%	Crude prevalence	5.3	NA	NA	4.7	5.9	4151	POINT (-76.28510779 36.88518571)	51710002800	HLTHOUT	COPD	CrdPrv	COPD
VA	Virginia	Norfolk	51710	51710002800	Prevention	Older adult men aged >=65 years who are up to date on a core set of clinical preventive services: Flu shot past year, PPV shot ever, Colorectal cancer screening	%	Crude prevalence	40.6	NA	NA	36.8	44.3	4151	POINT (-76.28510779 36.88518571)	51710002800	PREVENT	COREM	CrdPrv	Core preventive services for older men
VA	Virginia	Norfolk	51710	51710002800	Prevention	Older adult women aged >=65 years who are up to date on a core set of clinical preventive services: Flu shot past year, PPV shot ever, Colorectal cancer screening, and Mammogram past 2 years	%	Crude prevalence	37.1	NA	NA	33.5	40.8	4151	POINT (-76.28510779 36.88518571)	51710002800	PREVENT	COREW	CrdPrv	Core preventive services for older women
VA	Virginia	Norfolk	51710	51710002800	Unhealthy Behaviors	Current smoking among adults aged >=18 years	%	Crude prevalence	15.9	NA	NA	13.8	18.3	4151	POINT (-76.28510779 36.88518571)	51710002800	UNHBEH	CSMOKING	CrdPrv	Current Smoking
VA	Virginia	Norfolk	51710	51710002800	Prevention	Visits to dentist or dental clinic among adults aged >=18 years	%	Crude prevalence	72.3	NA	NA	69.5	74.6	4151	POINT (-76.28510779 36.88518571)	51710002800	PREVENT	DENTAL	CrdPrv	Dental Visit
VA	Virginia	Norfolk	51710	51710002800	Health Outcomes	Diagnosed diabetes among adults aged >=18 years	%	Crude prevalence	9.7	NA	NA	9.2	10.2	4151	POINT (-76.28510779 36.88518571)	51710002800	HLTHOUT	DIABETES	CrdPrv	Diabetes
VA	Virginia	Norfolk	51710	51710002800	Health Outcomes	High cholesterol among adults aged >=18 years who have been screened in the past 5 years	%	Crude prevalence	31.2	NA	NA	30.6	31.9	4151	POINT (-76.28510779 36.88518571)	51710002800	HLTHOUT	HIGHCHOL	CrdPrv	High Cholesterol
VA	Virginia	Norfolk	51710	51710002800	Health Outcomes	Chronic kidney disease among adults aged >=18 years	%	Crude prevalence	2.6	NA	NA	2.5	2.7	4151	POINT (-76.28510779 36.88518571)	51710002800	HLTHOUT	KIDNEY	CrdPrv	Chronic Kidney Disease
VA	Virginia	Norfolk	51710	51710002800	Unhealthy Behaviors	No leisure-time physical activity among adults aged >=18 years	%	Crude prevalence	19	NA	NA	17.2	20.9	4151	POINT (-76.28510779 36.88518571)	51710002800	UNHBEH	LPA	CrdPrv	Physical Inactivity
VA	Virginia	Norfolk	51710	51710002800	Prevention	Mammography use among women aged 50-74 years	%	Crude prevalence	82.4	NA	NA	80.4	84.3	4151	POINT (-76.28510779 36.88518571)	51710002800	PREVENT	MAMMOUSE	CrdPrv	Mammography
VA	Virginia	Norfolk	51710	51710002800	Health Outcomes	Mental health not good for >=14 days among adults aged >=18 years	%	Crude prevalence	12.5	NA	NA	10.8	13.8	4151	POINT (-76.28510779 36.88518571)	51710002800	HLTHOUT	MHLTH	CrdPrv	Mental Health
VA	Virginia	Norfolk	51710	51710002800	Unhealthy Behaviors	Obesity among adults aged >=18 years	%	Crude prevalence	33.2	NA	NA	32	34.3	4151	POINT (-76.28510779 36.88518571)	51710002800	UNHBEH	OBESITY	CrdPrv	Obesity
VA	Virginia	Norfolk	51710	51710002800	Health Outcomes	Physical health not good for >=14 days among adults aged >=18 years	%	Crude prevalence	10.1	NA	NA	9.1	11.3	4151	POINT (-76.28510779 36.88518571)	51710002800	HLTHOUT	PHLTH	CrdPrv	Physical Health
VA	Virginia	Norfolk	51710	51710002800	Unhealthy Behaviors	Sleeping less than 7 hours among adults aged >=18 years	%	Crude prevalence	35.1	NA	NA	32.8	36.7	4151	POINT (-76.28510779 36.88518571)	51710002800	UNHBEH	SLEEP	CrdPrv	Sleep <7 hours
VA	Virginia	Norfolk	51710	51710002800	Health Outcomes	Stroke among adults aged >=18 years	%	Crude prevalence	3	NA	NA	2.8	3.2	4151	POINT (-76.28510779 36.88518571)	51710002800	HLTHOUT	STROKE	CrdPrv	Stroke
VA	Virginia	Norfolk	51710	51710002800	Health Outcomes	All teeth lost among adults aged >=65 years	%	Crude prevalence	10.8	NA	NA	7.9	14.3	4151	POINT (-76.28510779 36.88518571)	51710002800	HLTHOUT	TEETHLOST	CrdPrv	Teeth Loss
VA	Virginia	Norfolk	51710	51710002900	Prevention	Current lack of health insurance among adults aged 18-64 years	%	Crude prevalence	23.2	NA	NA	20.6	26.2	3973	POINT (-76.28102761 36.87471555)	51710002900	PREVENT	ACCESS2	CrdPrv	Health Insurance
VA	Virginia	Norfolk	51710	51710002900	Health Outcomes	Arthritis among adults aged >=18 years	%	Crude prevalence	26.8	NA	NA	25.7	27.6	3973	POINT (-76.28102761 36.87471555)	51710002900	HLTHOUT	ARTHRITIS	CrdPrv	Arthritis
VA	Virginia	Norfolk	51710	51710002900	Unhealthy Behaviors	Binge drinking among adults aged >=18 years	%	Crude prevalence	14.5	NA	NA	14	14.9	3973	POINT (-76.28102761 36.87471555)	51710002900	UNHBEH	BINGE	CrdPrv	Binge Drinking
VA	Virginia	Norfolk	51710	51710002900	Health Outcomes	High blood pressure among adults aged >=18 years	%	Crude prevalence	43.6	NA	NA	42.6	44.5	3973	POINT (-76.28102761 36.87471555)	51710002900	HLTHOUT	BPHIGH	CrdPrv	High Blood Pressure
VA	Virginia	Norfolk	51710	51710002900	Prevention	Taking medicine for high blood pressure control among adults aged >=18 years with high blood pressure	%	Crude prevalence	74.9	NA	NA	74.1	75.7	3973	POINT (-76.28102761 36.87471555)	51710002900	PREVENT	BPMED	CrdPrv	Taking BP Medication
VA	Virginia	Norfolk	51710	51710002900	Health Outcomes	Cancer (excluding skin cancer) among adults aged >=18 years	%	Crude prevalence	4.8	NA	NA	4.7	5	3973	POINT (-76.28102761 36.87471555)	51710002900	HLTHOUT	CANCER	CrdPrv	Cancer (except skin)
VA	Virginia	Norfolk	51710	51710002900	Health Outcomes	Current asthma among adults aged >=18 years	%	Crude prevalence	12.6	NA	NA	12.1	13.1	3973	POINT (-76.28102761 36.87471555)	51710002900	HLTHOUT	CASTHMA	CrdPrv	Current Asthma
VA	Virginia	Norfolk	51710	51710002900	Prevention	Cervical cancer screening among adult women aged 21-65 years	%	Crude prevalence	84.6	NA	NA	83.1	86.2	3973	POINT (-76.28102761 36.87471555)	51710002900	PREVENT	CERVICAL	CrdPrv	Cervical Cancer Screening
VA	Virginia	Norfolk	51710	51710002900	Health Outcomes	Coronary heart disease among adults aged >=18 years	%	Crude prevalence	6.9	NA	NA	6.5	7.4	3973	POINT (-76.28102761 36.87471555)	51710002900	HLTHOUT	CHD	CrdPrv	Coronary Heart Disease
VA	Virginia	Norfolk	51710	51710002900	Prevention	Visits to doctor for routine checkup within the past year among adults aged >=18 years	%	Crude prevalence	82.8	NA	NA	82.2	83.3	3973	POINT (-76.28102761 36.87471555)	51710002900	PREVENT	CHECKUP	CrdPrv	Annual Checkup
VA	Virginia	Norfolk	51710	51710002900	Prevention	Cholesterol screening among adults aged >=18 years	%	Crude prevalence	83.4	NA	NA	82.2	84.4	3973	POINT (-76.28102761 36.87471555)	51710002900	PREVENT	CHOLSCREEN	CrdPrv	Cholesterol Screening
VA	Virginia	Norfolk	51710	51710002900	Prevention	Fecal occult blood test, sigmoidoscopy, or colonoscopy among adults aged 50-75 years	%	Crude prevalence	57.8	NA	NA	54.5	60.9	3973	POINT (-76.28102761 36.87471555)	51710002900	PREVENT	COLON_SCREEN	CrdPrv	Colorectal Cancer Screening
VA	Virginia	Norfolk	51710	51710002900	Health Outcomes	Chronic obstructive pulmonary disease among adults aged >=18 years	%	Crude prevalence	8.4	NA	NA	7.5	9.2	3973	POINT (-76.28102761 36.87471555)	51710002900	HLTHOUT	COPD	CrdPrv	COPD
VA	Virginia	Norfolk	51710	51710002900	Prevention	Older adult men aged >=65 years who are up to date on a core set of clinical preventive services: Flu shot past year, PPV shot ever, Colorectal cancer screening	%	Crude prevalence	28.7	NA	NA	24.6	33.1	3973	POINT (-76.28102761 36.87471555)	51710002900	PREVENT	COREM	CrdPrv	Core preventive services for older men
VA	Virginia	Norfolk	51710	51710002900	Prevention	Older adult women aged >=65 years who are up to date on a core set of clinical preventive services: Flu shot past year, PPV shot ever, Colorectal cancer screening, and Mammogram past 2 years	%	Crude prevalence	27.5	NA	NA	24.1	31.2	3973	POINT (-76.28102761 36.87471555)	51710002900	PREVENT	COREW	CrdPrv	Core preventive services for older women
VA	Virginia	Norfolk	51710	51710002900	Unhealthy Behaviors	Current smoking among adults aged >=18 years	%	Crude prevalence	27.1	NA	NA	24.7	29.2	3973	POINT (-76.28102761 36.87471555)	51710002900	UNHBEH	CSMOKING	CrdPrv	Current Smoking
VA	Virginia	Norfolk	51710	51710002900	Prevention	Visits to dentist or dental clinic among adults aged >=18 years	%	Crude prevalence	50.4	NA	NA	47.4	53.2	3973	POINT (-76.28102761 36.87471555)	51710002900	PREVENT	DENTAL	CrdPrv	Dental Visit
VA	Virginia	Norfolk	51710	51710002900	Health Outcomes	Diagnosed diabetes among adults aged >=18 years	%	Crude prevalence	16.4	NA	NA	15.6	17.2	3973	POINT (-76.28102761 36.87471555)	51710002900	HLTHOUT	DIABETES	CrdPrv	Diabetes
VA	Virginia	Norfolk	51710	51710002900	Health Outcomes	High cholesterol among adults aged >=18 years who have been screened in the past 5 years	%	Crude prevalence	32.2	NA	NA	31.4	32.9	3973	POINT (-76.28102761 36.87471555)	51710002900	HLTHOUT	HIGHCHOL	CrdPrv	High Cholesterol
VA	Virginia	Norfolk	51710	51710002900	Health Outcomes	Chronic kidney disease among adults aged >=18 years	%	Crude prevalence	3.8	NA	NA	3.6	4	3973	POINT (-76.28102761 36.87471555)	51710002900	HLTHOUT	KIDNEY	CrdPrv	Chronic Kidney Disease
VA	Virginia	Norfolk	51710	51710002900	Unhealthy Behaviors	No leisure-time physical activity among adults aged >=18 years	%	Crude prevalence	32.8	NA	NA	30.2	34.8	3973	POINT (-76.28102761 36.87471555)	51710002900	UNHBEH	LPA	CrdPrv	Physical Inactivity
VA	Virginia	Norfolk	51710	51710002900	Prevention	Mammography use among women aged 50-74 years	%	Crude prevalence	84.2	NA	NA	82.2	86.3	3973	POINT (-76.28102761 36.87471555)	51710002900	PREVENT	MAMMOUSE	CrdPrv	Mammography
VA	Virginia	Norfolk	51710	51710002900	Health Outcomes	Mental health not good for >=14 days among adults aged >=18 years	%	Crude prevalence	19.2	NA	NA	18	20.5	3973	POINT (-76.28102761 36.87471555)	51710002900	HLTHOUT	MHLTH	CrdPrv	Mental Health
VA	Virginia	Norfolk	51710	51710002900	Unhealthy Behaviors	Obesity among adults aged >=18 years	%	Crude prevalence	47	NA	NA	45.8	47.9	3973	POINT (-76.28102761 36.87471555)	51710002900	UNHBEH	OBESITY	CrdPrv	Obesity
VA	Virginia	Norfolk	51710	51710002900	Health Outcomes	Physical health not good for >=14 days among adults aged >=18 years	%	Crude prevalence	17.2	NA	NA	16.1	18	3973	POINT (-76.28102761 36.87471555)	51710002900	HLTHOUT	PHLTH	CrdPrv	Physical Health
VA	Virginia	Norfolk	51710	51710002900	Unhealthy Behaviors	Sleeping less than 7 hours among adults aged >=18 years	%	Crude prevalence	46.4	NA	NA	45.2	47.6	3973	POINT (-76.28102761 36.87471555)	51710002900	UNHBEH	SLEEP	CrdPrv	Sleep <7 hours
VA	Virginia	Norfolk	51710	51710002900	Health Outcomes	Stroke among adults aged >=18 years	%	Crude prevalence	5.1	NA	NA	4.7	5.5	3973	POINT (-76.28102761 36.87471555)	51710002900	HLTHOUT	STROKE	CrdPrv	Stroke
VA	Virginia	Norfolk	51710	51710002900	Health Outcomes	All teeth lost among adults aged >=65 years	%	Crude prevalence	25.9	NA	NA	19.7	32.1	3973	POINT (-76.28102761 36.87471555)	51710002900	HLTHOUT	TEETHLOST	CrdPrv	Teeth Loss
VA	Virginia	Norfolk	51710	51710003000	Prevention	Current lack of health insurance among adults aged 18-64 years	%	Crude prevalence	14.6	NA	NA	12.4	17	1934	POINT (-76.26823836 36.8775901)	51710003000	PREVENT	ACCESS2	CrdPrv	Health Insurance
VA	Virginia	Norfolk	51710	51710003000	Health Outcomes	Arthritis among adults aged >=18 years	%	Crude prevalence	24.9	NA	NA	23.7	26.2	1934	POINT (-76.26823836 36.8775901)	51710003000	HLTHOUT	ARTHRITIS	CrdPrv	Arthritis
VA	Virginia	Norfolk	51710	51710003000	Unhealthy Behaviors	Binge drinking among adults aged >=18 years	%	Crude prevalence	19.3	NA	NA	18.7	19.8	1934	POINT (-76.26823836 36.8775901)	51710003000	UNHBEH	BINGE	CrdPrv	Binge Drinking
VA	Virginia	Norfolk	51710	51710003000	Health Outcomes	High blood pressure among adults aged >=18 years	%	Crude prevalence	34.2	NA	NA	33.3	35.1	1934	POINT (-76.26823836 36.8775901)	51710003000	HLTHOUT	BPHIGH	CrdPrv	High Blood Pressure
VA	Virginia	Norfolk	51710	51710003000	Prevention	Taking medicine for high blood pressure control among adults aged >=18 years with high blood pressure	%	Crude prevalence	73.6	NA	NA	72.9	74.4	1934	POINT (-76.26823836 36.8775901)	51710003000	PREVENT	BPMED	CrdPrv	Taking BP Medication
VA	Virginia	Norfolk	51710	51710003000	Health Outcomes	Cancer (excluding skin cancer) among adults aged >=18 years	%	Crude prevalence	6.1	NA	NA	5.9	6.4	1934	POINT (-76.26823836 36.8775901)	51710003000	HLTHOUT	CANCER	CrdPrv	Cancer (except skin)
VA	Virginia	Norfolk	51710	51710003000	Health Outcomes	Current asthma among adults aged >=18 years	%	Crude prevalence	9.4	NA	NA	9	10	1934	POINT (-76.26823836 36.8775901)	51710003000	HLTHOUT	CASTHMA	CrdPrv	Current Asthma
VA	Virginia	Norfolk	51710	51710003000	Prevention	Cervical cancer screening among adult women aged 21-65 years	%	Crude prevalence	87.3	NA	NA	85.5	89	1934	POINT (-76.26823836 36.8775901)	51710003000	PREVENT	CERVICAL	CrdPrv	Cervical Cancer Screening
VA	Virginia	Norfolk	51710	51710003000	Health Outcomes	Coronary heart disease among adults aged >=18 years	%	Crude prevalence	5.9	NA	NA	5.4	6.4	1934	POINT (-76.26823836 36.8775901)	51710003000	HLTHOUT	CHD	CrdPrv	Coronary Heart Disease
VA	Virginia	Norfolk	51710	51710003000	Prevention	Visits to doctor for routine checkup within the past year among adults aged >=18 years	%	Crude prevalence	79.3	NA	NA	78.6	80	1934	POINT (-76.26823836 36.8775901)	51710003000	PREVENT	CHECKUP	CrdPrv	Annual Checkup
VA	Virginia	Norfolk	51710	51710003000	Prevention	Cholesterol screening among adults aged >=18 years	%	Crude prevalence	85.1	NA	NA	84.2	85.9	1934	POINT (-76.26823836 36.8775901)	51710003000	PREVENT	CHOLSCREEN	CrdPrv	Cholesterol Screening
VA	Virginia	Norfolk	51710	51710003000	Prevention	Fecal occult blood test, sigmoidoscopy, or colonoscopy among adults aged 50-75 years	%	Crude prevalence	66.6	NA	NA	63.1	69.7	1934	POINT (-76.26823836 36.8775901)	51710003000	PREVENT	COLON_SCREEN	CrdPrv	Colorectal Cancer Screening
VA	Virginia	Norfolk	51710	51710003000	Health Outcomes	Chronic obstructive pulmonary disease among adults aged >=18 years	%	Crude prevalence	6.4	NA	NA	5.5	7.4	1934	POINT (-76.26823836 36.8775901)	51710003000	HLTHOUT	COPD	CrdPrv	COPD
VA	Virginia	Norfolk	51710	51710003000	Prevention	Older adult men aged >=65 years who are up to date on a core set of clinical preventive services: Flu shot past year, PPV shot ever, Colorectal cancer screening	%	Crude prevalence	39.5	NA	NA	33.7	44.8	1934	POINT (-76.26823836 36.8775901)	51710003000	PREVENT	COREM	CrdPrv	Core preventive services for older men
VA	Virginia	Norfolk	51710	51710003000	Prevention	Older adult women aged >=65 years who are up to date on a core set of clinical preventive services: Flu shot past year, PPV shot ever, Colorectal cancer screening, and Mammogram past 2 years	%	Crude prevalence	37.6	NA	NA	33	42.7	1934	POINT (-76.26823836 36.8775901)	51710003000	PREVENT	COREW	CrdPrv	Core preventive services for older women
VA	Virginia	Norfolk	51710	51710003000	Unhealthy Behaviors	Current smoking among adults aged >=18 years	%	Crude prevalence	18.9	NA	NA	16.4	21.4	1934	POINT (-76.26823836 36.8775901)	51710003000	UNHBEH	CSMOKING	CrdPrv	Current Smoking
VA	Virginia	Norfolk	51710	51710003000	Prevention	Visits to dentist or dental clinic among adults aged >=18 years	%	Crude prevalence	68.5	NA	NA	65.6	71.4	1934	POINT (-76.26823836 36.8775901)	51710003000	PREVENT	DENTAL	CrdPrv	Dental Visit
VA	Virginia	Norfolk	51710	51710003000	Health Outcomes	Diagnosed diabetes among adults aged >=18 years	%	Crude prevalence	10.7	NA	NA	9.9	11.4	1934	POINT (-76.26823836 36.8775901)	51710003000	HLTHOUT	DIABETES	CrdPrv	Diabetes
VA	Virginia	Norfolk	51710	51710003000	Health Outcomes	High cholesterol among adults aged >=18 years who have been screened in the past 5 years	%	Crude prevalence	33.3	NA	NA	32.6	33.9	1934	POINT (-76.26823836 36.8775901)	51710003000	HLTHOUT	HIGHCHOL	CrdPrv	High Cholesterol
VA	Virginia	Norfolk	51710	51710003000	Health Outcomes	Chronic kidney disease among adults aged >=18 years	%	Crude prevalence	2.7	NA	NA	2.6	2.9	1934	POINT (-76.26823836 36.8775901)	51710003000	HLTHOUT	KIDNEY	CrdPrv	Chronic Kidney Disease
VA	Virginia	Norfolk	51710	51710003000	Unhealthy Behaviors	No leisure-time physical activity among adults aged >=18 years	%	Crude prevalence	21.8	NA	NA	19.7	24.2	1934	POINT (-76.26823836 36.8775901)	51710003000	UNHBEH	LPA	CrdPrv	Physical Inactivity
VA	Virginia	Norfolk	51710	51710003000	Prevention	Mammography use among women aged 50-74 years	%	Crude prevalence	81.1	NA	NA	77.9	83.8	1934	POINT (-76.26823836 36.8775901)	51710003000	PREVENT	MAMMOUSE	CrdPrv	Mammography
VA	Virginia	Norfolk	51710	51710003000	Health Outcomes	Mental health not good for >=14 days among adults aged >=18 years	%	Crude prevalence	13.7	NA	NA	12.4	15.5	1934	POINT (-76.26823836 36.8775901)	51710003000	HLTHOUT	MHLTH	CrdPrv	Mental Health
VA	Virginia	Norfolk	51710	51710003000	Unhealthy Behaviors	Obesity among adults aged >=18 years	%	Crude prevalence	36.2	NA	NA	35	37.7	1934	POINT (-76.26823836 36.8775901)	51710003000	UNHBEH	OBESITY	CrdPrv	Obesity
VA	Virginia	Norfolk	51710	51710003000	Health Outcomes	Physical health not good for >=14 days among adults aged >=18 years	%	Crude prevalence	11.9	NA	NA	10.7	13.7	1934	POINT (-76.26823836 36.8775901)	51710003000	HLTHOUT	PHLTH	CrdPrv	Physical Health
VA	Virginia	Norfolk	51710	51710003000	Unhealthy Behaviors	Sleeping less than 7 hours among adults aged >=18 years	%	Crude prevalence	36.7	NA	NA	35.3	38.8	1934	POINT (-76.26823836 36.8775901)	51710003000	UNHBEH	SLEEP	CrdPrv	Sleep <7 hours
VA	Virginia	Norfolk	51710	51710003000	Health Outcomes	Stroke among adults aged >=18 years	%	Crude prevalence	3.1	NA	NA	2.8	3.5	1934	POINT (-76.26823836 36.8775901)	51710003000	HLTHOUT	STROKE	CrdPrv	Stroke
VA	Virginia	Norfolk	51710	51710003000	Health Outcomes	All teeth lost among adults aged >=65 years	%	Crude prevalence	11.5	NA	NA	7.8	15.8	1934	POINT (-76.26823836 36.8775901)	51710003000	HLTHOUT	TEETHLOST	CrdPrv	Teeth Loss
VA	Virginia	Norfolk	51710	51710003100	Prevention	Current lack of health insurance among adults aged 18-64 years	%	Crude prevalence	20.1	NA	NA	17.2	22.7	3116	POINT (-76.25701303 36.88196157)	51710003100	PREVENT	ACCESS2	CrdPrv	Health Insurance
VA	Virginia	Norfolk	51710	51710003100	Health Outcomes	Arthritis among adults aged >=18 years	%	Crude prevalence	27.8	NA	NA	26.7	28.8	3116	POINT (-76.25701303 36.88196157)	51710003100	HLTHOUT	ARTHRITIS	CrdPrv	Arthritis
VA	Virginia	Norfolk	51710	51710003100	Unhealthy Behaviors	Binge drinking among adults aged >=18 years	%	Crude prevalence	15.9	NA	NA	15.4	16.4	3116	POINT (-76.25701303 36.88196157)	51710003100	UNHBEH	BINGE	CrdPrv	Binge Drinking
VA	Virginia	Norfolk	51710	51710003100	Health Outcomes	High blood pressure among adults aged >=18 years	%	Crude prevalence	42.1	NA	NA	41	43.2	3116	POINT (-76.25701303 36.88196157)	51710003100	HLTHOUT	BPHIGH	CrdPrv	High Blood Pressure
VA	Virginia	Norfolk	51710	51710003100	Prevention	Taking medicine for high blood pressure control among adults aged >=18 years with high blood pressure	%	Crude prevalence	77	NA	NA	76.1	77.8	3116	POINT (-76.25701303 36.88196157)	51710003100	PREVENT	BPMED	CrdPrv	Taking BP Medication
VA	Virginia	Norfolk	51710	51710003100	Health Outcomes	Cancer (excluding skin cancer) among adults aged >=18 years	%	Crude prevalence	6.1	NA	NA	5.9	6.3	3116	POINT (-76.25701303 36.88196157)	51710003100	HLTHOUT	CANCER	CrdPrv	Cancer (except skin)
VA	Virginia	Norfolk	51710	51710003100	Health Outcomes	Current asthma among adults aged >=18 years	%	Crude prevalence	11	NA	NA	10.4	11.8	3116	POINT (-76.25701303 36.88196157)	51710003100	HLTHOUT	CASTHMA	CrdPrv	Current Asthma
VA	Virginia	Norfolk	51710	51710003100	Prevention	Cervical cancer screening among adult women aged 21-65 years	%	Crude prevalence	85.4	NA	NA	83.6	87.1	3116	POINT (-76.25701303 36.88196157)	51710003100	PREVENT	CERVICAL	CrdPrv	Cervical Cancer Screening
VA	Virginia	Norfolk	51710	51710003100	Health Outcomes	Coronary heart disease among adults aged >=18 years	%	Crude prevalence	7.3	NA	NA	6.8	7.9	3116	POINT (-76.25701303 36.88196157)	51710003100	HLTHOUT	CHD	CrdPrv	Coronary Heart Disease
VA	Virginia	Norfolk	51710	51710003100	Prevention	Visits to doctor for routine checkup within the past year among adults aged >=18 years	%	Crude prevalence	81.7	NA	NA	81.1	82.2	3116	POINT (-76.25701303 36.88196157)	51710003100	PREVENT	CHECKUP	CrdPrv	Annual Checkup
VA	Virginia	Norfolk	51710	51710003100	Prevention	Cholesterol screening among adults aged >=18 years	%	Crude prevalence	84.2	NA	NA	83	85.3	3116	POINT (-76.25701303 36.88196157)	51710003100	PREVENT	CHOLSCREEN	CrdPrv	Cholesterol Screening
VA	Virginia	Norfolk	51710	51710003100	Prevention	Fecal occult blood test, sigmoidoscopy, or colonoscopy among adults aged 50-75 years	%	Crude prevalence	63.3	NA	NA	59.8	66.5	3116	POINT (-76.25701303 36.88196157)	51710003100	PREVENT	COLON_SCREEN	CrdPrv	Colorectal Cancer Screening
VA	Virginia	Norfolk	51710	51710003100	Health Outcomes	Chronic obstructive pulmonary disease among adults aged >=18 years	%	Crude prevalence	8.1	NA	NA	7.3	9	3116	POINT (-76.25701303 36.88196157)	51710003100	HLTHOUT	COPD	CrdPrv	COPD
VA	Virginia	Norfolk	51710	51710003100	Prevention	Older adult men aged >=65 years who are up to date on a core set of clinical preventive services: Flu shot past year, PPV shot ever, Colorectal cancer screening	%	Crude prevalence	33	NA	NA	28.3	38.2	3116	POINT (-76.25701303 36.88196157)	51710003100	PREVENT	COREM	CrdPrv	Core preventive services for older men
VA	Virginia	Norfolk	51710	51710003100	Prevention	Older adult women aged >=65 years who are up to date on a core set of clinical preventive services: Flu shot past year, PPV shot ever, Colorectal cancer screening, and Mammogram past 2 years	%	Crude prevalence	32	NA	NA	27.7	36.7	3116	POINT (-76.25701303 36.88196157)	51710003100	PREVENT	COREW	CrdPrv	Core preventive services for older women
VA	Virginia	Norfolk	51710	51710003100	Unhealthy Behaviors	Current smoking among adults aged >=18 years	%	Crude prevalence	23.5	NA	NA	21.2	26	3116	POINT (-76.25701303 36.88196157)	51710003100	UNHBEH	CSMOKING	CrdPrv	Current Smoking
VA	Virginia	Norfolk	51710	51710003100	Prevention	Visits to dentist or dental clinic among adults aged >=18 years	%	Crude prevalence	57.7	NA	NA	54.5	60.6	3116	POINT (-76.25701303 36.88196157)	51710003100	PREVENT	DENTAL	CrdPrv	Dental Visit
VA	Virginia	Norfolk	51710	51710003100	Health Outcomes	Diagnosed diabetes among adults aged >=18 years	%	Crude prevalence	15	NA	NA	14.1	15.9	3116	POINT (-76.25701303 36.88196157)	51710003100	HLTHOUT	DIABETES	CrdPrv	Diabetes
VA	Virginia	Norfolk	51710	51710003100	Health Outcomes	High cholesterol among adults aged >=18 years who have been screened in the past 5 years	%	Crude prevalence	34.6	NA	NA	33.7	35.4	3116	POINT (-76.25701303 36.88196157)	51710003100	HLTHOUT	HIGHCHOL	CrdPrv	High Cholesterol
VA	Virginia	Norfolk	51710	51710003100	Health Outcomes	Chronic kidney disease among adults aged >=18 years	%	Crude prevalence	3.6	NA	NA	3.4	3.9	3116	POINT (-76.25701303 36.88196157)	51710003100	HLTHOUT	KIDNEY	CrdPrv	Chronic Kidney Disease
VA	Virginia	Norfolk	51710	51710003100	Unhealthy Behaviors	No leisure-time physical activity among adults aged >=18 years	%	Crude prevalence	29.2	NA	NA	26.8	31.7	3116	POINT (-76.25701303 36.88196157)	51710003100	UNHBEH	LPA	CrdPrv	Physical Inactivity
VA	Virginia	Norfolk	51710	51710003100	Prevention	Mammography use among women aged 50-74 years	%	Crude prevalence	81.9	NA	NA	79.5	83.9	3116	POINT (-76.25701303 36.88196157)	51710003100	PREVENT	MAMMOUSE	CrdPrv	Mammography
VA	Virginia	Norfolk	51710	51710003100	Health Outcomes	Mental health not good for >=14 days among adults aged >=18 years	%	Crude prevalence	16.2	NA	NA	15	18.2	3116	POINT (-76.25701303 36.88196157)	51710003100	HLTHOUT	MHLTH	CrdPrv	Mental Health
VA	Virginia	Norfolk	51710	51710003100	Unhealthy Behaviors	Obesity among adults aged >=18 years	%	Crude prevalence	42.1	NA	NA	41	43.2	3116	POINT (-76.25701303 36.88196157)	51710003100	UNHBEH	OBESITY	CrdPrv	Obesity
VA	Virginia	Norfolk	51710	51710003100	Health Outcomes	Physical health not good for >=14 days among adults aged >=18 years	%	Crude prevalence	15	NA	NA	13.5	16.5	3116	POINT (-76.25701303 36.88196157)	51710003100	HLTHOUT	PHLTH	CrdPrv	Physical Health
VA	Virginia	Norfolk	51710	51710003100	Unhealthy Behaviors	Sleeping less than 7 hours among adults aged >=18 years	%	Crude prevalence	41.6	NA	NA	40.2	42.6	3116	POINT (-76.25701303 36.88196157)	51710003100	UNHBEH	SLEEP	CrdPrv	Sleep <7 hours
VA	Virginia	Norfolk	51710	51710003100	Health Outcomes	Stroke among adults aged >=18 years	%	Crude prevalence	4.6	NA	NA	4.2	5.1	3116	POINT (-76.25701303 36.88196157)	51710003100	HLTHOUT	STROKE	CrdPrv	Stroke
VA	Virginia	Norfolk	51710	51710003100	Health Outcomes	All teeth lost among adults aged >=65 years	%	Crude prevalence	19.2	NA	NA	14.3	24.2	3116	POINT (-76.25701303 36.88196157)	51710003100	HLTHOUT	TEETHLOST	CrdPrv	Teeth Loss
VA	Virginia	Norfolk	51710	51710003200	Prevention	Current lack of health insurance among adults aged 18-64 years	%	Crude prevalence	21.2	NA	NA	18.1	24.2	2642	POINT (-76.26099194 36.87209972)	51710003200	PREVENT	ACCESS2	CrdPrv	Health Insurance
VA	Virginia	Norfolk	51710	51710003200	Health Outcomes	Arthritis among adults aged >=18 years	%	Crude prevalence	25.9	NA	NA	24.9	26.8	2642	POINT (-76.26099194 36.87209972)	51710003200	HLTHOUT	ARTHRITIS	CrdPrv	Arthritis
VA	Virginia	Norfolk	51710	51710003200	Unhealthy Behaviors	Binge drinking among adults aged >=18 years	%	Crude prevalence	16.3	NA	NA	15.8	17	2642	POINT (-76.26099194 36.87209972)	51710003200	UNHBEH	BINGE	CrdPrv	Binge Drinking
VA	Virginia	Norfolk	51710	51710003200	Health Outcomes	High blood pressure among adults aged >=18 years	%	Crude prevalence	41.3	NA	NA	40.1	42.4	2642	POINT (-76.26099194 36.87209972)	51710003200	HLTHOUT	BPHIGH	CrdPrv	High Blood Pressure
VA	Virginia	Norfolk	51710	51710003200	Prevention	Taking medicine for high blood pressure control among adults aged >=18 years with high blood pressure	%	Crude prevalence	74.9	NA	NA	74	75.8	2642	POINT (-76.26099194 36.87209972)	51710003200	PREVENT	BPMED	CrdPrv	Taking BP Medication
VA	Virginia	Norfolk	51710	51710003200	Health Outcomes	Cancer (excluding skin cancer) among adults aged >=18 years	%	Crude prevalence	5.3	NA	NA	5.1	5.5	2642	POINT (-76.26099194 36.87209972)	51710003200	HLTHOUT	CANCER	CrdPrv	Cancer (except skin)
VA	Virginia	Norfolk	51710	51710003200	Health Outcomes	Current asthma among adults aged >=18 years	%	Crude prevalence	11.3	NA	NA	10.7	11.9	2642	POINT (-76.26099194 36.87209972)	51710003200	HLTHOUT	CASTHMA	CrdPrv	Current Asthma
VA	Virginia	Norfolk	51710	51710003200	Prevention	Cervical cancer screening among adult women aged 21-65 years	%	Crude prevalence	86.1	NA	NA	84.3	87.8	2642	POINT (-76.26099194 36.87209972)	51710003200	PREVENT	CERVICAL	CrdPrv	Cervical Cancer Screening
VA	Virginia	Norfolk	51710	51710003200	Health Outcomes	Coronary heart disease among adults aged >=18 years	%	Crude prevalence	6.5	NA	NA	6.1	7	2642	POINT (-76.26099194 36.87209972)	51710003200	HLTHOUT	CHD	CrdPrv	Coronary Heart Disease
VA	Virginia	Norfolk	51710	51710003200	Prevention	Visits to doctor for routine checkup within the past year among adults aged >=18 years	%	Crude prevalence	81.8	NA	NA	81.1	82.4	2642	POINT (-76.26099194 36.87209972)	51710003200	PREVENT	CHECKUP	CrdPrv	Annual Checkup
VA	Virginia	Norfolk	51710	51710003200	Prevention	Cholesterol screening among adults aged >=18 years	%	Crude prevalence	84	NA	NA	82.8	85.1	2642	POINT (-76.26099194 36.87209972)	51710003200	PREVENT	CHOLSCREEN	CrdPrv	Cholesterol Screening
VA	Virginia	Norfolk	51710	51710003200	Prevention	Fecal occult blood test, sigmoidoscopy, or colonoscopy among adults aged 50-75 years	%	Crude prevalence	62.5	NA	NA	58.8	65.8	2642	POINT (-76.26099194 36.87209972)	51710003200	PREVENT	COLON_SCREEN	CrdPrv	Colorectal Cancer Screening
VA	Virginia	Norfolk	51710	51710003200	Health Outcomes	Chronic obstructive pulmonary disease among adults aged >=18 years	%	Crude prevalence	7.5	NA	NA	6.8	8.4	2642	POINT (-76.26099194 36.87209972)	51710003200	HLTHOUT	COPD	CrdPrv	COPD
VA	Virginia	Norfolk	51710	51710003200	Prevention	Older adult men aged >=65 years who are up to date on a core set of clinical preventive services: Flu shot past year, PPV shot ever, Colorectal cancer screening	%	Crude prevalence	31.7	NA	NA	27	36.6	2642	POINT (-76.26099194 36.87209972)	51710003200	PREVENT	COREM	CrdPrv	Core preventive services for older men
VA	Virginia	Norfolk	51710	51710003200	Prevention	Older adult women aged >=65 years who are up to date on a core set of clinical preventive services: Flu shot past year, PPV shot ever, Colorectal cancer screening, and Mammogram past 2 years	%	Crude prevalence	31	NA	NA	26.5	35.8	2642	POINT (-76.26099194 36.87209972)	51710003200	PREVENT	COREW	CrdPrv	Core preventive services for older women
VA	Virginia	Norfolk	51710	51710003200	Unhealthy Behaviors	Current smoking among adults aged >=18 years	%	Crude prevalence	24.2	NA	NA	21.4	26.8	2642	POINT (-76.26099194 36.87209972)	51710003200	UNHBEH	CSMOKING	CrdPrv	Current Smoking
VA	Virginia	Norfolk	51710	51710003200	Prevention	Visits to dentist or dental clinic among adults aged >=18 years	%	Crude prevalence	56.9	NA	NA	53.4	59.8	2642	POINT (-76.26099194 36.87209972)	51710003200	PREVENT	DENTAL	CrdPrv	Dental Visit
VA	Virginia	Norfolk	51710	51710003200	Health Outcomes	Diagnosed diabetes among adults aged >=18 years	%	Crude prevalence	14.4	NA	NA	13.5	15.3	2642	POINT (-76.26099194 36.87209972)	51710003200	HLTHOUT	DIABETES	CrdPrv	Diabetes
VA	Virginia	Norfolk	51710	51710003200	Health Outcomes	High cholesterol among adults aged >=18 years who have been screened in the past 5 years	%	Crude prevalence	32.7	NA	NA	31.8	33.6	2642	POINT (-76.26099194 36.87209972)	51710003200	HLTHOUT	HIGHCHOL	CrdPrv	High Cholesterol
VA	Virginia	Norfolk	51710	51710003200	Health Outcomes	Chronic kidney disease among adults aged >=18 years	%	Crude prevalence	3.4	NA	NA	3.2	3.6	2642	POINT (-76.26099194 36.87209972)	51710003200	HLTHOUT	KIDNEY	CrdPrv	Chronic Kidney Disease
VA	Virginia	Norfolk	51710	51710003200	Unhealthy Behaviors	No leisure-time physical activity among adults aged >=18 years	%	Crude prevalence	29.2	NA	NA	27.1	31.4	2642	POINT (-76.26099194 36.87209972)	51710003200	UNHBEH	LPA	CrdPrv	Physical Inactivity
VA	Virginia	Norfolk	51710	51710003200	Prevention	Mammography use among women aged 50-74 years	%	Crude prevalence	83.3	NA	NA	80.8	85.5	2642	POINT (-76.26099194 36.87209972)	51710003200	PREVENT	MAMMOUSE	CrdPrv	Mammography
VA	Virginia	Norfolk	51710	51710003200	Health Outcomes	Mental health not good for >=14 days among adults aged >=18 years	%	Crude prevalence	17.1	NA	NA	15.7	18.5	2642	POINT (-76.26099194 36.87209972)	51710003200	HLTHOUT	MHLTH	CrdPrv	Mental Health
VA	Virginia	Norfolk	51710	51710003200	Unhealthy Behaviors	Obesity among adults aged >=18 years	%	Crude prevalence	43.6	NA	NA	42.7	44.6	2642	POINT (-76.26099194 36.87209972)	51710003200	UNHBEH	OBESITY	CrdPrv	Obesity
VA	Virginia	Norfolk	51710	51710003200	Health Outcomes	Physical health not good for >=14 days among adults aged >=18 years	%	Crude prevalence	15.1	NA	NA	13.7	16.4	2642	POINT (-76.26099194 36.87209972)	51710003200	HLTHOUT	PHLTH	CrdPrv	Physical Health
VA	Virginia	Norfolk	51710	51710003200	Unhealthy Behaviors	Sleeping less than 7 hours among adults aged >=18 years	%	Crude prevalence	43.9	NA	NA	42.8	45	2642	POINT (-76.26099194 36.87209972)	51710003200	UNHBEH	SLEEP	CrdPrv	Sleep <7 hours
VA	Virginia	Norfolk	51710	51710003200	Health Outcomes	Stroke among adults aged >=18 years	%	Crude prevalence	4.3	NA	NA	3.9	4.7	2642	POINT (-76.26099194 36.87209972)	51710003200	HLTHOUT	STROKE	CrdPrv	Stroke
VA	Virginia	Norfolk	51710	51710003200	Health Outcomes	All teeth lost among adults aged >=65 years	%	Crude prevalence	19.3	NA	NA	14.5	25.3	2642	POINT (-76.26099194 36.87209972)	51710003200	HLTHOUT	TEETHLOST	CrdPrv	Teeth Loss
VA	Virginia	Norfolk	51710	51710003300	Prevention	Current lack of health insurance among adults aged 18-64 years	%	Crude prevalence	21.8	NA	NA	18.6	24.9	2651	POINT (-76.2535438 36.86666348)	51710003300	PREVENT	ACCESS2	CrdPrv	Health Insurance
VA	Virginia	Norfolk	51710	51710003300	Health Outcomes	Arthritis among adults aged >=18 years	%	Crude prevalence	29.2	NA	NA	28.1	30.4	2651	POINT (-76.2535438 36.86666348)	51710003300	HLTHOUT	ARTHRITIS	CrdPrv	Arthritis
VA	Virginia	Norfolk	51710	51710003300	Unhealthy Behaviors	Binge drinking among adults aged >=18 years	%	Crude prevalence	14	NA	NA	13.6	14.5	2651	POINT (-76.2535438 36.86666348)	51710003300	UNHBEH	BINGE	CrdPrv	Binge Drinking
VA	Virginia	Norfolk	51710	51710003300	Health Outcomes	High blood pressure among adults aged >=18 years	%	Crude prevalence	45.1	NA	NA	43.9	46.3	2651	POINT (-76.2535438 36.86666348)	51710003300	HLTHOUT	BPHIGH	CrdPrv	High Blood Pressure
VA	Virginia	Norfolk	51710	51710003300	Prevention	Taking medicine for high blood pressure control among adults aged >=18 years with high blood pressure	%	Crude prevalence	77.6	NA	NA	76.7	78.5	2651	POINT (-76.2535438 36.86666348)	51710003300	PREVENT	BPMED	CrdPrv	Taking BP Medication
VA	Virginia	Norfolk	51710	51710003300	Health Outcomes	Cancer (excluding skin cancer) among adults aged >=18 years	%	Crude prevalence	5.8	NA	NA	5.6	6.1	2651	POINT (-76.2535438 36.86666348)	51710003300	HLTHOUT	CANCER	CrdPrv	Cancer (except skin)
VA	Virginia	Norfolk	51710	51710003300	Health Outcomes	Current asthma among adults aged >=18 years	%	Crude prevalence	12.1	NA	NA	11.3	12.9	2651	POINT (-76.2535438 36.86666348)	51710003300	HLTHOUT	CASTHMA	CrdPrv	Current Asthma
VA	Virginia	Norfolk	51710	51710003300	Prevention	Cervical cancer screening among adult women aged 21-65 years	%	Crude prevalence	85.8	NA	NA	84.1	87.4	2651	POINT (-76.2535438 36.86666348)	51710003300	PREVENT	CERVICAL	CrdPrv	Cervical Cancer Screening
VA	Virginia	Norfolk	51710	51710003300	Health Outcomes	Coronary heart disease among adults aged >=18 years	%	Crude prevalence	7.8	NA	NA	7.2	8.4	2651	POINT (-76.2535438 36.86666348)	51710003300	HLTHOUT	CHD	CrdPrv	Coronary Heart Disease
VA	Virginia	Norfolk	51710	51710003300	Prevention	Visits to doctor for routine checkup within the past year among adults aged >=18 years	%	Crude prevalence	83.8	NA	NA	83.2	84.3	2651	POINT (-76.2535438 36.86666348)	51710003300	PREVENT	CHECKUP	CrdPrv	Annual Checkup
VA	Virginia	Norfolk	51710	51710003300	Prevention	Cholesterol screening among adults aged >=18 years	%	Crude prevalence	85.5	NA	NA	84.4	86.6	2651	POINT (-76.2535438 36.86666348)	51710003300	PREVENT	CHOLSCREEN	CrdPrv	Cholesterol Screening
VA	Virginia	Norfolk	51710	51710003300	Prevention	Fecal occult blood test, sigmoidoscopy, or colonoscopy among adults aged 50-75 years	%	Crude prevalence	61.4	NA	NA	57.8	65.1	2651	POINT (-76.2535438 36.86666348)	51710003300	PREVENT	COLON_SCREEN	CrdPrv	Colorectal Cancer Screening
VA	Virginia	Norfolk	51710	51710003300	Health Outcomes	Chronic obstructive pulmonary disease among adults aged >=18 years	%	Crude prevalence	8.6	NA	NA	7.7	9.7	2651	POINT (-76.2535438 36.86666348)	51710003300	HLTHOUT	COPD	CrdPrv	COPD
VA	Virginia	Norfolk	51710	51710003300	Prevention	Older adult men aged >=65 years who are up to date on a core set of clinical preventive services: Flu shot past year, PPV shot ever, Colorectal cancer screening	%	Crude prevalence	31.1	NA	NA	26.4	36.2	2651	POINT (-76.2535438 36.86666348)	51710003300	PREVENT	COREM	CrdPrv	Core preventive services for older men
VA	Virginia	Norfolk	51710	51710003300	Prevention	Older adult women aged >=65 years who are up to date on a core set of clinical preventive services: Flu shot past year, PPV shot ever, Colorectal cancer screening, and Mammogram past 2 years	%	Crude prevalence	29.1	NA	NA	25.1	33.7	2651	POINT (-76.2535438 36.86666348)	51710003300	PREVENT	COREW	CrdPrv	Core preventive services for older women
VA	Virginia	Norfolk	51710	51710003300	Unhealthy Behaviors	Current smoking among adults aged >=18 years	%	Crude prevalence	24.7	NA	NA	21.8	27.2	2651	POINT (-76.2535438 36.86666348)	51710003300	UNHBEH	CSMOKING	CrdPrv	Current Smoking
VA	Virginia	Norfolk	51710	51710003300	Prevention	Visits to dentist or dental clinic among adults aged >=18 years	%	Crude prevalence	53.5	NA	NA	50.3	56.9	2651	POINT (-76.2535438 36.86666348)	51710003300	PREVENT	DENTAL	CrdPrv	Dental Visit
VA	Virginia	Norfolk	51710	51710003300	Health Outcomes	Diagnosed diabetes among adults aged >=18 years	%	Crude prevalence	17.5	NA	NA	16.4	18.5	2651	POINT (-76.2535438 36.86666348)	51710003300	HLTHOUT	DIABETES	CrdPrv	Diabetes
VA	Virginia	Norfolk	51710	51710003300	Health Outcomes	High cholesterol among adults aged >=18 years who have been screened in the past 5 years	%	Crude prevalence	34	NA	NA	33.2	34.9	2651	POINT (-76.2535438 36.86666348)	51710003300	HLTHOUT	HIGHCHOL	CrdPrv	High Cholesterol
VA	Virginia	Norfolk	51710	51710003300	Health Outcomes	Chronic kidney disease among adults aged >=18 years	%	Crude prevalence	4.1	NA	NA	3.9	4.4	2651	POINT (-76.2535438 36.86666348)	51710003300	HLTHOUT	KIDNEY	CrdPrv	Chronic Kidney Disease
VA	Virginia	Norfolk	51710	51710003300	Unhealthy Behaviors	No leisure-time physical activity among adults aged >=18 years	%	Crude prevalence	32.3	NA	NA	30.2	34.7	2651	POINT (-76.2535438 36.86666348)	51710003300	UNHBEH	LPA	CrdPrv	Physical Inactivity
VA	Virginia	Norfolk	51710	51710003300	Prevention	Mammography use among women aged 50-74 years	%	Crude prevalence	83.6	NA	NA	80.9	85.9	2651	POINT (-76.2535438 36.86666348)	51710003300	PREVENT	MAMMOUSE	CrdPrv	Mammography
VA	Virginia	Norfolk	51710	51710003300	Health Outcomes	Mental health not good for >=14 days among adults aged >=18 years	%	Crude prevalence	17.7	NA	NA	15.6	19.3	2651	POINT (-76.2535438 36.86666348)	51710003300	HLTHOUT	MHLTH	CrdPrv	Mental Health
VA	Virginia	Norfolk	51710	51710003300	Unhealthy Behaviors	Obesity among adults aged >=18 years	%	Crude prevalence	46	NA	NA	44.8	47.4	2651	POINT (-76.2535438 36.86666348)	51710003300	UNHBEH	OBESITY	CrdPrv	Obesity
VA	Virginia	Norfolk	51710	51710003300	Health Outcomes	Physical health not good for >=14 days among adults aged >=18 years	%	Crude prevalence	17.1	NA	NA	15.7	19.2	2651	POINT (-76.2535438 36.86666348)	51710003300	HLTHOUT	PHLTH	CrdPrv	Physical Health
VA	Virginia	Norfolk	51710	51710003300	Unhealthy Behaviors	Sleeping less than 7 hours among adults aged >=18 years	%	Crude prevalence	44.9	NA	NA	43.4	46.5	2651	POINT (-76.2535438 36.86666348)	51710003300	UNHBEH	SLEEP	CrdPrv	Sleep <7 hours
VA	Virginia	Norfolk	51710	51710003300	Health Outcomes	Stroke among adults aged >=18 years	%	Crude prevalence	5.5	NA	NA	5	6	2651	POINT (-76.2535438 36.86666348)	51710003300	HLTHOUT	STROKE	CrdPrv	Stroke
VA	Virginia	Norfolk	51710	51710003300	Health Outcomes	All teeth lost among adults aged >=65 years	%	Crude prevalence	23.2	NA	NA	17.4	29.6	2651	POINT (-76.2535438 36.86666348)	51710003300	HLTHOUT	TEETHLOST	CrdPrv	Teeth Loss
VA	Virginia	Norfolk	51710	51710003400	Prevention	Current lack of health insurance among adults aged 18-64 years	%	Crude prevalence	24.9	NA	NA	21.2	28.8	2068	POINT (-76.26703827 36.86517359)	51710003400	PREVENT	ACCESS2	CrdPrv	Health Insurance
VA	Virginia	Norfolk	51710	51710003400	Health Outcomes	Arthritis among adults aged >=18 years	%	Crude prevalence	30.3	NA	NA	28.6	31.7	2068	POINT (-76.26703827 36.86517359)	51710003400	HLTHOUT	ARTHRITIS	CrdPrv	Arthritis
VA	Virginia	Norfolk	51710	51710003400	Unhealthy Behaviors	Binge drinking among adults aged >=18 years	%	Crude prevalence	13.2	NA	NA	12.5	13.9	2068	POINT (-76.26703827 36.86517359)	51710003400	UNHBEH	BINGE	CrdPrv	Binge Drinking
VA	Virginia	Norfolk	51710	51710003400	Health Outcomes	High blood pressure among adults aged >=18 years	%	Crude prevalence	48.1	NA	NA	46.6	49.5	2068	POINT (-76.26703827 36.86517359)	51710003400	HLTHOUT	BPHIGH	CrdPrv	High Blood Pressure
VA	Virginia	Norfolk	51710	51710003400	Prevention	Taking medicine for high blood pressure control among adults aged >=18 years with high blood pressure	%	Crude prevalence	78.1	NA	NA	77	79.1	2068	POINT (-76.26703827 36.86517359)	51710003400	PREVENT	BPMED	CrdPrv	Taking BP Medication
VA	Virginia	Norfolk	51710	51710003400	Health Outcomes	Cancer (excluding skin cancer) among adults aged >=18 years	%	Crude prevalence	5.8	NA	NA	5.5	6.1	2068	POINT (-76.26703827 36.86517359)	51710003400	HLTHOUT	CANCER	CrdPrv	Cancer (except skin)
VA	Virginia	Norfolk	51710	51710003400	Health Outcomes	Current asthma among adults aged >=18 years	%	Crude prevalence	12.7	NA	NA	11.7	13.5	2068	POINT (-76.26703827 36.86517359)	51710003400	HLTHOUT	CASTHMA	CrdPrv	Current Asthma
VA	Virginia	Norfolk	51710	51710003400	Prevention	Cervical cancer screening among adult women aged 21-65 years	%	Crude prevalence	85.1	NA	NA	82.7	87.8	2068	POINT (-76.26703827 36.86517359)	51710003400	PREVENT	CERVICAL	CrdPrv	Cervical Cancer Screening
VA	Virginia	Norfolk	51710	51710003400	Health Outcomes	Coronary heart disease among adults aged >=18 years	%	Crude prevalence	8.6	NA	NA	7.8	9.4	2068	POINT (-76.26703827 36.86517359)	51710003400	HLTHOUT	CHD	CrdPrv	Coronary Heart Disease
VA	Virginia	Norfolk	51710	51710003400	Prevention	Visits to doctor for routine checkup within the past year among adults aged >=18 years	%	Crude prevalence	84.2	NA	NA	83.5	84.9	2068	POINT (-76.26703827 36.86517359)	51710003400	PREVENT	CHECKUP	CrdPrv	Annual Checkup
VA	Virginia	Norfolk	51710	51710003400	Prevention	Cholesterol screening among adults aged >=18 years	%	Crude prevalence	85.2	NA	NA	83.6	86.6	2068	POINT (-76.26703827 36.86517359)	51710003400	PREVENT	CHOLSCREEN	CrdPrv	Cholesterol Screening
VA	Virginia	Norfolk	51710	51710003400	Prevention	Fecal occult blood test, sigmoidoscopy, or colonoscopy among adults aged 50-75 years	%	Crude prevalence	59.3	NA	NA	54.6	63.7	2068	POINT (-76.26703827 36.86517359)	51710003400	PREVENT	COLON_SCREEN	CrdPrv	Colorectal Cancer Screening
VA	Virginia	Norfolk	51710	51710003400	Health Outcomes	Chronic obstructive pulmonary disease among adults aged >=18 years	%	Crude prevalence	9.5	NA	NA	8.2	10.9	2068	POINT (-76.26703827 36.86517359)	51710003400	HLTHOUT	COPD	CrdPrv	COPD
VA	Virginia	Norfolk	51710	51710003400	Prevention	Older adult men aged >=65 years who are up to date on a core set of clinical preventive services: Flu shot past year, PPV shot ever, Colorectal cancer screening	%	Crude prevalence	27.3	NA	NA	21.9	33.5	2068	POINT (-76.26703827 36.86517359)	51710003400	PREVENT	COREM	CrdPrv	Core preventive services for older men
VA	Virginia	Norfolk	51710	51710003400	Prevention	Older adult women aged >=65 years who are up to date on a core set of clinical preventive services: Flu shot past year, PPV shot ever, Colorectal cancer screening, and Mammogram past 2 years	%	Crude prevalence	26.6	NA	NA	21.3	32.5	2068	POINT (-76.26703827 36.86517359)	51710003400	PREVENT	COREW	CrdPrv	Core preventive services for older women
VA	Virginia	Norfolk	51710	51710003400	Unhealthy Behaviors	Current smoking among adults aged >=18 years	%	Crude prevalence	27.4	NA	NA	23.4	30.5	2068	POINT (-76.26703827 36.86517359)	51710003400	UNHBEH	CSMOKING	CrdPrv	Current Smoking
VA	Virginia	Norfolk	51710	51710003400	Prevention	Visits to dentist or dental clinic among adults aged >=18 years	%	Crude prevalence	48.2	NA	NA	43.8	53.1	2068	POINT (-76.26703827 36.86517359)	51710003400	PREVENT	DENTAL	CrdPrv	Dental Visit
VA	Virginia	Norfolk	51710	51710003400	Health Outcomes	Diagnosed diabetes among adults aged >=18 years	%	Crude prevalence	19.3	NA	NA	17.9	20.5	2068	POINT (-76.26703827 36.86517359)	51710003400	HLTHOUT	DIABETES	CrdPrv	Diabetes
VA	Virginia	Norfolk	51710	51710003400	Health Outcomes	High cholesterol among adults aged >=18 years who have been screened in the past 5 years	%	Crude prevalence	34.6	NA	NA	33.4	35.7	2068	POINT (-76.26703827 36.86517359)	51710003400	HLTHOUT	HIGHCHOL	CrdPrv	High Cholesterol
VA	Virginia	Norfolk	51710	51710003400	Health Outcomes	Chronic kidney disease among adults aged >=18 years	%	Crude prevalence	4.6	NA	NA	4.2	4.9	2068	POINT (-76.26703827 36.86517359)	51710003400	HLTHOUT	KIDNEY	CrdPrv	Chronic Kidney Disease
VA	Virginia	Norfolk	51710	51710003400	Unhealthy Behaviors	No leisure-time physical activity among adults aged >=18 years	%	Crude prevalence	36	NA	NA	31.7	38.9	2068	POINT (-76.26703827 36.86517359)	51710003400	UNHBEH	LPA	CrdPrv	Physical Inactivity
VA	Virginia	Norfolk	51710	51710003400	Prevention	Mammography use among women aged 50-74 years	%	Crude prevalence	83.4	NA	NA	79.8	86.5	2068	POINT (-76.26703827 36.86517359)	51710003400	PREVENT	MAMMOUSE	CrdPrv	Mammography
VA	Virginia	Norfolk	51710	51710003400	Health Outcomes	Mental health not good for >=14 days among adults aged >=18 years	%	Crude prevalence	18.7	NA	NA	15.9	20.5	2068	POINT (-76.26703827 36.86517359)	51710003400	HLTHOUT	MHLTH	CrdPrv	Mental Health
VA	Virginia	Norfolk	51710	51710003400	Unhealthy Behaviors	Obesity among adults aged >=18 years	%	Crude prevalence	48	NA	NA	46.3	49.7	2068	POINT (-76.26703827 36.86517359)	51710003400	UNHBEH	OBESITY	CrdPrv	Obesity
VA	Virginia	Norfolk	51710	51710003400	Health Outcomes	Physical health not good for >=14 days among adults aged >=18 years	%	Crude prevalence	18.7	NA	NA	16	20.2	2068	POINT (-76.26703827 36.86517359)	51710003400	HLTHOUT	PHLTH	CrdPrv	Physical Health
VA	Virginia	Norfolk	51710	51710003400	Unhealthy Behaviors	Sleeping less than 7 hours among adults aged >=18 years	%	Crude prevalence	46.7	NA	NA	44.7	48.5	2068	POINT (-76.26703827 36.86517359)	51710003400	UNHBEH	SLEEP	CrdPrv	Sleep <7 hours
VA	Virginia	Norfolk	51710	51710003400	Health Outcomes	Stroke among adults aged >=18 years	%	Crude prevalence	6.4	NA	NA	5.6	7	2068	POINT (-76.26703827 36.86517359)	51710003400	HLTHOUT	STROKE	CrdPrv	Stroke
VA	Virginia	Norfolk	51710	51710003400	Health Outcomes	All teeth lost among adults aged >=65 years	%	Crude prevalence	28.5	NA	NA	19.1	38.2	2068	POINT (-76.26703827 36.86517359)	51710003400	HLTHOUT	TEETHLOST	CrdPrv	Teeth Loss
VA	Virginia	Norfolk	51710	51710003501	Prevention	Current lack of health insurance among adults aged 18-64 years	%	Crude prevalence	25.8	NA	NA	21.7	30.3	3419	POINT (-76.27659293 36.86156759)	51710003501	PREVENT	ACCESS2	CrdPrv	Health Insurance
VA	Virginia	Norfolk	51710	51710003501	Health Outcomes	Arthritis among adults aged >=18 years	%	Crude prevalence	29.2	NA	NA	27.7	30.7	3419	POINT (-76.27659293 36.86156759)	51710003501	HLTHOUT	ARTHRITIS	CrdPrv	Arthritis
VA	Virginia	Norfolk	51710	51710003501	Unhealthy Behaviors	Binge drinking among adults aged >=18 years	%	Crude prevalence	12.8	NA	NA	12.1	13.6	3419	POINT (-76.27659293 36.86156759)	51710003501	UNHBEH	BINGE	CrdPrv	Binge Drinking
VA	Virginia	Norfolk	51710	51710003501	Health Outcomes	High blood pressure among adults aged >=18 years	%	Crude prevalence	46.8	NA	NA	45.5	48.1	3419	POINT (-76.27659293 36.86156759)	51710003501	HLTHOUT	BPHIGH	CrdPrv	High Blood Pressure
VA	Virginia	Norfolk	51710	51710003501	Prevention	Taking medicine for high blood pressure control among adults aged >=18 years with high blood pressure	%	Crude prevalence	76.6	NA	NA	75.5	77.7	3419	POINT (-76.27659293 36.86156759)	51710003501	PREVENT	BPMED	CrdPrv	Taking BP Medication
VA	Virginia	Norfolk	51710	51710003501	Health Outcomes	Cancer (excluding skin cancer) among adults aged >=18 years	%	Crude prevalence	5.2	NA	NA	5	5.4	3419	POINT (-76.27659293 36.86156759)	51710003501	HLTHOUT	CANCER	CrdPrv	Cancer (except skin)
VA	Virginia	Norfolk	51710	51710003501	Health Outcomes	Current asthma among adults aged >=18 years	%	Crude prevalence	13.6	NA	NA	12.4	14.7	3419	POINT (-76.27659293 36.86156759)	51710003501	HLTHOUT	CASTHMA	CrdPrv	Current Asthma
VA	Virginia	Norfolk	51710	51710003501	Prevention	Cervical cancer screening among adult women aged 21-65 years	%	Crude prevalence	83.7	NA	NA	81.5	86	3419	POINT (-76.27659293 36.86156759)	51710003501	PREVENT	CERVICAL	CrdPrv	Cervical Cancer Screening
VA	Virginia	Norfolk	51710	51710003501	Health Outcomes	Coronary heart disease among adults aged >=18 years	%	Crude prevalence	7.9	NA	NA	7.2	8.6	3419	POINT (-76.27659293 36.86156759)	51710003501	HLTHOUT	CHD	CrdPrv	Coronary Heart Disease
VA	Virginia	Norfolk	51710	51710003501	Prevention	Visits to doctor for routine checkup within the past year among adults aged >=18 years	%	Crude prevalence	84.2	NA	NA	83.4	85	3419	POINT (-76.27659293 36.86156759)	51710003501	PREVENT	CHECKUP	CrdPrv	Annual Checkup
VA	Virginia	Norfolk	51710	51710003501	Prevention	Cholesterol screening among adults aged >=18 years	%	Crude prevalence	83.9	NA	NA	82.2	85.5	3419	POINT (-76.27659293 36.86156759)	51710003501	PREVENT	CHOLSCREEN	CrdPrv	Cholesterol Screening
VA	Virginia	Norfolk	51710	51710003501	Prevention	Fecal occult blood test, sigmoidoscopy, or colonoscopy among adults aged 50-75 years	%	Crude prevalence	57.4	NA	NA	52.3	62.1	3419	POINT (-76.27659293 36.86156759)	51710003501	PREVENT	COLON_SCREEN	CrdPrv	Colorectal Cancer Screening
VA	Virginia	Norfolk	51710	51710003501	Health Outcomes	Chronic obstructive pulmonary disease among adults aged >=18 years	%	Crude prevalence	9.6	NA	NA	8.4	11.1	3419	POINT (-76.27659293 36.86156759)	51710003501	HLTHOUT	COPD	CrdPrv	COPD
VA	Virginia	Norfolk	51710	51710003501	Prevention	Older adult men aged >=65 years who are up to date on a core set of clinical preventive services: Flu shot past year, PPV shot ever, Colorectal cancer screening	%	Crude prevalence	26.4	NA	NA	21.1	32	3419	POINT (-76.27659293 36.86156759)	51710003501	PREVENT	COREM	CrdPrv	Core preventive services for older men
VA	Virginia	Norfolk	51710	51710003501	Prevention	Older adult women aged >=65 years who are up to date on a core set of clinical preventive services: Flu shot past year, PPV shot ever, Colorectal cancer screening, and Mammogram past 2 years	%	Crude prevalence	26.2	NA	NA	21.8	31	3419	POINT (-76.27659293 36.86156759)	51710003501	PREVENT	COREW	CrdPrv	Core preventive services for older women
VA	Virginia	Norfolk	51710	51710003501	Unhealthy Behaviors	Current smoking among adults aged >=18 years	%	Crude prevalence	28.7	NA	NA	25.3	32.4	3419	POINT (-76.27659293 36.86156759)	51710003501	UNHBEH	CSMOKING	CrdPrv	Current Smoking
VA	Virginia	Norfolk	51710	51710003501	Prevention	Visits to dentist or dental clinic among adults aged >=18 years	%	Crude prevalence	46.2	NA	NA	41.3	51.1	3419	POINT (-76.27659293 36.86156759)	51710003501	PREVENT	DENTAL	CrdPrv	Dental Visit
VA	Virginia	Norfolk	51710	51710003501	Health Outcomes	Diagnosed diabetes among adults aged >=18 years	%	Crude prevalence	18.8	NA	NA	17.6	20.1	3419	POINT (-76.27659293 36.86156759)	51710003501	HLTHOUT	DIABETES	CrdPrv	Diabetes
VA	Virginia	Norfolk	51710	51710003501	Health Outcomes	High cholesterol among adults aged >=18 years who have been screened in the past 5 years	%	Crude prevalence	33.4	NA	NA	32.4	34.5	3419	POINT (-76.27659293 36.86156759)	51710003501	HLTHOUT	HIGHCHOL	CrdPrv	High Cholesterol
VA	Virginia	Norfolk	51710	51710003501	Health Outcomes	Chronic kidney disease among adults aged >=18 years	%	Crude prevalence	4.4	NA	NA	4.1	4.8	3419	POINT (-76.27659293 36.86156759)	51710003501	HLTHOUT	KIDNEY	CrdPrv	Chronic Kidney Disease
VA	Virginia	Norfolk	51710	51710003501	Unhealthy Behaviors	No leisure-time physical activity among adults aged >=18 years	%	Crude prevalence	36.9	NA	NA	34	40.4	3419	POINT (-76.27659293 36.86156759)	51710003501	UNHBEH	LPA	CrdPrv	Physical Inactivity
VA	Virginia	Norfolk	51710	51710003501	Prevention	Mammography use among women aged 50-74 years	%	Crude prevalence	84.1	NA	NA	81.1	86.7	3419	POINT (-76.27659293 36.86156759)	51710003501	PREVENT	MAMMOUSE	CrdPrv	Mammography
VA	Virginia	Norfolk	51710	51710003501	Health Outcomes	Mental health not good for >=14 days among adults aged >=18 years	%	Crude prevalence	20.5	NA	NA	18.3	22.4	3419	POINT (-76.27659293 36.86156759)	51710003501	HLTHOUT	MHLTH	CrdPrv	Mental Health
VA	Virginia	Norfolk	51710	51710003501	Unhealthy Behaviors	Obesity among adults aged >=18 years	%	Crude prevalence	49.1	NA	NA	47.4	50.5	3419	POINT (-76.27659293 36.86156759)	51710003501	UNHBEH	OBESITY	CrdPrv	Obesity
VA	Virginia	Norfolk	51710	51710003501	Health Outcomes	Physical health not good for >=14 days among adults aged >=18 years	%	Crude prevalence	19.2	NA	NA	17.4	21.4	3419	POINT (-76.27659293 36.86156759)	51710003501	HLTHOUT	PHLTH	CrdPrv	Physical Health
VA	Virginia	Norfolk	51710	51710003501	Unhealthy Behaviors	Sleeping less than 7 hours among adults aged >=18 years	%	Crude prevalence	47.8	NA	NA	45.8	49.2	3419	POINT (-76.27659293 36.86156759)	51710003501	UNHBEH	SLEEP	CrdPrv	Sleep <7 hours
VA	Virginia	Norfolk	51710	51710003501	Health Outcomes	Stroke among adults aged >=18 years	%	Crude prevalence	6.1	NA	NA	5.5	6.9	3419	POINT (-76.27659293 36.86156759)	51710003501	HLTHOUT	STROKE	CrdPrv	Stroke
VA	Virginia	Norfolk	51710	51710003501	Health Outcomes	All teeth lost among adults aged >=65 years	%	Crude prevalence	29.7	NA	NA	21.8	38.6	3419	POINT (-76.27659293 36.86156759)	51710003501	HLTHOUT	TEETHLOST	CrdPrv	Teeth Loss
VA	Virginia	Norfolk	51710	51710003600	Prevention	Current lack of health insurance among adults aged 18-64 years	%	Crude prevalence	9.7	NA	NA	8.5	11.3	1357	POINT (-76.28748476 36.86569697)	51710003600	PREVENT	ACCESS2	CrdPrv	Health Insurance
VA	Virginia	Norfolk	51710	51710003600	Health Outcomes	Arthritis among adults aged >=18 years	%	Crude prevalence	18.1	NA	NA	17.5	18.8	1357	POINT (-76.28748476 36.86569697)	51710003600	HLTHOUT	ARTHRITIS	CrdPrv	Arthritis
VA	Virginia	Norfolk	51710	51710003600	Unhealthy Behaviors	Binge drinking among adults aged >=18 years	%	Crude prevalence	23.6	NA	NA	22.9	24.2	1357	POINT (-76.28748476 36.86569697)	51710003600	UNHBEH	BINGE	CrdPrv	Binge Drinking
VA	Virginia	Norfolk	51710	51710003600	Health Outcomes	High blood pressure among adults aged >=18 years	%	Crude prevalence	25.7	NA	NA	25	26.4	1357	POINT (-76.28748476 36.86569697)	51710003600	HLTHOUT	BPHIGH	CrdPrv	High Blood Pressure
VA	Virginia	Norfolk	51710	51710003600	Prevention	Taking medicine for high blood pressure control among adults aged >=18 years with high blood pressure	%	Crude prevalence	70.7	NA	NA	69.8	71.7	1357	POINT (-76.28748476 36.86569697)	51710003600	PREVENT	BPMED	CrdPrv	Taking BP Medication
VA	Virginia	Norfolk	51710	51710003600	Health Outcomes	Cancer (excluding skin cancer) among adults aged >=18 years	%	Crude prevalence	6	NA	NA	5.8	6.3	1357	POINT (-76.28748476 36.86569697)	51710003600	HLTHOUT	CANCER	CrdPrv	Cancer (except skin)
VA	Virginia	Norfolk	51710	51710003600	Health Outcomes	Current asthma among adults aged >=18 years	%	Crude prevalence	7.5	NA	NA	7.2	7.7	1357	POINT (-76.28748476 36.86569697)	51710003600	HLTHOUT	CASTHMA	CrdPrv	Current Asthma
VA	Virginia	Norfolk	51710	51710003600	Prevention	Cervical cancer screening among adult women aged 21-65 years	%	Crude prevalence	88.7	NA	NA	87.3	90.1	1357	POINT (-76.28748476 36.86569697)	51710003600	PREVENT	CERVICAL	CrdPrv	Cervical Cancer Screening
VA	Virginia	Norfolk	51710	51710003600	Health Outcomes	Coronary heart disease among adults aged >=18 years	%	Crude prevalence	4.2	NA	NA	3.9	4.5	1357	POINT (-76.28748476 36.86569697)	51710003600	HLTHOUT	CHD	CrdPrv	Coronary Heart Disease
VA	Virginia	Norfolk	51710	51710003600	Prevention	Visits to doctor for routine checkup within the past year among adults aged >=18 years	%	Crude prevalence	77.4	NA	NA	76.7	77.9	1357	POINT (-76.28748476 36.86569697)	51710003600	PREVENT	CHECKUP	CrdPrv	Annual Checkup
VA	Virginia	Norfolk	51710	51710003600	Prevention	Cholesterol screening among adults aged >=18 years	%	Crude prevalence	84.3	NA	NA	83.1	85.3	1357	POINT (-76.28748476 36.86569697)	51710003600	PREVENT	CHOLSCREEN	CrdPrv	Cholesterol Screening
VA	Virginia	Norfolk	51710	51710003600	Prevention	Fecal occult blood test, sigmoidoscopy, or colonoscopy among adults aged 50-75 years	%	Crude prevalence	75.6	NA	NA	73.8	77.1	1357	POINT (-76.28748476 36.86569697)	51710003600	PREVENT	COLON_SCREEN	CrdPrv	Colorectal Cancer Screening
VA	Virginia	Norfolk	51710	51710003600	Health Outcomes	Chronic obstructive pulmonary disease among adults aged >=18 years	%	Crude prevalence	3.4	NA	NA	3	3.8	1357	POINT (-76.28748476 36.86569697)	51710003600	HLTHOUT	COPD	CrdPrv	COPD
VA	Virginia	Norfolk	51710	51710003600	Prevention	Older adult men aged >=65 years who are up to date on a core set of clinical preventive services: Flu shot past year, PPV shot ever, Colorectal cancer screening	%	Crude prevalence	46.8	NA	NA	42.4	50.5	1357	POINT (-76.28748476 36.86569697)	51710003600	PREVENT	COREM	CrdPrv	Core preventive services for older men
VA	Virginia	Norfolk	51710	51710003600	Prevention	Older adult women aged >=65 years who are up to date on a core set of clinical preventive services: Flu shot past year, PPV shot ever, Colorectal cancer screening, and Mammogram past 2 years	%	Crude prevalence	41.4	NA	NA	37.2	45.5	1357	POINT (-76.28748476 36.86569697)	51710003600	PREVENT	COREW	CrdPrv	Core preventive services for older women
VA	Virginia	Norfolk	51710	51710003600	Unhealthy Behaviors	Current smoking among adults aged >=18 years	%	Crude prevalence	11.1	NA	NA	9.3	12.8	1357	POINT (-76.28748476 36.86569697)	51710003600	UNHBEH	CSMOKING	CrdPrv	Current Smoking
VA	Virginia	Norfolk	51710	51710003600	Prevention	Visits to dentist or dental clinic among adults aged >=18 years	%	Crude prevalence	79.2	NA	NA	76.6	81	1357	POINT (-76.28748476 36.86569697)	51710003600	PREVENT	DENTAL	CrdPrv	Dental Visit
VA	Virginia	Norfolk	51710	51710003600	Health Outcomes	Diagnosed diabetes among adults aged >=18 years	%	Crude prevalence	6.4	NA	NA	6	6.8	1357	POINT (-76.28748476 36.86569697)	51710003600	HLTHOUT	DIABETES	CrdPrv	Diabetes
VA	Virginia	Norfolk	51710	51710003600	Health Outcomes	High cholesterol among adults aged >=18 years who have been screened in the past 5 years	%	Crude prevalence	27.5	NA	NA	26.9	28	1357	POINT (-76.28748476 36.86569697)	51710003600	HLTHOUT	HIGHCHOL	CrdPrv	High Cholesterol
VA	Virginia	Norfolk	51710	51710003600	Health Outcomes	Chronic kidney disease among adults aged >=18 years	%	Crude prevalence	2	NA	NA	1.9	2.1	1357	POINT (-76.28748476 36.86569697)	51710003600	HLTHOUT	KIDNEY	CrdPrv	Chronic Kidney Disease
VA	Virginia	Norfolk	51710	51710003600	Unhealthy Behaviors	No leisure-time physical activity among adults aged >=18 years	%	Crude prevalence	13.4	NA	NA	12.2	14.5	1357	POINT (-76.28748476 36.86569697)	51710003600	UNHBEH	LPA	CrdPrv	Physical Inactivity
VA	Virginia	Norfolk	51710	51710003600	Prevention	Mammography use among women aged 50-74 years	%	Crude prevalence	82.8	NA	NA	80.6	84.6	1357	POINT (-76.28748476 36.86569697)	51710003600	PREVENT	MAMMOUSE	CrdPrv	Mammography
VA	Virginia	Norfolk	51710	51710003600	Health Outcomes	Mental health not good for >=14 days among adults aged >=18 years	%	Crude prevalence	10.2	NA	NA	9.3	10.9	1357	POINT (-76.28748476 36.86569697)	51710003600	HLTHOUT	MHLTH	CrdPrv	Mental Health
VA	Virginia	Norfolk	51710	51710003600	Unhealthy Behaviors	Obesity among adults aged >=18 years	%	Crude prevalence	26.7	NA	NA	25.8	27.5	1357	POINT (-76.28748476 36.86569697)	51710003600	UNHBEH	OBESITY	CrdPrv	Obesity
VA	Virginia	Norfolk	51710	51710003600	Health Outcomes	Physical health not good for >=14 days among adults aged >=18 years	%	Crude prevalence	6.9	NA	NA	6.2	7.4	1357	POINT (-76.28748476 36.86569697)	51710003600	HLTHOUT	PHLTH	CrdPrv	Physical Health
VA	Virginia	Norfolk	51710	51710003600	Unhealthy Behaviors	Sleeping less than 7 hours among adults aged >=18 years	%	Crude prevalence	31	NA	NA	29.9	32	1357	POINT (-76.28748476 36.86569697)	51710003600	UNHBEH	SLEEP	CrdPrv	Sleep <7 hours
VA	Virginia	Norfolk	51710	51710003600	Health Outcomes	Stroke among adults aged >=18 years	%	Crude prevalence	2	NA	NA	1.8	2.2	1357	POINT (-76.28748476 36.86569697)	51710003600	HLTHOUT	STROKE	CrdPrv	Stroke
VA	Virginia	Norfolk	51710	51710003600	Health Outcomes	All teeth lost among adults aged >=65 years	%	Crude prevalence	5.9	NA	NA	4	8.7	1357	POINT (-76.28748476 36.86569697)	51710003600	HLTHOUT	TEETHLOST	CrdPrv	Teeth Loss
VA	Virginia	Norfolk	51710	51710003700	Prevention	Current lack of health insurance among adults aged 18-64 years	%	Crude prevalence	12.6	NA	NA	10.1	15.8	2166	POINT (-76.29670837 36.86892066)	51710003700	PREVENT	ACCESS2	CrdPrv	Health Insurance
VA	Virginia	Norfolk	51710	51710003700	Health Outcomes	Arthritis among adults aged >=18 years	%	Crude prevalence	16.9	NA	NA	16	17.9	2166	POINT (-76.29670837 36.86892066)	51710003700	HLTHOUT	ARTHRITIS	CrdPrv	Arthritis
VA	Virginia	Norfolk	51710	51710003700	Unhealthy Behaviors	Binge drinking among adults aged >=18 years	%	Crude prevalence	24.1	NA	NA	23	25.1	2166	POINT (-76.29670837 36.86892066)	51710003700	UNHBEH	BINGE	CrdPrv	Binge Drinking
VA	Virginia	Norfolk	51710	51710003700	Health Outcomes	High blood pressure among adults aged >=18 years	%	Crude prevalence	23.1	NA	NA	22	24.3	2166	POINT (-76.29670837 36.86892066)	51710003700	HLTHOUT	BPHIGH	CrdPrv	High Blood Pressure
VA	Virginia	Norfolk	51710	51710003700	Prevention	Taking medicine for high blood pressure control among adults aged >=18 years with high blood pressure	%	Crude prevalence	63.2	NA	NA	61.5	64.7	2166	POINT (-76.29670837 36.86892066)	51710003700	PREVENT	BPMED	CrdPrv	Taking BP Medication
VA	Virginia	Norfolk	51710	51710003700	Health Outcomes	Cancer (excluding skin cancer) among adults aged >=18 years	%	Crude prevalence	4.4	NA	NA	4.3	4.6	2166	POINT (-76.29670837 36.86892066)	51710003700	HLTHOUT	CANCER	CrdPrv	Cancer (except skin)
VA	Virginia	Norfolk	51710	51710003700	Health Outcomes	Current asthma among adults aged >=18 years	%	Crude prevalence	8.6	NA	NA	8.1	9.2	2166	POINT (-76.29670837 36.86892066)	51710003700	HLTHOUT	CASTHMA	CrdPrv	Current Asthma
VA	Virginia	Norfolk	51710	51710003700	Prevention	Cervical cancer screening among adult women aged 21-65 years	%	Crude prevalence	85.2	NA	NA	81.9	87.4	2166	POINT (-76.29670837 36.86892066)	51710003700	PREVENT	CERVICAL	CrdPrv	Cervical Cancer Screening
VA	Virginia	Norfolk	51710	51710003700	Health Outcomes	Coronary heart disease among adults aged >=18 years	%	Crude prevalence	3.9	NA	NA	3.5	4.2	2166	POINT (-76.29670837 36.86892066)	51710003700	HLTHOUT	CHD	CrdPrv	Coronary Heart Disease
VA	Virginia	Norfolk	51710	51710003700	Prevention	Visits to doctor for routine checkup within the past year among adults aged >=18 years	%	Crude prevalence	74.4	NA	NA	73.3	75.3	2166	POINT (-76.29670837 36.86892066)	51710003700	PREVENT	CHECKUP	CrdPrv	Annual Checkup
VA	Virginia	Norfolk	51710	51710003700	Prevention	Cholesterol screening among adults aged >=18 years	%	Crude prevalence	79.1	NA	NA	76.7	81	2166	POINT (-76.29670837 36.86892066)	51710003700	PREVENT	CHOLSCREEN	CrdPrv	Cholesterol Screening
VA	Virginia	Norfolk	51710	51710003700	Prevention	Fecal occult blood test, sigmoidoscopy, or colonoscopy among adults aged 50-75 years	%	Crude prevalence	68.3	NA	NA	64.5	71.2	2166	POINT (-76.29670837 36.86892066)	51710003700	PREVENT	COLON_SCREEN	CrdPrv	Colorectal Cancer Screening
VA	Virginia	Norfolk	51710	51710003700	Health Outcomes	Chronic obstructive pulmonary disease among adults aged >=18 years	%	Crude prevalence	4.4	NA	NA	3.7	5.1	2166	POINT (-76.29670837 36.86892066)	51710003700	HLTHOUT	COPD	CrdPrv	COPD
VA	Virginia	Norfolk	51710	51710003700	Prevention	Older adult men aged >=65 years who are up to date on a core set of clinical preventive services: Flu shot past year, PPV shot ever, Colorectal cancer screening	%	Crude prevalence	43	NA	NA	36.4	49.6	2166	POINT (-76.29670837 36.86892066)	51710003700	PREVENT	COREM	CrdPrv	Core preventive services for older men
VA	Virginia	Norfolk	51710	51710003700	Prevention	Older adult women aged >=65 years who are up to date on a core set of clinical preventive services: Flu shot past year, PPV shot ever, Colorectal cancer screening, and Mammogram past 2 years	%	Crude prevalence	39.7	NA	NA	34	45.6	2166	POINT (-76.29670837 36.86892066)	51710003700	PREVENT	COREW	CrdPrv	Core preventive services for older women
VA	Virginia	Norfolk	51710	51710003700	Unhealthy Behaviors	Current smoking among adults aged >=18 years	%	Crude prevalence	17.1	NA	NA	13.6	21.3	2166	POINT (-76.29670837 36.86892066)	51710003700	UNHBEH	CSMOKING	CrdPrv	Current Smoking
VA	Virginia	Norfolk	51710	51710003700	Prevention	Visits to dentist or dental clinic among adults aged >=18 years	%	Crude prevalence	71.4	NA	NA	67.6	74.9	2166	POINT (-76.29670837 36.86892066)	51710003700	PREVENT	DENTAL	CrdPrv	Dental Visit
VA	Virginia	Norfolk	51710	51710003700	Health Outcomes	Diagnosed diabetes among adults aged >=18 years	%	Crude prevalence	5.9	NA	NA	5.5	6.5	2166	POINT (-76.29670837 36.86892066)	51710003700	HLTHOUT	DIABETES	CrdPrv	Diabetes
VA	Virginia	Norfolk	51710	51710003700	Health Outcomes	High cholesterol among adults aged >=18 years who have been screened in the past 5 years	%	Crude prevalence	26.1	NA	NA	25.3	27.1	2166	POINT (-76.29670837 36.86892066)	51710003700	HLTHOUT	HIGHCHOL	CrdPrv	High Cholesterol
VA	Virginia	Norfolk	51710	51710003700	Health Outcomes	Chronic kidney disease among adults aged >=18 years	%	Crude prevalence	1.8	NA	NA	1.7	1.9	2166	POINT (-76.29670837 36.86892066)	51710003700	HLTHOUT	KIDNEY	CrdPrv	Chronic Kidney Disease
VA	Virginia	Norfolk	51710	51710003700	Unhealthy Behaviors	No leisure-time physical activity among adults aged >=18 years	%	Crude prevalence	16.5	NA	NA	14.6	18.8	2166	POINT (-76.29670837 36.86892066)	51710003700	UNHBEH	LPA	CrdPrv	Physical Inactivity
VA	Virginia	Norfolk	51710	51710003700	Prevention	Mammography use among women aged 50-74 years	%	Crude prevalence	81.6	NA	NA	78.2	84.5	2166	POINT (-76.29670837 36.86892066)	51710003700	PREVENT	MAMMOUSE	CrdPrv	Mammography
VA	Virginia	Norfolk	51710	51710003700	Health Outcomes	Mental health not good for >=14 days among adults aged >=18 years	%	Crude prevalence	13.9	NA	NA	12	15.8	2166	POINT (-76.29670837 36.86892066)	51710003700	HLTHOUT	MHLTH	CrdPrv	Mental Health
VA	Virginia	Norfolk	51710	51710003700	Unhealthy Behaviors	Obesity among adults aged >=18 years	%	Crude prevalence	30.3	NA	NA	28.3	32.2	2166	POINT (-76.29670837 36.86892066)	51710003700	UNHBEH	OBESITY	CrdPrv	Obesity
VA	Virginia	Norfolk	51710	51710003700	Health Outcomes	Physical health not good for >=14 days among adults aged >=18 years	%	Crude prevalence	8.8	NA	NA	8	10	2166	POINT (-76.29670837 36.86892066)	51710003700	HLTHOUT	PHLTH	CrdPrv	Physical Health
VA	Virginia	Norfolk	51710	51710003700	Unhealthy Behaviors	Sleeping less than 7 hours among adults aged >=18 years	%	Crude prevalence	33.8	NA	NA	31.5	35.7	2166	POINT (-76.29670837 36.86892066)	51710003700	UNHBEH	SLEEP	CrdPrv	Sleep <7 hours
VA	Virginia	Norfolk	51710	51710003700	Health Outcomes	Stroke among adults aged >=18 years	%	Crude prevalence	1.8	NA	NA	1.6	2	2166	POINT (-76.29670837 36.86892066)	51710003700	HLTHOUT	STROKE	CrdPrv	Stroke
VA	Virginia	Norfolk	51710	51710003700	Health Outcomes	All teeth lost among adults aged >=65 years	%	Crude prevalence	9.1	NA	NA	5.3	14	2166	POINT (-76.29670837 36.86892066)	51710003700	HLTHOUT	TEETHLOST	CrdPrv	Teeth Loss
VA	Virginia	Norfolk	51710	51710003800	Prevention	Current lack of health insurance among adults aged 18-64 years	%	Crude prevalence	12.3	NA	NA	9.2	18	22065	POINT (-76.3066606 36.86906456)	51710003800	PREVENT	ACCESS2	CrdPrv	Health Insurance
VA	Virginia	Norfolk	51710	51710003800	Health Outcomes	Arthritis among adults aged >=18 years	%	Crude prevalence	5.8	NA	NA	5.3	6.3	22065	POINT (-76.3066606 36.86906456)	51710003800	HLTHOUT	ARTHRITIS	CrdPrv	Arthritis
VA	Virginia	Norfolk	51710	51710003800	Unhealthy Behaviors	Binge drinking among adults aged >=18 years	%	Crude prevalence	32.6	NA	NA	30.3	34.5	22065	POINT (-76.3066606 36.86906456)	51710003800	UNHBEH	BINGE	CrdPrv	Binge Drinking
VA	Virginia	Norfolk	51710	51710003800	Health Outcomes	High blood pressure among adults aged >=18 years	%	Crude prevalence	13.4	NA	NA	12.3	14.6	22065	POINT (-76.3066606 36.86906456)	51710003800	HLTHOUT	BPHIGH	CrdPrv	High Blood Pressure
VA	Virginia	Norfolk	51710	51710003800	Prevention	Taking medicine for high blood pressure control among adults aged >=18 years with high blood pressure	%	Crude prevalence	37	NA	NA	35.1	38.8	22065	POINT (-76.3066606 36.86906456)	51710003800	PREVENT	BPMED	CrdPrv	Taking BP Medication
VA	Virginia	Norfolk	51710	51710003800	Health Outcomes	Cancer (excluding skin cancer) among adults aged >=18 years	%	Crude prevalence	1.7	NA	NA	1.6	1.8	22065	POINT (-76.3066606 36.86906456)	51710003800	HLTHOUT	CANCER	CrdPrv	Cancer (except skin)
VA	Virginia	Norfolk	51710	51710003800	Health Outcomes	Current asthma among adults aged >=18 years	%	Crude prevalence	6.9	NA	NA	6.3	7.9	22065	POINT (-76.3066606 36.86906456)	51710003800	HLTHOUT	CASTHMA	CrdPrv	Current Asthma
VA	Virginia	Norfolk	51710	51710003800	Prevention	Cervical cancer screening among adult women aged 21-65 years	%	Crude prevalence	85	NA	NA	81	87.3	22065	POINT (-76.3066606 36.86906456)	51710003800	PREVENT	CERVICAL	CrdPrv	Cervical Cancer Screening
VA	Virginia	Norfolk	51710	51710003800	Health Outcomes	Coronary heart disease among adults aged >=18 years	%	Crude prevalence	1.2	NA	NA	1.1	1.4	22065	POINT (-76.3066606 36.86906456)	51710003800	HLTHOUT	CHD	CrdPrv	Coronary Heart Disease
VA	Virginia	Norfolk	51710	51710003800	Prevention	Visits to doctor for routine checkup within the past year among adults aged >=18 years	%	Crude prevalence	71.5	NA	NA	69.1	73	22065	POINT (-76.3066606 36.86906456)	51710003800	PREVENT	CHECKUP	CrdPrv	Annual Checkup
VA	Virginia	Norfolk	51710	51710003800	Prevention	Cholesterol screening among adults aged >=18 years	%	Crude prevalence	74.7	NA	NA	69.9	77.5	22065	POINT (-76.3066606 36.86906456)	51710003800	PREVENT	CHOLSCREEN	CrdPrv	Cholesterol Screening
VA	Virginia	Norfolk	51710	51710003800	Prevention	Fecal occult blood test, sigmoidoscopy, or colonoscopy among adults aged 50-75 years	%	Crude prevalence	72.2	NA	NA	67.9	75.1	22065	POINT (-76.3066606 36.86906456)	51710003800	PREVENT	COLON_SCREEN	CrdPrv	Colorectal Cancer Screening
VA	Virginia	Norfolk	51710	51710003800	Health Outcomes	Chronic obstructive pulmonary disease among adults aged >=18 years	%	Crude prevalence	1.6	NA	NA	1.2	2.3	22065	POINT (-76.3066606 36.86906456)	51710003800	HLTHOUT	COPD	CrdPrv	COPD
VA	Virginia	Norfolk	51710	51710003800	Prevention	Older adult men aged >=65 years who are up to date on a core set of clinical preventive services: Flu shot past year, PPV shot ever, Colorectal cancer screening	%	Crude prevalence	46.7	NA	NA	40.2	52.2	22065	POINT (-76.3066606 36.86906456)	51710003800	PREVENT	COREM	CrdPrv	Core preventive services for older men
VA	Virginia	Norfolk	51710	51710003800	Prevention	Older adult women aged >=65 years who are up to date on a core set of clinical preventive services: Flu shot past year, PPV shot ever, Colorectal cancer screening, and Mammogram past 2 years	%	Crude prevalence	41.7	NA	NA	35.8	46.9	22065	POINT (-76.3066606 36.86906456)	51710003800	PREVENT	COREW	CrdPrv	Core preventive services for older women
VA	Virginia	Norfolk	51710	51710003800	Unhealthy Behaviors	Current smoking among adults aged >=18 years	%	Crude prevalence	10.3	NA	NA	7.3	15.5	22065	POINT (-76.3066606 36.86906456)	51710003800	UNHBEH	CSMOKING	CrdPrv	Current Smoking
VA	Virginia	Norfolk	51710	51710003800	Prevention	Visits to dentist or dental clinic among adults aged >=18 years	%	Crude prevalence	78.5	NA	NA	69.7	82.8	22065	POINT (-76.3066606 36.86906456)	51710003800	PREVENT	DENTAL	CrdPrv	Dental Visit
VA	Virginia	Norfolk	51710	51710003800	Health Outcomes	Diagnosed diabetes among adults aged >=18 years	%	Crude prevalence	2.1	NA	NA	1.9	2.3	22065	POINT (-76.3066606 36.86906456)	51710003800	HLTHOUT	DIABETES	CrdPrv	Diabetes
VA	Virginia	Norfolk	51710	51710003800	Health Outcomes	High cholesterol among adults aged >=18 years who have been screened in the past 5 years	%	Crude prevalence	13.9	NA	NA	13.3	14.7	22065	POINT (-76.3066606 36.86906456)	51710003800	HLTHOUT	HIGHCHOL	CrdPrv	High Cholesterol
VA	Virginia	Norfolk	51710	51710003800	Health Outcomes	Chronic kidney disease among adults aged >=18 years	%	Crude prevalence	0.8	NA	NA	0.8	0.9	22065	POINT (-76.3066606 36.86906456)	51710003800	HLTHOUT	KIDNEY	CrdPrv	Chronic Kidney Disease
VA	Virginia	Norfolk	51710	51710003800	Unhealthy Behaviors	No leisure-time physical activity among adults aged >=18 years	%	Crude prevalence	10.2	NA	NA	8.1	13.4	22065	POINT (-76.3066606 36.86906456)	51710003800	UNHBEH	LPA	CrdPrv	Physical Inactivity
VA	Virginia	Norfolk	51710	51710003800	Prevention	Mammography use among women aged 50-74 years	%	Crude prevalence	82.5	NA	NA	78.9	85	22065	POINT (-76.3066606 36.86906456)	51710003800	PREVENT	MAMMOUSE	CrdPrv	Mammography
VA	Virginia	Norfolk	51710	51710003800	Health Outcomes	Mental health not good for >=14 days among adults aged >=18 years	%	Crude prevalence	11.1	NA	NA	8.9	14.6	22065	POINT (-76.3066606 36.86906456)	51710003800	HLTHOUT	MHLTH	CrdPrv	Mental Health
VA	Virginia	Norfolk	51710	51710003800	Unhealthy Behaviors	Obesity among adults aged >=18 years	%	Crude prevalence	22.4	NA	NA	20.7	24.4	22065	POINT (-76.3066606 36.86906456)	51710003800	UNHBEH	OBESITY	CrdPrv	Obesity
VA	Virginia	Norfolk	51710	51710003800	Health Outcomes	Physical health not good for >=14 days among adults aged >=18 years	%	Crude prevalence	4.3	NA	NA	3.5	5.8	22065	POINT (-76.3066606 36.86906456)	51710003800	HLTHOUT	PHLTH	CrdPrv	Physical Health
VA	Virginia	Norfolk	51710	51710003800	Unhealthy Behaviors	Sleeping less than 7 hours among adults aged >=18 years	%	Crude prevalence	31.5	NA	NA	29	34.2	22065	POINT (-76.3066606 36.86906456)	51710003800	UNHBEH	SLEEP	CrdPrv	Sleep <7 hours
VA	Virginia	Norfolk	51710	51710003800	Health Outcomes	Stroke among adults aged >=18 years	%	Crude prevalence	0.6	NA	NA	0.6	0.7	22065	POINT (-76.3066606 36.86906456)	51710003800	HLTHOUT	STROKE	CrdPrv	Stroke
VA	Virginia	Norfolk	51710	51710003800	Health Outcomes	All teeth lost among adults aged >=65 years	%	Crude prevalence	6.2	NA	NA	3.7	10.5	22065	POINT (-76.3066606 36.86906456)	51710003800	HLTHOUT	TEETHLOST	CrdPrv	Teeth Loss
VA	Virginia	Norfolk	51710	51710004001	Prevention	Current lack of health insurance among adults aged 18-64 years	%	Crude prevalence	8.6	NA	NA	6.9	11.1	1037	POINT (-76.29183834 36.85983829)	51710004001	PREVENT	ACCESS2	CrdPrv	Health Insurance
VA	Virginia	Norfolk	51710	51710004001	Health Outcomes	Arthritis among adults aged >=18 years	%	Crude prevalence	19.6	NA	NA	18.5	20.9	1037	POINT (-76.29183834 36.85983829)	51710004001	HLTHOUT	ARTHRITIS	CrdPrv	Arthritis
VA	Virginia	Norfolk	51710	51710004001	Unhealthy Behaviors	Binge drinking among adults aged >=18 years	%	Crude prevalence	22.3	NA	NA	21.4	23.2	1037	POINT (-76.29183834 36.85983829)	51710004001	UNHBEH	BINGE	CrdPrv	Binge Drinking
VA	Virginia	Norfolk	51710	51710004001	Health Outcomes	High blood pressure among adults aged >=18 years	%	Crude prevalence	25.1	NA	NA	24.1	26.3	1037	POINT (-76.29183834 36.85983829)	51710004001	HLTHOUT	BPHIGH	CrdPrv	High Blood Pressure
VA	Virginia	Norfolk	51710	51710004001	Prevention	Taking medicine for high blood pressure control among adults aged >=18 years with high blood pressure	%	Crude prevalence	71.1	NA	NA	69.5	72.5	1037	POINT (-76.29183834 36.85983829)	51710004001	PREVENT	BPMED	CrdPrv	Taking BP Medication
VA	Virginia	Norfolk	51710	51710004001	Health Outcomes	Cancer (excluding skin cancer) among adults aged >=18 years	%	Crude prevalence	6.2	NA	NA	5.9	6.4	1037	POINT (-76.29183834 36.85983829)	51710004001	HLTHOUT	CANCER	CrdPrv	Cancer (except skin)
VA	Virginia	Norfolk	51710	51710004001	Health Outcomes	Current asthma among adults aged >=18 years	%	Crude prevalence	7.7	NA	NA	7.4	8.3	1037	POINT (-76.29183834 36.85983829)	51710004001	HLTHOUT	CASTHMA	CrdPrv	Current Asthma
VA	Virginia	Norfolk	51710	51710004001	Prevention	Cervical cancer screening among adult women aged 21-65 years	%	Crude prevalence	88	NA	NA	85.4	89.6	1037	POINT (-76.29183834 36.85983829)	51710004001	PREVENT	CERVICAL	CrdPrv	Cervical Cancer Screening
VA	Virginia	Norfolk	51710	51710004001	Health Outcomes	Coronary heart disease among adults aged >=18 years	%	Crude prevalence	4.2	NA	NA	3.8	4.7	1037	POINT (-76.29183834 36.85983829)	51710004001	HLTHOUT	CHD	CrdPrv	Coronary Heart Disease
VA	Virginia	Norfolk	51710	51710004001	Prevention	Visits to doctor for routine checkup within the past year among adults aged >=18 years	%	Crude prevalence	77.8	NA	NA	76.9	78.6	1037	POINT (-76.29183834 36.85983829)	51710004001	PREVENT	CHECKUP	CrdPrv	Annual Checkup
VA	Virginia	Norfolk	51710	51710004001	Prevention	Cholesterol screening among adults aged >=18 years	%	Crude prevalence	85.6	NA	NA	83.9	86.8	1037	POINT (-76.29183834 36.85983829)	51710004001	PREVENT	CHOLSCREEN	CrdPrv	Cholesterol Screening
VA	Virginia	Norfolk	51710	51710004001	Prevention	Fecal occult blood test, sigmoidoscopy, or colonoscopy among adults aged 50-75 years	%	Crude prevalence	74.5	NA	NA	70.6	77	1037	POINT (-76.29183834 36.85983829)	51710004001	PREVENT	COLON_SCREEN	CrdPrv	Colorectal Cancer Screening
VA	Virginia	Norfolk	51710	51710004001	Health Outcomes	Chronic obstructive pulmonary disease among adults aged >=18 years	%	Crude prevalence	3.8	NA	NA	3.2	4.8	1037	POINT (-76.29183834 36.85983829)	51710004001	HLTHOUT	COPD	CrdPrv	COPD
VA	Virginia	Norfolk	51710	51710004001	Prevention	Older adult men aged >=65 years who are up to date on a core set of clinical preventive services: Flu shot past year, PPV shot ever, Colorectal cancer screening	%	Crude prevalence	47.5	NA	NA	39.3	53.9	1037	POINT (-76.29183834 36.85983829)	51710004001	PREVENT	COREM	CrdPrv	Core preventive services for older men
VA	Virginia	Norfolk	51710	51710004001	Prevention	Older adult women aged >=65 years who are up to date on a core set of clinical preventive services: Flu shot past year, PPV shot ever, Colorectal cancer screening, and Mammogram past 2 years	%	Crude prevalence	44.1	NA	NA	37.4	49.8	1037	POINT (-76.29183834 36.85983829)	51710004001	PREVENT	COREW	CrdPrv	Core preventive services for older women
VA	Virginia	Norfolk	51710	51710004001	Unhealthy Behaviors	Current smoking among adults aged >=18 years	%	Crude prevalence	11.3	NA	NA	8.9	14.9	1037	POINT (-76.29183834 36.85983829)	51710004001	UNHBEH	CSMOKING	CrdPrv	Current Smoking
VA	Virginia	Norfolk	51710	51710004001	Prevention	Visits to dentist or dental clinic among adults aged >=18 years	%	Crude prevalence	80.2	NA	NA	76.7	83	1037	POINT (-76.29183834 36.85983829)	51710004001	PREVENT	DENTAL	CrdPrv	Dental Visit
VA	Virginia	Norfolk	51710	51710004001	Health Outcomes	Diagnosed diabetes among adults aged >=18 years	%	Crude prevalence	6.4	NA	NA	5.9	7.1	1037	POINT (-76.29183834 36.85983829)	51710004001	HLTHOUT	DIABETES	CrdPrv	Diabetes
VA	Virginia	Norfolk	51710	51710004001	Health Outcomes	High cholesterol among adults aged >=18 years who have been screened in the past 5 years	%	Crude prevalence	29.8	NA	NA	28.9	30.8	1037	POINT (-76.29183834 36.85983829)	51710004001	HLTHOUT	HIGHCHOL	CrdPrv	High Cholesterol
VA	Virginia	Norfolk	51710	51710004001	Health Outcomes	Chronic kidney disease among adults aged >=18 years	%	Crude prevalence	1.9	NA	NA	1.8	2.1	1037	POINT (-76.29183834 36.85983829)	51710004001	HLTHOUT	KIDNEY	CrdPrv	Chronic Kidney Disease
VA	Virginia	Norfolk	51710	51710004001	Unhealthy Behaviors	No leisure-time physical activity among adults aged >=18 years	%	Crude prevalence	13.4	NA	NA	11.6	15.6	1037	POINT (-76.29183834 36.85983829)	51710004001	UNHBEH	LPA	CrdPrv	Physical Inactivity
VA	Virginia	Norfolk	51710	51710004001	Prevention	Mammography use among women aged 50-74 years	%	Crude prevalence	83.3	NA	NA	79.7	85.9	1037	POINT (-76.29183834 36.85983829)	51710004001	PREVENT	MAMMOUSE	CrdPrv	Mammography
VA	Virginia	Norfolk	51710	51710004001	Health Outcomes	Mental health not good for >=14 days among adults aged >=18 years	%	Crude prevalence	10.3	NA	NA	9.1	12.2	1037	POINT (-76.29183834 36.85983829)	51710004001	HLTHOUT	MHLTH	CrdPrv	Mental Health
VA	Virginia	Norfolk	51710	51710004001	Unhealthy Behaviors	Obesity among adults aged >=18 years	%	Crude prevalence	26.6	NA	NA	25.4	28.4	1037	POINT (-76.29183834 36.85983829)	51710004001	UNHBEH	OBESITY	CrdPrv	Obesity
VA	Virginia	Norfolk	51710	51710004001	Health Outcomes	Physical health not good for >=14 days among adults aged >=18 years	%	Crude prevalence	7.5	NA	NA	6.6	8.9	1037	POINT (-76.29183834 36.85983829)	51710004001	HLTHOUT	PHLTH	CrdPrv	Physical Health
VA	Virginia	Norfolk	51710	51710004001	Unhealthy Behaviors	Sleeping less than 7 hours among adults aged >=18 years	%	Crude prevalence	30.1	NA	NA	28.7	32.2	1037	POINT (-76.29183834 36.85983829)	51710004001	UNHBEH	SLEEP	CrdPrv	Sleep <7 hours
VA	Virginia	Norfolk	51710	51710004001	Health Outcomes	Stroke among adults aged >=18 years	%	Crude prevalence	1.9	NA	NA	1.7	2.2	1037	POINT (-76.29183834 36.85983829)	51710004001	HLTHOUT	STROKE	CrdPrv	Stroke
VA	Virginia	Norfolk	51710	51710004001	Health Outcomes	All teeth lost among adults aged >=65 years	%	Crude prevalence	5	NA	NA	2.9	8.9	1037	POINT (-76.29183834 36.85983829)	51710004001	HLTHOUT	TEETHLOST	CrdPrv	Teeth Loss
VA	Virginia	Norfolk	51710	51710004002	Prevention	Current lack of health insurance among adults aged 18-64 years	%	Crude prevalence	9.8	NA	NA	8.2	12.2	3097	POINT (-76.30109372 36.85947243)	51710004002	PREVENT	ACCESS2	CrdPrv	Health Insurance
VA	Virginia	Norfolk	51710	51710004002	Health Outcomes	Arthritis among adults aged >=18 years	%	Crude prevalence	21.4	NA	NA	20.4	22.7	3097	POINT (-76.30109372 36.85947243)	51710004002	HLTHOUT	ARTHRITIS	CrdPrv	Arthritis
VA	Virginia	Norfolk	51710	51710004002	Unhealthy Behaviors	Binge drinking among adults aged >=18 years	%	Crude prevalence	20.7	NA	NA	19.9	21.5	3097	POINT (-76.30109372 36.85947243)	51710004002	UNHBEH	BINGE	CrdPrv	Binge Drinking
VA	Virginia	Norfolk	51710	51710004002	Health Outcomes	High blood pressure among adults aged >=18 years	%	Crude prevalence	28	NA	NA	27.1	29	3097	POINT (-76.30109372 36.85947243)	51710004002	HLTHOUT	BPHIGH	CrdPrv	High Blood Pressure
VA	Virginia	Norfolk	51710	51710004002	Prevention	Taking medicine for high blood pressure control among adults aged >=18 years with high blood pressure	%	Crude prevalence	73.4	NA	NA	72.2	74.4	3097	POINT (-76.30109372 36.85947243)	51710004002	PREVENT	BPMED	CrdPrv	Taking BP Medication
VA	Virginia	Norfolk	51710	51710004002	Health Outcomes	Cancer (excluding skin cancer) among adults aged >=18 years	%	Crude prevalence	6.9	NA	NA	6.7	7.3	3097	POINT (-76.30109372 36.85947243)	51710004002	HLTHOUT	CANCER	CrdPrv	Cancer (except skin)
VA	Virginia	Norfolk	51710	51710004002	Health Outcomes	Current asthma among adults aged >=18 years	%	Crude prevalence	8	NA	NA	7.6	8.4	3097	POINT (-76.30109372 36.85947243)	51710004002	HLTHOUT	CASTHMA	CrdPrv	Current Asthma
VA	Virginia	Norfolk	51710	51710004002	Prevention	Cervical cancer screening among adult women aged 21-65 years	%	Crude prevalence	86.7	NA	NA	84.5	88.4	3097	POINT (-76.30109372 36.85947243)	51710004002	PREVENT	CERVICAL	CrdPrv	Cervical Cancer Screening
VA	Virginia	Norfolk	51710	51710004002	Health Outcomes	Coronary heart disease among adults aged >=18 years	%	Crude prevalence	5.3	NA	NA	4.9	5.9	3097	POINT (-76.30109372 36.85947243)	51710004002	HLTHOUT	CHD	CrdPrv	Coronary Heart Disease
VA	Virginia	Norfolk	51710	51710004002	Prevention	Visits to doctor for routine checkup within the past year among adults aged >=18 years	%	Crude prevalence	78.3	NA	NA	77.5	79	3097	POINT (-76.30109372 36.85947243)	51710004002	PREVENT	CHECKUP	CrdPrv	Annual Checkup
VA	Virginia	Norfolk	51710	51710004002	Prevention	Cholesterol screening among adults aged >=18 years	%	Crude prevalence	84.7	NA	NA	83.2	85.8	3097	POINT (-76.30109372 36.85947243)	51710004002	PREVENT	CHOLSCREEN	CrdPrv	Cholesterol Screening
VA	Virginia	Norfolk	51710	51710004002	Prevention	Fecal occult blood test, sigmoidoscopy, or colonoscopy among adults aged 50-75 years	%	Crude prevalence	72.7	NA	NA	70	74.9	3097	POINT (-76.30109372 36.85947243)	51710004002	PREVENT	COLON_SCREEN	CrdPrv	Colorectal Cancer Screening
VA	Virginia	Norfolk	51710	51710004002	Health Outcomes	Chronic obstructive pulmonary disease among adults aged >=18 years	%	Crude prevalence	4.4	NA	NA	3.7	5.2	3097	POINT (-76.30109372 36.85947243)	51710004002	HLTHOUT	COPD	CrdPrv	COPD
VA	Virginia	Norfolk	51710	51710004002	Prevention	Older adult men aged >=65 years who are up to date on a core set of clinical preventive services: Flu shot past year, PPV shot ever, Colorectal cancer screening	%	Crude prevalence	46.8	NA	NA	40.5	52.1	3097	POINT (-76.30109372 36.85947243)	51710004002	PREVENT	COREM	CrdPrv	Core preventive services for older men
VA	Virginia	Norfolk	51710	51710004002	Prevention	Older adult women aged >=65 years who are up to date on a core set of clinical preventive services: Flu shot past year, PPV shot ever, Colorectal cancer screening, and Mammogram past 2 years	%	Crude prevalence	40.4	NA	NA	35.7	44.9	3097	POINT (-76.30109372 36.85947243)	51710004002	PREVENT	COREW	CrdPrv	Core preventive services for older women
VA	Virginia	Norfolk	51710	51710004002	Unhealthy Behaviors	Current smoking among adults aged >=18 years	%	Crude prevalence	12.1	NA	NA	9.9	14.9	3097	POINT (-76.30109372 36.85947243)	51710004002	UNHBEH	CSMOKING	CrdPrv	Current Smoking
VA	Virginia	Norfolk	51710	51710004002	Prevention	Visits to dentist or dental clinic among adults aged >=18 years	%	Crude prevalence	77.2	NA	NA	73.9	79.6	3097	POINT (-76.30109372 36.85947243)	51710004002	PREVENT	DENTAL	CrdPrv	Dental Visit
VA	Virginia	Norfolk	51710	51710004002	Health Outcomes	Diagnosed diabetes among adults aged >=18 years	%	Crude prevalence	7.1	NA	NA	6.6	7.8	3097	POINT (-76.30109372 36.85947243)	51710004002	HLTHOUT	DIABETES	CrdPrv	Diabetes
VA	Virginia	Norfolk	51710	51710004002	Health Outcomes	High cholesterol among adults aged >=18 years who have been screened in the past 5 years	%	Crude prevalence	30.5	NA	NA	29.8	31.3	3097	POINT (-76.30109372 36.85947243)	51710004002	HLTHOUT	HIGHCHOL	CrdPrv	High Cholesterol
VA	Virginia	Norfolk	51710	51710004002	Health Outcomes	Chronic kidney disease among adults aged >=18 years	%	Crude prevalence	2.3	NA	NA	2.2	2.5	3097	POINT (-76.30109372 36.85947243)	51710004002	HLTHOUT	KIDNEY	CrdPrv	Chronic Kidney Disease
VA	Virginia	Norfolk	51710	51710004002	Unhealthy Behaviors	No leisure-time physical activity among adults aged >=18 years	%	Crude prevalence	15.5	NA	NA	13.8	17.8	3097	POINT (-76.30109372 36.85947243)	51710004002	UNHBEH	LPA	CrdPrv	Physical Inactivity
VA	Virginia	Norfolk	51710	51710004002	Prevention	Mammography use among women aged 50-74 years	%	Crude prevalence	82.1	NA	NA	79.5	84.2	3097	POINT (-76.30109372 36.85947243)	51710004002	PREVENT	MAMMOUSE	CrdPrv	Mammography
VA	Virginia	Norfolk	51710	51710004002	Health Outcomes	Mental health not good for >=14 days among adults aged >=18 years	%	Crude prevalence	11.1	NA	NA	10.1	12.9	3097	POINT (-76.30109372 36.85947243)	51710004002	HLTHOUT	MHLTH	CrdPrv	Mental Health
VA	Virginia	Norfolk	51710	51710004002	Unhealthy Behaviors	Obesity among adults aged >=18 years	%	Crude prevalence	27.8	NA	NA	26.6	29.2	3097	POINT (-76.30109372 36.85947243)	51710004002	UNHBEH	OBESITY	CrdPrv	Obesity
VA	Virginia	Norfolk	51710	51710004002	Health Outcomes	Physical health not good for >=14 days among adults aged >=18 years	%	Crude prevalence	8.5	NA	NA	7.7	10	3097	POINT (-76.30109372 36.85947243)	51710004002	HLTHOUT	PHLTH	CrdPrv	Physical Health
VA	Virginia	Norfolk	51710	51710004002	Unhealthy Behaviors	Sleeping less than 7 hours among adults aged >=18 years	%	Crude prevalence	30.9	NA	NA	29.5	33.6	3097	POINT (-76.30109372 36.85947243)	51710004002	UNHBEH	SLEEP	CrdPrv	Sleep <7 hours
VA	Virginia	Norfolk	51710	51710004002	Health Outcomes	Stroke among adults aged >=18 years	%	Crude prevalence	2.4	NA	NA	2.1	2.7	3097	POINT (-76.30109372 36.85947243)	51710004002	HLTHOUT	STROKE	CrdPrv	Stroke
VA	Virginia	Norfolk	51710	51710004002	Health Outcomes	All teeth lost among adults aged >=65 years	%	Crude prevalence	6.8	NA	NA	4.3	11.9	3097	POINT (-76.30109372 36.85947243)	51710004002	HLTHOUT	TEETHLOST	CrdPrv	Teeth Loss
VA	Virginia	Norfolk	51710	51710004100	Prevention	Current lack of health insurance among adults aged 18-64 years	%	Crude prevalence	32.2	NA	NA	26.9	38.4	2029	POINT (-76.28300509 36.85689011)	51710004100	PREVENT	ACCESS2	CrdPrv	Health Insurance
VA	Virginia	Norfolk	51710	51710004100	Health Outcomes	Arthritis among adults aged >=18 years	%	Crude prevalence	31.5	NA	NA	30	32.9	2029	POINT (-76.28300509 36.85689011)	51710004100	HLTHOUT	ARTHRITIS	CrdPrv	Arthritis
VA	Virginia	Norfolk	51710	51710004100	Unhealthy Behaviors	Binge drinking among adults aged >=18 years	%	Crude prevalence	10.4	NA	NA	9.5	11.4	2029	POINT (-76.28300509 36.85689011)	51710004100	UNHBEH	BINGE	CrdPrv	Binge Drinking
VA	Virginia	Norfolk	51710	51710004100	Health Outcomes	High blood pressure among adults aged >=18 years	%	Crude prevalence	47.5	NA	NA	45.8	49.1	2029	POINT (-76.28300509 36.85689011)	51710004100	HLTHOUT	BPHIGH	CrdPrv	High Blood Pressure
VA	Virginia	Norfolk	51710	51710004100	Prevention	Taking medicine for high blood pressure control among adults aged >=18 years with high blood pressure	%	Crude prevalence	74	NA	NA	72.8	75.4	2029	POINT (-76.28300509 36.85689011)	51710004100	PREVENT	BPMED	CrdPrv	Taking BP Medication
VA	Virginia	Norfolk	51710	51710004100	Health Outcomes	Cancer (excluding skin cancer) among adults aged >=18 years	%	Crude prevalence	4.4	NA	NA	4.1	4.6	2029	POINT (-76.28300509 36.85689011)	51710004100	HLTHOUT	CANCER	CrdPrv	Cancer (except skin)
VA	Virginia	Norfolk	51710	51710004100	Health Outcomes	Current asthma among adults aged >=18 years	%	Crude prevalence	17.3	NA	NA	15.9	19	2029	POINT (-76.28300509 36.85689011)	51710004100	HLTHOUT	CASTHMA	CrdPrv	Current Asthma
VA	Virginia	Norfolk	51710	51710004100	Prevention	Cervical cancer screening among adult women aged 21-65 years	%	Crude prevalence	76.8	NA	NA	72.4	80.5	2029	POINT (-76.28300509 36.85689011)	51710004100	PREVENT	CERVICAL	CrdPrv	Cervical Cancer Screening
VA	Virginia	Norfolk	51710	51710004100	Health Outcomes	Coronary heart disease among adults aged >=18 years	%	Crude prevalence	8.4	NA	NA	7.6	9.2	2029	POINT (-76.28300509 36.85689011)	51710004100	HLTHOUT	CHD	CrdPrv	Coronary Heart Disease
VA	Virginia	Norfolk	51710	51710004100	Prevention	Visits to doctor for routine checkup within the past year among adults aged >=18 years	%	Crude prevalence	83.9	NA	NA	82.7	85	2029	POINT (-76.28300509 36.85689011)	51710004100	PREVENT	CHECKUP	CrdPrv	Annual Checkup
VA	Virginia	Norfolk	51710	51710004100	Prevention	Cholesterol screening among adults aged >=18 years	%	Crude prevalence	78.3	NA	NA	75.6	80.8	2029	POINT (-76.28300509 36.85689011)	51710004100	PREVENT	CHOLSCREEN	CrdPrv	Cholesterol Screening
VA	Virginia	Norfolk	51710	51710004100	Prevention	Fecal occult blood test, sigmoidoscopy, or colonoscopy among adults aged 50-75 years	%	Crude prevalence	48.1	NA	NA	41.8	53.4	2029	POINT (-76.28300509 36.85689011)	51710004100	PREVENT	COLON_SCREEN	CrdPrv	Colorectal Cancer Screening
VA	Virginia	Norfolk	51710	51710004100	Health Outcomes	Chronic obstructive pulmonary disease among adults aged >=18 years	%	Crude prevalence	13.4	NA	NA	11.7	15.6	2029	POINT (-76.28300509 36.85689011)	51710004100	HLTHOUT	COPD	CrdPrv	COPD
VA	Virginia	Norfolk	51710	51710004100	Prevention	Older adult men aged >=65 years who are up to date on a core set of clinical preventive services: Flu shot past year, PPV shot ever, Colorectal cancer screening	%	Crude prevalence	20.9	NA	NA	15.8	26.7	2029	POINT (-76.28300509 36.85689011)	51710004100	PREVENT	COREM	CrdPrv	Core preventive services for older men
VA	Virginia	Norfolk	51710	51710004100	Prevention	Older adult women aged >=65 years who are up to date on a core set of clinical preventive services: Flu shot past year, PPV shot ever, Colorectal cancer screening, and Mammogram past 2 years	%	Crude prevalence	21.3	NA	NA	16.7	26.5	2029	POINT (-76.28300509 36.85689011)	51710004100	PREVENT	COREW	CrdPrv	Core preventive services for older women
VA	Virginia	Norfolk	51710	51710004100	Unhealthy Behaviors	Current smoking among adults aged >=18 years	%	Crude prevalence	38.9	NA	NA	34.5	43.9	2029	POINT (-76.28300509 36.85689011)	51710004100	UNHBEH	CSMOKING	CrdPrv	Current Smoking
VA	Virginia	Norfolk	51710	51710004100	Prevention	Visits to dentist or dental clinic among adults aged >=18 years	%	Crude prevalence	32.1	NA	NA	27.3	36.8	2029	POINT (-76.28300509 36.85689011)	51710004100	PREVENT	DENTAL	CrdPrv	Dental Visit
VA	Virginia	Norfolk	51710	51710004100	Health Outcomes	Diagnosed diabetes among adults aged >=18 years	%	Crude prevalence	21.2	NA	NA	19.8	22.6	2029	POINT (-76.28300509 36.85689011)	51710004100	HLTHOUT	DIABETES	CrdPrv	Diabetes
VA	Virginia	Norfolk	51710	51710004100	Health Outcomes	High cholesterol among adults aged >=18 years who have been screened in the past 5 years	%	Crude prevalence	32.7	NA	NA	31.4	34.1	2029	POINT (-76.28300509 36.85689011)	51710004100	HLTHOUT	HIGHCHOL	CrdPrv	High Cholesterol
VA	Virginia	Norfolk	51710	51710004100	Health Outcomes	Chronic kidney disease among adults aged >=18 years	%	Crude prevalence	5.3	NA	NA	4.9	5.8	2029	POINT (-76.28300509 36.85689011)	51710004100	HLTHOUT	KIDNEY	CrdPrv	Chronic Kidney Disease
VA	Virginia	Norfolk	51710	51710004100	Unhealthy Behaviors	No leisure-time physical activity among adults aged >=18 years	%	Crude prevalence	46.3	NA	NA	42.3	50.8	2029	POINT (-76.28300509 36.85689011)	51710004100	UNHBEH	LPA	CrdPrv	Physical Inactivity
VA	Virginia	Norfolk	51710	51710004100	Prevention	Mammography use among women aged 50-74 years	%	Crude prevalence	83.7	NA	NA	80.5	86.5	2029	POINT (-76.28300509 36.85689011)	51710004100	PREVENT	MAMMOUSE	CrdPrv	Mammography
VA	Virginia	Norfolk	51710	51710004100	Health Outcomes	Mental health not good for >=14 days among adults aged >=18 years	%	Crude prevalence	28.9	NA	NA	25	33.2	2029	POINT (-76.28300509 36.85689011)	51710004100	HLTHOUT	MHLTH	CrdPrv	Mental Health
VA	Virginia	Norfolk	51710	51710004100	Unhealthy Behaviors	Obesity among adults aged >=18 years	%	Crude prevalence	56.2	NA	NA	54	58.5	2029	POINT (-76.28300509 36.85689011)	51710004100	UNHBEH	OBESITY	CrdPrv	Obesity
VA	Virginia	Norfolk	51710	51710004100	Health Outcomes	Physical health not good for >=14 days among adults aged >=18 years	%	Crude prevalence	26	NA	NA	23.3	29.7	2029	POINT (-76.28300509 36.85689011)	51710004100	HLTHOUT	PHLTH	CrdPrv	Physical Health
VA	Virginia	Norfolk	51710	51710004100	Unhealthy Behaviors	Sleeping less than 7 hours among adults aged >=18 years	%	Crude prevalence	52.2	NA	NA	49.8	54.7	2029	POINT (-76.28300509 36.85689011)	51710004100	UNHBEH	SLEEP	CrdPrv	Sleep <7 hours
VA	Virginia	Norfolk	51710	51710004100	Health Outcomes	Stroke among adults aged >=18 years	%	Crude prevalence	7.3	NA	NA	6.6	8.2	2029	POINT (-76.28300509 36.85689011)	51710004100	HLTHOUT	STROKE	CrdPrv	Stroke
VA	Virginia	Norfolk	51710	51710004100	Health Outcomes	All teeth lost among adults aged >=65 years	%	Crude prevalence	46	NA	NA	34.4	57.8	2029	POINT (-76.28300509 36.85689011)	51710004100	HLTHOUT	TEETHLOST	CrdPrv	Teeth Loss
VA	Virginia	Norfolk	51710	51710004200	Prevention	Current lack of health insurance among adults aged 18-64 years	%	Crude prevalence	33	NA	NA	27.6	38.8	1744	POINT (-76.27705907 36.8525619)	51710004200	PREVENT	ACCESS2	CrdPrv	Health Insurance
VA	Virginia	Norfolk	51710	51710004200	Health Outcomes	Arthritis among adults aged >=18 years	%	Crude prevalence	38.2	NA	NA	36.7	39.4	1744	POINT (-76.27705907 36.8525619)	51710004200	HLTHOUT	ARTHRITIS	CrdPrv	Arthritis
VA	Virginia	Norfolk	51710	51710004200	Unhealthy Behaviors	Binge drinking among adults aged >=18 years	%	Crude prevalence	9.2	NA	NA	8.6	10	1744	POINT (-76.27705907 36.8525619)	51710004200	UNHBEH	BINGE	CrdPrv	Binge Drinking
VA	Virginia	Norfolk	51710	51710004200	Health Outcomes	High blood pressure among adults aged >=18 years	%	Crude prevalence	54.7	NA	NA	53.4	56	1744	POINT (-76.27705907 36.8525619)	51710004200	HLTHOUT	BPHIGH	CrdPrv	High Blood Pressure
VA	Virginia	Norfolk	51710	51710004200	Prevention	Taking medicine for high blood pressure control among adults aged >=18 years with high blood pressure	%	Crude prevalence	80.7	NA	NA	79.8	81.7	1744	POINT (-76.27705907 36.8525619)	51710004200	PREVENT	BPMED	CrdPrv	Taking BP Medication
VA	Virginia	Norfolk	51710	51710004200	Health Outcomes	Cancer (excluding skin cancer) among adults aged >=18 years	%	Crude prevalence	6.7	NA	NA	6.3	7	1744	POINT (-76.27705907 36.8525619)	51710004200	HLTHOUT	CANCER	CrdPrv	Cancer (except skin)
VA	Virginia	Norfolk	51710	51710004200	Health Outcomes	Current asthma among adults aged >=18 years	%	Crude prevalence	16	NA	NA	14.5	17.2	1744	POINT (-76.27705907 36.8525619)	51710004200	HLTHOUT	CASTHMA	CrdPrv	Current Asthma
VA	Virginia	Norfolk	51710	51710004200	Prevention	Cervical cancer screening among adult women aged 21-65 years	%	Crude prevalence	77.5	NA	NA	73.8	80.9	1744	POINT (-76.27705907 36.8525619)	51710004200	PREVENT	CERVICAL	CrdPrv	Cervical Cancer Screening
VA	Virginia	Norfolk	51710	51710004200	Health Outcomes	Coronary heart disease among adults aged >=18 years	%	Crude prevalence	13.8	NA	NA	12.6	15	1744	POINT (-76.27705907 36.8525619)	51710004200	HLTHOUT	CHD	CrdPrv	Coronary Heart Disease
VA	Virginia	Norfolk	51710	51710004200	Prevention	Visits to doctor for routine checkup within the past year among adults aged >=18 years	%	Crude prevalence	85.5	NA	NA	84.6	86.5	1744	POINT (-76.27705907 36.8525619)	51710004200	PREVENT	CHECKUP	CrdPrv	Annual Checkup
VA	Virginia	Norfolk	51710	51710004200	Prevention	Cholesterol screening among adults aged >=18 years	%	Crude prevalence	82.2	NA	NA	80.1	84.2	1744	POINT (-76.27705907 36.8525619)	51710004200	PREVENT	CHOLSCREEN	CrdPrv	Cholesterol Screening
VA	Virginia	Norfolk	51710	51710004200	Prevention	Fecal occult blood test, sigmoidoscopy, or colonoscopy among adults aged 50-75 years	%	Crude prevalence	50.4	NA	NA	45.8	54.9	1744	POINT (-76.27705907 36.8525619)	51710004200	PREVENT	COLON_SCREEN	CrdPrv	Colorectal Cancer Screening
VA	Virginia	Norfolk	51710	51710004200	Health Outcomes	Chronic obstructive pulmonary disease among adults aged >=18 years	%	Crude prevalence	16.2	NA	NA	14.2	18.2	1744	POINT (-76.27705907 36.8525619)	51710004200	HLTHOUT	COPD	CrdPrv	COPD
VA	Virginia	Norfolk	51710	51710004200	Prevention	Older adult men aged >=65 years who are up to date on a core set of clinical preventive services: Flu shot past year, PPV shot ever, Colorectal cancer screening	%	Crude prevalence	21.6	NA	NA	17.2	26.6	1744	POINT (-76.27705907 36.8525619)	51710004200	PREVENT	COREM	CrdPrv	Core preventive services for older men
VA	Virginia	Norfolk	51710	51710004200	Prevention	Older adult women aged >=65 years who are up to date on a core set of clinical preventive services: Flu shot past year, PPV shot ever, Colorectal cancer screening, and Mammogram past 2 years	%	Crude prevalence	20.2	NA	NA	16.1	24.8	1744	POINT (-76.27705907 36.8525619)	51710004200	PREVENT	COREW	CrdPrv	Core preventive services for older women
VA	Virginia	Norfolk	51710	51710004200	Unhealthy Behaviors	Current smoking among adults aged >=18 years	%	Crude prevalence	35.1	NA	NA	31	39	1744	POINT (-76.27705907 36.8525619)	51710004200	UNHBEH	CSMOKING	CrdPrv	Current Smoking
VA	Virginia	Norfolk	51710	51710004200	Prevention	Visits to dentist or dental clinic among adults aged >=18 years	%	Crude prevalence	33.3	NA	NA	28.8	38.3	1744	POINT (-76.27705907 36.8525619)	51710004200	PREVENT	DENTAL	CrdPrv	Dental Visit
VA	Virginia	Norfolk	51710	51710004200	Health Outcomes	Diagnosed diabetes among adults aged >=18 years	%	Crude prevalence	27	NA	NA	25.4	28.4	1744	POINT (-76.27705907 36.8525619)	51710004200	HLTHOUT	DIABETES	CrdPrv	Diabetes
VA	Virginia	Norfolk	51710	51710004200	Health Outcomes	High cholesterol among adults aged >=18 years who have been screened in the past 5 years	%	Crude prevalence	39.5	NA	NA	38.1	40.9	1744	POINT (-76.27705907 36.8525619)	51710004200	HLTHOUT	HIGHCHOL	CrdPrv	High Cholesterol
VA	Virginia	Norfolk	51710	51710004200	Health Outcomes	Chronic kidney disease among adults aged >=18 years	%	Crude prevalence	7.2	NA	NA	6.6	7.8	1744	POINT (-76.27705907 36.8525619)	51710004200	HLTHOUT	KIDNEY	CrdPrv	Chronic Kidney Disease
VA	Virginia	Norfolk	51710	51710004200	Unhealthy Behaviors	No leisure-time physical activity among adults aged >=18 years	%	Crude prevalence	48.5	NA	NA	44.5	52.2	1744	POINT (-76.27705907 36.8525619)	51710004200	UNHBEH	LPA	CrdPrv	Physical Inactivity
VA	Virginia	Norfolk	51710	51710004200	Prevention	Mammography use among women aged 50-74 years	%	Crude prevalence	81.9	NA	NA	78.8	84.7	1744	POINT (-76.27705907 36.8525619)	51710004200	PREVENT	MAMMOUSE	CrdPrv	Mammography
VA	Virginia	Norfolk	51710	51710004200	Health Outcomes	Mental health not good for >=14 days among adults aged >=18 years	%	Crude prevalence	25.5	NA	NA	23	28.5	1744	POINT (-76.27705907 36.8525619)	51710004200	HLTHOUT	MHLTH	CrdPrv	Mental Health
VA	Virginia	Norfolk	51710	51710004200	Unhealthy Behaviors	Obesity among adults aged >=18 years	%	Crude prevalence	53.9	NA	NA	51.8	55.5	1744	POINT (-76.27705907 36.8525619)	51710004200	UNHBEH	OBESITY	CrdPrv	Obesity
VA	Virginia	Norfolk	51710	51710004200	Health Outcomes	Physical health not good for >=14 days among adults aged >=18 years	%	Crude prevalence	28.2	NA	NA	25.4	30.9	1744	POINT (-76.27705907 36.8525619)	51710004200	HLTHOUT	PHLTH	CrdPrv	Physical Health
VA	Virginia	Norfolk	51710	51710004200	Unhealthy Behaviors	Sleeping less than 7 hours among adults aged >=18 years	%	Crude prevalence	49.2	NA	NA	47.5	50.9	1744	POINT (-76.27705907 36.8525619)	51710004200	UNHBEH	SLEEP	CrdPrv	Sleep <7 hours
VA	Virginia	Norfolk	51710	51710004200	Health Outcomes	Stroke among adults aged >=18 years	%	Crude prevalence	10.3	NA	NA	9.1	11.4	1744	POINT (-76.27705907 36.8525619)	51710004200	HLTHOUT	STROKE	CrdPrv	Stroke
VA	Virginia	Norfolk	51710	51710004200	Health Outcomes	All teeth lost among adults aged >=65 years	%	Crude prevalence	46.2	NA	NA	35.3	56.7	1744	POINT (-76.27705907 36.8525619)	51710004200	HLTHOUT	TEETHLOST	CrdPrv	Teeth Loss
VA	Virginia	Norfolk	51710	51710004300	Prevention	Current lack of health insurance among adults aged 18-64 years	%	Crude prevalence	23.3	NA	NA	19	27.5	3499	POINT (-76.26511761 36.85525712)	51710004300	PREVENT	ACCESS2	CrdPrv	Health Insurance
VA	Virginia	Norfolk	51710	51710004300	Health Outcomes	Arthritis among adults aged >=18 years	%	Crude prevalence	30.2	NA	NA	28.8	31.6	3499	POINT (-76.26511761 36.85525712)	51710004300	HLTHOUT	ARTHRITIS	CrdPrv	Arthritis
VA	Virginia	Norfolk	51710	51710004300	Unhealthy Behaviors	Binge drinking among adults aged >=18 years	%	Crude prevalence	12.5	NA	NA	11.9	13.2	3499	POINT (-76.26511761 36.85525712)	51710004300	UNHBEH	BINGE	CrdPrv	Binge Drinking
VA	Virginia	Norfolk	51710	51710004300	Health Outcomes	High blood pressure among adults aged >=18 years	%	Crude prevalence	48.2	NA	NA	46.7	49.6	3499	POINT (-76.26511761 36.85525712)	51710004300	HLTHOUT	BPHIGH	CrdPrv	High Blood Pressure
VA	Virginia	Norfolk	51710	51710004300	Prevention	Taking medicine for high blood pressure control among adults aged >=18 years with high blood pressure	%	Crude prevalence	77.9	NA	NA	76.8	79	3499	POINT (-76.26511761 36.85525712)	51710004300	PREVENT	BPMED	CrdPrv	Taking BP Medication
VA	Virginia	Norfolk	51710	51710004300	Health Outcomes	Cancer (excluding skin cancer) among adults aged >=18 years	%	Crude prevalence	5.8	NA	NA	5.5	6.1	3499	POINT (-76.26511761 36.85525712)	51710004300	HLTHOUT	CANCER	CrdPrv	Cancer (except skin)
VA	Virginia	Norfolk	51710	51710004300	Health Outcomes	Current asthma among adults aged >=18 years	%	Crude prevalence	13.3	NA	NA	12.3	14.2	3499	POINT (-76.26511761 36.85525712)	51710004300	HLTHOUT	CASTHMA	CrdPrv	Current Asthma
VA	Virginia	Norfolk	51710	51710004300	Prevention	Cervical cancer screening among adult women aged 21-65 years	%	Crude prevalence	85.2	NA	NA	82.4	87.7	3499	POINT (-76.26511761 36.85525712)	51710004300	PREVENT	CERVICAL	CrdPrv	Cervical Cancer Screening
VA	Virginia	Norfolk	51710	51710004300	Health Outcomes	Coronary heart disease among adults aged >=18 years	%	Crude prevalence	7.9	NA	NA	7.2	8.6	3499	POINT (-76.26511761 36.85525712)	51710004300	HLTHOUT	CHD	CrdPrv	Coronary Heart Disease
VA	Virginia	Norfolk	51710	51710004300	Prevention	Visits to doctor for routine checkup within the past year among adults aged >=18 years	%	Crude prevalence	85.1	NA	NA	84.3	85.8	3499	POINT (-76.26511761 36.85525712)	51710004300	PREVENT	CHECKUP	CrdPrv	Annual Checkup
VA	Virginia	Norfolk	51710	51710004300	Prevention	Cholesterol screening among adults aged >=18 years	%	Crude prevalence	84.4	NA	NA	82.5	86.1	3499	POINT (-76.26511761 36.85525712)	51710004300	PREVENT	CHOLSCREEN	CrdPrv	Cholesterol Screening
VA	Virginia	Norfolk	51710	51710004300	Prevention	Fecal occult blood test, sigmoidoscopy, or colonoscopy among adults aged 50-75 years	%	Crude prevalence	60.5	NA	NA	56	65	3499	POINT (-76.26511761 36.85525712)	51710004300	PREVENT	COLON_SCREEN	CrdPrv	Colorectal Cancer Screening
VA	Virginia	Norfolk	51710	51710004300	Health Outcomes	Chronic obstructive pulmonary disease among adults aged >=18 years	%	Crude prevalence	9.3	NA	NA	7.9	10.6	3499	POINT (-76.26511761 36.85525712)	51710004300	HLTHOUT	COPD	CrdPrv	COPD
VA	Virginia	Norfolk	51710	51710004300	Prevention	Older adult men aged >=65 years who are up to date on a core set of clinical preventive services: Flu shot past year, PPV shot ever, Colorectal cancer screening	%	Crude prevalence	28.1	NA	NA	23.1	33.8	3499	POINT (-76.26511761 36.85525712)	51710004300	PREVENT	COREM	CrdPrv	Core preventive services for older men
VA	Virginia	Norfolk	51710	51710004300	Prevention	Older adult women aged >=65 years who are up to date on a core set of clinical preventive services: Flu shot past year, PPV shot ever, Colorectal cancer screening, and Mammogram past 2 years	%	Crude prevalence	27.6	NA	NA	22.8	33	3499	POINT (-76.26511761 36.85525712)	51710004300	PREVENT	COREW	CrdPrv	Core preventive services for older women
VA	Virginia	Norfolk	51710	51710004300	Unhealthy Behaviors	Current smoking among adults aged >=18 years	%	Crude prevalence	25.9	NA	NA	21.9	29.6	3499	POINT (-76.26511761 36.85525712)	51710004300	UNHBEH	CSMOKING	CrdPrv	Current Smoking
VA	Virginia	Norfolk	51710	51710004300	Prevention	Visits to dentist or dental clinic among adults aged >=18 years	%	Crude prevalence	49.5	NA	NA	45	54.4	3499	POINT (-76.26511761 36.85525712)	51710004300	PREVENT	DENTAL	CrdPrv	Dental Visit
VA	Virginia	Norfolk	51710	51710004300	Health Outcomes	Diagnosed diabetes among adults aged >=18 years	%	Crude prevalence	18.8	NA	NA	17.4	20.1	3499	POINT (-76.26511761 36.85525712)	51710004300	HLTHOUT	DIABETES	CrdPrv	Diabetes
VA	Virginia	Norfolk	51710	51710004300	Health Outcomes	High cholesterol among adults aged >=18 years who have been screened in the past 5 years	%	Crude prevalence	34.5	NA	NA	33.3	35.8	3499	POINT (-76.26511761 36.85525712)	51710004300	HLTHOUT	HIGHCHOL	CrdPrv	High Cholesterol
VA	Virginia	Norfolk	51710	51710004300	Health Outcomes	Chronic kidney disease among adults aged >=18 years	%	Crude prevalence	4.5	NA	NA	4.2	4.9	3499	POINT (-76.26511761 36.85525712)	51710004300	HLTHOUT	KIDNEY	CrdPrv	Chronic Kidney Disease
VA	Virginia	Norfolk	51710	51710004300	Unhealthy Behaviors	No leisure-time physical activity among adults aged >=18 years	%	Crude prevalence	34.9	NA	NA	31.9	38.3	3499	POINT (-76.26511761 36.85525712)	51710004300	UNHBEH	LPA	CrdPrv	Physical Inactivity
VA	Virginia	Norfolk	51710	51710004300	Prevention	Mammography use among women aged 50-74 years	%	Crude prevalence	84	NA	NA	81.1	86.6	3499	POINT (-76.26511761 36.85525712)	51710004300	PREVENT	MAMMOUSE	CrdPrv	Mammography
VA	Virginia	Norfolk	51710	51710004300	Health Outcomes	Mental health not good for >=14 days among adults aged >=18 years	%	Crude prevalence	19.1	NA	NA	16.7	21	3499	POINT (-76.26511761 36.85525712)	51710004300	HLTHOUT	MHLTH	CrdPrv	Mental Health
VA	Virginia	Norfolk	51710	51710004300	Unhealthy Behaviors	Obesity among adults aged >=18 years	%	Crude prevalence	48.3	NA	NA	46.5	49.7	3499	POINT (-76.26511761 36.85525712)	51710004300	UNHBEH	OBESITY	CrdPrv	Obesity
VA	Virginia	Norfolk	51710	51710004300	Health Outcomes	Physical health not good for >=14 days among adults aged >=18 years	%	Crude prevalence	18.1	NA	NA	16.5	19.5	3499	POINT (-76.26511761 36.85525712)	51710004300	HLTHOUT	PHLTH	CrdPrv	Physical Health
VA	Virginia	Norfolk	51710	51710004300	Unhealthy Behaviors	Sleeping less than 7 hours among adults aged >=18 years	%	Crude prevalence	46.9	NA	NA	44.6	48.2	3499	POINT (-76.26511761 36.85525712)	51710004300	UNHBEH	SLEEP	CrdPrv	Sleep <7 hours
VA	Virginia	Norfolk	51710	51710004300	Health Outcomes	Stroke among adults aged >=18 years	%	Crude prevalence	6.1	NA	NA	5.5	6.8	3499	POINT (-76.26511761 36.85525712)	51710004300	HLTHOUT	STROKE	CrdPrv	Stroke
VA	Virginia	Norfolk	51710	51710004300	Health Outcomes	All teeth lost among adults aged >=65 years	%	Crude prevalence	26.5	NA	NA	18.4	35.6	3499	POINT (-76.26511761 36.85525712)	51710004300	HLTHOUT	TEETHLOST	CrdPrv	Teeth Loss
VA	Virginia	Norfolk	51710	51710004400	Prevention	Current lack of health insurance among adults aged 18-64 years	%	Crude prevalence	18.6	NA	NA	14.8	22.7	1460	POINT (-76.25393447 36.85594681)	51710004400	PREVENT	ACCESS2	CrdPrv	Health Insurance
VA	Virginia	Norfolk	51710	51710004400	Health Outcomes	Arthritis among adults aged >=18 years	%	Crude prevalence	26	NA	NA	24.6	27.4	1460	POINT (-76.25393447 36.85594681)	51710004400	HLTHOUT	ARTHRITIS	CrdPrv	Arthritis
VA	Virginia	Norfolk	51710	51710004400	Unhealthy Behaviors	Binge drinking among adults aged >=18 years	%	Crude prevalence	14.2	NA	NA	13.4	14.8	1460	POINT (-76.25393447 36.85594681)	51710004400	UNHBEH	BINGE	CrdPrv	Binge Drinking
VA	Virginia	Norfolk	51710	51710004400	Health Outcomes	High blood pressure among adults aged >=18 years	%	Crude prevalence	41.9	NA	NA	40.2	43.5	1460	POINT (-76.25393447 36.85594681)	51710004400	HLTHOUT	BPHIGH	CrdPrv	High Blood Pressure
VA	Virginia	Norfolk	51710	51710004400	Prevention	Taking medicine for high blood pressure control among adults aged >=18 years with high blood pressure	%	Crude prevalence	76.3	NA	NA	75.1	77.5	1460	POINT (-76.25393447 36.85594681)	51710004400	PREVENT	BPMED	CrdPrv	Taking BP Medication
VA	Virginia	Norfolk	51710	51710004400	Health Outcomes	Cancer (excluding skin cancer) among adults aged >=18 years	%	Crude prevalence	5.6	NA	NA	5.4	6	1460	POINT (-76.25393447 36.85594681)	51710004400	HLTHOUT	CANCER	CrdPrv	Cancer (except skin)
VA	Virginia	Norfolk	51710	51710004400	Health Outcomes	Current asthma among adults aged >=18 years	%	Crude prevalence	11.8	NA	NA	10.9	12.9	1460	POINT (-76.25393447 36.85594681)	51710004400	HLTHOUT	CASTHMA	CrdPrv	Current Asthma
VA	Virginia	Norfolk	51710	51710004400	Prevention	Cervical cancer screening among adult women aged 21-65 years	%	Crude prevalence	88.6	NA	NA	86.9	90.4	1460	POINT (-76.25393447 36.85594681)	51710004400	PREVENT	CERVICAL	CrdPrv	Cervical Cancer Screening
VA	Virginia	Norfolk	51710	51710004400	Health Outcomes	Coronary heart disease among adults aged >=18 years	%	Crude prevalence	6	NA	NA	5.3	6.7	1460	POINT (-76.25393447 36.85594681)	51710004400	HLTHOUT	CHD	CrdPrv	Coronary Heart Disease
VA	Virginia	Norfolk	51710	51710004400	Prevention	Visits to doctor for routine checkup within the past year among adults aged >=18 years	%	Crude prevalence	84.9	NA	NA	84.1	85.6	1460	POINT (-76.25393447 36.85594681)	51710004400	PREVENT	CHECKUP	CrdPrv	Annual Checkup
VA	Virginia	Norfolk	51710	51710004400	Prevention	Cholesterol screening among adults aged >=18 years	%	Crude prevalence	87.4	NA	NA	85.8	88.7	1460	POINT (-76.25393447 36.85594681)	51710004400	PREVENT	CHOLSCREEN	CrdPrv	Cholesterol Screening
VA	Virginia	Norfolk	51710	51710004400	Prevention	Fecal occult blood test, sigmoidoscopy, or colonoscopy among adults aged 50-75 years	%	Crude prevalence	63.7	NA	NA	57.6	68.4	1460	POINT (-76.25393447 36.85594681)	51710004400	PREVENT	COLON_SCREEN	CrdPrv	Colorectal Cancer Screening
VA	Virginia	Norfolk	51710	51710004400	Health Outcomes	Chronic obstructive pulmonary disease among adults aged >=18 years	%	Crude prevalence	6.5	NA	NA	5.5	7.7	1460	POINT (-76.25393447 36.85594681)	51710004400	HLTHOUT	COPD	CrdPrv	COPD
VA	Virginia	Norfolk	51710	51710004400	Prevention	Older adult men aged >=65 years who are up to date on a core set of clinical preventive services: Flu shot past year, PPV shot ever, Colorectal cancer screening	%	Crude prevalence	33	NA	NA	26.7	39.6	1460	POINT (-76.25393447 36.85594681)	51710004400	PREVENT	COREM	CrdPrv	Core preventive services for older men
VA	Virginia	Norfolk	51710	51710004400	Prevention	Older adult women aged >=65 years who are up to date on a core set of clinical preventive services: Flu shot past year, PPV shot ever, Colorectal cancer screening, and Mammogram past 2 years	%	Crude prevalence	30.4	NA	NA	24.7	36.6	1460	POINT (-76.25393447 36.85594681)	51710004400	PREVENT	COREW	CrdPrv	Core preventive services for older women
VA	Virginia	Norfolk	51710	51710004400	Unhealthy Behaviors	Current smoking among adults aged >=18 years	%	Crude prevalence	20.2	NA	NA	16.9	23.9	1460	POINT (-76.25393447 36.85594681)	51710004400	UNHBEH	CSMOKING	CrdPrv	Current Smoking
VA	Virginia	Norfolk	51710	51710004400	Prevention	Visits to dentist or dental clinic among adults aged >=18 years	%	Crude prevalence	60.5	NA	NA	55.5	65.2	1460	POINT (-76.25393447 36.85594681)	51710004400	PREVENT	DENTAL	CrdPrv	Dental Visit
VA	Virginia	Norfolk	51710	51710004400	Health Outcomes	Diagnosed diabetes among adults aged >=18 years	%	Crude prevalence	14.6	NA	NA	13.3	15.8	1460	POINT (-76.25393447 36.85594681)	51710004400	HLTHOUT	DIABETES	CrdPrv	Diabetes
VA	Virginia	Norfolk	51710	51710004400	Health Outcomes	High cholesterol among adults aged >=18 years who have been screened in the past 5 years	%	Crude prevalence	30.7	NA	NA	29.6	31.8	1460	POINT (-76.25393447 36.85594681)	51710004400	HLTHOUT	HIGHCHOL	CrdPrv	High Cholesterol
VA	Virginia	Norfolk	51710	51710004400	Health Outcomes	Chronic kidney disease among adults aged >=18 years	%	Crude prevalence	3.5	NA	NA	3.3	3.9	1460	POINT (-76.25393447 36.85594681)	51710004400	HLTHOUT	KIDNEY	CrdPrv	Chronic Kidney Disease
VA	Virginia	Norfolk	51710	51710004400	Unhealthy Behaviors	No leisure-time physical activity among adults aged >=18 years	%	Crude prevalence	27.7	NA	NA	24.5	31.4	1460	POINT (-76.25393447 36.85594681)	51710004400	UNHBEH	LPA	CrdPrv	Physical Inactivity
VA	Virginia	Norfolk	51710	51710004400	Prevention	Mammography use among women aged 50-74 years	%	Crude prevalence	85	NA	NA	81.5	88	1460	POINT (-76.25393447 36.85594681)	51710004400	PREVENT	MAMMOUSE	CrdPrv	Mammography
VA	Virginia	Norfolk	51710	51710004400	Health Outcomes	Mental health not good for >=14 days among adults aged >=18 years	%	Crude prevalence	15.8	NA	NA	14.3	17.6	1460	POINT (-76.25393447 36.85594681)	51710004400	HLTHOUT	MHLTH	CrdPrv	Mental Health
VA	Virginia	Norfolk	51710	51710004400	Unhealthy Behaviors	Obesity among adults aged >=18 years	%	Crude prevalence	43.3	NA	NA	41.6	44.8	1460	POINT (-76.25393447 36.85594681)	51710004400	UNHBEH	OBESITY	CrdPrv	Obesity
VA	Virginia	Norfolk	51710	51710004400	Health Outcomes	Physical health not good for >=14 days among adults aged >=18 years	%	Crude prevalence	13.9	NA	NA	12.6	16.7	1460	POINT (-76.25393447 36.85594681)	51710004400	HLTHOUT	PHLTH	CrdPrv	Physical Health
VA	Virginia	Norfolk	51710	51710004400	Unhealthy Behaviors	Sleeping less than 7 hours among adults aged >=18 years	%	Crude prevalence	44.6	NA	NA	43.5	46.3	1460	POINT (-76.25393447 36.85594681)	51710004400	UNHBEH	SLEEP	CrdPrv	Sleep <7 hours
VA	Virginia	Norfolk	51710	51710004400	Health Outcomes	Stroke among adults aged >=18 years	%	Crude prevalence	4.5	NA	NA	4	5.2	1460	POINT (-76.25393447 36.85594681)	51710004400	HLTHOUT	STROKE	CrdPrv	Stroke
VA	Virginia	Norfolk	51710	51710004400	Health Outcomes	All teeth lost among adults aged >=65 years	%	Crude prevalence	18.2	NA	NA	11.1	27.9	1460	POINT (-76.25393447 36.85594681)	51710004400	HLTHOUT	TEETHLOST	CrdPrv	Teeth Loss
VA	Virginia	Norfolk	51710	51710004500	Prevention	Current lack of health insurance among adults aged 18-64 years	%	Crude prevalence	17.9	NA	NA	14.6	21.2	1374	POINT (-76.25055325 36.84960713)	51710004500	PREVENT	ACCESS2	CrdPrv	Health Insurance
VA	Virginia	Norfolk	51710	51710004500	Health Outcomes	Arthritis among adults aged >=18 years	%	Crude prevalence	29.1	NA	NA	27.7	30.7	1374	POINT (-76.25055325 36.84960713)	51710004500	HLTHOUT	ARTHRITIS	CrdPrv	Arthritis
VA	Virginia	Norfolk	51710	51710004500	Unhealthy Behaviors	Binge drinking among adults aged >=18 years	%	Crude prevalence	13.6	NA	NA	13	14.4	1374	POINT (-76.25055325 36.84960713)	51710004500	UNHBEH	BINGE	CrdPrv	Binge Drinking
VA	Virginia	Norfolk	51710	51710004500	Health Outcomes	High blood pressure among adults aged >=18 years	%	Crude prevalence	47.1	NA	NA	45.3	48.6	1374	POINT (-76.25055325 36.84960713)	51710004500	HLTHOUT	BPHIGH	CrdPrv	High Blood Pressure
VA	Virginia	Norfolk	51710	51710004500	Prevention	Taking medicine for high blood pressure control among adults aged >=18 years with high blood pressure	%	Crude prevalence	79.9	NA	NA	78.9	80.9	1374	POINT (-76.25055325 36.84960713)	51710004500	PREVENT	BPMED	CrdPrv	Taking BP Medication
VA	Virginia	Norfolk	51710	51710004500	Health Outcomes	Cancer (excluding skin cancer) among adults aged >=18 years	%	Crude prevalence	6.4	NA	NA	6.1	6.8	1374	POINT (-76.25055325 36.84960713)	51710004500	HLTHOUT	CANCER	CrdPrv	Cancer (except skin)
VA	Virginia	Norfolk	51710	51710004500	Health Outcomes	Current asthma among adults aged >=18 years	%	Crude prevalence	11.2	NA	NA	10.5	11.9	1374	POINT (-76.25055325 36.84960713)	51710004500	HLTHOUT	CASTHMA	CrdPrv	Current Asthma
VA	Virginia	Norfolk	51710	51710004500	Prevention	Cervical cancer screening among adult women aged 21-65 years	%	Crude prevalence	88.7	NA	NA	86.4	90.7	1374	POINT (-76.25055325 36.84960713)	51710004500	PREVENT	CERVICAL	CrdPrv	Cervical Cancer Screening
VA	Virginia	Norfolk	51710	51710004500	Health Outcomes	Coronary heart disease among adults aged >=18 years	%	Crude prevalence	7	NA	NA	6.2	7.8	1374	POINT (-76.25055325 36.84960713)	51710004500	HLTHOUT	CHD	CrdPrv	Coronary Heart Disease
VA	Virginia	Norfolk	51710	51710004500	Prevention	Visits to doctor for routine checkup within the past year among adults aged >=18 years	%	Crude prevalence	85.7	NA	NA	85	86.3	1374	POINT (-76.25055325 36.84960713)	51710004500	PREVENT	CHECKUP	CrdPrv	Annual Checkup
VA	Virginia	Norfolk	51710	51710004500	Prevention	Cholesterol screening among adults aged >=18 years	%	Crude prevalence	89.1	NA	NA	88	90.2	1374	POINT (-76.25055325 36.84960713)	51710004500	PREVENT	CHOLSCREEN	CrdPrv	Cholesterol Screening
VA	Virginia	Norfolk	51710	51710004500	Prevention	Fecal occult blood test, sigmoidoscopy, or colonoscopy among adults aged 50-75 years	%	Crude prevalence	65.7	NA	NA	60.5	69.8	1374	POINT (-76.25055325 36.84960713)	51710004500	PREVENT	COLON_SCREEN	CrdPrv	Colorectal Cancer Screening
VA	Virginia	Norfolk	51710	51710004500	Health Outcomes	Chronic obstructive pulmonary disease among adults aged >=18 years	%	Crude prevalence	7.1	NA	NA	5.9	8.4	1374	POINT (-76.25055325 36.84960713)	51710004500	HLTHOUT	COPD	CrdPrv	COPD
VA	Virginia	Norfolk	51710	51710004500	Prevention	Older adult men aged >=65 years who are up to date on a core set of clinical preventive services: Flu shot past year, PPV shot ever, Colorectal cancer screening	%	Crude prevalence	32	NA	NA	25.1	39.4	1374	POINT (-76.25055325 36.84960713)	51710004500	PREVENT	COREM	CrdPrv	Core preventive services for older men
VA	Virginia	Norfolk	51710	51710004500	Prevention	Older adult women aged >=65 years who are up to date on a core set of clinical preventive services: Flu shot past year, PPV shot ever, Colorectal cancer screening, and Mammogram past 2 years	%	Crude prevalence	31.8	NA	NA	26.3	37.6	1374	POINT (-76.25055325 36.84960713)	51710004500	PREVENT	COREW	CrdPrv	Core preventive services for older women
VA	Virginia	Norfolk	51710	51710004500	Unhealthy Behaviors	Current smoking among adults aged >=18 years	%	Crude prevalence	19.8	NA	NA	16.2	23.1	1374	POINT (-76.25055325 36.84960713)	51710004500	UNHBEH	CSMOKING	CrdPrv	Current Smoking
VA	Virginia	Norfolk	51710	51710004500	Prevention	Visits to dentist or dental clinic among adults aged >=18 years	%	Crude prevalence	60.9	NA	NA	56.8	66	1374	POINT (-76.25055325 36.84960713)	51710004500	PREVENT	DENTAL	CrdPrv	Dental Visit
VA	Virginia	Norfolk	51710	51710004500	Health Outcomes	Diagnosed diabetes among adults aged >=18 years	%	Crude prevalence	17.2	NA	NA	15.7	18.7	1374	POINT (-76.25055325 36.84960713)	51710004500	HLTHOUT	DIABETES	CrdPrv	Diabetes
VA	Virginia	Norfolk	51710	51710004500	Health Outcomes	High cholesterol among adults aged >=18 years who have been screened in the past 5 years	%	Crude prevalence	34.3	NA	NA	33.3	35.4	1374	POINT (-76.25055325 36.84960713)	51710004500	HLTHOUT	HIGHCHOL	CrdPrv	High Cholesterol
VA	Virginia	Norfolk	51710	51710004500	Health Outcomes	Chronic kidney disease among adults aged >=18 years	%	Crude prevalence	4	NA	NA	3.6	4.3	1374	POINT (-76.25055325 36.84960713)	51710004500	HLTHOUT	KIDNEY	CrdPrv	Chronic Kidney Disease
VA	Virginia	Norfolk	51710	51710004500	Unhealthy Behaviors	No leisure-time physical activity among adults aged >=18 years	%	Crude prevalence	28.4	NA	NA	25.3	31.9	1374	POINT (-76.25055325 36.84960713)	51710004500	UNHBEH	LPA	CrdPrv	Physical Inactivity
VA	Virginia	Norfolk	51710	51710004500	Prevention	Mammography use among women aged 50-74 years	%	Crude prevalence	84.8	NA	NA	81.2	87.7	1374	POINT (-76.25055325 36.84960713)	51710004500	PREVENT	MAMMOUSE	CrdPrv	Mammography
VA	Virginia	Norfolk	51710	51710004500	Health Outcomes	Mental health not good for >=14 days among adults aged >=18 years	%	Crude prevalence	14.4	NA	NA	12.3	16.6	1374	POINT (-76.25055325 36.84960713)	51710004500	HLTHOUT	MHLTH	CrdPrv	Mental Health
VA	Virginia	Norfolk	51710	51710004500	Unhealthy Behaviors	Obesity among adults aged >=18 years	%	Crude prevalence	44.2	NA	NA	42.8	45.7	1374	POINT (-76.25055325 36.84960713)	51710004500	UNHBEH	OBESITY	CrdPrv	Obesity
VA	Virginia	Norfolk	51710	51710004500	Health Outcomes	Physical health not good for >=14 days among adults aged >=18 years	%	Crude prevalence	14.6	NA	NA	12.4	17	1374	POINT (-76.25055325 36.84960713)	51710004500	HLTHOUT	PHLTH	CrdPrv	Physical Health
VA	Virginia	Norfolk	51710	51710004500	Unhealthy Behaviors	Sleeping less than 7 hours among adults aged >=18 years	%	Crude prevalence	44	NA	NA	42.3	45.9	1374	POINT (-76.25055325 36.84960713)	51710004500	UNHBEH	SLEEP	CrdPrv	Sleep <7 hours
VA	Virginia	Norfolk	51710	51710004500	Health Outcomes	Stroke among adults aged >=18 years	%	Crude prevalence	5.2	NA	NA	4.5	5.8	1374	POINT (-76.25055325 36.84960713)	51710004500	HLTHOUT	STROKE	CrdPrv	Stroke
VA	Virginia	Norfolk	51710	51710004500	Health Outcomes	All teeth lost among adults aged >=65 years	%	Crude prevalence	17.2	NA	NA	10.4	25.3	1374	POINT (-76.25055325 36.84960713)	51710004500	HLTHOUT	TEETHLOST	CrdPrv	Teeth Loss
VA	Virginia	Norfolk	51710	51710004600	Prevention	Current lack of health insurance among adults aged 18-64 years	%	Crude prevalence	25.4	NA	NA	21.5	29.2	2193	POINT (-76.25252421 36.8422434)	51710004600	PREVENT	ACCESS2	CrdPrv	Health Insurance
VA	Virginia	Norfolk	51710	51710004600	Health Outcomes	Arthritis among adults aged >=18 years	%	Crude prevalence	29.2	NA	NA	27.8	30.4	2193	POINT (-76.25252421 36.8422434)	51710004600	HLTHOUT	ARTHRITIS	CrdPrv	Arthritis
VA	Virginia	Norfolk	51710	51710004600	Unhealthy Behaviors	Binge drinking among adults aged >=18 years	%	Crude prevalence	12.8	NA	NA	12	13.6	2193	POINT (-76.25252421 36.8422434)	51710004600	UNHBEH	BINGE	CrdPrv	Binge Drinking
VA	Virginia	Norfolk	51710	51710004600	Health Outcomes	High blood pressure among adults aged >=18 years	%	Crude prevalence	45.9	NA	NA	44.5	47.3	2193	POINT (-76.25252421 36.8422434)	51710004600	HLTHOUT	BPHIGH	CrdPrv	High Blood Pressure
VA	Virginia	Norfolk	51710	51710004600	Prevention	Taking medicine for high blood pressure control among adults aged >=18 years with high blood pressure	%	Crude prevalence	75.9	NA	NA	74.8	77	2193	POINT (-76.25252421 36.8422434)	51710004600	PREVENT	BPMED	CrdPrv	Taking BP Medication
VA	Virginia	Norfolk	51710	51710004600	Health Outcomes	Cancer (excluding skin cancer) among adults aged >=18 years	%	Crude prevalence	5.2	NA	NA	5	5.5	2193	POINT (-76.25252421 36.8422434)	51710004600	HLTHOUT	CANCER	CrdPrv	Cancer (except skin)
VA	Virginia	Norfolk	51710	51710004600	Health Outcomes	Current asthma among adults aged >=18 years	%	Crude prevalence	13.7	NA	NA	12.6	14.8	2193	POINT (-76.25252421 36.8422434)	51710004600	HLTHOUT	CASTHMA	CrdPrv	Current Asthma
VA	Virginia	Norfolk	51710	51710004600	Prevention	Cervical cancer screening among adult women aged 21-65 years	%	Crude prevalence	83.7	NA	NA	81.3	85.9	2193	POINT (-76.25252421 36.8422434)	51710004600	PREVENT	CERVICAL	CrdPrv	Cervical Cancer Screening
VA	Virginia	Norfolk	51710	51710004600	Health Outcomes	Coronary heart disease among adults aged >=18 years	%	Crude prevalence	7.9	NA	NA	7.2	8.6	2193	POINT (-76.25252421 36.8422434)	51710004600	HLTHOUT	CHD	CrdPrv	Coronary Heart Disease
VA	Virginia	Norfolk	51710	51710004600	Prevention	Visits to doctor for routine checkup within the past year among adults aged >=18 years	%	Crude prevalence	83.8	NA	NA	82.9	84.7	2193	POINT (-76.25252421 36.8422434)	51710004600	PREVENT	CHECKUP	CrdPrv	Annual Checkup
VA	Virginia	Norfolk	51710	51710004600	Prevention	Cholesterol screening among adults aged >=18 years	%	Crude prevalence	82.7	NA	NA	80.9	84.5	2193	POINT (-76.25252421 36.8422434)	51710004600	PREVENT	CHOLSCREEN	CrdPrv	Cholesterol Screening
VA	Virginia	Norfolk	51710	51710004600	Prevention	Fecal occult blood test, sigmoidoscopy, or colonoscopy among adults aged 50-75 years	%	Crude prevalence	57.3	NA	NA	53	62	2193	POINT (-76.25252421 36.8422434)	51710004600	PREVENT	COLON_SCREEN	CrdPrv	Colorectal Cancer Screening
VA	Virginia	Norfolk	51710	51710004600	Health Outcomes	Chronic obstructive pulmonary disease among adults aged >=18 years	%	Crude prevalence	9.7	NA	NA	8.3	11.2	2193	POINT (-76.25252421 36.8422434)	51710004600	HLTHOUT	COPD	CrdPrv	COPD
VA	Virginia	Norfolk	51710	51710004600	Prevention	Older adult men aged >=65 years who are up to date on a core set of clinical preventive services: Flu shot past year, PPV shot ever, Colorectal cancer screening	%	Crude prevalence	27	NA	NA	21.3	32.7	2193	POINT (-76.25252421 36.8422434)	51710004600	PREVENT	COREM	CrdPrv	Core preventive services for older men
VA	Virginia	Norfolk	51710	51710004600	Prevention	Older adult women aged >=65 years who are up to date on a core set of clinical preventive services: Flu shot past year, PPV shot ever, Colorectal cancer screening, and Mammogram past 2 years	%	Crude prevalence	26.8	NA	NA	21.7	32.2	2193	POINT (-76.25252421 36.8422434)	51710004600	PREVENT	COREW	CrdPrv	Core preventive services for older women
VA	Virginia	Norfolk	51710	51710004600	Unhealthy Behaviors	Current smoking among adults aged >=18 years	%	Crude prevalence	29.2	NA	NA	25.4	32.7	2193	POINT (-76.25252421 36.8422434)	51710004600	UNHBEH	CSMOKING	CrdPrv	Current Smoking
VA	Virginia	Norfolk	51710	51710004600	Prevention	Visits to dentist or dental clinic among adults aged >=18 years	%	Crude prevalence	46	NA	NA	41.3	50.7	2193	POINT (-76.25252421 36.8422434)	51710004600	PREVENT	DENTAL	CrdPrv	Dental Visit
VA	Virginia	Norfolk	51710	51710004600	Health Outcomes	Diagnosed diabetes among adults aged >=18 years	%	Crude prevalence	18.2	NA	NA	16.9	19.3	2193	POINT (-76.25252421 36.8422434)	51710004600	HLTHOUT	DIABETES	CrdPrv	Diabetes
VA	Virginia	Norfolk	51710	51710004600	Health Outcomes	High cholesterol among adults aged >=18 years who have been screened in the past 5 years	%	Crude prevalence	33.1	NA	NA	32	34.2	2193	POINT (-76.25252421 36.8422434)	51710004600	HLTHOUT	HIGHCHOL	CrdPrv	High Cholesterol
VA	Virginia	Norfolk	51710	51710004600	Health Outcomes	Chronic kidney disease among adults aged >=18 years	%	Crude prevalence	4.4	NA	NA	4.1	4.8	2193	POINT (-76.25252421 36.8422434)	51710004600	HLTHOUT	KIDNEY	CrdPrv	Chronic Kidney Disease
VA	Virginia	Norfolk	51710	51710004600	Unhealthy Behaviors	No leisure-time physical activity among adults aged >=18 years	%	Crude prevalence	37	NA	NA	33.6	40.1	2193	POINT (-76.25252421 36.8422434)	51710004600	UNHBEH	LPA	CrdPrv	Physical Inactivity
VA	Virginia	Norfolk	51710	51710004600	Prevention	Mammography use among women aged 50-74 years	%	Crude prevalence	83.3	NA	NA	80.2	85.9	2193	POINT (-76.25252421 36.8422434)	51710004600	PREVENT	MAMMOUSE	CrdPrv	Mammography
VA	Virginia	Norfolk	51710	51710004600	Health Outcomes	Mental health not good for >=14 days among adults aged >=18 years	%	Crude prevalence	21.1	NA	NA	18.1	23.1	2193	POINT (-76.25252421 36.8422434)	51710004600	HLTHOUT	MHLTH	CrdPrv	Mental Health
VA	Virginia	Norfolk	51710	51710004600	Unhealthy Behaviors	Obesity among adults aged >=18 years	%	Crude prevalence	49.2	NA	NA	47.9	50.4	2193	POINT (-76.25252421 36.8422434)	51710004600	UNHBEH	OBESITY	CrdPrv	Obesity
VA	Virginia	Norfolk	51710	51710004600	Health Outcomes	Physical health not good for >=14 days among adults aged >=18 years	%	Crude prevalence	19.3	NA	NA	17.1	21.4	2193	POINT (-76.25252421 36.8422434)	51710004600	HLTHOUT	PHLTH	CrdPrv	Physical Health
VA	Virginia	Norfolk	51710	51710004600	Unhealthy Behaviors	Sleeping less than 7 hours among adults aged >=18 years	%	Crude prevalence	47.8	NA	NA	46.2	49.5	2193	POINT (-76.25252421 36.8422434)	51710004600	UNHBEH	SLEEP	CrdPrv	Sleep <7 hours
VA	Virginia	Norfolk	51710	51710004600	Health Outcomes	Stroke among adults aged >=18 years	%	Crude prevalence	6	NA	NA	5.3	6.7	2193	POINT (-76.25252421 36.8422434)	51710004600	HLTHOUT	STROKE	CrdPrv	Stroke
VA	Virginia	Norfolk	51710	51710004600	Health Outcomes	All teeth lost among adults aged >=65 years	%	Crude prevalence	30.5	NA	NA	22.4	39.5	2193	POINT (-76.25252421 36.8422434)	51710004600	HLTHOUT	TEETHLOST	CrdPrv	Teeth Loss
VA	Virginia	Norfolk	51710	51710004700	Prevention	Current lack of health insurance among adults aged 18-64 years	%	Crude prevalence	17.5	NA	NA	13.1	25.6	2768	POINT (-76.26708391 36.84592943)	51710004700	PREVENT	ACCESS2	CrdPrv	Health Insurance
VA	Virginia	Norfolk	51710	51710004700	Health Outcomes	Arthritis among adults aged >=18 years	%	Crude prevalence	7.1	NA	NA	6.5	7.8	2768	POINT (-76.26708391 36.84592943)	51710004700	HLTHOUT	ARTHRITIS	CrdPrv	Arthritis
VA	Virginia	Norfolk	51710	51710004700	Unhealthy Behaviors	Binge drinking among adults aged >=18 years	%	Crude prevalence	20.9	NA	NA	18.6	23.6	2768	POINT (-76.26708391 36.84592943)	51710004700	UNHBEH	BINGE	CrdPrv	Binge Drinking
VA	Virginia	Norfolk	51710	51710004700	Health Outcomes	High blood pressure among adults aged >=18 years	%	Crude prevalence	17.6	NA	NA	15.8	19.4	2768	POINT (-76.26708391 36.84592943)	51710004700	HLTHOUT	BPHIGH	CrdPrv	High Blood Pressure
VA	Virginia	Norfolk	51710	51710004700	Prevention	Taking medicine for high blood pressure control among adults aged >=18 years with high blood pressure	%	Crude prevalence	37.2	NA	NA	35.7	39.1	2768	POINT (-76.26708391 36.84592943)	51710004700	PREVENT	BPMED	CrdPrv	Taking BP Medication
VA	Virginia	Norfolk	51710	51710004700	Health Outcomes	Cancer (excluding skin cancer) among adults aged >=18 years	%	Crude prevalence	1.3	NA	NA	1.2	1.4	2768	POINT (-76.26708391 36.84592943)	51710004700	HLTHOUT	CANCER	CrdPrv	Cancer (except skin)
VA	Virginia	Norfolk	51710	51710004700	Health Outcomes	Current asthma among adults aged >=18 years	%	Crude prevalence	12.2	NA	NA	10.8	14.9	2768	POINT (-76.26708391 36.84592943)	51710004700	HLTHOUT	CASTHMA	CrdPrv	Current Asthma
VA	Virginia	Norfolk	51710	51710004700	Prevention	Cervical cancer screening among adult women aged 21-65 years	%	Crude prevalence	78.5	NA	NA	72.5	83.7	2768	POINT (-76.26708391 36.84592943)	51710004700	PREVENT	CERVICAL	CrdPrv	Cervical Cancer Screening
VA	Virginia	Norfolk	51710	51710004700	Health Outcomes	Coronary heart disease among adults aged >=18 years	%	Crude prevalence	1.3	NA	NA	1.2	1.5	2768	POINT (-76.26708391 36.84592943)	51710004700	HLTHOUT	CHD	CrdPrv	Coronary Heart Disease
VA	Virginia	Norfolk	51710	51710004700	Prevention	Visits to doctor for routine checkup within the past year among adults aged >=18 years	%	Crude prevalence	81.3	NA	NA	79.2	83.2	2768	POINT (-76.26708391 36.84592943)	51710004700	PREVENT	CHECKUP	CrdPrv	Annual Checkup
VA	Virginia	Norfolk	51710	51710004700	Prevention	Cholesterol screening among adults aged >=18 years	%	Crude prevalence	76.8	NA	NA	72.2	79.7	2768	POINT (-76.26708391 36.84592943)	51710004700	PREVENT	CHOLSCREEN	CrdPrv	Cholesterol Screening
VA	Virginia	Norfolk	51710	51710004700	Prevention	Fecal occult blood test, sigmoidoscopy, or colonoscopy among adults aged 50-75 years	%	Crude prevalence	65.5	NA	NA	61.3	69	2768	POINT (-76.26708391 36.84592943)	51710004700	PREVENT	COLON_SCREEN	CrdPrv	Colorectal Cancer Screening
VA	Virginia	Norfolk	51710	51710004700	Health Outcomes	Chronic obstructive pulmonary disease among adults aged >=18 years	%	Crude prevalence	2.4	NA	NA	2	3.2	2768	POINT (-76.26708391 36.84592943)	51710004700	HLTHOUT	COPD	CrdPrv	COPD
VA	Virginia	Norfolk	51710	51710004700	Prevention	Older adult men aged >=65 years who are up to date on a core set of clinical preventive services: Flu shot past year, PPV shot ever, Colorectal cancer screening	%	Crude prevalence	33.3	NA	NA	27.6	39.3	2768	POINT (-76.26708391 36.84592943)	51710004700	PREVENT	COREM	CrdPrv	Core preventive services for older men
VA	Virginia	Norfolk	51710	51710004700	Prevention	Older adult women aged >=65 years who are up to date on a core set of clinical preventive services: Flu shot past year, PPV shot ever, Colorectal cancer screening, and Mammogram past 2 years	%	Crude prevalence	31.9	NA	NA	26.9	37.3	2768	POINT (-76.26708391 36.84592943)	51710004700	PREVENT	COREW	CrdPrv	Core preventive services for older women
VA	Virginia	Norfolk	51710	51710004700	Unhealthy Behaviors	Current smoking among adults aged >=18 years	%	Crude prevalence	13.8	NA	NA	10.2	18.1	2768	POINT (-76.26708391 36.84592943)	51710004700	UNHBEH	CSMOKING	CrdPrv	Current Smoking
VA	Virginia	Norfolk	51710	51710004700	Prevention	Visits to dentist or dental clinic among adults aged >=18 years	%	Crude prevalence	66.6	NA	NA	56.7	73.3	2768	POINT (-76.26708391 36.84592943)	51710004700	PREVENT	DENTAL	CrdPrv	Dental Visit
VA	Virginia	Norfolk	51710	51710004700	Health Outcomes	Diagnosed diabetes among adults aged >=18 years	%	Crude prevalence	3.5	NA	NA	3.2	3.9	2768	POINT (-76.26708391 36.84592943)	51710004700	HLTHOUT	DIABETES	CrdPrv	Diabetes
VA	Virginia	Norfolk	51710	51710004700	Health Outcomes	High cholesterol among adults aged >=18 years who have been screened in the past 5 years	%	Crude prevalence	11.5	NA	NA	10.7	12.4	2768	POINT (-76.26708391 36.84592943)	51710004700	HLTHOUT	HIGHCHOL	CrdPrv	High Cholesterol
VA	Virginia	Norfolk	51710	51710004700	Health Outcomes	Chronic kidney disease among adults aged >=18 years	%	Crude prevalence	1.2	NA	NA	1.1	1.3	2768	POINT (-76.26708391 36.84592943)	51710004700	HLTHOUT	KIDNEY	CrdPrv	Chronic Kidney Disease
VA	Virginia	Norfolk	51710	51710004700	Unhealthy Behaviors	No leisure-time physical activity among adults aged >=18 years	%	Crude prevalence	17.4	NA	NA	13.9	23.2	2768	POINT (-76.26708391 36.84592943)	51710004700	UNHBEH	LPA	CrdPrv	Physical Inactivity
VA	Virginia	Norfolk	51710	51710004700	Prevention	Mammography use among women aged 50-74 years	%	Crude prevalence	86	NA	NA	83.3	88.2	2768	POINT (-76.26708391 36.84592943)	51710004700	PREVENT	MAMMOUSE	CrdPrv	Mammography
VA	Virginia	Norfolk	51710	51710004700	Health Outcomes	Mental health not good for >=14 days among adults aged >=18 years	%	Crude prevalence	18.7	NA	NA	15.3	23.6	2768	POINT (-76.26708391 36.84592943)	51710004700	HLTHOUT	MHLTH	CrdPrv	Mental Health
VA	Virginia	Norfolk	51710	51710004700	Unhealthy Behaviors	Obesity among adults aged >=18 years	%	Crude prevalence	30.6	NA	NA	27.6	33.9	2768	POINT (-76.26708391 36.84592943)	51710004700	UNHBEH	OBESITY	CrdPrv	Obesity
VA	Virginia	Norfolk	51710	51710004700	Health Outcomes	Physical health not good for >=14 days among adults aged >=18 years	%	Crude prevalence	6.5	NA	NA	5.5	8.8	2768	POINT (-76.26708391 36.84592943)	51710004700	HLTHOUT	PHLTH	CrdPrv	Physical Health
VA	Virginia	Norfolk	51710	51710004700	Unhealthy Behaviors	Sleeping less than 7 hours among adults aged >=18 years	%	Crude prevalence	41.5	NA	NA	37.3	44.9	2768	POINT (-76.26708391 36.84592943)	51710004700	UNHBEH	SLEEP	CrdPrv	Sleep <7 hours
VA	Virginia	Norfolk	51710	51710004700	Health Outcomes	Stroke among adults aged >=18 years	%	Crude prevalence	1.1	NA	NA	1	1.2	2768	POINT (-76.26708391 36.84592943)	51710004700	HLTHOUT	STROKE	CrdPrv	Stroke
VA	Virginia	Norfolk	51710	51710004700	Health Outcomes	All teeth lost among adults aged >=65 years	%	Crude prevalence	15.4	NA	NA	12	20.6	2768	POINT (-76.26708391 36.84592943)	51710004700	HLTHOUT	TEETHLOST	CrdPrv	Teeth Loss
VA	Virginia	Norfolk	51710	51710004800	Prevention	Current lack of health insurance among adults aged 18-64 years	%	Crude prevalence	35.3	NA	NA	29.7	41.4	1402	POINT (-76.28026309 36.84420395)	51710004800	PREVENT	ACCESS2	CrdPrv	Health Insurance
VA	Virginia	Norfolk	51710	51710004800	Health Outcomes	Arthritis among adults aged >=18 years	%	Crude prevalence	30.3	NA	NA	29	31.9	1402	POINT (-76.28026309 36.84420395)	51710004800	HLTHOUT	ARTHRITIS	CrdPrv	Arthritis
VA	Virginia	Norfolk	51710	51710004800	Unhealthy Behaviors	Binge drinking among adults aged >=18 years	%	Crude prevalence	11	NA	NA	10.2	11.8	1402	POINT (-76.28026309 36.84420395)	51710004800	UNHBEH	BINGE	CrdPrv	Binge Drinking
VA	Virginia	Norfolk	51710	51710004800	Health Outcomes	High blood pressure among adults aged >=18 years	%	Crude prevalence	47.6	NA	NA	46	49.2	1402	POINT (-76.28026309 36.84420395)	51710004800	HLTHOUT	BPHIGH	CrdPrv	High Blood Pressure
VA	Virginia	Norfolk	51710	51710004800	Prevention	Taking medicine for high blood pressure control among adults aged >=18 years with high blood pressure	%	Crude prevalence	73	NA	NA	71.7	74.4	1402	POINT (-76.28026309 36.84420395)	51710004800	PREVENT	BPMED	CrdPrv	Taking BP Medication
VA	Virginia	Norfolk	51710	51710004800	Health Outcomes	Cancer (excluding skin cancer) among adults aged >=18 years	%	Crude prevalence	4.2	NA	NA	4	4.5	1402	POINT (-76.28026309 36.84420395)	51710004800	HLTHOUT	CANCER	CrdPrv	Cancer (except skin)
VA	Virginia	Norfolk	51710	51710004800	Health Outcomes	Current asthma among adults aged >=18 years	%	Crude prevalence	17.2	NA	NA	15.5	19.2	1402	POINT (-76.28026309 36.84420395)	51710004800	HLTHOUT	CASTHMA	CrdPrv	Current Asthma
VA	Virginia	Norfolk	51710	51710004800	Prevention	Cervical cancer screening among adult women aged 21-65 years	%	Crude prevalence	78.4	NA	NA	74.9	81.9	1402	POINT (-76.28026309 36.84420395)	51710004800	PREVENT	CERVICAL	CrdPrv	Cervical Cancer Screening
VA	Virginia	Norfolk	51710	51710004800	Health Outcomes	Coronary heart disease among adults aged >=18 years	%	Crude prevalence	8.2	NA	NA	7.5	9	1402	POINT (-76.28026309 36.84420395)	51710004800	HLTHOUT	CHD	CrdPrv	Coronary Heart Disease
VA	Virginia	Norfolk	51710	51710004800	Prevention	Visits to doctor for routine checkup within the past year among adults aged >=18 years	%	Crude prevalence	83.1	NA	NA	81.8	84.3	1402	POINT (-76.28026309 36.84420395)	51710004800	PREVENT	CHECKUP	CrdPrv	Annual Checkup
VA	Virginia	Norfolk	51710	51710004800	Prevention	Cholesterol screening among adults aged >=18 years	%	Crude prevalence	77.5	NA	NA	74.9	80	1402	POINT (-76.28026309 36.84420395)	51710004800	PREVENT	CHOLSCREEN	CrdPrv	Cholesterol Screening
VA	Virginia	Norfolk	51710	51710004800	Prevention	Fecal occult blood test, sigmoidoscopy, or colonoscopy among adults aged 50-75 years	%	Crude prevalence	47.5	NA	NA	42.9	52.7	1402	POINT (-76.28026309 36.84420395)	51710004800	PREVENT	COLON_SCREEN	CrdPrv	Colorectal Cancer Screening
VA	Virginia	Norfolk	51710	51710004800	Health Outcomes	Chronic obstructive pulmonary disease among adults aged >=18 years	%	Crude prevalence	13.2	NA	NA	11.6	15.1	1402	POINT (-76.28026309 36.84420395)	51710004800	HLTHOUT	COPD	CrdPrv	COPD
VA	Virginia	Norfolk	51710	51710004800	Prevention	Older adult men aged >=65 years who are up to date on a core set of clinical preventive services: Flu shot past year, PPV shot ever, Colorectal cancer screening	%	Crude prevalence	21.5	NA	NA	16.7	27.5	1402	POINT (-76.28026309 36.84420395)	51710004800	PREVENT	COREM	CrdPrv	Core preventive services for older men
VA	Virginia	Norfolk	51710	51710004800	Prevention	Older adult women aged >=65 years who are up to date on a core set of clinical preventive services: Flu shot past year, PPV shot ever, Colorectal cancer screening, and Mammogram past 2 years	%	Crude prevalence	21.8	NA	NA	16.9	26.8	1402	POINT (-76.28026309 36.84420395)	51710004800	PREVENT	COREW	CrdPrv	Core preventive services for older women
VA	Virginia	Norfolk	51710	51710004800	Unhealthy Behaviors	Current smoking among adults aged >=18 years	%	Crude prevalence	39.9	NA	NA	35.4	44.6	1402	POINT (-76.28026309 36.84420395)	51710004800	UNHBEH	CSMOKING	CrdPrv	Current Smoking
VA	Virginia	Norfolk	51710	51710004800	Prevention	Visits to dentist or dental clinic among adults aged >=18 years	%	Crude prevalence	31.1	NA	NA	26.6	35.5	1402	POINT (-76.28026309 36.84420395)	51710004800	PREVENT	DENTAL	CrdPrv	Dental Visit
VA	Virginia	Norfolk	51710	51710004800	Health Outcomes	Diagnosed diabetes among adults aged >=18 years	%	Crude prevalence	20.4	NA	NA	19.3	21.7	1402	POINT (-76.28026309 36.84420395)	51710004800	HLTHOUT	DIABETES	CrdPrv	Diabetes
VA	Virginia	Norfolk	51710	51710004800	Health Outcomes	High cholesterol among adults aged >=18 years who have been screened in the past 5 years	%	Crude prevalence	32.6	NA	NA	31.3	34	1402	POINT (-76.28026309 36.84420395)	51710004800	HLTHOUT	HIGHCHOL	CrdPrv	High Cholesterol
VA	Virginia	Norfolk	51710	51710004800	Health Outcomes	Chronic kidney disease among adults aged >=18 years	%	Crude prevalence	5.1	NA	NA	4.6	5.5	1402	POINT (-76.28026309 36.84420395)	51710004800	HLTHOUT	KIDNEY	CrdPrv	Chronic Kidney Disease
VA	Virginia	Norfolk	51710	51710004800	Unhealthy Behaviors	No leisure-time physical activity among adults aged >=18 years	%	Crude prevalence	47.4	NA	NA	43.1	51.7	1402	POINT (-76.28026309 36.84420395)	51710004800	UNHBEH	LPA	CrdPrv	Physical Inactivity
VA	Virginia	Norfolk	51710	51710004800	Prevention	Mammography use among women aged 50-74 years	%	Crude prevalence	82	NA	NA	78.6	85.1	1402	POINT (-76.28026309 36.84420395)	51710004800	PREVENT	MAMMOUSE	CrdPrv	Mammography
VA	Virginia	Norfolk	51710	51710004800	Health Outcomes	Mental health not good for >=14 days among adults aged >=18 years	%	Crude prevalence	29	NA	NA	25.9	32.9	1402	POINT (-76.28026309 36.84420395)	51710004800	HLTHOUT	MHLTH	CrdPrv	Mental Health
VA	Virginia	Norfolk	51710	51710004800	Unhealthy Behaviors	Obesity among adults aged >=18 years	%	Crude prevalence	55.1	NA	NA	53.4	56.8	1402	POINT (-76.28026309 36.84420395)	51710004800	UNHBEH	OBESITY	CrdPrv	Obesity
VA	Virginia	Norfolk	51710	51710004800	Health Outcomes	Physical health not good for >=14 days among adults aged >=18 years	%	Crude prevalence	25.9	NA	NA	23.2	29.7	1402	POINT (-76.28026309 36.84420395)	51710004800	HLTHOUT	PHLTH	CrdPrv	Physical Health
VA	Virginia	Norfolk	51710	51710004800	Unhealthy Behaviors	Sleeping less than 7 hours among adults aged >=18 years	%	Crude prevalence	52.2	NA	NA	50.3	54.2	1402	POINT (-76.28026309 36.84420395)	51710004800	UNHBEH	SLEEP	CrdPrv	Sleep <7 hours
VA	Virginia	Norfolk	51710	51710004800	Health Outcomes	Stroke among adults aged >=18 years	%	Crude prevalence	7.1	NA	NA	6.3	8	1402	POINT (-76.28026309 36.84420395)	51710004800	HLTHOUT	STROKE	CrdPrv	Stroke
VA	Virginia	Norfolk	51710	51710004800	Health Outcomes	All teeth lost among adults aged >=65 years	%	Crude prevalence	47.3	NA	NA	35.6	58.5	1402	POINT (-76.28026309 36.84420395)	51710004800	HLTHOUT	TEETHLOST	CrdPrv	Teeth Loss
VA	Virginia	Norfolk	51710	51710004900	Prevention	Current lack of health insurance among adults aged 18-64 years	%	Crude prevalence	15.3	NA	NA	11.5	19.7	3930	POINT (-76.28974606 36.85014723)	51710004900	PREVENT	ACCESS2	CrdPrv	Health Insurance
VA	Virginia	Norfolk	51710	51710004900	Health Outcomes	Arthritis among adults aged >=18 years	%	Crude prevalence	19.2	NA	NA	18.2	20.3	3930	POINT (-76.28974606 36.85014723)	51710004900	HLTHOUT	ARTHRITIS	CrdPrv	Arthritis
VA	Virginia	Norfolk	51710	51710004900	Unhealthy Behaviors	Binge drinking among adults aged >=18 years	%	Crude prevalence	22.1	NA	NA	21.3	23	3930	POINT (-76.28974606 36.85014723)	51710004900	UNHBEH	BINGE	CrdPrv	Binge Drinking
VA	Virginia	Norfolk	51710	51710004900	Health Outcomes	High blood pressure among adults aged >=18 years	%	Crude prevalence	31.1	NA	NA	29.8	32.6	3930	POINT (-76.28974606 36.85014723)	51710004900	HLTHOUT	BPHIGH	CrdPrv	High Blood Pressure
VA	Virginia	Norfolk	51710	51710004900	Prevention	Taking medicine for high blood pressure control among adults aged >=18 years with high blood pressure	%	Crude prevalence	67.9	NA	NA	66.4	69.3	3930	POINT (-76.28974606 36.85014723)	51710004900	PREVENT	BPMED	CrdPrv	Taking BP Medication
VA	Virginia	Norfolk	51710	51710004900	Health Outcomes	Cancer (excluding skin cancer) among adults aged >=18 years	%	Crude prevalence	5.3	NA	NA	5.1	5.5	3930	POINT (-76.28974606 36.85014723)	51710004900	HLTHOUT	CANCER	CrdPrv	Cancer (except skin)
VA	Virginia	Norfolk	51710	51710004900	Health Outcomes	Current asthma among adults aged >=18 years	%	Crude prevalence	8.2	NA	NA	7.7	8.7	3930	POINT (-76.28974606 36.85014723)	51710004900	HLTHOUT	CASTHMA	CrdPrv	Current Asthma
VA	Virginia	Norfolk	51710	51710004900	Prevention	Cervical cancer screening among adult women aged 21-65 years	%	Crude prevalence	85.5	NA	NA	82	87.9	3930	POINT (-76.28974606 36.85014723)	51710004900	PREVENT	CERVICAL	CrdPrv	Cervical Cancer Screening
VA	Virginia	Norfolk	51710	51710004900	Health Outcomes	Coronary heart disease among adults aged >=18 years	%	Crude prevalence	5	NA	NA	4.5	5.6	3930	POINT (-76.28974606 36.85014723)	51710004900	HLTHOUT	CHD	CrdPrv	Coronary Heart Disease
VA	Virginia	Norfolk	51710	51710004900	Prevention	Visits to doctor for routine checkup within the past year among adults aged >=18 years	%	Crude prevalence	77.9	NA	NA	77	78.8	3930	POINT (-76.28974606 36.85014723)	51710004900	PREVENT	CHECKUP	CrdPrv	Annual Checkup
VA	Virginia	Norfolk	51710	51710004900	Prevention	Cholesterol screening among adults aged >=18 years	%	Crude prevalence	82.8	NA	NA	80.6	84.7	3930	POINT (-76.28974606 36.85014723)	51710004900	PREVENT	CHOLSCREEN	CrdPrv	Cholesterol Screening
VA	Virginia	Norfolk	51710	51710004900	Prevention	Fecal occult blood test, sigmoidoscopy, or colonoscopy among adults aged 50-75 years	%	Crude prevalence	68.4	NA	NA	64.5	71.6	3930	POINT (-76.28974606 36.85014723)	51710004900	PREVENT	COLON_SCREEN	CrdPrv	Colorectal Cancer Screening
VA	Virginia	Norfolk	51710	51710004900	Health Outcomes	Chronic obstructive pulmonary disease among adults aged >=18 years	%	Crude prevalence	4.9	NA	NA	4	5.9	3930	POINT (-76.28974606 36.85014723)	51710004900	HLTHOUT	COPD	CrdPrv	COPD
VA	Virginia	Norfolk	51710	51710004900	Prevention	Older adult men aged >=65 years who are up to date on a core set of clinical preventive services: Flu shot past year, PPV shot ever, Colorectal cancer screening	%	Crude prevalence	42.9	NA	NA	35.7	49.8	3930	POINT (-76.28974606 36.85014723)	51710004900	PREVENT	COREM	CrdPrv	Core preventive services for older men
VA	Virginia	Norfolk	51710	51710004900	Prevention	Older adult women aged >=65 years who are up to date on a core set of clinical preventive services: Flu shot past year, PPV shot ever, Colorectal cancer screening, and Mammogram past 2 years	%	Crude prevalence	40.8	NA	NA	33.9	47.2	3930	POINT (-76.28974606 36.85014723)	51710004900	PREVENT	COREW	CrdPrv	Core preventive services for older women
VA	Virginia	Norfolk	51710	51710004900	Unhealthy Behaviors	Current smoking among adults aged >=18 years	%	Crude prevalence	17.3	NA	NA	13.4	20.8	3930	POINT (-76.28974606 36.85014723)	51710004900	UNHBEH	CSMOKING	CrdPrv	Current Smoking
VA	Virginia	Norfolk	51710	51710004900	Prevention	Visits to dentist or dental clinic among adults aged >=18 years	%	Crude prevalence	69	NA	NA	64.8	73.5	3930	POINT (-76.28974606 36.85014723)	51710004900	PREVENT	DENTAL	CrdPrv	Dental Visit
VA	Virginia	Norfolk	51710	51710004900	Health Outcomes	Diagnosed diabetes among adults aged >=18 years	%	Crude prevalence	8.3	NA	NA	7.6	9	3930	POINT (-76.28974606 36.85014723)	51710004900	HLTHOUT	DIABETES	CrdPrv	Diabetes
VA	Virginia	Norfolk	51710	51710004900	Health Outcomes	High cholesterol among adults aged >=18 years who have been screened in the past 5 years	%	Crude prevalence	29.3	NA	NA	28.3	30.4	3930	POINT (-76.28974606 36.85014723)	51710004900	HLTHOUT	HIGHCHOL	CrdPrv	High Cholesterol
VA	Virginia	Norfolk	51710	51710004900	Health Outcomes	Chronic kidney disease among adults aged >=18 years	%	Crude prevalence	2.3	NA	NA	2.1	2.4	3930	POINT (-76.28974606 36.85014723)	51710004900	HLTHOUT	KIDNEY	CrdPrv	Chronic Kidney Disease
VA	Virginia	Norfolk	51710	51710004900	Unhealthy Behaviors	No leisure-time physical activity among adults aged >=18 years	%	Crude prevalence	18.7	NA	NA	16.3	21	3930	POINT (-76.28974606 36.85014723)	51710004900	UNHBEH	LPA	CrdPrv	Physical Inactivity
VA	Virginia	Norfolk	51710	51710004900	Prevention	Mammography use among women aged 50-74 years	%	Crude prevalence	79.6	NA	NA	75.5	82.9	3930	POINT (-76.28974606 36.85014723)	51710004900	PREVENT	MAMMOUSE	CrdPrv	Mammography
VA	Virginia	Norfolk	51710	51710004900	Health Outcomes	Mental health not good for >=14 days among adults aged >=18 years	%	Crude prevalence	12.5	NA	NA	11.2	16.2	3930	POINT (-76.28974606 36.85014723)	51710004900	HLTHOUT	MHLTH	CrdPrv	Mental Health
VA	Virginia	Norfolk	51710	51710004900	Unhealthy Behaviors	Obesity among adults aged >=18 years	%	Crude prevalence	33.2	NA	NA	31.9	35.1	3930	POINT (-76.28974606 36.85014723)	51710004900	UNHBEH	OBESITY	CrdPrv	Obesity
VA	Virginia	Norfolk	51710	51710004900	Health Outcomes	Physical health not good for >=14 days among adults aged >=18 years	%	Crude prevalence	9.7	NA	NA	8.6	12.7	3930	POINT (-76.28974606 36.85014723)	51710004900	HLTHOUT	PHLTH	CrdPrv	Physical Health
VA	Virginia	Norfolk	51710	51710004900	Unhealthy Behaviors	Sleeping less than 7 hours among adults aged >=18 years	%	Crude prevalence	36.5	NA	NA	35.4	39.8	3930	POINT (-76.28974606 36.85014723)	51710004900	UNHBEH	SLEEP	CrdPrv	Sleep <7 hours
VA	Virginia	Norfolk	51710	51710004900	Health Outcomes	Stroke among adults aged >=18 years	%	Crude prevalence	2.5	NA	NA	2.2	2.9	3930	POINT (-76.28974606 36.85014723)	51710004900	HLTHOUT	STROKE	CrdPrv	Stroke
VA	Virginia	Norfolk	51710	51710004900	Health Outcomes	All teeth lost among adults aged >=65 years	%	Crude prevalence	10.5	NA	NA	5.8	16.8	3930	POINT (-76.28974606 36.85014723)	51710004900	HLTHOUT	TEETHLOST	CrdPrv	Teeth Loss
VA	Virginia	Norfolk	51710	51710005000	Prevention	Current lack of health insurance among adults aged 18-64 years	%	Crude prevalence	26.9	NA	NA	22.1	31.2	3271	POINT (-76.28278864 36.83259999)	51710005000	PREVENT	ACCESS2	CrdPrv	Health Insurance
VA	Virginia	Norfolk	51710	51710005000	Health Outcomes	Arthritis among adults aged >=18 years	%	Crude prevalence	33.6	NA	NA	32	34.8	3271	POINT (-76.28278864 36.83259999)	51710005000	HLTHOUT	ARTHRITIS	CrdPrv	Arthritis
VA	Virginia	Norfolk	51710	51710005000	Unhealthy Behaviors	Binge drinking among adults aged >=18 years	%	Crude prevalence	11.8	NA	NA	11.1	12.5	3271	POINT (-76.28278864 36.83259999)	51710005000	UNHBEH	BINGE	CrdPrv	Binge Drinking
VA	Virginia	Norfolk	51710	51710005000	Health Outcomes	High blood pressure among adults aged >=18 years	%	Crude prevalence	52.5	NA	NA	51.1	53.8	3271	POINT (-76.28278864 36.83259999)	51710005000	HLTHOUT	BPHIGH	CrdPrv	High Blood Pressure
VA	Virginia	Norfolk	51710	51710005000	Prevention	Taking medicine for high blood pressure control among adults aged >=18 years with high blood pressure	%	Crude prevalence	79.9	NA	NA	78.9	80.8	3271	POINT (-76.28278864 36.83259999)	51710005000	PREVENT	BPMED	CrdPrv	Taking BP Medication
VA	Virginia	Norfolk	51710	51710005000	Health Outcomes	Cancer (excluding skin cancer) among adults aged >=18 years	%	Crude prevalence	6.1	NA	NA	5.8	6.5	3271	POINT (-76.28278864 36.83259999)	51710005000	HLTHOUT	CANCER	CrdPrv	Cancer (except skin)
VA	Virginia	Norfolk	51710	51710005000	Health Outcomes	Current asthma among adults aged >=18 years	%	Crude prevalence	13.5	NA	NA	12.5	14.6	3271	POINT (-76.28278864 36.83259999)	51710005000	HLTHOUT	CASTHMA	CrdPrv	Current Asthma
VA	Virginia	Norfolk	51710	51710005000	Prevention	Cervical cancer screening among adult women aged 21-65 years	%	Crude prevalence	84.2	NA	NA	81.7	86.5	3271	POINT (-76.28278864 36.83259999)	51710005000	PREVENT	CERVICAL	CrdPrv	Cervical Cancer Screening
VA	Virginia	Norfolk	51710	51710005000	Health Outcomes	Coronary heart disease among adults aged >=18 years	%	Crude prevalence	9.9	NA	NA	9	10.9	3271	POINT (-76.28278864 36.83259999)	51710005000	HLTHOUT	CHD	CrdPrv	Coronary Heart Disease
VA	Virginia	Norfolk	51710	51710005000	Prevention	Visits to doctor for routine checkup within the past year among adults aged >=18 years	%	Crude prevalence	85	NA	NA	84.2	85.8	3271	POINT (-76.28278864 36.83259999)	51710005000	PREVENT	CHECKUP	CrdPrv	Annual Checkup
VA	Virginia	Norfolk	51710	51710005000	Prevention	Cholesterol screening among adults aged >=18 years	%	Crude prevalence	84.7	NA	NA	83.2	86.1	3271	POINT (-76.28278864 36.83259999)	51710005000	PREVENT	CHOLSCREEN	CrdPrv	Cholesterol Screening
VA	Virginia	Norfolk	51710	51710005000	Prevention	Fecal occult blood test, sigmoidoscopy, or colonoscopy among adults aged 50-75 years	%	Crude prevalence	56.3	NA	NA	51.3	60.8	3271	POINT (-76.28278864 36.83259999)	51710005000	PREVENT	COLON_SCREEN	CrdPrv	Colorectal Cancer Screening
VA	Virginia	Norfolk	51710	51710005000	Health Outcomes	Chronic obstructive pulmonary disease among adults aged >=18 years	%	Crude prevalence	11.3	NA	NA	9.8	13	3271	POINT (-76.28278864 36.83259999)	51710005000	HLTHOUT	COPD	CrdPrv	COPD
VA	Virginia	Norfolk	51710	51710005000	Prevention	Older adult men aged >=65 years who are up to date on a core set of clinical preventive services: Flu shot past year, PPV shot ever, Colorectal cancer screening	%	Crude prevalence	25.1	NA	NA	19.9	30.5	3271	POINT (-76.28278864 36.83259999)	51710005000	PREVENT	COREM	CrdPrv	Core preventive services for older men
VA	Virginia	Norfolk	51710	51710005000	Prevention	Older adult women aged >=65 years who are up to date on a core set of clinical preventive services: Flu shot past year, PPV shot ever, Colorectal cancer screening, and Mammogram past 2 years	%	Crude prevalence	24.9	NA	NA	20	30.3	3271	POINT (-76.28278864 36.83259999)	51710005000	PREVENT	COREW	CrdPrv	Core preventive services for older women
VA	Virginia	Norfolk	51710	51710005000	Unhealthy Behaviors	Current smoking among adults aged >=18 years	%	Crude prevalence	29.9	NA	NA	25.9	33.2	3271	POINT (-76.28278864 36.83259999)	51710005000	UNHBEH	CSMOKING	CrdPrv	Current Smoking
VA	Virginia	Norfolk	51710	51710005000	Prevention	Visits to dentist or dental clinic among adults aged >=18 years	%	Crude prevalence	44	NA	NA	40.3	48.5	3271	POINT (-76.28278864 36.83259999)	51710005000	PREVENT	DENTAL	CrdPrv	Dental Visit
VA	Virginia	Norfolk	51710	51710005000	Health Outcomes	Diagnosed diabetes among adults aged >=18 years	%	Crude prevalence	22.2	NA	NA	20.8	23.7	3271	POINT (-76.28278864 36.83259999)	51710005000	HLTHOUT	DIABETES	CrdPrv	Diabetes
VA	Virginia	Norfolk	51710	51710005000	Health Outcomes	High cholesterol among adults aged >=18 years who have been screened in the past 5 years	%	Crude prevalence	37.1	NA	NA	35.9	38.3	3271	POINT (-76.28278864 36.83259999)	51710005000	HLTHOUT	HIGHCHOL	CrdPrv	High Cholesterol
VA	Virginia	Norfolk	51710	51710005000	Health Outcomes	Chronic kidney disease among adults aged >=18 years	%	Crude prevalence	5.3	NA	NA	4.9	5.8	3271	POINT (-76.28278864 36.83259999)	51710005000	HLTHOUT	KIDNEY	CrdPrv	Chronic Kidney Disease
VA	Virginia	Norfolk	51710	51710005000	Unhealthy Behaviors	No leisure-time physical activity among adults aged >=18 years	%	Crude prevalence	39.8	NA	NA	36.2	42.7	3271	POINT (-76.28278864 36.83259999)	51710005000	UNHBEH	LPA	CrdPrv	Physical Inactivity
VA	Virginia	Norfolk	51710	51710005000	Prevention	Mammography use among women aged 50-74 years	%	Crude prevalence	83.6	NA	NA	80.4	86.4	3271	POINT (-76.28278864 36.83259999)	51710005000	PREVENT	MAMMOUSE	CrdPrv	Mammography
VA	Virginia	Norfolk	51710	51710005000	Health Outcomes	Mental health not good for >=14 days among adults aged >=18 years	%	Crude prevalence	20	NA	NA	17.6	22.1	3271	POINT (-76.28278864 36.83259999)	51710005000	HLTHOUT	MHLTH	CrdPrv	Mental Health
VA	Virginia	Norfolk	51710	51710005000	Unhealthy Behaviors	Obesity among adults aged >=18 years	%	Crude prevalence	50.9	NA	NA	49.6	51.8	3271	POINT (-76.28278864 36.83259999)	51710005000	UNHBEH	OBESITY	CrdPrv	Obesity
VA	Virginia	Norfolk	51710	51710005000	Health Outcomes	Physical health not good for >=14 days among adults aged >=18 years	%	Crude prevalence	21.3	NA	NA	19	23.6	3271	POINT (-76.28278864 36.83259999)	51710005000	HLTHOUT	PHLTH	CrdPrv	Physical Health
VA	Virginia	Norfolk	51710	51710005000	Unhealthy Behaviors	Sleeping less than 7 hours among adults aged >=18 years	%	Crude prevalence	48.1	NA	NA	46	49.4	3271	POINT (-76.28278864 36.83259999)	51710005000	UNHBEH	SLEEP	CrdPrv	Sleep <7 hours
VA	Virginia	Norfolk	51710	51710005000	Health Outcomes	Stroke among adults aged >=18 years	%	Crude prevalence	7.5	NA	NA	6.7	8.3	3271	POINT (-76.28278864 36.83259999)	51710005000	HLTHOUT	STROKE	CrdPrv	Stroke
VA	Virginia	Norfolk	51710	51710005000	Health Outcomes	All teeth lost among adults aged >=65 years	%	Crude prevalence	32.5	NA	NA	23.3	42.1	3271	POINT (-76.28278864 36.83259999)	51710005000	HLTHOUT	TEETHLOST	CrdPrv	Teeth Loss
VA	Virginia	Norfolk	51710	51710005100	Prevention	Current lack of health insurance among adults aged 18-64 years	%	Crude prevalence	26.3	NA	NA	21.9	31.2	4522	POINT (-76.25961471 36.8317244)	51710005100	PREVENT	ACCESS2	CrdPrv	Health Insurance
VA	Virginia	Norfolk	51710	51710005100	Health Outcomes	Arthritis among adults aged >=18 years	%	Crude prevalence	29.5	NA	NA	28.1	30.8	4522	POINT (-76.25961471 36.8317244)	51710005100	HLTHOUT	ARTHRITIS	CrdPrv	Arthritis
VA	Virginia	Norfolk	51710	51710005100	Unhealthy Behaviors	Binge drinking among adults aged >=18 years	%	Crude prevalence	12.5	NA	NA	11.8	13.4	4522	POINT (-76.25961471 36.8317244)	51710005100	UNHBEH	BINGE	CrdPrv	Binge Drinking
VA	Virginia	Norfolk	51710	51710005100	Health Outcomes	High blood pressure among adults aged >=18 years	%	Crude prevalence	47	NA	NA	45.5	48.4	4522	POINT (-76.25961471 36.8317244)	51710005100	HLTHOUT	BPHIGH	CrdPrv	High Blood Pressure
VA	Virginia	Norfolk	51710	51710005100	Prevention	Taking medicine for high blood pressure control among adults aged >=18 years with high blood pressure	%	Crude prevalence	76.4	NA	NA	75.2	77.5	4522	POINT (-76.25961471 36.8317244)	51710005100	PREVENT	BPMED	CrdPrv	Taking BP Medication
VA	Virginia	Norfolk	51710	51710005100	Health Outcomes	Cancer (excluding skin cancer) among adults aged >=18 years	%	Crude prevalence	5.2	NA	NA	4.9	5.5	4522	POINT (-76.25961471 36.8317244)	51710005100	HLTHOUT	CANCER	CrdPrv	Cancer (except skin)
VA	Virginia	Norfolk	51710	51710005100	Health Outcomes	Current asthma among adults aged >=18 years	%	Crude prevalence	13.8	NA	NA	12.7	14.9	4522	POINT (-76.25961471 36.8317244)	51710005100	HLTHOUT	CASTHMA	CrdPrv	Current Asthma
VA	Virginia	Norfolk	51710	51710005100	Prevention	Cervical cancer screening among adult women aged 21-65 years	%	Crude prevalence	83.2	NA	NA	80.8	85.8	4522	POINT (-76.25961471 36.8317244)	51710005100	PREVENT	CERVICAL	CrdPrv	Cervical Cancer Screening
VA	Virginia	Norfolk	51710	51710005100	Health Outcomes	Coronary heart disease among adults aged >=18 years	%	Crude prevalence	8.2	NA	NA	7.5	8.9	4522	POINT (-76.25961471 36.8317244)	51710005100	HLTHOUT	CHD	CrdPrv	Coronary Heart Disease
VA	Virginia	Norfolk	51710	51710005100	Prevention	Visits to doctor for routine checkup within the past year among adults aged >=18 years	%	Crude prevalence	83.9	NA	NA	83	84.8	4522	POINT (-76.25961471 36.8317244)	51710005100	PREVENT	CHECKUP	CrdPrv	Annual Checkup
VA	Virginia	Norfolk	51710	51710005100	Prevention	Cholesterol screening among adults aged >=18 years	%	Crude prevalence	82.7	NA	NA	80.8	84.4	4522	POINT (-76.25961471 36.8317244)	51710005100	PREVENT	CHOLSCREEN	CrdPrv	Cholesterol Screening
VA	Virginia	Norfolk	51710	51710005100	Prevention	Fecal occult blood test, sigmoidoscopy, or colonoscopy among adults aged 50-75 years	%	Crude prevalence	56.1	NA	NA	51.3	60.6	4522	POINT (-76.25961471 36.8317244)	51710005100	PREVENT	COLON_SCREEN	CrdPrv	Colorectal Cancer Screening
VA	Virginia	Norfolk	51710	51710005100	Health Outcomes	Chronic obstructive pulmonary disease among adults aged >=18 years	%	Crude prevalence	9.9	NA	NA	8.7	11.2	4522	POINT (-76.25961471 36.8317244)	51710005100	HLTHOUT	COPD	CrdPrv	COPD
VA	Virginia	Norfolk	51710	51710005100	Prevention	Older adult men aged >=65 years who are up to date on a core set of clinical preventive services: Flu shot past year, PPV shot ever, Colorectal cancer screening	%	Crude prevalence	25.7	NA	NA	20.5	31.6	4522	POINT (-76.25961471 36.8317244)	51710005100	PREVENT	COREM	CrdPrv	Core preventive services for older men
VA	Virginia	Norfolk	51710	51710005100	Prevention	Older adult women aged >=65 years who are up to date on a core set of clinical preventive services: Flu shot past year, PPV shot ever, Colorectal cancer screening, and Mammogram past 2 years	%	Crude prevalence	24.7	NA	NA	20.2	29.9	4522	POINT (-76.25961471 36.8317244)	51710005100	PREVENT	COREW	CrdPrv	Core preventive services for older women
VA	Virginia	Norfolk	51710	51710005100	Unhealthy Behaviors	Current smoking among adults aged >=18 years	%	Crude prevalence	29.3	NA	NA	25.6	32.9	4522	POINT (-76.25961471 36.8317244)	51710005100	UNHBEH	CSMOKING	CrdPrv	Current Smoking
VA	Virginia	Norfolk	51710	51710005100	Prevention	Visits to dentist or dental clinic among adults aged >=18 years	%	Crude prevalence	44.7	NA	NA	41	49.2	4522	POINT (-76.25961471 36.8317244)	51710005100	PREVENT	DENTAL	CrdPrv	Dental Visit
VA	Virginia	Norfolk	51710	51710005100	Health Outcomes	Diagnosed diabetes among adults aged >=18 years	%	Crude prevalence	18.9	NA	NA	17.7	20.1	4522	POINT (-76.25961471 36.8317244)	51710005100	HLTHOUT	DIABETES	CrdPrv	Diabetes
VA	Virginia	Norfolk	51710	51710005100	Health Outcomes	High cholesterol among adults aged >=18 years who have been screened in the past 5 years	%	Crude prevalence	33.5	NA	NA	32.3	34.6	4522	POINT (-76.25961471 36.8317244)	51710005100	HLTHOUT	HIGHCHOL	CrdPrv	High Cholesterol
VA	Virginia	Norfolk	51710	51710005100	Health Outcomes	Chronic kidney disease among adults aged >=18 years	%	Crude prevalence	4.6	NA	NA	4.3	5	4522	POINT (-76.25961471 36.8317244)	51710005100	HLTHOUT	KIDNEY	CrdPrv	Chronic Kidney Disease
VA	Virginia	Norfolk	51710	51710005100	Unhealthy Behaviors	No leisure-time physical activity among adults aged >=18 years	%	Crude prevalence	37.6	NA	NA	34.1	41.2	4522	POINT (-76.25961471 36.8317244)	51710005100	UNHBEH	LPA	CrdPrv	Physical Inactivity
VA	Virginia	Norfolk	51710	51710005100	Prevention	Mammography use among women aged 50-74 years	%	Crude prevalence	84	NA	NA	80.8	86.8	4522	POINT (-76.25961471 36.8317244)	51710005100	PREVENT	MAMMOUSE	CrdPrv	Mammography
VA	Virginia	Norfolk	51710	51710005100	Health Outcomes	Mental health not good for >=14 days among adults aged >=18 years	%	Crude prevalence	21.3	NA	NA	18.9	23.4	4522	POINT (-76.25961471 36.8317244)	51710005100	HLTHOUT	MHLTH	CrdPrv	Mental Health
VA	Virginia	Norfolk	51710	51710005100	Unhealthy Behaviors	Obesity among adults aged >=18 years	%	Crude prevalence	49.8	NA	NA	47.8	51.5	4522	POINT (-76.25961471 36.8317244)	51710005100	UNHBEH	OBESITY	CrdPrv	Obesity
VA	Virginia	Norfolk	51710	51710005100	Health Outcomes	Physical health not good for >=14 days among adults aged >=18 years	%	Crude prevalence	19.7	NA	NA	17.6	21.6	4522	POINT (-76.25961471 36.8317244)	51710005100	HLTHOUT	PHLTH	CrdPrv	Physical Health
VA	Virginia	Norfolk	51710	51710005100	Unhealthy Behaviors	Sleeping less than 7 hours among adults aged >=18 years	%	Crude prevalence	47.9	NA	NA	46	49.6	4522	POINT (-76.25961471 36.8317244)	51710005100	UNHBEH	SLEEP	CrdPrv	Sleep <7 hours
VA	Virginia	Norfolk	51710	51710005100	Health Outcomes	Stroke among adults aged >=18 years	%	Crude prevalence	6.3	NA	NA	5.7	7	4522	POINT (-76.25961471 36.8317244)	51710005100	HLTHOUT	STROKE	CrdPrv	Stroke
VA	Virginia	Norfolk	51710	51710005100	Health Outcomes	All teeth lost among adults aged >=65 years	%	Crude prevalence	32.5	NA	NA	22.6	43.2	4522	POINT (-76.25961471 36.8317244)	51710005100	HLTHOUT	TEETHLOST	CrdPrv	Teeth Loss
VA	Virginia	Norfolk	51710	51710005500	Prevention	Current lack of health insurance among adults aged 18-64 years	%	Crude prevalence	22.5	NA	NA	20.2	25	2855	POINT (-76.26143124 36.92347901)	51710005500	PREVENT	ACCESS2	CrdPrv	Health Insurance
VA	Virginia	Norfolk	51710	51710005500	Health Outcomes	Arthritis among adults aged >=18 years	%	Crude prevalence	24.9	NA	NA	24	25.9	2855	POINT (-76.26143124 36.92347901)	51710005500	HLTHOUT	ARTHRITIS	CrdPrv	Arthritis
VA	Virginia	Norfolk	51710	51710005500	Unhealthy Behaviors	Binge drinking among adults aged >=18 years	%	Crude prevalence	17.8	NA	NA	17.2	18.4	2855	POINT (-76.26143124 36.92347901)	51710005500	UNHBEH	BINGE	CrdPrv	Binge Drinking
VA	Virginia	Norfolk	51710	51710005500	Health Outcomes	High blood pressure among adults aged >=18 years	%	Crude prevalence	35.2	NA	NA	34.3	36	2855	POINT (-76.26143124 36.92347901)	51710005500	HLTHOUT	BPHIGH	CrdPrv	High Blood Pressure
VA	Virginia	Norfolk	51710	51710005500	Prevention	Taking medicine for high blood pressure control among adults aged >=18 years with high blood pressure	%	Crude prevalence	71	NA	NA	70.1	71.8	2855	POINT (-76.26143124 36.92347901)	51710005500	PREVENT	BPMED	CrdPrv	Taking BP Medication
VA	Virginia	Norfolk	51710	51710005500	Health Outcomes	Cancer (excluding skin cancer) among adults aged >=18 years	%	Crude prevalence	5.1	NA	NA	4.9	5.3	2855	POINT (-76.26143124 36.92347901)	51710005500	HLTHOUT	CANCER	CrdPrv	Cancer (except skin)
VA	Virginia	Norfolk	51710	51710005500	Health Outcomes	Current asthma among adults aged >=18 years	%	Crude prevalence	10.9	NA	NA	10.4	11.6	2855	POINT (-76.26143124 36.92347901)	51710005500	HLTHOUT	CASTHMA	CrdPrv	Current Asthma
VA	Virginia	Norfolk	51710	51710005500	Prevention	Cervical cancer screening among adult women aged 21-65 years	%	Crude prevalence	83.5	NA	NA	81.7	85.2	2855	POINT (-76.26143124 36.92347901)	51710005500	PREVENT	CERVICAL	CrdPrv	Cervical Cancer Screening
VA	Virginia	Norfolk	51710	51710005500	Health Outcomes	Coronary heart disease among adults aged >=18 years	%	Crude prevalence	6.5	NA	NA	6.1	7	2855	POINT (-76.26143124 36.92347901)	51710005500	HLTHOUT	CHD	CrdPrv	Coronary Heart Disease
VA	Virginia	Norfolk	51710	51710005500	Prevention	Visits to doctor for routine checkup within the past year among adults aged >=18 years	%	Crude prevalence	77.8	NA	NA	77.1	78.5	2855	POINT (-76.26143124 36.92347901)	51710005500	PREVENT	CHECKUP	CrdPrv	Annual Checkup
VA	Virginia	Norfolk	51710	51710005500	Prevention	Cholesterol screening among adults aged >=18 years	%	Crude prevalence	80.7	NA	NA	79.7	81.8	2855	POINT (-76.26143124 36.92347901)	51710005500	PREVENT	CHOLSCREEN	CrdPrv	Cholesterol Screening
VA	Virginia	Norfolk	51710	51710005500	Prevention	Fecal occult blood test, sigmoidoscopy, or colonoscopy among adults aged 50-75 years	%	Crude prevalence	57.9	NA	NA	54.5	60.9	2855	POINT (-76.26143124 36.92347901)	51710005500	PREVENT	COLON_SCREEN	CrdPrv	Colorectal Cancer Screening
VA	Virginia	Norfolk	51710	51710005500	Health Outcomes	Chronic obstructive pulmonary disease among adults aged >=18 years	%	Crude prevalence	8.3	NA	NA	7.5	9.1	2855	POINT (-76.26143124 36.92347901)	51710005500	HLTHOUT	COPD	CrdPrv	COPD
VA	Virginia	Norfolk	51710	51710005500	Prevention	Older adult men aged >=65 years who are up to date on a core set of clinical preventive services: Flu shot past year, PPV shot ever, Colorectal cancer screening	%	Crude prevalence	34.6	NA	NA	29.3	40.3	2855	POINT (-76.26143124 36.92347901)	51710005500	PREVENT	COREM	CrdPrv	Core preventive services for older men
VA	Virginia	Norfolk	51710	51710005500	Prevention	Older adult women aged >=65 years who are up to date on a core set of clinical preventive services: Flu shot past year, PPV shot ever, Colorectal cancer screening, and Mammogram past 2 years	%	Crude prevalence	32.2	NA	NA	27.6	37.4	2855	POINT (-76.26143124 36.92347901)	51710005500	PREVENT	COREW	CrdPrv	Core preventive services for older women
VA	Virginia	Norfolk	51710	51710005500	Unhealthy Behaviors	Current smoking among adults aged >=18 years	%	Crude prevalence	27.2	NA	NA	24.5	29.9	2855	POINT (-76.26143124 36.92347901)	51710005500	UNHBEH	CSMOKING	CrdPrv	Current Smoking
VA	Virginia	Norfolk	51710	51710005500	Prevention	Visits to dentist or dental clinic among adults aged >=18 years	%	Crude prevalence	55.4	NA	NA	52.6	58.4	2855	POINT (-76.26143124 36.92347901)	51710005500	PREVENT	DENTAL	CrdPrv	Dental Visit
VA	Virginia	Norfolk	51710	51710005500	Health Outcomes	Diagnosed diabetes among adults aged >=18 years	%	Crude prevalence	12.1	NA	NA	11.5	12.8	2855	POINT (-76.26143124 36.92347901)	51710005500	HLTHOUT	DIABETES	CrdPrv	Diabetes
VA	Virginia	Norfolk	51710	51710005500	Health Outcomes	High cholesterol among adults aged >=18 years who have been screened in the past 5 years	%	Crude prevalence	32.4	NA	NA	31.7	33.1	2855	POINT (-76.26143124 36.92347901)	51710005500	HLTHOUT	HIGHCHOL	CrdPrv	High Cholesterol
VA	Virginia	Norfolk	51710	51710005500	Health Outcomes	Chronic kidney disease among adults aged >=18 years	%	Crude prevalence	3	NA	NA	2.8	3.2	2855	POINT (-76.26143124 36.92347901)	51710005500	HLTHOUT	KIDNEY	CrdPrv	Chronic Kidney Disease
VA	Virginia	Norfolk	51710	51710005500	Unhealthy Behaviors	No leisure-time physical activity among adults aged >=18 years	%	Crude prevalence	29.7	NA	NA	27.8	31.9	2855	POINT (-76.26143124 36.92347901)	51710005500	UNHBEH	LPA	CrdPrv	Physical Inactivity
VA	Virginia	Norfolk	51710	51710005500	Prevention	Mammography use among women aged 50-74 years	%	Crude prevalence	79.8	NA	NA	77.2	82.5	2855	POINT (-76.26143124 36.92347901)	51710005500	PREVENT	MAMMOUSE	CrdPrv	Mammography
VA	Virginia	Norfolk	51710	51710005500	Health Outcomes	Mental health not good for >=14 days among adults aged >=18 years	%	Crude prevalence	18.5	NA	NA	17.2	20	2855	POINT (-76.26143124 36.92347901)	51710005500	HLTHOUT	MHLTH	CrdPrv	Mental Health
VA	Virginia	Norfolk	51710	51710005500	Unhealthy Behaviors	Obesity among adults aged >=18 years	%	Crude prevalence	40	NA	NA	39.1	40.9	2855	POINT (-76.26143124 36.92347901)	51710005500	UNHBEH	OBESITY	CrdPrv	Obesity
VA	Virginia	Norfolk	51710	51710005500	Health Outcomes	Physical health not good for >=14 days among adults aged >=18 years	%	Crude prevalence	15.8	NA	NA	14.7	17.2	2855	POINT (-76.26143124 36.92347901)	51710005500	HLTHOUT	PHLTH	CrdPrv	Physical Health
VA	Virginia	Norfolk	51710	51710005500	Unhealthy Behaviors	Sleeping less than 7 hours among adults aged >=18 years	%	Crude prevalence	41.3	NA	NA	39.8	42.3	2855	POINT (-76.26143124 36.92347901)	51710005500	UNHBEH	SLEEP	CrdPrv	Sleep <7 hours
VA	Virginia	Norfolk	51710	51710005500	Health Outcomes	Stroke among adults aged >=18 years	%	Crude prevalence	3.7	NA	NA	3.4	4	2855	POINT (-76.26143124 36.92347901)	51710005500	HLTHOUT	STROKE	CrdPrv	Stroke
VA	Virginia	Norfolk	51710	51710005500	Health Outcomes	All teeth lost among adults aged >=65 years	%	Crude prevalence	19.6	NA	NA	14.4	25.6	2855	POINT (-76.26143124 36.92347901)	51710005500	HLTHOUT	TEETHLOST	CrdPrv	Teeth Loss
VA	Virginia	Norfolk	51710	51710005601	Prevention	Current lack of health insurance among adults aged 18-64 years	%	Crude prevalence	16.1	NA	NA	14.3	18.2	3996	POINT (-76.237204 36.92869688)	51710005601	PREVENT	ACCESS2	CrdPrv	Health Insurance
VA	Virginia	Norfolk	51710	51710005601	Health Outcomes	Arthritis among adults aged >=18 years	%	Crude prevalence	27	NA	NA	26.1	27.9	3996	POINT (-76.237204 36.92869688)	51710005601	HLTHOUT	ARTHRITIS	CrdPrv	Arthritis
VA	Virginia	Norfolk	51710	51710005601	Unhealthy Behaviors	Binge drinking among adults aged >=18 years	%	Crude prevalence	19.1	NA	NA	18.7	19.7	3996	POINT (-76.237204 36.92869688)	51710005601	UNHBEH	BINGE	CrdPrv	Binge Drinking
VA	Virginia	Norfolk	51710	51710005601	Health Outcomes	High blood pressure among adults aged >=18 years	%	Crude prevalence	34.1	NA	NA	33.3	35	3996	POINT (-76.237204 36.92869688)	51710005601	HLTHOUT	BPHIGH	CrdPrv	High Blood Pressure
VA	Virginia	Norfolk	51710	51710005601	Prevention	Taking medicine for high blood pressure control among adults aged >=18 years with high blood pressure	%	Crude prevalence	73.6	NA	NA	72.8	74.3	3996	POINT (-76.237204 36.92869688)	51710005601	PREVENT	BPMED	CrdPrv	Taking BP Medication
VA	Virginia	Norfolk	51710	51710005601	Health Outcomes	Cancer (excluding skin cancer) among adults aged >=18 years	%	Crude prevalence	6.9	NA	NA	6.7	7.1	3996	POINT (-76.237204 36.92869688)	51710005601	HLTHOUT	CANCER	CrdPrv	Cancer (except skin)
VA	Virginia	Norfolk	51710	51710005601	Health Outcomes	Current asthma among adults aged >=18 years	%	Crude prevalence	9.5	NA	NA	9.2	9.9	3996	POINT (-76.237204 36.92869688)	51710005601	HLTHOUT	CASTHMA	CrdPrv	Current Asthma
VA	Virginia	Norfolk	51710	51710005601	Prevention	Cervical cancer screening among adult women aged 21-65 years	%	Crude prevalence	85.7	NA	NA	84.2	87	3996	POINT (-76.237204 36.92869688)	51710005601	PREVENT	CERVICAL	CrdPrv	Cervical Cancer Screening
VA	Virginia	Norfolk	51710	51710005601	Health Outcomes	Coronary heart disease among adults aged >=18 years	%	Crude prevalence	7.2	NA	NA	6.7	7.7	3996	POINT (-76.237204 36.92869688)	51710005601	HLTHOUT	CHD	CrdPrv	Coronary Heart Disease
VA	Virginia	Norfolk	51710	51710005601	Prevention	Visits to doctor for routine checkup within the past year among adults aged >=18 years	%	Crude prevalence	78.3	NA	NA	77.7	78.9	3996	POINT (-76.237204 36.92869688)	51710005601	PREVENT	CHECKUP	CrdPrv	Annual Checkup
VA	Virginia	Norfolk	51710	51710005601	Prevention	Cholesterol screening among adults aged >=18 years	%	Crude prevalence	83.2	NA	NA	82.2	84.2	3996	POINT (-76.237204 36.92869688)	51710005601	PREVENT	CHOLSCREEN	CrdPrv	Cholesterol Screening
VA	Virginia	Norfolk	51710	51710005601	Prevention	Fecal occult blood test, sigmoidoscopy, or colonoscopy among adults aged 50-75 years	%	Crude prevalence	64.4	NA	NA	61.5	67.1	3996	POINT (-76.237204 36.92869688)	51710005601	PREVENT	COLON_SCREEN	CrdPrv	Colorectal Cancer Screening
VA	Virginia	Norfolk	51710	51710005601	Health Outcomes	Chronic obstructive pulmonary disease among adults aged >=18 years	%	Crude prevalence	7.9	NA	NA	7.1	8.7	3996	POINT (-76.237204 36.92869688)	51710005601	HLTHOUT	COPD	CrdPrv	COPD
VA	Virginia	Norfolk	51710	51710005601	Prevention	Older adult men aged >=65 years who are up to date on a core set of clinical preventive services: Flu shot past year, PPV shot ever, Colorectal cancer screening	%	Crude prevalence	39.6	NA	NA	34.8	44.3	3996	POINT (-76.237204 36.92869688)	51710005601	PREVENT	COREM	CrdPrv	Core preventive services for older men
VA	Virginia	Norfolk	51710	51710005601	Prevention	Older adult women aged >=65 years who are up to date on a core set of clinical preventive services: Flu shot past year, PPV shot ever, Colorectal cancer screening, and Mammogram past 2 years	%	Crude prevalence	35.1	NA	NA	30.5	39.8	3996	POINT (-76.237204 36.92869688)	51710005601	PREVENT	COREW	CrdPrv	Core preventive services for older women
VA	Virginia	Norfolk	51710	51710005601	Unhealthy Behaviors	Current smoking among adults aged >=18 years	%	Crude prevalence	21.9	NA	NA	19.7	23.8	3996	POINT (-76.237204 36.92869688)	51710005601	UNHBEH	CSMOKING	CrdPrv	Current Smoking
VA	Virginia	Norfolk	51710	51710005601	Prevention	Visits to dentist or dental clinic among adults aged >=18 years	%	Crude prevalence	65.8	NA	NA	63.4	68.5	3996	POINT (-76.237204 36.92869688)	51710005601	PREVENT	DENTAL	CrdPrv	Dental Visit
VA	Virginia	Norfolk	51710	51710005601	Health Outcomes	Diagnosed diabetes among adults aged >=18 years	%	Crude prevalence	10.5	NA	NA	10	11.1	3996	POINT (-76.237204 36.92869688)	51710005601	HLTHOUT	DIABETES	CrdPrv	Diabetes
VA	Virginia	Norfolk	51710	51710005601	Health Outcomes	High cholesterol among adults aged >=18 years who have been screened in the past 5 years	%	Crude prevalence	34.9	NA	NA	34.2	35.6	3996	POINT (-76.237204 36.92869688)	51710005601	HLTHOUT	HIGHCHOL	CrdPrv	High Cholesterol
VA	Virginia	Norfolk	51710	51710005601	Health Outcomes	Chronic kidney disease among adults aged >=18 years	%	Crude prevalence	2.9	NA	NA	2.7	3.1	3996	POINT (-76.237204 36.92869688)	51710005601	HLTHOUT	KIDNEY	CrdPrv	Chronic Kidney Disease
VA	Virginia	Norfolk	51710	51710005601	Unhealthy Behaviors	No leisure-time physical activity among adults aged >=18 years	%	Crude prevalence	24.3	NA	NA	22.4	26.2	3996	POINT (-76.237204 36.92869688)	51710005601	UNHBEH	LPA	CrdPrv	Physical Inactivity
VA	Virginia	Norfolk	51710	51710005601	Prevention	Mammography use among women aged 50-74 years	%	Crude prevalence	78.9	NA	NA	76.5	81.2	3996	POINT (-76.237204 36.92869688)	51710005601	PREVENT	MAMMOUSE	CrdPrv	Mammography
VA	Virginia	Norfolk	51710	51710005601	Health Outcomes	Mental health not good for >=14 days among adults aged >=18 years	%	Crude prevalence	15.2	NA	NA	14.3	16.3	3996	POINT (-76.237204 36.92869688)	51710005601	HLTHOUT	MHLTH	CrdPrv	Mental Health
VA	Virginia	Norfolk	51710	51710005601	Unhealthy Behaviors	Obesity among adults aged >=18 years	%	Crude prevalence	34.8	NA	NA	33.8	35.5	3996	POINT (-76.237204 36.92869688)	51710005601	UNHBEH	OBESITY	CrdPrv	Obesity
VA	Virginia	Norfolk	51710	51710005601	Health Outcomes	Physical health not good for >=14 days among adults aged >=18 years	%	Crude prevalence	13.4	NA	NA	12.2	14.6	3996	POINT (-76.237204 36.92869688)	51710005601	HLTHOUT	PHLTH	CrdPrv	Physical Health
VA	Virginia	Norfolk	51710	51710005601	Unhealthy Behaviors	Sleeping less than 7 hours among adults aged >=18 years	%	Crude prevalence	36.1	NA	NA	34.5	36.9	3996	POINT (-76.237204 36.92869688)	51710005601	UNHBEH	SLEEP	CrdPrv	Sleep <7 hours
VA	Virginia	Norfolk	51710	51710005601	Health Outcomes	Stroke among adults aged >=18 years	%	Crude prevalence	3.4	NA	NA	3.2	3.7	3996	POINT (-76.237204 36.92869688)	51710005601	HLTHOUT	STROKE	CrdPrv	Stroke
VA	Virginia	Norfolk	51710	51710005601	Health Outcomes	All teeth lost among adults aged >=65 years	%	Crude prevalence	14.3	NA	NA	10.5	18.5	3996	POINT (-76.237204 36.92869688)	51710005601	HLTHOUT	TEETHLOST	CrdPrv	Teeth Loss
VA	Virginia	Norfolk	51710	51710005602	Prevention	Current lack of health insurance among adults aged 18-64 years	%	Crude prevalence	18	NA	NA	15.8	20.1	3397	POINT (-76.24369829 36.91958478)	51710005602	PREVENT	ACCESS2	CrdPrv	Health Insurance
VA	Virginia	Norfolk	51710	51710005602	Health Outcomes	Arthritis among adults aged >=18 years	%	Crude prevalence	24.3	NA	NA	23.4	25.2	3397	POINT (-76.24369829 36.91958478)	51710005602	HLTHOUT	ARTHRITIS	CrdPrv	Arthritis
VA	Virginia	Norfolk	51710	51710005602	Unhealthy Behaviors	Binge drinking among adults aged >=18 years	%	Crude prevalence	19.4	NA	NA	18.9	20.1	3397	POINT (-76.24369829 36.91958478)	51710005602	UNHBEH	BINGE	CrdPrv	Binge Drinking
VA	Virginia	Norfolk	51710	51710005602	Health Outcomes	High blood pressure among adults aged >=18 years	%	Crude prevalence	33.3	NA	NA	32.3	34.2	3397	POINT (-76.24369829 36.91958478)	51710005602	HLTHOUT	BPHIGH	CrdPrv	High Blood Pressure
VA	Virginia	Norfolk	51710	51710005602	Prevention	Taking medicine for high blood pressure control among adults aged >=18 years with high blood pressure	%	Crude prevalence	71.1	NA	NA	70.1	72	3397	POINT (-76.24369829 36.91958478)	51710005602	PREVENT	BPMED	CrdPrv	Taking BP Medication
VA	Virginia	Norfolk	51710	51710005602	Health Outcomes	Cancer (excluding skin cancer) among adults aged >=18 years	%	Crude prevalence	5.8	NA	NA	5.5	6	3397	POINT (-76.24369829 36.91958478)	51710005602	HLTHOUT	CANCER	CrdPrv	Cancer (except skin)
VA	Virginia	Norfolk	51710	51710005602	Health Outcomes	Current asthma among adults aged >=18 years	%	Crude prevalence	9.8	NA	NA	9.3	10.2	3397	POINT (-76.24369829 36.91958478)	51710005602	HLTHOUT	CASTHMA	CrdPrv	Current Asthma
VA	Virginia	Norfolk	51710	51710005602	Prevention	Cervical cancer screening among adult women aged 21-65 years	%	Crude prevalence	85.2	NA	NA	83.5	86.7	3397	POINT (-76.24369829 36.91958478)	51710005602	PREVENT	CERVICAL	CrdPrv	Cervical Cancer Screening
VA	Virginia	Norfolk	51710	51710005602	Health Outcomes	Coronary heart disease among adults aged >=18 years	%	Crude prevalence	6.2	NA	NA	5.8	6.7	3397	POINT (-76.24369829 36.91958478)	51710005602	HLTHOUT	CHD	CrdPrv	Coronary Heart Disease
VA	Virginia	Norfolk	51710	51710005602	Prevention	Visits to doctor for routine checkup within the past year among adults aged >=18 years	%	Crude prevalence	78.1	NA	NA	77.3	78.8	3397	POINT (-76.24369829 36.91958478)	51710005602	PREVENT	CHECKUP	CrdPrv	Annual Checkup
VA	Virginia	Norfolk	51710	51710005602	Prevention	Cholesterol screening among adults aged >=18 years	%	Crude prevalence	82.3	NA	NA	80.9	83.6	3397	POINT (-76.24369829 36.91958478)	51710005602	PREVENT	CHOLSCREEN	CrdPrv	Cholesterol Screening
VA	Virginia	Norfolk	51710	51710005602	Prevention	Fecal occult blood test, sigmoidoscopy, or colonoscopy among adults aged 50-75 years	%	Crude prevalence	62.7	NA	NA	59.4	65.9	3397	POINT (-76.24369829 36.91958478)	51710005602	PREVENT	COLON_SCREEN	CrdPrv	Colorectal Cancer Screening
VA	Virginia	Norfolk	51710	51710005602	Health Outcomes	Chronic obstructive pulmonary disease among adults aged >=18 years	%	Crude prevalence	7.2	NA	NA	6.3	8	3397	POINT (-76.24369829 36.91958478)	51710005602	HLTHOUT	COPD	CrdPrv	COPD
VA	Virginia	Norfolk	51710	51710005602	Prevention	Older adult men aged >=65 years who are up to date on a core set of clinical preventive services: Flu shot past year, PPV shot ever, Colorectal cancer screening	%	Crude prevalence	37.5	NA	NA	31.9	43.7	3397	POINT (-76.24369829 36.91958478)	51710005602	PREVENT	COREM	CrdPrv	Core preventive services for older men
VA	Virginia	Norfolk	51710	51710005602	Prevention	Older adult women aged >=65 years who are up to date on a core set of clinical preventive services: Flu shot past year, PPV shot ever, Colorectal cancer screening, and Mammogram past 2 years	%	Crude prevalence	34.4	NA	NA	29	40.1	3397	POINT (-76.24369829 36.91958478)	51710005602	PREVENT	COREW	CrdPrv	Core preventive services for older women
VA	Virginia	Norfolk	51710	51710005602	Unhealthy Behaviors	Current smoking among adults aged >=18 years	%	Crude prevalence	22.6	NA	NA	19.9	25	3397	POINT (-76.24369829 36.91958478)	51710005602	UNHBEH	CSMOKING	CrdPrv	Current Smoking
VA	Virginia	Norfolk	51710	51710005602	Prevention	Visits to dentist or dental clinic among adults aged >=18 years	%	Crude prevalence	63.2	NA	NA	59.9	66.4	3397	POINT (-76.24369829 36.91958478)	51710005602	PREVENT	DENTAL	CrdPrv	Dental Visit
VA	Virginia	Norfolk	51710	51710005602	Health Outcomes	Diagnosed diabetes among adults aged >=18 years	%	Crude prevalence	10.4	NA	NA	9.8	11	3397	POINT (-76.24369829 36.91958478)	51710005602	HLTHOUT	DIABETES	CrdPrv	Diabetes
VA	Virginia	Norfolk	51710	51710005602	Health Outcomes	High cholesterol among adults aged >=18 years who have been screened in the past 5 years	%	Crude prevalence	32.2	NA	NA	31.5	33	3397	POINT (-76.24369829 36.91958478)	51710005602	HLTHOUT	HIGHCHOL	CrdPrv	High Cholesterol
VA	Virginia	Norfolk	51710	51710005602	Health Outcomes	Chronic kidney disease among adults aged >=18 years	%	Crude prevalence	2.7	NA	NA	2.6	2.9	3397	POINT (-76.24369829 36.91958478)	51710005602	HLTHOUT	KIDNEY	CrdPrv	Chronic Kidney Disease
VA	Virginia	Norfolk	51710	51710005602	Unhealthy Behaviors	No leisure-time physical activity among adults aged >=18 years	%	Crude prevalence	24.7	NA	NA	22.8	26.5	3397	POINT (-76.24369829 36.91958478)	51710005602	UNHBEH	LPA	CrdPrv	Physical Inactivity
VA	Virginia	Norfolk	51710	51710005602	Prevention	Mammography use among women aged 50-74 years	%	Crude prevalence	79.5	NA	NA	76.7	82.2	3397	POINT (-76.24369829 36.91958478)	51710005602	PREVENT	MAMMOUSE	CrdPrv	Mammography
VA	Virginia	Norfolk	51710	51710005602	Health Outcomes	Mental health not good for >=14 days among adults aged >=18 years	%	Crude prevalence	15.9	NA	NA	14.5	16.9	3397	POINT (-76.24369829 36.91958478)	51710005602	HLTHOUT	MHLTH	CrdPrv	Mental Health
VA	Virginia	Norfolk	51710	51710005602	Unhealthy Behaviors	Obesity among adults aged >=18 years	%	Crude prevalence	36.8	NA	NA	35.8	38	3397	POINT (-76.24369829 36.91958478)	51710005602	UNHBEH	OBESITY	CrdPrv	Obesity
VA	Virginia	Norfolk	51710	51710005602	Health Outcomes	Physical health not good for >=14 days among adults aged >=18 years	%	Crude prevalence	13.2	NA	NA	12.2	14.2	3397	POINT (-76.24369829 36.91958478)	51710005602	HLTHOUT	PHLTH	CrdPrv	Physical Health
VA	Virginia	Norfolk	51710	51710005602	Unhealthy Behaviors	Sleeping less than 7 hours among adults aged >=18 years	%	Crude prevalence	38.5	NA	NA	37.4	39.6	3397	POINT (-76.24369829 36.91958478)	51710005602	UNHBEH	SLEEP	CrdPrv	Sleep <7 hours
VA	Virginia	Norfolk	51710	51710005602	Health Outcomes	Stroke among adults aged >=18 years	%	Crude prevalence	3.2	NA	NA	3	3.5	3397	POINT (-76.24369829 36.91958478)	51710005602	HLTHOUT	STROKE	CrdPrv	Stroke
VA	Virginia	Norfolk	51710	51710005602	Health Outcomes	All teeth lost among adults aged >=65 years	%	Crude prevalence	14.5	NA	NA	9.6	20.4	3397	POINT (-76.24369829 36.91958478)	51710005602	HLTHOUT	TEETHLOST	CrdPrv	Teeth Loss
VA	Virginia	Norfolk	51710	51710005701	Prevention	Current lack of health insurance among adults aged 18-64 years	%	Crude prevalence	23.8	NA	NA	21.8	25.9	4663	POINT (-76.2553866 36.91099182)	51710005701	PREVENT	ACCESS2	CrdPrv	Health Insurance
VA	Virginia	Norfolk	51710	51710005701	Health Outcomes	Arthritis among adults aged >=18 years	%	Crude prevalence	24.9	NA	NA	24.2	25.6	4663	POINT (-76.2553866 36.91099182)	51710005701	HLTHOUT	ARTHRITIS	CrdPrv	Arthritis
VA	Virginia	Norfolk	51710	51710005701	Unhealthy Behaviors	Binge drinking among adults aged >=18 years	%	Crude prevalence	16.4	NA	NA	16	16.8	4663	POINT (-76.2553866 36.91099182)	51710005701	UNHBEH	BINGE	CrdPrv	Binge Drinking
VA	Virginia	Norfolk	51710	51710005701	Health Outcomes	High blood pressure among adults aged >=18 years	%	Crude prevalence	41.4	NA	NA	40.6	42.1	4663	POINT (-76.2553866 36.91099182)	51710005701	HLTHOUT	BPHIGH	CrdPrv	High Blood Pressure
VA	Virginia	Norfolk	51710	51710005701	Prevention	Taking medicine for high blood pressure control among adults aged >=18 years with high blood pressure	%	Crude prevalence	73.7	NA	NA	73.1	74.4	4663	POINT (-76.2553866 36.91099182)	51710005701	PREVENT	BPMED	CrdPrv	Taking BP Medication
VA	Virginia	Norfolk	51710	51710005701	Health Outcomes	Cancer (excluding skin cancer) among adults aged >=18 years	%	Crude prevalence	5	NA	NA	4.8	5.1	4663	POINT (-76.2553866 36.91099182)	51710005701	HLTHOUT	CANCER	CrdPrv	Cancer (except skin)
VA	Virginia	Norfolk	51710	51710005701	Health Outcomes	Current asthma among adults aged >=18 years	%	Crude prevalence	11.4	NA	NA	11	11.9	4663	POINT (-76.2553866 36.91099182)	51710005701	HLTHOUT	CASTHMA	CrdPrv	Current Asthma
VA	Virginia	Norfolk	51710	51710005701	Prevention	Cervical cancer screening among adult women aged 21-65 years	%	Crude prevalence	85.4	NA	NA	84.3	86.4	4663	POINT (-76.2553866 36.91099182)	51710005701	PREVENT	CERVICAL	CrdPrv	Cervical Cancer Screening
VA	Virginia	Norfolk	51710	51710005701	Health Outcomes	Coronary heart disease among adults aged >=18 years	%	Crude prevalence	6.3	NA	NA	5.9	6.6	4663	POINT (-76.2553866 36.91099182)	51710005701	HLTHOUT	CHD	CrdPrv	Coronary Heart Disease
VA	Virginia	Norfolk	51710	51710005701	Prevention	Visits to doctor for routine checkup within the past year among adults aged >=18 years	%	Crude prevalence	80.8	NA	NA	80.4	81.2	4663	POINT (-76.2553866 36.91099182)	51710005701	PREVENT	CHECKUP	CrdPrv	Annual Checkup
VA	Virginia	Norfolk	51710	51710005701	Prevention	Cholesterol screening among adults aged >=18 years	%	Crude prevalence	81.9	NA	NA	81	82.8	4663	POINT (-76.2553866 36.91099182)	51710005701	PREVENT	CHOLSCREEN	CrdPrv	Cholesterol Screening
VA	Virginia	Norfolk	51710	51710005701	Prevention	Fecal occult blood test, sigmoidoscopy, or colonoscopy among adults aged 50-75 years	%	Crude prevalence	59.6	NA	NA	56.9	62.2	4663	POINT (-76.2553866 36.91099182)	51710005701	PREVENT	COLON_SCREEN	CrdPrv	Colorectal Cancer Screening
VA	Virginia	Norfolk	51710	51710005701	Health Outcomes	Chronic obstructive pulmonary disease among adults aged >=18 years	%	Crude prevalence	7.4	NA	NA	6.8	8.1	4663	POINT (-76.2553866 36.91099182)	51710005701	HLTHOUT	COPD	CrdPrv	COPD
VA	Virginia	Norfolk	51710	51710005701	Prevention	Older adult men aged >=65 years who are up to date on a core set of clinical preventive services: Flu shot past year, PPV shot ever, Colorectal cancer screening	%	Crude prevalence	31	NA	NA	27	35.4	4663	POINT (-76.2553866 36.91099182)	51710005701	PREVENT	COREM	CrdPrv	Core preventive services for older men
VA	Virginia	Norfolk	51710	51710005701	Prevention	Older adult women aged >=65 years who are up to date on a core set of clinical preventive services: Flu shot past year, PPV shot ever, Colorectal cancer screening, and Mammogram past 2 years	%	Crude prevalence	29.2	NA	NA	25.2	33.6	4663	POINT (-76.2553866 36.91099182)	51710005701	PREVENT	COREW	CrdPrv	Core preventive services for older women
VA	Virginia	Norfolk	51710	51710005701	Unhealthy Behaviors	Current smoking among adults aged >=18 years	%	Crude prevalence	24.9	NA	NA	23.4	26.5	4663	POINT (-76.2553866 36.91099182)	51710005701	UNHBEH	CSMOKING	CrdPrv	Current Smoking
VA	Virginia	Norfolk	51710	51710005701	Prevention	Visits to dentist or dental clinic among adults aged >=18 years	%	Crude prevalence	54.4	NA	NA	52	56.3	4663	POINT (-76.2553866 36.91099182)	51710005701	PREVENT	DENTAL	CrdPrv	Dental Visit
VA	Virginia	Norfolk	51710	51710005701	Health Outcomes	Diagnosed diabetes among adults aged >=18 years	%	Crude prevalence	14.1	NA	NA	13.5	14.6	4663	POINT (-76.2553866 36.91099182)	51710005701	HLTHOUT	DIABETES	CrdPrv	Diabetes
VA	Virginia	Norfolk	51710	51710005701	Health Outcomes	High cholesterol among adults aged >=18 years who have been screened in the past 5 years	%	Crude prevalence	32.4	NA	NA	31.8	33	4663	POINT (-76.2553866 36.91099182)	51710005701	HLTHOUT	HIGHCHOL	CrdPrv	High Cholesterol
VA	Virginia	Norfolk	51710	51710005701	Health Outcomes	Chronic kidney disease among adults aged >=18 years	%	Crude prevalence	3.4	NA	NA	3.2	3.5	4663	POINT (-76.2553866 36.91099182)	51710005701	HLTHOUT	KIDNEY	CrdPrv	Chronic Kidney Disease
VA	Virginia	Norfolk	51710	51710005701	Unhealthy Behaviors	No leisure-time physical activity among adults aged >=18 years	%	Crude prevalence	30.6	NA	NA	28.4	32.5	4663	POINT (-76.2553866 36.91099182)	51710005701	UNHBEH	LPA	CrdPrv	Physical Inactivity
VA	Virginia	Norfolk	51710	51710005701	Prevention	Mammography use among women aged 50-74 years	%	Crude prevalence	83	NA	NA	81.1	84.6	4663	POINT (-76.2553866 36.91099182)	51710005701	PREVENT	MAMMOUSE	CrdPrv	Mammography
VA	Virginia	Norfolk	51710	51710005701	Health Outcomes	Mental health not good for >=14 days among adults aged >=18 years	%	Crude prevalence	17.6	NA	NA	16.7	18.8	4663	POINT (-76.2553866 36.91099182)	51710005701	HLTHOUT	MHLTH	CrdPrv	Mental Health
VA	Virginia	Norfolk	51710	51710005701	Unhealthy Behaviors	Obesity among adults aged >=18 years	%	Crude prevalence	43.6	NA	NA	43	44.4	4663	POINT (-76.2553866 36.91099182)	51710005701	UNHBEH	OBESITY	CrdPrv	Obesity
VA	Virginia	Norfolk	51710	51710005701	Health Outcomes	Physical health not good for >=14 days among adults aged >=18 years	%	Crude prevalence	15.2	NA	NA	14.1	16.5	4663	POINT (-76.2553866 36.91099182)	51710005701	HLTHOUT	PHLTH	CrdPrv	Physical Health
VA	Virginia	Norfolk	51710	51710005701	Unhealthy Behaviors	Sleeping less than 7 hours among adults aged >=18 years	%	Crude prevalence	44.1	NA	NA	43.1	45.1	4663	POINT (-76.2553866 36.91099182)	51710005701	UNHBEH	SLEEP	CrdPrv	Sleep <7 hours
VA	Virginia	Norfolk	51710	51710005701	Health Outcomes	Stroke among adults aged >=18 years	%	Crude prevalence	4.3	NA	NA	4	4.6	4663	POINT (-76.2553866 36.91099182)	51710005701	HLTHOUT	STROKE	CrdPrv	Stroke
VA	Virginia	Norfolk	51710	51710005701	Health Outcomes	All teeth lost among adults aged >=65 years	%	Crude prevalence	22.2	NA	NA	16.7	28.7	4663	POINT (-76.2553866 36.91099182)	51710005701	HLTHOUT	TEETHLOST	CrdPrv	Teeth Loss
VA	Virginia	Norfolk	51710	51710005702	Prevention	Current lack of health insurance among adults aged 18-64 years	%	Crude prevalence	17	NA	NA	14.5	19.3	2602	POINT (-76.24971851 36.89818847)	51710005702	PREVENT	ACCESS2	CrdPrv	Health Insurance
VA	Virginia	Norfolk	51710	51710005702	Health Outcomes	Arthritis among adults aged >=18 years	%	Crude prevalence	29.3	NA	NA	27.6	30.5	2602	POINT (-76.24971851 36.89818847)	51710005702	HLTHOUT	ARTHRITIS	CrdPrv	Arthritis
VA	Virginia	Norfolk	51710	51710005702	Unhealthy Behaviors	Binge drinking among adults aged >=18 years	%	Crude prevalence	14.6	NA	NA	14.2	15.1	2602	POINT (-76.24971851 36.89818847)	51710005702	UNHBEH	BINGE	CrdPrv	Binge Drinking
VA	Virginia	Norfolk	51710	51710005702	Health Outcomes	High blood pressure among adults aged >=18 years	%	Crude prevalence	46.8	NA	NA	45.5	48	2602	POINT (-76.24971851 36.89818847)	51710005702	HLTHOUT	BPHIGH	CrdPrv	High Blood Pressure
VA	Virginia	Norfolk	51710	51710005702	Prevention	Taking medicine for high blood pressure control among adults aged >=18 years with high blood pressure	%	Crude prevalence	80.9	NA	NA	80.1	81.8	2602	POINT (-76.24971851 36.89818847)	51710005702	PREVENT	BPMED	CrdPrv	Taking BP Medication
VA	Virginia	Norfolk	51710	51710005702	Health Outcomes	Cancer (excluding skin cancer) among adults aged >=18 years	%	Crude prevalence	7.1	NA	NA	6.8	7.5	2602	POINT (-76.24971851 36.89818847)	51710005702	HLTHOUT	CANCER	CrdPrv	Cancer (except skin)
VA	Virginia	Norfolk	51710	51710005702	Health Outcomes	Current asthma among adults aged >=18 years	%	Crude prevalence	10.4	NA	NA	9.8	10.8	2602	POINT (-76.24971851 36.89818847)	51710005702	HLTHOUT	CASTHMA	CrdPrv	Current Asthma
VA	Virginia	Norfolk	51710	51710005702	Prevention	Cervical cancer screening among adult women aged 21-65 years	%	Crude prevalence	87.5	NA	NA	85.8	89.1	2602	POINT (-76.24971851 36.89818847)	51710005702	PREVENT	CERVICAL	CrdPrv	Cervical Cancer Screening
VA	Virginia	Norfolk	51710	51710005702	Health Outcomes	Coronary heart disease among adults aged >=18 years	%	Crude prevalence	7.8	NA	NA	7	8.5	2602	POINT (-76.24971851 36.89818847)	51710005702	HLTHOUT	CHD	CrdPrv	Coronary Heart Disease
VA	Virginia	Norfolk	51710	51710005702	Prevention	Visits to doctor for routine checkup within the past year among adults aged >=18 years	%	Crude prevalence	84.6	NA	NA	84.1	85.1	2602	POINT (-76.24971851 36.89818847)	51710005702	PREVENT	CHECKUP	CrdPrv	Annual Checkup
VA	Virginia	Norfolk	51710	51710005702	Prevention	Cholesterol screening among adults aged >=18 years	%	Crude prevalence	87.6	NA	NA	86.6	88.5	2602	POINT (-76.24971851 36.89818847)	51710005702	PREVENT	CHOLSCREEN	CrdPrv	Cholesterol Screening
VA	Virginia	Norfolk	51710	51710005702	Prevention	Fecal occult blood test, sigmoidoscopy, or colonoscopy among adults aged 50-75 years	%	Crude prevalence	66.7	NA	NA	62.7	69.8	2602	POINT (-76.24971851 36.89818847)	51710005702	PREVENT	COLON_SCREEN	CrdPrv	Colorectal Cancer Screening
VA	Virginia	Norfolk	51710	51710005702	Health Outcomes	Chronic obstructive pulmonary disease among adults aged >=18 years	%	Crude prevalence	7	NA	NA	6.1	7.9	2602	POINT (-76.24971851 36.89818847)	51710005702	HLTHOUT	COPD	CrdPrv	COPD
VA	Virginia	Norfolk	51710	51710005702	Prevention	Older adult men aged >=65 years who are up to date on a core set of clinical preventive services: Flu shot past year, PPV shot ever, Colorectal cancer screening	%	Crude prevalence	34.7	NA	NA	28.7	41.4	2602	POINT (-76.24971851 36.89818847)	51710005702	PREVENT	COREM	CrdPrv	Core preventive services for older men
VA	Virginia	Norfolk	51710	51710005702	Prevention	Older adult women aged >=65 years who are up to date on a core set of clinical preventive services: Flu shot past year, PPV shot ever, Colorectal cancer screening, and Mammogram past 2 years	%	Crude prevalence	32.1	NA	NA	27	38	2602	POINT (-76.24971851 36.89818847)	51710005702	PREVENT	COREW	CrdPrv	Core preventive services for older women
VA	Virginia	Norfolk	51710	51710005702	Unhealthy Behaviors	Current smoking among adults aged >=18 years	%	Crude prevalence	18.1	NA	NA	15.7	20.2	2602	POINT (-76.24971851 36.89818847)	51710005702	UNHBEH	CSMOKING	CrdPrv	Current Smoking
VA	Virginia	Norfolk	51710	51710005702	Prevention	Visits to dentist or dental clinic among adults aged >=18 years	%	Crude prevalence	63.7	NA	NA	60.4	67.1	2602	POINT (-76.24971851 36.89818847)	51710005702	PREVENT	DENTAL	CrdPrv	Dental Visit
VA	Virginia	Norfolk	51710	51710005702	Health Outcomes	Diagnosed diabetes among adults aged >=18 years	%	Crude prevalence	16.3	NA	NA	15.1	17.4	2602	POINT (-76.24971851 36.89818847)	51710005702	HLTHOUT	DIABETES	CrdPrv	Diabetes
VA	Virginia	Norfolk	51710	51710005702	Health Outcomes	High cholesterol among adults aged >=18 years who have been screened in the past 5 years	%	Crude prevalence	35.7	NA	NA	34.8	36.6	2602	POINT (-76.24971851 36.89818847)	51710005702	HLTHOUT	HIGHCHOL	CrdPrv	High Cholesterol
VA	Virginia	Norfolk	51710	51710005702	Health Outcomes	Chronic kidney disease among adults aged >=18 years	%	Crude prevalence	4	NA	NA	3.7	4.3	2602	POINT (-76.24971851 36.89818847)	51710005702	HLTHOUT	KIDNEY	CrdPrv	Chronic Kidney Disease
VA	Virginia	Norfolk	51710	51710005702	Unhealthy Behaviors	No leisure-time physical activity among adults aged >=18 years	%	Crude prevalence	27.2	NA	NA	24.5	29.6	2602	POINT (-76.24971851 36.89818847)	51710005702	UNHBEH	LPA	CrdPrv	Physical Inactivity
VA	Virginia	Norfolk	51710	51710005702	Prevention	Mammography use among women aged 50-74 years	%	Crude prevalence	84.1	NA	NA	81.5	86.5	2602	POINT (-76.24971851 36.89818847)	51710005702	PREVENT	MAMMOUSE	CrdPrv	Mammography
VA	Virginia	Norfolk	51710	51710005702	Health Outcomes	Mental health not good for >=14 days among adults aged >=18 years	%	Crude prevalence	13.6	NA	NA	12.5	14.9	2602	POINT (-76.24971851 36.89818847)	51710005702	HLTHOUT	MHLTH	CrdPrv	Mental Health
VA	Virginia	Norfolk	51710	51710005702	Unhealthy Behaviors	Obesity among adults aged >=18 years	%	Crude prevalence	40.4	NA	NA	38.9	41.6	2602	POINT (-76.24971851 36.89818847)	51710005702	UNHBEH	OBESITY	CrdPrv	Obesity
VA	Virginia	Norfolk	51710	51710005702	Health Outcomes	Physical health not good for >=14 days among adults aged >=18 years	%	Crude prevalence	13.8	NA	NA	12.5	15.6	2602	POINT (-76.24971851 36.89818847)	51710005702	HLTHOUT	PHLTH	CrdPrv	Physical Health
VA	Virginia	Norfolk	51710	51710005702	Unhealthy Behaviors	Sleeping less than 7 hours among adults aged >=18 years	%	Crude prevalence	41.2	NA	NA	39.7	42.6	2602	POINT (-76.24971851 36.89818847)	51710005702	UNHBEH	SLEEP	CrdPrv	Sleep <7 hours
VA	Virginia	Norfolk	51710	51710005702	Health Outcomes	Stroke among adults aged >=18 years	%	Crude prevalence	5.2	NA	NA	4.7	5.9	2602	POINT (-76.24971851 36.89818847)	51710005702	HLTHOUT	STROKE	CrdPrv	Stroke
VA	Virginia	Norfolk	51710	51710005702	Health Outcomes	All teeth lost among adults aged >=65 years	%	Crude prevalence	16.9	NA	NA	11	24.1	2602	POINT (-76.24971851 36.89818847)	51710005702	HLTHOUT	TEETHLOST	CrdPrv	Teeth Loss
VA	Virginia	Norfolk	51710	51710005800	Prevention	Current lack of health insurance among adults aged 18-64 years	%	Crude prevalence	21.1	NA	NA	18.1	24.4	4591	POINT (-76.23866298 36.90781786)	51710005800	PREVENT	ACCESS2	CrdPrv	Health Insurance
VA	Virginia	Norfolk	51710	51710005800	Health Outcomes	Arthritis among adults aged >=18 years	%	Crude prevalence	24.8	NA	NA	23.6	26	4591	POINT (-76.23866298 36.90781786)	51710005800	HLTHOUT	ARTHRITIS	CrdPrv	Arthritis
VA	Virginia	Norfolk	51710	51710005800	Unhealthy Behaviors	Binge drinking among adults aged >=18 years	%	Crude prevalence	15.5	NA	NA	14.9	16.2	4591	POINT (-76.23866298 36.90781786)	51710005800	UNHBEH	BINGE	CrdPrv	Binge Drinking
VA	Virginia	Norfolk	51710	51710005800	Health Outcomes	High blood pressure among adults aged >=18 years	%	Crude prevalence	41.2	NA	NA	40	42.4	4591	POINT (-76.23866298 36.90781786)	51710005800	HLTHOUT	BPHIGH	CrdPrv	High Blood Pressure
VA	Virginia	Norfolk	51710	51710005800	Prevention	Taking medicine for high blood pressure control among adults aged >=18 years with high blood pressure	%	Crude prevalence	75.3	NA	NA	74.3	76.4	4591	POINT (-76.23866298 36.90781786)	51710005800	PREVENT	BPMED	CrdPrv	Taking BP Medication
VA	Virginia	Norfolk	51710	51710005800	Health Outcomes	Cancer (excluding skin cancer) among adults aged >=18 years	%	Crude prevalence	5.3	NA	NA	5	5.5	4591	POINT (-76.23866298 36.90781786)	51710005800	HLTHOUT	CANCER	CrdPrv	Cancer (except skin)
VA	Virginia	Norfolk	51710	51710005800	Health Outcomes	Current asthma among adults aged >=18 years	%	Crude prevalence	11.2	NA	NA	10.5	12	4591	POINT (-76.23866298 36.90781786)	51710005800	HLTHOUT	CASTHMA	CrdPrv	Current Asthma
VA	Virginia	Norfolk	51710	51710005800	Prevention	Cervical cancer screening among adult women aged 21-65 years	%	Crude prevalence	85.6	NA	NA	83.7	87.3	4591	POINT (-76.23866298 36.90781786)	51710005800	PREVENT	CERVICAL	CrdPrv	Cervical Cancer Screening
VA	Virginia	Norfolk	51710	51710005800	Health Outcomes	Coronary heart disease among adults aged >=18 years	%	Crude prevalence	6.1	NA	NA	5.6	6.7	4591	POINT (-76.23866298 36.90781786)	51710005800	HLTHOUT	CHD	CrdPrv	Coronary Heart Disease
VA	Virginia	Norfolk	51710	51710005800	Prevention	Visits to doctor for routine checkup within the past year among adults aged >=18 years	%	Crude prevalence	82.9	NA	NA	82.2	83.6	4591	POINT (-76.23866298 36.90781786)	51710005800	PREVENT	CHECKUP	CrdPrv	Annual Checkup
VA	Virginia	Norfolk	51710	51710005800	Prevention	Cholesterol screening among adults aged >=18 years	%	Crude prevalence	84	NA	NA	82.7	85.4	4591	POINT (-76.23866298 36.90781786)	51710005800	PREVENT	CHOLSCREEN	CrdPrv	Cholesterol Screening
VA	Virginia	Norfolk	51710	51710005800	Prevention	Fecal occult blood test, sigmoidoscopy, or colonoscopy among adults aged 50-75 years	%	Crude prevalence	65.1	NA	NA	61	68.9	4591	POINT (-76.23866298 36.90781786)	51710005800	PREVENT	COLON_SCREEN	CrdPrv	Colorectal Cancer Screening
VA	Virginia	Norfolk	51710	51710005800	Health Outcomes	Chronic obstructive pulmonary disease among adults aged >=18 years	%	Crude prevalence	6.7	NA	NA	5.7	7.6	4591	POINT (-76.23866298 36.90781786)	51710005800	HLTHOUT	COPD	CrdPrv	COPD
VA	Virginia	Norfolk	51710	51710005800	Prevention	Older adult men aged >=65 years who are up to date on a core set of clinical preventive services: Flu shot past year, PPV shot ever, Colorectal cancer screening	%	Crude prevalence	31.5	NA	NA	25.6	37.3	4591	POINT (-76.23866298 36.90781786)	51710005800	PREVENT	COREM	CrdPrv	Core preventive services for older men
VA	Virginia	Norfolk	51710	51710005800	Prevention	Older adult women aged >=65 years who are up to date on a core set of clinical preventive services: Flu shot past year, PPV shot ever, Colorectal cancer screening, and Mammogram past 2 years	%	Crude prevalence	30.7	NA	NA	25.5	36.2	4591	POINT (-76.23866298 36.90781786)	51710005800	PREVENT	COREW	CrdPrv	Core preventive services for older women
VA	Virginia	Norfolk	51710	51710005800	Unhealthy Behaviors	Current smoking among adults aged >=18 years	%	Crude prevalence	21.4	NA	NA	18.5	24.2	4591	POINT (-76.23866298 36.90781786)	51710005800	UNHBEH	CSMOKING	CrdPrv	Current Smoking
VA	Virginia	Norfolk	51710	51710005800	Prevention	Visits to dentist or dental clinic among adults aged >=18 years	%	Crude prevalence	58	NA	NA	54.1	61.9	4591	POINT (-76.23866298 36.90781786)	51710005800	PREVENT	DENTAL	CrdPrv	Dental Visit
VA	Virginia	Norfolk	51710	51710005800	Health Outcomes	Diagnosed diabetes among adults aged >=18 years	%	Crude prevalence	14.4	NA	NA	13.4	15.4	4591	POINT (-76.23866298 36.90781786)	51710005800	HLTHOUT	DIABETES	CrdPrv	Diabetes
VA	Virginia	Norfolk	51710	51710005800	Health Outcomes	High cholesterol among adults aged >=18 years who have been screened in the past 5 years	%	Crude prevalence	31.3	NA	NA	30.4	32.2	4591	POINT (-76.23866298 36.90781786)	51710005800	HLTHOUT	HIGHCHOL	CrdPrv	High Cholesterol
VA	Virginia	Norfolk	51710	51710005800	Health Outcomes	Chronic kidney disease among adults aged >=18 years	%	Crude prevalence	3.4	NA	NA	3.2	3.7	4591	POINT (-76.23866298 36.90781786)	51710005800	HLTHOUT	KIDNEY	CrdPrv	Chronic Kidney Disease
VA	Virginia	Norfolk	51710	51710005800	Unhealthy Behaviors	No leisure-time physical activity among adults aged >=18 years	%	Crude prevalence	28.4	NA	NA	25.6	31.4	4591	POINT (-76.23866298 36.90781786)	51710005800	UNHBEH	LPA	CrdPrv	Physical Inactivity
VA	Virginia	Norfolk	51710	51710005800	Prevention	Mammography use among women aged 50-74 years	%	Crude prevalence	84.2	NA	NA	81.1	86.6	4591	POINT (-76.23866298 36.90781786)	51710005800	PREVENT	MAMMOUSE	CrdPrv	Mammography
VA	Virginia	Norfolk	51710	51710005800	Health Outcomes	Mental health not good for >=14 days among adults aged >=18 years	%	Crude prevalence	16.2	NA	NA	13.6	17.7	4591	POINT (-76.23866298 36.90781786)	51710005800	HLTHOUT	MHLTH	CrdPrv	Mental Health
VA	Virginia	Norfolk	51710	51710005800	Unhealthy Behaviors	Obesity among adults aged >=18 years	%	Crude prevalence	42.1	NA	NA	40.5	43.3	4591	POINT (-76.23866298 36.90781786)	51710005800	UNHBEH	OBESITY	CrdPrv	Obesity
VA	Virginia	Norfolk	51710	51710005800	Health Outcomes	Physical health not good for >=14 days among adults aged >=18 years	%	Crude prevalence	13.8	NA	NA	12.2	15.4	4591	POINT (-76.23866298 36.90781786)	51710005800	HLTHOUT	PHLTH	CrdPrv	Physical Health
VA	Virginia	Norfolk	51710	51710005800	Unhealthy Behaviors	Sleeping less than 7 hours among adults aged >=18 years	%	Crude prevalence	43.6	NA	NA	41.2	45	4591	POINT (-76.23866298 36.90781786)	51710005800	UNHBEH	SLEEP	CrdPrv	Sleep <7 hours
VA	Virginia	Norfolk	51710	51710005800	Health Outcomes	Stroke among adults aged >=18 years	%	Crude prevalence	4.4	NA	NA	4	4.9	4591	POINT (-76.23866298 36.90781786)	51710005800	HLTHOUT	STROKE	CrdPrv	Stroke
VA	Virginia	Norfolk	51710	51710005800	Health Outcomes	All teeth lost among adults aged >=65 years	%	Crude prevalence	19.8	NA	NA	13.5	27.8	4591	POINT (-76.23866298 36.90781786)	51710005800	HLTHOUT	TEETHLOST	CrdPrv	Teeth Loss
VA	Virginia	Norfolk	51710	51710005901	Prevention	Current lack of health insurance among adults aged 18-64 years	%	Crude prevalence	22.4	NA	NA	19	26.5	4678	POINT (-76.23404891 36.89658803)	51710005901	PREVENT	ACCESS2	CrdPrv	Health Insurance
VA	Virginia	Norfolk	51710	51710005901	Health Outcomes	Arthritis among adults aged >=18 years	%	Crude prevalence	22.3	NA	NA	21.3	23.3	4678	POINT (-76.23404891 36.89658803)	51710005901	HLTHOUT	ARTHRITIS	CrdPrv	Arthritis
VA	Virginia	Norfolk	51710	51710005901	Unhealthy Behaviors	Binge drinking among adults aged >=18 years	%	Crude prevalence	16.6	NA	NA	15.9	17.3	4678	POINT (-76.23404891 36.89658803)	51710005901	UNHBEH	BINGE	CrdPrv	Binge Drinking
VA	Virginia	Norfolk	51710	51710005901	Health Outcomes	High blood pressure among adults aged >=18 years	%	Crude prevalence	36.6	NA	NA	35.3	37.9	4678	POINT (-76.23404891 36.89658803)	51710005901	HLTHOUT	BPHIGH	CrdPrv	High Blood Pressure
VA	Virginia	Norfolk	51710	51710005901	Prevention	Taking medicine for high blood pressure control among adults aged >=18 years with high blood pressure	%	Crude prevalence	70.8	NA	NA	69.6	71.9	4678	POINT (-76.23404891 36.89658803)	51710005901	PREVENT	BPMED	CrdPrv	Taking BP Medication
VA	Virginia	Norfolk	51710	51710005901	Health Outcomes	Cancer (excluding skin cancer) among adults aged >=18 years	%	Crude prevalence	4.2	NA	NA	4.1	4.4	4678	POINT (-76.23404891 36.89658803)	51710005901	HLTHOUT	CANCER	CrdPrv	Cancer (except skin)
VA	Virginia	Norfolk	51710	51710005901	Health Outcomes	Current asthma among adults aged >=18 years	%	Crude prevalence	11.7	NA	NA	10.8	12.6	4678	POINT (-76.23404891 36.89658803)	51710005901	HLTHOUT	CASTHMA	CrdPrv	Current Asthma
VA	Virginia	Norfolk	51710	51710005901	Prevention	Cervical cancer screening among adult women aged 21-65 years	%	Crude prevalence	84.7	NA	NA	82.7	86.6	4678	POINT (-76.23404891 36.89658803)	51710005901	PREVENT	CERVICAL	CrdPrv	Cervical Cancer Screening
VA	Virginia	Norfolk	51710	51710005901	Health Outcomes	Coronary heart disease among adults aged >=18 years	%	Crude prevalence	5.1	NA	NA	4.7	5.5	4678	POINT (-76.23404891 36.89658803)	51710005901	HLTHOUT	CHD	CrdPrv	Coronary Heart Disease
VA	Virginia	Norfolk	51710	51710005901	Prevention	Visits to doctor for routine checkup within the past year among adults aged >=18 years	%	Crude prevalence	81	NA	NA	80.3	81.7	4678	POINT (-76.23404891 36.89658803)	51710005901	PREVENT	CHECKUP	CrdPrv	Annual Checkup
VA	Virginia	Norfolk	51710	51710005901	Prevention	Cholesterol screening among adults aged >=18 years	%	Crude prevalence	82.4	NA	NA	80.8	83.8	4678	POINT (-76.23404891 36.89658803)	51710005901	PREVENT	CHOLSCREEN	CrdPrv	Cholesterol Screening
VA	Virginia	Norfolk	51710	51710005901	Prevention	Fecal occult blood test, sigmoidoscopy, or colonoscopy among adults aged 50-75 years	%	Crude prevalence	60.8	NA	NA	56.6	64.8	4678	POINT (-76.23404891 36.89658803)	51710005901	PREVENT	COLON_SCREEN	CrdPrv	Colorectal Cancer Screening
VA	Virginia	Norfolk	51710	51710005901	Health Outcomes	Chronic obstructive pulmonary disease among adults aged >=18 years	%	Crude prevalence	6.6	NA	NA	5.8	7.6	4678	POINT (-76.23404891 36.89658803)	51710005901	HLTHOUT	COPD	CrdPrv	COPD
VA	Virginia	Norfolk	51710	51710005901	Prevention	Older adult men aged >=65 years who are up to date on a core set of clinical preventive services: Flu shot past year, PPV shot ever, Colorectal cancer screening	%	Crude prevalence	30	NA	NA	24.8	35.5	4678	POINT (-76.23404891 36.89658803)	51710005901	PREVENT	COREM	CrdPrv	Core preventive services for older men
VA	Virginia	Norfolk	51710	51710005901	Prevention	Older adult women aged >=65 years who are up to date on a core set of clinical preventive services: Flu shot past year, PPV shot ever, Colorectal cancer screening, and Mammogram past 2 years	%	Crude prevalence	31	NA	NA	26.7	35.5	4678	POINT (-76.23404891 36.89658803)	51710005901	PREVENT	COREW	CrdPrv	Core preventive services for older women
VA	Virginia	Norfolk	51710	51710005901	Unhealthy Behaviors	Current smoking among adults aged >=18 years	%	Crude prevalence	24.5	NA	NA	21.4	27.3	4678	POINT (-76.23404891 36.89658803)	51710005901	UNHBEH	CSMOKING	CrdPrv	Current Smoking
VA	Virginia	Norfolk	51710	51710005901	Prevention	Visits to dentist or dental clinic among adults aged >=18 years	%	Crude prevalence	55.3	NA	NA	51.6	59.5	4678	POINT (-76.23404891 36.89658803)	51710005901	PREVENT	DENTAL	CrdPrv	Dental Visit
VA	Virginia	Norfolk	51710	51710005901	Health Outcomes	Diagnosed diabetes among adults aged >=18 years	%	Crude prevalence	12.6	NA	NA	11.8	13.6	4678	POINT (-76.23404891 36.89658803)	51710005901	HLTHOUT	DIABETES	CrdPrv	Diabetes
VA	Virginia	Norfolk	51710	51710005901	Health Outcomes	High cholesterol among adults aged >=18 years who have been screened in the past 5 years	%	Crude prevalence	28.8	NA	NA	28	29.7	4678	POINT (-76.23404891 36.89658803)	51710005901	HLTHOUT	HIGHCHOL	CrdPrv	High Cholesterol
VA	Virginia	Norfolk	51710	51710005901	Health Outcomes	Chronic kidney disease among adults aged >=18 years	%	Crude prevalence	2.9	NA	NA	2.7	3.1	4678	POINT (-76.23404891 36.89658803)	51710005901	HLTHOUT	KIDNEY	CrdPrv	Chronic Kidney Disease
VA	Virginia	Norfolk	51710	51710005901	Unhealthy Behaviors	No leisure-time physical activity among adults aged >=18 years	%	Crude prevalence	28.8	NA	NA	25.5	31.5	4678	POINT (-76.23404891 36.89658803)	51710005901	UNHBEH	LPA	CrdPrv	Physical Inactivity
VA	Virginia	Norfolk	51710	51710005901	Prevention	Mammography use among women aged 50-74 years	%	Crude prevalence	83.6	NA	NA	80.6	86.1	4678	POINT (-76.23404891 36.89658803)	51710005901	PREVENT	MAMMOUSE	CrdPrv	Mammography
VA	Virginia	Norfolk	51710	51710005901	Health Outcomes	Mental health not good for >=14 days among adults aged >=18 years	%	Crude prevalence	18.1	NA	NA	16.4	19.7	4678	POINT (-76.23404891 36.89658803)	51710005901	HLTHOUT	MHLTH	CrdPrv	Mental Health
VA	Virginia	Norfolk	51710	51710005901	Unhealthy Behaviors	Obesity among adults aged >=18 years	%	Crude prevalence	42.5	NA	NA	41.1	43.7	4678	POINT (-76.23404891 36.89658803)	51710005901	UNHBEH	OBESITY	CrdPrv	Obesity
VA	Virginia	Norfolk	51710	51710005901	Health Outcomes	Physical health not good for >=14 days among adults aged >=18 years	%	Crude prevalence	14.1	NA	NA	12.9	15.6	4678	POINT (-76.23404891 36.89658803)	51710005901	HLTHOUT	PHLTH	CrdPrv	Physical Health
VA	Virginia	Norfolk	51710	51710005901	Unhealthy Behaviors	Sleeping less than 7 hours among adults aged >=18 years	%	Crude prevalence	44.6	NA	NA	43.2	45.7	4678	POINT (-76.23404891 36.89658803)	51710005901	UNHBEH	SLEEP	CrdPrv	Sleep <7 hours
VA	Virginia	Norfolk	51710	51710005901	Health Outcomes	Stroke among adults aged >=18 years	%	Crude prevalence	3.7	NA	NA	3.3	4.1	4678	POINT (-76.23404891 36.89658803)	51710005901	HLTHOUT	STROKE	CrdPrv	Stroke
[truncated: 561 more rows]
