# Supplementary material for: Estimating the Health Effects of Adding Bicycle and Pedestrian Paths at the Census Tract Level: Multiple Model Comparison
Source: JMIR Public Health Surveill. 2022 Aug 24;8(8):e37379. doi: 10.2196/37379 (PMC9453587; doi:10.2196/37379)
Supplement: Multimedia Appendix 2 [file publichealth_v8i8e37379_app2.zip › appendix_2/norfolk/2020/2020_500_cities.xlsx]

## Sheet: norfolk_2019_500_cities
StateAbbr	StateDesc	CountyName	CountyFIPS	CensusTract	Category	Measure	Data_Value_Unit	Data_Value_Type	Data_Value	Data_Value_Footnote_Symbol	Data_Value_Footnote	Low_Confidence_Limit	High_Confidence_Limit	TotalPopulation	Geolocation	LocationID	CategoryID	MeasureId	DataValueTypeID	Short_Question_Text
VA	Virginia	Norfolk	51710	51710000202	Prevention	Mammography use among women aged 50-74 years	%	Crude prevalence	80.3	NA	NA	77.3	83.3	3869	POINT (-76.23904879 36.93745451)	51710000202	PREVENT	MAMMOUSE	CrdPrv	Mammography
VA	Virginia	Norfolk	51710	51710002500	Health Outcomes	Arthritis among adults aged >=18 years	%	Crude prevalence	11	NA	NA	10.4	11.6	4748	POINT (-76.30738283 36.88245572)	51710002500	HLTHOUT	ARTHRITIS	CrdPrv	Arthritis
VA	Virginia	Norfolk	51710	51710005800	Health Outcomes	Arthritis among adults aged >=18 years	%	Crude prevalence	24	NA	NA	22.9	25	4591	POINT (-76.23866298 36.90781786)	51710005800	HLTHOUT	ARTHRITIS	CrdPrv	Arthritis
VA	Virginia	Norfolk	51710	51710006501	Health Outcomes	Current asthma among adults aged >=18 years	%	Crude prevalence	9.9	NA	NA	9.4	10.4	2692	POINT (-76.2077331 36.93207317)	51710006501	HLTHOUT	CASTHMA	CrdPrv	Current Asthma
VA	Virginia	Norfolk	51710	51710006602	Health Outcomes	Current asthma among adults aged >=18 years	%	Crude prevalence	9	NA	NA	8.5	9.6	2441	POINT (-76.22082966 36.92333687)	51710006602	HLTHOUT	CASTHMA	CrdPrv	Current Asthma
VA	Virginia	Norfolk	51710	51710007002	Health Outcomes	Arthritis among adults aged >=18 years	%	Crude prevalence	27.5	NA	NA	26.5	28.5	3559	POINT (-76.21770244 36.84569074)	51710007002	HLTHOUT	ARTHRITIS	CrdPrv	Arthritis
VA	Virginia	Norfolk	51710	51710002800	Prevention	Visits to dentist or dental clinic among adults aged >=18 years	%	Crude prevalence	72.3	NA	NA	69.5	74.6	4151	POINT (-76.28510779 36.88518571)	51710002800	PREVENT	DENTAL	CrdPrv	Dental Visit
VA	Virginia	Norfolk	51710	51710006200	Health Outcomes	Stroke among adults aged >=18 years	%	Crude prevalence	3.8	NA	NA	3.5	4.1	3305	POINT (-76.21691302 36.87205539)	51710006200	HLTHOUT	STROKE	CrdPrv	Stroke
VA	Virginia	Norfolk	51710	51710006602	Health Risk Behaviors	Binge drinking among adults aged >=18 years	%	Crude prevalence	18.8	NA	NA	18.1	19.5	2441	POINT (-76.22082966 36.92333687)	51710006602	RISKBEH	BINGE	CrdPrv	Binge Drinking
VA	Virginia	Norfolk	51710	51710006901	Health Outcomes	Current asthma among adults aged >=18 years	%	Crude prevalence	10	NA	NA	9.5	10.5	3384	POINT (-76.19874255 36.85420201)	51710006901	HLTHOUT	CASTHMA	CrdPrv	Current Asthma
VA	Virginia	Norfolk	51710	51710006601	Prevention	Taking medicine for high blood pressure control among adults aged >=18 years with high blood pressure	%	Crude prevalence	74.5	NA	NA	73.3	75.6	723	POINT (-76.22959011 36.92290144)	51710006601	PREVENT	BPMED	CrdPrv	Taking BP Medication
VA	Virginia	Norfolk	51710	51710001300	Health Outcomes	Chronic obstructive pulmonary disease among adults aged >=18 years	%	Crude prevalence	5.9	NA	NA	5.3	6.5	2378	POINT (-76.28029637 36.91780115)	51710001300	HLTHOUT	COPD	CrdPrv	COPD
VA	Virginia	Norfolk	51710	51710007001	Health Outcomes	Arthritis among adults aged >=18 years	%	Crude prevalence	15.1	NA	NA	14.4	15.7	1555	POINT (-76.21734423 36.86159155)	51710007001	HLTHOUT	ARTHRITIS	CrdPrv	Arthritis
VA	Virginia	Norfolk	51710	51710007002	Prevention	Mammography use among women aged 50-74 years	%	Crude prevalence	82	NA	NA	79.5	84.3	3559	POINT (-76.21770244 36.84569074)	51710007002	PREVENT	MAMMOUSE	CrdPrv	Mammography
VA	Virginia	Norfolk	51710	51710006605	Health Risk Behaviors	Binge drinking among adults aged >=18 years	%	Crude prevalence	17.8	NA	NA	17.2	18.4	2672	POINT (-76.20449231 36.91253579)	51710006605	RISKBEH	BINGE	CrdPrv	Binge Drinking
VA	Virginia	Norfolk	51710	51710006605	Health Risk Behaviors	No leisure-time physical activity among adults aged >=18 years	%	Crude prevalence	24.8	NA	NA	22.5	27.1	2672	POINT (-76.20449231 36.91253579)	51710006605	RISKBEH	LPA	CrdPrv	Physical Inactivity
VA	Virginia	Norfolk	51710	51710006606	Health Outcomes	All teeth lost among adults aged >=65 years	%	Crude prevalence	12.9	NA	NA	8.6	17.6	4177	POINT (-76.22590948 36.90958277)	51710006606	HLTHOUT	TEETHLOST	CrdPrv	All Teeth Lost
VA	Virginia	Norfolk	51710	51710003400	Health Outcomes	Obesity among adults aged >=18 years	%	Crude prevalence	44.5	NA	NA	42.9	46	2068	POINT (-76.26703827 36.86517359)	51710003400	HLTHOUT	OBESITY	CrdPrv	Obesity
VA	Virginia	Norfolk	51710	51710005500	Health Risk Behaviors	Sleeping less than 7 hours among adults aged >=18 years	%	Crude prevalence	41.3	NA	NA	39.8	42.3	2855	POINT (-76.26143124 36.92347901)	51710005500	RISKBEH	SLEEP	CrdPrv	Sleep <7 hours
VA	Virginia	Norfolk	51710	51710005702	Health Outcomes	High cholesterol among adults aged >=18 years who have been screened in the past 5 years	%	Crude prevalence	30.9	NA	NA	30.1	31.7	2602	POINT (-76.24971851 36.89818847)	51710005702	HLTHOUT	HIGHCHOL	CrdPrv	High Cholesterol
VA	Virginia	Norfolk	51710	51710005601	Prevention	Cervical cancer screening among adult women aged 21-65 years	%	Crude prevalence	85.7	NA	NA	84.2	87	3996	POINT (-76.237204 36.92869688)	51710005601	PREVENT	CERVICAL	CrdPrv	Cervical Cancer Screening
VA	Virginia	Norfolk	51710	51710003400	Health Risk Behaviors	Sleeping less than 7 hours among adults aged >=18 years	%	Crude prevalence	46.7	NA	NA	44.7	48.5	2068	POINT (-76.26703827 36.86517359)	51710003400	RISKBEH	SLEEP	CrdPrv	Sleep <7 hours
VA	Virginia	Norfolk	51710	51710004900	Prevention	Cholesterol screening among adults aged >=18 years	%	Crude prevalence	85.4	NA	NA	84.3	86.5	3930	POINT (-76.28974606 36.85014723)	51710004900	PREVENT	CHOLSCREEN	CrdPrv	Cholesterol Screening
VA	Virginia	Norfolk	51710	51710001200	Health Risk Behaviors	Current smoking among adults aged >=18 years	%	Crude prevalence	14.5	NA	NA	12	17.2	3490	POINT (-76.3044108 36.91089776)	51710001200	RISKBEH	CSMOKING	CrdPrv	Current Smoking
VA	Virginia	Norfolk	51710	51710005100	Health Status	Mental health not good for >=14 days among adults aged >=18 years	%	Crude prevalence	21.3	NA	NA	19.1	23.5	4522	POINT (-76.25961471 36.8317244)	51710005100	HLTHSTAT	MHLTH	CrdPrv	Mental Health
VA	Virginia	Norfolk	51710	51710000400	Health Outcomes	High cholesterol among adults aged >=18 years who have been screened in the past 5 years	%	Crude prevalence	27.4	NA	NA	26.6	28.4	3241	POINT (-76.28108443 36.96558599)	51710000400	HLTHOUT	HIGHCHOL	CrdPrv	High Cholesterol
VA	Virginia	Norfolk	51710	51710000400	Health Outcomes	Arthritis among adults aged >=18 years	%	Crude prevalence	22.2	NA	NA	21.1	23.2	3241	POINT (-76.28108443 36.96558599)	51710000400	HLTHOUT	ARTHRITIS	CrdPrv	Arthritis
VA	Virginia	Norfolk	51710	51710000902	Health Outcomes	Arthritis among adults aged >=18 years	%	Crude prevalence	6.8	NA	NA	6.4	7.1	3541	POINT (-76.30202349 36.93784894)	51710000902	HLTHOUT	ARTHRITIS	CrdPrv	Arthritis
VA	Virginia	Norfolk	51710	51710002900	Health Risk Behaviors	Current smoking among adults aged >=18 years	%	Crude prevalence	25	NA	NA	22.7	27.3	3973	POINT (-76.28102761 36.87471555)	51710002900	RISKBEH	CSMOKING	CrdPrv	Current Smoking
VA	Virginia	Norfolk	51710	51710000300	Health Outcomes	Obesity among adults aged >=18 years	%	Crude prevalence	31.4	NA	NA	30.2	32.7	2985	POINT (-76.25319205 36.95136103)	51710000300	HLTHOUT	OBESITY	CrdPrv	Obesity
VA	Virginia	Norfolk	51710	51710004500	Health Outcomes	Current asthma among adults aged >=18 years	%	Crude prevalence	11.2	NA	NA	10.4	12	1374	POINT (-76.25055325 36.84960713)	51710004500	HLTHOUT	CASTHMA	CrdPrv	Current Asthma
VA	Virginia	Norfolk	51710	51710003600	Health Status	Physical health not good for >=14 days among adults aged >=18 years	%	Crude prevalence	7.5	NA	NA	6.9	8.1	1357	POINT (-76.28748476 36.86569697)	51710003600	HLTHSTAT	PHLTH	CrdPrv	Physical Health
VA	Virginia	Norfolk	51710	51710005000	Prevention	Visits to dentist or dental clinic among adults aged >=18 years	%	Crude prevalence	44	NA	NA	40.3	48.5	3271	POINT (-76.28278864 36.83259999)	51710005000	PREVENT	DENTAL	CrdPrv	Dental Visit
VA	Virginia	Norfolk	51710	51710005500	Prevention	Current lack of health insurance among adults aged 18-64 years	%	Crude prevalence	18.7	NA	NA	16.6	20.7	2855	POINT (-76.26143124 36.92347901)	51710005500	PREVENT	ACCESS2	CrdPrv	Health Insurance
VA	Virginia	Norfolk	51710	51710006501	Health Risk Behaviors	Current smoking among adults aged >=18 years	%	Crude prevalence	19.5	NA	NA	17	22.1	2692	POINT (-76.2077331 36.93207317)	51710006501	RISKBEH	CSMOKING	CrdPrv	Current Smoking
VA	Virginia	Norfolk	51710	51710004001	Prevention	Visits to doctor for routine checkup within the past year among adults aged >=18 years	%	Crude prevalence	78.8	NA	NA	78	79.7	1037	POINT (-76.29183834 36.85983829)	51710004001	PREVENT	CHECKUP	CrdPrv	Annual Checkup
VA	Virginia	Norfolk	51710	51710001400	Prevention	Older adult women aged >=65 years who are up to date on a core set of clinical preventive services: Flu shot past year, PPV shot ever, Colorectal cancer screening, and Mammogram past 2 years	%	Crude prevalence	34	NA	NA	29.3	39	2470	POINT (-76.2672296 36.90800397)	51710001400	PREVENT	COREW	CrdPrv	Core preventive services for older women
VA	Virginia	Norfolk	51710	51710003000	Health Outcomes	Chronic obstructive pulmonary disease among adults aged >=18 years	%	Crude prevalence	6.2	NA	NA	5.3	7.3	1934	POINT (-76.26823836 36.8775901)	51710003000	HLTHOUT	COPD	CrdPrv	COPD
VA	Virginia	Norfolk	51710	51710001400	Health Risk Behaviors	Sleeping less than 7 hours among adults aged >=18 years	%	Crude prevalence	35.8	NA	NA	34.8	37	2470	POINT (-76.2672296 36.90800397)	51710001400	RISKBEH	SLEEP	CrdPrv	Sleep <7 hours
VA	Virginia	Norfolk	51710	51710000500	Prevention	Older adult women aged >=65 years who are up to date on a core set of clinical preventive services: Flu shot past year, PPV shot ever, Colorectal cancer screening, and Mammogram past 2 years	%	Crude prevalence	35.1	NA	NA	29.8	40.6	3181	POINT (-76.26320561 36.94746492)	51710000500	PREVENT	COREW	CrdPrv	Core preventive services for older women
VA	Virginia	Norfolk	51710	51710003600	Health Status	Fair or poor self-rated health status among adults aged >=18 years	%	Crude prevalence	10.2	NA	NA	9.3	11.3	1357	POINT (-76.28748476 36.86569697)	51710003600	HLTHSTAT	GHLTH	CrdPrv	General Health
VA	Virginia	Norfolk	51710	51710000800	Health Risk Behaviors	Binge drinking among adults aged >=18 years	%	Crude prevalence	21.5	NA	NA	20.6	22.3	2075	POINT (-76.26881805 36.93878702)	51710000800	RISKBEH	BINGE	CrdPrv	Binge Drinking
VA	Virginia	Norfolk	51710	51710006602	Health Outcomes	Coronary heart disease among adults aged >=18 years	%	Crude prevalence	6	NA	NA	5.4	6.7	2441	POINT (-76.22082966 36.92333687)	51710006602	HLTHOUT	CHD	CrdPrv	Coronary Heart Disease
VA	Virginia	Norfolk	51710	51710000300	Health Outcomes	High blood pressure among adults aged >=18 years	%	Crude prevalence	31.7	NA	NA	30.5	32.9	2985	POINT (-76.25319205 36.95136103)	51710000300	HLTHOUT	BPHIGH	CrdPrv	High Blood Pressure
VA	Virginia	Norfolk	51710	51710005901	Health Outcomes	High blood pressure among adults aged >=18 years	%	Crude prevalence	37	NA	NA	35.9	38.1	4678	POINT (-76.23404891 36.89658803)	51710005901	HLTHOUT	BPHIGH	CrdPrv	High Blood Pressure
VA	Virginia	Norfolk	51710	51710001700	Health Outcomes	Arthritis among adults aged >=18 years	%	Crude prevalence	25.1	NA	NA	23.9	26.3	2246	POINT (-76.28225129 36.90521532)	51710001700	HLTHOUT	ARTHRITIS	CrdPrv	Arthritis
VA	Virginia	Norfolk	51710	51710004700	Health Outcomes	High cholesterol among adults aged >=18 years who have been screened in the past 5 years	%	Crude prevalence	10.1	NA	NA	9.4	10.9	2768	POINT (-76.26708391 36.84592943)	51710004700	HLTHOUT	HIGHCHOL	CrdPrv	High Cholesterol
VA	Virginia	Norfolk	51710	51710005800	Prevention	Fecal occult blood test, sigmoidoscopy, or colonoscopy among adults aged 50-75 years	%	Crude prevalence	65.1	NA	NA	61	68.9	4591	POINT (-76.23866298 36.90781786)	51710005800	PREVENT	COLON_SCREEN	CrdPrv	Colorectal Cancer Screening
VA	Virginia	Norfolk	51710	51710002400	Health Risk Behaviors	No leisure-time physical activity among adults aged >=18 years	%	Crude prevalence	18.4	NA	NA	16.4	20.7	3461	POINT (-76.30969082 36.89706478)	51710002400	RISKBEH	LPA	CrdPrv	Physical Inactivity
VA	Virginia	Norfolk	51710	51710003700	Health Outcomes	Stroke among adults aged >=18 years	%	Crude prevalence	1.8	NA	NA	1.6	2	2166	POINT (-76.29670837 36.86892066)	51710003700	HLTHOUT	STROKE	CrdPrv	Stroke
VA	Virginia	Norfolk	51710	51710005601	Health Outcomes	All teeth lost among adults aged >=65 years	%	Crude prevalence	14.3	NA	NA	10.5	18.5	3996	POINT (-76.237204 36.92869688)	51710005601	HLTHOUT	TEETHLOST	CrdPrv	All Teeth Lost
VA	Virginia	Norfolk	51710	51710004400	Prevention	Older adult women aged >=65 years who are up to date on a core set of clinical preventive services: Flu shot past year, PPV shot ever, Colorectal cancer screening, and Mammogram past 2 years	%	Crude prevalence	30.4	NA	NA	24.7	36.6	1460	POINT (-76.25393447 36.85594681)	51710004400	PREVENT	COREW	CrdPrv	Core preventive services for older women
VA	Virginia	Norfolk	51710	51710006400	Prevention	Taking medicine for high blood pressure control among adults aged >=18 years with high blood pressure	%	Crude prevalence	79.3	NA	NA	78.4	80.2	3277	POINT (-76.2350247 36.84692188)	51710006400	PREVENT	BPMED	CrdPrv	Taking BP Medication
VA	Virginia	Norfolk	51710	51710006902	Health Outcomes	Chronic obstructive pulmonary disease among adults aged >=18 years	%	Crude prevalence	7.9	NA	NA	6.6	9.3	2734	POINT (-76.1995336 36.8386001)	51710006902	HLTHOUT	COPD	CrdPrv	COPD
VA	Virginia	Norfolk	51710	51710004500	Prevention	Mammography use among women aged 50-74 years	%	Crude prevalence	84.8	NA	NA	81.2	87.7	1374	POINT (-76.25055325 36.84960713)	51710004500	PREVENT	MAMMOUSE	CrdPrv	Mammography
VA	Virginia	Norfolk	51710	51710003200	Health Outcomes	Stroke among adults aged >=18 years	%	Crude prevalence	4.4	NA	NA	4	4.7	2642	POINT (-76.26099194 36.87209972)	51710003200	HLTHOUT	STROKE	CrdPrv	Stroke
VA	Virginia	Norfolk	51710	51710002900	Health Outcomes	Diagnosed diabetes among adults aged >=18 years	%	Crude prevalence	15.6	NA	NA	14.9	16.4	3973	POINT (-76.28102761 36.87471555)	51710002900	HLTHOUT	DIABETES	CrdPrv	Diabetes
VA	Virginia	Norfolk	51710	51710002500	Health Outcomes	High blood pressure among adults aged >=18 years	%	Crude prevalence	20.4	NA	NA	19.4	21.4	4748	POINT (-76.30738283 36.88245572)	51710002500	HLTHOUT	BPHIGH	CrdPrv	High Blood Pressure
VA	Virginia	Norfolk	51710	51710000800	Prevention	Cervical cancer screening among adult women aged 21-65 years	%	Crude prevalence	83.9	NA	NA	81.7	85.9	2075	POINT (-76.26881805 36.93878702)	51710000800	PREVENT	CERVICAL	CrdPrv	Cervical Cancer Screening
VA	Virginia	Norfolk	51710	51710002000	Prevention	Cholesterol screening among adults aged >=18 years	%	Crude prevalence	89	NA	NA	88.8	89.2	1320	POINT (-76.26147458 36.89686213)	51710002000	PREVENT	CHOLSCREEN	CrdPrv	Cholesterol Screening
VA	Virginia	Norfolk	51710	51710000902	Health Status	Mental health not good for >=14 days among adults aged >=18 years	%	Crude prevalence	20.4	NA	NA	17.9	21.6	3541	POINT (-76.30202349 36.93784894)	51710000902	HLTHSTAT	MHLTH	CrdPrv	Mental Health
VA	Virginia	Norfolk	51710	51710005601	Prevention	Older adult women aged >=65 years who are up to date on a core set of clinical preventive services: Flu shot past year, PPV shot ever, Colorectal cancer screening, and Mammogram past 2 years	%	Crude prevalence	35.1	NA	NA	30.5	39.8	3996	POINT (-76.237204 36.92869688)	51710005601	PREVENT	COREW	CrdPrv	Core preventive services for older women
VA	Virginia	Norfolk	51710	51710000902	Health Risk Behaviors	Current smoking among adults aged >=18 years	%	Crude prevalence	16.9	NA	NA	14.1	18.8	3541	POINT (-76.30202349 36.93784894)	51710000902	RISKBEH	CSMOKING	CrdPrv	Current Smoking
VA	Virginia	Norfolk	51710	51710004800	Health Outcomes	Diagnosed diabetes among adults aged >=18 years	%	Crude prevalence	20.1	NA	NA	18.8	21.1	1402	POINT (-76.28026309 36.84420395)	51710004800	HLTHOUT	DIABETES	CrdPrv	Diabetes
VA	Virginia	Norfolk	51710	51710001500	Prevention	Cervical cancer screening among adult women aged 21-65 years	%	Crude prevalence	86.3	NA	NA	84.2	88.1	1995	POINT (-76.28375154 36.91302891)	51710001500	PREVENT	CERVICAL	CrdPrv	Cervical Cancer Screening
VA	Virginia	Norfolk	51710	51710005702	Prevention	Visits to doctor for routine checkup within the past year among adults aged >=18 years	%	Crude prevalence	84.7	NA	NA	84.2	85.3	2602	POINT (-76.24971851 36.89818847)	51710005702	PREVENT	CHECKUP	CrdPrv	Annual Checkup
VA	Virginia	Norfolk	51710	51710004900	Health Risk Behaviors	Sleeping less than 7 hours among adults aged >=18 years	%	Crude prevalence	36.5	NA	NA	35.4	39.8	3930	POINT (-76.28974606 36.85014723)	51710004900	RISKBEH	SLEEP	CrdPrv	Sleep <7 hours
VA	Virginia	Norfolk	51710	51710005903	Health Risk Behaviors	Binge drinking among adults aged >=18 years	%	Crude prevalence	17.1	NA	NA	16.6	17.6	1623	POINT (-76.22241485 36.87803636)	51710005903	RISKBEH	BINGE	CrdPrv	Binge Drinking
VA	Virginia	Norfolk	51710	51710005701	Health Outcomes	All teeth lost among adults aged >=65 years	%	Crude prevalence	22.2	NA	NA	16.7	28.7	4663	POINT (-76.2553866 36.91099182)	51710005701	HLTHOUT	TEETHLOST	CrdPrv	All Teeth Lost
VA	Virginia	Norfolk	51710	51710002100	Health Status	Fair or poor self-rated health status among adults aged >=18 years	%	Crude prevalence	20.1	NA	NA	16.9	23.9	1414	POINT (-76.26825771 36.88921971)	51710002100	HLTHSTAT	GHLTH	CrdPrv	General Health
VA	Virginia	Norfolk	51710	51710004800	Health Outcomes	Chronic obstructive pulmonary disease among adults aged >=18 years	%	Crude prevalence	13.8	NA	NA	11.9	15.7	1402	POINT (-76.28026309 36.84420395)	51710004800	HLTHOUT	COPD	CrdPrv	COPD
VA	Virginia	Norfolk	51710	51710002600	Prevention	Current lack of health insurance among adults aged 18-64 years	%	Crude prevalence	16.1	NA	NA	13.3	19.1	3835	POINT (-76.29714751 36.8858584)	51710002600	PREVENT	ACCESS2	CrdPrv	Health Insurance
VA	Virginia	Norfolk	51710	51710005800	Health Outcomes	Diagnosed diabetes among adults aged >=18 years	%	Crude prevalence	13.9	NA	NA	12.9	14.7	4591	POINT (-76.23866298 36.90781786)	51710005800	HLTHOUT	DIABETES	CrdPrv	Diabetes
VA	Virginia	Norfolk	51710	51710005100	Prevention	Visits to doctor for routine checkup within the past year among adults aged >=18 years	%	Crude prevalence	83.6	NA	NA	82.5	84.6	4522	POINT (-76.25961471 36.8317244)	51710005100	PREVENT	CHECKUP	CrdPrv	Annual Checkup
VA	Virginia	Norfolk	51710	51710004900	Health Outcomes	High cholesterol among adults aged >=18 years who have been screened in the past 5 years	%	Crude prevalence	25.3	NA	NA	24.5	26.1	3930	POINT (-76.28974606 36.85014723)	51710004900	HLTHOUT	HIGHCHOL	CrdPrv	High Cholesterol
VA	Virginia	Norfolk	51710	51710000300	Prevention	Older adult women aged >=65 years who are up to date on a core set of clinical preventive services: Flu shot past year, PPV shot ever, Colorectal cancer screening, and Mammogram past 2 years	%	Crude prevalence	37.7	NA	NA	31.5	43.9	2985	POINT (-76.25319205 36.95136103)	51710000300	PREVENT	COREW	CrdPrv	Core preventive services for older women
VA	Virginia	Norfolk	51710	51710004800	Health Outcomes	Coronary heart disease among adults aged >=18 years	%	Crude prevalence	7.4	NA	NA	6.8	8.2	1402	POINT (-76.28026309 36.84420395)	51710004800	HLTHOUT	CHD	CrdPrv	Coronary Heart Disease
VA	Virginia	Norfolk	51710	51710000500	Health Outcomes	High blood pressure among adults aged >=18 years	%	Crude prevalence	28.5	NA	NA	27.5	29.5	3181	POINT (-76.26320561 36.94746492)	51710000500	HLTHOUT	BPHIGH	CrdPrv	High Blood Pressure
VA	Virginia	Norfolk	51710	51710002200	Health Outcomes	Diagnosed diabetes among adults aged >=18 years	%	Crude prevalence	7.7	NA	NA	7.2	8.2	1905	POINT (-76.28008644 36.89700155)	51710002200	HLTHOUT	DIABETES	CrdPrv	Diabetes
VA	Virginia	Norfolk	51710	51710000700	Health Risk Behaviors	Sleeping less than 7 hours among adults aged >=18 years	%	Crude prevalence	35.4	NA	NA	34.5	36.4	2864	POINT (-76.2537628 36.93309729)	51710000700	RISKBEH	SLEEP	CrdPrv	Sleep <7 hours
VA	Virginia	Norfolk	51710	51710005500	Health Outcomes	Cancer (excluding skin cancer) among adults aged >=18 years	%	Crude prevalence	5.2	NA	NA	5	5.4	2855	POINT (-76.26143124 36.92347901)	51710005500	HLTHOUT	CANCER	CrdPrv	Cancer (except skin)
VA	Virginia	Norfolk	51710	51710000901	Prevention	Fecal occult blood test, sigmoidoscopy, or colonoscopy among adults aged 50-75 years	%	Crude prevalence	64.1	NA	NA	62	66.1	5472	POINT (-76.29947547 36.92486123)	51710000901	PREVENT	COLON_SCREEN	CrdPrv	Colorectal Cancer Screening
VA	Virginia	Norfolk	51710	51710005602	Prevention	Taking medicine for high blood pressure control among adults aged >=18 years with high blood pressure	%	Crude prevalence	71.4	NA	NA	70.5	72.4	3397	POINT (-76.24369829 36.91958478)	51710005602	PREVENT	BPMED	CrdPrv	Taking BP Medication
VA	Virginia	Norfolk	51710	51710005701	Prevention	Older adult women aged >=65 years who are up to date on a core set of clinical preventive services: Flu shot past year, PPV shot ever, Colorectal cancer screening, and Mammogram past 2 years	%	Crude prevalence	29.2	NA	NA	25.2	33.6	4663	POINT (-76.2553866 36.91099182)	51710005701	PREVENT	COREW	CrdPrv	Core preventive services for older women
VA	Virginia	Norfolk	51710	51710000901	Prevention	Visits to doctor for routine checkup within the past year among adults aged >=18 years	%	Crude prevalence	71.7	NA	NA	70.7	72.8	5472	POINT (-76.29947547 36.92486123)	51710000901	PREVENT	CHECKUP	CrdPrv	Annual Checkup
VA	Virginia	Norfolk	51710	51710006400	Health Status	Fair or poor self-rated health status among adults aged >=18 years	%	Crude prevalence	26.3	NA	NA	23.5	29.6	3277	POINT (-76.2350247 36.84692188)	51710006400	HLTHSTAT	GHLTH	CrdPrv	General Health
VA	Virginia	Norfolk	51710	51710003400	Prevention	Current lack of health insurance among adults aged 18-64 years	%	Crude prevalence	20.6	NA	NA	16.6	24.2	2068	POINT (-76.26703827 36.86517359)	51710003400	PREVENT	ACCESS2	CrdPrv	Health Insurance
VA	Virginia	Norfolk	51710	51710004700	Health Outcomes	Current asthma among adults aged >=18 years	%	Crude prevalence	12.6	NA	NA	11.3	14.9	2768	POINT (-76.26708391 36.84592943)	51710004700	HLTHOUT	CASTHMA	CrdPrv	Current Asthma
VA	Virginia	Norfolk	51710	51710006800	Prevention	Older adult women aged >=65 years who are up to date on a core set of clinical preventive services: Flu shot past year, PPV shot ever, Colorectal cancer screening, and Mammogram past 2 years	%	Crude prevalence	36.7	NA	NA	31.4	42.7	1765	POINT (-76.193864 36.86497999)	51710006800	PREVENT	COREW	CrdPrv	Core preventive services for older women
VA	Virginia	Norfolk	51710	51710005601	Health Risk Behaviors	Binge drinking among adults aged >=18 years	%	Crude prevalence	18.8	NA	NA	18.3	19.3	3996	POINT (-76.237204 36.92869688)	51710005601	RISKBEH	BINGE	CrdPrv	Binge Drinking
VA	Virginia	Norfolk	51710	51710003600	Prevention	Taking medicine for high blood pressure control among adults aged >=18 years with high blood pressure	%	Crude prevalence	70.7	NA	NA	69.8	71.6	1357	POINT (-76.28748476 36.86569697)	51710003600	PREVENT	BPMED	CrdPrv	Taking BP Medication
VA	Virginia	Norfolk	51710	51710000600	Health Outcomes	Cancer (excluding skin cancer) among adults aged >=18 years	%	Crude prevalence	4.8	NA	NA	4.6	5	4327	POINT (-76.253423 36.9404275)	51710000600	HLTHOUT	CANCER	CrdPrv	Cancer (except skin)
VA	Virginia	Norfolk	51710	51710004400	Prevention	Taking medicine for high blood pressure control among adults aged >=18 years with high blood pressure	%	Crude prevalence	76.3	NA	NA	75	77.5	1460	POINT (-76.25393447 36.85594681)	51710004400	PREVENT	BPMED	CrdPrv	Taking BP Medication
VA	Virginia	Norfolk	51710	51710003700	Prevention	Visits to doctor for routine checkup within the past year among adults aged >=18 years	%	Crude prevalence	75.2	NA	NA	74	76.3	2166	POINT (-76.29670837 36.86892066)	51710003700	PREVENT	CHECKUP	CrdPrv	Annual Checkup
VA	Virginia	Norfolk	51710	51710006602	Prevention	Mammography use among women aged 50-74 years	%	Crude prevalence	78	NA	NA	74.1	81.3	2441	POINT (-76.22082966 36.92333687)	51710006602	PREVENT	MAMMOUSE	CrdPrv	Mammography
VA	Virginia	Norfolk	51710	51710005602	Health Status	Fair or poor self-rated health status among adults aged >=18 years	%	Crude prevalence	21.2	NA	NA	19.2	23.6	3397	POINT (-76.24369829 36.91958478)	51710005602	HLTHSTAT	GHLTH	CrdPrv	General Health
VA	Virginia	Norfolk	51710	51710002000	Health Outcomes	Obesity among adults aged >=18 years	%	Crude prevalence	29.4	NA	NA	28.1	30.8	1320	POINT (-76.26147458 36.89686213)	51710002000	HLTHOUT	OBESITY	CrdPrv	Obesity
VA	Virginia	Norfolk	51710	51710006502	Health Outcomes	Depression among adults aged >=18 years	%	Crude prevalence	19.8	NA	NA	18.7	20.8	2579	POINT (-76.18802269 36.92719523)	51710006502	HLTHOUT	DEPRESSION	CrdPrv	Depression
VA	Virginia	Norfolk	51710	51710006604	Prevention	Current lack of health insurance among adults aged 18-64 years	%	Crude prevalence	15.6	NA	NA	13.6	18	1892	POINT (-76.1961695 36.92156559)	51710006604	PREVENT	ACCESS2	CrdPrv	Health Insurance
VA	Virginia	Norfolk	51710	51710002900	Prevention	Current lack of health insurance among adults aged 18-64 years	%	Crude prevalence	20	NA	NA	17.7	22.3	3973	POINT (-76.28102761 36.87471555)	51710002900	PREVENT	ACCESS2	CrdPrv	Health Insurance
VA	Virginia	Norfolk	51710	51710000201	Health Outcomes	Current asthma among adults aged >=18 years	%	Crude prevalence	9.5	NA	NA	9	10.1	2742	POINT (-76.23748996 36.94398512)	51710000201	HLTHOUT	CASTHMA	CrdPrv	Current Asthma
VA	Virginia	Norfolk	51710	51710006604	Prevention	Cholesterol screening among adults aged >=18 years	%	Crude prevalence	86.3	NA	NA	86	86.6	1892	POINT (-76.1961695 36.92156559)	51710006604	PREVENT	CHOLSCREEN	CrdPrv	Cholesterol Screening
VA	Virginia	Norfolk	51710	51710006606	Prevention	Cervical cancer screening among adult women aged 21-65 years	%	Crude prevalence	84.5	NA	NA	82.4	86.4	4177	POINT (-76.22590948 36.90958277)	51710006606	PREVENT	CERVICAL	CrdPrv	Cervical Cancer Screening
VA	Virginia	Norfolk	51710	51710005701	Health Outcomes	Current asthma among adults aged >=18 years	%	Crude prevalence	11.3	NA	NA	10.9	11.6	4663	POINT (-76.2553866 36.91099182)	51710005701	HLTHOUT	CASTHMA	CrdPrv	Current Asthma
VA	Virginia	Norfolk	51710	51710006800	Prevention	Taking medicine for high blood pressure control among adults aged >=18 years with high blood pressure	%	Crude prevalence	74.9	NA	NA	73.9	75.8	1765	POINT (-76.193864 36.86497999)	51710006800	PREVENT	BPMED	CrdPrv	Taking BP Medication
VA	Virginia	Norfolk	51710	51710007001	Health Outcomes	Chronic kidney disease among adults aged >=18 years	%	Crude prevalence	1.9	NA	NA	1.8	2	1555	POINT (-76.21734423 36.86159155)	51710007001	HLTHOUT	KIDNEY	CrdPrv	Chronic Kidney Disease
VA	Virginia	Norfolk	51710	51710001700	Prevention	Mammography use among women aged 50-74 years	%	Crude prevalence	81.2	NA	NA	78	83.9	2246	POINT (-76.28225129 36.90521532)	51710001700	PREVENT	MAMMOUSE	CrdPrv	Mammography
VA	Virginia	Norfolk	51710	51710003400	Prevention	Cholesterol screening among adults aged >=18 years	%	Crude prevalence	87.9	NA	NA	87.7	88.1	2068	POINT (-76.26703827 36.86517359)	51710003400	PREVENT	CHOLSCREEN	CrdPrv	Cholesterol Screening
VA	Virginia	Norfolk	51710	51710003501	Health Status	Mental health not good for >=14 days among adults aged >=18 years	%	Crude prevalence	21.4	NA	NA	19.5	23.1	3419	POINT (-76.27659293 36.86156759)	51710003501	HLTHSTAT	MHLTH	CrdPrv	Mental Health
VA	Virginia	Norfolk	51710	51710001600	Health Outcomes	Chronic kidney disease among adults aged >=18 years	%	Crude prevalence	3.4	NA	NA	3.2	3.6	1678	POINT (-76.29253882 36.91607892)	51710001600	HLTHOUT	KIDNEY	CrdPrv	Chronic Kidney Disease
VA	Virginia	Norfolk	51710	51710003800	Health Risk Behaviors	No leisure-time physical activity among adults aged >=18 years	%	Crude prevalence	13	NA	NA	10.7	17.3	22065	POINT (-76.3066606 36.86906456)	51710003800	RISKBEH	LPA	CrdPrv	Physical Inactivity
VA	Virginia	Norfolk	51710	51710004500	Prevention	Visits to dentist or dental clinic among adults aged >=18 years	%	Crude prevalence	60.9	NA	NA	56.8	66	1374	POINT (-76.25055325 36.84960713)	51710004500	PREVENT	DENTAL	CrdPrv	Dental Visit
VA	Virginia	Norfolk	51710	51710006800	Health Outcomes	Obesity among adults aged >=18 years	%	Crude prevalence	31.5	NA	NA	30.4	32.7	1765	POINT (-76.193864 36.86497999)	51710006800	HLTHOUT	OBESITY	CrdPrv	Obesity
VA	Virginia	Norfolk	51710	51710004200	Health Outcomes	All teeth lost among adults aged >=65 years	%	Crude prevalence	46.2	NA	NA	35.3	56.7	1744	POINT (-76.27705907 36.8525619)	51710004200	HLTHOUT	TEETHLOST	CrdPrv	All Teeth Lost
VA	Virginia	Norfolk	51710	51710000600	Health Status	Physical health not good for >=14 days among adults aged >=18 years	%	Crude prevalence	12.5	NA	NA	11.5	13.5	4327	POINT (-76.253423 36.9404275)	51710000600	HLTHSTAT	PHLTH	CrdPrv	Physical Health
VA	Virginia	Norfolk	51710	51710001100	Prevention	Visits to doctor for routine checkup within the past year among adults aged >=18 years	%	Crude prevalence	76.4	NA	NA	75.5	77.3	2593	POINT (-76.31191959 36.92979392)	51710001100	PREVENT	CHECKUP	CrdPrv	Annual Checkup
VA	Virginia	Norfolk	51710	51710000100	Health Status	Fair or poor self-rated health status among adults aged >=18 years	%	Crude prevalence	19.1	NA	NA	16.8	21.5	2356	POINT (-76.22324269 36.93630231)	51710000100	HLTHSTAT	GHLTH	CrdPrv	General Health
VA	Virginia	Norfolk	51710	51710006602	Health Outcomes	Chronic obstructive pulmonary disease among adults aged >=18 years	%	Crude prevalence	7.4	NA	NA	6.3	8.6	2441	POINT (-76.22082966 36.92333687)	51710006602	HLTHOUT	COPD	CrdPrv	COPD
VA	Virginia	Norfolk	51710	51710003501	Health Outcomes	All teeth lost among adults aged >=65 years	%	Crude prevalence	29.7	NA	NA	21.8	38.6	3419	POINT (-76.27659293 36.86156759)	51710003501	HLTHOUT	TEETHLOST	CrdPrv	All Teeth Lost
VA	Virginia	Norfolk	51710	51710004500	Prevention	Fecal occult blood test, sigmoidoscopy, or colonoscopy among adults aged 50-75 years	%	Crude prevalence	65.7	NA	NA	60.5	69.8	1374	POINT (-76.25055325 36.84960713)	51710004500	PREVENT	COLON_SCREEN	CrdPrv	Colorectal Cancer Screening
VA	Virginia	Norfolk	51710	51710006605	Health Status	Fair or poor self-rated health status among adults aged >=18 years	%	Crude prevalence	18.1	NA	NA	16	20.4	2672	POINT (-76.20449231 36.91253579)	51710006605	HLTHSTAT	GHLTH	CrdPrv	General Health
VA	Virginia	Norfolk	51710	51710000901	Health Outcomes	Chronic obstructive pulmonary disease among adults aged >=18 years	%	Crude prevalence	3.1	NA	NA	2.9	3.4	5472	POINT (-76.29947547 36.92486123)	51710000901	HLTHOUT	COPD	CrdPrv	COPD
VA	Virginia	Norfolk	51710	51710005000	Health Outcomes	All teeth lost among adults aged >=65 years	%	Crude prevalence	32.5	NA	NA	23.3	42.1	3271	POINT (-76.28278864 36.83259999)	51710005000	HLTHOUT	TEETHLOST	CrdPrv	All Teeth Lost
VA	Virginia	Norfolk	51710	51710006601	Health Risk Behaviors	Current smoking among adults aged >=18 years	%	Crude prevalence	16	NA	NA	13.7	18.3	723	POINT (-76.22959011 36.92290144)	51710006601	RISKBEH	CSMOKING	CrdPrv	Current Smoking
VA	Virginia	Norfolk	51710	51710006603	Health Outcomes	Coronary heart disease among adults aged >=18 years	%	Crude prevalence	6.8	NA	NA	6.2	7.5	2400	POINT (-76.21016485 36.92172042)	51710006603	HLTHOUT	CHD	CrdPrv	Coronary Heart Disease
VA	Virginia	Norfolk	51710	51710004600	Health Outcomes	Obesity among adults aged >=18 years	%	Crude prevalence	46.7	NA	NA	45.2	48.1	2193	POINT (-76.25252421 36.8422434)	51710004600	HLTHOUT	OBESITY	CrdPrv	Obesity
VA	Virginia	Norfolk	51710	51710006901	Prevention	Mammography use among women aged 50-74 years	%	Crude prevalence	82	NA	NA	79.8	84	3384	POINT (-76.19874255 36.85420201)	51710006901	PREVENT	MAMMOUSE	CrdPrv	Mammography
VA	Virginia	Norfolk	51710	51710005901	Health Status	Mental health not good for >=14 days among adults aged >=18 years	%	Crude prevalence	19.3	NA	NA	17.7	20.8	4678	POINT (-76.23404891 36.89658803)	51710005901	HLTHSTAT	MHLTH	CrdPrv	Mental Health
VA	Virginia	Norfolk	51710	51710000201	Health Outcomes	Chronic kidney disease among adults aged >=18 years	%	Crude prevalence	2.2	NA	NA	2.1	2.3	2742	POINT (-76.23748996 36.94398512)	51710000201	HLTHOUT	KIDNEY	CrdPrv	Chronic Kidney Disease
VA	Virginia	Norfolk	51710	51710006200	Prevention	Fecal occult blood test, sigmoidoscopy, or colonoscopy among adults aged 50-75 years	%	Crude prevalence	64.3	NA	NA	61.3	67.1	3305	POINT (-76.21691302 36.87205539)	51710006200	PREVENT	COLON_SCREEN	CrdPrv	Colorectal Cancer Screening
VA	Virginia	Norfolk	51710	51710004002	Prevention	Fecal occult blood test, sigmoidoscopy, or colonoscopy among adults aged 50-75 years	%	Crude prevalence	72.7	NA	NA	70	74.9	3097	POINT (-76.30109372 36.85947243)	51710004002	PREVENT	COLON_SCREEN	CrdPrv	Colorectal Cancer Screening
VA	Virginia	Norfolk	51710	51710004100	Health Outcomes	Chronic kidney disease among adults aged >=18 years	%	Crude prevalence	5.8	NA	NA	5.3	6.2	2029	POINT (-76.28300509 36.85689011)	51710004100	HLTHOUT	KIDNEY	CrdPrv	Chronic Kidney Disease
VA	Virginia	Norfolk	51710	51710000600	Health Risk Behaviors	Current smoking among adults aged >=18 years	%	Crude prevalence	20.6	NA	NA	18.2	23.1	4327	POINT (-76.253423 36.9404275)	51710000600	RISKBEH	CSMOKING	CrdPrv	Current Smoking
VA	Virginia	Norfolk	51710	51710006100	Health Status	Physical health not good for >=14 days among adults aged >=18 years	%	Crude prevalence	13.5	NA	NA	12.7	14.4	7740	POINT (-76.24276354 36.87392642)	51710006100	HLTHSTAT	PHLTH	CrdPrv	Physical Health
VA	Virginia	Norfolk	51710	51710001300	Health Outcomes	Obesity among adults aged >=18 years	%	Crude prevalence	34.9	NA	NA	33.8	36	2378	POINT (-76.28029637 36.91780115)	51710001300	HLTHOUT	OBESITY	CrdPrv	Obesity
VA	Virginia	Norfolk	51710	51710006607	Health Risk Behaviors	Sleeping less than 7 hours among adults aged >=18 years	%	Crude prevalence	37.2	NA	NA	35.9	38.2	3030	POINT (-76.21658621 36.89678113)	51710006607	RISKBEH	SLEEP	CrdPrv	Sleep <7 hours
VA	Virginia	Norfolk	51710	51710005902	Prevention	Visits to doctor for routine checkup within the past year among adults aged >=18 years	%	Crude prevalence	79.7	NA	NA	78.9	80.4	3907	POINT (-76.2276269 36.88619237)	51710005902	PREVENT	CHECKUP	CrdPrv	Annual Checkup
VA	Virginia	Norfolk	51710	51710001600	Health Outcomes	Current asthma among adults aged >=18 years	%	Crude prevalence	10.5	NA	NA	9.9	11.2	1678	POINT (-76.29253882 36.91607892)	51710001600	HLTHOUT	CASTHMA	CrdPrv	Current Asthma
VA	Virginia	Norfolk	51710	51710002300	Health Status	Mental health not good for >=14 days among adults aged >=18 years	%	Crude prevalence	11.5	NA	NA	10.3	12.9	2028	POINT (-76.2984604 36.897845)	51710002300	HLTHSTAT	MHLTH	CrdPrv	Mental Health
VA	Virginia	Norfolk	51710	51710001200	Prevention	Cholesterol screening among adults aged >=18 years	%	Crude prevalence	87.1	NA	NA	87	87.2	3490	POINT (-76.3044108 36.91089776)	51710001200	PREVENT	CHOLSCREEN	CrdPrv	Cholesterol Screening
VA	Virginia	Norfolk	51710	51710002900	Health Outcomes	Arthritis among adults aged >=18 years	%	Crude prevalence	25.7	NA	NA	24.9	26.5	3973	POINT (-76.28102761 36.87471555)	51710002900	HLTHOUT	ARTHRITIS	CrdPrv	Arthritis
VA	Virginia	Norfolk	51710	51710006601	Prevention	Current lack of health insurance among adults aged 18-64 years	%	Crude prevalence	10.3	NA	NA	8.8	11.7	723	POINT (-76.22959011 36.92290144)	51710006601	PREVENT	ACCESS2	CrdPrv	Health Insurance
VA	Virginia	Norfolk	51710	51710006607	Health Outcomes	Chronic obstructive pulmonary disease among adults aged >=18 years	%	Crude prevalence	7	NA	NA	6.3	7.7	3030	POINT (-76.21658621 36.89678113)	51710006607	HLTHOUT	COPD	CrdPrv	COPD
VA	Virginia	Norfolk	51710	51710003300	Prevention	Older adult men aged >=65 years who are up to date on a core set of clinical preventive services: Flu shot past year, PPV shot ever, Colorectal cancer screening	%	Crude prevalence	31.1	NA	NA	26.4	36.2	2651	POINT (-76.2535438 36.86666348)	51710003300	PREVENT	COREM	CrdPrv	Core preventive services for older men
VA	Virginia	Norfolk	51710	51710006607	Health Risk Behaviors	Binge drinking among adults aged >=18 years	%	Crude prevalence	16.3	NA	NA	15.8	16.8	3030	POINT (-76.21658621 36.89678113)	51710006607	RISKBEH	BINGE	CrdPrv	Binge Drinking
VA	Virginia	Norfolk	51710	51710000100	Prevention	Visits to doctor for routine checkup within the past year among adults aged >=18 years	%	Crude prevalence	78.4	NA	NA	77.6	79.2	2356	POINT (-76.22324269 36.93630231)	51710000100	PREVENT	CHECKUP	CrdPrv	Annual Checkup
VA	Virginia	Norfolk	51710	51710006501	Prevention	Fecal occult blood test, sigmoidoscopy, or colonoscopy among adults aged 50-75 years	%	Crude prevalence	63	NA	NA	58.4	66.8	2692	POINT (-76.2077331 36.93207317)	51710006501	PREVENT	COLON_SCREEN	CrdPrv	Colorectal Cancer Screening
VA	Virginia	Norfolk	51710	51710006604	Health Outcomes	High cholesterol among adults aged >=18 years who have been screened in the past 5 years	%	Crude prevalence	29.3	NA	NA	28.5	30.1	1892	POINT (-76.1961695 36.92156559)	51710006604	HLTHOUT	HIGHCHOL	CrdPrv	High Cholesterol
VA	Virginia	Norfolk	51710	51710006605	Health Outcomes	Chronic obstructive pulmonary disease among adults aged >=18 years	%	Crude prevalence	6.8	NA	NA	5.8	7.8	2672	POINT (-76.20449231 36.91253579)	51710006605	HLTHOUT	COPD	CrdPrv	COPD
VA	Virginia	Norfolk	51710	51710004001	Prevention	Older adult men aged >=65 years who are up to date on a core set of clinical preventive services: Flu shot past year, PPV shot ever, Colorectal cancer screening	%	Crude prevalence	47.5	NA	NA	39.3	53.9	1037	POINT (-76.29183834 36.85983829)	51710004001	PREVENT	COREM	CrdPrv	Core preventive services for older men
VA	Virginia	Norfolk	51710	51710006606	Health Outcomes	Depression among adults aged >=18 years	%	Crude prevalence	18.9	NA	NA	18	19.8	4177	POINT (-76.22590948 36.90958277)	51710006606	HLTHOUT	DEPRESSION	CrdPrv	Depression
VA	Virginia	Norfolk	51710	51710001300	Health Outcomes	Coronary heart disease among adults aged >=18 years	%	Crude prevalence	4	NA	NA	3.8	4.2	2378	POINT (-76.28029637 36.91780115)	51710001300	HLTHOUT	CHD	CrdPrv	Coronary Heart Disease
VA	Virginia	Norfolk	51710	51710003100	Health Outcomes	Cancer (excluding skin cancer) among adults aged >=18 years	%	Crude prevalence	6.1	NA	NA	5.9	6.3	3116	POINT (-76.25701303 36.88196157)	51710003100	HLTHOUT	CANCER	CrdPrv	Cancer (except skin)
VA	Virginia	Norfolk	51710	51710006400	Prevention	Visits to doctor for routine checkup within the past year among adults aged >=18 years	%	Crude prevalence	84.1	NA	NA	83.4	84.7	3277	POINT (-76.2350247 36.84692188)	51710006400	PREVENT	CHECKUP	CrdPrv	Annual Checkup
VA	Virginia	Norfolk	51710	51710000201	Prevention	Fecal occult blood test, sigmoidoscopy, or colonoscopy among adults aged 50-75 years	%	Crude prevalence	65.1	NA	NA	61.3	68.6	2742	POINT (-76.23748996 36.94398512)	51710000201	PREVENT	COLON_SCREEN	CrdPrv	Colorectal Cancer Screening
VA	Virginia	Norfolk	51710	51710004100	Prevention	Taking medicine for high blood pressure control among adults aged >=18 years with high blood pressure	%	Crude prevalence	74.4	NA	NA	72.9	75.8	2029	POINT (-76.28300509 36.85689011)	51710004100	PREVENT	BPMED	CrdPrv	Taking BP Medication
VA	Virginia	Norfolk	51710	51710005500	Health Outcomes	High cholesterol among adults aged >=18 years who have been screened in the past 5 years	%	Crude prevalence	27.7	NA	NA	27.1	28.3	2855	POINT (-76.26143124 36.92347901)	51710005500	HLTHOUT	HIGHCHOL	CrdPrv	High Cholesterol
VA	Virginia	Norfolk	51710	51710002700	Health Outcomes	Stroke among adults aged >=18 years	%	Crude prevalence	5.8	NA	NA	5.4	6.2	2900	POINT (-76.29499413 36.87621432)	51710002700	HLTHOUT	STROKE	CrdPrv	Stroke
VA	Virginia	Norfolk	51710	51710006607	Health Status	Fair or poor self-rated health status among adults aged >=18 years	%	Crude prevalence	19.3	NA	NA	17.7	21	3030	POINT (-76.21658621 36.89678113)	51710006607	HLTHSTAT	GHLTH	CrdPrv	General Health
VA	Virginia	Norfolk	51710	51710000100	Health Outcomes	Arthritis among adults aged >=18 years	%	Crude prevalence	23.1	NA	NA	22.1	24.1	2356	POINT (-76.22324269 36.93630231)	51710000100	HLTHOUT	ARTHRITIS	CrdPrv	Arthritis
VA	Virginia	Norfolk	51710	51710006000	Health Outcomes	Chronic obstructive pulmonary disease among adults aged >=18 years	%	Crude prevalence	7.7	NA	NA	6.9	8.6	3578	POINT (-76.24314779 36.88692542)	51710006000	HLTHOUT	COPD	CrdPrv	COPD
VA	Virginia	Norfolk	51710	51710006000	Prevention	Cervical cancer screening among adult women aged 21-65 years	%	Crude prevalence	84.9	NA	NA	83.2	86.5	3578	POINT (-76.24314779 36.88692542)	51710006000	PREVENT	CERVICAL	CrdPrv	Cervical Cancer Screening
VA	Virginia	Norfolk	51710	51710006902	Health Risk Behaviors	Sleeping less than 7 hours among adults aged >=18 years	%	Crude prevalence	34.7	NA	NA	33	35.9	2734	POINT (-76.1995336 36.8386001)	51710006902	RISKBEH	SLEEP	CrdPrv	Sleep <7 hours
VA	Virginia	Norfolk	51710	51710000902	Health Outcomes	All teeth lost among adults aged >=65 years	%	Crude prevalence	10.3	NA	NA	2.9	17.2	3541	POINT (-76.30202349 36.93784894)	51710000902	HLTHOUT	TEETHLOST	CrdPrv	All Teeth Lost
VA	Virginia	Norfolk	51710	51710004600	Prevention	Older adult men aged >=65 years who are up to date on a core set of clinical preventive services: Flu shot past year, PPV shot ever, Colorectal cancer screening	%	Crude prevalence	27	NA	NA	21.3	32.7	2193	POINT (-76.25252421 36.8422434)	51710004600	PREVENT	COREM	CrdPrv	Core preventive services for older men
VA	Virginia	Norfolk	51710	51710005702	Health Status	Mental health not good for >=14 days among adults aged >=18 years	%	Crude prevalence	14.6	NA	NA	13.5	15.7	2602	POINT (-76.24971851 36.89818847)	51710005702	HLTHSTAT	MHLTH	CrdPrv	Mental Health
VA	Virginia	Norfolk	51710	51710005100	Health Outcomes	Stroke among adults aged >=18 years	%	Crude prevalence	6.2	NA	NA	5.5	6.9	4522	POINT (-76.25961471 36.8317244)	51710005100	HLTHOUT	STROKE	CrdPrv	Stroke
VA	Virginia	Norfolk	51710	51710002100	Health Status	Mental health not good for >=14 days among adults aged >=18 years	%	Crude prevalence	12.4	NA	NA	11.1	13.8	1414	POINT (-76.26825771 36.88921971)	51710002100	HLTHSTAT	MHLTH	CrdPrv	Mental Health
VA	Virginia	Norfolk	51710	51710001100	Health Outcomes	Depression among adults aged >=18 years	%	Crude prevalence	20.5	NA	NA	19.5	21.6	2593	POINT (-76.31191959 36.92979392)	51710001100	HLTHOUT	DEPRESSION	CrdPrv	Depression
VA	Virginia	Norfolk	51710	51710003700	Health Outcomes	Current asthma among adults aged >=18 years	%	Crude prevalence	8.9	NA	NA	8.4	9.5	2166	POINT (-76.29670837 36.86892066)	51710003700	HLTHOUT	CASTHMA	CrdPrv	Current Asthma
VA	Virginia	Norfolk	51710	51710004800	Health Outcomes	All teeth lost among adults aged >=65 years	%	Crude prevalence	47.3	NA	NA	35.6	58.5	1402	POINT (-76.28026309 36.84420395)	51710004800	HLTHOUT	TEETHLOST	CrdPrv	All Teeth Lost
VA	Virginia	Norfolk	51710	51710006603	Health Risk Behaviors	Current smoking among adults aged >=18 years	%	Crude prevalence	19.1	NA	NA	16.5	21.5	2400	POINT (-76.21016485 36.92172042)	51710006603	RISKBEH	CSMOKING	CrdPrv	Current Smoking
VA	Virginia	Norfolk	51710	51710006901	Prevention	Visits to dentist or dental clinic among adults aged >=18 years	%	Crude prevalence	67.4	NA	NA	64.1	70.3	3384	POINT (-76.19874255 36.85420201)	51710006901	PREVENT	DENTAL	CrdPrv	Dental Visit
VA	Virginia	Norfolk	51710	51710000400	Prevention	Visits to dentist or dental clinic among adults aged >=18 years	%	Crude prevalence	67	NA	NA	63.4	70.6	3241	POINT (-76.28108443 36.96558599)	51710000400	PREVENT	DENTAL	CrdPrv	Dental Visit
VA	Virginia	Norfolk	51710	51710000700	Health Risk Behaviors	No leisure-time physical activity among adults aged >=18 years	%	Crude prevalence	21.8	NA	NA	19.8	24	2864	POINT (-76.2537628 36.93309729)	51710000700	RISKBEH	LPA	CrdPrv	Physical Inactivity
VA	Virginia	Norfolk	51710	51710003600	Prevention	Cervical cancer screening among adult women aged 21-65 years	%	Crude prevalence	88.7	NA	NA	87.3	90.1	1357	POINT (-76.28748476 36.86569697)	51710003600	PREVENT	CERVICAL	CrdPrv	Cervical Cancer Screening
VA	Virginia	Norfolk	51710	51710006901	Prevention	Cholesterol screening among adults aged >=18 years	%	Crude prevalence	86.8	NA	NA	86.6	87	3384	POINT (-76.19874255 36.85420201)	51710006901	PREVENT	CHOLSCREEN	CrdPrv	Cholesterol Screening
VA	Virginia	Norfolk	51710	51710003000	Prevention	Cervical cancer screening among adult women aged 21-65 years	%	Crude prevalence	87.3	NA	NA	85.5	89	1934	POINT (-76.26823836 36.8775901)	51710003000	PREVENT	CERVICAL	CrdPrv	Cervical Cancer Screening
VA	Virginia	Norfolk	51710	51710000700	Prevention	Cervical cancer screening among adult women aged 21-65 years	%	Crude prevalence	86.8	NA	NA	85	88.6	2864	POINT (-76.2537628 36.93309729)	51710000700	PREVENT	CERVICAL	CrdPrv	Cervical Cancer Screening
VA	Virginia	Norfolk	51710	51710003100	Health Risk Behaviors	No leisure-time physical activity among adults aged >=18 years	%	Crude prevalence	31.5	NA	NA	29.2	33.7	3116	POINT (-76.25701303 36.88196157)	51710003100	RISKBEH	LPA	CrdPrv	Physical Inactivity
VA	Virginia	Norfolk	51710	51710000100	Prevention	Taking medicine for high blood pressure control among adults aged >=18 years with high blood pressure	%	Crude prevalence	70.9	NA	NA	69.7	72	2356	POINT (-76.22324269 36.93630231)	51710000100	PREVENT	BPMED	CrdPrv	Taking BP Medication
VA	Virginia	Norfolk	51710	51710005100	Health Outcomes	Cancer (excluding skin cancer) among adults aged >=18 years	%	Crude prevalence	5.1	NA	NA	4.9	5.4	4522	POINT (-76.25961471 36.8317244)	51710005100	HLTHOUT	CANCER	CrdPrv	Cancer (except skin)
VA	Virginia	Norfolk	51710	51710006200	Health Outcomes	Chronic kidney disease among adults aged >=18 years	%	Crude prevalence	3.1	NA	NA	3	3.3	3305	POINT (-76.21691302 36.87205539)	51710006200	HLTHOUT	KIDNEY	CrdPrv	Chronic Kidney Disease
VA	Virginia	Norfolk	51710	51710006000	Health Outcomes	Obesity among adults aged >=18 years	%	Crude prevalence	35.6	NA	NA	34.5	36.6	3578	POINT (-76.24314779 36.88692542)	51710006000	HLTHOUT	OBESITY	CrdPrv	Obesity
VA	Virginia	Norfolk	51710	51710005000	Health Outcomes	Chronic obstructive pulmonary disease among adults aged >=18 years	%	Crude prevalence	10.2	NA	NA	8.8	11.7	3271	POINT (-76.28278864 36.83259999)	51710005000	HLTHOUT	COPD	CrdPrv	COPD
VA	Virginia	Norfolk	51710	51710003800	Health Outcomes	Coronary heart disease among adults aged >=18 years	%	Crude prevalence	1.1	NA	NA	1	1.3	22065	POINT (-76.3066606 36.86906456)	51710003800	HLTHOUT	CHD	CrdPrv	Coronary Heart Disease
VA	Virginia	Norfolk	51710	51710005800	Health Risk Behaviors	No leisure-time physical activity among adults aged >=18 years	%	Crude prevalence	31.9	NA	NA	28.8	35	4591	POINT (-76.23866298 36.90781786)	51710005800	RISKBEH	LPA	CrdPrv	Physical Inactivity
VA	Virginia	Norfolk	51710	51710005000	Health Outcomes	Arthritis among adults aged >=18 years	%	Crude prevalence	30.9	NA	NA	29.6	32.1	3271	POINT (-76.28278864 36.83259999)	51710005000	HLTHOUT	ARTHRITIS	CrdPrv	Arthritis
VA	Virginia	Norfolk	51710	51710005800	Health Outcomes	Cancer (excluding skin cancer) among adults aged >=18 years	%	Crude prevalence	5.2	NA	NA	5	5.5	4591	POINT (-76.23866298 36.90781786)	51710005800	HLTHOUT	CANCER	CrdPrv	Cancer (except skin)
VA	Virginia	Norfolk	51710	51710006604	Health Outcomes	Cancer (excluding skin cancer) among adults aged >=18 years	%	Crude prevalence	6.2	NA	NA	6	6.5	1892	POINT (-76.1961695 36.92156559)	51710006604	HLTHOUT	CANCER	CrdPrv	Cancer (except skin)
VA	Virginia	Norfolk	51710	51710000202	Health Outcomes	All teeth lost among adults aged >=65 years	%	Crude prevalence	12.1	NA	NA	8	17.1	3869	POINT (-76.23904879 36.93745451)	51710000202	HLTHOUT	TEETHLOST	CrdPrv	All Teeth Lost
VA	Virginia	Norfolk	51710	51710004600	Health Outcomes	Coronary heart disease among adults aged >=18 years	%	Crude prevalence	6.9	NA	NA	6.3	7.5	2193	POINT (-76.25252421 36.8422434)	51710004600	HLTHOUT	CHD	CrdPrv	Coronary Heart Disease
VA	Virginia	Norfolk	51710	51710000500	Health Outcomes	Diagnosed diabetes among adults aged >=18 years	%	Crude prevalence	8.2	NA	NA	7.7	8.7	3181	POINT (-76.26320561 36.94746492)	51710000500	HLTHOUT	DIABETES	CrdPrv	Diabetes
VA	Virginia	Norfolk	51710	51710006604	Health Outcomes	High blood pressure among adults aged >=18 years	%	Crude prevalence	33.8	NA	NA	32.7	34.9	1892	POINT (-76.1961695 36.92156559)	51710006604	HLTHOUT	BPHIGH	CrdPrv	High Blood Pressure
VA	Virginia	Norfolk	51710	51710001400	Prevention	Mammography use among women aged 50-74 years	%	Crude prevalence	79.1	NA	NA	76.2	81.9	2470	POINT (-76.2672296 36.90800397)	51710001400	PREVENT	MAMMOUSE	CrdPrv	Mammography
VA	Virginia	Norfolk	51710	51710004700	Health Outcomes	Arthritis among adults aged >=18 years	%	Crude prevalence	7.1	NA	NA	6.5	7.8	2768	POINT (-76.26708391 36.84592943)	51710004700	HLTHOUT	ARTHRITIS	CrdPrv	Arthritis
VA	Virginia	Norfolk	51710	51710000800	Prevention	Visits to doctor for routine checkup within the past year among adults aged >=18 years	%	Crude prevalence	77.1	NA	NA	76.1	77.9	2075	POINT (-76.26881805 36.93878702)	51710000800	PREVENT	CHECKUP	CrdPrv	Annual Checkup
VA	Virginia	Norfolk	51710	51710006902	Health Outcomes	Coronary heart disease among adults aged >=18 years	%	Crude prevalence	7.1	NA	NA	6.3	7.9	2734	POINT (-76.1995336 36.8386001)	51710006902	HLTHOUT	CHD	CrdPrv	Coronary Heart Disease
VA	Virginia	Norfolk	51710	51710003200	Health Status	Mental health not good for >=14 days among adults aged >=18 years	%	Crude prevalence	17.4	NA	NA	16.1	18.7	2642	POINT (-76.26099194 36.87209972)	51710003200	HLTHSTAT	MHLTH	CrdPrv	Mental Health
VA	Virginia	Norfolk	51710	51710004900	Prevention	Older adult women aged >=65 years who are up to date on a core set of clinical preventive services: Flu shot past year, PPV shot ever, Colorectal cancer screening, and Mammogram past 2 years	%	Crude prevalence	40.8	NA	NA	33.9	47.2	3930	POINT (-76.28974606 36.85014723)	51710004900	PREVENT	COREW	CrdPrv	Core preventive services for older women
VA	Virginia	Norfolk	51710	51710003800	Health Risk Behaviors	Current smoking among adults aged >=18 years	%	Crude prevalence	9	NA	NA	6.6	13.6	22065	POINT (-76.3066606 36.86906456)	51710003800	RISKBEH	CSMOKING	CrdPrv	Current Smoking
VA	Virginia	Norfolk	51710	51710005500	Health Risk Behaviors	Current smoking among adults aged >=18 years	%	Crude prevalence	24.7	NA	NA	22.5	26.8	2855	POINT (-76.26143124 36.92347901)	51710005500	RISKBEH	CSMOKING	CrdPrv	Current Smoking
VA	Virginia	Norfolk	51710	51710003501	Health Outcomes	Depression among adults aged >=18 years	%	Crude prevalence	19.5	NA	NA	18.1	20.8	3419	POINT (-76.27659293 36.86156759)	51710003501	HLTHOUT	DEPRESSION	CrdPrv	Depression
VA	Virginia	Norfolk	51710	51710006606	Prevention	Taking medicine for high blood pressure control among adults aged >=18 years with high blood pressure	%	Crude prevalence	74.3	NA	NA	73.4	75.3	4177	POINT (-76.22590948 36.90958277)	51710006606	PREVENT	BPMED	CrdPrv	Taking BP Medication
VA	Virginia	Norfolk	51710	51710006605	Health Outcomes	Cancer (excluding skin cancer) among adults aged >=18 years	%	Crude prevalence	7.1	NA	NA	6.8	7.4	2672	POINT (-76.20449231 36.91253579)	51710006605	HLTHOUT	CANCER	CrdPrv	Cancer (except skin)
VA	Virginia	Norfolk	51710	51710001500	Health Outcomes	All teeth lost among adults aged >=65 years	%	Crude prevalence	8.2	NA	NA	5.1	12.3	1995	POINT (-76.28375154 36.91302891)	51710001500	HLTHOUT	TEETHLOST	CrdPrv	All Teeth Lost
VA	Virginia	Norfolk	51710	51710006605	Prevention	Cervical cancer screening among adult women aged 21-65 years	%	Crude prevalence	84.3	NA	NA	82.3	86.1	2672	POINT (-76.20449231 36.91253579)	51710006605	PREVENT	CERVICAL	CrdPrv	Cervical Cancer Screening
VA	Virginia	Norfolk	51710	51710002400	Health Status	Physical health not good for >=14 days among adults aged >=18 years	%	Crude prevalence	9.9	NA	NA	8.8	11.1	3461	POINT (-76.30969082 36.89706478)	51710002400	HLTHSTAT	PHLTH	CrdPrv	Physical Health
VA	Virginia	Norfolk	51710	51710002500	Health Status	Physical health not good for >=14 days among adults aged >=18 years	%	Crude prevalence	10.6	NA	NA	9.5	11.6	4748	POINT (-76.30738283 36.88245572)	51710002500	HLTHSTAT	PHLTH	CrdPrv	Physical Health
VA	Virginia	Norfolk	51710	51710002600	Health Status	Physical health not good for >=14 days among adults aged >=18 years	%	Crude prevalence	10.5	NA	NA	9.3	11.6	3835	POINT (-76.29714751 36.8858584)	51710002600	HLTHSTAT	PHLTH	CrdPrv	Physical Health
VA	Virginia	Norfolk	51710	51710005903	Health Outcomes	Current asthma among adults aged >=18 years	%	Crude prevalence	10.6	NA	NA	10.1	11	1623	POINT (-76.22241485 36.87803636)	51710005903	HLTHOUT	CASTHMA	CrdPrv	Current Asthma
VA	Virginia	Norfolk	51710	51710006601	Prevention	Visits to doctor for routine checkup within the past year among adults aged >=18 years	%	Crude prevalence	80.7	NA	NA	79.9	81.4	723	POINT (-76.22959011 36.92290144)	51710006601	PREVENT	CHECKUP	CrdPrv	Annual Checkup
VA	Virginia	Norfolk	51710	51710005601	Health Outcomes	Depression among adults aged >=18 years	%	Crude prevalence	21.7	NA	NA	20.9	22.5	3996	POINT (-76.237204 36.92869688)	51710005601	HLTHOUT	DEPRESSION	CrdPrv	Depression
VA	Virginia	Norfolk	51710	51710002200	Prevention	Older adult women aged >=65 years who are up to date on a core set of clinical preventive services: Flu shot past year, PPV shot ever, Colorectal cancer screening, and Mammogram past 2 years	%	Crude prevalence	43.7	NA	NA	39.4	47.8	1905	POINT (-76.28008644 36.89700155)	51710002200	PREVENT	COREW	CrdPrv	Core preventive services for older women
VA	Virginia	Norfolk	51710	51710003300	Health Status	Physical health not good for >=14 days among adults aged >=18 years	%	Crude prevalence	17.3	NA	NA	15.9	18.8	2651	POINT (-76.2535438 36.86666348)	51710003300	HLTHSTAT	PHLTH	CrdPrv	Physical Health
VA	Virginia	Norfolk	51710	51710000500	Prevention	Cervical cancer screening among adult women aged 21-65 years	%	Crude prevalence	83.9	NA	NA	81.9	85.7	3181	POINT (-76.26320561 36.94746492)	51710000500	PREVENT	CERVICAL	CrdPrv	Cervical Cancer Screening
VA	Virginia	Norfolk	51710	51710000300	Prevention	Cholesterol screening among adults aged >=18 years	%	Crude prevalence	87.9	NA	NA	87.8	88	2985	POINT (-76.25319205 36.95136103)	51710000300	PREVENT	CHOLSCREEN	CrdPrv	Cholesterol Screening
VA	Virginia	Norfolk	51710	51710001200	Health Status	Fair or poor self-rated health status among adults aged >=18 years	%	Crude prevalence	15.3	NA	NA	13.1	17.9	3490	POINT (-76.3044108 36.91089776)	51710001200	HLTHSTAT	GHLTH	CrdPrv	General Health
VA	Virginia	Norfolk	51710	51710004700	Health Risk Behaviors	Sleeping less than 7 hours among adults aged >=18 years	%	Crude prevalence	41.5	NA	NA	37.3	44.9	2768	POINT (-76.26708391 36.84592943)	51710004700	RISKBEH	SLEEP	CrdPrv	Sleep <7 hours
VA	Virginia	Norfolk	51710	51710006800	Health Outcomes	Coronary heart disease among adults aged >=18 years	%	Crude prevalence	5.4	NA	NA	4.9	5.9	1765	POINT (-76.193864 36.86497999)	51710006800	HLTHOUT	CHD	CrdPrv	Coronary Heart Disease
VA	Virginia	Norfolk	51710	51710002100	Health Outcomes	Cancer (excluding skin cancer) among adults aged >=18 years	%	Crude prevalence	9.6	NA	NA	9.2	10.1	1414	POINT (-76.26825771 36.88921971)	51710002100	HLTHOUT	CANCER	CrdPrv	Cancer (except skin)
VA	Virginia	Norfolk	51710	51710000800	Health Status	Mental health not good for >=14 days among adults aged >=18 years	%	Crude prevalence	16	NA	NA	14.7	17.4	2075	POINT (-76.26881805 36.93878702)	51710000800	HLTHSTAT	MHLTH	CrdPrv	Mental Health
VA	Virginia	Norfolk	51710	51710001200	Health Outcomes	Current asthma among adults aged >=18 years	%	Crude prevalence	9.2	NA	NA	8.7	9.8	3490	POINT (-76.3044108 36.91089776)	51710001200	HLTHOUT	CASTHMA	CrdPrv	Current Asthma
VA	Virginia	Norfolk	51710	51710006200	Health Outcomes	All teeth lost among adults aged >=65 years	%	Crude prevalence	15.5	NA	NA	11.3	20.1	3305	POINT (-76.21691302 36.87205539)	51710006200	HLTHOUT	TEETHLOST	CrdPrv	All Teeth Lost
VA	Virginia	Norfolk	51710	51710005701	Health Status	Physical health not good for >=14 days among adults aged >=18 years	%	Crude prevalence	15	NA	NA	14.3	15.7	4663	POINT (-76.2553866 36.91099182)	51710005701	HLTHSTAT	PHLTH	CrdPrv	Physical Health
VA	Virginia	Norfolk	51710	51710006607	Prevention	Visits to doctor for routine checkup within the past year among adults aged >=18 years	%	Crude prevalence	81.9	NA	NA	81.4	82.5	3030	POINT (-76.21658621 36.89678113)	51710006607	PREVENT	CHECKUP	CrdPrv	Annual Checkup
VA	Virginia	Norfolk	51710	51710005903	Prevention	Mammography use among women aged 50-74 years	%	Crude prevalence	79.7	NA	NA	77.5	81.7	1623	POINT (-76.22241485 36.87803636)	51710005903	PREVENT	MAMMOUSE	CrdPrv	Mammography
VA	Virginia	Norfolk	51710	51710006200	Prevention	Visits to dentist or dental clinic among adults aged >=18 years	%	Crude prevalence	63.2	NA	NA	60.4	65.7	3305	POINT (-76.21691302 36.87205539)	51710006200	PREVENT	DENTAL	CrdPrv	Dental Visit
VA	Virginia	Norfolk	51710	51710002700	Prevention	Older adult women aged >=65 years who are up to date on a core set of clinical preventive services: Flu shot past year, PPV shot ever, Colorectal cancer screening, and Mammogram past 2 years	%	Crude prevalence	28.4	NA	NA	24.7	32.6	2900	POINT (-76.29499413 36.87621432)	51710002700	PREVENT	COREW	CrdPrv	Core preventive services for older women
VA	Virginia	Norfolk	51710	51710003700	Health Outcomes	Chronic kidney disease among adults aged >=18 years	%	Crude prevalence	1.9	NA	NA	1.7	2	2166	POINT (-76.29670837 36.86892066)	51710003700	HLTHOUT	KIDNEY	CrdPrv	Chronic Kidney Disease
VA	Virginia	Norfolk	51710	51710000600	Prevention	Visits to doctor for routine checkup within the past year among adults aged >=18 years	%	Crude prevalence	78.1	NA	NA	77.3	78.9	4327	POINT (-76.253423 36.9404275)	51710000600	PREVENT	CHECKUP	CrdPrv	Annual Checkup
VA	Virginia	Norfolk	51710	51710006604	Health Outcomes	Depression among adults aged >=18 years	%	Crude prevalence	20.4	NA	NA	19.4	21.4	1892	POINT (-76.1961695 36.92156559)	51710006604	HLTHOUT	DEPRESSION	CrdPrv	Depression
VA	Virginia	Norfolk	51710	51710006603	Health Outcomes	Diagnosed diabetes among adults aged >=18 years	%	Crude prevalence	11.2	NA	NA	10.1	12	2400	POINT (-76.21016485 36.92172042)	51710006603	HLTHOUT	DIABETES	CrdPrv	Diabetes
VA	Virginia	Norfolk	51710	51710001500	Health Risk Behaviors	No leisure-time physical activity among adults aged >=18 years	%	Crude prevalence	19.4	NA	NA	17.5	21.3	1995	POINT (-76.28375154 36.91302891)	51710001500	RISKBEH	LPA	CrdPrv	Physical Inactivity
VA	Virginia	Norfolk	51710	51710006606	Prevention	Visits to doctor for routine checkup within the past year among adults aged >=18 years	%	Crude prevalence	80.7	NA	NA	80.1	81.3	4177	POINT (-76.22590948 36.90958277)	51710006606	PREVENT	CHECKUP	CrdPrv	Annual Checkup
VA	Virginia	Norfolk	51710	51710000902	Prevention	Fecal occult blood test, sigmoidoscopy, or colonoscopy among adults aged 50-75 years	%	Crude prevalence	57.8	NA	NA	54.4	61.9	3541	POINT (-76.30202349 36.93784894)	51710000902	PREVENT	COLON_SCREEN	CrdPrv	Colorectal Cancer Screening
VA	Virginia	Norfolk	51710	51710004002	Health Risk Behaviors	Current smoking among adults aged >=18 years	%	Crude prevalence	11	NA	NA	9	13.8	3097	POINT (-76.30109372 36.85947243)	51710004002	RISKBEH	CSMOKING	CrdPrv	Current Smoking
VA	Virginia	Norfolk	51710	51710003000	Health Outcomes	High cholesterol among adults aged >=18 years who have been screened in the past 5 years	%	Crude prevalence	29	NA	NA	28.2	29.8	1934	POINT (-76.26823836 36.8775901)	51710003000	HLTHOUT	HIGHCHOL	CrdPrv	High Cholesterol
VA	Virginia	Norfolk	51710	51710002900	Health Risk Behaviors	Sleeping less than 7 hours among adults aged >=18 years	%	Crude prevalence	46.4	NA	NA	45.2	47.6	3973	POINT (-76.28102761 36.87471555)	51710002900	RISKBEH	SLEEP	CrdPrv	Sleep <7 hours
VA	Virginia	Norfolk	51710	51710001600	Health Outcomes	Diagnosed diabetes among adults aged >=18 years	%	Crude prevalence	13.1	NA	NA	12.4	14	1678	POINT (-76.29253882 36.91607892)	51710001600	HLTHOUT	DIABETES	CrdPrv	Diabetes
VA	Virginia	Norfolk	51710	51710004002	Health Risk Behaviors	Binge drinking among adults aged >=18 years	%	Crude prevalence	20.5	NA	NA	19.7	21.3	3097	POINT (-76.30109372 36.85947243)	51710004002	RISKBEH	BINGE	CrdPrv	Binge Drinking
VA	Virginia	Norfolk	51710	51710002200	Health Outcomes	All teeth lost among adults aged >=65 years	%	Crude prevalence	6	NA	NA	3.9	8.9	1905	POINT (-76.28008644 36.89700155)	51710002200	HLTHOUT	TEETHLOST	CrdPrv	All Teeth Lost
VA	Virginia	Norfolk	51710	51710006800	Health Outcomes	Chronic kidney disease among adults aged >=18 years	%	Crude prevalence	2.7	NA	NA	2.6	2.9	1765	POINT (-76.193864 36.86497999)	51710006800	HLTHOUT	KIDNEY	CrdPrv	Chronic Kidney Disease
VA	Virginia	Norfolk	51710	51710002000	Health Outcomes	High blood pressure among adults aged >=18 years	%	Crude prevalence	34.2	NA	NA	32.8	35.5	1320	POINT (-76.26147458 36.89686213)	51710002000	HLTHOUT	BPHIGH	CrdPrv	High Blood Pressure
VA	Virginia	Norfolk	51710	51710005901	Prevention	Older adult men aged >=65 years who are up to date on a core set of clinical preventive services: Flu shot past year, PPV shot ever, Colorectal cancer screening	%	Crude prevalence	30	NA	NA	24.8	35.5	4678	POINT (-76.23404891 36.89658803)	51710005901	PREVENT	COREM	CrdPrv	Core preventive services for older men
VA	Virginia	Norfolk	51710	51710000600	Health Risk Behaviors	No leisure-time physical activity among adults aged >=18 years	%	Crude prevalence	27.5	NA	NA	25.1	29.9	4327	POINT (-76.253423 36.9404275)	51710000600	RISKBEH	LPA	CrdPrv	Physical Inactivity
VA	Virginia	Norfolk	51710	51710006502	Health Risk Behaviors	Binge drinking among adults aged >=18 years	%	Crude prevalence	20.3	NA	NA	19.6	20.9	2579	POINT (-76.18802269 36.92719523)	51710006502	RISKBEH	BINGE	CrdPrv	Binge Drinking
VA	Virginia	Norfolk	51710	51710000202	Health Risk Behaviors	Current smoking among adults aged >=18 years	%	Crude prevalence	18.3	NA	NA	16.1	20.3	3869	POINT (-76.23904879 36.93745451)	51710000202	RISKBEH	CSMOKING	CrdPrv	Current Smoking
VA	Virginia	Norfolk	51710	51710004300	Health Outcomes	High blood pressure among adults aged >=18 years	%	Crude prevalence	47.8	NA	NA	46.3	49.2	3499	POINT (-76.26511761 36.85525712)	51710004300	HLTHOUT	BPHIGH	CrdPrv	High Blood Pressure
VA	Virginia	Norfolk	51710	51710005901	Prevention	Cervical cancer screening among adult women aged 21-65 years	%	Crude prevalence	84.7	NA	NA	82.7	86.6	4678	POINT (-76.23404891 36.89658803)	51710005901	PREVENT	CERVICAL	CrdPrv	Cervical Cancer Screening
VA	Virginia	Norfolk	51710	51710006603	Health Outcomes	High blood pressure among adults aged >=18 years	%	Crude prevalence	35.9	NA	NA	34.7	37	2400	POINT (-76.21016485 36.92172042)	51710006603	HLTHOUT	BPHIGH	CrdPrv	High Blood Pressure
VA	Virginia	Norfolk	51710	51710005602	Prevention	Visits to dentist or dental clinic among adults aged >=18 years	%	Crude prevalence	63.2	NA	NA	59.9	66.4	3397	POINT (-76.24369829 36.91958478)	51710005602	PREVENT	DENTAL	CrdPrv	Dental Visit
VA	Virginia	Norfolk	51710	51710001700	Health Outcomes	Coronary heart disease among adults aged >=18 years	%	Crude prevalence	5.9	NA	NA	5.2	6.9	2246	POINT (-76.28225129 36.90521532)	51710001700	HLTHOUT	CHD	CrdPrv	Coronary Heart Disease
VA	Virginia	Norfolk	51710	51710002800	Prevention	Older adult men aged >=65 years who are up to date on a core set of clinical preventive services: Flu shot past year, PPV shot ever, Colorectal cancer screening	%	Crude prevalence	40.6	NA	NA	36.8	44.3	4151	POINT (-76.28510779 36.88518571)	51710002800	PREVENT	COREM	CrdPrv	Core preventive services for older men
VA	Virginia	Norfolk	51710	51710007002	Health Outcomes	Stroke among adults aged >=18 years	%	Crude prevalence	4.4	NA	NA	4	4.8	3559	POINT (-76.21770244 36.84569074)	51710007002	HLTHOUT	STROKE	CrdPrv	Stroke
VA	Virginia	Norfolk	51710	51710006501	Prevention	Current lack of health insurance among adults aged 18-64 years	%	Crude prevalence	15	NA	NA	12.8	17.6	2692	POINT (-76.2077331 36.93207317)	51710006501	PREVENT	ACCESS2	CrdPrv	Health Insurance
VA	Virginia	Norfolk	51710	51710004100	Health Outcomes	Depression among adults aged >=18 years	%	Crude prevalence	24.5	NA	NA	22.6	26.5	2029	POINT (-76.28300509 36.85689011)	51710004100	HLTHOUT	DEPRESSION	CrdPrv	Depression
VA	Virginia	Norfolk	51710	51710005100	Health Outcomes	High blood pressure among adults aged >=18 years	%	Crude prevalence	45.5	NA	NA	44	47	4522	POINT (-76.25961471 36.8317244)	51710005100	HLTHOUT	BPHIGH	CrdPrv	High Blood Pressure
VA	Virginia	Norfolk	51710	51710004400	Health Status	Physical health not good for >=14 days among adults aged >=18 years	%	Crude prevalence	14.4	NA	NA	12.7	16.2	1460	POINT (-76.25393447 36.85594681)	51710004400	HLTHSTAT	PHLTH	CrdPrv	Physical Health
VA	Virginia	Norfolk	51710	51710002400	Health Outcomes	Arthritis among adults aged >=18 years	%	Crude prevalence	22.7	NA	NA	21.4	23.9	3461	POINT (-76.30969082 36.89706478)	51710002400	HLTHOUT	ARTHRITIS	CrdPrv	Arthritis
VA	Virginia	Norfolk	51710	51710003300	Prevention	Visits to doctor for routine checkup within the past year among adults aged >=18 years	%	Crude prevalence	83.5	NA	NA	82.8	84.1	2651	POINT (-76.2535438 36.86666348)	51710003300	PREVENT	CHECKUP	CrdPrv	Annual Checkup
VA	Virginia	Norfolk	51710	51710004500	Health Outcomes	Stroke among adults aged >=18 years	%	Crude prevalence	5.4	NA	NA	4.8	6.2	1374	POINT (-76.25055325 36.84960713)	51710004500	HLTHOUT	STROKE	CrdPrv	Stroke
VA	Virginia	Norfolk	51710	51710006901	Health Risk Behaviors	Sleeping less than 7 hours among adults aged >=18 years	%	Crude prevalence	39.6	NA	NA	37.9	41	3384	POINT (-76.19874255 36.85420201)	51710006901	RISKBEH	SLEEP	CrdPrv	Sleep <7 hours
VA	Virginia	Norfolk	51710	51710005901	Health Outcomes	High cholesterol among adults aged >=18 years who have been screened in the past 5 years	%	Crude prevalence	24.8	NA	NA	24	25.5	4678	POINT (-76.23404891 36.89658803)	51710005901	HLTHOUT	HIGHCHOL	CrdPrv	High Cholesterol
VA	Virginia	Norfolk	51710	51710004400	Prevention	Visits to doctor for routine checkup within the past year among adults aged >=18 years	%	Crude prevalence	84.7	NA	NA	83.8	85.6	1460	POINT (-76.25393447 36.85594681)	51710004400	PREVENT	CHECKUP	CrdPrv	Annual Checkup
VA	Virginia	Norfolk	51710	51710007002	Prevention	Fecal occult blood test, sigmoidoscopy, or colonoscopy among adults aged 50-75 years	%	Crude prevalence	68.8	NA	NA	65.8	71.5	3559	POINT (-76.21770244 36.84569074)	51710007002	PREVENT	COLON_SCREEN	CrdPrv	Colorectal Cancer Screening
VA	Virginia	Norfolk	51710	51710000800	Health Outcomes	All teeth lost among adults aged >=65 years	%	Crude prevalence	11.3	NA	NA	7.6	15.9	2075	POINT (-76.26881805 36.93878702)	51710000800	HLTHOUT	TEETHLOST	CrdPrv	All Teeth Lost
VA	Virginia	Norfolk	51710	51710003000	Health Risk Behaviors	Binge drinking among adults aged >=18 years	%	Crude prevalence	19.4	NA	NA	18.8	20.1	1934	POINT (-76.26823836 36.8775901)	51710003000	RISKBEH	BINGE	CrdPrv	Binge Drinking
VA	Virginia	Norfolk	51710	51710006607	Prevention	Mammography use among women aged 50-74 years	%	Crude prevalence	80.2	NA	NA	77.7	82.4	3030	POINT (-76.21658621 36.89678113)	51710006607	PREVENT	MAMMOUSE	CrdPrv	Mammography
VA	Virginia	Norfolk	51710	51710005902	Health Outcomes	Cancer (excluding skin cancer) among adults aged >=18 years	%	Crude prevalence	5.5	NA	NA	5.3	5.7	3907	POINT (-76.2276269 36.88619237)	51710005902	HLTHOUT	CANCER	CrdPrv	Cancer (except skin)
VA	Virginia	Norfolk	51710	51710001300	Health Outcomes	Chronic kidney disease among adults aged >=18 years	%	Crude prevalence	2.4	NA	NA	2.3	2.6	2378	POINT (-76.28029637 36.91780115)	51710001300	HLTHOUT	KIDNEY	CrdPrv	Chronic Kidney Disease
VA	Virginia	Norfolk	51710	51710004300	Health Status	Mental health not good for >=14 days among adults aged >=18 years	%	Crude prevalence	20.4	NA	NA	18.5	22.3	3499	POINT (-76.26511761 36.85525712)	51710004300	HLTHSTAT	MHLTH	CrdPrv	Mental Health
VA	Virginia	Norfolk	51710	51710000202	Health Outcomes	High cholesterol among adults aged >=18 years who have been screened in the past 5 years	%	Crude prevalence	26.9	NA	NA	26.2	27.6	3869	POINT (-76.23904879 36.93745451)	51710000202	HLTHOUT	HIGHCHOL	CrdPrv	High Cholesterol
VA	Virginia	Norfolk	51710	51710002700	Prevention	Fecal occult blood test, sigmoidoscopy, or colonoscopy among adults aged 50-75 years	%	Crude prevalence	59.7	NA	NA	56.2	62.9	2900	POINT (-76.29499413 36.87621432)	51710002700	PREVENT	COLON_SCREEN	CrdPrv	Colorectal Cancer Screening
VA	Virginia	Norfolk	51710	51710006502	Prevention	Older adult men aged >=65 years who are up to date on a core set of clinical preventive services: Flu shot past year, PPV shot ever, Colorectal cancer screening	%	Crude prevalence	39.2	NA	NA	32.3	45.9	2579	POINT (-76.18802269 36.92719523)	51710006502	PREVENT	COREM	CrdPrv	Core preventive services for older men
VA	Virginia	Norfolk	51710	51710007001	Health Status	Physical health not good for >=14 days among adults aged >=18 years	%	Crude prevalence	9.9	NA	NA	9.1	10.8	1555	POINT (-76.21734423 36.86159155)	51710007001	HLTHSTAT	PHLTH	CrdPrv	Physical Health
VA	Virginia	Norfolk	51710	51710003501	Health Risk Behaviors	Binge drinking among adults aged >=18 years	%	Crude prevalence	12.9	NA	NA	12.2	13.6	3419	POINT (-76.27659293 36.86156759)	51710003501	RISKBEH	BINGE	CrdPrv	Binge Drinking
VA	Virginia	Norfolk	51710	51710005701	Health Outcomes	Arthritis among adults aged >=18 years	%	Crude prevalence	24.2	NA	NA	23.6	24.7	4663	POINT (-76.2553866 36.91099182)	51710005701	HLTHOUT	ARTHRITIS	CrdPrv	Arthritis
VA	Virginia	Norfolk	51710	51710000500	Health Outcomes	All teeth lost among adults aged >=65 years	%	Crude prevalence	14.6	NA	NA	9.9	20.7	3181	POINT (-76.26320561 36.94746492)	51710000500	HLTHOUT	TEETHLOST	CrdPrv	All Teeth Lost
VA	Virginia	Norfolk	51710	51710003200	Prevention	Cervical cancer screening among adult women aged 21-65 years	%	Crude prevalence	86.1	NA	NA	84.3	87.8	2642	POINT (-76.26099194 36.87209972)	51710003200	PREVENT	CERVICAL	CrdPrv	Cervical Cancer Screening
VA	Virginia	Norfolk	51710	51710002300	Health Outcomes	High cholesterol among adults aged >=18 years who have been screened in the past 5 years	%	Crude prevalence	27.3	NA	NA	26.4	28.2	2028	POINT (-76.2984604 36.897845)	51710002300	HLTHOUT	HIGHCHOL	CrdPrv	High Cholesterol
VA	Virginia	Norfolk	51710	51710006601	Health Status	Fair or poor self-rated health status among adults aged >=18 years	%	Crude prevalence	15.7	NA	NA	13.8	17.5	723	POINT (-76.22959011 36.92290144)	51710006601	HLTHSTAT	GHLTH	CrdPrv	General Health
VA	Virginia	Norfolk	51710	51710006100	Prevention	Visits to doctor for routine checkup within the past year among adults aged >=18 years	%	Crude prevalence	80.3	NA	NA	79.7	80.9	7740	POINT (-76.24276354 36.87392642)	51710006100	PREVENT	CHECKUP	CrdPrv	Annual Checkup
VA	Virginia	Norfolk	51710	51710001400	Health Outcomes	Arthritis among adults aged >=18 years	%	Crude prevalence	32.5	NA	NA	31.3	33.7	2470	POINT (-76.2672296 36.90800397)	51710001400	HLTHOUT	ARTHRITIS	CrdPrv	Arthritis
VA	Virginia	Norfolk	51710	51710006100	Prevention	Older adult women aged >=65 years who are up to date on a core set of clinical preventive services: Flu shot past year, PPV shot ever, Colorectal cancer screening, and Mammogram past 2 years	%	Crude prevalence	33.8	NA	NA	29.6	38.3	7740	POINT (-76.24276354 36.87392642)	51710006100	PREVENT	COREW	CrdPrv	Core preventive services for older women
VA	Virginia	Norfolk	51710	51710006000	Health Outcomes	High blood pressure among adults aged >=18 years	%	Crude prevalence	34.8	NA	NA	33.8	35.7	3578	POINT (-76.24314779 36.88692542)	51710006000	HLTHOUT	BPHIGH	CrdPrv	High Blood Pressure
VA	Virginia	Norfolk	51710	51710004100	Prevention	Older adult women aged >=65 years who are up to date on a core set of clinical preventive services: Flu shot past year, PPV shot ever, Colorectal cancer screening, and Mammogram past 2 years	%	Crude prevalence	21.3	NA	NA	16.7	26.5	2029	POINT (-76.28300509 36.85689011)	51710004100	PREVENT	COREW	CrdPrv	Core preventive services for older women
VA	Virginia	Norfolk	51710	51710006800	Health Outcomes	Stroke among adults aged >=18 years	%	Crude prevalence	3.2	NA	NA	2.8	3.5	1765	POINT (-76.193864 36.86497999)	51710006800	HLTHOUT	STROKE	CrdPrv	Stroke
VA	Virginia	Norfolk	51710	51710004400	Health Outcomes	Chronic kidney disease among adults aged >=18 years	%	Crude prevalence	3.9	NA	NA	3.6	4.2	1460	POINT (-76.25393447 36.85594681)	51710004400	HLTHOUT	KIDNEY	CrdPrv	Chronic Kidney Disease
VA	Virginia	Norfolk	51710	51710006606	Health Outcomes	Chronic kidney disease among adults aged >=18 years	%	Crude prevalence	2.9	NA	NA	2.7	3.1	4177	POINT (-76.22590948 36.90958277)	51710006606	HLTHOUT	KIDNEY	CrdPrv	Chronic Kidney Disease
VA	Virginia	Norfolk	51710	51710001100	Health Status	Physical health not good for >=14 days among adults aged >=18 years	%	Crude prevalence	12.2	NA	NA	11.4	13.1	2593	POINT (-76.31191959 36.92979392)	51710001100	HLTHSTAT	PHLTH	CrdPrv	Physical Health
VA	Virginia	Norfolk	51710	51710006902	Prevention	Mammography use among women aged 50-74 years	%	Crude prevalence	79.7	NA	NA	76.3	82.6	2734	POINT (-76.1995336 36.8386001)	51710006902	PREVENT	MAMMOUSE	CrdPrv	Mammography
VA	Virginia	Norfolk	51710	51710003100	Prevention	Visits to doctor for routine checkup within the past year among adults aged >=18 years	%	Crude prevalence	81.7	NA	NA	81.1	82.3	3116	POINT (-76.25701303 36.88196157)	51710003100	PREVENT	CHECKUP	CrdPrv	Annual Checkup
VA	Virginia	Norfolk	51710	51710006901	Health Outcomes	High cholesterol among adults aged >=18 years who have been screened in the past 5 years	%	Crude prevalence	26.4	NA	NA	25.9	27.1	3384	POINT (-76.19874255 36.85420201)	51710006901	HLTHOUT	HIGHCHOL	CrdPrv	High Cholesterol
VA	Virginia	Norfolk	51710	51710004001	Health Outcomes	Depression among adults aged >=18 years	%	Crude prevalence	18.5	NA	NA	17.5	19.7	1037	POINT (-76.29183834 36.85983829)	51710004001	HLTHOUT	DEPRESSION	CrdPrv	Depression
VA	Virginia	Norfolk	51710	51710004800	Health Outcomes	Obesity among adults aged >=18 years	%	Crude prevalence	52.5	NA	NA	50.8	54.1	1402	POINT (-76.28026309 36.84420395)	51710004800	HLTHOUT	OBESITY	CrdPrv	Obesity
VA	Virginia	Norfolk	51710	51710003200	Health Outcomes	Current asthma among adults aged >=18 years	%	Crude prevalence	11.2	NA	NA	10.6	11.9	2642	POINT (-76.26099194 36.87209972)	51710003200	HLTHOUT	CASTHMA	CrdPrv	Current Asthma
VA	Virginia	Norfolk	51710	51710002100	Health Risk Behaviors	Sleeping less than 7 hours among adults aged >=18 years	%	Crude prevalence	32.7	NA	NA	31.3	34.1	1414	POINT (-76.26825771 36.88921971)	51710002100	RISKBEH	SLEEP	CrdPrv	Sleep <7 hours
VA	Virginia	Norfolk	51710	51710007002	Prevention	Cholesterol screening among adults aged >=18 years	%	Crude prevalence	90.5	NA	NA	90	90.9	3559	POINT (-76.21770244 36.84569074)	51710007002	PREVENT	CHOLSCREEN	CrdPrv	Cholesterol Screening
VA	Virginia	Norfolk	51710	51710002700	Health Status	Mental health not good for >=14 days among adults aged >=18 years	%	Crude prevalence	19.8	NA	NA	18.8	20.8	2900	POINT (-76.29499413 36.87621432)	51710002700	HLTHSTAT	MHLTH	CrdPrv	Mental Health
VA	Virginia	Norfolk	51710	51710006400	Prevention	Older adult men aged >=65 years who are up to date on a core set of clinical preventive services: Flu shot past year, PPV shot ever, Colorectal cancer screening	%	Crude prevalence	33.4	NA	NA	28.3	39.4	3277	POINT (-76.2350247 36.84692188)	51710006400	PREVENT	COREM	CrdPrv	Core preventive services for older men
VA	Virginia	Norfolk	51710	51710001100	Health Outcomes	Chronic kidney disease among adults aged >=18 years	%	Crude prevalence	2.3	NA	NA	2.2	2.4	2593	POINT (-76.31191959 36.92979392)	51710001100	HLTHOUT	KIDNEY	CrdPrv	Chronic Kidney Disease
VA	Virginia	Norfolk	51710	51710000400	Health Outcomes	Chronic obstructive pulmonary disease among adults aged >=18 years	%	Crude prevalence	6.7	NA	NA	5.7	7.8	3241	POINT (-76.28108443 36.96558599)	51710000400	HLTHOUT	COPD	CrdPrv	COPD
VA	Virginia	Norfolk	51710	51710003700	Health Risk Behaviors	Binge drinking among adults aged >=18 years	%	Crude prevalence	23.5	NA	NA	22.4	24.6	2166	POINT (-76.29670837 36.86892066)	51710003700	RISKBEH	BINGE	CrdPrv	Binge Drinking
VA	Virginia	Norfolk	51710	51710002600	Health Outcomes	Coronary heart disease among adults aged >=18 years	%	Crude prevalence	2.2	NA	NA	2	2.3	3835	POINT (-76.29714751 36.8858584)	51710002600	HLTHOUT	CHD	CrdPrv	Coronary Heart Disease
VA	Virginia	Norfolk	51710	51710006603	Prevention	Fecal occult blood test, sigmoidoscopy, or colonoscopy among adults aged 50-75 years	%	Crude prevalence	66.1	NA	NA	62.8	69.3	2400	POINT (-76.21016485 36.92172042)	51710006603	PREVENT	COLON_SCREEN	CrdPrv	Colorectal Cancer Screening
VA	Virginia	Norfolk	51710	51710005903	Health Risk Behaviors	No leisure-time physical activity among adults aged >=18 years	%	Crude prevalence	32.1	NA	NA	30.3	33.9	1623	POINT (-76.22241485 36.87803636)	51710005903	RISKBEH	LPA	CrdPrv	Physical Inactivity
VA	Virginia	Norfolk	51710	51710004200	Prevention	Visits to dentist or dental clinic among adults aged >=18 years	%	Crude prevalence	33.3	NA	NA	28.8	38.3	1744	POINT (-76.27705907 36.8525619)	51710004200	PREVENT	DENTAL	CrdPrv	Dental Visit
VA	Virginia	Norfolk	51710	51710002600	Health Risk Behaviors	Sleeping less than 7 hours among adults aged >=18 years	%	Crude prevalence	40.8	NA	NA	37.4	42.9	3835	POINT (-76.29714751 36.8858584)	51710002600	RISKBEH	SLEEP	CrdPrv	Sleep <7 hours
VA	Virginia	Norfolk	51710	51710003000	Health Outcomes	High blood pressure among adults aged >=18 years	%	Crude prevalence	32.8	NA	NA	31.5	34	1934	POINT (-76.26823836 36.8775901)	51710003000	HLTHOUT	BPHIGH	CrdPrv	High Blood Pressure
VA	Virginia	Norfolk	51710	51710006601	Prevention	Cholesterol screening among adults aged >=18 years	%	Crude prevalence	89.2	NA	NA	88.6	89.7	723	POINT (-76.22959011 36.92290144)	51710006601	PREVENT	CHOLSCREEN	CrdPrv	Cholesterol Screening
VA	Virginia	Norfolk	51710	51710002100	Health Outcomes	Chronic obstructive pulmonary disease among adults aged >=18 years	%	Crude prevalence	8.6	NA	NA	7	10.5	1414	POINT (-76.26825771 36.88921971)	51710002100	HLTHOUT	COPD	CrdPrv	COPD
VA	Virginia	Norfolk	51710	51710006400	Health Status	Physical health not good for >=14 days among adults aged >=18 years	%	Crude prevalence	15.4	NA	NA	14.1	16.9	3277	POINT (-76.2350247 36.84692188)	51710006400	HLTHSTAT	PHLTH	CrdPrv	Physical Health
VA	Virginia	Norfolk	51710	51710005702	Health Outcomes	Stroke among adults aged >=18 years	%	Crude prevalence	5.7	NA	NA	5	6.3	2602	POINT (-76.24971851 36.89818847)	51710005702	HLTHOUT	STROKE	CrdPrv	Stroke
VA	Virginia	Norfolk	51710	51710001200	Health Outcomes	Arthritis among adults aged >=18 years	%	Crude prevalence	22.4	NA	NA	21.3	23.5	3490	POINT (-76.3044108 36.91089776)	51710001200	HLTHOUT	ARTHRITIS	CrdPrv	Arthritis
VA	Virginia	Norfolk	51710	51710000700	Health Outcomes	Coronary heart disease among adults aged >=18 years	%	Crude prevalence	4.6	NA	NA	4.2	5	2864	POINT (-76.2537628 36.93309729)	51710000700	HLTHOUT	CHD	CrdPrv	Coronary Heart Disease
VA	Virginia	Norfolk	51710	51710003400	Prevention	Visits to dentist or dental clinic among adults aged >=18 years	%	Crude prevalence	48.2	NA	NA	43.8	53.1	2068	POINT (-76.26703827 36.86517359)	51710003400	PREVENT	DENTAL	CrdPrv	Dental Visit
VA	Virginia	Norfolk	51710	51710000700	Health Outcomes	Diagnosed diabetes among adults aged >=18 years	%	Crude prevalence	8	NA	NA	7.5	8.6	2864	POINT (-76.2537628 36.93309729)	51710000700	HLTHOUT	DIABETES	CrdPrv	Diabetes
VA	Virginia	Norfolk	51710	51710000100	Prevention	Visits to dentist or dental clinic among adults aged >=18 years	%	Crude prevalence	62.9	NA	NA	60	66.1	2356	POINT (-76.22324269 36.93630231)	51710000100	PREVENT	DENTAL	CrdPrv	Dental Visit
VA	Virginia	Norfolk	51710	51710003800	Prevention	Taking medicine for high blood pressure control among adults aged >=18 years with high blood pressure	%	Crude prevalence	36.8	NA	NA	34.7	38.4	22065	POINT (-76.3066606 36.86906456)	51710003800	PREVENT	BPMED	CrdPrv	Taking BP Medication
VA	Virginia	Norfolk	51710	51710003100	Prevention	Taking medicine for high blood pressure control among adults aged >=18 years with high blood pressure	%	Crude prevalence	76.3	NA	NA	75.4	77.1	3116	POINT (-76.25701303 36.88196157)	51710003100	PREVENT	BPMED	CrdPrv	Taking BP Medication
VA	Virginia	Norfolk	51710	51710003100	Health Status	Physical health not good for >=14 days among adults aged >=18 years	%	Crude prevalence	14.7	NA	NA	13.6	15.8	3116	POINT (-76.25701303 36.88196157)	51710003100	HLTHSTAT	PHLTH	CrdPrv	Physical Health
VA	Virginia	Norfolk	51710	51710006605	Prevention	Fecal occult blood test, sigmoidoscopy, or colonoscopy among adults aged 50-75 years	%	Crude prevalence	66.4	NA	NA	62.6	69.2	2672	POINT (-76.20449231 36.91253579)	51710006605	PREVENT	COLON_SCREEN	CrdPrv	Colorectal Cancer Screening
VA	Virginia	Norfolk	51710	51710006800	Prevention	Fecal occult blood test, sigmoidoscopy, or colonoscopy among adults aged 50-75 years	%	Crude prevalence	65.4	NA	NA	62	68.5	1765	POINT (-76.193864 36.86497999)	51710006800	PREVENT	COLON_SCREEN	CrdPrv	Colorectal Cancer Screening
VA	Virginia	Norfolk	51710	51710001200	Health Outcomes	Diagnosed diabetes among adults aged >=18 years	%	Crude prevalence	7.9	NA	NA	7	8.7	3490	POINT (-76.3044108 36.91089776)	51710001200	HLTHOUT	DIABETES	CrdPrv	Diabetes
VA	Virginia	Norfolk	51710	51710004600	Health Outcomes	Depression among adults aged >=18 years	%	Crude prevalence	20.1	NA	NA	18.9	21.5	2193	POINT (-76.25252421 36.8422434)	51710004600	HLTHOUT	DEPRESSION	CrdPrv	Depression
VA	Virginia	Norfolk	51710	51710001200	Health Outcomes	Stroke among adults aged >=18 years	%	Crude prevalence	2.7	NA	NA	2.4	3.1	3490	POINT (-76.3044108 36.91089776)	51710001200	HLTHOUT	STROKE	CrdPrv	Stroke
VA	Virginia	Norfolk	51710	51710000300	Health Outcomes	Depression among adults aged >=18 years	%	Crude prevalence	19.6	NA	NA	18.5	20.6	2985	POINT (-76.25319205 36.95136103)	51710000300	HLTHOUT	DEPRESSION	CrdPrv	Depression
VA	Virginia	Norfolk	51710	51710004600	Health Risk Behaviors	Sleeping less than 7 hours among adults aged >=18 years	%	Crude prevalence	47.8	NA	NA	46.2	49.5	2193	POINT (-76.25252421 36.8422434)	51710004600	RISKBEH	SLEEP	CrdPrv	Sleep <7 hours
VA	Virginia	Norfolk	51710	51710003501	Health Outcomes	Cancer (excluding skin cancer) among adults aged >=18 years	%	Crude prevalence	5.1	NA	NA	4.9	5.4	3419	POINT (-76.27659293 36.86156759)	51710003501	HLTHOUT	CANCER	CrdPrv	Cancer (except skin)
VA	Virginia	Norfolk	51710	51710000400	Prevention	Visits to doctor for routine checkup within the past year among adults aged >=18 years	%	Crude prevalence	77.2	NA	NA	76.1	78.1	3241	POINT (-76.28108443 36.96558599)	51710000400	PREVENT	CHECKUP	CrdPrv	Annual Checkup
VA	Virginia	Norfolk	51710	51710000201	Prevention	Cholesterol screening among adults aged >=18 years	%	Crude prevalence	85	NA	NA	84.7	85.4	2742	POINT (-76.23748996 36.94398512)	51710000201	PREVENT	CHOLSCREEN	CrdPrv	Cholesterol Screening
VA	Virginia	Norfolk	51710	51710006502	Health Outcomes	High blood pressure among adults aged >=18 years	%	Crude prevalence	29.2	NA	NA	28	30.4	2579	POINT (-76.18802269 36.92719523)	51710006502	HLTHOUT	BPHIGH	CrdPrv	High Blood Pressure
VA	Virginia	Norfolk	51710	51710004600	Prevention	Taking medicine for high blood pressure control among adults aged >=18 years with high blood pressure	%	Crude prevalence	75.8	NA	NA	74.8	77	2193	POINT (-76.25252421 36.8422434)	51710004600	PREVENT	BPMED	CrdPrv	Taking BP Medication
VA	Virginia	Norfolk	51710	51710006200	Health Outcomes	Arthritis among adults aged >=18 years	%	Crude prevalence	25.3	NA	NA	24.5	26.1	3305	POINT (-76.21691302 36.87205539)	51710006200	HLTHOUT	ARTHRITIS	CrdPrv	Arthritis
VA	Virginia	Norfolk	51710	51710005000	Health Outcomes	Chronic kidney disease among adults aged >=18 years	%	Crude prevalence	5	NA	NA	4.7	5.4	3271	POINT (-76.28278864 36.83259999)	51710005000	HLTHOUT	KIDNEY	CrdPrv	Chronic Kidney Disease
VA	Virginia	Norfolk	51710	51710002600	Health Risk Behaviors	No leisure-time physical activity among adults aged >=18 years	%	Crude prevalence	27	NA	NA	23.6	30.2	3835	POINT (-76.29714751 36.8858584)	51710002600	RISKBEH	LPA	CrdPrv	Physical Inactivity
VA	Virginia	Norfolk	51710	51710006606	Prevention	Current lack of health insurance among adults aged 18-64 years	%	Crude prevalence	14.6	NA	NA	12.5	16.8	4177	POINT (-76.22590948 36.90958277)	51710006606	PREVENT	ACCESS2	CrdPrv	Health Insurance
VA	Virginia	Norfolk	51710	51710005500	Health Status	Fair or poor self-rated health status among adults aged >=18 years	%	Crude prevalence	24.9	NA	NA	22.8	27.1	2855	POINT (-76.26143124 36.92347901)	51710005500	HLTHSTAT	GHLTH	CrdPrv	General Health
VA	Virginia	Norfolk	51710	51710005601	Health Outcomes	Current asthma among adults aged >=18 years	%	Crude prevalence	9.4	NA	NA	9.1	9.8	3996	POINT (-76.237204 36.92869688)	51710005601	HLTHOUT	CASTHMA	CrdPrv	Current Asthma
VA	Virginia	Norfolk	51710	51710003800	Prevention	Fecal occult blood test, sigmoidoscopy, or colonoscopy among adults aged 50-75 years	%	Crude prevalence	72.2	NA	NA	67.9	75.1	22065	POINT (-76.3066606 36.86906456)	51710003800	PREVENT	COLON_SCREEN	CrdPrv	Colorectal Cancer Screening
VA	Virginia	Norfolk	51710	51710005903	Prevention	Visits to doctor for routine checkup within the past year among adults aged >=18 years	%	Crude prevalence	79.8	NA	NA	79.1	80.4	1623	POINT (-76.22241485 36.87803636)	51710005903	PREVENT	CHECKUP	CrdPrv	Annual Checkup
VA	Virginia	Norfolk	51710	51710005500	Health Outcomes	Coronary heart disease among adults aged >=18 years	%	Crude prevalence	5.4	NA	NA	5.1	5.8	2855	POINT (-76.26143124 36.92347901)	51710005500	HLTHOUT	CHD	CrdPrv	Coronary Heart Disease
VA	Virginia	Norfolk	51710	51710006901	Prevention	Older adult men aged >=65 years who are up to date on a core set of clinical preventive services: Flu shot past year, PPV shot ever, Colorectal cancer screening	%	Crude prevalence	39.2	NA	NA	34.4	44.1	3384	POINT (-76.19874255 36.85420201)	51710006901	PREVENT	COREM	CrdPrv	Core preventive services for older men
VA	Virginia	Norfolk	51710	51710006601	Health Outcomes	Cancer (excluding skin cancer) among adults aged >=18 years	%	Crude prevalence	7.2	NA	NA	6.9	7.6	723	POINT (-76.22959011 36.92290144)	51710006601	HLTHOUT	CANCER	CrdPrv	Cancer (except skin)
VA	Virginia	Norfolk	51710	51710006602	Health Outcomes	Depression among adults aged >=18 years	%	Crude prevalence	20.9	NA	NA	19.7	22.2	2441	POINT (-76.22082966 36.92333687)	51710006602	HLTHOUT	DEPRESSION	CrdPrv	Depression
VA	Virginia	Norfolk	51710	51710001100	Prevention	Visits to dentist or dental clinic among adults aged >=18 years	%	Crude prevalence	56.6	NA	NA	52.6	60.3	2593	POINT (-76.31191959 36.92979392)	51710001100	PREVENT	DENTAL	CrdPrv	Dental Visit
VA	Virginia	Norfolk	51710	51710006901	Health Risk Behaviors	Current smoking among adults aged >=18 years	%	Crude prevalence	17.3	NA	NA	15.3	19.2	3384	POINT (-76.19874255 36.85420201)	51710006901	RISKBEH	CSMOKING	CrdPrv	Current Smoking
VA	Virginia	Norfolk	51710	51710002000	Health Outcomes	Diagnosed diabetes among adults aged >=18 years	%	Crude prevalence	9.7	NA	NA	9	10.5	1320	POINT (-76.26147458 36.89686213)	51710002000	HLTHOUT	DIABETES	CrdPrv	Diabetes
VA	Virginia	Norfolk	51710	51710003300	Health Outcomes	High blood pressure among adults aged >=18 years	%	Crude prevalence	45.6	NA	NA	44.3	46.7	2651	POINT (-76.2535438 36.86666348)	51710003300	HLTHOUT	BPHIGH	CrdPrv	High Blood Pressure
VA	Virginia	Norfolk	51710	51710006000	Health Outcomes	All teeth lost among adults aged >=65 years	%	Crude prevalence	16	NA	NA	11.5	20.8	3578	POINT (-76.24314779 36.88692542)	51710006000	HLTHOUT	TEETHLOST	CrdPrv	All Teeth Lost
VA	Virginia	Norfolk	51710	51710001300	Prevention	Older adult men aged >=65 years who are up to date on a core set of clinical preventive services: Flu shot past year, PPV shot ever, Colorectal cancer screening	%	Crude prevalence	37.1	NA	NA	32.6	41.9	2378	POINT (-76.28029637 36.91780115)	51710001300	PREVENT	COREM	CrdPrv	Core preventive services for older men
VA	Virginia	Norfolk	51710	51710005702	Prevention	Mammography use among women aged 50-74 years	%	Crude prevalence	84.1	NA	NA	81.5	86.5	2602	POINT (-76.24971851 36.89818847)	51710005702	PREVENT	MAMMOUSE	CrdPrv	Mammography
VA	Virginia	Norfolk	51710	51710002500	Prevention	Current lack of health insurance among adults aged 18-64 years	%	Crude prevalence	15.5	NA	NA	13	19.5	4748	POINT (-76.30738283 36.88245572)	51710002500	PREVENT	ACCESS2	CrdPrv	Health Insurance
VA	Virginia	Norfolk	51710	51710005800	Health Outcomes	Obesity among adults aged >=18 years	%	Crude prevalence	39.5	NA	NA	38.1	40.9	4591	POINT (-76.23866298 36.90781786)	51710005800	HLTHOUT	OBESITY	CrdPrv	Obesity
VA	Virginia	Norfolk	51710	51710001200	Prevention	Mammography use among women aged 50-74 years	%	Crude prevalence	80.5	NA	NA	76.9	83.7	3490	POINT (-76.3044108 36.91089776)	51710001200	PREVENT	MAMMOUSE	CrdPrv	Mammography
VA	Virginia	Norfolk	51710	51710003200	Prevention	Visits to dentist or dental clinic among adults aged >=18 years	%	Crude prevalence	56.9	NA	NA	53.4	59.8	2642	POINT (-76.26099194 36.87209972)	51710003200	PREVENT	DENTAL	CrdPrv	Dental Visit
VA	Virginia	Norfolk	51710	51710000300	Health Risk Behaviors	No leisure-time physical activity among adults aged >=18 years	%	Crude prevalence	23	NA	NA	20.8	25.3	2985	POINT (-76.25319205 36.95136103)	51710000300	RISKBEH	LPA	CrdPrv	Physical Inactivity
VA	Virginia	Norfolk	51710	51710005702	Health Outcomes	High blood pressure among adults aged >=18 years	%	Crude prevalence	45.5	NA	NA	44.3	46.5	2602	POINT (-76.24971851 36.89818847)	51710005702	HLTHOUT	BPHIGH	CrdPrv	High Blood Pressure
VA	Virginia	Norfolk	51710	51710002100	Health Outcomes	Arthritis among adults aged >=18 years	%	Crude prevalence	32.8	NA	NA	31.3	34.4	1414	POINT (-76.26825771 36.88921971)	51710002100	HLTHOUT	ARTHRITIS	CrdPrv	Arthritis
VA	Virginia	Norfolk	51710	51710002200	Health Status	Physical health not good for >=14 days among adults aged >=18 years	%	Crude prevalence	9.3	NA	NA	8.3	10.3	1905	POINT (-76.28008644 36.89700155)	51710002200	HLTHSTAT	PHLTH	CrdPrv	Physical Health
VA	Virginia	Norfolk	51710	51710000500	Prevention	Fecal occult blood test, sigmoidoscopy, or colonoscopy among adults aged 50-75 years	%	Crude prevalence	62	NA	NA	57.3	65.5	3181	POINT (-76.26320561 36.94746492)	51710000500	PREVENT	COLON_SCREEN	CrdPrv	Colorectal Cancer Screening
VA	Virginia	Norfolk	51710	51710005701	Health Risk Behaviors	No leisure-time physical activity among adults aged >=18 years	%	Crude prevalence	33.7	NA	NA	32.1	35.2	4663	POINT (-76.2553866 36.91099182)	51710005701	RISKBEH	LPA	CrdPrv	Physical Inactivity
VA	Virginia	Norfolk	51710	51710006200	Health Outcomes	High cholesterol among adults aged >=18 years who have been screened in the past 5 years	%	Crude prevalence	28.8	NA	NA	28.1	29.4	3305	POINT (-76.21691302 36.87205539)	51710006200	HLTHOUT	HIGHCHOL	CrdPrv	High Cholesterol
VA	Virginia	Norfolk	51710	51710005903	Health Risk Behaviors	Sleeping less than 7 hours among adults aged >=18 years	%	Crude prevalence	41.4	NA	NA	40.6	42.1	1623	POINT (-76.22241485 36.87803636)	51710005903	RISKBEH	SLEEP	CrdPrv	Sleep <7 hours
VA	Virginia	Norfolk	51710	51710003200	Prevention	Fecal occult blood test, sigmoidoscopy, or colonoscopy among adults aged 50-75 years	%	Crude prevalence	62.5	NA	NA	58.8	65.8	2642	POINT (-76.26099194 36.87209972)	51710003200	PREVENT	COLON_SCREEN	CrdPrv	Colorectal Cancer Screening
VA	Virginia	Norfolk	51710	51710001300	Health Outcomes	High blood pressure among adults aged >=18 years	%	Crude prevalence	29.1	NA	NA	28.3	29.9	2378	POINT (-76.28029637 36.91780115)	51710001300	HLTHOUT	BPHIGH	CrdPrv	High Blood Pressure
VA	Virginia	Norfolk	51710	51710006902	Health Outcomes	Depression among adults aged >=18 years	%	Crude prevalence	19.1	NA	NA	18	20.2	2734	POINT (-76.1995336 36.8386001)	51710006902	HLTHOUT	DEPRESSION	CrdPrv	Depression
VA	Virginia	Norfolk	51710	51710000800	Health Outcomes	High cholesterol among adults aged >=18 years who have been screened in the past 5 years	%	Crude prevalence	24.1	NA	NA	23.5	24.7	2075	POINT (-76.26881805 36.93878702)	51710000800	HLTHOUT	HIGHCHOL	CrdPrv	High Cholesterol
VA	Virginia	Norfolk	51710	51710004200	Health Outcomes	Chronic kidney disease among adults aged >=18 years	%	Crude prevalence	7.3	NA	NA	6.7	7.9	1744	POINT (-76.27705907 36.8525619)	51710004200	HLTHOUT	KIDNEY	CrdPrv	Chronic Kidney Disease
VA	Virginia	Norfolk	51710	51710005902	Health Status	Mental health not good for >=14 days among adults aged >=18 years	%	Crude prevalence	16.3	NA	NA	15.2	17.5	3907	POINT (-76.2276269 36.88619237)	51710005902	HLTHSTAT	MHLTH	CrdPrv	Mental Health
VA	Virginia	Norfolk	51710	51710003000	Health Status	Mental health not good for >=14 days among adults aged >=18 years	%	Crude prevalence	14.1	NA	NA	12.9	15.4	1934	POINT (-76.26823836 36.8775901)	51710003000	HLTHSTAT	MHLTH	CrdPrv	Mental Health
VA	Virginia	Norfolk	51710	51710002500	Prevention	Older adult men aged >=65 years who are up to date on a core set of clinical preventive services: Flu shot past year, PPV shot ever, Colorectal cancer screening	%	Crude prevalence	28.4	NA	NA	24.2	32.9	4748	POINT (-76.30738283 36.88245572)	51710002500	PREVENT	COREM	CrdPrv	Core preventive services for older men
VA	Virginia	Norfolk	51710	51710000600	Prevention	Older adult men aged >=65 years who are up to date on a core set of clinical preventive services: Flu shot past year, PPV shot ever, Colorectal cancer screening	%	Crude prevalence	38	NA	NA	32.6	43.8	4327	POINT (-76.253423 36.9404275)	51710000600	PREVENT	COREM	CrdPrv	Core preventive services for older men
VA	Virginia	Norfolk	51710	51710006501	Health Outcomes	Arthritis among adults aged >=18 years	%	Crude prevalence	19.1	NA	NA	18.2	19.9	2692	POINT (-76.2077331 36.93207317)	51710006501	HLTHOUT	ARTHRITIS	CrdPrv	Arthritis
VA	Virginia	Norfolk	51710	51710003000	Health Outcomes	Arthritis among adults aged >=18 years	%	Crude prevalence	24	NA	NA	22.9	25.1	1934	POINT (-76.26823836 36.8775901)	51710003000	HLTHOUT	ARTHRITIS	CrdPrv	Arthritis
VA	Virginia	Norfolk	51710	51710000700	Prevention	Taking medicine for high blood pressure control among adults aged >=18 years with high blood pressure	%	Crude prevalence	71.3	NA	NA	70.1	72.4	2864	POINT (-76.2537628 36.93309729)	51710000700	PREVENT	BPMED	CrdPrv	Taking BP Medication
VA	Virginia	Norfolk	51710	51710000100	Health Outcomes	All teeth lost among adults aged >=65 years	%	Crude prevalence	14.7	NA	NA	9.3	21.1	2356	POINT (-76.22324269 36.93630231)	51710000100	HLTHOUT	TEETHLOST	CrdPrv	All Teeth Lost
VA	Virginia	Norfolk	51710	51710001700	Health Outcomes	All teeth lost among adults aged >=65 years	%	Crude prevalence	11.7	NA	NA	6	21.1	2246	POINT (-76.28225129 36.90521532)	51710001700	HLTHOUT	TEETHLOST	CrdPrv	All Teeth Lost
VA	Virginia	Norfolk	51710	51710001400	Health Risk Behaviors	No leisure-time physical activity among adults aged >=18 years	%	Crude prevalence	29.6	NA	NA	27	32.2	2470	POINT (-76.2672296 36.90800397)	51710001400	RISKBEH	LPA	CrdPrv	Physical Inactivity
VA	Virginia	Norfolk	51710	51710006607	Health Status	Physical health not good for >=14 days among adults aged >=18 years	%	Crude prevalence	12.5	NA	NA	11.7	13.3	3030	POINT (-76.21658621 36.89678113)	51710006607	HLTHSTAT	PHLTH	CrdPrv	Physical Health
VA	Virginia	Norfolk	51710	51710006601	Health Outcomes	Obesity among adults aged >=18 years	%	Crude prevalence	31.6	NA	NA	30.1	33	723	POINT (-76.22959011 36.92290144)	51710006601	HLTHOUT	OBESITY	CrdPrv	Obesity
VA	Virginia	Norfolk	51710	51710000800	Prevention	Cholesterol screening among adults aged >=18 years	%	Crude prevalence	83.2	NA	NA	82.5	83.8	2075	POINT (-76.26881805 36.93878702)	51710000800	PREVENT	CHOLSCREEN	CrdPrv	Cholesterol Screening
VA	Virginia	Norfolk	51710	51710004300	Health Status	Fair or poor self-rated health status among adults aged >=18 years	%	Crude prevalence	33.9	NA	NA	30	38	3499	POINT (-76.26511761 36.85525712)	51710004300	HLTHSTAT	GHLTH	CrdPrv	General Health
VA	Virginia	Norfolk	51710	51710001400	Health Outcomes	High cholesterol among adults aged >=18 years who have been screened in the past 5 years	%	Crude prevalence	34.2	NA	NA	33.3	35	2470	POINT (-76.2672296 36.90800397)	51710001400	HLTHOUT	HIGHCHOL	CrdPrv	High Cholesterol
VA	Virginia	Norfolk	51710	51710001600	Prevention	Older adult women aged >=65 years who are up to date on a core set of clinical preventive services: Flu shot past year, PPV shot ever, Colorectal cancer screening, and Mammogram past 2 years	%	Crude prevalence	33.2	NA	NA	28.8	38	1678	POINT (-76.29253882 36.91607892)	51710001600	PREVENT	COREW	CrdPrv	Core preventive services for older women
VA	Virginia	Norfolk	51710	51710001500	Health Outcomes	Diagnosed diabetes among adults aged >=18 years	%	Crude prevalence	6.6	NA	NA	6.1	7	1995	POINT (-76.28375154 36.91302891)	51710001500	HLTHOUT	DIABETES	CrdPrv	Diabetes
VA	Virginia	Norfolk	51710	51710002800	Prevention	Visits to doctor for routine checkup within the past year among adults aged >=18 years	%	Crude prevalence	79.9	NA	NA	79.3	80.6	4151	POINT (-76.28510779 36.88518571)	51710002800	PREVENT	CHECKUP	CrdPrv	Annual Checkup
VA	Virginia	Norfolk	51710	51710006606	Prevention	Older adult men aged >=65 years who are up to date on a core set of clinical preventive services: Flu shot past year, PPV shot ever, Colorectal cancer screening	%	Crude prevalence	39.3	NA	NA	33.6	45.3	4177	POINT (-76.22590948 36.90958277)	51710006606	PREVENT	COREM	CrdPrv	Core preventive services for older men
VA	Virginia	Norfolk	51710	51710003700	Health Outcomes	Depression among adults aged >=18 years	%	Crude prevalence	21.6	NA	NA	20.1	23.2	2166	POINT (-76.29670837 36.86892066)	51710003700	HLTHOUT	DEPRESSION	CrdPrv	Depression
VA	Virginia	Norfolk	51710	51710000500	Health Status	Physical health not good for >=14 days among adults aged >=18 years	%	Crude prevalence	11.8	NA	NA	10.8	12.9	3181	POINT (-76.26320561 36.94746492)	51710000500	HLTHSTAT	PHLTH	CrdPrv	Physical Health
VA	Virginia	Norfolk	51710	51710004700	Prevention	Mammography use among women aged 50-74 years	%	Crude prevalence	86	NA	NA	83.3	88.2	2768	POINT (-76.26708391 36.84592943)	51710004700	PREVENT	MAMMOUSE	CrdPrv	Mammography
VA	Virginia	Norfolk	51710	51710004100	Health Outcomes	All teeth lost among adults aged >=65 years	%	Crude prevalence	46	NA	NA	34.4	57.8	2029	POINT (-76.28300509 36.85689011)	51710004100	HLTHOUT	TEETHLOST	CrdPrv	All Teeth Lost
VA	Virginia	Norfolk	51710	51710005602	Health Outcomes	Chronic obstructive pulmonary disease among adults aged >=18 years	%	Crude prevalence	7.6	NA	NA	6.7	8.5	3397	POINT (-76.24369829 36.91958478)	51710005602	HLTHOUT	COPD	CrdPrv	COPD
VA	Virginia	Norfolk	51710	51710000902	Prevention	Cervical cancer screening among adult women aged 21-65 years	%	Crude prevalence	77.8	NA	NA	75.9	80.2	3541	POINT (-76.30202349 36.93784894)	51710000902	PREVENT	CERVICAL	CrdPrv	Cervical Cancer Screening
VA	Virginia	Norfolk	51710	51710005601	Health Outcomes	Chronic kidney disease among adults aged >=18 years	%	Crude prevalence	2.9	NA	NA	2.8	3	3996	POINT (-76.237204 36.92869688)	51710005601	HLTHOUT	KIDNEY	CrdPrv	Chronic Kidney Disease
VA	Virginia	Norfolk	51710	51710002600	Health Outcomes	Chronic obstructive pulmonary disease among adults aged >=18 years	%	Crude prevalence	4.2	NA	NA	3.6	4.7	3835	POINT (-76.29714751 36.8858584)	51710002600	HLTHOUT	COPD	CrdPrv	COPD
VA	Virginia	Norfolk	51710	51710004002	Health Status	Fair or poor self-rated health status among adults aged >=18 years	%	Crude prevalence	11.6	NA	NA	10.2	13.5	3097	POINT (-76.30109372 36.85947243)	51710004002	HLTHSTAT	GHLTH	CrdPrv	General Health
VA	Virginia	Norfolk	51710	51710000201	Prevention	Older adult women aged >=65 years who are up to date on a core set of clinical preventive services: Flu shot past year, PPV shot ever, Colorectal cancer screening, and Mammogram past 2 years	%	Crude prevalence	37	NA	NA	31.6	42.5	2742	POINT (-76.23748996 36.94398512)	51710000201	PREVENT	COREW	CrdPrv	Core preventive services for older women
VA	Virginia	Norfolk	51710	51710001700	Health Outcomes	High cholesterol among adults aged >=18 years who have been screened in the past 5 years	%	Crude prevalence	28.5	NA	NA	27.6	29.5	2246	POINT (-76.28225129 36.90521532)	51710001700	HLTHOUT	HIGHCHOL	CrdPrv	High Cholesterol
VA	Virginia	Norfolk	51710	51710002400	Prevention	Fecal occult blood test, sigmoidoscopy, or colonoscopy among adults aged 50-75 years	%	Crude prevalence	71.8	NA	NA	68.7	74.4	3461	POINT (-76.30969082 36.89706478)	51710002400	PREVENT	COLON_SCREEN	CrdPrv	Colorectal Cancer Screening
VA	Virginia	Norfolk	51710	51710004600	Health Risk Behaviors	Binge drinking among adults aged >=18 years	%	Crude prevalence	13.2	NA	NA	12.6	13.9	2193	POINT (-76.25252421 36.8422434)	51710004600	RISKBEH	BINGE	CrdPrv	Binge Drinking
VA	Virginia	Norfolk	51710	51710000202	Health Outcomes	Arthritis among adults aged >=18 years	%	Crude prevalence	22.2	NA	NA	21.4	23	3869	POINT (-76.23904879 36.93745451)	51710000202	HLTHOUT	ARTHRITIS	CrdPrv	Arthritis
VA	Virginia	Norfolk	51710	51710006000	Health Status	Mental health not good for >=14 days among adults aged >=18 years	%	Crude prevalence	17	NA	NA	15.8	18.1	3578	POINT (-76.24314779 36.88692542)	51710006000	HLTHSTAT	MHLTH	CrdPrv	Mental Health
VA	Virginia	Norfolk	51710	51710004001	Prevention	Current lack of health insurance among adults aged 18-64 years	%	Crude prevalence	6.7	NA	NA	5.5	8.3	1037	POINT (-76.29183834 36.85983829)	51710004001	PREVENT	ACCESS2	CrdPrv	Health Insurance
VA	Virginia	Norfolk	51710	51710003200	Health Outcomes	Chronic kidney disease among adults aged >=18 years	%	Crude prevalence	3.5	NA	NA	3.3	3.7	2642	POINT (-76.26099194 36.87209972)	51710003200	HLTHOUT	KIDNEY	CrdPrv	Chronic Kidney Disease
VA	Virginia	Norfolk	51710	51710002700	Prevention	Cervical cancer screening among adult women aged 21-65 years	%	Crude prevalence	84.8	NA	NA	83.1	86.3	2900	POINT (-76.29499413 36.87621432)	51710002700	PREVENT	CERVICAL	CrdPrv	Cervical Cancer Screening
VA	Virginia	Norfolk	51710	51710005901	Health Outcomes	Depression among adults aged >=18 years	%	Crude prevalence	19.6	NA	NA	18.5	20.7	4678	POINT (-76.23404891 36.89658803)	51710005901	HLTHOUT	DEPRESSION	CrdPrv	Depression
VA	Virginia	Norfolk	51710	51710006604	Prevention	Older adult men aged >=65 years who are up to date on a core set of clinical preventive services: Flu shot past year, PPV shot ever, Colorectal cancer screening	%	Crude prevalence	37.4	NA	NA	31.7	43.4	1892	POINT (-76.1961695 36.92156559)	51710006604	PREVENT	COREM	CrdPrv	Core preventive services for older men
VA	Virginia	Norfolk	51710	51710006501	Health Outcomes	Stroke among adults aged >=18 years	%	Crude prevalence	2.4	NA	NA	2.2	2.6	2692	POINT (-76.2077331 36.93207317)	51710006501	HLTHOUT	STROKE	CrdPrv	Stroke
VA	Virginia	Norfolk	51710	51710002700	Health Outcomes	All teeth lost among adults aged >=65 years	%	Crude prevalence	25.5	NA	NA	20.2	31.2	2900	POINT (-76.29499413 36.87621432)	51710002700	HLTHOUT	TEETHLOST	CrdPrv	All Teeth Lost
VA	Virginia	Norfolk	51710	51710007002	Health Risk Behaviors	Current smoking among adults aged >=18 years	%	Crude prevalence	15.3	NA	NA	13.4	17.3	3559	POINT (-76.21770244 36.84569074)	51710007002	RISKBEH	CSMOKING	CrdPrv	Current Smoking
VA	Virginia	Norfolk	51710	51710006603	Health Risk Behaviors	No leisure-time physical activity among adults aged >=18 years	%	Crude prevalence	27.4	NA	NA	24.8	29.8	2400	POINT (-76.21016485 36.92172042)	51710006603	RISKBEH	LPA	CrdPrv	Physical Inactivity
VA	Virginia	Norfolk	51710	51710006901	Health Outcomes	High blood pressure among adults aged >=18 years	%	Crude prevalence	33.8	NA	NA	32.9	34.7	3384	POINT (-76.19874255 36.85420201)	51710006901	HLTHOUT	BPHIGH	CrdPrv	High Blood Pressure
VA	Virginia	Norfolk	51710	51710006601	Health Status	Mental health not good for >=14 days among adults aged >=18 years	%	Crude prevalence	13.3	NA	NA	12.2	14.4	723	POINT (-76.22959011 36.92290144)	51710006601	HLTHSTAT	MHLTH	CrdPrv	Mental Health
VA	Virginia	Norfolk	51710	51710002300	Prevention	Visits to dentist or dental clinic among adults aged >=18 years	%	Crude prevalence	80.1	NA	NA	77.3	82.3	2028	POINT (-76.2984604 36.897845)	51710002300	PREVENT	DENTAL	CrdPrv	Dental Visit
VA	Virginia	Norfolk	51710	51710005602	Health Risk Behaviors	Sleeping less than 7 hours among adults aged >=18 years	%	Crude prevalence	38.5	NA	NA	37.4	39.6	3397	POINT (-76.24369829 36.91958478)	51710005602	RISKBEH	SLEEP	CrdPrv	Sleep <7 hours
VA	Virginia	Norfolk	51710	51710007002	Prevention	Current lack of health insurance among adults aged 18-64 years	%	Crude prevalence	12.6	NA	NA	10.8	14.7	3559	POINT (-76.21770244 36.84569074)	51710007002	PREVENT	ACCESS2	CrdPrv	Health Insurance
VA	Virginia	Norfolk	51710	51710003100	Health Status	Fair or poor self-rated health status among adults aged >=18 years	%	Crude prevalence	24.7	NA	NA	22.3	27.1	3116	POINT (-76.25701303 36.88196157)	51710003100	HLTHSTAT	GHLTH	CrdPrv	General Health
VA	Virginia	Norfolk	51710	51710007001	Health Outcomes	Chronic obstructive pulmonary disease among adults aged >=18 years	%	Crude prevalence	4.3	NA	NA	3.8	4.8	1555	POINT (-76.21734423 36.86159155)	51710007001	HLTHOUT	COPD	CrdPrv	COPD
VA	Virginia	Norfolk	51710	51710000901	Health Risk Behaviors	No leisure-time physical activity among adults aged >=18 years	%	Crude prevalence	24.6	NA	NA	22.4	26.7	5472	POINT (-76.29947547 36.92486123)	51710000901	RISKBEH	LPA	CrdPrv	Physical Inactivity
VA	Virginia	Norfolk	51710	51710001100	Prevention	Taking medicine for high blood pressure control among adults aged >=18 years with high blood pressure	%	Crude prevalence	63.7	NA	NA	62.7	64.7	2593	POINT (-76.31191959 36.92979392)	51710001100	PREVENT	BPMED	CrdPrv	Taking BP Medication
VA	Virginia	Norfolk	51710	51710001400	Health Outcomes	Cancer (excluding skin cancer) among adults aged >=18 years	%	Crude prevalence	9.1	NA	NA	8.7	9.5	2470	POINT (-76.2672296 36.90800397)	51710001400	HLTHOUT	CANCER	CrdPrv	Cancer (except skin)
VA	Virginia	Norfolk	51710	51710000202	Health Outcomes	Coronary heart disease among adults aged >=18 years	%	Crude prevalence	4.5	NA	NA	4.1	4.9	3869	POINT (-76.23904879 36.93745451)	51710000202	HLTHOUT	CHD	CrdPrv	Coronary Heart Disease
VA	Virginia	Norfolk	51710	51710005000	Prevention	Cervical cancer screening among adult women aged 21-65 years	%	Crude prevalence	84.2	NA	NA	81.7	86.5	3271	POINT (-76.28278864 36.83259999)	51710005000	PREVENT	CERVICAL	CrdPrv	Cervical Cancer Screening
VA	Virginia	Norfolk	51710	51710005902	Health Risk Behaviors	Binge drinking among adults aged >=18 years	%	Crude prevalence	17.8	NA	NA	17.2	18.4	3907	POINT (-76.2276269 36.88619237)	51710005902	RISKBEH	BINGE	CrdPrv	Binge Drinking
VA	Virginia	Norfolk	51710	51710006100	Health Outcomes	Cancer (excluding skin cancer) among adults aged >=18 years	%	Crude prevalence	5.4	NA	NA	5.2	5.5	7740	POINT (-76.24276354 36.87392642)	51710006100	HLTHOUT	CANCER	CrdPrv	Cancer (except skin)
VA	Virginia	Norfolk	51710	51710006604	Health Status	Mental health not good for >=14 days among adults aged >=18 years	%	Crude prevalence	15.9	NA	NA	14.7	17.2	1892	POINT (-76.1961695 36.92156559)	51710006604	HLTHSTAT	MHLTH	CrdPrv	Mental Health
VA	Virginia	Norfolk	51710	51710002400	Prevention	Cholesterol screening among adults aged >=18 years	%	Crude prevalence	88	NA	NA	87.8	88.2	3461	POINT (-76.30969082 36.89706478)	51710002400	PREVENT	CHOLSCREEN	CrdPrv	Cholesterol Screening
VA	Virginia	Norfolk	51710	51710001500	Prevention	Older adult men aged >=65 years who are up to date on a core set of clinical preventive services: Flu shot past year, PPV shot ever, Colorectal cancer screening	%	Crude prevalence	43.6	NA	NA	36.6	50.7	1995	POINT (-76.28375154 36.91302891)	51710001500	PREVENT	COREM	CrdPrv	Core preventive services for older men
VA	Virginia	Norfolk	51710	51710004001	Health Outcomes	Cancer (excluding skin cancer) among adults aged >=18 years	%	Crude prevalence	6.3	NA	NA	6	6.6	1037	POINT (-76.29183834 36.85983829)	51710004001	HLTHOUT	CANCER	CrdPrv	Cancer (except skin)
VA	Virginia	Norfolk	51710	51710000300	Health Risk Behaviors	Binge drinking among adults aged >=18 years	%	Crude prevalence	19.4	NA	NA	18.8	20.1	2985	POINT (-76.25319205 36.95136103)	51710000300	RISKBEH	BINGE	CrdPrv	Binge Drinking
VA	Virginia	Norfolk	51710	51710007002	Health Outcomes	Current asthma among adults aged >=18 years	%	Crude prevalence	9.7	NA	NA	9.3	10.2	3559	POINT (-76.21770244 36.84569074)	51710007002	HLTHOUT	CASTHMA	CrdPrv	Current Asthma
VA	Virginia	Norfolk	51710	51710002700	Health Outcomes	Arthritis among adults aged >=18 years	%	Crude prevalence	27.4	NA	NA	26.6	28.1	2900	POINT (-76.29499413 36.87621432)	51710002700	HLTHOUT	ARTHRITIS	CrdPrv	Arthritis
VA	Virginia	Norfolk	51710	51710000800	Health Outcomes	High blood pressure among adults aged >=18 years	%	Crude prevalence	26.6	NA	NA	25.7	27.4	2075	POINT (-76.26881805 36.93878702)	51710000800	HLTHOUT	BPHIGH	CrdPrv	High Blood Pressure
VA	Virginia	Norfolk	51710	51710006606	Health Outcomes	Obesity among adults aged >=18 years	%	Crude prevalence	32.2	NA	NA	31.1	33.2	4177	POINT (-76.22590948 36.90958277)	51710006606	HLTHOUT	OBESITY	CrdPrv	Obesity
VA	Virginia	Norfolk	51710	51710004400	Health Outcomes	Depression among adults aged >=18 years	%	Crude prevalence	17.6	NA	NA	16.2	18.8	1460	POINT (-76.25393447 36.85594681)	51710004400	HLTHOUT	DEPRESSION	CrdPrv	Depression
VA	Virginia	Norfolk	51710	51710001200	Prevention	Fecal occult blood test, sigmoidoscopy, or colonoscopy among adults aged 50-75 years	%	Crude prevalence	67.2	NA	NA	63	70.7	3490	POINT (-76.3044108 36.91089776)	51710001200	PREVENT	COLON_SCREEN	CrdPrv	Colorectal Cancer Screening
VA	Virginia	Norfolk	51710	51710003300	Health Outcomes	Diagnosed diabetes among adults aged >=18 years	%	Crude prevalence	17.4	NA	NA	16.3	18.6	2651	POINT (-76.2535438 36.86666348)	51710003300	HLTHOUT	DIABETES	CrdPrv	Diabetes
VA	Virginia	Norfolk	51710	51710006200	Health Status	Mental health not good for >=14 days among adults aged >=18 years	%	Crude prevalence	16.3	NA	NA	15.3	17.4	3305	POINT (-76.21691302 36.87205539)	51710006200	HLTHSTAT	MHLTH	CrdPrv	Mental Health
VA	Virginia	Norfolk	51710	51710006604	Health Outcomes	Stroke among adults aged >=18 years	%	Crude prevalence	3.4	NA	NA	3	3.8	1892	POINT (-76.1961695 36.92156559)	51710006604	HLTHOUT	STROKE	CrdPrv	Stroke
VA	Virginia	Norfolk	51710	51710006605	Health Status	Physical health not good for >=14 days among adults aged >=18 years	%	Crude prevalence	12	NA	NA	10.9	13.2	2672	POINT (-76.20449231 36.91253579)	51710006605	HLTHSTAT	PHLTH	CrdPrv	Physical Health
VA	Virginia	Norfolk	51710	51710002500	Health Outcomes	Diagnosed diabetes among adults aged >=18 years	%	Crude prevalence	5.5	NA	NA	5.3	5.8	4748	POINT (-76.30738283 36.88245572)	51710002500	HLTHOUT	DIABETES	CrdPrv	Diabetes
VA	Virginia	Norfolk	51710	51710005702	Prevention	Visits to dentist or dental clinic among adults aged >=18 years	%	Crude prevalence	63.7	NA	NA	60.4	67.1	2602	POINT (-76.24971851 36.89818847)	51710005702	PREVENT	DENTAL	CrdPrv	Dental Visit
VA	Virginia	Norfolk	51710	51710004200	Prevention	Fecal occult blood test, sigmoidoscopy, or colonoscopy among adults aged 50-75 years	%	Crude prevalence	50.4	NA	NA	45.8	54.9	1744	POINT (-76.27705907 36.8525619)	51710004200	PREVENT	COLON_SCREEN	CrdPrv	Colorectal Cancer Screening
VA	Virginia	Norfolk	51710	51710002100	Prevention	Visits to dentist or dental clinic among adults aged >=18 years	%	Crude prevalence	71.9	NA	NA	66.8	76.1	1414	POINT (-76.26825771 36.88921971)	51710002100	PREVENT	DENTAL	CrdPrv	Dental Visit
VA	Virginia	Norfolk	51710	51710003300	Prevention	Mammography use among women aged 50-74 years	%	Crude prevalence	83.6	NA	NA	80.9	85.9	2651	POINT (-76.2535438 36.86666348)	51710003300	PREVENT	MAMMOUSE	CrdPrv	Mammography
VA	Virginia	Norfolk	51710	51710004500	Health Risk Behaviors	Binge drinking among adults aged >=18 years	%	Crude prevalence	14.2	NA	NA	13.5	15	1374	POINT (-76.25055325 36.84960713)	51710004500	RISKBEH	BINGE	CrdPrv	Binge Drinking
VA	Virginia	Norfolk	51710	51710000901	Health Outcomes	High blood pressure among adults aged >=18 years	%	Crude prevalence	16.3	NA	NA	15.6	17	5472	POINT (-76.29947547 36.92486123)	51710000901	HLTHOUT	BPHIGH	CrdPrv	High Blood Pressure
VA	Virginia	Norfolk	51710	51710003501	Prevention	Visits to doctor for routine checkup within the past year among adults aged >=18 years	%	Crude prevalence	83.8	NA	NA	82.8	84.6	3419	POINT (-76.27659293 36.86156759)	51710003501	PREVENT	CHECKUP	CrdPrv	Annual Checkup
VA	Virginia	Norfolk	51710	51710003400	Health Outcomes	Chronic kidney disease among adults aged >=18 years	%	Crude prevalence	4.6	NA	NA	4.2	4.9	2068	POINT (-76.26703827 36.86517359)	51710003400	HLTHOUT	KIDNEY	CrdPrv	Chronic Kidney Disease
VA	Virginia	Norfolk	51710	51710004800	Health Outcomes	High blood pressure among adults aged >=18 years	%	Crude prevalence	47.8	NA	NA	46.1	49.4	1402	POINT (-76.28026309 36.84420395)	51710004800	HLTHOUT	BPHIGH	CrdPrv	High Blood Pressure
VA	Virginia	Norfolk	51710	51710000700	Health Outcomes	Chronic obstructive pulmonary disease among adults aged >=18 years	%	Crude prevalence	5.7	NA	NA	5	6.6	2864	POINT (-76.2537628 36.93309729)	51710000700	HLTHOUT	COPD	CrdPrv	COPD
VA	Virginia	Norfolk	51710	51710001400	Prevention	Cholesterol screening among adults aged >=18 years	%	Crude prevalence	89.3	NA	NA	89	89.6	2470	POINT (-76.2672296 36.90800397)	51710001400	PREVENT	CHOLSCREEN	CrdPrv	Cholesterol Screening
VA	Virginia	Norfolk	51710	51710003000	Prevention	Visits to dentist or dental clinic among adults aged >=18 years	%	Crude prevalence	68.5	NA	NA	65.6	71.4	1934	POINT (-76.26823836 36.8775901)	51710003000	PREVENT	DENTAL	CrdPrv	Dental Visit
VA	Virginia	Norfolk	51710	51710005903	Health Outcomes	Diagnosed diabetes among adults aged >=18 years	%	Crude prevalence	12.6	NA	NA	12.2	13.2	1623	POINT (-76.22241485 36.87803636)	51710005903	HLTHOUT	DIABETES	CrdPrv	Diabetes
VA	Virginia	Norfolk	51710	51710006902	Health Risk Behaviors	No leisure-time physical activity among adults aged >=18 years	%	Crude prevalence	26.2	NA	NA	23.4	28.9	2734	POINT (-76.1995336 36.8386001)	51710006902	RISKBEH	LPA	CrdPrv	Physical Inactivity
VA	Virginia	Norfolk	51710	51710007001	Health Outcomes	Cancer (excluding skin cancer) among adults aged >=18 years	%	Crude prevalence	3.2	NA	NA	3.1	3.3	1555	POINT (-76.21734423 36.86159155)	51710007001	HLTHOUT	CANCER	CrdPrv	Cancer (except skin)
VA	Virginia	Norfolk	51710	51710005500	Prevention	Mammography use among women aged 50-74 years	%	Crude prevalence	79.8	NA	NA	77.2	82.5	2855	POINT (-76.26143124 36.92347901)	51710005500	PREVENT	MAMMOUSE	CrdPrv	Mammography
VA	Virginia	Norfolk	51710	51710006902	Health Outcomes	Cancer (excluding skin cancer) among adults aged >=18 years	%	Crude prevalence	8.6	NA	NA	8.2	9.1	2734	POINT (-76.1995336 36.8386001)	51710006902	HLTHOUT	CANCER	CrdPrv	Cancer (except skin)
VA	Virginia	Norfolk	51710	51710002900	Prevention	Fecal occult blood test, sigmoidoscopy, or colonoscopy among adults aged 50-75 years	%	Crude prevalence	57.8	NA	NA	54.5	60.9	3973	POINT (-76.28102761 36.87471555)	51710002900	PREVENT	COLON_SCREEN	CrdPrv	Colorectal Cancer Screening
VA	Virginia	Norfolk	51710	51710001600	Health Risk Behaviors	Sleeping less than 7 hours among adults aged >=18 years	%	Crude prevalence	41.4	NA	NA	40.1	42.9	1678	POINT (-76.29253882 36.91607892)	51710001600	RISKBEH	SLEEP	CrdPrv	Sleep <7 hours
VA	Virginia	Norfolk	51710	51710005901	Prevention	Current lack of health insurance among adults aged 18-64 years	%	Crude prevalence	19.7	NA	NA	16.5	23.2	4678	POINT (-76.23404891 36.89658803)	51710005901	PREVENT	ACCESS2	CrdPrv	Health Insurance
VA	Virginia	Norfolk	51710	51710005601	Prevention	Cholesterol screening among adults aged >=18 years	%	Crude prevalence	87.1	NA	NA	86.9	87.3	3996	POINT (-76.237204 36.92869688)	51710005601	PREVENT	CHOLSCREEN	CrdPrv	Cholesterol Screening
VA	Virginia	Norfolk	51710	51710002200	Health Outcomes	Current asthma among adults aged >=18 years	%	Crude prevalence	8.1	NA	NA	7.8	8.5	1905	POINT (-76.28008644 36.89700155)	51710002200	HLTHOUT	CASTHMA	CrdPrv	Current Asthma
VA	Virginia	Norfolk	51710	51710006100	Health Risk Behaviors	Sleeping less than 7 hours among adults aged >=18 years	%	Crude prevalence	41.6	NA	NA	40.6	42.4	7740	POINT (-76.24276354 36.87392642)	51710006100	RISKBEH	SLEEP	CrdPrv	Sleep <7 hours
VA	Virginia	Norfolk	51710	51710000400	Health Status	Mental health not good for >=14 days among adults aged >=18 years	%	Crude prevalence	16.3	NA	NA	14.8	17.8	3241	POINT (-76.28108443 36.96558599)	51710000400	HLTHSTAT	MHLTH	CrdPrv	Mental Health
VA	Virginia	Norfolk	51710	51710004200	Health Status	Physical health not good for >=14 days among adults aged >=18 years	%	Crude prevalence	27.2	NA	NA	25	29.5	1744	POINT (-76.27705907 36.8525619)	51710004200	HLTHSTAT	PHLTH	CrdPrv	Physical Health
VA	Virginia	Norfolk	51710	51710003600	Health Risk Behaviors	Current smoking among adults aged >=18 years	%	Crude prevalence	10.5	NA	NA	9	12.3	1357	POINT (-76.28748476 36.86569697)	51710003600	RISKBEH	CSMOKING	CrdPrv	Current Smoking
VA	Virginia	Norfolk	51710	51710000902	Health Status	Fair or poor self-rated health status among adults aged >=18 years	%	Crude prevalence	12.6	NA	NA	11	13.6	3541	POINT (-76.30202349 36.93784894)	51710000902	HLTHSTAT	GHLTH	CrdPrv	General Health
VA	Virginia	Norfolk	51710	51710006502	Prevention	Mammography use among women aged 50-74 years	%	Crude prevalence	81.7	NA	NA	78.6	84.5	2579	POINT (-76.18802269 36.92719523)	51710006502	PREVENT	MAMMOUSE	CrdPrv	Mammography
VA	Virginia	Norfolk	51710	51710002200	Health Outcomes	Chronic kidney disease among adults aged >=18 years	%	Crude prevalence	2.3	NA	NA	2.2	2.4	1905	POINT (-76.28008644 36.89700155)	51710002200	HLTHOUT	KIDNEY	CrdPrv	Chronic Kidney Disease
VA	Virginia	Norfolk	51710	51710004002	Health Risk Behaviors	Sleeping less than 7 hours among adults aged >=18 years	%	Crude prevalence	30.9	NA	NA	29.5	33.6	3097	POINT (-76.30109372 36.85947243)	51710004002	RISKBEH	SLEEP	CrdPrv	Sleep <7 hours
VA	Virginia	Norfolk	51710	51710002700	Health Outcomes	Diagnosed diabetes among adults aged >=18 years	%	Crude prevalence	17.5	NA	NA	16.8	18.2	2900	POINT (-76.29499413 36.87621432)	51710002700	HLTHOUT	DIABETES	CrdPrv	Diabetes
VA	Virginia	Norfolk	51710	51710004700	Prevention	Visits to dentist or dental clinic among adults aged >=18 years	%	Crude prevalence	66.6	NA	NA	56.7	73.3	2768	POINT (-76.26708391 36.84592943)	51710004700	PREVENT	DENTAL	CrdPrv	Dental Visit
VA	Virginia	Norfolk	51710	51710004001	Health Status	Mental health not good for >=14 days among adults aged >=18 years	%	Crude prevalence	10.7	NA	NA	9.6	12.1	1037	POINT (-76.29183834 36.85983829)	51710004001	HLTHSTAT	MHLTH	CrdPrv	Mental Health
VA	Virginia	Norfolk	51710	51710002400	Health Outcomes	Diagnosed diabetes among adults aged >=18 years	%	Crude prevalence	7.4	NA	NA	6.7	8.2	3461	POINT (-76.30969082 36.89706478)	51710002400	HLTHOUT	DIABETES	CrdPrv	Diabetes
VA	Virginia	Norfolk	51710	51710005902	Prevention	Older adult women aged >=65 years who are up to date on a core set of clinical preventive services: Flu shot past year, PPV shot ever, Colorectal cancer screening, and Mammogram past 2 years	%	Crude prevalence	35	NA	NA	30.5	39.7	3907	POINT (-76.2276269 36.88619237)	51710005902	PREVENT	COREW	CrdPrv	Core preventive services for older women
VA	Virginia	Norfolk	51710	51710000100	Health Outcomes	Chronic obstructive pulmonary disease among adults aged >=18 years	%	Crude prevalence	6.9	NA	NA	5.9	7.9	2356	POINT (-76.22324269 36.93630231)	51710000100	HLTHOUT	COPD	CrdPrv	COPD
VA	Virginia	Norfolk	51710	51710005601	Health Outcomes	Obesity among adults aged >=18 years	%	Crude prevalence	32.5	NA	NA	31.7	33.4	3996	POINT (-76.237204 36.92869688)	51710005601	HLTHOUT	OBESITY	CrdPrv	Obesity
VA	Virginia	Norfolk	51710	51710002300	Prevention	Visits to doctor for routine checkup within the past year among adults aged >=18 years	%	Crude prevalence	79.2	NA	NA	78.3	80	2028	POINT (-76.2984604 36.897845)	51710002300	PREVENT	CHECKUP	CrdPrv	Annual Checkup
VA	Virginia	Norfolk	51710	51710000902	Health Outcomes	Stroke among adults aged >=18 years	%	Crude prevalence	0.8	NA	NA	0.7	0.9	3541	POINT (-76.30202349 36.93784894)	51710000902	HLTHOUT	STROKE	CrdPrv	Stroke
VA	Virginia	Norfolk	51710	51710005702	Prevention	Older adult men aged >=65 years who are up to date on a core set of clinical preventive services: Flu shot past year, PPV shot ever, Colorectal cancer screening	%	Crude prevalence	34.7	NA	NA	28.7	41.4	2602	POINT (-76.24971851 36.89818847)	51710005702	PREVENT	COREM	CrdPrv	Core preventive services for older men
VA	Virginia	Norfolk	51710	51710002600	Health Outcomes	High blood pressure among adults aged >=18 years	%	Crude prevalence	18.7	NA	NA	17.5	19.9	3835	POINT (-76.29714751 36.8858584)	51710002600	HLTHOUT	BPHIGH	CrdPrv	High Blood Pressure
VA	Virginia	Norfolk	51710	51710004200	Health Outcomes	Current asthma among adults aged >=18 years	%	Crude prevalence	15.7	NA	NA	14.5	17.1	1744	POINT (-76.27705907 36.8525619)	51710004200	HLTHOUT	CASTHMA	CrdPrv	Current Asthma
VA	Virginia	Norfolk	51710	51710001200	Prevention	Visits to dentist or dental clinic among adults aged >=18 years	%	Crude prevalence	71.6	NA	NA	67.7	75.2	3490	POINT (-76.3044108 36.91089776)	51710001200	PREVENT	DENTAL	CrdPrv	Dental Visit
VA	Virginia	Norfolk	51710	51710002300	Health Outcomes	Coronary heart disease among adults aged >=18 years	%	Crude prevalence	3.9	NA	NA	3.6	4.4	2028	POINT (-76.2984604 36.897845)	51710002300	HLTHOUT	CHD	CrdPrv	Coronary Heart Disease
VA	Virginia	Norfolk	51710	51710003200	Health Outcomes	Arthritis among adults aged >=18 years	%	Crude prevalence	25.2	NA	NA	24.3	26.1	2642	POINT (-76.26099194 36.87209972)	51710003200	HLTHOUT	ARTHRITIS	CrdPrv	Arthritis
VA	Virginia	Norfolk	51710	51710006902	Prevention	Current lack of health insurance among adults aged 18-64 years	%	Crude prevalence	13.1	NA	NA	10.9	15.4	2734	POINT (-76.1995336 36.8386001)	51710006902	PREVENT	ACCESS2	CrdPrv	Health Insurance
VA	Virginia	Norfolk	51710	51710002900	Health Risk Behaviors	No leisure-time physical activity among adults aged >=18 years	%	Crude prevalence	36.5	NA	NA	34.1	38.9	3973	POINT (-76.28102761 36.87471555)	51710002900	RISKBEH	LPA	CrdPrv	Physical Inactivity
VA	Virginia	Norfolk	51710	51710005500	Health Outcomes	Chronic obstructive pulmonary disease among adults aged >=18 years	%	Crude prevalence	8.2	NA	NA	7.4	9	2855	POINT (-76.26143124 36.92347901)	51710005500	HLTHOUT	COPD	CrdPrv	COPD
VA	Virginia	Norfolk	51710	51710002800	Health Outcomes	High cholesterol among adults aged >=18 years who have been screened in the past 5 years	%	Crude prevalence	27.3	NA	NA	26.7	27.9	4151	POINT (-76.28510779 36.88518571)	51710002800	HLTHOUT	HIGHCHOL	CrdPrv	High Cholesterol
VA	Virginia	Norfolk	51710	51710005800	Health Risk Behaviors	Current smoking among adults aged >=18 years	%	Crude prevalence	20.1	NA	NA	17.3	22.8	4591	POINT (-76.23866298 36.90781786)	51710005800	RISKBEH	CSMOKING	CrdPrv	Current Smoking
VA	Virginia	Norfolk	51710	51710003400	Prevention	Fecal occult blood test, sigmoidoscopy, or colonoscopy among adults aged 50-75 years	%	Crude prevalence	59.3	NA	NA	54.6	63.7	2068	POINT (-76.26703827 36.86517359)	51710003400	PREVENT	COLON_SCREEN	CrdPrv	Colorectal Cancer Screening
VA	Virginia	Norfolk	51710	51710004002	Health Status	Physical health not good for >=14 days among adults aged >=18 years	%	Crude prevalence	8.7	NA	NA	7.9	9.7	3097	POINT (-76.30109372 36.85947243)	51710004002	HLTHSTAT	PHLTH	CrdPrv	Physical Health
VA	Virginia	Norfolk	51710	51710004500	Health Status	Fair or poor self-rated health status among adults aged >=18 years	%	Crude prevalence	26.2	NA	NA	22.3	30	1374	POINT (-76.25055325 36.84960713)	51710004500	HLTHSTAT	GHLTH	CrdPrv	General Health
VA	Virginia	Norfolk	51710	51710006100	Health Outcomes	Diagnosed diabetes among adults aged >=18 years	%	Crude prevalence	11.7	NA	NA	11.2	12.2	7740	POINT (-76.24276354 36.87392642)	51710006100	HLTHOUT	DIABETES	CrdPrv	Diabetes
VA	Virginia	Norfolk	51710	51710004800	Health Risk Behaviors	No leisure-time physical activity among adults aged >=18 years	%	Crude prevalence	51.6	NA	NA	47.1	55.8	1402	POINT (-76.28026309 36.84420395)	51710004800	RISKBEH	LPA	CrdPrv	Physical Inactivity
VA	Virginia	Norfolk	51710	51710006501	Health Outcomes	Chronic kidney disease among adults aged >=18 years	%	Crude prevalence	2.2	NA	NA	2	2.3	2692	POINT (-76.2077331 36.93207317)	51710006501	HLTHOUT	KIDNEY	CrdPrv	Chronic Kidney Disease
VA	Virginia	Norfolk	51710	51710001500	Health Outcomes	High blood pressure among adults aged >=18 years	%	Crude prevalence	25.3	NA	NA	24.3	26.2	1995	POINT (-76.28375154 36.91302891)	51710001500	HLTHOUT	BPHIGH	CrdPrv	High Blood Pressure
VA	Virginia	Norfolk	51710	51710002000	Health Risk Behaviors	No leisure-time physical activity among adults aged >=18 years	%	Crude prevalence	22.8	NA	NA	20.1	25.4	1320	POINT (-76.26147458 36.89686213)	51710002000	RISKBEH	LPA	CrdPrv	Physical Inactivity
VA	Virginia	Norfolk	51710	51710000300	Prevention	Cervical cancer screening among adult women aged 21-65 years	%	Crude prevalence	86.6	NA	NA	84.6	88.5	2985	POINT (-76.25319205 36.95136103)	51710000300	PREVENT	CERVICAL	CrdPrv	Cervical Cancer Screening
VA	Virginia	Norfolk	51710	51710003600	Prevention	Current lack of health insurance among adults aged 18-64 years	%	Crude prevalence	8.3	NA	NA	7.3	9.7	1357	POINT (-76.28748476 36.86569697)	51710003600	PREVENT	ACCESS2	CrdPrv	Health Insurance
VA	Virginia	Norfolk	51710	51710004400	Prevention	Current lack of health insurance among adults aged 18-64 years	%	Crude prevalence	16.6	NA	NA	13	20.7	1460	POINT (-76.25393447 36.85594681)	51710004400	PREVENT	ACCESS2	CrdPrv	Health Insurance
VA	Virginia	Norfolk	51710	51710003000	Health Outcomes	All teeth lost among adults aged >=65 years	%	Crude prevalence	11.5	NA	NA	7.8	15.8	1934	POINT (-76.26823836 36.8775901)	51710003000	HLTHOUT	TEETHLOST	CrdPrv	All Teeth Lost
VA	Virginia	Norfolk	51710	51710006502	Health Outcomes	Coronary heart disease among adults aged >=18 years	%	Crude prevalence	4.2	NA	NA	3.8	4.6	2579	POINT (-76.18802269 36.92719523)	51710006502	HLTHOUT	CHD	CrdPrv	Coronary Heart Disease
VA	Virginia	Norfolk	51710	51710004900	Health Status	Mental health not good for >=14 days among adults aged >=18 years	%	Crude prevalence	12.8	NA	NA	11.3	14.4	3930	POINT (-76.28974606 36.85014723)	51710004900	HLTHSTAT	MHLTH	CrdPrv	Mental Health
VA	Virginia	Norfolk	51710	51710004900	Health Outcomes	Cancer (excluding skin cancer) among adults aged >=18 years	%	Crude prevalence	5.3	NA	NA	5.1	5.5	3930	POINT (-76.28974606 36.85014723)	51710004900	HLTHOUT	CANCER	CrdPrv	Cancer (except skin)
VA	Virginia	Norfolk	51710	51710005701	Health Outcomes	Diagnosed diabetes among adults aged >=18 years	%	Crude prevalence	13.6	NA	NA	13.1	14.1	4663	POINT (-76.2553866 36.91099182)	51710005701	HLTHOUT	DIABETES	CrdPrv	Diabetes
VA	Virginia	Norfolk	51710	51710000500	Health Outcomes	Chronic kidney disease among adults aged >=18 years	%	Crude prevalence	2.3	NA	NA	2.2	2.5	3181	POINT (-76.26320561 36.94746492)	51710000500	HLTHOUT	KIDNEY	CrdPrv	Chronic Kidney Disease
VA	Virginia	Norfolk	51710	51710001300	Health Outcomes	High cholesterol among adults aged >=18 years who have been screened in the past 5 years	%	Crude prevalence	22.8	NA	NA	22.2	23.3	2378	POINT (-76.28029637 36.91780115)	51710001300	HLTHOUT	HIGHCHOL	CrdPrv	High Cholesterol
VA	Virginia	Norfolk	51710	51710000400	Health Risk Behaviors	Sleeping less than 7 hours among adults aged >=18 years	%	Crude prevalence	36.9	NA	NA	35.3	38.8	3241	POINT (-76.28108443 36.96558599)	51710000400	RISKBEH	SLEEP	CrdPrv	Sleep <7 hours
VA	Virginia	Norfolk	51710	51710001300	Health Outcomes	Diagnosed diabetes among adults aged >=18 years	%	Crude prevalence	9	NA	NA	8.5	9.5	2378	POINT (-76.28029637 36.91780115)	51710001300	HLTHOUT	DIABETES	CrdPrv	Diabetes
VA	Virginia	Norfolk	51710	51710000800	Health Outcomes	Arthritis among adults aged >=18 years	%	Crude prevalence	18.9	NA	NA	18.2	19.6	2075	POINT (-76.26881805 36.93878702)	51710000800	HLTHOUT	ARTHRITIS	CrdPrv	Arthritis
VA	Virginia	Norfolk	51710	51710005602	Health Outcomes	Coronary heart disease among adults aged >=18 years	%	Crude prevalence	5.5	NA	NA	5.1	5.9	3397	POINT (-76.24369829 36.91958478)	51710005602	HLTHOUT	CHD	CrdPrv	Coronary Heart Disease
VA	Virginia	Norfolk	51710	51710000800	Prevention	Older adult women aged >=65 years who are up to date on a core set of clinical preventive services: Flu shot past year, PPV shot ever, Colorectal cancer screening, and Mammogram past 2 years	%	Crude prevalence	38.2	NA	NA	32.9	43.4	2075	POINT (-76.26881805 36.93878702)	51710000800	PREVENT	COREW	CrdPrv	Core preventive services for older women
VA	Virginia	Norfolk	51710	51710001600	Prevention	Cholesterol screening among adults aged >=18 years	%	Crude prevalence	87.3	NA	NA	87	87.6	1678	POINT (-76.29253882 36.91607892)	51710001600	PREVENT	CHOLSCREEN	CrdPrv	Cholesterol Screening
VA	Virginia	Norfolk	51710	51710006902	Health Risk Behaviors	Current smoking among adults aged >=18 years	%	Crude prevalence	16.1	NA	NA	13.7	18.6	2734	POINT (-76.1995336 36.8386001)	51710006902	RISKBEH	CSMOKING	CrdPrv	Current Smoking
VA	Virginia	Norfolk	51710	51710000600	Prevention	Older adult women aged >=65 years who are up to date on a core set of clinical preventive services: Flu shot past year, PPV shot ever, Colorectal cancer screening, and Mammogram past 2 years	%	Crude prevalence	36	NA	NA	30.7	41	4327	POINT (-76.253423 36.9404275)	51710000600	PREVENT	COREW	CrdPrv	Core preventive services for older women
VA	Virginia	Norfolk	51710	51710004700	Prevention	Cholesterol screening among adults aged >=18 years	%	Crude prevalence	80.6	NA	NA	80.5	80.7	2768	POINT (-76.26708391 36.84592943)	51710004700	PREVENT	CHOLSCREEN	CrdPrv	Cholesterol Screening
VA	Virginia	Norfolk	51710	51710005602	Prevention	Mammography use among women aged 50-74 years	%	Crude prevalence	79.5	NA	NA	76.7	82.2	3397	POINT (-76.24369829 36.91958478)	51710005602	PREVENT	MAMMOUSE	CrdPrv	Mammography
VA	Virginia	Norfolk	51710	51710004300	Prevention	Fecal occult blood test, sigmoidoscopy, or colonoscopy among adults aged 50-75 years	%	Crude prevalence	60.5	NA	NA	56	65	3499	POINT (-76.26511761 36.85525712)	51710004300	PREVENT	COLON_SCREEN	CrdPrv	Colorectal Cancer Screening
VA	Virginia	Norfolk	51710	51710000201	Health Outcomes	Diagnosed diabetes among adults aged >=18 years	%	Crude prevalence	8	NA	NA	7.5	8.5	2742	POINT (-76.23748996 36.94398512)	51710000201	HLTHOUT	DIABETES	CrdPrv	Diabetes
VA	Virginia	Norfolk	51710	51710005000	Health Status	Physical health not good for >=14 days among adults aged >=18 years	%	Crude prevalence	18.8	NA	NA	17.1	20.8	3271	POINT (-76.28278864 36.83259999)	51710005000	HLTHSTAT	PHLTH	CrdPrv	Physical Health
VA	Virginia	Norfolk	51710	51710005903	Prevention	Older adult women aged >=65 years who are up to date on a core set of clinical preventive services: Flu shot past year, PPV shot ever, Colorectal cancer screening, and Mammogram past 2 years	%	Crude prevalence	35.3	NA	NA	31.5	39.3	1623	POINT (-76.22241485 36.87803636)	51710005903	PREVENT	COREW	CrdPrv	Core preventive services for older women
VA	Virginia	Norfolk	51710	51710005701	Prevention	Cholesterol screening among adults aged >=18 years	%	Crude prevalence	86	NA	NA	85.7	86.2	4663	POINT (-76.2553866 36.91099182)	51710005701	PREVENT	CHOLSCREEN	CrdPrv	Cholesterol Screening
VA	Virginia	Norfolk	51710	51710000901	Health Outcomes	Cancer (excluding skin cancer) among adults aged >=18 years	%	Crude prevalence	1.4	NA	NA	1.3	1.5	5472	POINT (-76.29947547 36.92486123)	51710000901	HLTHOUT	CANCER	CrdPrv	Cancer (except skin)
VA	Virginia	Norfolk	51710	51710005902	Health Status	Fair or poor self-rated health status among adults aged >=18 years	%	Crude prevalence	21.4	NA	NA	19.3	23.6	3907	POINT (-76.2276269 36.88619237)	51710005902	HLTHSTAT	GHLTH	CrdPrv	General Health
VA	Virginia	Norfolk	51710	51710002800	Health Status	Physical health not good for >=14 days among adults aged >=18 years	%	Crude prevalence	10.1	NA	NA	9.2	10.9	4151	POINT (-76.28510779 36.88518571)	51710002800	HLTHSTAT	PHLTH	CrdPrv	Physical Health
VA	Virginia	Norfolk	51710	51710005901	Health Risk Behaviors	Sleeping less than 7 hours among adults aged >=18 years	%	Crude prevalence	44.6	NA	NA	43.2	45.7	4678	POINT (-76.23404891 36.89658803)	51710005901	RISKBEH	SLEEP	CrdPrv	Sleep <7 hours
VA	Virginia	Norfolk	51710	51710006602	Health Risk Behaviors	Sleeping less than 7 hours among adults aged >=18 years	%	Crude prevalence	33.6	NA	NA	32	35.2	2441	POINT (-76.22082966 36.92333687)	51710006602	RISKBEH	SLEEP	CrdPrv	Sleep <7 hours
VA	Virginia	Norfolk	51710	51710000201	Health Outcomes	High blood pressure among adults aged >=18 years	%	Crude prevalence	28.1	NA	NA	27	29.1	2742	POINT (-76.23748996 36.94398512)	51710000201	HLTHOUT	BPHIGH	CrdPrv	High Blood Pressure
VA	Virginia	Norfolk	51710	51710000202	Health Outcomes	Cancer (excluding skin cancer) among adults aged >=18 years	%	Crude prevalence	5.9	NA	NA	5.7	6.2	3869	POINT (-76.23904879 36.93745451)	51710000202	HLTHOUT	CANCER	CrdPrv	Cancer (except skin)
VA	Virginia	Norfolk	51710	51710002600	Prevention	Visits to dentist or dental clinic among adults aged >=18 years	%	Crude prevalence	53.7	NA	NA	49.2	58.7	3835	POINT (-76.29714751 36.8858584)	51710002600	PREVENT	DENTAL	CrdPrv	Dental Visit
VA	Virginia	Norfolk	51710	51710005100	Prevention	Older adult women aged >=65 years who are up to date on a core set of clinical preventive services: Flu shot past year, PPV shot ever, Colorectal cancer screening, and Mammogram past 2 years	%	Crude prevalence	24.7	NA	NA	20.2	29.9	4522	POINT (-76.25961471 36.8317244)	51710005100	PREVENT	COREW	CrdPrv	Core preventive services for older women
VA	Virginia	Norfolk	51710	51710000902	Prevention	Older adult men aged >=65 years who are up to date on a core set of clinical preventive services: Flu shot past year, PPV shot ever, Colorectal cancer screening	%	Crude prevalence	34.6	NA	NA	24.6	46.6	3541	POINT (-76.30202349 36.93784894)	51710000902	PREVENT	COREM	CrdPrv	Core preventive services for older men
VA	Virginia	Norfolk	51710	51710004300	Health Risk Behaviors	Current smoking among adults aged >=18 years	%	Crude prevalence	25.3	NA	NA	21.7	28.6	3499	POINT (-76.26511761 36.85525712)	51710004300	RISKBEH	CSMOKING	CrdPrv	Current Smoking
VA	Virginia	Norfolk	51710	51710001100	Prevention	Older adult men aged >=65 years who are up to date on a core set of clinical preventive services: Flu shot past year, PPV shot ever, Colorectal cancer screening	%	Crude prevalence	35.7	NA	NA	31.1	41	2593	POINT (-76.31191959 36.92979392)	51710001100	PREVENT	COREM	CrdPrv	Core preventive services for older men
VA	Virginia	Norfolk	51710	51710003300	Health Outcomes	Coronary heart disease among adults aged >=18 years	%	Crude prevalence	7.1	NA	NA	6.5	7.7	2651	POINT (-76.2535438 36.86666348)	51710003300	HLTHOUT	CHD	CrdPrv	Coronary Heart Disease
VA	Virginia	Norfolk	51710	51710002300	Prevention	Mammography use among women aged 50-74 years	%	Crude prevalence	82.2	NA	NA	79.1	84.8	2028	POINT (-76.2984604 36.897845)	51710002300	PREVENT	MAMMOUSE	CrdPrv	Mammography
VA	Virginia	Norfolk	51710	51710006603	Health Status	Physical health not good for >=14 days among adults aged >=18 years	%	Crude prevalence	13.7	NA	NA	12.4	15	2400	POINT (-76.21016485 36.92172042)	51710006603	HLTHSTAT	PHLTH	CrdPrv	Physical Health
VA	Virginia	Norfolk	51710	51710006602	Health Risk Behaviors	No leisure-time physical activity among adults aged >=18 years	%	Crude prevalence	24.7	NA	NA	22.2	27.2	2441	POINT (-76.22082966 36.92333687)	51710006602	RISKBEH	LPA	CrdPrv	Physical Inactivity
VA	Virginia	Norfolk	51710	51710003400	Health Outcomes	Current asthma among adults aged >=18 years	%	Crude prevalence	12.2	NA	NA	11.4	13.1	2068	POINT (-76.26703827 36.86517359)	51710003400	HLTHOUT	CASTHMA	CrdPrv	Current Asthma
VA	Virginia	Norfolk	51710	51710003600	Prevention	Fecal occult blood test, sigmoidoscopy, or colonoscopy among adults aged 50-75 years	%	Crude prevalence	75.6	NA	NA	73.8	77.1	1357	POINT (-76.28748476 36.86569697)	51710003600	PREVENT	COLON_SCREEN	CrdPrv	Colorectal Cancer Screening
VA	Virginia	Norfolk	51710	51710004100	Prevention	Visits to doctor for routine checkup within the past year among adults aged >=18 years	%	Crude prevalence	83.1	NA	NA	81.7	84.2	2029	POINT (-76.28300509 36.85689011)	51710004100	PREVENT	CHECKUP	CrdPrv	Annual Checkup
VA	Virginia	Norfolk	51710	51710004900	Health Status	Fair or poor self-rated health status among adults aged >=18 years	%	Crude prevalence	14.8	NA	NA	12.3	17.7	3930	POINT (-76.28974606 36.85014723)	51710004900	HLTHSTAT	GHLTH	CrdPrv	General Health
VA	Virginia	Norfolk	51710	51710002900	Health Outcomes	Cancer (excluding skin cancer) among adults aged >=18 years	%	Crude prevalence	4.8	NA	NA	4.6	4.9	3973	POINT (-76.28102761 36.87471555)	51710002900	HLTHOUT	CANCER	CrdPrv	Cancer (except skin)
VA	Virginia	Norfolk	51710	51710004600	Health Outcomes	Chronic kidney disease among adults aged >=18 years	%	Crude prevalence	4.7	NA	NA	4.3	5	2193	POINT (-76.25252421 36.8422434)	51710004600	HLTHOUT	KIDNEY	CrdPrv	Chronic Kidney Disease
VA	Virginia	Norfolk	51710	51710001400	Prevention	Current lack of health insurance among adults aged 18-64 years	%	Crude prevalence	13.8	NA	NA	11.6	16.2	2470	POINT (-76.2672296 36.90800397)	51710001400	PREVENT	ACCESS2	CrdPrv	Health Insurance
VA	Virginia	Norfolk	51710	51710001100	Health Outcomes	Coronary heart disease among adults aged >=18 years	%	Crude prevalence	3.9	NA	NA	3.7	4.1	2593	POINT (-76.31191959 36.92979392)	51710001100	HLTHOUT	CHD	CrdPrv	Coronary Heart Disease
VA	Virginia	Norfolk	51710	51710002300	Health Outcomes	Stroke among adults aged >=18 years	%	Crude prevalence	2	NA	NA	1.8	2.3	2028	POINT (-76.2984604 36.897845)	51710002300	HLTHOUT	STROKE	CrdPrv	Stroke
VA	Virginia	Norfolk	51710	51710006000	Health Outcomes	High cholesterol among adults aged >=18 years who have been screened in the past 5 years	%	Crude prevalence	28.7	NA	NA	27.9	29.4	3578	POINT (-76.24314779 36.88692542)	51710006000	HLTHOUT	HIGHCHOL	CrdPrv	High Cholesterol
VA	Virginia	Norfolk	51710	51710002500	Prevention	Mammography use among women aged 50-74 years	%	Crude prevalence	84.5	NA	NA	82.5	86.3	4748	POINT (-76.30738283 36.88245572)	51710002500	PREVENT	MAMMOUSE	CrdPrv	Mammography
VA	Virginia	Norfolk	51710	51710000600	Health Status	Fair or poor self-rated health status among adults aged >=18 years	%	Crude prevalence	19.9	NA	NA	17.8	22.1	4327	POINT (-76.253423 36.9404275)	51710000600	HLTHSTAT	GHLTH	CrdPrv	General Health
VA	Virginia	Norfolk	51710	51710006200	Prevention	Cervical cancer screening among adult women aged 21-65 years	%	Crude prevalence	85.6	NA	NA	84.1	87.1	3305	POINT (-76.21691302 36.87205539)	51710006200	PREVENT	CERVICAL	CrdPrv	Cervical Cancer Screening
VA	Virginia	Norfolk	51710	51710003100	Prevention	Older adult women aged >=65 years who are up to date on a core set of clinical preventive services: Flu shot past year, PPV shot ever, Colorectal cancer screening, and Mammogram past 2 years	%	Crude prevalence	32	NA	NA	27.7	36.7	3116	POINT (-76.25701303 36.88196157)	51710003100	PREVENT	COREW	CrdPrv	Core preventive services for older women
VA	Virginia	Norfolk	51710	51710001400	Health Risk Behaviors	Current smoking among adults aged >=18 years	%	Crude prevalence	17.5	NA	NA	15.1	19.8	2470	POINT (-76.2672296 36.90800397)	51710001400	RISKBEH	CSMOKING	CrdPrv	Current Smoking
VA	Virginia	Norfolk	51710	51710003700	Prevention	Older adult men aged >=65 years who are up to date on a core set of clinical preventive services: Flu shot past year, PPV shot ever, Colorectal cancer screening	%	Crude prevalence	43	NA	NA	36.4	49.6	2166	POINT (-76.29670837 36.86892066)	51710003700	PREVENT	COREM	CrdPrv	Core preventive services for older men
VA	Virginia	Norfolk	51710	51710001700	Prevention	Visits to dentist or dental clinic among adults aged >=18 years	%	Crude prevalence	70	NA	NA	66.5	73.3	2246	POINT (-76.28225129 36.90521532)	51710001700	PREVENT	DENTAL	CrdPrv	Dental Visit
VA	Virginia	Norfolk	51710	51710000202	Health Outcomes	Chronic obstructive pulmonary disease among adults aged >=18 years	%	Crude prevalence	6.1	NA	NA	5.4	6.8	3869	POINT (-76.23904879 36.93745451)	51710000202	HLTHOUT	COPD	CrdPrv	COPD
VA	Virginia	Norfolk	51710	51710004002	Prevention	Cervical cancer screening among adult women aged 21-65 years	%	Crude prevalence	86.7	NA	NA	84.5	88.4	3097	POINT (-76.30109372 36.85947243)	51710004002	PREVENT	CERVICAL	CrdPrv	Cervical Cancer Screening
VA	Virginia	Norfolk	51710	51710000901	Health Status	Physical health not good for >=14 days among adults aged >=18 years	%	Crude prevalence	8.5	NA	NA	7.9	9	5472	POINT (-76.29947547 36.92486123)	51710000901	HLTHSTAT	PHLTH	CrdPrv	Physical Health
VA	Virginia	Norfolk	51710	51710004002	Health Outcomes	Chronic obstructive pulmonary disease among adults aged >=18 years	%	Crude prevalence	4.6	NA	NA	4	5.5	3097	POINT (-76.30109372 36.85947243)	51710004002	HLTHOUT	COPD	CrdPrv	COPD
VA	Virginia	Norfolk	51710	51710002800	Health Outcomes	High blood pressure among adults aged >=18 years	%	Crude prevalence	31.1	NA	NA	30.3	32	4151	POINT (-76.28510779 36.88518571)	51710002800	HLTHOUT	BPHIGH	CrdPrv	High Blood Pressure
VA	Virginia	Norfolk	51710	51710006607	Prevention	Visits to dentist or dental clinic among adults aged >=18 years	%	Crude prevalence	67.2	NA	NA	64.6	69.9	3030	POINT (-76.21658621 36.89678113)	51710006607	PREVENT	DENTAL	CrdPrv	Dental Visit
VA	Virginia	Norfolk	51710	51710004300	Health Outcomes	Current asthma among adults aged >=18 years	%	Crude prevalence	13.4	NA	NA	12.5	14.5	3499	POINT (-76.26511761 36.85525712)	51710004300	HLTHOUT	CASTHMA	CrdPrv	Current Asthma
VA	Virginia	Norfolk	51710	51710000400	Prevention	Taking medicine for high blood pressure control among adults aged >=18 years with high blood pressure	%	Crude prevalence	69.4	NA	NA	68	70.7	3241	POINT (-76.28108443 36.96558599)	51710000400	PREVENT	BPMED	CrdPrv	Taking BP Medication
VA	Virginia	Norfolk	51710	51710006605	Health Risk Behaviors	Current smoking among adults aged >=18 years	%	Crude prevalence	15.7	NA	NA	13.6	17.8	2672	POINT (-76.20449231 36.91253579)	51710006605	RISKBEH	CSMOKING	CrdPrv	Current Smoking
VA	Virginia	Norfolk	51710	51710000901	Prevention	Visits to dentist or dental clinic among adults aged >=18 years	%	Crude prevalence	62	NA	NA	59.3	64.6	5472	POINT (-76.29947547 36.92486123)	51710000901	PREVENT	DENTAL	CrdPrv	Dental Visit
VA	Virginia	Norfolk	51710	51710006100	Health Risk Behaviors	No leisure-time physical activity among adults aged >=18 years	%	Crude prevalence	30.1	NA	NA	28.3	31.9	7740	POINT (-76.24276354 36.87392642)	51710006100	RISKBEH	LPA	CrdPrv	Physical Inactivity
VA	Virginia	Norfolk	51710	51710006607	Health Outcomes	Current asthma among adults aged >=18 years	%	Crude prevalence	9	NA	NA	8.7	9.4	3030	POINT (-76.21658621 36.89678113)	51710006607	HLTHOUT	CASTHMA	CrdPrv	Current Asthma
VA	Virginia	Norfolk	51710	51710004500	Health Risk Behaviors	Current smoking among adults aged >=18 years	%	Crude prevalence	19.7	NA	NA	16.4	22.8	1374	POINT (-76.25055325 36.84960713)	51710004500	RISKBEH	CSMOKING	CrdPrv	Current Smoking
VA	Virginia	Norfolk	51710	51710006800	Health Outcomes	Diagnosed diabetes among adults aged >=18 years	%	Crude prevalence	10	NA	NA	9.3	10.6	1765	POINT (-76.193864 36.86497999)	51710006800	HLTHOUT	DIABETES	CrdPrv	Diabetes
VA	Virginia	Norfolk	51710	51710005901	Health Outcomes	Chronic obstructive pulmonary disease among adults aged >=18 years	%	Crude prevalence	7.2	NA	NA	6.3	8.1	4678	POINT (-76.23404891 36.89658803)	51710005901	HLTHOUT	COPD	CrdPrv	COPD
VA	Virginia	Norfolk	51710	51710005100	Health Status	Fair or poor self-rated health status among adults aged >=18 years	%	Crude prevalence	33.8	NA	NA	29.5	38.4	4522	POINT (-76.25961471 36.8317244)	51710005100	HLTHSTAT	GHLTH	CrdPrv	General Health
VA	Virginia	Norfolk	51710	51710006800	Health Outcomes	Arthritis among adults aged >=18 years	%	Crude prevalence	25.1	NA	NA	24.1	26.1	1765	POINT (-76.193864 36.86497999)	51710006800	HLTHOUT	ARTHRITIS	CrdPrv	Arthritis
VA	Virginia	Norfolk	51710	51710002200	Prevention	Cervical cancer screening among adult women aged 21-65 years	%	Crude prevalence	90.3	NA	NA	89	91.4	1905	POINT (-76.28008644 36.89700155)	51710002200	PREVENT	CERVICAL	CrdPrv	Cervical Cancer Screening
VA	Virginia	Norfolk	51710	51710006400	Health Outcomes	Cancer (excluding skin cancer) among adults aged >=18 years	%	Crude prevalence	6.6	NA	NA	6.4	6.9	3277	POINT (-76.2350247 36.84692188)	51710006400	HLTHOUT	CANCER	CrdPrv	Cancer (except skin)
VA	Virginia	Norfolk	51710	51710001700	Health Outcomes	Depression among adults aged >=18 years	%	Crude prevalence	18.1	NA	NA	17.1	19.1	2246	POINT (-76.28225129 36.90521532)	51710001700	HLTHOUT	DEPRESSION	CrdPrv	Depression
VA	Virginia	Norfolk	51710	51710000202	Health Outcomes	Stroke among adults aged >=18 years	%	Crude prevalence	2.7	NA	NA	2.4	2.9	3869	POINT (-76.23904879 36.93745451)	51710000202	HLTHOUT	STROKE	CrdPrv	Stroke
VA	Virginia	Norfolk	51710	51710005800	Health Risk Behaviors	Sleeping less than 7 hours among adults aged >=18 years	%	Crude prevalence	43.6	NA	NA	41.2	45	4591	POINT (-76.23866298 36.90781786)	51710005800	RISKBEH	SLEEP	CrdPrv	Sleep <7 hours
VA	Virginia	Norfolk	51710	51710002100	Health Outcomes	High cholesterol among adults aged >=18 years who have been screened in the past 5 years	%	Crude prevalence	36.2	NA	NA	35.1	37.3	1414	POINT (-76.26825771 36.88921971)	51710002100	HLTHOUT	HIGHCHOL	CrdPrv	High Cholesterol
VA	Virginia	Norfolk	51710	51710001500	Health Outcomes	Coronary heart disease among adults aged >=18 years	%	Crude prevalence	3.6	NA	NA	3.3	4	1995	POINT (-76.28375154 36.91302891)	51710001500	HLTHOUT	CHD	CrdPrv	Coronary Heart Disease
VA	Virginia	Norfolk	51710	51710006901	Health Status	Physical health not good for >=14 days among adults aged >=18 years	%	Crude prevalence	11.4	NA	NA	10.6	12.3	3384	POINT (-76.19874255 36.85420201)	51710006901	HLTHSTAT	PHLTH	CrdPrv	Physical Health
VA	Virginia	Norfolk	51710	51710007002	Health Risk Behaviors	Binge drinking among adults aged >=18 years	%	Crude prevalence	15.9	NA	NA	15.3	16.4	3559	POINT (-76.21770244 36.84569074)	51710007002	RISKBEH	BINGE	CrdPrv	Binge Drinking
VA	Virginia	Norfolk	51710	51710002800	Health Risk Behaviors	Binge drinking among adults aged >=18 years	%	Crude prevalence	20.1	NA	NA	19.5	20.6	4151	POINT (-76.28510779 36.88518571)	51710002800	RISKBEH	BINGE	CrdPrv	Binge Drinking
VA	Virginia	Norfolk	51710	51710000201	Health Outcomes	High cholesterol among adults aged >=18 years who have been screened in the past 5 years	%	Crude prevalence	25.4	NA	NA	24.7	26.1	2742	POINT (-76.23748996 36.94398512)	51710000201	HLTHOUT	HIGHCHOL	CrdPrv	High Cholesterol
VA	Virginia	Norfolk	51710	51710005800	Health Outcomes	Chronic obstructive pulmonary disease among adults aged >=18 years	%	Crude prevalence	6.9	NA	NA	5.9	7.9	4591	POINT (-76.23866298 36.90781786)	51710005800	HLTHOUT	COPD	CrdPrv	COPD
VA	Virginia	Norfolk	51710	51710006100	Health Outcomes	Stroke among adults aged >=18 years	%	Crude prevalence	3.6	NA	NA	3.3	3.8	7740	POINT (-76.24276354 36.87392642)	51710006100	HLTHOUT	STROKE	CrdPrv	Stroke
VA	Virginia	Norfolk	51710	51710001600	Health Outcomes	Cancer (excluding skin cancer) among adults aged >=18 years	%	Crude prevalence	5.7	NA	NA	5.5	5.9	1678	POINT (-76.29253882 36.91607892)	51710001600	HLTHOUT	CANCER	CrdPrv	Cancer (except skin)
VA	Virginia	Norfolk	51710	51710007001	Health Outcomes	Depression among adults aged >=18 years	%	Crude prevalence	19.8	NA	NA	18.7	21	1555	POINT (-76.21734423 36.86159155)	51710007001	HLTHOUT	DEPRESSION	CrdPrv	Depression
VA	Virginia	Norfolk	51710	51710002900	Health Outcomes	Depression among adults aged >=18 years	%	Crude prevalence	19.2	NA	NA	18.4	20	3973	POINT (-76.28102761 36.87471555)	51710002900	HLTHOUT	DEPRESSION	CrdPrv	Depression
VA	Virginia	Norfolk	51710	51710003200	Prevention	Mammography use among women aged 50-74 years	%	Crude prevalence	83.3	NA	NA	80.8	85.5	2642	POINT (-76.26099194 36.87209972)	51710003200	PREVENT	MAMMOUSE	CrdPrv	Mammography
VA	Virginia	Norfolk	51710	51710003501	Health Outcomes	Diagnosed diabetes among adults aged >=18 years	%	Crude prevalence	19.2	NA	NA	18	20.3	3419	POINT (-76.27659293 36.86156759)	51710003501	HLTHOUT	DIABETES	CrdPrv	Diabetes
VA	Virginia	Norfolk	51710	51710005500	Prevention	Visits to dentist or dental clinic among adults aged >=18 years	%	Crude prevalence	55.4	NA	NA	52.6	58.4	2855	POINT (-76.26143124 36.92347901)	51710005500	PREVENT	DENTAL	CrdPrv	Dental Visit
VA	Virginia	Norfolk	51710	51710006607	Health Outcomes	Stroke among adults aged >=18 years	%	Crude prevalence	3.7	NA	NA	3.4	4	3030	POINT (-76.21658621 36.89678113)	51710006607	HLTHOUT	STROKE	CrdPrv	Stroke
VA	Virginia	Norfolk	51710	51710006100	Health Outcomes	Obesity among adults aged >=18 years	%	Crude prevalence	37	NA	NA	36	37.8	7740	POINT (-76.24276354 36.87392642)	51710006100	HLTHOUT	OBESITY	CrdPrv	Obesity
VA	Virginia	Norfolk	51710	51710000600	Health Risk Behaviors	Binge drinking among adults aged >=18 years	%	Crude prevalence	19.6	NA	NA	18.9	20.2	4327	POINT (-76.253423 36.9404275)	51710000600	RISKBEH	BINGE	CrdPrv	Binge Drinking
VA	Virginia	Norfolk	51710	51710000600	Prevention	Taking medicine for high blood pressure control among adults aged >=18 years with high blood pressure	%	Crude prevalence	67.5	NA	NA	66.4	68.6	4327	POINT (-76.253423 36.9404275)	51710000600	PREVENT	BPMED	CrdPrv	Taking BP Medication
VA	Virginia	Norfolk	51710	51710000902	Health Outcomes	Obesity among adults aged >=18 years	%	Crude prevalence	26.1	NA	NA	24.5	27.4	3541	POINT (-76.30202349 36.93784894)	51710000902	HLTHOUT	OBESITY	CrdPrv	Obesity
VA	Virginia	Norfolk	51710	51710004200	Health Outcomes	Cancer (excluding skin cancer) among adults aged >=18 years	%	Crude prevalence	6.6	NA	NA	6.2	6.9	1744	POINT (-76.27705907 36.8525619)	51710004200	HLTHOUT	CANCER	CrdPrv	Cancer (except skin)
VA	Virginia	Norfolk	51710	51710005500	Prevention	Fecal occult blood test, sigmoidoscopy, or colonoscopy among adults aged 50-75 years	%	Crude prevalence	57.9	NA	NA	54.5	60.9	2855	POINT (-76.26143124 36.92347901)	51710005500	PREVENT	COLON_SCREEN	CrdPrv	Colorectal Cancer Screening
VA	Virginia	Norfolk	51710	51710006502	Health Risk Behaviors	Sleeping less than 7 hours among adults aged >=18 years	%	Crude prevalence	36.9	NA	NA	35.5	39.3	2579	POINT (-76.18802269 36.92719523)	51710006502	RISKBEH	SLEEP	CrdPrv	Sleep <7 hours
VA	Virginia	Norfolk	51710	51710006502	Health Outcomes	All teeth lost among adults aged >=65 years	%	Crude prevalence	10.7	NA	NA	6.7	16.1	2579	POINT (-76.18802269 36.92719523)	51710006502	HLTHOUT	TEETHLOST	CrdPrv	All Teeth Lost
VA	Virginia	Norfolk	51710	51710006605	Health Outcomes	Coronary heart disease among adults aged >=18 years	%	Crude prevalence	6	NA	NA	5.4	6.6	2672	POINT (-76.20449231 36.91253579)	51710006605	HLTHOUT	CHD	CrdPrv	Coronary Heart Disease
VA	Virginia	Norfolk	51710	51710000700	Health Status	Physical health not good for >=14 days among adults aged >=18 years	%	Crude prevalence	10.6	NA	NA	9.6	11.6	2864	POINT (-76.2537628 36.93309729)	51710000700	HLTHSTAT	PHLTH	CrdPrv	Physical Health
VA	Virginia	Norfolk	51710	51710000100	Health Outcomes	Coronary heart disease among adults aged >=18 years	%	Crude prevalence	5	NA	NA	4.6	5.5	2356	POINT (-76.22324269 36.93630231)	51710000100	HLTHOUT	CHD	CrdPrv	Coronary Heart Disease
VA	Virginia	Norfolk	51710	51710002600	Health Outcomes	Arthritis among adults aged >=18 years	%	Crude prevalence	9.7	NA	NA	9.2	10.3	3835	POINT (-76.29714751 36.8858584)	51710002600	HLTHOUT	ARTHRITIS	CrdPrv	Arthritis
VA	Virginia	Norfolk	51710	51710004800	Prevention	Cervical cancer screening among adult women aged 21-65 years	%	Crude prevalence	78.4	NA	NA	74.9	81.9	1402	POINT (-76.28026309 36.84420395)	51710004800	PREVENT	CERVICAL	CrdPrv	Cervical Cancer Screening
VA	Virginia	Norfolk	51710	51710006601	Health Outcomes	Diagnosed diabetes among adults aged >=18 years	%	Crude prevalence	9.1	NA	NA	8.4	9.8	723	POINT (-76.22959011 36.92290144)	51710006601	HLTHOUT	DIABETES	CrdPrv	Diabetes
VA	Virginia	Norfolk	51710	51710001600	Prevention	Current lack of health insurance among adults aged 18-64 years	%	Crude prevalence	16.6	NA	NA	13.9	19.6	1678	POINT (-76.29253882 36.91607892)	51710001600	PREVENT	ACCESS2	CrdPrv	Health Insurance
VA	Virginia	Norfolk	51710	51710005601	Prevention	Mammography use among women aged 50-74 years	%	Crude prevalence	78.9	NA	NA	76.5	81.2	3996	POINT (-76.237204 36.92869688)	51710005601	PREVENT	MAMMOUSE	CrdPrv	Mammography
VA	Virginia	Norfolk	51710	51710000300	Prevention	Visits to doctor for routine checkup within the past year among adults aged >=18 years	%	Crude prevalence	79.9	NA	NA	79.2	80.7	2985	POINT (-76.25319205 36.95136103)	51710000300	PREVENT	CHECKUP	CrdPrv	Annual Checkup
VA	Virginia	Norfolk	51710	51710003300	Health Outcomes	All teeth lost among adults aged >=65 years	%	Crude prevalence	23.2	NA	NA	17.4	29.6	2651	POINT (-76.2535438 36.86666348)	51710003300	HLTHOUT	TEETHLOST	CrdPrv	All Teeth Lost
VA	Virginia	Norfolk	51710	51710006605	Health Outcomes	Arthritis among adults aged >=18 years	%	Crude prevalence	25	NA	NA	24	25.9	2672	POINT (-76.20449231 36.91253579)	51710006605	HLTHOUT	ARTHRITIS	CrdPrv	Arthritis
VA	Virginia	Norfolk	51710	51710004001	Health Outcomes	High cholesterol among adults aged >=18 years who have been screened in the past 5 years	%	Crude prevalence	26.5	NA	NA	25.8	27.4	1037	POINT (-76.29183834 36.85983829)	51710004001	HLTHOUT	HIGHCHOL	CrdPrv	High Cholesterol
VA	Virginia	Norfolk	51710	51710004700	Health Status	Physical health not good for >=14 days among adults aged >=18 years	%	Crude prevalence	6.8	NA	NA	5.7	8.5	2768	POINT (-76.26708391 36.84592943)	51710004700	HLTHSTAT	PHLTH	CrdPrv	Physical Health
VA	Virginia	Norfolk	51710	51710004400	Health Outcomes	High blood pressure among adults aged >=18 years	%	Crude prevalence	42.2	NA	NA	40.5	43.7	1460	POINT (-76.25393447 36.85594681)	51710004400	HLTHOUT	BPHIGH	CrdPrv	High Blood Pressure
VA	Virginia	Norfolk	51710	51710004400	Health Outcomes	High cholesterol among adults aged >=18 years who have been screened in the past 5 years	%	Crude prevalence	26.9	NA	NA	25.9	27.9	1460	POINT (-76.25393447 36.85594681)	51710004400	HLTHOUT	HIGHCHOL	CrdPrv	High Cholesterol
VA	Virginia	Norfolk	51710	51710006901	Health Outcomes	Cancer (excluding skin cancer) among adults aged >=18 years	%	Crude prevalence	5.4	NA	NA	5.2	5.6	3384	POINT (-76.19874255 36.85420201)	51710006901	HLTHOUT	CANCER	CrdPrv	Cancer (except skin)
VA	Virginia	Norfolk	51710	51710002700	Prevention	Current lack of health insurance among adults aged 18-64 years	%	Crude prevalence	20.8	NA	NA	18.6	23.3	2900	POINT (-76.29499413 36.87621432)	51710002700	PREVENT	ACCESS2	CrdPrv	Health Insurance
VA	Virginia	Norfolk	51710	51710006200	Health Risk Behaviors	Sleeping less than 7 hours among adults aged >=18 years	%	Crude prevalence	39.3	NA	NA	38.4	40.3	3305	POINT (-76.21691302 36.87205539)	51710006200	RISKBEH	SLEEP	CrdPrv	Sleep <7 hours
VA	Virginia	Norfolk	51710	51710007001	Health Risk Behaviors	Binge drinking among adults aged >=18 years	%	Crude prevalence	21.9	NA	NA	21.1	22.8	1555	POINT (-76.21734423 36.86159155)	51710007001	RISKBEH	BINGE	CrdPrv	Binge Drinking
VA	Virginia	Norfolk	51710	51710003200	Prevention	Older adult women aged >=65 years who are up to date on a core set of clinical preventive services: Flu shot past year, PPV shot ever, Colorectal cancer screening, and Mammogram past 2 years	%	Crude prevalence	31	NA	NA	26.5	35.8	2642	POINT (-76.26099194 36.87209972)	51710003200	PREVENT	COREW	CrdPrv	Core preventive services for older women
VA	Virginia	Norfolk	51710	51710004700	Health Outcomes	Cancer (excluding skin cancer) among adults aged >=18 years	%	Crude prevalence	1.2	NA	NA	1.1	1.3	2768	POINT (-76.26708391 36.84592943)	51710004700	HLTHOUT	CANCER	CrdPrv	Cancer (except skin)
VA	Virginia	Norfolk	51710	51710002200	Health Risk Behaviors	Binge drinking among adults aged >=18 years	%	Crude prevalence	19.5	NA	NA	18.9	20.1	1905	POINT (-76.28008644 36.89700155)	51710002200	RISKBEH	BINGE	CrdPrv	Binge Drinking
VA	Virginia	Norfolk	51710	51710006603	Health Status	Mental health not good for >=14 days among adults aged >=18 years	%	Crude prevalence	15	NA	NA	13.8	16.1	2400	POINT (-76.21016485 36.92172042)	51710006603	HLTHSTAT	MHLTH	CrdPrv	Mental Health
VA	Virginia	Norfolk	51710	51710006800	Health Outcomes	High blood pressure among adults aged >=18 years	%	Crude prevalence	33.2	NA	NA	32.1	34.3	1765	POINT (-76.193864 36.86497999)	51710006800	HLTHOUT	BPHIGH	CrdPrv	High Blood Pressure
VA	Virginia	Norfolk	51710	51710004800	Health Status	Mental health not good for >=14 days among adults aged >=18 years	%	Crude prevalence	29.5	NA	NA	26.9	32	1402	POINT (-76.28026309 36.84420395)	51710004800	HLTHSTAT	MHLTH	CrdPrv	Mental Health
VA	Virginia	Norfolk	51710	51710000800	Prevention	Older adult men aged >=65 years who are up to date on a core set of clinical preventive services: Flu shot past year, PPV shot ever, Colorectal cancer screening	%	Crude prevalence	40.5	NA	NA	34.9	46.3	2075	POINT (-76.26881805 36.93878702)	51710000800	PREVENT	COREM	CrdPrv	Core preventive services for older men
VA	Virginia	Norfolk	51710	51710006602	Health Outcomes	Arthritis among adults aged >=18 years	%	Crude prevalence	26.7	NA	NA	25.4	27.8	2441	POINT (-76.22082966 36.92333687)	51710006602	HLTHOUT	ARTHRITIS	CrdPrv	Arthritis
VA	Virginia	Norfolk	51710	51710002200	Health Outcomes	Depression among adults aged >=18 years	%	Crude prevalence	19	NA	NA	18.1	20	1905	POINT (-76.28008644 36.89700155)	51710002200	HLTHOUT	DEPRESSION	CrdPrv	Depression
VA	Virginia	Norfolk	51710	51710006601	Health Outcomes	All teeth lost among adults aged >=65 years	%	Crude prevalence	12.1	NA	NA	8.1	16.9	723	POINT (-76.22959011 36.92290144)	51710006601	HLTHOUT	TEETHLOST	CrdPrv	All Teeth Lost
VA	Virginia	Norfolk	51710	51710001200	Health Status	Physical health not good for >=14 days among adults aged >=18 years	%	Crude prevalence	10.4	NA	NA	9.2	11.7	3490	POINT (-76.3044108 36.91089776)	51710001200	HLTHSTAT	PHLTH	CrdPrv	Physical Health
VA	Virginia	Norfolk	51710	51710006607	Prevention	Current lack of health insurance among adults aged 18-64 years	%	Crude prevalence	13.3	NA	NA	11.9	14.9	3030	POINT (-76.21658621 36.89678113)	51710006607	PREVENT	ACCESS2	CrdPrv	Health Insurance
VA	Virginia	Norfolk	51710	51710004900	Prevention	Visits to doctor for routine checkup within the past year among adults aged >=18 years	%	Crude prevalence	78.6	NA	NA	77.5	79.6	3930	POINT (-76.28974606 36.85014723)	51710004900	PREVENT	CHECKUP	CrdPrv	Annual Checkup
VA	Virginia	Norfolk	51710	51710003501	Health Outcomes	Coronary heart disease among adults aged >=18 years	%	Crude prevalence	7.3	NA	NA	6.7	8	3419	POINT (-76.27659293 36.86156759)	51710003501	HLTHOUT	CHD	CrdPrv	Coronary Heart Disease
VA	Virginia	Norfolk	51710	51710005702	Health Risk Behaviors	Current smoking among adults aged >=18 years	%	Crude prevalence	17.9	NA	NA	15.8	20	2602	POINT (-76.24971851 36.89818847)	51710005702	RISKBEH	CSMOKING	CrdPrv	Current Smoking
VA	Virginia	Norfolk	51710	51710003700	Health Outcomes	Chronic obstructive pulmonary disease among adults aged >=18 years	%	Crude prevalence	4.5	NA	NA	3.8	5.3	2166	POINT (-76.29670837 36.86892066)	51710003700	HLTHOUT	COPD	CrdPrv	COPD
VA	Virginia	Norfolk	51710	51710005100	Health Outcomes	Obesity among adults aged >=18 years	%	Crude prevalence	46.5	NA	NA	44.9	48.2	4522	POINT (-76.25961471 36.8317244)	51710005100	HLTHOUT	OBESITY	CrdPrv	Obesity
VA	Virginia	Norfolk	51710	51710006501	Health Outcomes	Obesity among adults aged >=18 years	%	Crude prevalence	33.8	NA	NA	32.6	35	2692	POINT (-76.2077331 36.93207317)	51710006501	HLTHOUT	OBESITY	CrdPrv	Obesity
VA	Virginia	Norfolk	51710	51710004001	Health Outcomes	Obesity among adults aged >=18 years	%	Crude prevalence	24.7	NA	NA	23.3	26.1	1037	POINT (-76.29183834 36.85983829)	51710004001	HLTHOUT	OBESITY	CrdPrv	Obesity
VA	Virginia	Norfolk	51710	51710003100	Health Outcomes	Chronic obstructive pulmonary disease among adults aged >=18 years	%	Crude prevalence	8	NA	NA	7.2	8.8	3116	POINT (-76.25701303 36.88196157)	51710003100	HLTHOUT	COPD	CrdPrv	COPD
VA	Virginia	Norfolk	51710	51710003700	Prevention	Cervical cancer screening among adult women aged 21-65 years	%	Crude prevalence	85.2	NA	NA	81.9	87.4	2166	POINT (-76.29670837 36.86892066)	51710003700	PREVENT	CERVICAL	CrdPrv	Cervical Cancer Screening
VA	Virginia	Norfolk	51710	51710003501	Prevention	Older adult men aged >=65 years who are up to date on a core set of clinical preventive services: Flu shot past year, PPV shot ever, Colorectal cancer screening	%	Crude prevalence	26.4	NA	NA	21.1	32	3419	POINT (-76.27659293 36.86156759)	51710003501	PREVENT	COREM	CrdPrv	Core preventive services for older men
VA	Virginia	Norfolk	51710	51710007002	Health Outcomes	All teeth lost among adults aged >=65 years	%	Crude prevalence	14.6	NA	NA	10.6	19.5	3559	POINT (-76.21770244 36.84569074)	51710007002	HLTHOUT	TEETHLOST	CrdPrv	All Teeth Lost
VA	Virginia	Norfolk	51710	51710003800	Health Status	Fair or poor self-rated health status among adults aged >=18 years	%	Crude prevalence	7.2	NA	NA	5.6	10.5	22065	POINT (-76.3066606 36.86906456)	51710003800	HLTHSTAT	GHLTH	CrdPrv	General Health
VA	Virginia	Norfolk	51710	51710001400	Prevention	Visits to doctor for routine checkup within the past year among adults aged >=18 years	%	Crude prevalence	82.9	NA	NA	82.2	83.5	2470	POINT (-76.2672296 36.90800397)	51710001400	PREVENT	CHECKUP	CrdPrv	Annual Checkup
VA	Virginia	Norfolk	51710	51710004300	Prevention	Current lack of health insurance among adults aged 18-64 years	%	Crude prevalence	20.9	NA	NA	17	25.4	3499	POINT (-76.26511761 36.85525712)	51710004300	PREVENT	ACCESS2	CrdPrv	Health Insurance
VA	Virginia	Norfolk	51710	51710002300	Prevention	Taking medicine for high blood pressure control among adults aged >=18 years with high blood pressure	%	Crude prevalence	71.9	NA	NA	70.5	73.3	2028	POINT (-76.2984604 36.897845)	51710002300	PREVENT	BPMED	CrdPrv	Taking BP Medication
VA	Virginia	Norfolk	51710	51710000400	Prevention	Fecal occult blood test, sigmoidoscopy, or colonoscopy among adults aged 50-75 years	%	Crude prevalence	64.3	NA	NA	60.2	68	3241	POINT (-76.28108443 36.96558599)	51710000400	PREVENT	COLON_SCREEN	CrdPrv	Colorectal Cancer Screening
VA	Virginia	Norfolk	51710	51710004002	Health Risk Behaviors	No leisure-time physical activity among adults aged >=18 years	%	Crude prevalence	17.6	NA	NA	16	19.9	3097	POINT (-76.30109372 36.85947243)	51710004002	RISKBEH	LPA	CrdPrv	Physical Inactivity
VA	Virginia	Norfolk	51710	51710005701	Prevention	Older adult men aged >=65 years who are up to date on a core set of clinical preventive services: Flu shot past year, PPV shot ever, Colorectal cancer screening	%	Crude prevalence	31	NA	NA	27	35.4	4663	POINT (-76.2553866 36.91099182)	51710005701	PREVENT	COREM	CrdPrv	Core preventive services for older men
VA	Virginia	Norfolk	51710	51710001100	Prevention	Cholesterol screening among adults aged >=18 years	%	Crude prevalence	79.5	NA	NA	79.4	79.6	2593	POINT (-76.31191959 36.92979392)	51710001100	PREVENT	CHOLSCREEN	CrdPrv	Cholesterol Screening
VA	Virginia	Norfolk	51710	51710006602	Prevention	Visits to doctor for routine checkup within the past year among adults aged >=18 years	%	Crude prevalence	79.7	NA	NA	78.8	80.5	2441	POINT (-76.22082966 36.92333687)	51710006602	PREVENT	CHECKUP	CrdPrv	Annual Checkup
VA	Virginia	Norfolk	51710	51710001100	Health Status	Mental health not good for >=14 days among adults aged >=18 years	%	Crude prevalence	19.5	NA	NA	18.1	21	2593	POINT (-76.31191959 36.92979392)	51710001100	HLTHSTAT	MHLTH	CrdPrv	Mental Health
VA	Virginia	Norfolk	51710	51710003600	Prevention	Cholesterol screening among adults aged >=18 years	%	Crude prevalence	87.1	NA	NA	86.6	87.5	1357	POINT (-76.28748476 36.86569697)	51710003600	PREVENT	CHOLSCREEN	CrdPrv	Cholesterol Screening
VA	Virginia	Norfolk	51710	51710002200	Health Outcomes	Stroke among adults aged >=18 years	%	Crude prevalence	2.4	NA	NA	2.2	2.7	1905	POINT (-76.28008644 36.89700155)	51710002200	HLTHOUT	STROKE	CrdPrv	Stroke
VA	Virginia	Norfolk	51710	51710004500	Health Outcomes	Cancer (excluding skin cancer) among adults aged >=18 years	%	Crude prevalence	6.3	NA	NA	5.9	6.6	1374	POINT (-76.25055325 36.84960713)	51710004500	HLTHOUT	CANCER	CrdPrv	Cancer (except skin)
VA	Virginia	Norfolk	51710	51710000700	Prevention	Fecal occult blood test, sigmoidoscopy, or colonoscopy among adults aged 50-75 years	%	Crude prevalence	67.7	NA	NA	64.2	70.7	2864	POINT (-76.2537628 36.93309729)	51710000700	PREVENT	COLON_SCREEN	CrdPrv	Colorectal Cancer Screening
VA	Virginia	Norfolk	51710	51710001500	Health Outcomes	Obesity among adults aged >=18 years	%	Crude prevalence	28.1	NA	NA	26.8	29.2	1995	POINT (-76.28375154 36.91302891)	51710001500	HLTHOUT	OBESITY	CrdPrv	Obesity
VA	Virginia	Norfolk	51710	51710006603	Health Outcomes	All teeth lost among adults aged >=65 years	%	Crude prevalence	13	NA	NA	8.6	18.2	2400	POINT (-76.21016485 36.92172042)	51710006603	HLTHOUT	TEETHLOST	CrdPrv	All Teeth Lost
VA	Virginia	Norfolk	51710	51710005100	Health Risk Behaviors	Binge drinking among adults aged >=18 years	%	Crude prevalence	13	NA	NA	12.3	13.8	4522	POINT (-76.25961471 36.8317244)	51710005100	RISKBEH	BINGE	CrdPrv	Binge Drinking
VA	Virginia	Norfolk	51710	51710003600	Health Outcomes	High cholesterol among adults aged >=18 years who have been screened in the past 5 years	%	Crude prevalence	24.5	NA	NA	24	25	1357	POINT (-76.28748476 36.86569697)	51710003600	HLTHOUT	HIGHCHOL	CrdPrv	High Cholesterol
VA	Virginia	Norfolk	51710	51710006901	Prevention	Current lack of health insurance among adults aged 18-64 years	%	Crude prevalence	14.8	NA	NA	12.9	17	3384	POINT (-76.19874255 36.85420201)	51710006901	PREVENT	ACCESS2	CrdPrv	Health Insurance
VA	Virginia	Norfolk	51710	51710004700	Health Outcomes	Depression among adults aged >=18 years	%	Crude prevalence	19	NA	NA	16.7	21.5	2768	POINT (-76.26708391 36.84592943)	51710004700	HLTHOUT	DEPRESSION	CrdPrv	Depression
VA	Virginia	Norfolk	51710	51710000202	Prevention	Visits to dentist or dental clinic among adults aged >=18 years	%	Crude prevalence	67.7	NA	NA	65.1	70.4	3869	POINT (-76.23904879 36.93745451)	51710000202	PREVENT	DENTAL	CrdPrv	Dental Visit
VA	Virginia	Norfolk	51710	51710003800	Prevention	Visits to doctor for routine checkup within the past year among adults aged >=18 years	%	Crude prevalence	72.3	NA	NA	70.2	74	22065	POINT (-76.3066606 36.86906456)	51710003800	PREVENT	CHECKUP	CrdPrv	Annual Checkup
VA	Virginia	Norfolk	51710	51710001500	Prevention	Current lack of health insurance among adults aged 18-64 years	%	Crude prevalence	10.4	NA	NA	9	12	1995	POINT (-76.28375154 36.91302891)	51710001500	PREVENT	ACCESS2	CrdPrv	Health Insurance
VA	Virginia	Norfolk	51710	51710002400	Health Outcomes	Chronic kidney disease among adults aged >=18 years	%	Crude prevalence	2.3	NA	NA	2.1	2.5	3461	POINT (-76.30969082 36.89706478)	51710002400	HLTHOUT	KIDNEY	CrdPrv	Chronic Kidney Disease
VA	Virginia	Norfolk	51710	51710001700	Health Risk Behaviors	Binge drinking among adults aged >=18 years	%	Crude prevalence	17.5	NA	NA	16.9	18.1	2246	POINT (-76.28225129 36.90521532)	51710001700	RISKBEH	BINGE	CrdPrv	Binge Drinking
VA	Virginia	Norfolk	51710	51710004500	Health Outcomes	Obesity among adults aged >=18 years	%	Crude prevalence	42.3	NA	NA	40.6	44.1	1374	POINT (-76.25055325 36.84960713)	51710004500	HLTHOUT	OBESITY	CrdPrv	Obesity
VA	Virginia	Norfolk	51710	51710000800	Health Outcomes	Stroke among adults aged >=18 years	%	Crude prevalence	2.3	NA	NA	2.1	2.5	2075	POINT (-76.26881805 36.93878702)	51710000800	HLTHOUT	STROKE	CrdPrv	Stroke
VA	Virginia	Norfolk	51710	51710005601	Prevention	Older adult men aged >=65 years who are up to date on a core set of clinical preventive services: Flu shot past year, PPV shot ever, Colorectal cancer screening	%	Crude prevalence	39.6	NA	NA	34.8	44.3	3996	POINT (-76.237204 36.92869688)	51710005601	PREVENT	COREM	CrdPrv	Core preventive services for older men
VA	Virginia	Norfolk	51710	51710006604	Prevention	Visits to dentist or dental clinic among adults aged >=18 years	%	Crude prevalence	63.1	NA	NA	60.3	65.8	1892	POINT (-76.1961695 36.92156559)	51710006604	PREVENT	DENTAL	CrdPrv	Dental Visit
VA	Virginia	Norfolk	51710	51710005901	Prevention	Mammography use among women aged 50-74 years	%	Crude prevalence	83.6	NA	NA	80.6	86.1	4678	POINT (-76.23404891 36.89658803)	51710005901	PREVENT	MAMMOUSE	CrdPrv	Mammography
VA	Virginia	Norfolk	51710	51710005100	Health Outcomes	Chronic kidney disease among adults aged >=18 years	%	Crude prevalence	4.8	NA	NA	4.4	5.1	4522	POINT (-76.25961471 36.8317244)	51710005100	HLTHOUT	KIDNEY	CrdPrv	Chronic Kidney Disease
VA	Virginia	Norfolk	51710	51710004100	Health Outcomes	High cholesterol among adults aged >=18 years who have been screened in the past 5 years	%	Crude prevalence	26.3	NA	NA	25.1	27.5	2029	POINT (-76.28300509 36.85689011)	51710004100	HLTHOUT	HIGHCHOL	CrdPrv	High Cholesterol
VA	Virginia	Norfolk	51710	51710002400	Prevention	Current lack of health insurance among adults aged 18-64 years	%	Crude prevalence	7.8	NA	NA	6.4	9.6	3461	POINT (-76.30969082 36.89706478)	51710002400	PREVENT	ACCESS2	CrdPrv	Health Insurance
VA	Virginia	Norfolk	51710	51710000500	Health Outcomes	Depression among adults aged >=18 years	%	Crude prevalence	21.4	NA	NA	20.3	22.5	3181	POINT (-76.26320561 36.94746492)	51710000500	HLTHOUT	DEPRESSION	CrdPrv	Depression
VA	Virginia	Norfolk	51710	51710000902	Health Outcomes	Diagnosed diabetes among adults aged >=18 years	%	Crude prevalence	2.5	NA	NA	2.4	2.6	3541	POINT (-76.30202349 36.93784894)	51710000902	HLTHOUT	DIABETES	CrdPrv	Diabetes
VA	Virginia	Norfolk	51710	51710006502	Health Outcomes	Chronic obstructive pulmonary disease among adults aged >=18 years	%	Crude prevalence	5.4	NA	NA	4.5	6.3	2579	POINT (-76.18802269 36.92719523)	51710006502	HLTHOUT	COPD	CrdPrv	COPD
VA	Virginia	Norfolk	51710	51710007001	Health Risk Behaviors	Current smoking among adults aged >=18 years	%	Crude prevalence	19.4	NA	NA	16.7	22	1555	POINT (-76.21734423 36.86159155)	51710007001	RISKBEH	CSMOKING	CrdPrv	Current Smoking
VA	Virginia	Norfolk	51710	51710006902	Prevention	Fecal occult blood test, sigmoidoscopy, or colonoscopy among adults aged 50-75 years	%	Crude prevalence	66.3	NA	NA	62.5	69.8	2734	POINT (-76.1995336 36.8386001)	51710006902	PREVENT	COLON_SCREEN	CrdPrv	Colorectal Cancer Screening
VA	Virginia	Norfolk	51710	51710002500	Health Outcomes	Coronary heart disease among adults aged >=18 years	%	Crude prevalence	2.4	NA	NA	2.3	2.6	4748	POINT (-76.30738283 36.88245572)	51710002500	HLTHOUT	CHD	CrdPrv	Coronary Heart Disease
VA	Virginia	Norfolk	51710	51710002500	Health Outcomes	Current asthma among adults aged >=18 years	%	Crude prevalence	12.1	NA	NA	11.2	13.1	4748	POINT (-76.30738283 36.88245572)	51710002500	HLTHOUT	CASTHMA	CrdPrv	Current Asthma
VA	Virginia	Norfolk	51710	51710002000	Prevention	Visits to doctor for routine checkup within the past year among adults aged >=18 years	%	Crude prevalence	81.3	NA	NA	80.5	81.9	1320	POINT (-76.26147458 36.89686213)	51710002000	PREVENT	CHECKUP	CrdPrv	Annual Checkup
VA	Virginia	Norfolk	51710	51710005902	Health Outcomes	Coronary heart disease among adults aged >=18 years	%	Crude prevalence	5.1	NA	NA	4.7	5.5	3907	POINT (-76.2276269 36.88619237)	51710005902	HLTHOUT	CHD	CrdPrv	Coronary Heart Disease
VA	Virginia	Norfolk	51710	51710005000	Prevention	Current lack of health insurance among adults aged 18-64 years	%	Crude prevalence	21	NA	NA	17.3	24.7	3271	POINT (-76.28278864 36.83259999)	51710005000	PREVENT	ACCESS2	CrdPrv	Health Insurance
VA	Virginia	Norfolk	51710	51710003300	Health Outcomes	Chronic obstructive pulmonary disease among adults aged >=18 years	%	Crude prevalence	9.3	NA	NA	8.2	10.5	2651	POINT (-76.2535438 36.86666348)	51710003300	HLTHOUT	COPD	CrdPrv	COPD
VA	Virginia	Norfolk	51710	51710005701	Prevention	Taking medicine for high blood pressure control among adults aged >=18 years with high blood pressure	%	Crude prevalence	73	NA	NA	72.4	73.7	4663	POINT (-76.2553866 36.91099182)	51710005701	PREVENT	BPMED	CrdPrv	Taking BP Medication
VA	Virginia	Norfolk	51710	51710001200	Prevention	Visits to doctor for routine checkup within the past year among adults aged >=18 years	%	Crude prevalence	79.9	NA	NA	78.9	80.7	3490	POINT (-76.3044108 36.91089776)	51710001200	PREVENT	CHECKUP	CrdPrv	Annual Checkup
VA	Virginia	Norfolk	51710	51710005702	Prevention	Cholesterol screening among adults aged >=18 years	%	Crude prevalence	89.3	NA	NA	89.3	89.4	2602	POINT (-76.24971851 36.89818847)	51710005702	PREVENT	CHOLSCREEN	CrdPrv	Cholesterol Screening
VA	Virginia	Norfolk	51710	51710005602	Health Outcomes	Cancer (excluding skin cancer) among adults aged >=18 years	%	Crude prevalence	5.9	NA	NA	5.7	6.2	3397	POINT (-76.24369829 36.91958478)	51710005602	HLTHOUT	CANCER	CrdPrv	Cancer (except skin)
VA	Virginia	Norfolk	51710	51710005100	Prevention	Cholesterol screening among adults aged >=18 years	%	Crude prevalence	85.3	NA	NA	84.5	86.1	4522	POINT (-76.25961471 36.8317244)	51710005100	PREVENT	CHOLSCREEN	CrdPrv	Cholesterol Screening
VA	Virginia	Norfolk	51710	51710005800	Health Outcomes	Depression among adults aged >=18 years	%	Crude prevalence	17.8	NA	NA	16.7	18.8	4591	POINT (-76.23866298 36.90781786)	51710005800	HLTHOUT	DEPRESSION	CrdPrv	Depression
VA	Virginia	Norfolk	51710	51710006606	Prevention	Visits to dentist or dental clinic among adults aged >=18 years	%	Crude prevalence	66.5	NA	NA	62.8	69.3	4177	POINT (-76.22590948 36.90958277)	51710006606	PREVENT	DENTAL	CrdPrv	Dental Visit
VA	Virginia	Norfolk	51710	51710006604	Health Outcomes	Chronic kidney disease among adults aged >=18 years	%	Crude prevalence	2.9	NA	NA	2.7	3.1	1892	POINT (-76.1961695 36.92156559)	51710006604	HLTHOUT	KIDNEY	CrdPrv	Chronic Kidney Disease
VA	Virginia	Norfolk	51710	51710002300	Health Status	Fair or poor self-rated health status among adults aged >=18 years	%	Crude prevalence	10.7	NA	NA	9.1	12.4	2028	POINT (-76.2984604 36.897845)	51710002300	HLTHSTAT	GHLTH	CrdPrv	General Health
VA	Virginia	Norfolk	51710	51710006100	Health Outcomes	Coronary heart disease among adults aged >=18 years	%	Crude prevalence	5.1	NA	NA	4.8	5.5	7740	POINT (-76.24276354 36.87392642)	51710006100	HLTHOUT	CHD	CrdPrv	Coronary Heart Disease
VA	Virginia	Norfolk	51710	51710001300	Health Status	Mental health not good for >=14 days among adults aged >=18 years	%	Crude prevalence	18.6	NA	NA	17.2	20	2378	POINT (-76.28029637 36.91780115)	51710001300	HLTHSTAT	MHLTH	CrdPrv	Mental Health
VA	Virginia	Norfolk	51710	51710001700	Prevention	Cervical cancer screening among adult women aged 21-65 years	%	Crude prevalence	86.9	NA	NA	85	88.8	2246	POINT (-76.28225129 36.90521532)	51710001700	PREVENT	CERVICAL	CrdPrv	Cervical Cancer Screening
VA	Virginia	Norfolk	51710	51710000500	Health Risk Behaviors	Binge drinking among adults aged >=18 years	%	Crude prevalence	21	NA	NA	20.3	21.8	3181	POINT (-76.26320561 36.94746492)	51710000500	RISKBEH	BINGE	CrdPrv	Binge Drinking
VA	Virginia	Norfolk	51710	51710004001	Prevention	Cholesterol screening among adults aged >=18 years	%	Crude prevalence	88.6	NA	NA	88	89.1	1037	POINT (-76.29183834 36.85983829)	51710004001	PREVENT	CHOLSCREEN	CrdPrv	Cholesterol Screening
VA	Virginia	Norfolk	51710	51710002800	Health Risk Behaviors	Current smoking among adults aged >=18 years	%	Crude prevalence	14.4	NA	NA	12.3	16.7	4151	POINT (-76.28510779 36.88518571)	51710002800	RISKBEH	CSMOKING	CrdPrv	Current Smoking
VA	Virginia	Norfolk	51710	51710005500	Health Outcomes	Current asthma among adults aged >=18 years	%	Crude prevalence	10.7	NA	NA	10.2	11.2	2855	POINT (-76.26143124 36.92347901)	51710005500	HLTHOUT	CASTHMA	CrdPrv	Current Asthma
VA	Virginia	Norfolk	51710	51710006501	Prevention	Cholesterol screening among adults aged >=18 years	%	Crude prevalence	84.1	NA	NA	83.8	84.4	2692	POINT (-76.2077331 36.93207317)	51710006501	PREVENT	CHOLSCREEN	CrdPrv	Cholesterol Screening
VA	Virginia	Norfolk	51710	51710000400	Health Status	Physical health not good for >=14 days among adults aged >=18 years	%	Crude prevalence	12.4	NA	NA	11.2	13.7	3241	POINT (-76.28108443 36.96558599)	51710000400	HLTHSTAT	PHLTH	CrdPrv	Physical Health
VA	Virginia	Norfolk	51710	51710004100	Prevention	Cervical cancer screening among adult women aged 21-65 years	%	Crude prevalence	76.8	NA	NA	72.4	80.5	2029	POINT (-76.28300509 36.85689011)	51710004100	PREVENT	CERVICAL	CrdPrv	Cervical Cancer Screening
VA	Virginia	Norfolk	51710	51710003501	Prevention	Mammography use among women aged 50-74 years	%	Crude prevalence	84.1	NA	NA	81.1	86.7	3419	POINT (-76.27659293 36.86156759)	51710003501	PREVENT	MAMMOUSE	CrdPrv	Mammography
VA	Virginia	Norfolk	51710	51710001300	Prevention	Fecal occult blood test, sigmoidoscopy, or colonoscopy among adults aged 50-75 years	%	Crude prevalence	64.1	NA	NA	61.2	66.8	2378	POINT (-76.28029637 36.91780115)	51710001300	PREVENT	COLON_SCREEN	CrdPrv	Colorectal Cancer Screening
VA	Virginia	Norfolk	51710	51710005902	Health Outcomes	All teeth lost among adults aged >=65 years	%	Crude prevalence	15.7	NA	NA	11.3	20.8	3907	POINT (-76.2276269 36.88619237)	51710005902	HLTHOUT	TEETHLOST	CrdPrv	All Teeth Lost
VA	Virginia	Norfolk	51710	51710002000	Health Status	Mental health not good for >=14 days among adults aged >=18 years	%	Crude prevalence	12.8	NA	NA	11.5	14	1320	POINT (-76.26147458 36.89686213)	51710002000	HLTHSTAT	MHLTH	CrdPrv	Mental Health
VA	Virginia	Norfolk	51710	51710005500	Health Outcomes	Chronic kidney disease among adults aged >=18 years	%	Crude prevalence	2.9	NA	NA	2.8	3.1	2855	POINT (-76.26143124 36.92347901)	51710005500	HLTHOUT	KIDNEY	CrdPrv	Chronic Kidney Disease
VA	Virginia	Norfolk	51710	51710006000	Health Outcomes	Current asthma among adults aged >=18 years	%	Crude prevalence	10.2	NA	NA	9.7	10.7	3578	POINT (-76.24314779 36.88692542)	51710006000	HLTHOUT	CASTHMA	CrdPrv	Current Asthma
VA	Virginia	Norfolk	51710	51710005701	Health Risk Behaviors	Sleeping less than 7 hours among adults aged >=18 years	%	Crude prevalence	44.1	NA	NA	43.1	45.1	4663	POINT (-76.2553866 36.91099182)	51710005701	RISKBEH	SLEEP	CrdPrv	Sleep <7 hours
VA	Virginia	Norfolk	51710	51710005602	Health Outcomes	High cholesterol among adults aged >=18 years who have been screened in the past 5 years	%	Crude prevalence	28.1	NA	NA	27.4	28.8	3397	POINT (-76.24369829 36.91958478)	51710005602	HLTHOUT	HIGHCHOL	CrdPrv	High Cholesterol
VA	Virginia	Norfolk	51710	51710006607	Health Outcomes	Diagnosed diabetes among adults aged >=18 years	%	Crude prevalence	12	NA	NA	11.4	12.5	3030	POINT (-76.21658621 36.89678113)	51710006607	HLTHOUT	DIABETES	CrdPrv	Diabetes
VA	Virginia	Norfolk	51710	51710000201	Health Outcomes	Cancer (excluding skin cancer) among adults aged >=18 years	%	Crude prevalence	5	NA	NA	4.8	5.2	2742	POINT (-76.23748996 36.94398512)	51710000201	HLTHOUT	CANCER	CrdPrv	Cancer (except skin)
VA	Virginia	Norfolk	51710	51710005601	Health Outcomes	Coronary heart disease among adults aged >=18 years	%	Crude prevalence	6.1	NA	NA	5.7	6.6	3996	POINT (-76.237204 36.92869688)	51710005601	HLTHOUT	CHD	CrdPrv	Coronary Heart Disease
VA	Virginia	Norfolk	51710	51710005702	Health Outcomes	Obesity among adults aged >=18 years	%	Crude prevalence	39.4	NA	NA	38.1	40.6	2602	POINT (-76.24971851 36.89818847)	51710005702	HLTHOUT	OBESITY	CrdPrv	Obesity
VA	Virginia	Norfolk	51710	51710001600	Health Risk Behaviors	Current smoking among adults aged >=18 years	%	Crude prevalence	17.9	NA	NA	15.6	20.4	1678	POINT (-76.29253882 36.91607892)	51710001600	RISKBEH	CSMOKING	CrdPrv	Current Smoking
VA	Virginia	Norfolk	51710	51710006602	Health Outcomes	Stroke among adults aged >=18 years	%	Crude prevalence	3.3	NA	NA	2.9	3.7	2441	POINT (-76.22082966 36.92333687)	51710006602	HLTHOUT	STROKE	CrdPrv	Stroke
VA	Virginia	Norfolk	51710	51710004002	Health Outcomes	Cancer (excluding skin cancer) among adults aged >=18 years	%	Crude prevalence	7.1	NA	NA	6.7	7.4	3097	POINT (-76.30109372 36.85947243)	51710004002	HLTHOUT	CANCER	CrdPrv	Cancer (except skin)
VA	Virginia	Norfolk	51710	51710003600	Health Outcomes	Obesity among adults aged >=18 years	%	Crude prevalence	25.7	NA	NA	24.7	26.6	1357	POINT (-76.28748476 36.86569697)	51710003600	HLTHOUT	OBESITY	CrdPrv	Obesity
VA	Virginia	Norfolk	51710	51710002900	Health Outcomes	Stroke among adults aged >=18 years	%	Crude prevalence	5	NA	NA	4.7	5.5	3973	POINT (-76.28102761 36.87471555)	51710002900	HLTHOUT	STROKE	CrdPrv	Stroke
VA	Virginia	Norfolk	51710	51710000400	Health Outcomes	Chronic kidney disease among adults aged >=18 years	%	Crude prevalence	2.4	NA	NA	2.2	2.5	3241	POINT (-76.28108443 36.96558599)	51710000400	HLTHOUT	KIDNEY	CrdPrv	Chronic Kidney Disease
VA	Virginia	Norfolk	51710	51710000400	Prevention	Current lack of health insurance among adults aged 18-64 years	%	Crude prevalence	13.6	NA	NA	11.3	15.9	3241	POINT (-76.28108443 36.96558599)	51710000400	PREVENT	ACCESS2	CrdPrv	Health Insurance
VA	Virginia	Norfolk	51710	51710006603	Prevention	Older adult women aged >=65 years who are up to date on a core set of clinical preventive services: Flu shot past year, PPV shot ever, Colorectal cancer screening, and Mammogram past 2 years	%	Crude prevalence	37	NA	NA	31.6	43	2400	POINT (-76.21016485 36.92172042)	51710006603	PREVENT	COREW	CrdPrv	Core preventive services for older women
VA	Virginia	Norfolk	51710	51710000902	Prevention	Current lack of health insurance among adults aged 18-64 years	%	Crude prevalence	16.2	NA	NA	13.8	18.3	3541	POINT (-76.30202349 36.93784894)	51710000902	PREVENT	ACCESS2	CrdPrv	Health Insurance
VA	Virginia	Norfolk	51710	51710000100	Health Outcomes	High blood pressure among adults aged >=18 years	%	Crude prevalence	31.2	NA	NA	30.2	32.3	2356	POINT (-76.22324269 36.93630231)	51710000100	HLTHOUT	BPHIGH	CrdPrv	High Blood Pressure
VA	Virginia	Norfolk	51710	51710003400	Prevention	Cervical cancer screening among adult women aged 21-65 years	%	Crude prevalence	85.1	NA	NA	82.7	87.8	2068	POINT (-76.26703827 36.86517359)	51710003400	PREVENT	CERVICAL	CrdPrv	Cervical Cancer Screening
VA	Virginia	Norfolk	51710	51710001700	Health Outcomes	Chronic obstructive pulmonary disease among adults aged >=18 years	%	Crude prevalence	6.1	NA	NA	5.1	7.5	2246	POINT (-76.28225129 36.90521532)	51710001700	HLTHOUT	COPD	CrdPrv	COPD
VA	Virginia	Norfolk	51710	51710006800	Health Outcomes	High cholesterol among adults aged >=18 years who have been screened in the past 5 years	%	Crude prevalence	30	NA	NA	29.2	30.8	1765	POINT (-76.193864 36.86497999)	51710006800	HLTHOUT	HIGHCHOL	CrdPrv	High Cholesterol
VA	Virginia	Norfolk	51710	51710003400	Health Outcomes	Stroke among adults aged >=18 years	%	Crude prevalence	6.1	NA	NA	5.4	6.9	2068	POINT (-76.26703827 36.86517359)	51710003400	HLTHOUT	STROKE	CrdPrv	Stroke
VA	Virginia	Norfolk	51710	51710000300	Health Status	Mental health not good for >=14 days among adults aged >=18 years	%	Crude prevalence	13.9	NA	NA	12.7	15	2985	POINT (-76.25319205 36.95136103)	51710000300	HLTHSTAT	MHLTH	CrdPrv	Mental Health
VA	Virginia	Norfolk	51710	51710005000	Health Risk Behaviors	Current smoking among adults aged >=18 years	%	Crude prevalence	25.3	NA	NA	22	28.8	3271	POINT (-76.28278864 36.83259999)	51710005000	RISKBEH	CSMOKING	CrdPrv	Current Smoking
VA	Virginia	Norfolk	51710	51710006605	Health Outcomes	Diagnosed diabetes among adults aged >=18 years	%	Crude prevalence	10.2	NA	NA	9.4	10.7	2672	POINT (-76.20449231 36.91253579)	51710006605	HLTHOUT	DIABETES	CrdPrv	Diabetes
VA	Virginia	Norfolk	51710	51710006800	Health Status	Mental health not good for >=14 days among adults aged >=18 years	%	Crude prevalence	14.3	NA	NA	13.1	15.4	1765	POINT (-76.193864 36.86497999)	51710006800	HLTHSTAT	MHLTH	CrdPrv	Mental Health
VA	Virginia	Norfolk	51710	51710005602	Prevention	Cholesterol screening among adults aged >=18 years	%	Crude prevalence	84.7	NA	NA	84.1	85.3	3397	POINT (-76.24369829 36.91958478)	51710005602	PREVENT	CHOLSCREEN	CrdPrv	Cholesterol Screening
VA	Virginia	Norfolk	51710	51710000500	Prevention	Mammography use among women aged 50-74 years	%	Crude prevalence	79.1	NA	NA	75.6	82.1	3181	POINT (-76.26320561 36.94746492)	51710000500	PREVENT	MAMMOUSE	CrdPrv	Mammography
VA	Virginia	Norfolk	51710	51710005901	Prevention	Older adult women aged >=65 years who are up to date on a core set of clinical preventive services: Flu shot past year, PPV shot ever, Colorectal cancer screening, and Mammogram past 2 years	%	Crude prevalence	31	NA	NA	26.7	35.5	4678	POINT (-76.23404891 36.89658803)	51710005901	PREVENT	COREW	CrdPrv	Core preventive services for older women
VA	Virginia	Norfolk	51710	51710001600	Health Outcomes	High cholesterol among adults aged >=18 years who have been screened in the past 5 years	%	Crude prevalence	27.2	NA	NA	26.4	28	1678	POINT (-76.29253882 36.91607892)	51710001600	HLTHOUT	HIGHCHOL	CrdPrv	High Cholesterol
VA	Virginia	Norfolk	51710	51710006601	Prevention	Older adult women aged >=65 years who are up to date on a core set of clinical preventive services: Flu shot past year, PPV shot ever, Colorectal cancer screening, and Mammogram past 2 years	%	Crude prevalence	38.2	NA	NA	32.8	44.2	723	POINT (-76.22959011 36.92290144)	51710006601	PREVENT	COREW	CrdPrv	Core preventive services for older women
VA	Virginia	Norfolk	51710	51710006901	Health Risk Behaviors	No leisure-time physical activity among adults aged >=18 years	%	Crude prevalence	26.6	NA	NA	24.4	28.7	3384	POINT (-76.19874255 36.85420201)	51710006901	RISKBEH	LPA	CrdPrv	Physical Inactivity
VA	Virginia	Norfolk	51710	51710006200	Prevention	Cholesterol screening among adults aged >=18 years	%	Crude prevalence	86.5	NA	NA	86.2	86.9	3305	POINT (-76.21691302 36.87205539)	51710006200	PREVENT	CHOLSCREEN	CrdPrv	Cholesterol Screening
VA	Virginia	Norfolk	51710	51710003700	Health Risk Behaviors	Sleeping less than 7 hours among adults aged >=18 years	%	Crude prevalence	33.8	NA	NA	31.5	35.7	2166	POINT (-76.29670837 36.86892066)	51710003700	RISKBEH	SLEEP	CrdPrv	Sleep <7 hours
VA	Virginia	Norfolk	51710	51710004400	Prevention	Cholesterol screening among adults aged >=18 years	%	Crude prevalence	88.6	NA	NA	88.6	88.6	1460	POINT (-76.25393447 36.85594681)	51710004400	PREVENT	CHOLSCREEN	CrdPrv	Cholesterol Screening
VA	Virginia	Norfolk	51710	51710004200	Prevention	Visits to doctor for routine checkup within the past year among adults aged >=18 years	%	Crude prevalence	84.7	NA	NA	83.7	85.7	1744	POINT (-76.27705907 36.8525619)	51710004200	PREVENT	CHECKUP	CrdPrv	Annual Checkup
VA	Virginia	Norfolk	51710	51710004300	Health Outcomes	Chronic kidney disease among adults aged >=18 years	%	Crude prevalence	5	NA	NA	4.7	5.4	3499	POINT (-76.26511761 36.85525712)	51710004300	HLTHOUT	KIDNEY	CrdPrv	Chronic Kidney Disease
VA	Virginia	Norfolk	51710	51710002600	Prevention	Mammography use among women aged 50-74 years	%	Crude prevalence	82.4	NA	NA	80.6	84.1	3835	POINT (-76.29714751 36.8858584)	51710002600	PREVENT	MAMMOUSE	CrdPrv	Mammography
VA	Virginia	Norfolk	51710	51710000202	Health Outcomes	Chronic kidney disease among adults aged >=18 years	%	Crude prevalence	2.4	NA	NA	2.2	2.5	3869	POINT (-76.23904879 36.93745451)	51710000202	HLTHOUT	KIDNEY	CrdPrv	Chronic Kidney Disease
VA	Virginia	Norfolk	51710	51710005903	Health Outcomes	Chronic obstructive pulmonary disease among adults aged >=18 years	%	Crude prevalence	8.2	NA	NA	7.6	8.9	1623	POINT (-76.22241485 36.87803636)	51710005903	HLTHOUT	COPD	CrdPrv	COPD
VA	Virginia	Norfolk	51710	51710003200	Prevention	Cholesterol screening among adults aged >=18 years	%	Crude prevalence	86.6	NA	NA	86	87.2	2642	POINT (-76.26099194 36.87209972)	51710003200	PREVENT	CHOLSCREEN	CrdPrv	Cholesterol Screening
VA	Virginia	Norfolk	51710	51710006602	Health Outcomes	High cholesterol among adults aged >=18 years who have been screened in the past 5 years	%	Crude prevalence	31.4	NA	NA	30.5	32.4	2441	POINT (-76.22082966 36.92333687)	51710006602	HLTHOUT	HIGHCHOL	CrdPrv	High Cholesterol
VA	Virginia	Norfolk	51710	51710000500	Health Outcomes	Stroke among adults aged >=18 years	%	Crude prevalence	2.6	NA	NA	2.4	2.9	3181	POINT (-76.26320561 36.94746492)	51710000500	HLTHOUT	STROKE	CrdPrv	Stroke
VA	Virginia	Norfolk	51710	51710004800	Prevention	Fecal occult blood test, sigmoidoscopy, or colonoscopy among adults aged 50-75 years	%	Crude prevalence	47.5	NA	NA	42.9	52.7	1402	POINT (-76.28026309 36.84420395)	51710004800	PREVENT	COLON_SCREEN	CrdPrv	Colorectal Cancer Screening
VA	Virginia	Norfolk	51710	51710005702	Health Risk Behaviors	Binge drinking among adults aged >=18 years	%	Crude prevalence	14.7	NA	NA	14.1	15.2	2602	POINT (-76.24971851 36.89818847)	51710005702	RISKBEH	BINGE	CrdPrv	Binge Drinking
VA	Virginia	Norfolk	51710	51710006100	Prevention	Fecal occult blood test, sigmoidoscopy, or colonoscopy among adults aged 50-75 years	%	Crude prevalence	61.6	NA	NA	58.5	64.4	7740	POINT (-76.24276354 36.87392642)	51710006100	PREVENT	COLON_SCREEN	CrdPrv	Colorectal Cancer Screening
VA	Virginia	Norfolk	51710	51710001400	Health Risk Behaviors	Binge drinking among adults aged >=18 years	%	Crude prevalence	14.6	NA	NA	14.1	15.1	2470	POINT (-76.2672296 36.90800397)	51710001400	RISKBEH	BINGE	CrdPrv	Binge Drinking
VA	Virginia	Norfolk	51710	51710002000	Health Status	Fair or poor self-rated health status among adults aged >=18 years	%	Crude prevalence	16.2	NA	NA	13.9	18.7	1320	POINT (-76.26147458 36.89686213)	51710002000	HLTHSTAT	GHLTH	CrdPrv	General Health
VA	Virginia	Norfolk	51710	51710000902	Health Outcomes	Cancer (excluding skin cancer) among adults aged >=18 years	%	Crude prevalence	1.2	NA	NA	1.2	1.3	3541	POINT (-76.30202349 36.93784894)	51710000902	HLTHOUT	CANCER	CrdPrv	Cancer (except skin)
VA	Virginia	Norfolk	51710	51710001500	Health Outcomes	Chronic obstructive pulmonary disease among adults aged >=18 years	%	Crude prevalence	4.5	NA	NA	3.8	5.1	1995	POINT (-76.28375154 36.91302891)	51710001500	HLTHOUT	COPD	CrdPrv	COPD
VA	Virginia	Norfolk	51710	51710003300	Health Outcomes	Obesity among adults aged >=18 years	%	Crude prevalence	44.2	NA	NA	42.9	45.3	2651	POINT (-76.2535438 36.86666348)	51710003300	HLTHOUT	OBESITY	CrdPrv	Obesity
VA	Virginia	Norfolk	51710	51710004001	Prevention	Visits to dentist or dental clinic among adults aged >=18 years	%	Crude prevalence	80.2	NA	NA	76.7	83	1037	POINT (-76.29183834 36.85983829)	51710004001	PREVENT	DENTAL	CrdPrv	Dental Visit
VA	Virginia	Norfolk	51710	51710005601	Health Outcomes	Diagnosed diabetes among adults aged >=18 years	%	Crude prevalence	10	NA	NA	9.5	10.5	3996	POINT (-76.237204 36.92869688)	51710005601	HLTHOUT	DIABETES	CrdPrv	Diabetes
VA	Virginia	Norfolk	51710	51710007002	Prevention	Visits to doctor for routine checkup within the past year among adults aged >=18 years	%	Crude prevalence	84.9	NA	NA	84.3	85.4	3559	POINT (-76.21770244 36.84569074)	51710007002	PREVENT	CHECKUP	CrdPrv	Annual Checkup
VA	Virginia	Norfolk	51710	51710000300	Prevention	Older adult men aged >=65 years who are up to date on a core set of clinical preventive services: Flu shot past year, PPV shot ever, Colorectal cancer screening	%	Crude prevalence	41.9	NA	NA	35.7	48.2	2985	POINT (-76.25319205 36.95136103)	51710000300	PREVENT	COREM	CrdPrv	Core preventive services for older men
VA	Virginia	Norfolk	51710	51710001200	Health Risk Behaviors	No leisure-time physical activity among adults aged >=18 years	%	Crude prevalence	21.7	NA	NA	19.2	24.3	3490	POINT (-76.3044108 36.91089776)	51710001200	RISKBEH	LPA	CrdPrv	Physical Inactivity
VA	Virginia	Norfolk	51710	51710002200	Prevention	Older adult men aged >=65 years who are up to date on a core set of clinical preventive services: Flu shot past year, PPV shot ever, Colorectal cancer screening	%	Crude prevalence	47.8	NA	NA	43	52.4	1905	POINT (-76.28008644 36.89700155)	51710002200	PREVENT	COREM	CrdPrv	Core preventive services for older men
VA	Virginia	Norfolk	51710	51710006602	Health Outcomes	Cancer (excluding skin cancer) among adults aged >=18 years	%	Crude prevalence	7.8	NA	NA	7.5	8.2	2441	POINT (-76.22082966 36.92333687)	51710006602	HLTHOUT	CANCER	CrdPrv	Cancer (except skin)
VA	Virginia	Norfolk	51710	51710002100	Health Outcomes	Current asthma among adults aged >=18 years	%	Crude prevalence	9	NA	NA	8.4	9.6	1414	POINT (-76.26825771 36.88921971)	51710002100	HLTHOUT	CASTHMA	CrdPrv	Current Asthma
VA	Virginia	Norfolk	51710	51710006000	Prevention	Visits to doctor for routine checkup within the past year among adults aged >=18 years	%	Crude prevalence	79.1	NA	NA	78.3	79.9	3578	POINT (-76.24314779 36.88692542)	51710006000	PREVENT	CHECKUP	CrdPrv	Annual Checkup
VA	Virginia	Norfolk	51710	51710002200	Prevention	Current lack of health insurance among adults aged 18-64 years	%	Crude prevalence	7.2	NA	NA	6.1	8.6	1905	POINT (-76.28008644 36.89700155)	51710002200	PREVENT	ACCESS2	CrdPrv	Health Insurance
VA	Virginia	Norfolk	51710	51710006601	Health Outcomes	High blood pressure among adults aged >=18 years	%	Crude prevalence	32.6	NA	NA	31.2	33.9	723	POINT (-76.22959011 36.92290144)	51710006601	HLTHOUT	BPHIGH	CrdPrv	High Blood Pressure
VA	Virginia	Norfolk	51710	51710005601	Health Outcomes	High blood pressure among adults aged >=18 years	%	Crude prevalence	33.5	NA	NA	32.6	34.3	3996	POINT (-76.237204 36.92869688)	51710005601	HLTHOUT	BPHIGH	CrdPrv	High Blood Pressure
VA	Virginia	Norfolk	51710	51710006400	Prevention	Current lack of health insurance among adults aged 18-64 years	%	Crude prevalence	16.4	NA	NA	13.8	19	3277	POINT (-76.2350247 36.84692188)	51710006400	PREVENT	ACCESS2	CrdPrv	Health Insurance
VA	Virginia	Norfolk	51710	51710006200	Health Outcomes	Cancer (excluding skin cancer) among adults aged >=18 years	%	Crude prevalence	6.2	NA	NA	6	6.5	3305	POINT (-76.21691302 36.87205539)	51710006200	HLTHOUT	CANCER	CrdPrv	Cancer (except skin)
VA	Virginia	Norfolk	51710	51710006606	Prevention	Cholesterol screening among adults aged >=18 years	%	Crude prevalence	87	NA	NA	86.5	87.4	4177	POINT (-76.22590948 36.90958277)	51710006606	PREVENT	CHOLSCREEN	CrdPrv	Cholesterol Screening
VA	Virginia	Norfolk	51710	51710003100	Health Outcomes	Coronary heart disease among adults aged >=18 years	%	Crude prevalence	6.1	NA	NA	5.7	6.6	3116	POINT (-76.25701303 36.88196157)	51710003100	HLTHOUT	CHD	CrdPrv	Coronary Heart Disease
VA	Virginia	Norfolk	51710	51710003600	Health Outcomes	Cancer (excluding skin cancer) among adults aged >=18 years	%	Crude prevalence	6.1	NA	NA	5.9	6.3	1357	POINT (-76.28748476 36.86569697)	51710003600	HLTHOUT	CANCER	CrdPrv	Cancer (except skin)
VA	Virginia	Norfolk	51710	51710006800	Prevention	Cervical cancer screening among adult women aged 21-65 years	%	Crude prevalence	86.1	NA	NA	84.5	87.8	1765	POINT (-76.193864 36.86497999)	51710006800	PREVENT	CERVICAL	CrdPrv	Cervical Cancer Screening
VA	Virginia	Norfolk	51710	51710000700	Health Outcomes	High blood pressure among adults aged >=18 years	%	Crude prevalence	29.1	NA	NA	28	30.2	2864	POINT (-76.2537628 36.93309729)	51710000700	HLTHOUT	BPHIGH	CrdPrv	High Blood Pressure
VA	Virginia	Norfolk	51710	51710002000	Prevention	Older adult women aged >=65 years who are up to date on a core set of clinical preventive services: Flu shot past year, PPV shot ever, Colorectal cancer screening, and Mammogram past 2 years	%	Crude prevalence	37.3	NA	NA	31.3	43.3	1320	POINT (-76.26147458 36.89686213)	51710002000	PREVENT	COREW	CrdPrv	Core preventive services for older women
VA	Virginia	Norfolk	51710	51710004800	Health Outcomes	Stroke among adults aged >=18 years	%	Crude prevalence	7.2	NA	NA	6.4	8	1402	POINT (-76.28026309 36.84420395)	51710004800	HLTHOUT	STROKE	CrdPrv	Stroke
VA	Virginia	Norfolk	51710	51710003300	Health Outcomes	High cholesterol among adults aged >=18 years who have been screened in the past 5 years	%	Crude prevalence	29.4	NA	NA	28.6	30.3	2651	POINT (-76.2535438 36.86666348)	51710003300	HLTHOUT	HIGHCHOL	CrdPrv	High Cholesterol
VA	Virginia	Norfolk	51710	51710002300	Health Risk Behaviors	Binge drinking among adults aged >=18 years	%	Crude prevalence	20.9	NA	NA	20	21.7	2028	POINT (-76.2984604 36.897845)	51710002300	RISKBEH	BINGE	CrdPrv	Binge Drinking
VA	Virginia	Norfolk	51710	51710001700	Health Risk Behaviors	No leisure-time physical activity among adults aged >=18 years	%	Crude prevalence	23.1	NA	NA	20.6	26	2246	POINT (-76.28225129 36.90521532)	51710001700	RISKBEH	LPA	CrdPrv	Physical Inactivity
VA	Virginia	Norfolk	51710	51710004002	Health Outcomes	Diagnosed diabetes among adults aged >=18 years	%	Crude prevalence	7	NA	NA	6.5	7.5	3097	POINT (-76.30109372 36.85947243)	51710004002	HLTHOUT	DIABETES	CrdPrv	Diabetes
VA	Virginia	Norfolk	51710	51710000201	Prevention	Current lack of health insurance among adults aged 18-64 years	%	Crude prevalence	13.6	NA	NA	11.6	15.9	2742	POINT (-76.23748996 36.94398512)	51710000201	PREVENT	ACCESS2	CrdPrv	Health Insurance
VA	Virginia	Norfolk	51710	51710006502	Health Outcomes	Arthritis among adults aged >=18 years	%	Crude prevalence	21.3	NA	NA	20.2	22.3	2579	POINT (-76.18802269 36.92719523)	51710006502	HLTHOUT	ARTHRITIS	CrdPrv	Arthritis
VA	Virginia	Norfolk	51710	51710005702	Health Status	Fair or poor self-rated health status among adults aged >=18 years	%	Crude prevalence	24.4	NA	NA	21.9	27.2	2602	POINT (-76.24971851 36.89818847)	51710005702	HLTHSTAT	GHLTH	CrdPrv	General Health
VA	Virginia	Norfolk	51710	51710001100	Health Outcomes	High cholesterol among adults aged >=18 years who have been screened in the past 5 years	%	Crude prevalence	22.3	NA	NA	21.8	22.8	2593	POINT (-76.31191959 36.92979392)	51710001100	HLTHOUT	HIGHCHOL	CrdPrv	High Cholesterol
VA	Virginia	Norfolk	51710	51710006605	Prevention	Older adult men aged >=65 years who are up to date on a core set of clinical preventive services: Flu shot past year, PPV shot ever, Colorectal cancer screening	%	Crude prevalence	40.9	NA	NA	34.4	47.3	2672	POINT (-76.20449231 36.91253579)	51710006605	PREVENT	COREM	CrdPrv	Core preventive services for older men
VA	Virginia	Norfolk	51710	51710000400	Health Risk Behaviors	Current smoking among adults aged >=18 years	%	Crude prevalence	19.9	NA	NA	16.9	22.9	3241	POINT (-76.28108443 36.96558599)	51710000400	RISKBEH	CSMOKING	CrdPrv	Current Smoking
VA	Virginia	Norfolk	51710	51710005500	Health Outcomes	Arthritis among adults aged >=18 years	%	Crude prevalence	24.1	NA	NA	23.3	24.8	2855	POINT (-76.26143124 36.92347901)	51710005500	HLTHOUT	ARTHRITIS	CrdPrv	Arthritis
VA	Virginia	Norfolk	51710	51710006901	Prevention	Visits to doctor for routine checkup within the past year among adults aged >=18 years	%	Crude prevalence	81.6	NA	NA	81	82.1	3384	POINT (-76.19874255 36.85420201)	51710006901	PREVENT	CHECKUP	CrdPrv	Annual Checkup
VA	Virginia	Norfolk	51710	51710006602	Prevention	Older adult men aged >=65 years who are up to date on a core set of clinical preventive services: Flu shot past year, PPV shot ever, Colorectal cancer screening	%	Crude prevalence	42.1	NA	NA	35.2	49.8	2441	POINT (-76.22082966 36.92333687)	51710006602	PREVENT	COREM	CrdPrv	Core preventive services for older men
VA	Virginia	Norfolk	51710	51710004300	Prevention	Taking medicine for high blood pressure control among adults aged >=18 years with high blood pressure	%	Crude prevalence	77.9	NA	NA	76.7	79	3499	POINT (-76.26511761 36.85525712)	51710004300	PREVENT	BPMED	CrdPrv	Taking BP Medication
VA	Virginia	Norfolk	51710	51710001400	Prevention	Older adult men aged >=65 years who are up to date on a core set of clinical preventive services: Flu shot past year, PPV shot ever, Colorectal cancer screening	%	Crude prevalence	37.5	NA	NA	32	43.4	2470	POINT (-76.2672296 36.90800397)	51710001400	PREVENT	COREM	CrdPrv	Core preventive services for older men
VA	Virginia	Norfolk	51710	51710004800	Prevention	Current lack of health insurance among adults aged 18-64 years	%	Crude prevalence	30.8	NA	NA	25	36.6	1402	POINT (-76.28026309 36.84420395)	51710004800	PREVENT	ACCESS2	CrdPrv	Health Insurance
VA	Virginia	Norfolk	51710	51710004500	Health Outcomes	Chronic obstructive pulmonary disease among adults aged >=18 years	%	Crude prevalence	7.6	NA	NA	6.3	8.9	1374	POINT (-76.25055325 36.84960713)	51710004500	HLTHOUT	COPD	CrdPrv	COPD
VA	Virginia	Norfolk	51710	51710003100	Health Outcomes	Chronic kidney disease among adults aged >=18 years	%	Crude prevalence	3.6	NA	NA	3.4	3.8	3116	POINT (-76.25701303 36.88196157)	51710003100	HLTHOUT	KIDNEY	CrdPrv	Chronic Kidney Disease
VA	Virginia	Norfolk	51710	51710000500	Prevention	Older adult men aged >=65 years who are up to date on a core set of clinical preventive services: Flu shot past year, PPV shot ever, Colorectal cancer screening	%	Crude prevalence	38.6	NA	NA	32.7	45	3181	POINT (-76.26320561 36.94746492)	51710000500	PREVENT	COREM	CrdPrv	Core preventive services for older men
VA	Virginia	Norfolk	51710	51710005800	Health Outcomes	Chronic kidney disease among adults aged >=18 years	%	Crude prevalence	3.5	NA	NA	3.3	3.8	4591	POINT (-76.23866298 36.90781786)	51710005800	HLTHOUT	KIDNEY	CrdPrv	Chronic Kidney Disease
VA	Virginia	Norfolk	51710	51710005901	Prevention	Cholesterol screening among adults aged >=18 years	%	Crude prevalence	84.8	NA	NA	84.1	85.5	4678	POINT (-76.23404891 36.89658803)	51710005901	PREVENT	CHOLSCREEN	CrdPrv	Cholesterol Screening
VA	Virginia	Norfolk	51710	51710005602	Health Risk Behaviors	Current smoking among adults aged >=18 years	%	Crude prevalence	21.4	NA	NA	18.9	24	3397	POINT (-76.24369829 36.91958478)	51710005602	RISKBEH	CSMOKING	CrdPrv	Current Smoking
VA	Virginia	Norfolk	51710	51710004700	Health Risk Behaviors	Binge drinking among adults aged >=18 years	%	Crude prevalence	22.4	NA	NA	20.1	25	2768	POINT (-76.26708391 36.84592943)	51710004700	RISKBEH	BINGE	CrdPrv	Binge Drinking
VA	Virginia	Norfolk	51710	51710006400	Health Outcomes	All teeth lost among adults aged >=65 years	%	Crude prevalence	17.5	NA	NA	12.3	23.4	3277	POINT (-76.2350247 36.84692188)	51710006400	HLTHOUT	TEETHLOST	CrdPrv	All Teeth Lost
VA	Virginia	Norfolk	51710	51710004400	Prevention	Mammography use among women aged 50-74 years	%	Crude prevalence	85	NA	NA	81.5	88	1460	POINT (-76.25393447 36.85594681)	51710004400	PREVENT	MAMMOUSE	CrdPrv	Mammography
VA	Virginia	Norfolk	51710	51710006000	Health Status	Physical health not good for >=14 days among adults aged >=18 years	%	Crude prevalence	13.9	NA	NA	12.9	15.1	3578	POINT (-76.24314779 36.88692542)	51710006000	HLTHSTAT	PHLTH	CrdPrv	Physical Health
VA	Virginia	Norfolk	51710	51710002400	Health Outcomes	Current asthma among adults aged >=18 years	%	Crude prevalence	8.7	NA	NA	8.2	9.2	3461	POINT (-76.30969082 36.89706478)	51710002400	HLTHOUT	CASTHMA	CrdPrv	Current Asthma
VA	Virginia	Norfolk	51710	51710004600	Health Status	Mental health not good for >=14 days among adults aged >=18 years	%	Crude prevalence	21.4	NA	NA	19.6	23.2	2193	POINT (-76.25252421 36.8422434)	51710004600	HLTHSTAT	MHLTH	CrdPrv	Mental Health
VA	Virginia	Norfolk	51710	51710005000	Prevention	Fecal occult blood test, sigmoidoscopy, or colonoscopy among adults aged 50-75 years	%	Crude prevalence	56.3	NA	NA	51.3	60.8	3271	POINT (-76.28278864 36.83259999)	51710005000	PREVENT	COLON_SCREEN	CrdPrv	Colorectal Cancer Screening
VA	Virginia	Norfolk	51710	51710006000	Prevention	Mammography use among women aged 50-74 years	%	Crude prevalence	79.8	NA	NA	77.1	82.3	3578	POINT (-76.24314779 36.88692542)	51710006000	PREVENT	MAMMOUSE	CrdPrv	Mammography
VA	Virginia	Norfolk	51710	51710000901	Health Risk Behaviors	Current smoking among adults aged >=18 years	%	Crude prevalence	19.5	NA	NA	17.4	21.5	5472	POINT (-76.29947547 36.92486123)	51710000901	RISKBEH	CSMOKING	CrdPrv	Current Smoking
VA	Virginia	Norfolk	51710	51710002400	Prevention	Taking medicine for high blood pressure control among adults aged >=18 years with high blood pressure	%	Crude prevalence	72.4	NA	NA	71	73.7	3461	POINT (-76.30969082 36.89706478)	51710002400	PREVENT	BPMED	CrdPrv	Taking BP Medication
VA	Virginia	Norfolk	51710	51710007002	Health Outcomes	Chronic obstructive pulmonary disease among adults aged >=18 years	%	Crude prevalence	6.5	NA	NA	5.7	7.2	3559	POINT (-76.21770244 36.84569074)	51710007002	HLTHOUT	COPD	CrdPrv	COPD
VA	Virginia	Norfolk	51710	51710006501	Health Risk Behaviors	Sleeping less than 7 hours among adults aged >=18 years	%	Crude prevalence	39.1	NA	NA	37.7	40.3	2692	POINT (-76.2077331 36.93207317)	51710006501	RISKBEH	SLEEP	CrdPrv	Sleep <7 hours
VA	Virginia	Norfolk	51710	51710005901	Health Status	Fair or poor self-rated health status among adults aged >=18 years	%	Crude prevalence	26.3	NA	NA	23.4	29.2	4678	POINT (-76.23404891 36.89658803)	51710005901	HLTHSTAT	GHLTH	CrdPrv	General Health
VA	Virginia	Norfolk	51710	51710006604	Health Outcomes	Current asthma among adults aged >=18 years	%	Crude prevalence	9.7	NA	NA	9.2	10.2	1892	POINT (-76.1961695 36.92156559)	51710006604	HLTHOUT	CASTHMA	CrdPrv	Current Asthma
VA	Virginia	Norfolk	51710	51710004100	Health Status	Mental health not good for >=14 days among adults aged >=18 years	%	Crude prevalence	29.8	NA	NA	27	32.5	2029	POINT (-76.28300509 36.85689011)	51710004100	HLTHSTAT	MHLTH	CrdPrv	Mental Health
VA	Virginia	Norfolk	51710	51710000202	Health Risk Behaviors	Binge drinking among adults aged >=18 years	%	Crude prevalence	20.5	NA	NA	19.7	21.1	3869	POINT (-76.23904879 36.93745451)	51710000202	RISKBEH	BINGE	CrdPrv	Binge Drinking
VA	Virginia	Norfolk	51710	51710005800	Health Outcomes	Coronary heart disease among adults aged >=18 years	%	Crude prevalence	5.3	NA	NA	4.8	5.8	4591	POINT (-76.23866298 36.90781786)	51710005800	HLTHOUT	CHD	CrdPrv	Coronary Heart Disease
VA	Virginia	Norfolk	51710	51710004900	Prevention	Older adult men aged >=65 years who are up to date on a core set of clinical preventive services: Flu shot past year, PPV shot ever, Colorectal cancer screening	%	Crude prevalence	42.9	NA	NA	35.7	49.8	3930	POINT (-76.28974606 36.85014723)	51710004900	PREVENT	COREM	CrdPrv	Core preventive services for older men
VA	Virginia	Norfolk	51710	51710005000	Health Outcomes	Stroke among adults aged >=18 years	%	Crude prevalence	6.8	NA	NA	6	7.6	3271	POINT (-76.28278864 36.83259999)	51710005000	HLTHOUT	STROKE	CrdPrv	Stroke
VA	Virginia	Norfolk	51710	51710006502	Prevention	Visits to dentist or dental clinic among adults aged >=18 years	%	Crude prevalence	67.9	NA	NA	64.9	71	2579	POINT (-76.18802269 36.92719523)	51710006502	PREVENT	DENTAL	CrdPrv	Dental Visit
VA	Virginia	Norfolk	51710	51710004600	Prevention	Older adult women aged >=65 years who are up to date on a core set of clinical preventive services: Flu shot past year, PPV shot ever, Colorectal cancer screening, and Mammogram past 2 years	%	Crude prevalence	26.8	NA	NA	21.7	32.2	2193	POINT (-76.25252421 36.8422434)	51710004600	PREVENT	COREW	CrdPrv	Core preventive services for older women
VA	Virginia	Norfolk	51710	51710004600	Prevention	Cervical cancer screening among adult women aged 21-65 years	%	Crude prevalence	83.7	NA	NA	81.3	85.9	2193	POINT (-76.25252421 36.8422434)	51710004600	PREVENT	CERVICAL	CrdPrv	Cervical Cancer Screening
VA	Virginia	Norfolk	51710	51710007001	Health Risk Behaviors	Sleeping less than 7 hours among adults aged >=18 years	%	Crude prevalence	41.7	NA	NA	40.1	43	1555	POINT (-76.21734423 36.86159155)	51710007001	RISKBEH	SLEEP	CrdPrv	Sleep <7 hours
VA	Virginia	Norfolk	51710	51710001300	Health Outcomes	Stroke among adults aged >=18 years	%	Crude prevalence	2.8	NA	NA	2.6	3	2378	POINT (-76.28029637 36.91780115)	51710001300	HLTHOUT	STROKE	CrdPrv	Stroke
VA	Virginia	Norfolk	51710	51710005902	Health Outcomes	Chronic obstructive pulmonary disease among adults aged >=18 years	%	Crude prevalence	7	NA	NA	6.2	7.8	3907	POINT (-76.2276269 36.88619237)	51710005902	HLTHOUT	COPD	CrdPrv	COPD
VA	Virginia	Norfolk	51710	51710006607	Health Risk Behaviors	No leisure-time physical activity among adults aged >=18 years	%	Crude prevalence	26.8	NA	NA	25	28.6	3030	POINT (-76.21658621 36.89678113)	51710006607	RISKBEH	LPA	CrdPrv	Physical Inactivity
VA	Virginia	Norfolk	51710	51710006902	Prevention	Cervical cancer screening among adult women aged 21-65 years	%	Crude prevalence	85.4	NA	NA	83.5	87.2	2734	POINT (-76.1995336 36.8386001)	51710006902	PREVENT	CERVICAL	CrdPrv	Cervical Cancer Screening
VA	Virginia	Norfolk	51710	51710002300	Health Risk Behaviors	Current smoking among adults aged >=18 years	%	Crude prevalence	10.5	NA	NA	8.4	13	2028	POINT (-76.2984604 36.897845)	51710002300	RISKBEH	CSMOKING	CrdPrv	Current Smoking
VA	Virginia	Norfolk	51710	51710004500	Health Risk Behaviors	No leisure-time physical activity among adults aged >=18 years	%	Crude prevalence	32.4	NA	NA	28.7	35.8	1374	POINT (-76.25055325 36.84960713)	51710004500	RISKBEH	LPA	CrdPrv	Physical Inactivity
VA	Virginia	Norfolk	51710	51710002900	Prevention	Taking medicine for high blood pressure control among adults aged >=18 years with high blood pressure	%	Crude prevalence	74.5	NA	NA	73.7	75.3	3973	POINT (-76.28102761 36.87471555)	51710002900	PREVENT	BPMED	CrdPrv	Taking BP Medication
VA	Virginia	Norfolk	51710	51710002500	Health Risk Behaviors	Binge drinking among adults aged >=18 years	%	Crude prevalence	22.3	NA	NA	20.4	24.2	4748	POINT (-76.30738283 36.88245572)	51710002500	RISKBEH	BINGE	CrdPrv	Binge Drinking
VA	Virginia	Norfolk	51710	51710000100	Health Outcomes	Obesity among adults aged >=18 years	%	Crude prevalence	33.2	NA	NA	32	34.4	2356	POINT (-76.22324269 36.93630231)	51710000100	HLTHOUT	OBESITY	CrdPrv	Obesity
VA	Virginia	Norfolk	51710	51710006606	Health Outcomes	High blood pressure among adults aged >=18 years	%	Crude prevalence	33.6	NA	NA	32.6	34.5	4177	POINT (-76.22590948 36.90958277)	51710006606	HLTHOUT	BPHIGH	CrdPrv	High Blood Pressure
VA	Virginia	Norfolk	51710	51710005100	Health Outcomes	Current asthma among adults aged >=18 years	%	Crude prevalence	13.6	NA	NA	12.6	14.8	4522	POINT (-76.25961471 36.8317244)	51710005100	HLTHOUT	CASTHMA	CrdPrv	Current Asthma
VA	Virginia	Norfolk	51710	51710004900	Health Status	Physical health not good for >=14 days among adults aged >=18 years	%	Crude prevalence	9.5	NA	NA	8.3	10.7	3930	POINT (-76.28974606 36.85014723)	51710004900	HLTHSTAT	PHLTH	CrdPrv	Physical Health
VA	Virginia	Norfolk	51710	51710003300	Prevention	Visits to dentist or dental clinic among adults aged >=18 years	%	Crude prevalence	53.5	NA	NA	50.3	56.9	2651	POINT (-76.2535438 36.86666348)	51710003300	PREVENT	DENTAL	CrdPrv	Dental Visit
VA	Virginia	Norfolk	51710	51710003501	Health Outcomes	High blood pressure among adults aged >=18 years	%	Crude prevalence	47.5	NA	NA	46	48.8	3419	POINT (-76.27659293 36.86156759)	51710003501	HLTHOUT	BPHIGH	CrdPrv	High Blood Pressure
VA	Virginia	Norfolk	51710	51710000500	Prevention	Current lack of health insurance among adults aged 18-64 years	%	Crude prevalence	14.4	NA	NA	12.4	17	3181	POINT (-76.26320561 36.94746492)	51710000500	PREVENT	ACCESS2	CrdPrv	Health Insurance
VA	Virginia	Norfolk	51710	51710006400	Health Outcomes	High cholesterol among adults aged >=18 years who have been screened in the past 5 years	%	Crude prevalence	30.9	NA	NA	30	31.7	3277	POINT (-76.2350247 36.84692188)	51710006400	HLTHOUT	HIGHCHOL	CrdPrv	High Cholesterol
VA	Virginia	Norfolk	51710	51710001200	Health Outcomes	Cancer (excluding skin cancer) among adults aged >=18 years	%	Crude prevalence	6.6	NA	NA	6.2	6.9	3490	POINT (-76.3044108 36.91089776)	51710001200	HLTHOUT	CANCER	CrdPrv	Cancer (except skin)
VA	Virginia	Norfolk	51710	51710006605	Prevention	Mammography use among women aged 50-74 years	%	Crude prevalence	79.3	NA	NA	76.1	82.2	2672	POINT (-76.20449231 36.91253579)	51710006605	PREVENT	MAMMOUSE	CrdPrv	Mammography
VA	Virginia	Norfolk	51710	51710000201	Health Risk Behaviors	Sleeping less than 7 hours among adults aged >=18 years	%	Crude prevalence	37.4	NA	NA	35.8	38.9	2742	POINT (-76.23748996 36.94398512)	51710000201	RISKBEH	SLEEP	CrdPrv	Sleep <7 hours
VA	Virginia	Norfolk	51710	51710004100	Health Outcomes	High blood pressure among adults aged >=18 years	%	Crude prevalence	48.4	NA	NA	46.7	50.1	2029	POINT (-76.28300509 36.85689011)	51710004100	HLTHOUT	BPHIGH	CrdPrv	High Blood Pressure
VA	Virginia	Norfolk	51710	51710002700	Health Outcomes	Obesity among adults aged >=18 years	%	Crude prevalence	45	NA	NA	44	46	2900	POINT (-76.29499413 36.87621432)	51710002700	HLTHOUT	OBESITY	CrdPrv	Obesity
VA	Virginia	Norfolk	51710	51710006603	Health Status	Fair or poor self-rated health status among adults aged >=18 years	%	Crude prevalence	20.5	NA	NA	18.1	23	2400	POINT (-76.21016485 36.92172042)	51710006603	HLTHSTAT	GHLTH	CrdPrv	General Health
VA	Virginia	Norfolk	51710	51710003000	Health Status	Fair or poor self-rated health status among adults aged >=18 years	%	Crude prevalence	17.4	NA	NA	15.3	19.9	1934	POINT (-76.26823836 36.8775901)	51710003000	HLTHSTAT	GHLTH	CrdPrv	General Health
VA	Virginia	Norfolk	51710	51710003700	Health Risk Behaviors	No leisure-time physical activity among adults aged >=18 years	%	Crude prevalence	19.1	NA	NA	16.8	21.9	2166	POINT (-76.29670837 36.86892066)	51710003700	RISKBEH	LPA	CrdPrv	Physical Inactivity
VA	Virginia	Norfolk	51710	51710001100	Prevention	Current lack of health insurance among adults aged 18-64 years	%	Crude prevalence	18.4	NA	NA	16	21.3	2593	POINT (-76.31191959 36.92979392)	51710001100	PREVENT	ACCESS2	CrdPrv	Health Insurance
VA	Virginia	Norfolk	51710	51710005902	Prevention	Visits to dentist or dental clinic among adults aged >=18 years	%	Crude prevalence	60.9	NA	NA	57.7	64.1	3907	POINT (-76.2276269 36.88619237)	51710005902	PREVENT	DENTAL	CrdPrv	Dental Visit
VA	Virginia	Norfolk	51710	51710000100	Health Outcomes	Diagnosed diabetes among adults aged >=18 years	%	Crude prevalence	9.3	NA	NA	8.7	9.9	2356	POINT (-76.22324269 36.93630231)	51710000100	HLTHOUT	DIABETES	CrdPrv	Diabetes
VA	Virginia	Norfolk	51710	51710005701	Prevention	Cervical cancer screening among adult women aged 21-65 years	%	Crude prevalence	85.4	NA	NA	84.3	86.4	4663	POINT (-76.2553866 36.91099182)	51710005701	PREVENT	CERVICAL	CrdPrv	Cervical Cancer Screening
VA	Virginia	Norfolk	51710	51710006400	Health Risk Behaviors	Current smoking among adults aged >=18 years	%	Crude prevalence	20.4	NA	NA	18	23.1	3277	POINT (-76.2350247 36.84692188)	51710006400	RISKBEH	CSMOKING	CrdPrv	Current Smoking
VA	Virginia	Norfolk	51710	51710000300	Health Outcomes	Stroke among adults aged >=18 years	%	Crude prevalence	2.9	NA	NA	2.6	3.2	2985	POINT (-76.25319205 36.95136103)	51710000300	HLTHOUT	STROKE	CrdPrv	Stroke
VA	Virginia	Norfolk	51710	51710006602	Health Status	Mental health not good for >=14 days among adults aged >=18 years	%	Crude prevalence	14.4	NA	NA	12.9	15.6	2441	POINT (-76.22082966 36.92333687)	51710006602	HLTHSTAT	MHLTH	CrdPrv	Mental Health
VA	Virginia	Norfolk	51710	51710007001	Health Status	Mental health not good for >=14 days among adults aged >=18 years	%	Crude prevalence	17.5	NA	NA	16	19	1555	POINT (-76.21734423 36.86159155)	51710007001	HLTHSTAT	MHLTH	CrdPrv	Mental Health
VA	Virginia	Norfolk	51710	51710005903	Health Status	Mental health not good for >=14 days among adults aged >=18 years	%	Crude prevalence	17.8	NA	NA	16.8	18.6	1623	POINT (-76.22241485 36.87803636)	51710005903	HLTHSTAT	MHLTH	CrdPrv	Mental Health
VA	Virginia	Norfolk	51710	51710002000	Prevention	Taking medicine for high blood pressure control among adults aged >=18 years with high blood pressure	%	Crude prevalence	77.3	NA	NA	76.2	78.4	1320	POINT (-76.26147458 36.89686213)	51710002000	PREVENT	BPMED	CrdPrv	Taking BP Medication
VA	Virginia	Norfolk	51710	51710006603	Prevention	Taking medicine for high blood pressure control among adults aged >=18 years with high blood pressure	%	Crude prevalence	76.9	NA	NA	76	77.9	2400	POINT (-76.21016485 36.92172042)	51710006603	PREVENT	BPMED	CrdPrv	Taking BP Medication
VA	Virginia	Norfolk	51710	51710001300	Prevention	Cervical cancer screening among adult women aged 21-65 years	%	Crude prevalence	83.3	NA	NA	81.2	85.3	2378	POINT (-76.28029637 36.91780115)	51710001300	PREVENT	CERVICAL	CrdPrv	Cervical Cancer Screening
VA	Virginia	Norfolk	51710	51710000700	Prevention	Mammography use among women aged 50-74 years	%	Crude prevalence	79.7	NA	NA	76.6	82.5	2864	POINT (-76.2537628 36.93309729)	51710000700	PREVENT	MAMMOUSE	CrdPrv	Mammography
VA	Virginia	Norfolk	51710	51710000600	Health Risk Behaviors	Sleeping less than 7 hours among adults aged >=18 years	%	Crude prevalence	39.4	NA	NA	38.3	40.5	4327	POINT (-76.253423 36.9404275)	51710000600	RISKBEH	SLEEP	CrdPrv	Sleep <7 hours
VA	Virginia	Norfolk	51710	51710003400	Health Outcomes	High blood pressure among adults aged >=18 years	%	Crude prevalence	46.7	NA	NA	45.3	48.1	2068	POINT (-76.26703827 36.86517359)	51710003400	HLTHOUT	BPHIGH	CrdPrv	High Blood Pressure
VA	Virginia	Norfolk	51710	51710006501	Prevention	Older adult women aged >=65 years who are up to date on a core set of clinical preventive services: Flu shot past year, PPV shot ever, Colorectal cancer screening, and Mammogram past 2 years	%	Crude prevalence	37.5	NA	NA	31.1	44.3	2692	POINT (-76.2077331 36.93207317)	51710006501	PREVENT	COREW	CrdPrv	Core preventive services for older women
VA	Virginia	Norfolk	51710	51710002800	Health Risk Behaviors	Sleeping less than 7 hours among adults aged >=18 years	%	Crude prevalence	35.1	NA	NA	32.8	36.7	4151	POINT (-76.28510779 36.88518571)	51710002800	RISKBEH	SLEEP	CrdPrv	Sleep <7 hours
VA	Virginia	Norfolk	51710	51710003000	Prevention	Older adult men aged >=65 years who are up to date on a core set of clinical preventive services: Flu shot past year, PPV shot ever, Colorectal cancer screening	%	Crude prevalence	39.5	NA	NA	33.7	44.8	1934	POINT (-76.26823836 36.8775901)	51710003000	PREVENT	COREM	CrdPrv	Core preventive services for older men
VA	Virginia	Norfolk	51710	51710004002	Health Outcomes	Arthritis among adults aged >=18 years	%	Crude prevalence	21.5	NA	NA	20.6	22.4	3097	POINT (-76.30109372 36.85947243)	51710004002	HLTHOUT	ARTHRITIS	CrdPrv	Arthritis
VA	Virginia	Norfolk	51710	51710000100	Health Outcomes	Depression among adults aged >=18 years	%	Crude prevalence	21.2	NA	NA	20.1	22.3	2356	POINT (-76.22324269 36.93630231)	51710000100	HLTHOUT	DEPRESSION	CrdPrv	Depression
VA	Virginia	Norfolk	51710	51710002600	Prevention	Fecal occult blood test, sigmoidoscopy, or colonoscopy among adults aged 50-75 years	%	Crude prevalence	56.7	NA	NA	54.5	58.9	3835	POINT (-76.29714751 36.8858584)	51710002600	PREVENT	COLON_SCREEN	CrdPrv	Colorectal Cancer Screening
VA	Virginia	Norfolk	51710	51710001500	Prevention	Visits to dentist or dental clinic among adults aged >=18 years	%	Crude prevalence	74.5	NA	NA	72	77.1	1995	POINT (-76.28375154 36.91302891)	51710001500	PREVENT	DENTAL	CrdPrv	Dental Visit
VA	Virginia	Norfolk	51710	51710002500	Health Risk Behaviors	No leisure-time physical activity among adults aged >=18 years	%	Crude prevalence	26.5	NA	NA	23.4	29.8	4748	POINT (-76.30738283 36.88245572)	51710002500	RISKBEH	LPA	CrdPrv	Physical Inactivity
VA	Virginia	Norfolk	51710	51710003800	Health Outcomes	Arthritis among adults aged >=18 years	%	Crude prevalence	6.1	NA	NA	5.7	6.7	22065	POINT (-76.3066606 36.86906456)	51710003800	HLTHOUT	ARTHRITIS	CrdPrv	Arthritis
VA	Virginia	Norfolk	51710	51710000202	Health Status	Physical health not good for >=14 days among adults aged >=18 years	%	Crude prevalence	11.3	NA	NA	10.4	12.2	3869	POINT (-76.23904879 36.93745451)	51710000202	HLTHSTAT	PHLTH	CrdPrv	Physical Health
VA	Virginia	Norfolk	51710	51710002800	Prevention	Cholesterol screening among adults aged >=18 years	%	Crude prevalence	87.6	NA	NA	87.2	87.9	4151	POINT (-76.28510779 36.88518571)	51710002800	PREVENT	CHOLSCREEN	CrdPrv	Cholesterol Screening
VA	Virginia	Norfolk	51710	51710005901	Health Outcomes	Diagnosed diabetes among adults aged >=18 years	%	Crude prevalence	12.8	NA	NA	12	13.6	4678	POINT (-76.23404891 36.89658803)	51710005901	HLTHOUT	DIABETES	CrdPrv	Diabetes
VA	Virginia	Norfolk	51710	51710003800	Health Outcomes	All teeth lost among adults aged >=65 years	%	Crude prevalence	6.2	NA	NA	3.7	10.5	22065	POINT (-76.3066606 36.86906456)	51710003800	HLTHOUT	TEETHLOST	CrdPrv	All Teeth Lost
VA	Virginia	Norfolk	51710	51710004002	Prevention	Older adult men aged >=65 years who are up to date on a core set of clinical preventive services: Flu shot past year, PPV shot ever, Colorectal cancer screening	%	Crude prevalence	46.8	NA	NA	40.5	52.1	3097	POINT (-76.30109372 36.85947243)	51710004002	PREVENT	COREM	CrdPrv	Core preventive services for older men
VA	Virginia	Norfolk	51710	51710006200	Health Outcomes	Current asthma among adults aged >=18 years	%	Crude prevalence	10	NA	NA	9.6	10.5	3305	POINT (-76.21691302 36.87205539)	51710006200	HLTHOUT	CASTHMA	CrdPrv	Current Asthma
VA	Virginia	Norfolk	51710	51710004700	Health Outcomes	All teeth lost among adults aged >=65 years	%	Crude prevalence	15.4	NA	NA	12	20.6	2768	POINT (-76.26708391 36.84592943)	51710004700	HLTHOUT	TEETHLOST	CrdPrv	All Teeth Lost
VA	Virginia	Norfolk	51710	51710006501	Prevention	Cervical cancer screening among adult women aged 21-65 years	%	Crude prevalence	84.9	NA	NA	83	86.7	2692	POINT (-76.2077331 36.93207317)	51710006501	PREVENT	CERVICAL	CrdPrv	Cervical Cancer Screening
VA	Virginia	Norfolk	51710	51710006902	Health Outcomes	Arthritis among adults aged >=18 years	%	Crude prevalence	28.8	NA	NA	27.6	30.1	2734	POINT (-76.1995336 36.8386001)	51710006902	HLTHOUT	ARTHRITIS	CrdPrv	Arthritis
VA	Virginia	Norfolk	51710	51710000901	Prevention	Mammography use among women aged 50-74 years	%	Crude prevalence	81.7	NA	NA	80	83.3	5472	POINT (-76.29947547 36.92486123)	51710000901	PREVENT	MAMMOUSE	CrdPrv	Mammography
VA	Virginia	Norfolk	51710	51710006902	Health Outcomes	Diagnosed diabetes among adults aged >=18 years	%	Crude prevalence	11.7	NA	NA	10.9	12.5	2734	POINT (-76.1995336 36.8386001)	51710006902	HLTHOUT	DIABETES	CrdPrv	Diabetes
VA	Virginia	Norfolk	51710	51710004300	Health Outcomes	Obesity among adults aged >=18 years	%	Crude prevalence	46.9	NA	NA	45.2	48.5	3499	POINT (-76.26511761 36.85525712)	51710004300	HLTHOUT	OBESITY	CrdPrv	Obesity
VA	Virginia	Norfolk	51710	51710003300	Health Status	Fair or poor self-rated health status among adults aged >=18 years	%	Crude prevalence	30.2	NA	NA	27.2	33.5	2651	POINT (-76.2535438 36.86666348)	51710003300	HLTHSTAT	GHLTH	CrdPrv	General Health
VA	Virginia	Norfolk	51710	51710002000	Health Risk Behaviors	Current smoking among adults aged >=18 years	%	Crude prevalence	14.8	NA	NA	12.2	17.3	1320	POINT (-76.26147458 36.89686213)	51710002000	RISKBEH	CSMOKING	CrdPrv	Current Smoking
VA	Virginia	Norfolk	51710	51710001100	Health Outcomes	High blood pressure among adults aged >=18 years	%	Crude prevalence	27.5	NA	NA	26.7	28.2	2593	POINT (-76.31191959 36.92979392)	51710001100	HLTHOUT	BPHIGH	CrdPrv	High Blood Pressure
VA	Virginia	Norfolk	51710	51710005702	Health Outcomes	Current asthma among adults aged >=18 years	%	Crude prevalence	10.4	NA	NA	9.9	10.9	2602	POINT (-76.24971851 36.89818847)	51710005702	HLTHOUT	CASTHMA	CrdPrv	Current Asthma
VA	Virginia	Norfolk	51710	51710001400	Health Outcomes	Current asthma among adults aged >=18 years	%	Crude prevalence	9.9	NA	NA	9.4	10.4	2470	POINT (-76.2672296 36.90800397)	51710001400	HLTHOUT	CASTHMA	CrdPrv	Current Asthma
VA	Virginia	Norfolk	51710	51710002800	Health Status	Fair or poor self-rated health status among adults aged >=18 years	%	Crude prevalence	15	NA	NA	13.4	16.6	4151	POINT (-76.28510779 36.88518571)	51710002800	HLTHSTAT	GHLTH	CrdPrv	General Health
VA	Virginia	Norfolk	51710	51710006605	Prevention	Older adult women aged >=65 years who are up to date on a core set of clinical preventive services: Flu shot past year, PPV shot ever, Colorectal cancer screening, and Mammogram past 2 years	%	Crude prevalence	36.6	NA	NA	31	42.3	2672	POINT (-76.20449231 36.91253579)	51710006605	PREVENT	COREW	CrdPrv	Core preventive services for older women
VA	Virginia	Norfolk	51710	51710005903	Health Outcomes	Coronary heart disease among adults aged >=18 years	%	Crude prevalence	5.9	NA	NA	5.5	6.2	1623	POINT (-76.22241485 36.87803636)	51710005903	HLTHOUT	CHD	CrdPrv	Coronary Heart Disease
VA	Virginia	Norfolk	51710	51710002400	Health Risk Behaviors	Sleeping less than 7 hours among adults aged >=18 years	%	Crude prevalence	31	NA	NA	29.3	32.4	3461	POINT (-76.30969082 36.89706478)	51710002400	RISKBEH	SLEEP	CrdPrv	Sleep <7 hours
VA	Virginia	Norfolk	51710	51710006606	Health Outcomes	High cholesterol among adults aged >=18 years who have been screened in the past 5 years	%	Crude prevalence	28.4	NA	NA	27.7	29.1	4177	POINT (-76.22590948 36.90958277)	51710006606	HLTHOUT	HIGHCHOL	CrdPrv	High Cholesterol
VA	Virginia	Norfolk	51710	51710005602	Prevention	Visits to doctor for routine checkup within the past year among adults aged >=18 years	%	Crude prevalence	78.3	NA	NA	77.5	79	3397	POINT (-76.24369829 36.91958478)	51710005602	PREVENT	CHECKUP	CrdPrv	Annual Checkup
VA	Virginia	Norfolk	51710	51710005800	Health Status	Physical health not good for >=14 days among adults aged >=18 years	%	Crude prevalence	13.6	NA	NA	12.3	15	4591	POINT (-76.23866298 36.90781786)	51710005800	HLTHSTAT	PHLTH	CrdPrv	Physical Health
VA	Virginia	Norfolk	51710	51710006100	Health Risk Behaviors	Current smoking among adults aged >=18 years	%	Crude prevalence	21.6	NA	NA	19.7	23.3	7740	POINT (-76.24276354 36.87392642)	51710006100	RISKBEH	CSMOKING	CrdPrv	Current Smoking
VA	Virginia	Norfolk	51710	51710007002	Health Outcomes	Cancer (excluding skin cancer) among adults aged >=18 years	%	Crude prevalence	7.4	NA	NA	7.1	7.7	3559	POINT (-76.21770244 36.84569074)	51710007002	HLTHOUT	CANCER	CrdPrv	Cancer (except skin)
VA	Virginia	Norfolk	51710	51710006502	Health Status	Fair or poor self-rated health status among adults aged >=18 years	%	Crude prevalence	15.2	NA	NA	13.3	17.2	2579	POINT (-76.18802269 36.92719523)	51710006502	HLTHSTAT	GHLTH	CrdPrv	General Health
VA	Virginia	Norfolk	51710	51710000500	Health Outcomes	Coronary heart disease among adults aged >=18 years	%	Crude prevalence	4.4	NA	NA	4	4.8	3181	POINT (-76.26320561 36.94746492)	51710000500	HLTHOUT	CHD	CrdPrv	Coronary Heart Disease
VA	Virginia	Norfolk	51710	51710002100	Health Risk Behaviors	Binge drinking among adults aged >=18 years	%	Crude prevalence	14.6	NA	NA	14	15.2	1414	POINT (-76.26825771 36.88921971)	51710002100	RISKBEH	BINGE	CrdPrv	Binge Drinking
VA	Virginia	Norfolk	51710	51710000500	Health Risk Behaviors	No leisure-time physical activity among adults aged >=18 years	%	Crude prevalence	25.2	NA	NA	23	27.7	3181	POINT (-76.26320561 36.94746492)	51710000500	RISKBEH	LPA	CrdPrv	Physical Inactivity
VA	Virginia	Norfolk	51710	51710006602	Prevention	Visits to dentist or dental clinic among adults aged >=18 years	%	Crude prevalence	70.4	NA	NA	66.9	73.9	2441	POINT (-76.22082966 36.92333687)	51710006602	PREVENT	DENTAL	CrdPrv	Dental Visit
VA	Virginia	Norfolk	51710	51710005902	Prevention	Mammography use among women aged 50-74 years	%	Crude prevalence	79.8	NA	NA	77.2	82.2	3907	POINT (-76.2276269 36.88619237)	51710005902	PREVENT	MAMMOUSE	CrdPrv	Mammography
VA	Virginia	Norfolk	51710	51710006200	Health Outcomes	Depression among adults aged >=18 years	%	Crude prevalence	19.9	NA	NA	19	20.7	3305	POINT (-76.21691302 36.87205539)	51710006200	HLTHOUT	DEPRESSION	CrdPrv	Depression
VA	Virginia	Norfolk	51710	51710003600	Health Outcomes	Arthritis among adults aged >=18 years	%	Crude prevalence	18.5	NA	NA	17.9	19.2	1357	POINT (-76.28748476 36.86569697)	51710003600	HLTHOUT	ARTHRITIS	CrdPrv	Arthritis
VA	Virginia	Norfolk	51710	51710002100	Health Status	Physical health not good for >=14 days among adults aged >=18 years	%	Crude prevalence	13.9	NA	NA	12.2	15.9	1414	POINT (-76.26825771 36.88921971)	51710002100	HLTHSTAT	PHLTH	CrdPrv	Physical Health
VA	Virginia	Norfolk	51710	51710006000	Prevention	Older adult men aged >=65 years who are up to date on a core set of clinical preventive services: Flu shot past year, PPV shot ever, Colorectal cancer screening	%	Crude prevalence	36.1	NA	NA	30.9	41.1	3578	POINT (-76.24314779 36.88692542)	51710006000	PREVENT	COREM	CrdPrv	Core preventive services for older men
VA	Virginia	Norfolk	51710	51710001200	Health Outcomes	Chronic obstructive pulmonary disease among adults aged >=18 years	%	Crude prevalence	5.7	NA	NA	4.7	6.8	3490	POINT (-76.3044108 36.91089776)	51710001200	HLTHOUT	COPD	CrdPrv	COPD
VA	Virginia	Norfolk	51710	51710006601	Health Status	Physical health not good for >=14 days among adults aged >=18 years	%	Crude prevalence	11.3	NA	NA	10.1	12.3	723	POINT (-76.22959011 36.92290144)	51710006601	HLTHSTAT	PHLTH	CrdPrv	Physical Health
VA	Virginia	Norfolk	51710	51710004800	Prevention	Taking medicine for high blood pressure control among adults aged >=18 years with high blood pressure	%	Crude prevalence	72.9	NA	NA	71.4	74.4	1402	POINT (-76.28026309 36.84420395)	51710004800	PREVENT	BPMED	CrdPrv	Taking BP Medication
VA	Virginia	Norfolk	51710	51710000100	Health Status	Physical health not good for >=14 days among adults aged >=18 years	%	Crude prevalence	12.5	NA	NA	11.4	13.7	2356	POINT (-76.22324269 36.93630231)	51710000100	HLTHSTAT	PHLTH	CrdPrv	Physical Health
VA	Virginia	Norfolk	51710	51710002500	Prevention	Older adult women aged >=65 years who are up to date on a core set of clinical preventive services: Flu shot past year, PPV shot ever, Colorectal cancer screening, and Mammogram past 2 years	%	Crude prevalence	27.9	NA	NA	24.1	31.9	4748	POINT (-76.30738283 36.88245572)	51710002500	PREVENT	COREW	CrdPrv	Core preventive services for older women
VA	Virginia	Norfolk	51710	51710002600	Prevention	Cervical cancer screening among adult women aged 21-65 years	%	Crude prevalence	66.3	NA	NA	62	71.4	3835	POINT (-76.29714751 36.8858584)	51710002600	PREVENT	CERVICAL	CrdPrv	Cervical Cancer Screening
VA	Virginia	Norfolk	51710	51710006400	Health Outcomes	Chronic obstructive pulmonary disease among adults aged >=18 years	%	Crude prevalence	8.4	NA	NA	7.4	9.5	3277	POINT (-76.2350247 36.84692188)	51710006400	HLTHOUT	COPD	CrdPrv	COPD
VA	Virginia	Norfolk	51710	51710006606	Prevention	Older adult women aged >=65 years who are up to date on a core set of clinical preventive services: Flu shot past year, PPV shot ever, Colorectal cancer screening, and Mammogram past 2 years	%	Crude prevalence	36.4	NA	NA	31.3	41.6	4177	POINT (-76.22590948 36.90958277)	51710006606	PREVENT	COREW	CrdPrv	Core preventive services for older women
VA	Virginia	Norfolk	51710	51710006902	Health Status	Fair or poor self-rated health status among adults aged >=18 years	%	Crude prevalence	20	NA	NA	17.3	23	2734	POINT (-76.1995336 36.8386001)	51710006902	HLTHSTAT	GHLTH	CrdPrv	General Health
VA	Virginia	Norfolk	51710	51710001600	Health Status	Mental health not good for >=14 days among adults aged >=18 years	%	Crude prevalence	15.4	NA	NA	14.1	16.7	1678	POINT (-76.29253882 36.91607892)	51710001600	HLTHSTAT	MHLTH	CrdPrv	Mental Health
VA	Virginia	Norfolk	51710	51710005800	Prevention	Taking medicine for high blood pressure control among adults aged >=18 years with high blood pressure	%	Crude prevalence	74.6	NA	NA	73.5	75.8	4591	POINT (-76.23866298 36.90781786)	51710005800	PREVENT	BPMED	CrdPrv	Taking BP Medication
VA	Virginia	Norfolk	51710	51710002100	Prevention	Fecal occult blood test, sigmoidoscopy, or colonoscopy among adults aged 50-75 years	%	Crude prevalence	69.3	NA	NA	65.2	72.6	1414	POINT (-76.26825771 36.88921971)	51710002100	PREVENT	COLON_SCREEN	CrdPrv	Colorectal Cancer Screening
VA	Virginia	Norfolk	51710	51710006501	Health Outcomes	Depression among adults aged >=18 years	%	Crude prevalence	20.7	NA	NA	19.7	21.8	2692	POINT (-76.2077331 36.93207317)	51710006501	HLTHOUT	DEPRESSION	CrdPrv	Depression
VA	Virginia	Norfolk	51710	51710004400	Health Risk Behaviors	Sleeping less than 7 hours among adults aged >=18 years	%	Crude prevalence	44.6	NA	NA	43.5	46.3	1460	POINT (-76.25393447 36.85594681)	51710004400	RISKBEH	SLEEP	CrdPrv	Sleep <7 hours
VA	Virginia	Norfolk	51710	51710005601	Health Risk Behaviors	No leisure-time physical activity among adults aged >=18 years	%	Crude prevalence	26	NA	NA	24.2	27.8	3996	POINT (-76.237204 36.92869688)	51710005601	RISKBEH	LPA	CrdPrv	Physical Inactivity
VA	Virginia	Norfolk	51710	51710000201	Health Risk Behaviors	Current smoking among adults aged >=18 years	%	Crude prevalence	17.9	NA	NA	15.5	20.4	2742	POINT (-76.23748996 36.94398512)	51710000201	RISKBEH	CSMOKING	CrdPrv	Current Smoking
VA	Virginia	Norfolk	51710	51710002900	Health Outcomes	Chronic obstructive pulmonary disease among adults aged >=18 years	%	Crude prevalence	8.4	NA	NA	7.6	9.3	3973	POINT (-76.28102761 36.87471555)	51710002900	HLTHOUT	COPD	CrdPrv	COPD
VA	Virginia	Norfolk	51710	51710005601	Prevention	Current lack of health insurance among adults aged 18-64 years	%	Crude prevalence	13	NA	NA	11.5	14.6	3996	POINT (-76.237204 36.92869688)	51710005601	PREVENT	ACCESS2	CrdPrv	Health Insurance
VA	Virginia	Norfolk	51710	51710004300	Prevention	Older adult women aged >=65 years who are up to date on a core set of clinical preventive services: Flu shot past year, PPV shot ever, Colorectal cancer screening, and Mammogram past 2 years	%	Crude prevalence	27.6	NA	NA	22.8	33	3499	POINT (-76.26511761 36.85525712)	51710004300	PREVENT	COREW	CrdPrv	Core preventive services for older women
VA	Virginia	Norfolk	51710	51710000500	Health Risk Behaviors	Sleeping less than 7 hours among adults aged >=18 years	%	Crude prevalence	37.5	NA	NA	35.7	38.5	3181	POINT (-76.26320561 36.94746492)	51710000500	RISKBEH	SLEEP	CrdPrv	Sleep <7 hours
VA	Virginia	Norfolk	51710	51710003400	Health Risk Behaviors	Current smoking among adults aged >=18 years	%	Crude prevalence	24.2	NA	NA	20.9	27.3	2068	POINT (-76.26703827 36.86517359)	51710003400	RISKBEH	CSMOKING	CrdPrv	Current Smoking
VA	Virginia	Norfolk	51710	51710005901	Health Outcomes	Current asthma among adults aged >=18 years	%	Crude prevalence	12	NA	NA	11.3	12.7	4678	POINT (-76.23404891 36.89658803)	51710005901	HLTHOUT	CASTHMA	CrdPrv	Current Asthma
VA	Virginia	Norfolk	51710	51710006603	Health Outcomes	Arthritis among adults aged >=18 years	%	Crude prevalence	28.1	NA	NA	27	29.1	2400	POINT (-76.21016485 36.92172042)	51710006603	HLTHOUT	ARTHRITIS	CrdPrv	Arthritis
VA	Virginia	Norfolk	51710	51710002400	Health Outcomes	Chronic obstructive pulmonary disease among adults aged >=18 years	%	Crude prevalence	5.3	NA	NA	4.5	6.2	3461	POINT (-76.30969082 36.89706478)	51710002400	HLTHOUT	COPD	CrdPrv	COPD
VA	Virginia	Norfolk	51710	51710001200	Health Risk Behaviors	Binge drinking among adults aged >=18 years	%	Crude prevalence	19.9	NA	NA	19.1	20.6	3490	POINT (-76.3044108 36.91089776)	51710001200	RISKBEH	BINGE	CrdPrv	Binge Drinking
VA	Virginia	Norfolk	51710	51710001700	Health Outcomes	Stroke among adults aged >=18 years	%	Crude prevalence	3.4	NA	NA	2.9	4.1	2246	POINT (-76.28225129 36.90521532)	51710001700	HLTHOUT	STROKE	CrdPrv	Stroke
VA	Virginia	Norfolk	51710	51710000201	Health Outcomes	Stroke among adults aged >=18 years	%	Crude prevalence	2.4	NA	NA	2.2	2.7	2742	POINT (-76.23748996 36.94398512)	51710000201	HLTHOUT	STROKE	CrdPrv	Stroke
VA	Virginia	Norfolk	51710	51710004600	Health Outcomes	Stroke among adults aged >=18 years	%	Crude prevalence	6	NA	NA	5.4	6.6	2193	POINT (-76.25252421 36.8422434)	51710004600	HLTHOUT	STROKE	CrdPrv	Stroke
VA	Virginia	Norfolk	51710	51710006400	Health Outcomes	Obesity among adults aged >=18 years	%	Crude prevalence	41	NA	NA	39.6	42.3	3277	POINT (-76.2350247 36.84692188)	51710006400	HLTHOUT	OBESITY	CrdPrv	Obesity
VA	Virginia	Norfolk	51710	51710006607	Health Outcomes	Cancer (excluding skin cancer) among adults aged >=18 years	%	Crude prevalence	7.2	NA	NA	7	7.5	3030	POINT (-76.21658621 36.89678113)	51710006607	HLTHOUT	CANCER	CrdPrv	Cancer (except skin)
VA	Virginia	Norfolk	51710	51710004600	Health Outcomes	High cholesterol among adults aged >=18 years who have been screened in the past 5 years	%	Crude prevalence	27.3	NA	NA	26.4	28.3	2193	POINT (-76.25252421 36.8422434)	51710004600	HLTHOUT	HIGHCHOL	CrdPrv	High Cholesterol
VA	Virginia	Norfolk	51710	51710001700	Health Status	Physical health not good for >=14 days among adults aged >=18 years	%	Crude prevalence	10.9	NA	NA	9.7	12.3	2246	POINT (-76.28225129 36.90521532)	51710001700	HLTHSTAT	PHLTH	CrdPrv	Physical Health
VA	Virginia	Norfolk	51710	51710006000	Health Status	Fair or poor self-rated health status among adults aged >=18 years	%	Crude prevalence	22.4	NA	NA	20.2	24.8	3578	POINT (-76.24314779 36.88692542)	51710006000	HLTHSTAT	GHLTH	CrdPrv	General Health
VA	Virginia	Norfolk	51710	51710002700	Health Outcomes	Coronary heart disease among adults aged >=18 years	%	Crude prevalence	7	NA	NA	6.6	7.4	2900	POINT (-76.29499413 36.87621432)	51710002700	HLTHOUT	CHD	CrdPrv	Coronary Heart Disease
VA	Virginia	Norfolk	51710	51710000600	Health Outcomes	Diagnosed diabetes among adults aged >=18 years	%	Crude prevalence	8.8	NA	NA	8.3	9.2	4327	POINT (-76.253423 36.9404275)	51710000600	HLTHOUT	DIABETES	CrdPrv	Diabetes
VA	Virginia	Norfolk	51710	51710004600	Health Outcomes	Diagnosed diabetes among adults aged >=18 years	%	Crude prevalence	17.6	NA	NA	16.7	18.6	2193	POINT (-76.25252421 36.8422434)	51710004600	HLTHOUT	DIABETES	CrdPrv	Diabetes
VA	Virginia	Norfolk	51710	51710005602	Health Risk Behaviors	Binge drinking among adults aged >=18 years	%	Crude prevalence	19.1	NA	NA	18.4	19.7	3397	POINT (-76.24369829 36.91958478)	51710005602	RISKBEH	BINGE	CrdPrv	Binge Drinking
VA	Virginia	Norfolk	51710	51710004900	Health Outcomes	Arthritis among adults aged >=18 years	%	Crude prevalence	19	NA	NA	18.1	19.9	3930	POINT (-76.28974606 36.85014723)	51710004900	HLTHOUT	ARTHRITIS	CrdPrv	Arthritis
VA	Virginia	Norfolk	51710	51710006502	Prevention	Taking medicine for high blood pressure control among adults aged >=18 years with high blood pressure	%	Crude prevalence	70.3	NA	NA	69.1	71.5	2579	POINT (-76.18802269 36.92719523)	51710006502	PREVENT	BPMED	CrdPrv	Taking BP Medication
VA	Virginia	Norfolk	51710	51710004600	Health Outcomes	High blood pressure among adults aged >=18 years	%	Crude prevalence	45.3	NA	NA	44	46.6	2193	POINT (-76.25252421 36.8422434)	51710004600	HLTHOUT	BPHIGH	CrdPrv	High Blood Pressure
VA	Virginia	Norfolk	51710	51710003100	Health Outcomes	Obesity among adults aged >=18 years	%	Crude prevalence	39.2	NA	NA	38.1	40.3	3116	POINT (-76.25701303 36.88196157)	51710003100	HLTHOUT	OBESITY	CrdPrv	Obesity
VA	Virginia	Norfolk	51710	51710007002	Prevention	Visits to dentist or dental clinic among adults aged >=18 years	%	Crude prevalence	64.9	NA	NA	62.1	67.8	3559	POINT (-76.21770244 36.84569074)	51710007002	PREVENT	DENTAL	CrdPrv	Dental Visit
VA	Virginia	Norfolk	51710	51710000202	Prevention	Fecal occult blood test, sigmoidoscopy, or colonoscopy among adults aged 50-75 years	%	Crude prevalence	65.1	NA	NA	61.8	68.1	3869	POINT (-76.23904879 36.93745451)	51710000202	PREVENT	COLON_SCREEN	CrdPrv	Colorectal Cancer Screening
VA	Virginia	Norfolk	51710	51710004002	Health Outcomes	Coronary heart disease among adults aged >=18 years	%	Crude prevalence	4.7	NA	NA	4.3	5.2	3097	POINT (-76.30109372 36.85947243)	51710004002	HLTHOUT	CHD	CrdPrv	Coronary Heart Disease
VA	Virginia	Norfolk	51710	51710006605	Health Outcomes	All teeth lost among adults aged >=65 years	%	Crude prevalence	12.7	NA	NA	8.2	18.8	2672	POINT (-76.20449231 36.91253579)	51710006605	HLTHOUT	TEETHLOST	CrdPrv	All Teeth Lost
VA	Virginia	Norfolk	51710	51710004700	Prevention	Visits to doctor for routine checkup within the past year among adults aged >=18 years	%	Crude prevalence	81	NA	NA	78.8	82.9	2768	POINT (-76.26708391 36.84592943)	51710004700	PREVENT	CHECKUP	CrdPrv	Annual Checkup
VA	Virginia	Norfolk	51710	51710005902	Health Risk Behaviors	Current smoking among adults aged >=18 years	%	Crude prevalence	20.3	NA	NA	18	22.6	3907	POINT (-76.2276269 36.88619237)	51710005902	RISKBEH	CSMOKING	CrdPrv	Current Smoking
VA	Virginia	Norfolk	51710	51710004500	Health Outcomes	Diagnosed diabetes among adults aged >=18 years	%	Crude prevalence	17.1	NA	NA	15.9	18.4	1374	POINT (-76.25055325 36.84960713)	51710004500	HLTHOUT	DIABETES	CrdPrv	Diabetes
VA	Virginia	Norfolk	51710	51710003800	Prevention	Older adult women aged >=65 years who are up to date on a core set of clinical preventive services: Flu shot past year, PPV shot ever, Colorectal cancer screening, and Mammogram past 2 years	%	Crude prevalence	41.7	NA	NA	35.8	46.9	22065	POINT (-76.3066606 36.86906456)	51710003800	PREVENT	COREW	CrdPrv	Core preventive services for older women
VA	Virginia	Norfolk	51710	51710005000	Health Risk Behaviors	No leisure-time physical activity among adults aged >=18 years	%	Crude prevalence	39.7	NA	NA	36.1	43.3	3271	POINT (-76.28278864 36.83259999)	51710005000	RISKBEH	LPA	CrdPrv	Physical Inactivity
VA	Virginia	Norfolk	51710	51710005000	Health Outcomes	Coronary heart disease among adults aged >=18 years	%	Crude prevalence	7.8	NA	NA	7.1	8.6	3271	POINT (-76.28278864 36.83259999)	51710005000	HLTHOUT	CHD	CrdPrv	Coronary Heart Disease
VA	Virginia	Norfolk	51710	51710000901	Health Status	Fair or poor self-rated health status among adults aged >=18 years	%	Crude prevalence	14.5	NA	NA	13.2	15.7	5472	POINT (-76.29947547 36.92486123)	51710000901	HLTHSTAT	GHLTH	CrdPrv	General Health
VA	Virginia	Norfolk	51710	51710006100	Prevention	Current lack of health insurance among adults aged 18-64 years	%	Crude prevalence	16.9	NA	NA	15.1	18.7	7740	POINT (-76.24276354 36.87392642)	51710006100	PREVENT	ACCESS2	CrdPrv	Health Insurance
VA	Virginia	Norfolk	51710	51710001300	Prevention	Older adult women aged >=65 years who are up to date on a core set of clinical preventive services: Flu shot past year, PPV shot ever, Colorectal cancer screening, and Mammogram past 2 years	%	Crude prevalence	35.2	NA	NA	31	39.6	2378	POINT (-76.28029637 36.91780115)	51710001300	PREVENT	COREW	CrdPrv	Core preventive services for older women
VA	Virginia	Norfolk	51710	51710003300	Prevention	Taking medicine for high blood pressure control among adults aged >=18 years with high blood pressure	%	Crude prevalence	77.7	NA	NA	76.8	78.6	2651	POINT (-76.2535438 36.86666348)	51710003300	PREVENT	BPMED	CrdPrv	Taking BP Medication
VA	Virginia	Norfolk	51710	51710003400	Health Outcomes	All teeth lost among adults aged >=65 years	%	Crude prevalence	28.5	NA	NA	19.1	38.2	2068	POINT (-76.26703827 36.86517359)	51710003400	HLTHOUT	TEETHLOST	CrdPrv	All Teeth Lost
VA	Virginia	Norfolk	51710	51710002900	Health Outcomes	Coronary heart disease among adults aged >=18 years	%	Crude prevalence	5.9	NA	NA	5.5	6.3	3973	POINT (-76.28102761 36.87471555)	51710002900	HLTHOUT	CHD	CrdPrv	Coronary Heart Disease
VA	Virginia	Norfolk	51710	51710004001	Prevention	Fecal occult blood test, sigmoidoscopy, or colonoscopy among adults aged 50-75 years	%	Crude prevalence	74.5	NA	NA	70.6	77	1037	POINT (-76.29183834 36.85983829)	51710004001	PREVENT	COLON_SCREEN	CrdPrv	Colorectal Cancer Screening
VA	Virginia	Norfolk	51710	51710005100	Health Outcomes	Diagnosed diabetes among adults aged >=18 years	%	Crude prevalence	17.9	NA	NA	16.9	19.1	4522	POINT (-76.25961471 36.8317244)	51710005100	HLTHOUT	DIABETES	CrdPrv	Diabetes
VA	Virginia	Norfolk	51710	51710007002	Health Status	Physical health not good for >=14 days among adults aged >=18 years	%	Crude prevalence	12	NA	NA	11	12.9	3559	POINT (-76.21770244 36.84569074)	51710007002	HLTHSTAT	PHLTH	CrdPrv	Physical Health
VA	Virginia	Norfolk	51710	51710000300	Prevention	Mammography use among women aged 50-74 years	%	Crude prevalence	80.1	NA	NA	76.9	83	2985	POINT (-76.25319205 36.95136103)	51710000300	PREVENT	MAMMOUSE	CrdPrv	Mammography
VA	Virginia	Norfolk	51710	51710000800	Prevention	Taking medicine for high blood pressure control among adults aged >=18 years with high blood pressure	%	Crude prevalence	66.8	NA	NA	65.7	67.9	2075	POINT (-76.26881805 36.93878702)	51710000800	PREVENT	BPMED	CrdPrv	Taking BP Medication
VA	Virginia	Norfolk	51710	51710006901	Health Outcomes	Depression among adults aged >=18 years	%	Crude prevalence	17.9	NA	NA	17.1	18.7	3384	POINT (-76.19874255 36.85420201)	51710006901	HLTHOUT	DEPRESSION	CrdPrv	Depression
VA	Virginia	Norfolk	51710	51710005903	Health Outcomes	Stroke among adults aged >=18 years	%	Crude prevalence	3.9	NA	NA	3.6	4.2	1623	POINT (-76.22241485 36.87803636)	51710005903	HLTHOUT	STROKE	CrdPrv	Stroke
VA	Virginia	Norfolk	51710	51710000901	Health Outcomes	Current asthma among adults aged >=18 years	%	Crude prevalence	10	NA	NA	9.6	10.4	5472	POINT (-76.29947547 36.92486123)	51710000901	HLTHOUT	CASTHMA	CrdPrv	Current Asthma
VA	Virginia	Norfolk	51710	51710006902	Health Status	Physical health not good for >=14 days among adults aged >=18 years	%	Crude prevalence	13.1	NA	NA	11.6	14.6	2734	POINT (-76.1995336 36.8386001)	51710006902	HLTHSTAT	PHLTH	CrdPrv	Physical Health
VA	Virginia	Norfolk	51710	51710006502	Prevention	Visits to doctor for routine checkup within the past year among adults aged >=18 years	%	Crude prevalence	79	NA	NA	78.3	79.7	2579	POINT (-76.18802269 36.92719523)	51710006502	PREVENT	CHECKUP	CrdPrv	Annual Checkup
VA	Virginia	Norfolk	51710	51710006400	Prevention	Visits to dentist or dental clinic among adults aged >=18 years	%	Crude prevalence	60.8	NA	NA	57.1	64.3	3277	POINT (-76.2350247 36.84692188)	51710006400	PREVENT	DENTAL	CrdPrv	Dental Visit
VA	Virginia	Norfolk	51710	51710000800	Health Outcomes	Obesity among adults aged >=18 years	%	Crude prevalence	30.5	NA	NA	29.4	31.6	2075	POINT (-76.26881805 36.93878702)	51710000800	HLTHOUT	OBESITY	CrdPrv	Obesity
VA	Virginia	Norfolk	51710	51710006605	Health Risk Behaviors	Sleeping less than 7 hours among adults aged >=18 years	%	Crude prevalence	35.4	NA	NA	33.4	36.9	2672	POINT (-76.20449231 36.91253579)	51710006605	RISKBEH	SLEEP	CrdPrv	Sleep <7 hours
VA	Virginia	Norfolk	51710	51710002700	Prevention	Older adult men aged >=65 years who are up to date on a core set of clinical preventive services: Flu shot past year, PPV shot ever, Colorectal cancer screening	%	Crude prevalence	28.7	NA	NA	24.6	33.1	2900	POINT (-76.29499413 36.87621432)	51710002700	PREVENT	COREM	CrdPrv	Core preventive services for older men
VA	Virginia	Norfolk	51710	51710005000	Prevention	Mammography use among women aged 50-74 years	%	Crude prevalence	83.6	NA	NA	80.4	86.4	3271	POINT (-76.28278864 36.83259999)	51710005000	PREVENT	MAMMOUSE	CrdPrv	Mammography
VA	Virginia	Norfolk	51710	51710000700	Health Status	Fair or poor self-rated health status among adults aged >=18 years	%	Crude prevalence	15	NA	NA	13.3	17	2864	POINT (-76.2537628 36.93309729)	51710000700	HLTHSTAT	GHLTH	CrdPrv	General Health
VA	Virginia	Norfolk	51710	51710004300	Prevention	Cholesterol screening among adults aged >=18 years	%	Crude prevalence	86.6	NA	NA	86.3	86.9	3499	POINT (-76.26511761 36.85525712)	51710004300	PREVENT	CHOLSCREEN	CrdPrv	Cholesterol Screening
VA	Virginia	Norfolk	51710	51710000600	Prevention	Cholesterol screening among adults aged >=18 years	%	Crude prevalence	84	NA	NA	83.2	84.7	4327	POINT (-76.253423 36.9404275)	51710000600	PREVENT	CHOLSCREEN	CrdPrv	Cholesterol Screening
VA	Virginia	Norfolk	51710	51710002000	Prevention	Current lack of health insurance among adults aged 18-64 years	%	Crude prevalence	10.6	NA	NA	8.7	12.7	1320	POINT (-76.26147458 36.89686213)	51710002000	PREVENT	ACCESS2	CrdPrv	Health Insurance
VA	Virginia	Norfolk	51710	51710005902	Health Outcomes	High cholesterol among adults aged >=18 years who have been screened in the past 5 years	%	Crude prevalence	27.9	NA	NA	27.3	28.6	3907	POINT (-76.2276269 36.88619237)	51710005902	HLTHOUT	HIGHCHOL	CrdPrv	High Cholesterol
VA	Virginia	Norfolk	51710	51710005701	Prevention	Fecal occult blood test, sigmoidoscopy, or colonoscopy among adults aged 50-75 years	%	Crude prevalence	59.6	NA	NA	56.9	62.2	4663	POINT (-76.2553866 36.91099182)	51710005701	PREVENT	COLON_SCREEN	CrdPrv	Colorectal Cancer Screening
VA	Virginia	Norfolk	51710	51710007001	Health Outcomes	High cholesterol among adults aged >=18 years who have been screened in the past 5 years	%	Crude prevalence	19.1	NA	NA	18.6	19.8	1555	POINT (-76.21734423 36.86159155)	51710007001	HLTHOUT	HIGHCHOL	CrdPrv	High Cholesterol
VA	Virginia	Norfolk	51710	51710003000	Health Outcomes	Depression among adults aged >=18 years	%	Crude prevalence	19.7	NA	NA	18.6	20.9	1934	POINT (-76.26823836 36.8775901)	51710003000	HLTHOUT	DEPRESSION	CrdPrv	Depression
VA	Virginia	Norfolk	51710	51710005602	Prevention	Fecal occult blood test, sigmoidoscopy, or colonoscopy among adults aged 50-75 years	%	Crude prevalence	62.7	NA	NA	59.4	65.9	3397	POINT (-76.24369829 36.91958478)	51710005602	PREVENT	COLON_SCREEN	CrdPrv	Colorectal Cancer Screening
VA	Virginia	Norfolk	51710	51710000100	Health Risk Behaviors	No leisure-time physical activity among adults aged >=18 years	%	Crude prevalence	25.7	NA	NA	23.3	28	2356	POINT (-76.22324269 36.93630231)	51710000100	RISKBEH	LPA	CrdPrv	Physical Inactivity
VA	Virginia	Norfolk	51710	51710004200	Prevention	Current lack of health insurance among adults aged 18-64 years	%	Crude prevalence	29.2	NA	NA	24	34.4	1744	POINT (-76.27705907 36.8525619)	51710004200	PREVENT	ACCESS2	CrdPrv	Health Insurance
VA	Virginia	Norfolk	51710	51710003000	Health Outcomes	Current asthma among adults aged >=18 years	%	Crude prevalence	9.3	NA	NA	8.8	9.8	1934	POINT (-76.26823836 36.8775901)	51710003000	HLTHOUT	CASTHMA	CrdPrv	Current Asthma
VA	Virginia	Norfolk	51710	51710000600	Prevention	Mammography use among women aged 50-74 years	%	Crude prevalence	80.1	NA	NA	77.3	82.5	4327	POINT (-76.253423 36.9404275)	51710000600	PREVENT	MAMMOUSE	CrdPrv	Mammography
VA	Virginia	Norfolk	51710	51710005903	Health Outcomes	Chronic kidney disease among adults aged >=18 years	%	Crude prevalence	3.1	NA	NA	3	3.3	1623	POINT (-76.22241485 36.87803636)	51710005903	HLTHOUT	KIDNEY	CrdPrv	Chronic Kidney Disease
VA	Virginia	Norfolk	51710	51710002800	Prevention	Mammography use among women aged 50-74 years	%	Crude prevalence	82.4	NA	NA	80.4	84.3	4151	POINT (-76.28510779 36.88518571)	51710002800	PREVENT	MAMMOUSE	CrdPrv	Mammography
VA	Virginia	Norfolk	51710	51710003300	Health Outcomes	Cancer (excluding skin cancer) among adults aged >=18 years	%	Crude prevalence	5.8	NA	NA	5.5	6	2651	POINT (-76.2535438 36.86666348)	51710003300	HLTHOUT	CANCER	CrdPrv	Cancer (except skin)
VA	Virginia	Norfolk	51710	51710003000	Prevention	Mammography use among women aged 50-74 years	%	Crude prevalence	81.1	NA	NA	77.9	83.8	1934	POINT (-76.26823836 36.8775901)	51710003000	PREVENT	MAMMOUSE	CrdPrv	Mammography
VA	Virginia	Norfolk	51710	51710006501	Health Risk Behaviors	Binge drinking among adults aged >=18 years	%	Crude prevalence	21	NA	NA	20.2	21.8	2692	POINT (-76.2077331 36.93207317)	51710006501	RISKBEH	BINGE	CrdPrv	Binge Drinking
VA	Virginia	Norfolk	51710	51710003700	Health Outcomes	Diagnosed diabetes among adults aged >=18 years	%	Crude prevalence	5.7	NA	NA	5.2	6.1	2166	POINT (-76.29670837 36.86892066)	51710003700	HLTHOUT	DIABETES	CrdPrv	Diabetes
VA	Virginia	Norfolk	51710	51710006200	Health Risk Behaviors	Binge drinking among adults aged >=18 years	%	Crude prevalence	17.6	NA	NA	17.1	18.2	3305	POINT (-76.21691302 36.87205539)	51710006200	RISKBEH	BINGE	CrdPrv	Binge Drinking
VA	Virginia	Norfolk	51710	51710004100	Prevention	Cholesterol screening among adults aged >=18 years	%	Crude prevalence	81.2	NA	NA	79.6	82.7	2029	POINT (-76.28300509 36.85689011)	51710004100	PREVENT	CHOLSCREEN	CrdPrv	Cholesterol Screening
VA	Virginia	Norfolk	51710	51710006400	Health Outcomes	Arthritis among adults aged >=18 years	%	Crude prevalence	29.3	NA	NA	28.1	30.4	3277	POINT (-76.2350247 36.84692188)	51710006400	HLTHOUT	ARTHRITIS	CrdPrv	Arthritis
VA	Virginia	Norfolk	51710	51710002200	Health Outcomes	High blood pressure among adults aged >=18 years	%	Crude prevalence	29.8	NA	NA	28.7	30.9	1905	POINT (-76.28008644 36.89700155)	51710002200	HLTHOUT	BPHIGH	CrdPrv	High Blood Pressure
VA	Virginia	Norfolk	51710	51710004001	Health Outcomes	High blood pressure among adults aged >=18 years	%	Crude prevalence	24.4	NA	NA	23.3	25.5	1037	POINT (-76.29183834 36.85983829)	51710004001	HLTHOUT	BPHIGH	CrdPrv	High Blood Pressure
VA	Virginia	Norfolk	51710	51710004001	Health Outcomes	Chronic kidney disease among adults aged >=18 years	%	Crude prevalence	1.8	NA	NA	1.7	2	1037	POINT (-76.29183834 36.85983829)	51710004001	HLTHOUT	KIDNEY	CrdPrv	Chronic Kidney Disease
VA	Virginia	Norfolk	51710	51710001700	Prevention	Older adult men aged >=65 years who are up to date on a core set of clinical preventive services: Flu shot past year, PPV shot ever, Colorectal cancer screening	%	Crude prevalence	42.2	NA	NA	33.4	50.1	2246	POINT (-76.28225129 36.90521532)	51710001700	PREVENT	COREM	CrdPrv	Core preventive services for older men
VA	Virginia	Norfolk	51710	51710000400	Health Outcomes	Obesity among adults aged >=18 years	%	Crude prevalence	33.3	NA	NA	32	34.6	3241	POINT (-76.28108443 36.96558599)	51710000400	HLTHOUT	OBESITY	CrdPrv	Obesity
VA	Virginia	Norfolk	51710	51710002300	Health Outcomes	Obesity among adults aged >=18 years	%	Crude prevalence	26	NA	NA	24.7	27.4	2028	POINT (-76.2984604 36.897845)	51710002300	HLTHOUT	OBESITY	CrdPrv	Obesity
VA	Virginia	Norfolk	51710	51710006603	Prevention	Mammography use among women aged 50-74 years	%	Crude prevalence	78.3	NA	NA	75.2	81.2	2400	POINT (-76.21016485 36.92172042)	51710006603	PREVENT	MAMMOUSE	CrdPrv	Mammography
VA	Virginia	Norfolk	51710	51710005901	Health Outcomes	Arthritis among adults aged >=18 years	%	Crude prevalence	22.4	NA	NA	21.5	23.3	4678	POINT (-76.23404891 36.89658803)	51710005901	HLTHOUT	ARTHRITIS	CrdPrv	Arthritis
VA	Virginia	Norfolk	51710	51710006502	Health Status	Mental health not good for >=14 days among adults aged >=18 years	%	Crude prevalence	14.1	NA	NA	12.8	15.3	2579	POINT (-76.18802269 36.92719523)	51710006502	HLTHSTAT	MHLTH	CrdPrv	Mental Health
VA	Virginia	Norfolk	51710	51710000400	Health Outcomes	Current asthma among adults aged >=18 years	%	Crude prevalence	9.6	NA	NA	9.1	10.1	3241	POINT (-76.28108443 36.96558599)	51710000400	HLTHOUT	CASTHMA	CrdPrv	Current Asthma
VA	Virginia	Norfolk	51710	51710000100	Prevention	Older adult men aged >=65 years who are up to date on a core set of clinical preventive services: Flu shot past year, PPV shot ever, Colorectal cancer screening	%	Crude prevalence	37.8	NA	NA	31.5	44	2356	POINT (-76.22324269 36.93630231)	51710000100	PREVENT	COREM	CrdPrv	Core preventive services for older men
VA	Virginia	Norfolk	51710	51710000202	Health Risk Behaviors	No leisure-time physical activity among adults aged >=18 years	%	Crude prevalence	24.1	NA	NA	22.1	26	3869	POINT (-76.23904879 36.93745451)	51710000202	RISKBEH	LPA	CrdPrv	Physical Inactivity
VA	Virginia	Norfolk	51710	51710002800	Health Outcomes	Current asthma among adults aged >=18 years	%	Crude prevalence	9	NA	NA	8.6	9.4	4151	POINT (-76.28510779 36.88518571)	51710002800	HLTHOUT	CASTHMA	CrdPrv	Current Asthma
VA	Virginia	Norfolk	51710	51710006607	Prevention	Older adult men aged >=65 years who are up to date on a core set of clinical preventive services: Flu shot past year, PPV shot ever, Colorectal cancer screening	%	Crude prevalence	39.6	NA	NA	34.6	45.1	3030	POINT (-76.21658621 36.89678113)	51710006607	PREVENT	COREM	CrdPrv	Core preventive services for older men
VA	Virginia	Norfolk	51710	51710006800	Health Risk Behaviors	Binge drinking among adults aged >=18 years	%	Crude prevalence	18.7	NA	NA	18.1	19.3	1765	POINT (-76.193864 36.86497999)	51710006800	RISKBEH	BINGE	CrdPrv	Binge Drinking
VA	Virginia	Norfolk	51710	51710004200	Health Outcomes	Chronic obstructive pulmonary disease among adults aged >=18 years	%	Crude prevalence	16.6	NA	NA	14.7	18.7	1744	POINT (-76.27705907 36.8525619)	51710004200	HLTHOUT	COPD	CrdPrv	COPD
VA	Virginia	Norfolk	51710	51710005500	Prevention	Cervical cancer screening among adult women aged 21-65 years	%	Crude prevalence	83.5	NA	NA	81.7	85.2	2855	POINT (-76.26143124 36.92347901)	51710005500	PREVENT	CERVICAL	CrdPrv	Cervical Cancer Screening
VA	Virginia	Norfolk	51710	51710004300	Health Outcomes	Cancer (excluding skin cancer) among adults aged >=18 years	%	Crude prevalence	5.6	NA	NA	5.4	6	3499	POINT (-76.26511761 36.85525712)	51710004300	HLTHOUT	CANCER	CrdPrv	Cancer (except skin)
VA	Virginia	Norfolk	51710	51710000201	Health Status	Mental health not good for >=14 days among adults aged >=18 years	%	Crude prevalence	15.6	NA	NA	14.2	17	2742	POINT (-76.23748996 36.94398512)	51710000201	HLTHSTAT	MHLTH	CrdPrv	Mental Health
VA	Virginia	Norfolk	51710	51710000901	Health Risk Behaviors	Sleeping less than 7 hours among adults aged >=18 years	%	Crude prevalence	39.1	NA	NA	37.2	40.6	5472	POINT (-76.29947547 36.92486123)	51710000901	RISKBEH	SLEEP	CrdPrv	Sleep <7 hours
VA	Virginia	Norfolk	51710	51710003200	Health Risk Behaviors	Sleeping less than 7 hours among adults aged >=18 years	%	Crude prevalence	43.9	NA	NA	42.8	45	2642	POINT (-76.26099194 36.87209972)	51710003200	RISKBEH	SLEEP	CrdPrv	Sleep <7 hours
VA	Virginia	Norfolk	51710	51710005902	Health Outcomes	High blood pressure among adults aged >=18 years	%	Crude prevalence	34.1	NA	NA	33.1	35	3907	POINT (-76.2276269 36.88619237)	51710005902	HLTHOUT	BPHIGH	CrdPrv	High Blood Pressure
VA	Virginia	Norfolk	51710	51710003200	Health Risk Behaviors	Binge drinking among adults aged >=18 years	%	Crude prevalence	16.6	NA	NA	16	17.3	2642	POINT (-76.26099194 36.87209972)	51710003200	RISKBEH	BINGE	CrdPrv	Binge Drinking
VA	Virginia	Norfolk	51710	51710004800	Health Status	Fair or poor self-rated health status among adults aged >=18 years	%	Crude prevalence	46	NA	NA	40.4	51.5	1402	POINT (-76.28026309 36.84420395)	51710004800	HLTHSTAT	GHLTH	CrdPrv	General Health
VA	Virginia	Norfolk	51710	51710005800	Prevention	Visits to dentist or dental clinic among adults aged >=18 years	%	Crude prevalence	58	NA	NA	54.1	61.9	4591	POINT (-76.23866298 36.90781786)	51710005800	PREVENT	DENTAL	CrdPrv	Dental Visit
VA	Virginia	Norfolk	51710	51710006100	Health Status	Fair or poor self-rated health status among adults aged >=18 years	%	Crude prevalence	22.6	NA	NA	20.8	24.6	7740	POINT (-76.24276354 36.87392642)	51710006100	HLTHSTAT	GHLTH	CrdPrv	General Health
VA	Virginia	Norfolk	51710	51710006100	Health Outcomes	Chronic kidney disease among adults aged >=18 years	%	Crude prevalence	2.9	NA	NA	2.8	3	7740	POINT (-76.24276354 36.87392642)	51710006100	HLTHOUT	KIDNEY	CrdPrv	Chronic Kidney Disease
VA	Virginia	Norfolk	51710	51710004001	Health Status	Physical health not good for >=14 days among adults aged >=18 years	%	Crude prevalence	7.3	NA	NA	6.5	8.3	1037	POINT (-76.29183834 36.85983829)	51710004001	HLTHSTAT	PHLTH	CrdPrv	Physical Health
VA	Virginia	Norfolk	51710	51710001500	Prevention	Taking medicine for high blood pressure control among adults aged >=18 years with high blood pressure	%	Crude prevalence	68.3	NA	NA	67.1	69.6	1995	POINT (-76.28375154 36.91302891)	51710001500	PREVENT	BPMED	CrdPrv	Taking BP Medication
VA	Virginia	Norfolk	51710	51710006601	Health Outcomes	Current asthma among adults aged >=18 years	%	Crude prevalence	8.8	NA	NA	8.4	9.1	723	POINT (-76.22959011 36.92290144)	51710006601	HLTHOUT	CASTHMA	CrdPrv	Current Asthma
VA	Virginia	Norfolk	51710	51710002500	Health Risk Behaviors	Sleeping less than 7 hours among adults aged >=18 years	%	Crude prevalence	40.1	NA	NA	37.7	41.6	4748	POINT (-76.30738283 36.88245572)	51710002500	RISKBEH	SLEEP	CrdPrv	Sleep <7 hours
VA	Virginia	Norfolk	51710	51710003501	Prevention	Older adult women aged >=65 years who are up to date on a core set of clinical preventive services: Flu shot past year, PPV shot ever, Colorectal cancer screening, and Mammogram past 2 years	%	Crude prevalence	26.2	NA	NA	21.8	31	3419	POINT (-76.27659293 36.86156759)	51710003501	PREVENT	COREW	CrdPrv	Core preventive services for older women
VA	Virginia	Norfolk	51710	51710001500	Health Status	Physical health not good for >=14 days among adults aged >=18 years	%	Crude prevalence	8.9	NA	NA	8	9.6	1995	POINT (-76.28375154 36.91302891)	51710001500	HLTHSTAT	PHLTH	CrdPrv	Physical Health
VA	Virginia	Norfolk	51710	51710001100	Prevention	Cervical cancer screening among adult women aged 21-65 years	%	Crude prevalence	76.9	NA	NA	74.2	79.6	2593	POINT (-76.31191959 36.92979392)	51710001100	PREVENT	CERVICAL	CrdPrv	Cervical Cancer Screening
VA	Virginia	Norfolk	51710	51710003200	Health Outcomes	Depression among adults aged >=18 years	%	Crude prevalence	18.9	NA	NA	18	19.9	2642	POINT (-76.26099194 36.87209972)	51710003200	HLTHOUT	DEPRESSION	CrdPrv	Depression
VA	Virginia	Norfolk	51710	51710001500	Health Status	Mental health not good for >=14 days among adults aged >=18 years	%	Crude prevalence	13.9	NA	NA	12.6	15.1	1995	POINT (-76.28375154 36.91302891)	51710001500	HLTHSTAT	MHLTH	CrdPrv	Mental Health
VA	Virginia	Norfolk	51710	51710003100	Prevention	Current lack of health insurance among adults aged 18-64 years	%	Crude prevalence	16.9	NA	NA	14.7	19.3	3116	POINT (-76.25701303 36.88196157)	51710003100	PREVENT	ACCESS2	CrdPrv	Health Insurance
VA	Virginia	Norfolk	51710	51710006200	Prevention	Mammography use among women aged 50-74 years	%	Crude prevalence	80.5	NA	NA	78.1	82.8	3305	POINT (-76.21691302 36.87205539)	51710006200	PREVENT	MAMMOUSE	CrdPrv	Mammography
VA	Virginia	Norfolk	51710	51710004700	Health Risk Behaviors	No leisure-time physical activity among adults aged >=18 years	%	Crude prevalence	21.5	NA	NA	17.4	27.6	2768	POINT (-76.26708391 36.84592943)	51710004700	RISKBEH	LPA	CrdPrv	Physical Inactivity
VA	Virginia	Norfolk	51710	51710004300	Health Outcomes	All teeth lost among adults aged >=65 years	%	Crude prevalence	26.5	NA	NA	18.4	35.6	3499	POINT (-76.26511761 36.85525712)	51710004300	HLTHOUT	TEETHLOST	CrdPrv	All Teeth Lost
VA	Virginia	Norfolk	51710	51710002700	Prevention	Taking medicine for high blood pressure control among adults aged >=18 years with high blood pressure	%	Crude prevalence	76.2	NA	NA	75.3	77	2900	POINT (-76.29499413 36.87621432)	51710002700	PREVENT	BPMED	CrdPrv	Taking BP Medication
VA	Virginia	Norfolk	51710	51710004900	Health Outcomes	Current asthma among adults aged >=18 years	%	Crude prevalence	8.2	NA	NA	7.7	8.8	3930	POINT (-76.28974606 36.85014723)	51710004900	HLTHOUT	CASTHMA	CrdPrv	Current Asthma
VA	Virginia	Norfolk	51710	51710004100	Health Risk Behaviors	Current smoking among adults aged >=18 years	%	Crude prevalence	35.7	NA	NA	31	40.2	2029	POINT (-76.28300509 36.85689011)	51710004100	RISKBEH	CSMOKING	CrdPrv	Current Smoking
VA	Virginia	Norfolk	51710	51710006606	Health Status	Physical health not good for >=14 days among adults aged >=18 years	%	Crude prevalence	12	NA	NA	11	13.1	4177	POINT (-76.22590948 36.90958277)	51710006606	HLTHSTAT	PHLTH	CrdPrv	Physical Health
VA	Virginia	Norfolk	51710	51710005100	Prevention	Older adult men aged >=65 years who are up to date on a core set of clinical preventive services: Flu shot past year, PPV shot ever, Colorectal cancer screening	%	Crude prevalence	25.7	NA	NA	20.5	31.6	4522	POINT (-76.25961471 36.8317244)	51710005100	PREVENT	COREM	CrdPrv	Core preventive services for older men
VA	Virginia	Norfolk	51710	51710006400	Health Outcomes	Coronary heart disease among adults aged >=18 years	%	Crude prevalence	7	NA	NA	6.4	7.6	3277	POINT (-76.2350247 36.84692188)	51710006400	HLTHOUT	CHD	CrdPrv	Coronary Heart Disease
VA	Virginia	Norfolk	51710	51710000400	Health Outcomes	Cancer (excluding skin cancer) among adults aged >=18 years	%	Crude prevalence	5.3	NA	NA	5	5.5	3241	POINT (-76.28108443 36.96558599)	51710000400	HLTHOUT	CANCER	CrdPrv	Cancer (except skin)
VA	Virginia	Norfolk	51710	51710002900	Health Outcomes	Chronic kidney disease among adults aged >=18 years	%	Crude prevalence	3.9	NA	NA	3.7	4.1	3973	POINT (-76.28102761 36.87471555)	51710002900	HLTHOUT	KIDNEY	CrdPrv	Chronic Kidney Disease
VA	Virginia	Norfolk	51710	51710004400	Prevention	Visits to dentist or dental clinic among adults aged >=18 years	%	Crude prevalence	60.5	NA	NA	55.5	65.2	1460	POINT (-76.25393447 36.85594681)	51710004400	PREVENT	DENTAL	CrdPrv	Dental Visit
VA	Virginia	Norfolk	51710	51710003501	Health Outcomes	Chronic obstructive pulmonary disease among adults aged >=18 years	%	Crude prevalence	10.4	NA	NA	9.1	11.8	3419	POINT (-76.27659293 36.86156759)	51710003501	HLTHOUT	COPD	CrdPrv	COPD
VA	Virginia	Norfolk	51710	51710002500	Health Outcomes	Depression among adults aged >=18 years	%	Crude prevalence	23.6	NA	NA	21.5	25.5	4748	POINT (-76.30738283 36.88245572)	51710002500	HLTHOUT	DEPRESSION	CrdPrv	Depression
VA	Virginia	Norfolk	51710	51710006604	Health Risk Behaviors	Sleeping less than 7 hours among adults aged >=18 years	%	Crude prevalence	38.3	NA	NA	37.1	39.4	1892	POINT (-76.1961695 36.92156559)	51710006604	RISKBEH	SLEEP	CrdPrv	Sleep <7 hours
VA	Virginia	Norfolk	51710	51710001600	Prevention	Visits to doctor for routine checkup within the past year among adults aged >=18 years	%	Crude prevalence	82.7	NA	NA	82	83.4	1678	POINT (-76.29253882 36.91607892)	51710001600	PREVENT	CHECKUP	CrdPrv	Annual Checkup
VA	Virginia	Norfolk	51710	51710004900	Health Outcomes	Chronic kidney disease among adults aged >=18 years	%	Crude prevalence	2.3	NA	NA	2.1	2.5	3930	POINT (-76.28974606 36.85014723)	51710004900	HLTHOUT	KIDNEY	CrdPrv	Chronic Kidney Disease
VA	Virginia	Norfolk	51710	51710000800	Health Outcomes	Depression among adults aged >=18 years	%	Crude prevalence	20.4	NA	NA	19.4	21.5	2075	POINT (-76.26881805 36.93878702)	51710000800	HLTHOUT	DEPRESSION	CrdPrv	Depression
VA	Virginia	Norfolk	51710	51710002500	Prevention	Visits to doctor for routine checkup within the past year among adults aged >=18 years	%	Crude prevalence	75.3	NA	NA	73.4	76.9	4748	POINT (-76.30738283 36.88245572)	51710002500	PREVENT	CHECKUP	CrdPrv	Annual Checkup
VA	Virginia	Norfolk	51710	51710004500	Health Outcomes	Arthritis among adults aged >=18 years	%	Crude prevalence	28.6	NA	NA	27.2	30.1	1374	POINT (-76.25055325 36.84960713)	51710004500	HLTHOUT	ARTHRITIS	CrdPrv	Arthritis
VA	Virginia	Norfolk	51710	51710006200	Prevention	Older adult men aged >=65 years who are up to date on a core set of clinical preventive services: Flu shot past year, PPV shot ever, Colorectal cancer screening	%	Crude prevalence	38.1	NA	NA	33.3	43.6	3305	POINT (-76.21691302 36.87205539)	51710006200	PREVENT	COREM	CrdPrv	Core preventive services for older men
VA	Virginia	Norfolk	51710	51710003700	Health Outcomes	High blood pressure among adults aged >=18 years	%	Crude prevalence	22.8	NA	NA	21.7	23.9	2166	POINT (-76.29670837 36.86892066)	51710003700	HLTHOUT	BPHIGH	CrdPrv	High Blood Pressure
VA	Virginia	Norfolk	51710	51710002100	Health Risk Behaviors	Current smoking among adults aged >=18 years	%	Crude prevalence	15	NA	NA	12.2	18.2	1414	POINT (-76.26825771 36.88921971)	51710002100	RISKBEH	CSMOKING	CrdPrv	Current Smoking
VA	Virginia	Norfolk	51710	51710005903	Prevention	Older adult men aged >=65 years who are up to date on a core set of clinical preventive services: Flu shot past year, PPV shot ever, Colorectal cancer screening	%	Crude prevalence	36.6	NA	NA	32.5	41	1623	POINT (-76.22241485 36.87803636)	51710005903	PREVENT	COREM	CrdPrv	Core preventive services for older men
VA	Virginia	Norfolk	51710	51710001600	Health Status	Physical health not good for >=14 days among adults aged >=18 years	%	Crude prevalence	12.6	NA	NA	11.5	13.8	1678	POINT (-76.29253882 36.91607892)	51710001600	HLTHSTAT	PHLTH	CrdPrv	Physical Health
VA	Virginia	Norfolk	51710	51710001500	Health Status	Fair or poor self-rated health status among adults aged >=18 years	%	Crude prevalence	12.6	NA	NA	11.1	13.9	1995	POINT (-76.28375154 36.91302891)	51710001500	HLTHSTAT	GHLTH	CrdPrv	General Health
VA	Virginia	Norfolk	51710	51710006603	Health Outcomes	Obesity among adults aged >=18 years	%	Crude prevalence	31.8	NA	NA	30.7	32.9	2400	POINT (-76.21016485 36.92172042)	51710006603	HLTHOUT	OBESITY	CrdPrv	Obesity
VA	Virginia	Norfolk	51710	51710007001	Health Outcomes	Current asthma among adults aged >=18 years	%	Crude prevalence	10.5	NA	NA	9.9	11.2	1555	POINT (-76.21734423 36.86159155)	51710007001	HLTHOUT	CASTHMA	CrdPrv	Current Asthma
VA	Virginia	Norfolk	51710	51710001100	Prevention	Older adult women aged >=65 years who are up to date on a core set of clinical preventive services: Flu shot past year, PPV shot ever, Colorectal cancer screening, and Mammogram past 2 years	%	Crude prevalence	33.6	NA	NA	29.4	37.9	2593	POINT (-76.31191959 36.92979392)	51710001100	PREVENT	COREW	CrdPrv	Core preventive services for older women
VA	Virginia	Norfolk	51710	51710004300	Health Outcomes	Diagnosed diabetes among adults aged >=18 years	%	Crude prevalence	19.4	NA	NA	18.2	20.7	3499	POINT (-76.26511761 36.85525712)	51710004300	HLTHOUT	DIABETES	CrdPrv	Diabetes
VA	Virginia	Norfolk	51710	51710003600	Prevention	Older adult women aged >=65 years who are up to date on a core set of clinical preventive services: Flu shot past year, PPV shot ever, Colorectal cancer screening, and Mammogram past 2 years	%	Crude prevalence	41.4	NA	NA	37.2	45.5	1357	POINT (-76.28748476 36.86569697)	51710003600	PREVENT	COREW	CrdPrv	Core preventive services for older women
VA	Virginia	Norfolk	51710	51710000902	Health Outcomes	Coronary heart disease among adults aged >=18 years	%	Crude prevalence	1.2	NA	NA	1.1	1.3	3541	POINT (-76.30202349 36.93784894)	51710000902	HLTHOUT	CHD	CrdPrv	Coronary Heart Disease
VA	Virginia	Norfolk	51710	51710000700	Health Risk Behaviors	Current smoking among adults aged >=18 years	%	Crude prevalence	16.1	NA	NA	13.8	18.6	2864	POINT (-76.2537628 36.93309729)	51710000700	RISKBEH	CSMOKING	CrdPrv	Current Smoking
VA	Virginia	Norfolk	51710	51710000201	Health Status	Fair or poor self-rated health status among adults aged >=18 years	%	Crude prevalence	16.8	NA	NA	14.8	19	2742	POINT (-76.23748996 36.94398512)	51710000201	HLTHSTAT	GHLTH	CrdPrv	General Health
VA	Virginia	Norfolk	51710	51710005701	Health Outcomes	Depression among adults aged >=18 years	%	Crude prevalence	19.1	NA	NA	18.5	19.7	4663	POINT (-76.2553866 36.91099182)	51710005701	HLTHOUT	DEPRESSION	CrdPrv	Depression
VA	Virginia	Norfolk	51710	51710006604	Health Outcomes	Chronic obstructive pulmonary disease among adults aged >=18 years	%	Crude prevalence	7.4	NA	NA	6.4	8.5	1892	POINT (-76.1961695 36.92156559)	51710006604	HLTHOUT	COPD	CrdPrv	COPD
VA	Virginia	Norfolk	51710	51710005500	Health Status	Physical health not good for >=14 days among adults aged >=18 years	%	Crude prevalence	15.2	NA	NA	14.2	16.2	2855	POINT (-76.26143124 36.92347901)	51710005500	HLTHSTAT	PHLTH	CrdPrv	Physical Health
VA	Virginia	Norfolk	51710	51710006602	Health Outcomes	Chronic kidney disease among adults aged >=18 years	%	Crude prevalence	2.8	NA	NA	2.6	3	2441	POINT (-76.22082966 36.92333687)	51710006602	HLTHOUT	KIDNEY	CrdPrv	Chronic Kidney Disease
VA	Virginia	Norfolk	51710	51710003800	Prevention	Mammography use among women aged 50-74 years	%	Crude prevalence	82.5	NA	NA	78.9	85	22065	POINT (-76.3066606 36.86906456)	51710003800	PREVENT	MAMMOUSE	CrdPrv	Mammography
VA	Virginia	Norfolk	51710	51710005601	Health Outcomes	Stroke among adults aged >=18 years	%	Crude prevalence	3.4	NA	NA	3.1	3.6	3996	POINT (-76.237204 36.92869688)	51710005601	HLTHOUT	STROKE	CrdPrv	Stroke
VA	Virginia	Norfolk	51710	51710006400	Prevention	Mammography use among women aged 50-74 years	%	Crude prevalence	83.7	NA	NA	80.9	86.1	3277	POINT (-76.2350247 36.84692188)	51710006400	PREVENT	MAMMOUSE	CrdPrv	Mammography
VA	Virginia	Norfolk	51710	51710003800	Health Outcomes	Cancer (excluding skin cancer) among adults aged >=18 years	%	Crude prevalence	1.7	NA	NA	1.6	1.8	22065	POINT (-76.3066606 36.86906456)	51710003800	HLTHOUT	CANCER	CrdPrv	Cancer (except skin)
VA	Virginia	Norfolk	51710	51710001400	Health Status	Physical health not good for >=14 days among adults aged >=18 years	%	Crude prevalence	15.4	NA	NA	13.9	16.9	2470	POINT (-76.2672296 36.90800397)	51710001400	HLTHSTAT	PHLTH	CrdPrv	Physical Health
VA	Virginia	Norfolk	51710	51710000300	Prevention	Taking medicine for high blood pressure control among adults aged >=18 years with high blood pressure	%	Crude prevalence	73.6	NA	NA	72.5	74.6	2985	POINT (-76.25319205 36.95136103)	51710000300	PREVENT	BPMED	CrdPrv	Taking BP Medication
VA	Virginia	Norfolk	51710	51710001600	Health Outcomes	Stroke among adults aged >=18 years	%	Crude prevalence	4.2	NA	NA	3.8	4.6	1678	POINT (-76.29253882 36.91607892)	51710001600	HLTHOUT	STROKE	CrdPrv	Stroke
VA	Virginia	Norfolk	51710	51710004500	Health Outcomes	All teeth lost among adults aged >=65 years	%	Crude prevalence	17.2	NA	NA	10.4	25.3	1374	POINT (-76.25055325 36.84960713)	51710004500	HLTHOUT	TEETHLOST	CrdPrv	All Teeth Lost
VA	Virginia	Norfolk	51710	51710005601	Prevention	Visits to doctor for routine checkup within the past year among adults aged >=18 years	%	Crude prevalence	78.9	NA	NA	78.3	79.5	3996	POINT (-76.237204 36.92869688)	51710005601	PREVENT	CHECKUP	CrdPrv	Annual Checkup
VA	Virginia	Norfolk	51710	51710003600	Prevention	Visits to dentist or dental clinic among adults aged >=18 years	%	Crude prevalence	79.2	NA	NA	76.6	81	1357	POINT (-76.28748476 36.86569697)	51710003600	PREVENT	DENTAL	CrdPrv	Dental Visit
VA	Virginia	Norfolk	51710	51710005902	Health Outcomes	Stroke among adults aged >=18 years	%	Crude prevalence	3.4	NA	NA	3.1	3.6	3907	POINT (-76.2276269 36.88619237)	51710005902	HLTHOUT	STROKE	CrdPrv	Stroke
VA	Virginia	Norfolk	51710	51710004200	Health Outcomes	Obesity among adults aged >=18 years	%	Crude prevalence	50.5	NA	NA	49	51.8	1744	POINT (-76.27705907 36.8525619)	51710004200	HLTHOUT	OBESITY	CrdPrv	Obesity
VA	Virginia	Norfolk	51710	51710001400	Prevention	Visits to dentist or dental clinic among adults aged >=18 years	%	Crude prevalence	64	NA	NA	60.9	67.6	2470	POINT (-76.2672296 36.90800397)	51710001400	PREVENT	DENTAL	CrdPrv	Dental Visit
VA	Virginia	Norfolk	51710	51710004002	Health Outcomes	Stroke among adults aged >=18 years	%	Crude prevalence	2.4	NA	NA	2.2	2.7	3097	POINT (-76.30109372 36.85947243)	51710004002	HLTHOUT	STROKE	CrdPrv	Stroke
VA	Virginia	Norfolk	51710	51710002200	Health Risk Behaviors	No leisure-time physical activity among adults aged >=18 years	%	Crude prevalence	17.3	NA	NA	15.5	19.2	1905	POINT (-76.28008644 36.89700155)	51710002200	RISKBEH	LPA	CrdPrv	Physical Inactivity
VA	Virginia	Norfolk	51710	51710006000	Health Outcomes	Depression among adults aged >=18 years	%	Crude prevalence	20.8	NA	NA	19.9	21.7	3578	POINT (-76.24314779 36.88692542)	51710006000	HLTHOUT	DEPRESSION	CrdPrv	Depression
VA	Virginia	Norfolk	51710	51710002700	Health Outcomes	Depression among adults aged >=18 years	%	Crude prevalence	18.9	NA	NA	18.1	19.6	2900	POINT (-76.29499413 36.87621432)	51710002700	HLTHOUT	DEPRESSION	CrdPrv	Depression
VA	Virginia	Norfolk	51710	51710006901	Prevention	Taking medicine for high blood pressure control among adults aged >=18 years with high blood pressure	%	Crude prevalence	73	NA	NA	72.1	73.9	3384	POINT (-76.19874255 36.85420201)	51710006901	PREVENT	BPMED	CrdPrv	Taking BP Medication
VA	Virginia	Norfolk	51710	51710000201	Prevention	Visits to doctor for routine checkup within the past year among adults aged >=18 years	%	Crude prevalence	77.6	NA	NA	76.7	78.4	2742	POINT (-76.23748996 36.94398512)	51710000201	PREVENT	CHECKUP	CrdPrv	Annual Checkup
VA	Virginia	Norfolk	51710	51710002400	Health Outcomes	Depression among adults aged >=18 years	%	Crude prevalence	20.8	NA	NA	19.5	22.3	3461	POINT (-76.30969082 36.89706478)	51710002400	HLTHOUT	DEPRESSION	CrdPrv	Depression
VA	Virginia	Norfolk	51710	51710000300	Health Outcomes	Diagnosed diabetes among adults aged >=18 years	%	Crude prevalence	9.1	NA	NA	8.5	9.7	2985	POINT (-76.25319205 36.95136103)	51710000300	HLTHOUT	DIABETES	CrdPrv	Diabetes
VA	Virginia	Norfolk	51710	51710003100	Health Risk Behaviors	Current smoking among adults aged >=18 years	%	Crude prevalence	21.4	NA	NA	19	23.4	3116	POINT (-76.25701303 36.88196157)	51710003100	RISKBEH	CSMOKING	CrdPrv	Current Smoking
VA	Virginia	Norfolk	51710	51710003800	Health Outcomes	Diagnosed diabetes among adults aged >=18 years	%	Crude prevalence	2	NA	NA	1.9	2.3	22065	POINT (-76.3066606 36.86906456)	51710003800	HLTHOUT	DIABETES	CrdPrv	Diabetes
VA	Virginia	Norfolk	51710	51710006100	Prevention	Taking medicine for high blood pressure control among adults aged >=18 years with high blood pressure	%	Crude prevalence	72.7	NA	NA	71.9	73.5	7740	POINT (-76.24276354 36.87392642)	51710006100	PREVENT	BPMED	CrdPrv	Taking BP Medication
VA	Virginia	Norfolk	51710	51710002300	Prevention	Cholesterol screening among adults aged >=18 years	%	Crude prevalence	88.4	NA	NA	87.8	89	2028	POINT (-76.2984604 36.897845)	51710002300	PREVENT	CHOLSCREEN	CrdPrv	Cholesterol Screening
VA	Virginia	Norfolk	51710	51710006601	Health Outcomes	Chronic kidney disease among adults aged >=18 years	%	Crude prevalence	2.6	NA	NA	2.4	2.8	723	POINT (-76.22959011 36.92290144)	51710006601	HLTHOUT	KIDNEY	CrdPrv	Chronic Kidney Disease
VA	Virginia	Norfolk	51710	51710002300	Health Outcomes	Cancer (excluding skin cancer) among adults aged >=18 years	%	Crude prevalence	6.4	NA	NA	6.1	6.7	2028	POINT (-76.2984604 36.897845)	51710002300	HLTHOUT	CANCER	CrdPrv	Cancer (except skin)
VA	Virginia	Norfolk	51710	51710007001	Prevention	Fecal occult blood test, sigmoidoscopy, or colonoscopy among adults aged 50-75 years	%	Crude prevalence	64.2	NA	NA	60.7	67.2	1555	POINT (-76.21734423 36.86159155)	51710007001	PREVENT	COLON_SCREEN	CrdPrv	Colorectal Cancer Screening
VA	Virginia	Norfolk	51710	51710002000	Health Outcomes	Stroke among adults aged >=18 years	%	Crude prevalence	3.4	NA	NA	3	3.9	1320	POINT (-76.26147458 36.89686213)	51710002000	HLTHOUT	STROKE	CrdPrv	Stroke
VA	Virginia	Norfolk	51710	51710006607	Health Outcomes	Arthritis among adults aged >=18 years	%	Crude prevalence	26.6	NA	NA	25.7	27.4	3030	POINT (-76.21658621 36.89678113)	51710006607	HLTHOUT	ARTHRITIS	CrdPrv	Arthritis
VA	Virginia	Norfolk	51710	51710000202	Prevention	Cervical cancer screening among adult women aged 21-65 years	%	Crude prevalence	86.1	NA	NA	84.3	87.8	3869	POINT (-76.23904879 36.93745451)	51710000202	PREVENT	CERVICAL	CrdPrv	Cervical Cancer Screening
VA	Virginia	Norfolk	51710	51710006501	Health Risk Behaviors	No leisure-time physical activity among adults aged >=18 years	%	Crude prevalence	25.2	NA	NA	22.9	27.6	2692	POINT (-76.2077331 36.93207317)	51710006501	RISKBEH	LPA	CrdPrv	Physical Inactivity
VA	Virginia	Norfolk	51710	51710004002	Prevention	Mammography use among women aged 50-74 years	%	Crude prevalence	82.1	NA	NA	79.5	84.2	3097	POINT (-76.30109372 36.85947243)	51710004002	PREVENT	MAMMOUSE	CrdPrv	Mammography
VA	Virginia	Norfolk	51710	51710005903	Health Outcomes	High blood pressure among adults aged >=18 years	%	Crude prevalence	37.1	NA	NA	36.3	37.8	1623	POINT (-76.22241485 36.87803636)	51710005903	HLTHOUT	BPHIGH	CrdPrv	High Blood Pressure
VA	Virginia	Norfolk	51710	51710001700	Prevention	Fecal occult blood test, sigmoidoscopy, or colonoscopy among adults aged 50-75 years	%	Crude prevalence	68.3	NA	NA	64.6	71.4	2246	POINT (-76.28225129 36.90521532)	51710001700	PREVENT	COLON_SCREEN	CrdPrv	Colorectal Cancer Screening
VA	Virginia	Norfolk	51710	51710005701	Prevention	Current lack of health insurance among adults aged 18-64 years	%	Crude prevalence	19.9	NA	NA	18.3	21.7	4663	POINT (-76.2553866 36.91099182)	51710005701	PREVENT	ACCESS2	CrdPrv	Health Insurance
VA	Virginia	Norfolk	51710	51710006604	Health Outcomes	Obesity among adults aged >=18 years	%	Crude prevalence	33.8	NA	NA	32.7	35	1892	POINT (-76.1961695 36.92156559)	51710006604	HLTHOUT	OBESITY	CrdPrv	Obesity
VA	Virginia	Norfolk	51710	51710000800	Prevention	Current lack of health insurance among adults aged 18-64 years	%	Crude prevalence	13.6	NA	NA	11.5	15.8	2075	POINT (-76.26881805 36.93878702)	51710000800	PREVENT	ACCESS2	CrdPrv	Health Insurance
VA	Virginia	Norfolk	51710	51710002400	Prevention	Cervical cancer screening among adult women aged 21-65 years	%	Crude prevalence	88.3	NA	NA	86.3	89.9	3461	POINT (-76.30969082 36.89706478)	51710002400	PREVENT	CERVICAL	CrdPrv	Cervical Cancer Screening
VA	Virginia	Norfolk	51710	51710006000	Health Risk Behaviors	Binge drinking among adults aged >=18 years	%	Crude prevalence	18.2	NA	NA	17.6	18.9	3578	POINT (-76.24314779 36.88692542)	51710006000	RISKBEH	BINGE	CrdPrv	Binge Drinking
VA	Virginia	Norfolk	51710	51710000800	Health Outcomes	Chronic kidney disease among adults aged >=18 years	%	Crude prevalence	2.2	NA	NA	2.1	2.3	2075	POINT (-76.26881805 36.93878702)	51710000800	HLTHOUT	KIDNEY	CrdPrv	Chronic Kidney Disease
VA	Virginia	Norfolk	51710	51710003600	Health Outcomes	All teeth lost among adults aged >=65 years	%	Crude prevalence	5.9	NA	NA	4	8.7	1357	POINT (-76.28748476 36.86569697)	51710003600	HLTHOUT	TEETHLOST	CrdPrv	All Teeth Lost
VA	Virginia	Norfolk	51710	51710006800	Health Risk Behaviors	Current smoking among adults aged >=18 years	%	Crude prevalence	17.1	NA	NA	14.7	19.3	1765	POINT (-76.193864 36.86497999)	51710006800	RISKBEH	CSMOKING	CrdPrv	Current Smoking
VA	Virginia	Norfolk	51710	51710006800	Health Outcomes	All teeth lost among adults aged >=65 years	%	Crude prevalence	12.3	NA	NA	7.9	17.7	1765	POINT (-76.193864 36.86497999)	51710006800	HLTHOUT	TEETHLOST	CrdPrv	All Teeth Lost
VA	Virginia	Norfolk	51710	51710004001	Health Outcomes	Current asthma among adults aged >=18 years	%	Crude prevalence	7.7	NA	NA	7.4	8.1	1037	POINT (-76.29183834 36.85983829)	51710004001	HLTHOUT	CASTHMA	CrdPrv	Current Asthma
VA	Virginia	Norfolk	51710	51710000202	Health Outcomes	Depression among adults aged >=18 years	%	Crude prevalence	20.9	NA	NA	20	21.8	3869	POINT (-76.23904879 36.93745451)	51710000202	HLTHOUT	DEPRESSION	CrdPrv	Depression
VA	Virginia	Norfolk	51710	51710001100	Health Risk Behaviors	Sleeping less than 7 hours among adults aged >=18 years	%	Crude prevalence	40.5	NA	NA	38.8	42.4	2593	POINT (-76.31191959 36.92979392)	51710001100	RISKBEH	SLEEP	CrdPrv	Sleep <7 hours
VA	Virginia	Norfolk	51710	51710005701	Prevention	Mammography use among women aged 50-74 years	%	Crude prevalence	83	NA	NA	81.1	84.6	4663	POINT (-76.2553866 36.91099182)	51710005701	PREVENT	MAMMOUSE	CrdPrv	Mammography
VA	Virginia	Norfolk	51710	51710004100	Health Outcomes	Obesity among adults aged >=18 years	%	Crude prevalence	53.4	NA	NA	51.4	55.2	2029	POINT (-76.28300509 36.85689011)	51710004100	HLTHOUT	OBESITY	CrdPrv	Obesity
VA	Virginia	Norfolk	51710	51710004200	Health Outcomes	High cholesterol among adults aged >=18 years who have been screened in the past 5 years	%	Crude prevalence	32.4	NA	NA	31.3	33.7	1744	POINT (-76.27705907 36.8525619)	51710004200	HLTHOUT	HIGHCHOL	CrdPrv	High Cholesterol
VA	Virginia	Norfolk	51710	51710007002	Health Risk Behaviors	No leisure-time physical activity among adults aged >=18 years	%	Crude prevalence	26.1	NA	NA	23.8	28.5	3559	POINT (-76.21770244 36.84569074)	51710007002	RISKBEH	LPA	CrdPrv	Physical Inactivity
VA	Virginia	Norfolk	51710	51710005702	Prevention	Older adult women aged >=65 years who are up to date on a core set of clinical preventive services: Flu shot past year, PPV shot ever, Colorectal cancer screening, and Mammogram past 2 years	%	Crude prevalence	32.1	NA	NA	27	38	2602	POINT (-76.24971851 36.89818847)	51710005702	PREVENT	COREW	CrdPrv	Core preventive services for older women
VA	Virginia	Norfolk	51710	51710007002	Health Outcomes	High cholesterol among adults aged >=18 years who have been screened in the past 5 years	%	Crude prevalence	30.7	NA	NA	30	31.5	3559	POINT (-76.21770244 36.84569074)	51710007002	HLTHOUT	HIGHCHOL	CrdPrv	High Cholesterol
VA	Virginia	Norfolk	51710	51710005602	Health Status	Mental health not good for >=14 days among adults aged >=18 years	%	Crude prevalence	17	NA	NA	15.8	18.3	3397	POINT (-76.24369829 36.91958478)	51710005602	HLTHSTAT	MHLTH	CrdPrv	Mental Health
VA	Virginia	Norfolk	51710	51710001300	Prevention	Taking medicine for high blood pressure control among adults aged >=18 years with high blood pressure	%	Crude prevalence	66.1	NA	NA	65	67.1	2378	POINT (-76.28029637 36.91780115)	51710001300	PREVENT	BPMED	CrdPrv	Taking BP Medication
VA	Virginia	Norfolk	51710	51710000901	Health Risk Behaviors	Binge drinking among adults aged >=18 years	%	Crude prevalence	26.6	NA	NA	25.5	27.7	5472	POINT (-76.29947547 36.92486123)	51710000901	RISKBEH	BINGE	CrdPrv	Binge Drinking
VA	Virginia	Norfolk	51710	51710007001	Prevention	Visits to dentist or dental clinic among adults aged >=18 years	%	Crude prevalence	64	NA	NA	61.1	66.7	1555	POINT (-76.21734423 36.86159155)	51710007001	PREVENT	DENTAL	CrdPrv	Dental Visit
VA	Virginia	Norfolk	51710	51710003400	Health Risk Behaviors	No leisure-time physical activity among adults aged >=18 years	%	Crude prevalence	37.7	NA	NA	34.4	41	2068	POINT (-76.26703827 36.86517359)	51710003400	RISKBEH	LPA	CrdPrv	Physical Inactivity
VA	Virginia	Norfolk	51710	51710005702	Health Outcomes	All teeth lost among adults aged >=65 years	%	Crude prevalence	16.9	NA	NA	11	24.1	2602	POINT (-76.24971851 36.89818847)	51710005702	HLTHOUT	TEETHLOST	CrdPrv	All Teeth Lost
VA	Virginia	Norfolk	51710	51710003501	Health Risk Behaviors	Sleeping less than 7 hours among adults aged >=18 years	%	Crude prevalence	47.8	NA	NA	45.8	49.2	3419	POINT (-76.27659293 36.86156759)	51710003501	RISKBEH	SLEEP	CrdPrv	Sleep <7 hours
VA	Virginia	Norfolk	51710	51710001200	Health Outcomes	All teeth lost among adults aged >=65 years	%	Crude prevalence	10.8	NA	NA	5.6	18	3490	POINT (-76.3044108 36.91089776)	51710001200	HLTHOUT	TEETHLOST	CrdPrv	All Teeth Lost
VA	Virginia	Norfolk	51710	51710005901	Health Outcomes	Stroke among adults aged >=18 years	%	Crude prevalence	3.9	NA	NA	3.6	4.4	4678	POINT (-76.23404891 36.89658803)	51710005901	HLTHOUT	STROKE	CrdPrv	Stroke
VA	Virginia	Norfolk	51710	51710004200	Health Outcomes	Depression among adults aged >=18 years	%	Crude prevalence	21.8	NA	NA	20.2	23.5	1744	POINT (-76.27705907 36.8525619)	51710004200	HLTHOUT	DEPRESSION	CrdPrv	Depression
VA	Virginia	Norfolk	51710	51710006603	Prevention	Cholesterol screening among adults aged >=18 years	%	Crude prevalence	87.3	NA	NA	86.3	88.4	2400	POINT (-76.21016485 36.92172042)	51710006603	PREVENT	CHOLSCREEN	CrdPrv	Cholesterol Screening
VA	Virginia	Norfolk	51710	51710001600	Prevention	Fecal occult blood test, sigmoidoscopy, or colonoscopy among adults aged 50-75 years	%	Crude prevalence	66.5	NA	NA	63	69.7	1678	POINT (-76.29253882 36.91607892)	51710001600	PREVENT	COLON_SCREEN	CrdPrv	Colorectal Cancer Screening
VA	Virginia	Norfolk	51710	51710005000	Health Outcomes	High blood pressure among adults aged >=18 years	%	Crude prevalence	49.3	NA	NA	47.9	50.7	3271	POINT (-76.28278864 36.83259999)	51710005000	HLTHOUT	BPHIGH	CrdPrv	High Blood Pressure
VA	Virginia	Norfolk	51710	51710002200	Prevention	Mammography use among women aged 50-74 years	%	Crude prevalence	81.4	NA	NA	79	83.6	1905	POINT (-76.28008644 36.89700155)	51710002200	PREVENT	MAMMOUSE	CrdPrv	Mammography
VA	Virginia	Norfolk	51710	51710006601	Prevention	Fecal occult blood test, sigmoidoscopy, or colonoscopy among adults aged 50-75 years	%	Crude prevalence	65.7	NA	NA	62.5	69	723	POINT (-76.22959011 36.92290144)	51710006601	PREVENT	COLON_SCREEN	CrdPrv	Colorectal Cancer Screening
VA	Virginia	Norfolk	51710	51710003000	Prevention	Cholesterol screening among adults aged >=18 years	%	Crude prevalence	88.6	NA	NA	88.4	88.8	1934	POINT (-76.26823836 36.8775901)	51710003000	PREVENT	CHOLSCREEN	CrdPrv	Cholesterol Screening
VA	Virginia	Norfolk	51710	51710006902	Health Outcomes	Current asthma among adults aged >=18 years	%	Crude prevalence	9.3	NA	NA	8.8	9.8	2734	POINT (-76.1995336 36.8386001)	51710006902	HLTHOUT	CASTHMA	CrdPrv	Current Asthma
VA	Virginia	Norfolk	51710	51710005903	Health Outcomes	Depression among adults aged >=18 years	%	Crude prevalence	20.3	NA	NA	19.6	21	1623	POINT (-76.22241485 36.87803636)	51710005903	HLTHOUT	DEPRESSION	CrdPrv	Depression
VA	Virginia	Norfolk	51710	51710002600	Health Risk Behaviors	Current smoking among adults aged >=18 years	%	Crude prevalence	17.3	NA	NA	14.1	20	3835	POINT (-76.29714751 36.8858584)	51710002600	RISKBEH	CSMOKING	CrdPrv	Current Smoking
VA	Virginia	Norfolk	51710	51710003300	Health Outcomes	Stroke among adults aged >=18 years	%	Crude prevalence	5.7	NA	NA	5.2	6.3	2651	POINT (-76.2535438 36.86666348)	51710003300	HLTHOUT	STROKE	CrdPrv	Stroke
VA	Virginia	Norfolk	51710	51710004700	Health Outcomes	Chronic kidney disease among adults aged >=18 years	%	Crude prevalence	1.3	NA	NA	1.1	1.4	2768	POINT (-76.26708391 36.84592943)	51710004700	HLTHOUT	KIDNEY	CrdPrv	Chronic Kidney Disease
VA	Virginia	Norfolk	51710	51710002200	Health Outcomes	Chronic obstructive pulmonary disease among adults aged >=18 years	%	Crude prevalence	5	NA	NA	4.3	5.9	1905	POINT (-76.28008644 36.89700155)	51710002200	HLTHOUT	COPD	CrdPrv	COPD
VA	Virginia	Norfolk	51710	51710000902	Health Status	Physical health not good for >=14 days among adults aged >=18 years	%	Crude prevalence	7.6	NA	NA	6.7	8	3541	POINT (-76.30202349 36.93784894)	51710000902	HLTHSTAT	PHLTH	CrdPrv	Physical Health
VA	Virginia	Norfolk	51710	51710003200	Prevention	Older adult men aged >=65 years who are up to date on a core set of clinical preventive services: Flu shot past year, PPV shot ever, Colorectal cancer screening	%	Crude prevalence	31.7	NA	NA	27	36.6	2642	POINT (-76.26099194 36.87209972)	51710003200	PREVENT	COREM	CrdPrv	Core preventive services for older men
VA	Virginia	Norfolk	51710	51710004900	Health Outcomes	High blood pressure among adults aged >=18 years	%	Crude prevalence	29.9	NA	NA	28.7	31.2	3930	POINT (-76.28974606 36.85014723)	51710004900	HLTHOUT	BPHIGH	CrdPrv	High Blood Pressure
VA	Virginia	Norfolk	51710	51710002000	Prevention	Mammography use among women aged 50-74 years	%	Crude prevalence	79.6	NA	NA	76.3	82.6	1320	POINT (-76.26147458 36.89686213)	51710002000	PREVENT	MAMMOUSE	CrdPrv	Mammography
VA	Virginia	Norfolk	51710	51710006400	Health Outcomes	Chronic kidney disease among adults aged >=18 years	%	Crude prevalence	4.2	NA	NA	3.9	4.4	3277	POINT (-76.2350247 36.84692188)	51710006400	HLTHOUT	KIDNEY	CrdPrv	Chronic Kidney Disease
VA	Virginia	Norfolk	51710	51710001200	Prevention	Taking medicine for high blood pressure control among adults aged >=18 years with high blood pressure	%	Crude prevalence	72.2	NA	NA	70.9	73.4	3490	POINT (-76.3044108 36.91089776)	51710001200	PREVENT	BPMED	CrdPrv	Taking BP Medication
VA	Virginia	Norfolk	51710	51710005701	Health Outcomes	Stroke among adults aged >=18 years	%	Crude prevalence	4.3	NA	NA	4	4.6	4663	POINT (-76.2553866 36.91099182)	51710005701	HLTHOUT	STROKE	CrdPrv	Stroke
VA	Virginia	Norfolk	51710	51710000800	Health Outcomes	Chronic obstructive pulmonary disease among adults aged >=18 years	%	Crude prevalence	5.4	NA	NA	4.8	6	2075	POINT (-76.26881805 36.93878702)	51710000800	HLTHOUT	COPD	CrdPrv	COPD
VA	Virginia	Norfolk	51710	51710001200	Health Outcomes	Obesity among adults aged >=18 years	%	Crude prevalence	29.2	NA	NA	27.9	30.5	3490	POINT (-76.3044108 36.91089776)	51710001200	HLTHOUT	OBESITY	CrdPrv	Obesity
VA	Virginia	Norfolk	51710	51710007001	Health Outcomes	Diagnosed diabetes among adults aged >=18 years	%	Crude prevalence	6.9	NA	NA	6.5	7.3	1555	POINT (-76.21734423 36.86159155)	51710007001	HLTHOUT	DIABETES	CrdPrv	Diabetes
VA	Virginia	Norfolk	51710	51710000800	Health Risk Behaviors	No leisure-time physical activity among adults aged >=18 years	%	Crude prevalence	23.6	NA	NA	21.3	25.9	2075	POINT (-76.26881805 36.93878702)	51710000800	RISKBEH	LPA	CrdPrv	Physical Inactivity
VA	Virginia	Norfolk	51710	51710000201	Prevention	Taking medicine for high blood pressure control among adults aged >=18 years with high blood pressure	%	Crude prevalence	68.2	NA	NA	67	69.3	2742	POINT (-76.23748996 36.94398512)	51710000201	PREVENT	BPMED	CrdPrv	Taking BP Medication
VA	Virginia	Norfolk	51710	51710001600	Prevention	Visits to dentist or dental clinic among adults aged >=18 years	%	Crude prevalence	61.5	NA	NA	57.8	64.7	1678	POINT (-76.29253882 36.91607892)	51710001600	PREVENT	DENTAL	CrdPrv	Dental Visit
VA	Virginia	Norfolk	51710	51710007002	Health Outcomes	Diagnosed diabetes among adults aged >=18 years	%	Crude prevalence	13.8	NA	NA	12.8	14.5	3559	POINT (-76.21770244 36.84569074)	51710007002	HLTHOUT	DIABETES	CrdPrv	Diabetes
VA	Virginia	Norfolk	51710	51710002700	Prevention	Visits to dentist or dental clinic among adults aged >=18 years	%	Crude prevalence	51	NA	NA	48.2	53.8	2900	POINT (-76.29499413 36.87621432)	51710002700	PREVENT	DENTAL	CrdPrv	Dental Visit
VA	Virginia	Norfolk	51710	51710000600	Health Outcomes	Stroke among adults aged >=18 years	%	Crude prevalence	2.8	NA	NA	2.5	3	4327	POINT (-76.253423 36.9404275)	51710000600	HLTHOUT	STROKE	CrdPrv	Stroke
VA	Virginia	Norfolk	51710	51710006200	Prevention	Older adult women aged >=65 years who are up to date on a core set of clinical preventive services: Flu shot past year, PPV shot ever, Colorectal cancer screening, and Mammogram past 2 years	%	Crude prevalence	33.8	NA	NA	29.4	38.1	3305	POINT (-76.21691302 36.87205539)	51710006200	PREVENT	COREW	CrdPrv	Core preventive services for older women
VA	Virginia	Norfolk	51710	51710006501	Health Status	Physical health not good for >=14 days among adults aged >=18 years	%	Crude prevalence	11.3	NA	NA	10.4	12.4	2692	POINT (-76.2077331 36.93207317)	51710006501	HLTHSTAT	PHLTH	CrdPrv	Physical Health
VA	Virginia	Norfolk	51710	51710004002	Health Outcomes	Current asthma among adults aged >=18 years	%	Crude prevalence	8.1	NA	NA	7.8	8.6	3097	POINT (-76.30109372 36.85947243)	51710004002	HLTHOUT	CASTHMA	CrdPrv	Current Asthma
VA	Virginia	Norfolk	51710	51710006602	Health Outcomes	Obesity among adults aged >=18 years	%	Crude prevalence	30	NA	NA	28.7	31.2	2441	POINT (-76.22082966 36.92333687)	51710006602	HLTHOUT	OBESITY	CrdPrv	Obesity
VA	Virginia	Norfolk	51710	51710005903	Health Outcomes	Obesity among adults aged >=18 years	%	Crude prevalence	37.3	NA	NA	36.4	38.1	1623	POINT (-76.22241485 36.87803636)	51710005903	HLTHOUT	OBESITY	CrdPrv	Obesity
VA	Virginia	Norfolk	51710	51710002000	Health Outcomes	Cancer (excluding skin cancer) among adults aged >=18 years	%	Crude prevalence	8.6	NA	NA	8.1	9	1320	POINT (-76.26147458 36.89686213)	51710002000	HLTHOUT	CANCER	CrdPrv	Cancer (except skin)
VA	Virginia	Norfolk	51710	51710003800	Health Outcomes	High cholesterol among adults aged >=18 years who have been screened in the past 5 years	%	Crude prevalence	12.1	NA	NA	11.6	12.9	22065	POINT (-76.3066606 36.86906456)	51710003800	HLTHOUT	HIGHCHOL	CrdPrv	High Cholesterol
VA	Virginia	Norfolk	51710	51710006800	Health Status	Fair or poor self-rated health status among adults aged >=18 years	%	Crude prevalence	17.7	NA	NA	15.6	19.8	1765	POINT (-76.193864 36.86497999)	51710006800	HLTHSTAT	GHLTH	CrdPrv	General Health
VA	Virginia	Norfolk	51710	51710002900	Health Outcomes	Obesity among adults aged >=18 years	%	Crude prevalence	44.1	NA	NA	43	45.1	3973	POINT (-76.28102761 36.87471555)	51710002900	HLTHOUT	OBESITY	CrdPrv	Obesity
VA	Virginia	Norfolk	51710	51710003100	Health Outcomes	Arthritis among adults aged >=18 years	%	Crude prevalence	26.7	NA	NA	25.8	27.5	3116	POINT (-76.25701303 36.88196157)	51710003100	HLTHOUT	ARTHRITIS	CrdPrv	Arthritis
VA	Virginia	Norfolk	51710	51710002300	Health Outcomes	High blood pressure among adults aged >=18 years	%	Crude prevalence	25.9	NA	NA	24.8	27.1	2028	POINT (-76.2984604 36.897845)	51710002300	HLTHOUT	BPHIGH	CrdPrv	High Blood Pressure
VA	Virginia	Norfolk	51710	51710003400	Health Outcomes	Coronary heart disease among adults aged >=18 years	%	Crude prevalence	7.2	NA	NA	6.4	8	2068	POINT (-76.26703827 36.86517359)	51710003400	HLTHOUT	CHD	CrdPrv	Coronary Heart Disease
VA	Virginia	Norfolk	51710	51710004300	Health Outcomes	Depression among adults aged >=18 years	%	Crude prevalence	19.1	NA	NA	17.9	20.5	3499	POINT (-76.26511761 36.85525712)	51710004300	HLTHOUT	DEPRESSION	CrdPrv	Depression
VA	Virginia	Norfolk	51710	51710004300	Health Outcomes	Arthritis among adults aged >=18 years	%	Crude prevalence	30.1	NA	NA	28.8	31.4	3499	POINT (-76.26511761 36.85525712)	51710004300	HLTHOUT	ARTHRITIS	CrdPrv	Arthritis
VA	Virginia	Norfolk	51710	51710004002	Health Outcomes	Chronic kidney disease among adults aged >=18 years	%	Crude prevalence	2.4	NA	NA	2.2	2.5	3097	POINT (-76.30109372 36.85947243)	51710004002	HLTHOUT	KIDNEY	CrdPrv	Chronic Kidney Disease
VA	Virginia	Norfolk	51710	51710002600	Health Status	Fair or poor self-rated health status among adults aged >=18 years	%	Crude prevalence	17.3	NA	NA	15	20.1	3835	POINT (-76.29714751 36.8858584)	51710002600	HLTHSTAT	GHLTH	CrdPrv	General Health
VA	Virginia	Norfolk	51710	51710006602	Prevention	Cholesterol screening among adults aged >=18 years	%	Crude prevalence	88.1	NA	NA	87.9	88.3	2441	POINT (-76.22082966 36.92333687)	51710006602	PREVENT	CHOLSCREEN	CrdPrv	Cholesterol Screening
VA	Virginia	Norfolk	51710	51710003000	Health Status	Physical health not good for >=14 days among adults aged >=18 years	%	Crude prevalence	11.7	NA	NA	10.5	13	1934	POINT (-76.26823836 36.8775901)	51710003000	HLTHSTAT	PHLTH	CrdPrv	Physical Health
VA	Virginia	Norfolk	51710	51710001100	Prevention	Fecal occult blood test, sigmoidoscopy, or colonoscopy among adults aged 50-75 years	%	Crude prevalence	56	NA	NA	52.8	59.2	2593	POINT (-76.31191959 36.92979392)	51710001100	PREVENT	COLON_SCREEN	CrdPrv	Colorectal Cancer Screening
VA	Virginia	Norfolk	51710	51710000500	Health Outcomes	Cancer (excluding skin cancer) among adults aged >=18 years	%	Crude prevalence	5.4	NA	NA	5.1	5.6	3181	POINT (-76.26320561 36.94746492)	51710000500	HLTHOUT	CANCER	CrdPrv	Cancer (except skin)
VA	Virginia	Norfolk	51710	51710003700	Prevention	Mammography use among women aged 50-74 years	%	Crude prevalence	81.6	NA	NA	78.2	84.5	2166	POINT (-76.29670837 36.86892066)	51710003700	PREVENT	MAMMOUSE	CrdPrv	Mammography
VA	Virginia	Norfolk	51710	51710002600	Prevention	Older adult women aged >=65 years who are up to date on a core set of clinical preventive services: Flu shot past year, PPV shot ever, Colorectal cancer screening, and Mammogram past 2 years	%	Crude prevalence	27.7	NA	NA	24.3	31.4	3835	POINT (-76.29714751 36.8858584)	51710002600	PREVENT	COREW	CrdPrv	Core preventive services for older women
VA	Virginia	Norfolk	51710	51710004002	Prevention	Current lack of health insurance among adults aged 18-64 years	%	Crude prevalence	8.2	NA	NA	6.8	10.4	3097	POINT (-76.30109372 36.85947243)	51710004002	PREVENT	ACCESS2	CrdPrv	Health Insurance
VA	Virginia	Norfolk	51710	51710006605	Health Outcomes	Depression among adults aged >=18 years	%	Crude prevalence	19.5	NA	NA	18.5	20.4	2672	POINT (-76.20449231 36.91253579)	51710006605	HLTHOUT	DEPRESSION	CrdPrv	Depression
VA	Virginia	Norfolk	51710	51710006400	Health Outcomes	Stroke among adults aged >=18 years	%	Crude prevalence	5.4	NA	NA	4.8	6	3277	POINT (-76.2350247 36.84692188)	51710006400	HLTHOUT	STROKE	CrdPrv	Stroke
VA	Virginia	Norfolk	51710	51710005100	Health Outcomes	Arthritis among adults aged >=18 years	%	Crude prevalence	28.2	NA	NA	26.9	29.3	4522	POINT (-76.25961471 36.8317244)	51710005100	HLTHOUT	ARTHRITIS	CrdPrv	Arthritis
VA	Virginia	Norfolk	51710	51710002800	Prevention	Fecal occult blood test, sigmoidoscopy, or colonoscopy among adults aged 50-75 years	%	Crude prevalence	69.4	NA	NA	67.3	71.3	4151	POINT (-76.28510779 36.88518571)	51710002800	PREVENT	COLON_SCREEN	CrdPrv	Colorectal Cancer Screening
VA	Virginia	Norfolk	51710	51710006601	Prevention	Older adult men aged >=65 years who are up to date on a core set of clinical preventive services: Flu shot past year, PPV shot ever, Colorectal cancer screening	%	Crude prevalence	40.4	NA	NA	33.5	46.9	723	POINT (-76.22959011 36.92290144)	51710006601	PREVENT	COREM	CrdPrv	Core preventive services for older men
VA	Virginia	Norfolk	51710	51710000201	Prevention	Mammography use among women aged 50-74 years	%	Crude prevalence	81.2	NA	NA	78	84	2742	POINT (-76.23748996 36.94398512)	51710000201	PREVENT	MAMMOUSE	CrdPrv	Mammography
VA	Virginia	Norfolk	51710	51710004001	Prevention	Taking medicine for high blood pressure control among adults aged >=18 years with high blood pressure	%	Crude prevalence	71.3	NA	NA	69.7	72.7	1037	POINT (-76.29183834 36.85983829)	51710004001	PREVENT	BPMED	CrdPrv	Taking BP Medication
VA	Virginia	Norfolk	51710	51710005901	Health Status	Physical health not good for >=14 days among adults aged >=18 years	%	Crude prevalence	14.8	NA	NA	13.5	16.1	4678	POINT (-76.23404891 36.89658803)	51710005901	HLTHSTAT	PHLTH	CrdPrv	Physical Health
VA	Virginia	Norfolk	51710	51710006604	Health Risk Behaviors	Current smoking among adults aged >=18 years	%	Crude prevalence	19.7	NA	NA	17.1	22.4	1892	POINT (-76.1961695 36.92156559)	51710006604	RISKBEH	CSMOKING	CrdPrv	Current Smoking
VA	Virginia	Norfolk	51710	51710006000	Health Risk Behaviors	No leisure-time physical activity among adults aged >=18 years	%	Crude prevalence	29.5	NA	NA	27.3	31.8	3578	POINT (-76.24314779 36.88692542)	51710006000	RISKBEH	LPA	CrdPrv	Physical Inactivity
VA	Virginia	Norfolk	51710	51710006000	Prevention	Current lack of health insurance among adults aged 18-64 years	%	Crude prevalence	16.1	NA	NA	14.1	18.3	3578	POINT (-76.24314779 36.88692542)	51710006000	PREVENT	ACCESS2	CrdPrv	Health Insurance
VA	Virginia	Norfolk	51710	51710002800	Health Outcomes	Arthritis among adults aged >=18 years	%	Crude prevalence	22.3	NA	NA	21.5	23	4151	POINT (-76.28510779 36.88518571)	51710002800	HLTHOUT	ARTHRITIS	CrdPrv	Arthritis
VA	Virginia	Norfolk	51710	51710006901	Health Outcomes	Chronic kidney disease among adults aged >=18 years	%	Crude prevalence	2.7	NA	NA	2.6	2.9	3384	POINT (-76.19874255 36.85420201)	51710006901	HLTHOUT	KIDNEY	CrdPrv	Chronic Kidney Disease
VA	Virginia	Norfolk	51710	51710004500	Health Status	Physical health not good for >=14 days among adults aged >=18 years	%	Crude prevalence	14.7	NA	NA	13	16.5	1374	POINT (-76.25055325 36.84960713)	51710004500	HLTHSTAT	PHLTH	CrdPrv	Physical Health
VA	Virginia	Norfolk	51710	51710002300	Health Outcomes	All teeth lost among adults aged >=65 years	%	Crude prevalence	5.5	NA	NA	3.2	9.2	2028	POINT (-76.2984604 36.897845)	51710002300	HLTHOUT	TEETHLOST	CrdPrv	All Teeth Lost
VA	Virginia	Norfolk	51710	51710006200	Prevention	Visits to doctor for routine checkup within the past year among adults aged >=18 years	%	Crude prevalence	80.3	NA	NA	79.6	80.9	3305	POINT (-76.21691302 36.87205539)	51710006200	PREVENT	CHECKUP	CrdPrv	Annual Checkup
VA	Virginia	Norfolk	51710	51710001700	Health Outcomes	Diagnosed diabetes among adults aged >=18 years	%	Crude prevalence	9.4	NA	NA	8.5	10.2	2246	POINT (-76.28225129 36.90521532)	51710001700	HLTHOUT	DIABETES	CrdPrv	Diabetes
VA	Virginia	Norfolk	51710	51710004100	Health Status	Fair or poor self-rated health status among adults aged >=18 years	%	Crude prevalence	45	NA	NA	40.1	50.3	2029	POINT (-76.28300509 36.85689011)	51710004100	HLTHSTAT	GHLTH	CrdPrv	General Health
VA	Virginia	Norfolk	51710	51710007002	Prevention	Older adult men aged >=65 years who are up to date on a core set of clinical preventive services: Flu shot past year, PPV shot ever, Colorectal cancer screening	%	Crude prevalence	36.1	NA	NA	30.9	41.5	3559	POINT (-76.21770244 36.84569074)	51710007002	PREVENT	COREM	CrdPrv	Core preventive services for older men
VA	Virginia	Norfolk	51710	51710006502	Prevention	Fecal occult blood test, sigmoidoscopy, or colonoscopy among adults aged 50-75 years	%	Crude prevalence	65.5	NA	NA	61.6	68.7	2579	POINT (-76.18802269 36.92719523)	51710006502	PREVENT	COLON_SCREEN	CrdPrv	Colorectal Cancer Screening
VA	Virginia	Norfolk	51710	51710000600	Health Outcomes	High blood pressure among adults aged >=18 years	%	Crude prevalence	29.8	NA	NA	28.8	30.7	4327	POINT (-76.253423 36.9404275)	51710000600	HLTHOUT	BPHIGH	CrdPrv	High Blood Pressure
VA	Virginia	Norfolk	51710	51710006601	Health Risk Behaviors	Binge drinking among adults aged >=18 years	%	Crude prevalence	18.9	NA	NA	18.2	19.6	723	POINT (-76.22959011 36.92290144)	51710006601	RISKBEH	BINGE	CrdPrv	Binge Drinking
VA	Virginia	Norfolk	51710	51710005902	Prevention	Cervical cancer screening among adult women aged 21-65 years	%	Crude prevalence	84.1	NA	NA	82.5	85.5	3907	POINT (-76.2276269 36.88619237)	51710005902	PREVENT	CERVICAL	CrdPrv	Cervical Cancer Screening
VA	Virginia	Norfolk	51710	51710004300	Health Risk Behaviors	No leisure-time physical activity among adults aged >=18 years	%	Crude prevalence	40.2	NA	NA	36.5	43.9	3499	POINT (-76.26511761 36.85525712)	51710004300	RISKBEH	LPA	CrdPrv	Physical Inactivity
VA	Virginia	Norfolk	51710	51710003300	Prevention	Fecal occult blood test, sigmoidoscopy, or colonoscopy among adults aged 50-75 years	%	Crude prevalence	61.4	NA	NA	57.8	65.1	2651	POINT (-76.2535438 36.86666348)	51710003300	PREVENT	COLON_SCREEN	CrdPrv	Colorectal Cancer Screening
VA	Virginia	Norfolk	51710	51710005701	Health Outcomes	High blood pressure among adults aged >=18 years	%	Crude prevalence	38.5	NA	NA	37.9	39.2	4663	POINT (-76.2553866 36.91099182)	51710005701	HLTHOUT	BPHIGH	CrdPrv	High Blood Pressure
VA	Virginia	Norfolk	51710	51710005602	Health Outcomes	Current asthma among adults aged >=18 years	%	Crude prevalence	9.9	NA	NA	9.5	10.4	3397	POINT (-76.24369829 36.91958478)	51710005602	HLTHOUT	CASTHMA	CrdPrv	Current Asthma
VA	Virginia	Norfolk	51710	51710002300	Prevention	Older adult women aged >=65 years who are up to date on a core set of clinical preventive services: Flu shot past year, PPV shot ever, Colorectal cancer screening, and Mammogram past 2 years	%	Crude prevalence	44	NA	NA	38	49.6	2028	POINT (-76.2984604 36.897845)	51710002300	PREVENT	COREW	CrdPrv	Core preventive services for older women
VA	Virginia	Norfolk	51710	51710006501	Prevention	Taking medicine for high blood pressure control among adults aged >=18 years with high blood pressure	%	Crude prevalence	65.9	NA	NA	64.8	67.3	2692	POINT (-76.2077331 36.93207317)	51710006501	PREVENT	BPMED	CrdPrv	Taking BP Medication
VA	Virginia	Norfolk	51710	51710006604	Health Risk Behaviors	No leisure-time physical activity among adults aged >=18 years	%	Crude prevalence	27.7	NA	NA	25.3	30.3	1892	POINT (-76.1961695 36.92156559)	51710006604	RISKBEH	LPA	CrdPrv	Physical Inactivity
VA	Virginia	Norfolk	51710	51710000202	Health Outcomes	Diagnosed diabetes among adults aged >=18 years	%	Crude prevalence	8.4	NA	NA	7.9	8.9	3869	POINT (-76.23904879 36.93745451)	51710000202	HLTHOUT	DIABETES	CrdPrv	Diabetes
VA	Virginia	Norfolk	51710	51710006100	Prevention	Cervical cancer screening among adult women aged 21-65 years	%	Crude prevalence	84.7	NA	NA	83.3	86	7740	POINT (-76.24276354 36.87392642)	51710006100	PREVENT	CERVICAL	CrdPrv	Cervical Cancer Screening
VA	Virginia	Norfolk	51710	51710001300	Prevention	Mammography use among women aged 50-74 years	%	Crude prevalence	81.9	NA	NA	79.5	84	2378	POINT (-76.28029637 36.91780115)	51710001300	PREVENT	MAMMOUSE	CrdPrv	Mammography
VA	Virginia	Norfolk	51710	51710006606	Health Risk Behaviors	Sleeping less than 7 hours among adults aged >=18 years	%	Crude prevalence	36.8	NA	NA	35.8	38	4177	POINT (-76.22590948 36.90958277)	51710006606	RISKBEH	SLEEP	CrdPrv	Sleep <7 hours
VA	Virginia	Norfolk	51710	51710007002	Health Outcomes	Coronary heart disease among adults aged >=18 years	%	Crude prevalence	6	NA	NA	5.5	6.4	3559	POINT (-76.21770244 36.84569074)	51710007002	HLTHOUT	CHD	CrdPrv	Coronary Heart Disease
VA	Virginia	Norfolk	51710	51710004100	Health Risk Behaviors	Binge drinking among adults aged >=18 years	%	Crude prevalence	10.7	NA	NA	9.9	11.5	2029	POINT (-76.28300509 36.85689011)	51710004100	RISKBEH	BINGE	CrdPrv	Binge Drinking
VA	Virginia	Norfolk	51710	51710006501	Prevention	Visits to doctor for routine checkup within the past year among adults aged >=18 years	%	Crude prevalence	77.3	NA	NA	76.4	78.2	2692	POINT (-76.2077331 36.93207317)	51710006501	PREVENT	CHECKUP	CrdPrv	Annual Checkup
VA	Virginia	Norfolk	51710	51710004001	Health Status	Fair or poor self-rated health status among adults aged >=18 years	%	Crude prevalence	9.3	NA	NA	8	10.8	1037	POINT (-76.29183834 36.85983829)	51710004001	HLTHSTAT	GHLTH	CrdPrv	General Health
VA	Virginia	Norfolk	51710	51710004400	Health Status	Fair or poor self-rated health status among adults aged >=18 years	%	Crude prevalence	25.4	NA	NA	21.6	29.5	1460	POINT (-76.25393447 36.85594681)	51710004400	HLTHSTAT	GHLTH	CrdPrv	General Health
VA	Virginia	Norfolk	51710	51710002600	Health Outcomes	All teeth lost among adults aged >=65 years	%	Crude prevalence	22.9	NA	NA	19.4	26.6	3835	POINT (-76.29714751 36.8858584)	51710002600	HLTHOUT	TEETHLOST	CrdPrv	All Teeth Lost
VA	Virginia	Norfolk	51710	51710006602	Prevention	Taking medicine for high blood pressure control among adults aged >=18 years with high blood pressure	%	Crude prevalence	75.7	NA	NA	74.6	76.8	2441	POINT (-76.22082966 36.92333687)	51710006602	PREVENT	BPMED	CrdPrv	Taking BP Medication
VA	Virginia	Norfolk	51710	51710006902	Health Outcomes	All teeth lost among adults aged >=65 years	%	Crude prevalence	13.9	NA	NA	8.8	20.6	2734	POINT (-76.1995336 36.8386001)	51710006902	HLTHOUT	TEETHLOST	CrdPrv	All Teeth Lost
VA	Virginia	Norfolk	51710	51710002200	Health Outcomes	Arthritis among adults aged >=18 years	%	Crude prevalence	24.4	NA	NA	23.4	25.5	1905	POINT (-76.28008644 36.89700155)	51710002200	HLTHOUT	ARTHRITIS	CrdPrv	Arthritis
VA	Virginia	Norfolk	51710	51710005500	Health Risk Behaviors	No leisure-time physical activity among adults aged >=18 years	%	Crude prevalence	32.3	NA	NA	30.2	34.2	2855	POINT (-76.26143124 36.92347901)	51710005500	RISKBEH	LPA	CrdPrv	Physical Inactivity
VA	Virginia	Norfolk	51710	51710004800	Prevention	Mammography use among women aged 50-74 years	%	Crude prevalence	82	NA	NA	78.6	85.1	1402	POINT (-76.28026309 36.84420395)	51710004800	PREVENT	MAMMOUSE	CrdPrv	Mammography
VA	Virginia	Norfolk	51710	51710006000	Health Outcomes	Cancer (excluding skin cancer) among adults aged >=18 years	%	Crude prevalence	5.8	NA	NA	5.6	6	3578	POINT (-76.24314779 36.88692542)	51710006000	HLTHOUT	CANCER	CrdPrv	Cancer (except skin)
VA	Virginia	Norfolk	51710	51710002700	Health Status	Physical health not good for >=14 days among adults aged >=18 years	%	Crude prevalence	17.7	NA	NA	16.7	18.8	2900	POINT (-76.29499413 36.87621432)	51710002700	HLTHSTAT	PHLTH	CrdPrv	Physical Health
VA	Virginia	Norfolk	51710	51710006607	Health Outcomes	Depression among adults aged >=18 years	%	Crude prevalence	18.1	NA	NA	17.4	18.8	3030	POINT (-76.21658621 36.89678113)	51710006607	HLTHOUT	DEPRESSION	CrdPrv	Depression
VA	Virginia	Norfolk	51710	51710000700	Health Outcomes	High cholesterol among adults aged >=18 years who have been screened in the past 5 years	%	Crude prevalence	27.6	NA	NA	26.8	28.4	2864	POINT (-76.2537628 36.93309729)	51710000700	HLTHOUT	HIGHCHOL	CrdPrv	High Cholesterol
VA	Virginia	Norfolk	51710	51710003501	Prevention	Cervical cancer screening among adult women aged 21-65 years	%	Crude prevalence	83.7	NA	NA	81.5	86	3419	POINT (-76.27659293 36.86156759)	51710003501	PREVENT	CERVICAL	CrdPrv	Cervical Cancer Screening
VA	Virginia	Norfolk	51710	51710005702	Health Status	Physical health not good for >=14 days among adults aged >=18 years	%	Crude prevalence	14.3	NA	NA	13.1	15.6	2602	POINT (-76.24971851 36.89818847)	51710005702	HLTHSTAT	PHLTH	CrdPrv	Physical Health
VA	Virginia	Norfolk	51710	51710003400	Prevention	Mammography use among women aged 50-74 years	%	Crude prevalence	83.4	NA	NA	79.8	86.5	2068	POINT (-76.26703827 36.86517359)	51710003400	PREVENT	MAMMOUSE	CrdPrv	Mammography
VA	Virginia	Norfolk	51710	51710004600	Prevention	Fecal occult blood test, sigmoidoscopy, or colonoscopy among adults aged 50-75 years	%	Crude prevalence	57.3	NA	NA	53	62	2193	POINT (-76.25252421 36.8422434)	51710004600	PREVENT	COLON_SCREEN	CrdPrv	Colorectal Cancer Screening
VA	Virginia	Norfolk	51710	51710005100	Health Status	Physical health not good for >=14 days among adults aged >=18 years	%	Crude prevalence	18.9	NA	NA	17	21	4522	POINT (-76.25961471 36.8317244)	51710005100	HLTHSTAT	PHLTH	CrdPrv	Physical Health
VA	Virginia	Norfolk	51710	51710001300	Health Outcomes	Current asthma among adults aged >=18 years	%	Crude prevalence	10.8	NA	NA	10.2	11.4	2378	POINT (-76.28029637 36.91780115)	51710001300	HLTHOUT	CASTHMA	CrdPrv	Current Asthma
VA	Virginia	Norfolk	51710	51710003100	Prevention	Fecal occult blood test, sigmoidoscopy, or colonoscopy among adults aged 50-75 years	%	Crude prevalence	63.3	NA	NA	59.8	66.5	3116	POINT (-76.25701303 36.88196157)	51710003100	PREVENT	COLON_SCREEN	CrdPrv	Colorectal Cancer Screening
VA	Virginia	Norfolk	51710	51710001400	Health Outcomes	Chronic obstructive pulmonary disease among adults aged >=18 years	%	Crude prevalence	9.6	NA	NA	8.2	11.1	2470	POINT (-76.2672296 36.90800397)	51710001400	HLTHOUT	COPD	CrdPrv	COPD
VA	Virginia	Norfolk	51710	51710006603	Prevention	Older adult men aged >=65 years who are up to date on a core set of clinical preventive services: Flu shot past year, PPV shot ever, Colorectal cancer screening	%	Crude prevalence	40.4	NA	NA	34.4	46.7	2400	POINT (-76.21016485 36.92172042)	51710006603	PREVENT	COREM	CrdPrv	Core preventive services for older men
VA	Virginia	Norfolk	51710	51710003700	Health Outcomes	Coronary heart disease among adults aged >=18 years	%	Crude prevalence	3.3	NA	NA	3	3.7	2166	POINT (-76.29670837 36.86892066)	51710003700	HLTHOUT	CHD	CrdPrv	Coronary Heart Disease
VA	Virginia	Norfolk	51710	51710005903	Health Outcomes	High cholesterol among adults aged >=18 years who have been screened in the past 5 years	%	Crude prevalence	29.1	NA	NA	28.5	29.7	1623	POINT (-76.22241485 36.87803636)	51710005903	HLTHOUT	HIGHCHOL	CrdPrv	High Cholesterol
VA	Virginia	Norfolk	51710	51710005000	Prevention	Older adult women aged >=65 years who are up to date on a core set of clinical preventive services: Flu shot past year, PPV shot ever, Colorectal cancer screening, and Mammogram past 2 years	%	Crude prevalence	24.9	NA	NA	20	30.3	3271	POINT (-76.28278864 36.83259999)	51710005000	PREVENT	COREW	CrdPrv	Core preventive services for older women
VA	Virginia	Norfolk	51710	51710000400	Prevention	Cholesterol screening among adults aged >=18 years	%	Crude prevalence	85.2	NA	NA	84.7	85.7	3241	POINT (-76.28108443 36.96558599)	51710000400	PREVENT	CHOLSCREEN	CrdPrv	Cholesterol Screening
VA	Virginia	Norfolk	51710	51710003000	Prevention	Visits to doctor for routine checkup within the past year among adults aged >=18 years	%	Crude prevalence	79.8	NA	NA	79	80.5	1934	POINT (-76.26823836 36.8775901)	51710003000	PREVENT	CHECKUP	CrdPrv	Annual Checkup
VA	Virginia	Norfolk	51710	51710002100	Health Risk Behaviors	No leisure-time physical activity among adults aged >=18 years	%	Crude prevalence	25.2	NA	NA	22.1	28.5	1414	POINT (-76.26825771 36.88921971)	51710002100	RISKBEH	LPA	CrdPrv	Physical Inactivity
VA	Virginia	Norfolk	51710	51710001100	Prevention	Mammography use among women aged 50-74 years	%	Crude prevalence	79.8	NA	NA	77.5	82	2593	POINT (-76.31191959 36.92979392)	51710001100	PREVENT	MAMMOUSE	CrdPrv	Mammography
VA	Virginia	Norfolk	51710	51710003600	Prevention	Visits to doctor for routine checkup within the past year among adults aged >=18 years	%	Crude prevalence	78.2	NA	NA	77.6	78.8	1357	POINT (-76.28748476 36.86569697)	51710003600	PREVENT	CHECKUP	CrdPrv	Annual Checkup
VA	Virginia	Norfolk	51710	51710004800	Health Outcomes	Arthritis among adults aged >=18 years	%	Crude prevalence	29.4	NA	NA	28.2	30.7	1402	POINT (-76.28026309 36.84420395)	51710004800	HLTHOUT	ARTHRITIS	CrdPrv	Arthritis
VA	Virginia	Norfolk	51710	51710000700	Prevention	Cholesterol screening among adults aged >=18 years	%	Crude prevalence	87	NA	NA	86.5	87.5	2864	POINT (-76.2537628 36.93309729)	51710000700	PREVENT	CHOLSCREEN	CrdPrv	Cholesterol Screening
VA	Virginia	Norfolk	51710	51710000901	Health Outcomes	All teeth lost among adults aged >=65 years	%	Crude prevalence	10.9	NA	NA	7.9	14.1	5472	POINT (-76.29947547 36.92486123)	51710000901	HLTHOUT	TEETHLOST	CrdPrv	All Teeth Lost
VA	Virginia	Norfolk	51710	51710003000	Prevention	Older adult women aged >=65 years who are up to date on a core set of clinical preventive services: Flu shot past year, PPV shot ever, Colorectal cancer screening, and Mammogram past 2 years	%	Crude prevalence	37.6	NA	NA	33	42.7	1934	POINT (-76.26823836 36.8775901)	51710003000	PREVENT	COREW	CrdPrv	Core preventive services for older women
VA	Virginia	Norfolk	51710	51710003100	Health Outcomes	Stroke among adults aged >=18 years	%	Crude prevalence	4.5	NA	NA	4.1	4.9	3116	POINT (-76.25701303 36.88196157)	51710003100	HLTHOUT	STROKE	CrdPrv	Stroke
VA	Virginia	Norfolk	51710	51710001400	Health Outcomes	Obesity among adults aged >=18 years	%	Crude prevalence	34	NA	NA	32.7	35.1	2470	POINT (-76.2672296 36.90800397)	51710001400	HLTHOUT	OBESITY	CrdPrv	Obesity
VA	Virginia	Norfolk	51710	51710002200	Health Outcomes	Coronary heart disease among adults aged >=18 years	%	Crude prevalence	4.6	NA	NA	4.2	5	1905	POINT (-76.28008644 36.89700155)	51710002200	HLTHOUT	CHD	CrdPrv	Coronary Heart Disease
VA	Virginia	Norfolk	51710	51710005800	Health Outcomes	Stroke among adults aged >=18 years	%	Crude prevalence	4.5	NA	NA	4	5	4591	POINT (-76.23866298 36.90781786)	51710005800	HLTHOUT	STROKE	CrdPrv	Stroke
VA	Virginia	Norfolk	51710	51710005901	Prevention	Visits to doctor for routine checkup within the past year among adults aged >=18 years	%	Crude prevalence	80.8	NA	NA	79.9	81.7	4678	POINT (-76.23404891 36.89658803)	51710005901	PREVENT	CHECKUP	CrdPrv	Annual Checkup
VA	Virginia	Norfolk	51710	51710006400	Health Outcomes	Current asthma among adults aged >=18 years	%	Crude prevalence	11	NA	NA	10.5	11.7	3277	POINT (-76.2350247 36.84692188)	51710006400	HLTHOUT	CASTHMA	CrdPrv	Current Asthma
VA	Virginia	Norfolk	51710	51710004700	Health Outcomes	High blood pressure among adults aged >=18 years	%	Crude prevalence	17.1	NA	NA	15.5	18.6	2768	POINT (-76.26708391 36.84592943)	51710004700	HLTHOUT	BPHIGH	CrdPrv	High Blood Pressure
VA	Virginia	Norfolk	51710	51710003200	Health Outcomes	High blood pressure among adults aged >=18 years	%	Crude prevalence	39.8	NA	NA	38.6	40.9	2642	POINT (-76.26099194 36.87209972)	51710003200	HLTHOUT	BPHIGH	CrdPrv	High Blood Pressure
VA	Virginia	Norfolk	51710	51710004300	Health Risk Behaviors	Sleeping less than 7 hours among adults aged >=18 years	%	Crude prevalence	46.9	NA	NA	44.6	48.2	3499	POINT (-76.26511761 36.85525712)	51710004300	RISKBEH	SLEEP	CrdPrv	Sleep <7 hours
VA	Virginia	Norfolk	51710	51710003700	Health Status	Physical health not good for >=14 days among adults aged >=18 years	%	Crude prevalence	9.2	NA	NA	8.1	10.3	2166	POINT (-76.29670837 36.86892066)	51710003700	HLTHSTAT	PHLTH	CrdPrv	Physical Health
VA	Virginia	Norfolk	51710	51710002400	Health Outcomes	High cholesterol among adults aged >=18 years who have been screened in the past 5 years	%	Crude prevalence	28.2	NA	NA	27.3	29.1	3461	POINT (-76.30969082 36.89706478)	51710002400	HLTHOUT	HIGHCHOL	CrdPrv	High Cholesterol
VA	Virginia	Norfolk	51710	51710004600	Prevention	Cholesterol screening among adults aged >=18 years	%	Crude prevalence	85.4	NA	NA	84.6	86.3	2193	POINT (-76.25252421 36.8422434)	51710004600	PREVENT	CHOLSCREEN	CrdPrv	Cholesterol Screening
VA	Virginia	Norfolk	51710	51710000100	Prevention	Older adult women aged >=65 years who are up to date on a core set of clinical preventive services: Flu shot past year, PPV shot ever, Colorectal cancer screening, and Mammogram past 2 years	%	Crude prevalence	35.2	NA	NA	29.2	41.5	2356	POINT (-76.22324269 36.93630231)	51710000100	PREVENT	COREW	CrdPrv	Core preventive services for older women
VA	Virginia	Norfolk	51710	51710000500	Prevention	Visits to dentist or dental clinic among adults aged >=18 years	%	Crude prevalence	63.9	NA	NA	60.7	67	3181	POINT (-76.26320561 36.94746492)	51710000500	PREVENT	DENTAL	CrdPrv	Dental Visit
VA	Virginia	Norfolk	51710	51710002700	Health Outcomes	Chronic kidney disease among adults aged >=18 years	%	Crude prevalence	4.4	NA	NA	4.2	4.6	2900	POINT (-76.29499413 36.87621432)	51710002700	HLTHOUT	KIDNEY	CrdPrv	Chronic Kidney Disease
VA	Virginia	Norfolk	51710	51710005903	Health Risk Behaviors	Current smoking among adults aged >=18 years	%	Crude prevalence	23.3	NA	NA	21.5	25	1623	POINT (-76.22241485 36.87803636)	51710005903	RISKBEH	CSMOKING	CrdPrv	Current Smoking
VA	Virginia	Norfolk	51710	51710004200	Prevention	Cholesterol screening among adults aged >=18 years	%	Crude prevalence	84.7	NA	NA	83.6	85.8	1744	POINT (-76.27705907 36.8525619)	51710004200	PREVENT	CHOLSCREEN	CrdPrv	Cholesterol Screening
VA	Virginia	Norfolk	51710	51710003800	Health Outcomes	Depression among adults aged >=18 years	%	Crude prevalence	15.8	NA	NA	14.4	18.3	22065	POINT (-76.3066606 36.86906456)	51710003800	HLTHOUT	DEPRESSION	CrdPrv	Depression
VA	Virginia	Norfolk	51710	51710002000	Health Outcomes	Coronary heart disease among adults aged >=18 years	%	Crude prevalence	6.1	NA	NA	5.4	6.8	1320	POINT (-76.26147458 36.89686213)	51710002000	HLTHOUT	CHD	CrdPrv	Coronary Heart Disease
VA	Virginia	Norfolk	51710	51710002900	Health Outcomes	High cholesterol among adults aged >=18 years who have been screened in the past 5 years	%	Crude prevalence	26.9	NA	NA	26.3	27.6	3973	POINT (-76.28102761 36.87471555)	51710002900	HLTHOUT	HIGHCHOL	CrdPrv	High Cholesterol
VA	Virginia	Norfolk	51710	51710002600	Health Risk Behaviors	Binge drinking among adults aged >=18 years	%	Crude prevalence	20.7	NA	NA	19.2	22.2	3835	POINT (-76.29714751 36.8858584)	51710002600	RISKBEH	BINGE	CrdPrv	Binge Drinking
VA	Virginia	Norfolk	51710	51710002500	Health Outcomes	Cancer (excluding skin cancer) among adults aged >=18 years	%	Crude prevalence	1.9	NA	NA	1.8	1.9	4748	POINT (-76.30738283 36.88245572)	51710002500	HLTHOUT	CANCER	CrdPrv	Cancer (except skin)
VA	Virginia	Norfolk	51710	51710004200	Health Outcomes	Coronary heart disease among adults aged >=18 years	%	Crude prevalence	12.1	NA	NA	11.1	13.1	1744	POINT (-76.27705907 36.8525619)	51710004200	HLTHOUT	CHD	CrdPrv	Coronary Heart Disease
VA	Virginia	Norfolk	51710	51710006501	Health Status	Fair or poor self-rated health status among adults aged >=18 years	%	Crude prevalence	18.1	NA	NA	16.2	20.3	2692	POINT (-76.2077331 36.93207317)	51710006501	HLTHSTAT	GHLTH	CrdPrv	General Health
VA	Virginia	Norfolk	51710	51710004900	Health Outcomes	All teeth lost among adults aged >=65 years	%	Crude prevalence	10.5	NA	NA	5.8	16.8	3930	POINT (-76.28974606 36.85014723)	51710004900	HLTHOUT	TEETHLOST	CrdPrv	All Teeth Lost
VA	Virginia	Norfolk	51710	51710006902	Prevention	Cholesterol screening among adults aged >=18 years	%	Crude prevalence	88.9	NA	NA	88.9	88.9	2734	POINT (-76.1995336 36.8386001)	51710006902	PREVENT	CHOLSCREEN	CrdPrv	Cholesterol Screening
VA	Virginia	Norfolk	51710	51710005601	Health Status	Mental health not good for >=14 days among adults aged >=18 years	%	Crude prevalence	15.8	NA	NA	14.8	16.7	3996	POINT (-76.237204 36.92869688)	51710005601	HLTHSTAT	MHLTH	CrdPrv	Mental Health
VA	Virginia	Norfolk	51710	51710002100	Health Outcomes	Depression among adults aged >=18 years	%	Crude prevalence	19	NA	NA	17.8	20.3	1414	POINT (-76.26825771 36.88921971)	51710002100	HLTHOUT	DEPRESSION	CrdPrv	Depression
VA	Virginia	Norfolk	51710	51710006606	Health Outcomes	Current asthma among adults aged >=18 years	%	Crude prevalence	9.6	NA	NA	9.1	10.1	4177	POINT (-76.22590948 36.90958277)	51710006606	HLTHOUT	CASTHMA	CrdPrv	Current Asthma
VA	Virginia	Norfolk	51710	51710006000	Health Risk Behaviors	Sleeping less than 7 hours among adults aged >=18 years	%	Crude prevalence	39.8	NA	NA	38.3	40.8	3578	POINT (-76.24314779 36.88692542)	51710006000	RISKBEH	SLEEP	CrdPrv	Sleep <7 hours
VA	Virginia	Norfolk	51710	51710001500	Health Outcomes	Cancer (excluding skin cancer) among adults aged >=18 years	%	Crude prevalence	5.4	NA	NA	5.2	5.7	1995	POINT (-76.28375154 36.91302891)	51710001500	HLTHOUT	CANCER	CrdPrv	Cancer (except skin)
VA	Virginia	Norfolk	51710	51710005903	Prevention	Taking medicine for high blood pressure control among adults aged >=18 years with high blood pressure	%	Crude prevalence	73.4	NA	NA	72.5	74.2	1623	POINT (-76.22241485 36.87803636)	51710005903	PREVENT	BPMED	CrdPrv	Taking BP Medication
VA	Virginia	Norfolk	51710	51710005100	Prevention	Cervical cancer screening among adult women aged 21-65 years	%	Crude prevalence	83.2	NA	NA	80.8	85.8	4522	POINT (-76.25961471 36.8317244)	51710005100	PREVENT	CERVICAL	CrdPrv	Cervical Cancer Screening
VA	Virginia	Norfolk	51710	51710003200	Health Status	Physical health not good for >=14 days among adults aged >=18 years	%	Crude prevalence	14.7	NA	NA	13.5	15.9	2642	POINT (-76.26099194 36.87209972)	51710003200	HLTHSTAT	PHLTH	CrdPrv	Physical Health
VA	Virginia	Norfolk	51710	51710000300	Health Outcomes	Coronary heart disease among adults aged >=18 years	%	Crude prevalence	5	NA	NA	4.6	5.5	2985	POINT (-76.25319205 36.95136103)	51710000300	HLTHOUT	CHD	CrdPrv	Coronary Heart Disease
VA	Virginia	Norfolk	51710	51710004700	Health Outcomes	Obesity among adults aged >=18 years	%	Crude prevalence	28.7	NA	NA	25.8	31.3	2768	POINT (-76.26708391 36.84592943)	51710004700	HLTHOUT	OBESITY	CrdPrv	Obesity
VA	Virginia	Norfolk	51710	51710000500	Health Outcomes	Arthritis among adults aged >=18 years	%	Crude prevalence	21.1	NA	NA	20.2	22	3181	POINT (-76.26320561 36.94746492)	51710000500	HLTHOUT	ARTHRITIS	CrdPrv	Arthritis
VA	Virginia	Norfolk	51710	51710001200	Health Outcomes	Chronic kidney disease among adults aged >=18 years	%	Crude prevalence	2.5	NA	NA	2.3	2.7	3490	POINT (-76.3044108 36.91089776)	51710001200	HLTHOUT	KIDNEY	CrdPrv	Chronic Kidney Disease
VA	Virginia	Norfolk	51710	51710003400	Health Risk Behaviors	Binge drinking among adults aged >=18 years	%	Crude prevalence	14	NA	NA	13.3	14.7	2068	POINT (-76.26703827 36.86517359)	51710003400	RISKBEH	BINGE	CrdPrv	Binge Drinking
VA	Virginia	Norfolk	51710	51710005701	Prevention	Visits to dentist or dental clinic among adults aged >=18 years	%	Crude prevalence	54.4	NA	NA	52	56.3	4663	POINT (-76.2553866 36.91099182)	51710005701	PREVENT	DENTAL	CrdPrv	Dental Visit
VA	Virginia	Norfolk	51710	51710003501	Health Risk Behaviors	No leisure-time physical activity among adults aged >=18 years	%	Crude prevalence	41.8	NA	NA	38.2	45.2	3419	POINT (-76.27659293 36.86156759)	51710003501	RISKBEH	LPA	CrdPrv	Physical Inactivity
VA	Virginia	Norfolk	51710	51710003600	Health Outcomes	Current asthma among adults aged >=18 years	%	Crude prevalence	7.8	NA	NA	7.5	8.1	1357	POINT (-76.28748476 36.86569697)	51710003600	HLTHOUT	CASTHMA	CrdPrv	Current Asthma
VA	Virginia	Norfolk	51710	51710005902	Health Status	Physical health not good for >=14 days among adults aged >=18 years	%	Crude prevalence	13.1	NA	NA	12.2	14.2	3907	POINT (-76.2276269 36.88619237)	51710005902	HLTHSTAT	PHLTH	CrdPrv	Physical Health
VA	Virginia	Norfolk	51710	51710004700	Health Outcomes	Coronary heart disease among adults aged >=18 years	%	Crude prevalence	1.2	NA	NA	1.1	1.3	2768	POINT (-76.26708391 36.84592943)	51710004700	HLTHOUT	CHD	CrdPrv	Coronary Heart Disease
VA	Virginia	Norfolk	51710	51710005601	Prevention	Taking medicine for high blood pressure control among adults aged >=18 years with high blood pressure	%	Crude prevalence	74.3	NA	NA	73.4	75.1	3996	POINT (-76.237204 36.92869688)	51710005601	PREVENT	BPMED	CrdPrv	Taking BP Medication
VA	Virginia	Norfolk	51710	51710002200	Prevention	Visits to dentist or dental clinic among adults aged >=18 years	%	Crude prevalence	80	NA	NA	77.7	82.2	1905	POINT (-76.28008644 36.89700155)	51710002200	PREVENT	DENTAL	CrdPrv	Dental Visit
VA	Virginia	Norfolk	51710	51710006800	Prevention	Cholesterol screening among adults aged >=18 years	%	Crude prevalence	88	NA	NA	87.3	88.6	1765	POINT (-76.193864 36.86497999)	51710006800	PREVENT	CHOLSCREEN	CrdPrv	Cholesterol Screening
VA	Virginia	Norfolk	51710	51710006603	Health Outcomes	High cholesterol among adults aged >=18 years who have been screened in the past 5 years	%	Crude prevalence	32.5	NA	NA	31.6	33.4	2400	POINT (-76.21016485 36.92172042)	51710006603	HLTHOUT	HIGHCHOL	CrdPrv	High Cholesterol
VA	Virginia	Norfolk	51710	51710002500	Prevention	Fecal occult blood test, sigmoidoscopy, or colonoscopy among adults aged 50-75 years	%	Crude prevalence	59.7	NA	NA	57	62.5	4748	POINT (-76.30738283 36.88245572)	51710002500	PREVENT	COLON_SCREEN	CrdPrv	Colorectal Cancer Screening
VA	Virginia	Norfolk	51710	51710005602	Health Outcomes	Chronic kidney disease among adults aged >=18 years	%	Crude prevalence	2.8	NA	NA	2.7	3	3397	POINT (-76.24369829 36.91958478)	51710005602	HLTHOUT	KIDNEY	CrdPrv	Chronic Kidney Disease
VA	Virginia	Norfolk	51710	51710000201	Health Status	Physical health not good for >=14 days among adults aged >=18 years	%	Crude prevalence	10.9	NA	NA	9.9	12	2742	POINT (-76.23748996 36.94398512)	51710000201	HLTHSTAT	PHLTH	CrdPrv	Physical Health
VA	Virginia	Norfolk	51710	51710000700	Health Risk Behaviors	Binge drinking among adults aged >=18 years	%	Crude prevalence	20.7	NA	NA	20	21.4	2864	POINT (-76.2537628 36.93309729)	51710000700	RISKBEH	BINGE	CrdPrv	Binge Drinking
VA	Virginia	Norfolk	51710	51710006502	Prevention	Current lack of health insurance among adults aged 18-64 years	%	Crude prevalence	11.1	NA	NA	9.5	12.9	2579	POINT (-76.18802269 36.92719523)	51710006502	PREVENT	ACCESS2	CrdPrv	Health Insurance
VA	Virginia	Norfolk	51710	51710000201	Prevention	Visits to dentist or dental clinic among adults aged >=18 years	%	Crude prevalence	67.4	NA	NA	64.3	70.4	2742	POINT (-76.23748996 36.94398512)	51710000201	PREVENT	DENTAL	CrdPrv	Dental Visit
VA	Virginia	Norfolk	51710	51710005701	Health Outcomes	Coronary heart disease among adults aged >=18 years	%	Crude prevalence	5.4	NA	NA	5.1	5.7	4663	POINT (-76.2553866 36.91099182)	51710005701	HLTHOUT	CHD	CrdPrv	Coronary Heart Disease
VA	Virginia	Norfolk	51710	51710006602	Health Outcomes	All teeth lost among adults aged >=65 years	%	Crude prevalence	11.7	NA	NA	7	17	2441	POINT (-76.22082966 36.92333687)	51710006602	HLTHOUT	TEETHLOST	CrdPrv	All Teeth Lost
VA	Virginia	Norfolk	51710	51710001700	Health Outcomes	Chronic kidney disease among adults aged >=18 years	%	Crude prevalence	3	NA	NA	2.7	3.3	2246	POINT (-76.28225129 36.90521532)	51710001700	HLTHOUT	KIDNEY	CrdPrv	Chronic Kidney Disease
VA	Virginia	Norfolk	51710	51710001400	Health Outcomes	Diagnosed diabetes among adults aged >=18 years	%	Crude prevalence	14.5	NA	NA	13.5	15.5	2470	POINT (-76.2672296 36.90800397)	51710001400	HLTHOUT	DIABETES	CrdPrv	Diabetes
VA	Virginia	Norfolk	51710	51710003700	Prevention	Fecal occult blood test, sigmoidoscopy, or colonoscopy among adults aged 50-75 years	%	Crude prevalence	68.3	NA	NA	64.5	71.2	2166	POINT (-76.29670837 36.86892066)	51710003700	PREVENT	COLON_SCREEN	CrdPrv	Colorectal Cancer Screening
VA	Virginia	Norfolk	51710	51710004002	Prevention	Taking medicine for high blood pressure control among adults aged >=18 years with high blood pressure	%	Crude prevalence	73.3	NA	NA	72.1	74.4	3097	POINT (-76.30109372 36.85947243)	51710004002	PREVENT	BPMED	CrdPrv	Taking BP Medication
VA	Virginia	Norfolk	51710	51710004200	Health Risk Behaviors	Sleeping less than 7 hours among adults aged >=18 years	%	Crude prevalence	49.2	NA	NA	47.5	50.9	1744	POINT (-76.27705907 36.8525619)	51710004200	RISKBEH	SLEEP	CrdPrv	Sleep <7 hours
VA	Virginia	Norfolk	51710	51710007001	Prevention	Mammography use among women aged 50-74 years	%	Crude prevalence	83.7	NA	NA	81.3	86	1555	POINT (-76.21734423 36.86159155)	51710007001	PREVENT	MAMMOUSE	CrdPrv	Mammography
VA	Virginia	Norfolk	51710	51710004002	Health Outcomes	Depression among adults aged >=18 years	%	Crude prevalence	18.9	NA	NA	18	20.3	3097	POINT (-76.30109372 36.85947243)	51710004002	HLTHOUT	DEPRESSION	CrdPrv	Depression
VA	Virginia	Norfolk	51710	51710003000	Health Risk Behaviors	No leisure-time physical activity among adults aged >=18 years	%	Crude prevalence	23.4	NA	NA	21.2	25.9	1934	POINT (-76.26823836 36.8775901)	51710003000	RISKBEH	LPA	CrdPrv	Physical Inactivity
VA	Virginia	Norfolk	51710	51710006602	Prevention	Older adult women aged >=65 years who are up to date on a core set of clinical preventive services: Flu shot past year, PPV shot ever, Colorectal cancer screening, and Mammogram past 2 years	%	Crude prevalence	38.1	NA	NA	31.9	44.7	2441	POINT (-76.22082966 36.92333687)	51710006602	PREVENT	COREW	CrdPrv	Core preventive services for older women
VA	Virginia	Norfolk	51710	51710003400	Prevention	Taking medicine for high blood pressure control among adults aged >=18 years with high blood pressure	%	Crude prevalence	77.5	NA	NA	76.4	78.7	2068	POINT (-76.26703827 36.86517359)	51710003400	PREVENT	BPMED	CrdPrv	Taking BP Medication
VA	Virginia	Norfolk	51710	51710000100	Health Outcomes	Chronic kidney disease among adults aged >=18 years	%	Crude prevalence	2.6	NA	NA	2.4	2.7	2356	POINT (-76.22324269 36.93630231)	51710000100	HLTHOUT	KIDNEY	CrdPrv	Chronic Kidney Disease
VA	Virginia	Norfolk	51710	51710005601	Health Status	Fair or poor self-rated health status among adults aged >=18 years	%	Crude prevalence	19.4	NA	NA	17.7	21.1	3996	POINT (-76.237204 36.92869688)	51710005601	HLTHSTAT	GHLTH	CrdPrv	General Health
VA	Virginia	Norfolk	51710	51710002200	Health Risk Behaviors	Sleeping less than 7 hours among adults aged >=18 years	%	Crude prevalence	30.9	NA	NA	29.5	32.1	1905	POINT (-76.28008644 36.89700155)	51710002200	RISKBEH	SLEEP	CrdPrv	Sleep <7 hours
VA	Virginia	Norfolk	51710	51710002800	Health Outcomes	Stroke among adults aged >=18 years	%	Crude prevalence	2.9	NA	NA	2.7	3.2	4151	POINT (-76.28510779 36.88518571)	51710002800	HLTHOUT	STROKE	CrdPrv	Stroke
VA	Virginia	Norfolk	51710	51710006800	Prevention	Mammography use among women aged 50-74 years	%	Crude prevalence	79.6	NA	NA	76.6	82.2	1765	POINT (-76.193864 36.86497999)	51710006800	PREVENT	MAMMOUSE	CrdPrv	Mammography
VA	Virginia	Norfolk	51710	51710002400	Health Outcomes	Cancer (excluding skin cancer) among adults aged >=18 years	%	Crude prevalence	6.6	NA	NA	6.3	6.9	3461	POINT (-76.30969082 36.89706478)	51710002400	HLTHOUT	CANCER	CrdPrv	Cancer (except skin)
VA	Virginia	Norfolk	51710	51710004600	Prevention	Mammography use among women aged 50-74 years	%	Crude prevalence	83.3	NA	NA	80.2	85.9	2193	POINT (-76.25252421 36.8422434)	51710004600	PREVENT	MAMMOUSE	CrdPrv	Mammography
VA	Virginia	Norfolk	51710	51710004400	Health Status	Mental health not good for >=14 days among adults aged >=18 years	%	Crude prevalence	16.7	NA	NA	14.6	18.5	1460	POINT (-76.25393447 36.85594681)	51710004400	HLTHSTAT	MHLTH	CrdPrv	Mental Health
VA	Virginia	Norfolk	51710	51710002400	Health Outcomes	High blood pressure among adults aged >=18 years	%	Crude prevalence	27.8	NA	NA	26.6	29.1	3461	POINT (-76.30969082 36.89706478)	51710002400	HLTHOUT	BPHIGH	CrdPrv	High Blood Pressure
VA	Virginia	Norfolk	51710	51710000901	Prevention	Older adult women aged >=65 years who are up to date on a core set of clinical preventive services: Flu shot past year, PPV shot ever, Colorectal cancer screening, and Mammogram past 2 years	%	Crude prevalence	36.3	NA	NA	31.5	41.6	5472	POINT (-76.29947547 36.92486123)	51710000901	PREVENT	COREW	CrdPrv	Core preventive services for older women
VA	Virginia	Norfolk	51710	51710002700	Prevention	Visits to doctor for routine checkup within the past year among adults aged >=18 years	%	Crude prevalence	82.4	NA	NA	81.8	83	2900	POINT (-76.29499413 36.87621432)	51710002700	PREVENT	CHECKUP	CrdPrv	Annual Checkup
VA	Virginia	Norfolk	51710	51710004001	Health Risk Behaviors	Binge drinking among adults aged >=18 years	%	Crude prevalence	22.6	NA	NA	21.7	23.5	1037	POINT (-76.29183834 36.85983829)	51710004001	RISKBEH	BINGE	CrdPrv	Binge Drinking
VA	Virginia	Norfolk	51710	51710000202	Health Outcomes	High blood pressure among adults aged >=18 years	%	Crude prevalence	29.7	NA	NA	28.7	30.6	3869	POINT (-76.23904879 36.93745451)	51710000202	HLTHOUT	BPHIGH	CrdPrv	High Blood Pressure
VA	Virginia	Norfolk	51710	51710000600	Health Outcomes	Depression among adults aged >=18 years	%	Crude prevalence	21.5	NA	NA	20.5	22.5	4327	POINT (-76.253423 36.9404275)	51710000600	HLTHOUT	DEPRESSION	CrdPrv	Depression
VA	Virginia	Norfolk	51710	51710004100	Prevention	Mammography use among women aged 50-74 years	%	Crude prevalence	83.7	NA	NA	80.5	86.5	2029	POINT (-76.28300509 36.85689011)	51710004100	PREVENT	MAMMOUSE	CrdPrv	Mammography
VA	Virginia	Norfolk	51710	51710005602	Health Status	Physical health not good for >=14 days among adults aged >=18 years	%	Crude prevalence	13.6	NA	NA	12.6	14.8	3397	POINT (-76.24369829 36.91958478)	51710005602	HLTHSTAT	PHLTH	CrdPrv	Physical Health
VA	Virginia	Norfolk	51710	51710001600	Prevention	Taking medicine for high blood pressure control among adults aged >=18 years with high blood pressure	%	Crude prevalence	75.5	NA	NA	74.4	76.5	1678	POINT (-76.29253882 36.91607892)	51710001600	PREVENT	BPMED	CrdPrv	Taking BP Medication
VA	Virginia	Norfolk	51710	51710005000	Health Risk Behaviors	Sleeping less than 7 hours among adults aged >=18 years	%	Crude prevalence	48.1	NA	NA	46	49.4	3271	POINT (-76.28278864 36.83259999)	51710005000	RISKBEH	SLEEP	CrdPrv	Sleep <7 hours
VA	Virginia	Norfolk	51710	51710006502	Health Risk Behaviors	Current smoking among adults aged >=18 years	%	Crude prevalence	15.4	NA	NA	13	18	2579	POINT (-76.18802269 36.92719523)	51710006502	RISKBEH	CSMOKING	CrdPrv	Current Smoking
VA	Virginia	Norfolk	51710	51710000800	Health Risk Behaviors	Sleeping less than 7 hours among adults aged >=18 years	%	Crude prevalence	36.6	NA	NA	35.1	38	2075	POINT (-76.26881805 36.93878702)	51710000800	RISKBEH	SLEEP	CrdPrv	Sleep <7 hours
VA	Virginia	Norfolk	51710	51710004400	Prevention	Cervical cancer screening among adult women aged 21-65 years	%	Crude prevalence	88.6	NA	NA	86.9	90.4	1460	POINT (-76.25393447 36.85594681)	51710004400	PREVENT	CERVICAL	CrdPrv	Cervical Cancer Screening
VA	Virginia	Norfolk	51710	51710007001	Prevention	Older adult women aged >=65 years who are up to date on a core set of clinical preventive services: Flu shot past year, PPV shot ever, Colorectal cancer screening, and Mammogram past 2 years	%	Crude prevalence	33.2	NA	NA	28.6	37.9	1555	POINT (-76.21734423 36.86159155)	51710007001	PREVENT	COREW	CrdPrv	Core preventive services for older women
VA	Virginia	Norfolk	51710	51710000901	Health Status	Mental health not good for >=14 days among adults aged >=18 years	%	Crude prevalence	21	NA	NA	19.6	22.1	5472	POINT (-76.29947547 36.92486123)	51710000901	HLTHSTAT	MHLTH	CrdPrv	Mental Health
VA	Virginia	Norfolk	51710	51710006607	Health Outcomes	Chronic kidney disease among adults aged >=18 years	%	Crude prevalence	3.1	NA	NA	3	3.3	3030	POINT (-76.21658621 36.89678113)	51710006607	HLTHOUT	KIDNEY	CrdPrv	Chronic Kidney Disease
VA	Virginia	Norfolk	51710	51710001300	Health Risk Behaviors	Sleeping less than 7 hours among adults aged >=18 years	%	Crude prevalence	39.6	NA	NA	38.5	40.8	2378	POINT (-76.28029637 36.91780115)	51710001300	RISKBEH	SLEEP	CrdPrv	Sleep <7 hours
VA	Virginia	Norfolk	51710	51710005902	Prevention	Fecal occult blood test, sigmoidoscopy, or colonoscopy among adults aged 50-75 years	%	Crude prevalence	61.4	NA	NA	58.2	64.2	3907	POINT (-76.2276269 36.88619237)	51710005902	PREVENT	COLON_SCREEN	CrdPrv	Colorectal Cancer Screening
VA	Virginia	Norfolk	51710	51710003700	Prevention	Visits to dentist or dental clinic among adults aged >=18 years	%	Crude prevalence	71.4	NA	NA	67.6	74.9	2166	POINT (-76.29670837 36.86892066)	51710003700	PREVENT	DENTAL	CrdPrv	Dental Visit
VA	Virginia	Norfolk	51710	51710006607	Prevention	Cholesterol screening among adults aged >=18 years	%	Crude prevalence	89.2	NA	NA	89	89.3	3030	POINT (-76.21658621 36.89678113)	51710006607	PREVENT	CHOLSCREEN	CrdPrv	Cholesterol Screening
VA	Virginia	Norfolk	51710	51710007001	Health Outcomes	Stroke among adults aged >=18 years	%	Crude prevalence	2.1	NA	NA	1.9	2.3	1555	POINT (-76.21734423 36.86159155)	51710007001	HLTHOUT	STROKE	CrdPrv	Stroke
VA	Virginia	Norfolk	51710	51710006100	Health Status	Mental health not good for >=14 days among adults aged >=18 years	%	Crude prevalence	16.7	NA	NA	15.7	17.6	7740	POINT (-76.24276354 36.87392642)	51710006100	HLTHSTAT	MHLTH	CrdPrv	Mental Health
VA	Virginia	Norfolk	51710	51710001500	Prevention	Fecal occult blood test, sigmoidoscopy, or colonoscopy among adults aged 50-75 years	%	Crude prevalence	69.9	NA	NA	66.9	72.5	1995	POINT (-76.28375154 36.91302891)	51710001500	PREVENT	COLON_SCREEN	CrdPrv	Colorectal Cancer Screening
VA	Virginia	Norfolk	51710	51710002300	Health Outcomes	Diagnosed diabetes among adults aged >=18 years	%	Crude prevalence	6.5	NA	NA	6	7.1	2028	POINT (-76.2984604 36.897845)	51710002300	HLTHOUT	DIABETES	CrdPrv	Diabetes
VA	Virginia	Norfolk	51710	51710001200	Health Outcomes	Coronary heart disease among adults aged >=18 years	%	Crude prevalence	4.8	NA	NA	4.2	5.4	3490	POINT (-76.3044108 36.91089776)	51710001200	HLTHOUT	CHD	CrdPrv	Coronary Heart Disease
VA	Virginia	Norfolk	51710	51710002900	Health Outcomes	High blood pressure among adults aged >=18 years	%	Crude prevalence	42.6	NA	NA	41.6	43.5	3973	POINT (-76.28102761 36.87471555)	51710002900	HLTHOUT	BPHIGH	CrdPrv	High Blood Pressure
VA	Virginia	Norfolk	51710	51710003200	Prevention	Visits to doctor for routine checkup within the past year among adults aged >=18 years	%	Crude prevalence	81.8	NA	NA	81.1	82.5	2642	POINT (-76.26099194 36.87209972)	51710003200	PREVENT	CHECKUP	CrdPrv	Annual Checkup
VA	Virginia	Norfolk	51710	51710005902	Prevention	Current lack of health insurance among adults aged 18-64 years	%	Crude prevalence	16	NA	NA	14	18	3907	POINT (-76.2276269 36.88619237)	51710005902	PREVENT	ACCESS2	CrdPrv	Health Insurance
VA	Virginia	Norfolk	51710	51710001700	Health Outcomes	Current asthma among adults aged >=18 years	%	Crude prevalence	9.1	NA	NA	8.7	9.6	2246	POINT (-76.28225129 36.90521532)	51710001700	HLTHOUT	CASTHMA	CrdPrv	Current Asthma
VA	Virginia	Norfolk	51710	51710000700	Health Outcomes	Obesity among adults aged >=18 years	%	Crude prevalence	30.3	NA	NA	28.9	31.5	2864	POINT (-76.2537628 36.93309729)	51710000700	HLTHOUT	OBESITY	CrdPrv	Obesity
VA	Virginia	Norfolk	51710	51710006603	Health Outcomes	Current asthma among adults aged >=18 years	%	Crude prevalence	9.1	NA	NA	8.7	9.6	2400	POINT (-76.21016485 36.92172042)	51710006603	HLTHOUT	CASTHMA	CrdPrv	Current Asthma
VA	Virginia	Norfolk	51710	51710004500	Prevention	Visits to doctor for routine checkup within the past year among adults aged >=18 years	%	Crude prevalence	85.5	NA	NA	84.7	86.3	1374	POINT (-76.25055325 36.84960713)	51710004500	PREVENT	CHECKUP	CrdPrv	Annual Checkup
VA	Virginia	Norfolk	51710	51710001100	Health Outcomes	Current asthma among adults aged >=18 years	%	Crude prevalence	10.4	NA	NA	9.8	11	2593	POINT (-76.31191959 36.92979392)	51710001100	HLTHOUT	CASTHMA	CrdPrv	Current Asthma
VA	Virginia	Norfolk	51710	51710006502	Health Outcomes	Stroke among adults aged >=18 years	%	Crude prevalence	2.4	NA	NA	2.2	2.7	2579	POINT (-76.18802269 36.92719523)	51710006502	HLTHOUT	STROKE	CrdPrv	Stroke
VA	Virginia	Norfolk	51710	51710003501	Prevention	Taking medicine for high blood pressure control among adults aged >=18 years with high blood pressure	%	Crude prevalence	76.7	NA	NA	75.6	77.8	3419	POINT (-76.27659293 36.86156759)	51710003501	PREVENT	BPMED	CrdPrv	Taking BP Medication
VA	Virginia	Norfolk	51710	51710006607	Prevention	Taking medicine for high blood pressure control among adults aged >=18 years with high blood pressure	%	Crude prevalence	77.2	NA	NA	76.5	78	3030	POINT (-76.21658621 36.89678113)	51710006607	PREVENT	BPMED	CrdPrv	Taking BP Medication
VA	Virginia	Norfolk	51710	51710006100	Health Outcomes	Chronic obstructive pulmonary disease among adults aged >=18 years	%	Crude prevalence	7.1	NA	NA	6.5	7.8	7740	POINT (-76.24276354 36.87392642)	51710006100	HLTHOUT	COPD	CrdPrv	COPD
VA	Virginia	Norfolk	51710	51710003300	Health Risk Behaviors	Current smoking among adults aged >=18 years	%	Crude prevalence	23.9	NA	NA	21.2	26.6	2651	POINT (-76.2535438 36.86666348)	51710003300	RISKBEH	CSMOKING	CrdPrv	Current Smoking
VA	Virginia	Norfolk	51710	51710004100	Health Outcomes	Current asthma among adults aged >=18 years	%	Crude prevalence	17.2	NA	NA	15.8	18.9	2029	POINT (-76.28300509 36.85689011)	51710004100	HLTHOUT	CASTHMA	CrdPrv	Current Asthma
VA	Virginia	Norfolk	51710	51710004800	Prevention	Older adult women aged >=65 years who are up to date on a core set of clinical preventive services: Flu shot past year, PPV shot ever, Colorectal cancer screening, and Mammogram past 2 years	%	Crude prevalence	21.8	NA	NA	16.9	26.8	1402	POINT (-76.28026309 36.84420395)	51710004800	PREVENT	COREW	CrdPrv	Core preventive services for older women
VA	Virginia	Norfolk	51710	51710004001	Health Risk Behaviors	Current smoking among adults aged >=18 years	%	Crude prevalence	9.8	NA	NA	7.6	12.4	1037	POINT (-76.29183834 36.85983829)	51710004001	RISKBEH	CSMOKING	CrdPrv	Current Smoking
VA	Virginia	Norfolk	51710	51710000100	Prevention	Cervical cancer screening among adult women aged 21-65 years	%	Crude prevalence	84.4	NA	NA	82.6	86.4	2356	POINT (-76.22324269 36.93630231)	51710000100	PREVENT	CERVICAL	CrdPrv	Cervical Cancer Screening
VA	Virginia	Norfolk	51710	51710004100	Health Outcomes	Coronary heart disease among adults aged >=18 years	%	Crude prevalence	7.5	NA	NA	6.8	8.2	2029	POINT (-76.28300509 36.85689011)	51710004100	HLTHOUT	CHD	CrdPrv	Coronary Heart Disease
VA	Virginia	Norfolk	51710	51710007002	Health Outcomes	Obesity among adults aged >=18 years	%	Crude prevalence	35.8	NA	NA	34.5	37.1	3559	POINT (-76.21770244 36.84569074)	51710007002	HLTHOUT	OBESITY	CrdPrv	Obesity
VA	Virginia	Norfolk	51710	51710006200	Health Status	Physical health not good for >=14 days among adults aged >=18 years	%	Crude prevalence	13.6	NA	NA	12.6	14.6	3305	POINT (-76.21691302 36.87205539)	51710006200	HLTHSTAT	PHLTH	CrdPrv	Physical Health
VA	Virginia	Norfolk	51710	51710002800	Health Outcomes	Diagnosed diabetes among adults aged >=18 years	%	Crude prevalence	9.2	NA	NA	8.7	9.6	4151	POINT (-76.28510779 36.88518571)	51710002800	HLTHOUT	DIABETES	CrdPrv	Diabetes
VA	Virginia	Norfolk	51710	51710002100	Health Outcomes	All teeth lost among adults aged >=65 years	%	Crude prevalence	11.5	NA	NA	6.7	17.9	1414	POINT (-76.26825771 36.88921971)	51710002100	HLTHOUT	TEETHLOST	CrdPrv	All Teeth Lost
VA	Virginia	Norfolk	51710	51710006602	Prevention	Current lack of health insurance among adults aged 18-64 years	%	Crude prevalence	12.7	NA	NA	10.5	15.2	2441	POINT (-76.22082966 36.92333687)	51710006602	PREVENT	ACCESS2	CrdPrv	Health Insurance
VA	Virginia	Norfolk	51710	51710006605	Health Status	Mental health not good for >=14 days among adults aged >=18 years	%	Crude prevalence	14.6	NA	NA	13.4	15.8	2672	POINT (-76.20449231 36.91253579)	51710006605	HLTHSTAT	MHLTH	CrdPrv	Mental Health
VA	Virginia	Norfolk	51710	51710001300	Prevention	Cholesterol screening among adults aged >=18 years	%	Crude prevalence	82.2	NA	NA	81.8	82.7	2378	POINT (-76.28029637 36.91780115)	51710001300	PREVENT	CHOLSCREEN	CrdPrv	Cholesterol Screening
VA	Virginia	Norfolk	51710	51710003100	Prevention	Cervical cancer screening among adult women aged 21-65 years	%	Crude prevalence	85.4	NA	NA	83.6	87.1	3116	POINT (-76.25701303 36.88196157)	51710003100	PREVENT	CERVICAL	CrdPrv	Cervical Cancer Screening
VA	Virginia	Norfolk	51710	51710006000	Prevention	Cholesterol screening among adults aged >=18 years	%	Crude prevalence	84.7	NA	NA	84.2	85.1	3578	POINT (-76.24314779 36.88692542)	51710006000	PREVENT	CHOLSCREEN	CrdPrv	Cholesterol Screening
VA	Virginia	Norfolk	51710	51710002000	Prevention	Older adult men aged >=65 years who are up to date on a core set of clinical preventive services: Flu shot past year, PPV shot ever, Colorectal cancer screening	%	Crude prevalence	43.6	NA	NA	37.1	50.3	1320	POINT (-76.26147458 36.89686213)	51710002000	PREVENT	COREM	CrdPrv	Core preventive services for older men
VA	Virginia	Norfolk	51710	51710004200	Prevention	Older adult women aged >=65 years who are up to date on a core set of clinical preventive services: Flu shot past year, PPV shot ever, Colorectal cancer screening, and Mammogram past 2 years	%	Crude prevalence	20.2	NA	NA	16.1	24.8	1744	POINT (-76.27705907 36.8525619)	51710004200	PREVENT	COREW	CrdPrv	Core preventive services for older women
VA	Virginia	Norfolk	51710	51710003600	Health Status	Mental health not good for >=14 days among adults aged >=18 years	%	Crude prevalence	11.4	NA	NA	10.5	12.5	1357	POINT (-76.28748476 36.86569697)	51710003600	HLTHSTAT	MHLTH	CrdPrv	Mental Health
VA	Virginia	Norfolk	51710	51710002600	Health Outcomes	Current asthma among adults aged >=18 years	%	Crude prevalence	12.2	NA	NA	11.3	13.2	3835	POINT (-76.29714751 36.8858584)	51710002600	HLTHOUT	CASTHMA	CrdPrv	Current Asthma
VA	Virginia	Norfolk	51710	51710004800	Health Risk Behaviors	Sleeping less than 7 hours among adults aged >=18 years	%	Crude prevalence	52.2	NA	NA	50.3	54.2	1402	POINT (-76.28026309 36.84420395)	51710004800	RISKBEH	SLEEP	CrdPrv	Sleep <7 hours
VA	Virginia	Norfolk	51710	51710004700	Prevention	Older adult men aged >=65 years who are up to date on a core set of clinical preventive services: Flu shot past year, PPV shot ever, Colorectal cancer screening	%	Crude prevalence	33.3	NA	NA	27.6	39.3	2768	POINT (-76.26708391 36.84592943)	51710004700	PREVENT	COREM	CrdPrv	Core preventive services for older men
VA	Virginia	Norfolk	51710	51710000300	Health Outcomes	All teeth lost among adults aged >=65 years	%	Crude prevalence	11.6	NA	NA	7.3	16.9	2985	POINT (-76.25319205 36.95136103)	51710000300	HLTHOUT	TEETHLOST	CrdPrv	All Teeth Lost
VA	Virginia	Norfolk	51710	51710003400	Health Status	Fair or poor self-rated health status among adults aged >=18 years	%	Crude prevalence	31.5	NA	NA	27.8	35.2	2068	POINT (-76.26703827 36.86517359)	51710003400	HLTHSTAT	GHLTH	CrdPrv	General Health
VA	Virginia	Norfolk	51710	51710005702	Health Risk Behaviors	No leisure-time physical activity among adults aged >=18 years	%	Crude prevalence	31.2	NA	NA	28.6	33.9	2602	POINT (-76.24971851 36.89818847)	51710005702	RISKBEH	LPA	CrdPrv	Physical Inactivity
VA	Virginia	Norfolk	51710	51710001400	Health Outcomes	Coronary heart disease among adults aged >=18 years	%	Crude prevalence	8.4	NA	NA	7.6	9.2	2470	POINT (-76.2672296 36.90800397)	51710001400	HLTHOUT	CHD	CrdPrv	Coronary Heart Disease
VA	Virginia	Norfolk	51710	51710007001	Health Outcomes	High blood pressure among adults aged >=18 years	%	Crude prevalence	25.9	NA	NA	24.8	26.9	1555	POINT (-76.21734423 36.86159155)	51710007001	HLTHOUT	BPHIGH	CrdPrv	High Blood Pressure
VA	Virginia	Norfolk	51710	51710001100	Health Status	Fair or poor self-rated health status among adults aged >=18 years	%	Crude prevalence	20.9	NA	NA	19	23.1	2593	POINT (-76.31191959 36.92979392)	51710001100	HLTHSTAT	GHLTH	CrdPrv	General Health
VA	Virginia	Norfolk	51710	51710002900	Prevention	Older adult men aged >=65 years who are up to date on a core set of clinical preventive services: Flu shot past year, PPV shot ever, Colorectal cancer screening	%	Crude prevalence	28.7	NA	NA	24.6	33.1	3973	POINT (-76.28102761 36.87471555)	51710002900	PREVENT	COREM	CrdPrv	Core preventive services for older men
VA	Virginia	Norfolk	51710	51710000400	Prevention	Older adult women aged >=65 years who are up to date on a core set of clinical preventive services: Flu shot past year, PPV shot ever, Colorectal cancer screening, and Mammogram past 2 years	%	Crude prevalence	38.8	NA	NA	31.8	46.1	3241	POINT (-76.28108443 36.96558599)	51710000400	PREVENT	COREW	CrdPrv	Core preventive services for older women
VA	Virginia	Norfolk	51710	51710003400	Prevention	Older adult women aged >=65 years who are up to date on a core set of clinical preventive services: Flu shot past year, PPV shot ever, Colorectal cancer screening, and Mammogram past 2 years	%	Crude prevalence	26.6	NA	NA	21.3	32.5	2068	POINT (-76.26703827 36.86517359)	51710003400	PREVENT	COREW	CrdPrv	Core preventive services for older women
VA	Virginia	Norfolk	51710	51710000902	Health Risk Behaviors	No leisure-time physical activity among adults aged >=18 years	%	Crude prevalence	21.8	NA	NA	19.1	24.2	3541	POINT (-76.30202349 36.93784894)	51710000902	RISKBEH	LPA	CrdPrv	Physical Inactivity
VA	Virginia	Norfolk	51710	51710005500	Health Risk Behaviors	Binge drinking among adults aged >=18 years	%	Crude prevalence	18	NA	NA	17.4	18.6	2855	POINT (-76.26143124 36.92347901)	51710005500	RISKBEH	BINGE	CrdPrv	Binge Drinking
VA	Virginia	Norfolk	51710	51710000100	Health Risk Behaviors	Binge drinking among adults aged >=18 years	%	Crude prevalence	19.8	NA	NA	19.1	20.5	2356	POINT (-76.22324269 36.93630231)	51710000100	RISKBEH	BINGE	CrdPrv	Binge Drinking
VA	Virginia	Norfolk	51710	51710006901	Health Outcomes	Chronic obstructive pulmonary disease among adults aged >=18 years	%	Crude prevalence	5.7	NA	NA	5.1	6.3	3384	POINT (-76.19874255 36.85420201)	51710006901	HLTHOUT	COPD	CrdPrv	COPD
VA	Virginia	Norfolk	51710	51710000300	Health Risk Behaviors	Sleeping less than 7 hours among adults aged >=18 years	%	Crude prevalence	36	NA	NA	34.8	37.5	2985	POINT (-76.25319205 36.95136103)	51710000300	RISKBEH	SLEEP	CrdPrv	Sleep <7 hours
VA	Virginia	Norfolk	51710	51710005000	Health Outcomes	Diagnosed diabetes among adults aged >=18 years	%	Crude prevalence	19.7	NA	NA	18.6	21	3271	POINT (-76.28278864 36.83259999)	51710005000	HLTHOUT	DIABETES	CrdPrv	Diabetes
VA	Virginia	Norfolk	51710	51710006501	Prevention	Older adult men aged >=65 years who are up to date on a core set of clinical preventive services: Flu shot past year, PPV shot ever, Colorectal cancer screening	%	Crude prevalence	35.9	NA	NA	27.9	44.2	2692	POINT (-76.2077331 36.93207317)	51710006501	PREVENT	COREM	CrdPrv	Core preventive services for older men
VA	Virginia	Norfolk	51710	51710000500	Health Outcomes	Chronic obstructive pulmonary disease among adults aged >=18 years	%	Crude prevalence	6.3	NA	NA	5.5	7.2	3181	POINT (-76.26320561 36.94746492)	51710000500	HLTHOUT	COPD	CrdPrv	COPD
VA	Virginia	Norfolk	51710	51710003600	Health Outcomes	Chronic kidney disease among adults aged >=18 years	%	Crude prevalence	2.1	NA	NA	2	2.2	1357	POINT (-76.28748476 36.86569697)	51710003600	HLTHOUT	KIDNEY	CrdPrv	Chronic Kidney Disease
VA	Virginia	Norfolk	51710	51710005901	Health Outcomes	Cancer (excluding skin cancer) among adults aged >=18 years	%	Crude prevalence	4.2	NA	NA	4	4.4	4678	POINT (-76.23404891 36.89658803)	51710005901	HLTHOUT	CANCER	CrdPrv	Cancer (except skin)
VA	Virginia	Norfolk	51710	51710000202	Health Outcomes	Obesity among adults aged >=18 years	%	Crude prevalence	31.8	NA	NA	30.8	32.9	3869	POINT (-76.23904879 36.93745451)	51710000202	HLTHOUT	OBESITY	CrdPrv	Obesity
VA	Virginia	Norfolk	51710	51710002400	Prevention	Visits to dentist or dental clinic among adults aged >=18 years	%	Crude prevalence	78.3	NA	NA	75.6	80.9	3461	POINT (-76.30969082 36.89706478)	51710002400	PREVENT	DENTAL	CrdPrv	Dental Visit
VA	Virginia	Norfolk	51710	51710003100	Health Status	Mental health not good for >=14 days among adults aged >=18 years	%	Crude prevalence	16.7	NA	NA	15.6	17.8	3116	POINT (-76.25701303 36.88196157)	51710003100	HLTHSTAT	MHLTH	CrdPrv	Mental Health
VA	Virginia	Norfolk	51710	51710000202	Health Risk Behaviors	Sleeping less than 7 hours among adults aged >=18 years	%	Crude prevalence	37.3	NA	NA	36.2	38.8	3869	POINT (-76.23904879 36.93745451)	51710000202	RISKBEH	SLEEP	CrdPrv	Sleep <7 hours
VA	Virginia	Norfolk	51710	51710005800	Health Status	Mental health not good for >=14 days among adults aged >=18 years	%	Crude prevalence	16.9	NA	NA	15.5	18.4	4591	POINT (-76.23866298 36.90781786)	51710005800	HLTHSTAT	MHLTH	CrdPrv	Mental Health
VA	Virginia	Norfolk	51710	51710004700	Health Outcomes	Diagnosed diabetes among adults aged >=18 years	%	Crude prevalence	3.3	NA	NA	3	3.6	2768	POINT (-76.26708391 36.84592943)	51710004700	HLTHOUT	DIABETES	CrdPrv	Diabetes
VA	Virginia	Norfolk	51710	51710001600	Health Status	Fair or poor self-rated health status among adults aged >=18 years	%	Crude prevalence	22	NA	NA	19.5	24.9	1678	POINT (-76.29253882 36.91607892)	51710001600	HLTHSTAT	GHLTH	CrdPrv	General Health
VA	Virginia	Norfolk	51710	51710001400	Health Outcomes	All teeth lost among adults aged >=65 years	%	Crude prevalence	16.3	NA	NA	10.9	22.8	2470	POINT (-76.2672296 36.90800397)	51710001400	HLTHOUT	TEETHLOST	CrdPrv	All Teeth Lost
VA	Virginia	Norfolk	51710	51710006100	Health Outcomes	All teeth lost among adults aged >=65 years	%	Crude prevalence	17.3	NA	NA	13.1	21.9	7740	POINT (-76.24276354 36.87392642)	51710006100	HLTHOUT	TEETHLOST	CrdPrv	All Teeth Lost
VA	Virginia	Norfolk	51710	51710005602	Health Outcomes	Arthritis among adults aged >=18 years	%	Crude prevalence	24.1	NA	NA	23.3	25	3397	POINT (-76.24369829 36.91958478)	51710005602	HLTHOUT	ARTHRITIS	CrdPrv	Arthritis
VA	Virginia	Norfolk	51710	51710005100	Health Risk Behaviors	No leisure-time physical activity among adults aged >=18 years	%	Crude prevalence	40.4	NA	NA	36.3	44.2	4522	POINT (-76.25961471 36.8317244)	51710005100	RISKBEH	LPA	CrdPrv	Physical Inactivity
VA	Virginia	Norfolk	51710	51710002100	Prevention	Current lack of health insurance among adults aged 18-64 years	%	Crude prevalence	10.5	NA	NA	8.2	13.1	1414	POINT (-76.26825771 36.88921971)	51710002100	PREVENT	ACCESS2	CrdPrv	Health Insurance
VA	Virginia	Norfolk	51710	51710005800	Prevention	Cervical cancer screening among adult women aged 21-65 years	%	Crude prevalence	85.6	NA	NA	83.7	87.3	4591	POINT (-76.23866298 36.90781786)	51710005800	PREVENT	CERVICAL	CrdPrv	Cervical Cancer Screening
VA	Virginia	Norfolk	51710	51710001700	Health Outcomes	High blood pressure among adults aged >=18 years	%	Crude prevalence	33.7	NA	NA	32.3	35	2246	POINT (-76.28225129 36.90521532)	51710001700	HLTHOUT	BPHIGH	CrdPrv	High Blood Pressure
VA	Virginia	Norfolk	51710	51710004900	Prevention	Visits to dentist or dental clinic among adults aged >=18 years	%	Crude prevalence	69	NA	NA	64.8	73.5	3930	POINT (-76.28974606 36.85014723)	51710004900	PREVENT	DENTAL	CrdPrv	Dental Visit
VA	Virginia	Norfolk	51710	51710002000	Health Outcomes	High cholesterol among adults aged >=18 years who have been screened in the past 5 years	%	Crude prevalence	31.3	NA	NA	30.3	32.2	1320	POINT (-76.26147458 36.89686213)	51710002000	HLTHOUT	HIGHCHOL	CrdPrv	High Cholesterol
VA	Virginia	Norfolk	51710	51710000902	Health Outcomes	Depression among adults aged >=18 years	%	Crude prevalence	21.1	NA	NA	19.6	22.3	3541	POINT (-76.30202349 36.93784894)	51710000902	HLTHOUT	DEPRESSION	CrdPrv	Depression
VA	Virginia	Norfolk	51710	51710006902	Prevention	Older adult women aged >=65 years who are up to date on a core set of clinical preventive services: Flu shot past year, PPV shot ever, Colorectal cancer screening, and Mammogram past 2 years	%	Crude prevalence	34.7	NA	NA	29	40.1	2734	POINT (-76.1995336 36.8386001)	51710006902	PREVENT	COREW	CrdPrv	Core preventive services for older women
VA	Virginia	Norfolk	51710	51710003300	Prevention	Current lack of health insurance among adults aged 18-64 years	%	Crude prevalence	19	NA	NA	16.3	22	2651	POINT (-76.2535438 36.86666348)	51710003300	PREVENT	ACCESS2	CrdPrv	Health Insurance
VA	Virginia	Norfolk	51710	51710002600	Health Status	Mental health not good for >=14 days among adults aged >=18 years	%	Crude prevalence	24.7	NA	NA	21.7	27	3835	POINT (-76.29714751 36.8858584)	51710002600	HLTHSTAT	MHLTH	CrdPrv	Mental Health
VA	Virginia	Norfolk	51710	51710005500	Health Outcomes	Depression among adults aged >=18 years	%	Crude prevalence	21.8	NA	NA	20.9	22.7	2855	POINT (-76.26143124 36.92347901)	51710005500	HLTHOUT	DEPRESSION	CrdPrv	Depression
VA	Virginia	Norfolk	51710	51710002500	Prevention	Cervical cancer screening among adult women aged 21-65 years	%	Crude prevalence	73.6	NA	NA	70	76.6	4748	POINT (-76.30738283 36.88245572)	51710002500	PREVENT	CERVICAL	CrdPrv	Cervical Cancer Screening
VA	Virginia	Norfolk	51710	51710005702	Prevention	Cervical cancer screening among adult women aged 21-65 years	%	Crude prevalence	87.5	NA	NA	85.8	89.1	2602	POINT (-76.24971851 36.89818847)	51710005702	PREVENT	CERVICAL	CrdPrv	Cervical Cancer Screening
VA	Virginia	Norfolk	51710	51710005903	Prevention	Current lack of health insurance among adults aged 18-64 years	%	Crude prevalence	18	NA	NA	16.2	20.1	1623	POINT (-76.22241485 36.87803636)	51710005903	PREVENT	ACCESS2	CrdPrv	Health Insurance
VA	Virginia	Norfolk	51710	51710005903	Prevention	Fecal occult blood test, sigmoidoscopy, or colonoscopy among adults aged 50-75 years	%	Crude prevalence	61.3	NA	NA	58.7	63.9	1623	POINT (-76.22241485 36.87803636)	51710005903	PREVENT	COLON_SCREEN	CrdPrv	Colorectal Cancer Screening
VA	Virginia	Norfolk	51710	51710004500	Health Outcomes	Chronic kidney disease among adults aged >=18 years	%	Crude prevalence	4.1	NA	NA	3.8	4.5	1374	POINT (-76.25055325 36.84960713)	51710004500	HLTHOUT	KIDNEY	CrdPrv	Chronic Kidney Disease
VA	Virginia	Norfolk	51710	51710003501	Health Status	Fair or poor self-rated health status among adults aged >=18 years	%	Crude prevalence	35.6	NA	NA	31.7	39.8	3419	POINT (-76.27659293 36.86156759)	51710003501	HLTHSTAT	GHLTH	CrdPrv	General Health
VA	Virginia	Norfolk	51710	51710000100	Health Status	Mental health not good for >=14 days among adults aged >=18 years	%	Crude prevalence	16.2	NA	NA	14.8	17.5	2356	POINT (-76.22324269 36.93630231)	51710000100	HLTHSTAT	MHLTH	CrdPrv	Mental Health
VA	Virginia	Norfolk	51710	51710006602	Health Status	Fair or poor self-rated health status among adults aged >=18 years	%	Crude prevalence	18.1	NA	NA	15.8	20.7	2441	POINT (-76.22082966 36.92333687)	51710006602	HLTHSTAT	GHLTH	CrdPrv	General Health
VA	Virginia	Norfolk	51710	51710005100	Prevention	Fecal occult blood test, sigmoidoscopy, or colonoscopy among adults aged 50-75 years	%	Crude prevalence	56.1	NA	NA	51.3	60.6	4522	POINT (-76.25961471 36.8317244)	51710005100	PREVENT	COLON_SCREEN	CrdPrv	Colorectal Cancer Screening
VA	Virginia	Norfolk	51710	51710004200	Prevention	Taking medicine for high blood pressure control among adults aged >=18 years with high blood pressure	%	Crude prevalence	80.3	NA	NA	79.2	81.4	1744	POINT (-76.27705907 36.8525619)	51710004200	PREVENT	BPMED	CrdPrv	Taking BP Medication
VA	Virginia	Norfolk	51710	51710005500	Health Outcomes	High blood pressure among adults aged >=18 years	%	Crude prevalence	34.5	NA	NA	33.6	35.3	2855	POINT (-76.26143124 36.92347901)	51710005500	HLTHOUT	BPHIGH	CrdPrv	High Blood Pressure
VA	Virginia	Norfolk	51710	51710001600	Health Outcomes	Arthritis among adults aged >=18 years	%	Crude prevalence	23.9	NA	NA	23	24.8	1678	POINT (-76.29253882 36.91607892)	51710001600	HLTHOUT	ARTHRITIS	CrdPrv	Arthritis
VA	Virginia	Norfolk	51710	51710001500	Health Outcomes	Arthritis among adults aged >=18 years	%	Crude prevalence	18.8	NA	NA	17.9	19.5	1995	POINT (-76.28375154 36.91302891)	51710001500	HLTHOUT	ARTHRITIS	CrdPrv	Arthritis
VA	Virginia	Norfolk	51710	51710005702	Health Outcomes	Arthritis among adults aged >=18 years	%	Crude prevalence	29.3	NA	NA	28.2	30.3	2602	POINT (-76.24971851 36.89818847)	51710005702	HLTHOUT	ARTHRITIS	CrdPrv	Arthritis
VA	Virginia	Norfolk	51710	51710000902	Prevention	Taking medicine for high blood pressure control among adults aged >=18 years with high blood pressure	%	Crude prevalence	31.5	NA	NA	30.7	32.6	3541	POINT (-76.30202349 36.93784894)	51710000902	PREVENT	BPMED	CrdPrv	Taking BP Medication
VA	Virginia	Norfolk	51710	51710004900	Health Outcomes	Obesity among adults aged >=18 years	%	Crude prevalence	31.2	NA	NA	29.7	32.6	3930	POINT (-76.28974606 36.85014723)	51710004900	HLTHOUT	OBESITY	CrdPrv	Obesity
VA	Virginia	Norfolk	51710	51710005701	Health Outcomes	High cholesterol among adults aged >=18 years who have been screened in the past 5 years	%	Crude prevalence	26.6	NA	NA	26.1	27	4663	POINT (-76.2553866 36.91099182)	51710005701	HLTHOUT	HIGHCHOL	CrdPrv	High Cholesterol
VA	Virginia	Norfolk	51710	51710000700	Health Outcomes	All teeth lost among adults aged >=65 years	%	Crude prevalence	10.2	NA	NA	6.4	15.2	2864	POINT (-76.2537628 36.93309729)	51710000700	HLTHOUT	TEETHLOST	CrdPrv	All Teeth Lost
VA	Virginia	Norfolk	51710	51710002100	Health Outcomes	High blood pressure among adults aged >=18 years	%	Crude prevalence	40.8	NA	NA	39.2	42.5	1414	POINT (-76.26825771 36.88921971)	51710002100	HLTHOUT	BPHIGH	CrdPrv	High Blood Pressure
VA	Virginia	Norfolk	51710	51710003600	Health Risk Behaviors	Binge drinking among adults aged >=18 years	%	Crude prevalence	23.3	NA	NA	22.7	24	1357	POINT (-76.28748476 36.86569697)	51710003600	RISKBEH	BINGE	CrdPrv	Binge Drinking
VA	Virginia	Norfolk	51710	51710000300	Health Outcomes	Chronic obstructive pulmonary disease among adults aged >=18 years	%	Crude prevalence	6.1	NA	NA	5.3	7.1	2985	POINT (-76.25319205 36.95136103)	51710000300	HLTHOUT	COPD	CrdPrv	COPD
VA	Virginia	Norfolk	51710	51710004800	Prevention	Cholesterol screening among adults aged >=18 years	%	Crude prevalence	79.5	NA	NA	78.1	81	1402	POINT (-76.28026309 36.84420395)	51710004800	PREVENT	CHOLSCREEN	CrdPrv	Cholesterol Screening
VA	Virginia	Norfolk	51710	51710000400	Health Outcomes	All teeth lost among adults aged >=65 years	%	Crude prevalence	11.1	NA	NA	6.7	17.2	3241	POINT (-76.28108443 36.96558599)	51710000400	HLTHOUT	TEETHLOST	CrdPrv	All Teeth Lost
VA	Virginia	Norfolk	51710	51710006502	Health Outcomes	High cholesterol among adults aged >=18 years who have been screened in the past 5 years	%	Crude prevalence	26.8	NA	NA	26	27.6	2579	POINT (-76.18802269 36.92719523)	51710006502	HLTHOUT	HIGHCHOL	CrdPrv	High Cholesterol
VA	Virginia	Norfolk	51710	51710005602	Health Outcomes	Obesity among adults aged >=18 years	%	Crude prevalence	34.9	NA	NA	33.8	36	3397	POINT (-76.24369829 36.91958478)	51710005602	HLTHOUT	OBESITY	CrdPrv	Obesity
VA	Virginia	Norfolk	51710	51710004400	Health Outcomes	Current asthma among adults aged >=18 years	%	Crude prevalence	12	NA	NA	11.1	12.9	1460	POINT (-76.25393447 36.85594681)	51710004400	HLTHOUT	CASTHMA	CrdPrv	Current Asthma
VA	Virginia	Norfolk	51710	51710000901	Prevention	Cervical cancer screening among adult women aged 21-65 years	%	Crude prevalence	80	NA	NA	78.1	82.1	5472	POINT (-76.29947547 36.92486123)	51710000901	PREVENT	CERVICAL	CrdPrv	Cervical Cancer Screening
VA	Virginia	Norfolk	51710	51710005902	Health Risk Behaviors	No leisure-time physical activity among adults aged >=18 years	%	Crude prevalence	28.6	NA	NA	26.5	30.9	3907	POINT (-76.2276269 36.88619237)	51710005902	RISKBEH	LPA	CrdPrv	Physical Inactivity
VA	Virginia	Norfolk	51710	51710006502	Prevention	Cholesterol screening among adults aged >=18 years	%	Crude prevalence	87.2	NA	NA	87.1	87.2	2579	POINT (-76.18802269 36.92719523)	51710006502	PREVENT	CHOLSCREEN	CrdPrv	Cholesterol Screening
VA	Virginia	Norfolk	51710	51710004700	Health Outcomes	Chronic obstructive pulmonary disease among adults aged >=18 years	%	Crude prevalence	2.3	NA	NA	1.8	3	2768	POINT (-76.26708391 36.84592943)	51710004700	HLTHOUT	COPD	CrdPrv	COPD
VA	Virginia	Norfolk	51710	51710001600	Health Outcomes	Coronary heart disease among adults aged >=18 years	%	Crude prevalence	5.3	NA	NA	4.9	5.8	1678	POINT (-76.29253882 36.91607892)	51710001600	HLTHOUT	CHD	CrdPrv	Coronary Heart Disease
VA	Virginia	Norfolk	51710	51710002300	Prevention	Fecal occult blood test, sigmoidoscopy, or colonoscopy among adults aged 50-75 years	%	Crude prevalence	73	NA	NA	69.6	75.7	2028	POINT (-76.2984604 36.897845)	51710002300	PREVENT	COLON_SCREEN	CrdPrv	Colorectal Cancer Screening
VA	Virginia	Norfolk	51710	51710005000	Health Status	Mental health not good for >=14 days among adults aged >=18 years	%	Crude prevalence	19.1	NA	NA	17.4	20.7	3271	POINT (-76.28278864 36.83259999)	51710005000	HLTHSTAT	MHLTH	CrdPrv	Mental Health
VA	Virginia	Norfolk	51710	51710000600	Prevention	Fecal occult blood test, sigmoidoscopy, or colonoscopy among adults aged 50-75 years	%	Crude prevalence	62.7	NA	NA	59.2	65.7	4327	POINT (-76.253423 36.9404275)	51710000600	PREVENT	COLON_SCREEN	CrdPrv	Colorectal Cancer Screening
VA	Virginia	Norfolk	51710	51710005901	Health Outcomes	All teeth lost among adults aged >=65 years	%	Crude prevalence	19.7	NA	NA	14.2	25.9	4678	POINT (-76.23404891 36.89658803)	51710005901	HLTHOUT	TEETHLOST	CrdPrv	All Teeth Lost
VA	Virginia	Norfolk	51710	51710003700	Health Risk Behaviors	Current smoking among adults aged >=18 years	%	Crude prevalence	14.9	NA	NA	11.7	18.5	2166	POINT (-76.29670837 36.86892066)	51710003700	RISKBEH	CSMOKING	CrdPrv	Current Smoking
VA	Virginia	Norfolk	51710	51710004300	Prevention	Visits to doctor for routine checkup within the past year among adults aged >=18 years	%	Crude prevalence	84.6	NA	NA	83.7	85.5	3499	POINT (-76.26511761 36.85525712)	51710004300	PREVENT	CHECKUP	CrdPrv	Annual Checkup
VA	Virginia	Norfolk	51710	51710005902	Health Outcomes	Depression among adults aged >=18 years	%	Crude prevalence	19.5	NA	NA	18.7	20.4	3907	POINT (-76.2276269 36.88619237)	51710005902	HLTHOUT	DEPRESSION	CrdPrv	Depression
VA	Virginia	Norfolk	51710	51710002300	Health Outcomes	Arthritis among adults aged >=18 years	%	Crude prevalence	20.8	NA	NA	19.7	21.9	2028	POINT (-76.2984604 36.897845)	51710002300	HLTHOUT	ARTHRITIS	CrdPrv	Arthritis
VA	Virginia	Norfolk	51710	51710005701	Health Outcomes	Chronic obstructive pulmonary disease among adults aged >=18 years	%	Crude prevalence	7.5	NA	NA	6.9	8	4663	POINT (-76.2553866 36.91099182)	51710005701	HLTHOUT	COPD	CrdPrv	COPD
VA	Virginia	Norfolk	51710	51710003501	Health Status	Physical health not good for >=14 days among adults aged >=18 years	%	Crude prevalence	19.7	NA	NA	17.9	21.6	3419	POINT (-76.27659293 36.86156759)	51710003501	HLTHSTAT	PHLTH	CrdPrv	Physical Health
VA	Virginia	Norfolk	51710	51710006800	Health Outcomes	Current asthma among adults aged >=18 years	%	Crude prevalence	9.2	NA	NA	8.8	9.6	1765	POINT (-76.193864 36.86497999)	51710006800	HLTHOUT	CASTHMA	CrdPrv	Current Asthma
VA	Virginia	Norfolk	51710	51710002500	Health Risk Behaviors	Current smoking among adults aged >=18 years	%	Crude prevalence	17.2	NA	NA	14.3	20	4748	POINT (-76.30738283 36.88245572)	51710002500	RISKBEH	CSMOKING	CrdPrv	Current Smoking
VA	Virginia	Norfolk	51710	51710004800	Health Risk Behaviors	Current smoking among adults aged >=18 years	%	Crude prevalence	36.7	NA	NA	32.1	40.9	1402	POINT (-76.28026309 36.84420395)	51710004800	RISKBEH	CSMOKING	CrdPrv	Current Smoking
VA	Virginia	Norfolk	51710	51710000201	Health Outcomes	Arthritis among adults aged >=18 years	%	Crude prevalence	20.1	NA	NA	19.3	21	2742	POINT (-76.23748996 36.94398512)	51710000201	HLTHOUT	ARTHRITIS	CrdPrv	Arthritis
VA	Virginia	Norfolk	51710	51710004400	Health Outcomes	Stroke among adults aged >=18 years	%	Crude prevalence	4.9	NA	NA	4.3	5.6	1460	POINT (-76.25393447 36.85594681)	51710004400	HLTHOUT	STROKE	CrdPrv	Stroke
VA	Virginia	Norfolk	51710	51710007001	Health Status	Fair or poor self-rated health status among adults aged >=18 years	%	Crude prevalence	17.3	NA	NA	15.2	19.6	1555	POINT (-76.21734423 36.86159155)	51710007001	HLTHSTAT	GHLTH	CrdPrv	General Health
VA	Virginia	Norfolk	51710	51710002300	Health Outcomes	Chronic kidney disease among adults aged >=18 years	%	Crude prevalence	2	NA	NA	1.9	2.2	2028	POINT (-76.2984604 36.897845)	51710002300	HLTHOUT	KIDNEY	CrdPrv	Chronic Kidney Disease
VA	Virginia	Norfolk	51710	51710005100	Prevention	Visits to dentist or dental clinic among adults aged >=18 years	%	Crude prevalence	44.7	NA	NA	41	49.2	4522	POINT (-76.25961471 36.8317244)	51710005100	PREVENT	DENTAL	CrdPrv	Dental Visit
VA	Virginia	Norfolk	51710	51710006603	Health Outcomes	Cancer (excluding skin cancer) among adults aged >=18 years	%	Crude prevalence	7.8	NA	NA	7.5	8.2	2400	POINT (-76.21016485 36.92172042)	51710006603	HLTHOUT	CANCER	CrdPrv	Cancer (except skin)
VA	Virginia	Norfolk	51710	51710000500	Health Status	Mental health not good for >=14 days among adults aged >=18 years	%	Crude prevalence	16.5	NA	NA	15.1	17.9	3181	POINT (-76.26320561 36.94746492)	51710000500	HLTHSTAT	MHLTH	CrdPrv	Mental Health
VA	Virginia	Norfolk	51710	51710002800	Health Status	Mental health not good for >=14 days among adults aged >=18 years	%	Crude prevalence	13.2	NA	NA	12	14.3	4151	POINT (-76.28510779 36.88518571)	51710002800	HLTHSTAT	MHLTH	CrdPrv	Mental Health
VA	Virginia	Norfolk	51710	51710000902	Prevention	Visits to doctor for routine checkup within the past year among adults aged >=18 years	%	Crude prevalence	70.7	NA	NA	69	72.2	3541	POINT (-76.30202349 36.93784894)	51710000902	PREVENT	CHECKUP	CrdPrv	Annual Checkup
VA	Virginia	Norfolk	51710	51710000201	Health Outcomes	Chronic obstructive pulmonary disease among adults aged >=18 years	%	Crude prevalence	5.6	NA	NA	4.8	6.5	2742	POINT (-76.23748996 36.94398512)	51710000201	HLTHOUT	COPD	CrdPrv	COPD
VA	Virginia	Norfolk	51710	51710006604	Health Risk Behaviors	Binge drinking among adults aged >=18 years	%	Crude prevalence	18.1	NA	NA	17.5	18.8	1892	POINT (-76.1961695 36.92156559)	51710006604	RISKBEH	BINGE	CrdPrv	Binge Drinking
VA	Virginia	Norfolk	51710	51710003300	Health Outcomes	Current asthma among adults aged >=18 years	%	Crude prevalence	12.1	NA	NA	11.5	12.8	2651	POINT (-76.2535438 36.86666348)	51710003300	HLTHOUT	CASTHMA	CrdPrv	Current Asthma
VA	Virginia	Norfolk	51710	51710001700	Prevention	Cholesterol screening among adults aged >=18 years	%	Crude prevalence	88.4	NA	NA	88.4	88.4	2246	POINT (-76.28225129 36.90521532)	51710001700	PREVENT	CHOLSCREEN	CrdPrv	Cholesterol Screening
VA	Virginia	Norfolk	51710	51710004500	Prevention	Older adult men aged >=65 years who are up to date on a core set of clinical preventive services: Flu shot past year, PPV shot ever, Colorectal cancer screening	%	Crude prevalence	32	NA	NA	25.1	39.4	1374	POINT (-76.25055325 36.84960713)	51710004500	PREVENT	COREM	CrdPrv	Core preventive services for older men
VA	Virginia	Norfolk	51710	51710001700	Health Risk Behaviors	Sleeping less than 7 hours among adults aged >=18 years	%	Crude prevalence	35	NA	NA	33.4	36.3	2246	POINT (-76.28225129 36.90521532)	51710001700	RISKBEH	SLEEP	CrdPrv	Sleep <7 hours
VA	Virginia	Norfolk	51710	51710004900	Health Outcomes	Depression among adults aged >=18 years	%	Crude prevalence	16.9	NA	NA	15.8	18.1	3930	POINT (-76.28974606 36.85014723)	51710004900	HLTHOUT	DEPRESSION	CrdPrv	Depression
VA	Virginia	Norfolk	51710	51710004600	Health Status	Fair or poor self-rated health status among adults aged >=18 years	%	Crude prevalence	33.1	NA	NA	29.6	36.9	2193	POINT (-76.25252421 36.8422434)	51710004600	HLTHSTAT	GHLTH	CrdPrv	General Health
VA	Virginia	Norfolk	51710	51710005901	Health Risk Behaviors	Current smoking among adults aged >=18 years	%	Crude prevalence	23.4	NA	NA	20.8	26.1	4678	POINT (-76.23404891 36.89658803)	51710005901	RISKBEH	CSMOKING	CrdPrv	Current Smoking
VA	Virginia	Norfolk	51710	51710001700	Health Outcomes	Obesity among adults aged >=18 years	%	Crude prevalence	29.9	NA	NA	28.6	31	2246	POINT (-76.28225129 36.90521532)	51710001700	HLTHOUT	OBESITY	CrdPrv	Obesity
VA	Virginia	Norfolk	51710	51710005602	Prevention	Older adult women aged >=65 years who are up to date on a core set of clinical preventive services: Flu shot past year, PPV shot ever, Colorectal cancer screening, and Mammogram past 2 years	%	Crude prevalence	34.4	NA	NA	29	40.1	3397	POINT (-76.24369829 36.91958478)	51710005602	PREVENT	COREW	CrdPrv	Core preventive services for older women
VA	Virginia	Norfolk	51710	51710000201	Health Outcomes	All teeth lost among adults aged >=65 years	%	Crude prevalence	11.7	NA	NA	8.1	16.4	2742	POINT (-76.23748996 36.94398512)	51710000201	HLTHOUT	TEETHLOST	CrdPrv	All Teeth Lost
VA	Virginia	Norfolk	51710	51710002500	Health Outcomes	Chronic kidney disease among adults aged >=18 years	%	Crude prevalence	1.9	NA	NA	1.8	2	4748	POINT (-76.30738283 36.88245572)	51710002500	HLTHOUT	KIDNEY	CrdPrv	Chronic Kidney Disease
VA	Virginia	Norfolk	51710	51710000901	Health Outcomes	Arthritis among adults aged >=18 years	%	Crude prevalence	8	NA	NA	7.7	8.3	5472	POINT (-76.29947547 36.92486123)	51710000901	HLTHOUT	ARTHRITIS	CrdPrv	Arthritis
VA	Virginia	Norfolk	51710	51710004900	Health Risk Behaviors	Binge drinking among adults aged >=18 years	%	Crude prevalence	22.1	NA	NA	21.2	22.9	3930	POINT (-76.28974606 36.85014723)	51710004900	RISKBEH	BINGE	CrdPrv	Binge Drinking
VA	Virginia	Norfolk	51710	51710003800	Health Outcomes	Stroke among adults aged >=18 years	%	Crude prevalence	0.7	NA	NA	0.6	0.8	22065	POINT (-76.3066606 36.86906456)	51710003800	HLTHOUT	STROKE	CrdPrv	Stroke
VA	Virginia	Norfolk	51710	51710004002	Prevention	Older adult women aged >=65 years who are up to date on a core set of clinical preventive services: Flu shot past year, PPV shot ever, Colorectal cancer screening, and Mammogram past 2 years	%	Crude prevalence	40.4	NA	NA	35.7	44.9	3097	POINT (-76.30109372 36.85947243)	51710004002	PREVENT	COREW	CrdPrv	Core preventive services for older women
VA	Virginia	Norfolk	51710	51710004300	Health Outcomes	Coronary heart disease among adults aged >=18 years	%	Crude prevalence	7.5	NA	NA	6.8	8.2	3499	POINT (-76.26511761 36.85525712)	51710004300	HLTHOUT	CHD	CrdPrv	Coronary Heart Disease
VA	Virginia	Norfolk	51710	51710000202	Prevention	Cholesterol screening among adults aged >=18 years	%	Crude prevalence	86.3	NA	NA	85.6	87	3869	POINT (-76.23904879 36.93745451)	51710000202	PREVENT	CHOLSCREEN	CrdPrv	Cholesterol Screening
VA	Virginia	Norfolk	51710	51710004400	Prevention	Fecal occult blood test, sigmoidoscopy, or colonoscopy among adults aged 50-75 years	%	Crude prevalence	63.7	NA	NA	57.6	68.4	1460	POINT (-76.25393447 36.85594681)	51710004400	PREVENT	COLON_SCREEN	CrdPrv	Colorectal Cancer Screening
VA	Virginia	Norfolk	51710	51710007001	Prevention	Cholesterol screening among adults aged >=18 years	%	Crude prevalence	82.7	NA	NA	81.8	83.6	1555	POINT (-76.21734423 36.86159155)	51710007001	PREVENT	CHOLSCREEN	CrdPrv	Cholesterol Screening
VA	Virginia	Norfolk	51710	51710006607	Prevention	Older adult women aged >=65 years who are up to date on a core set of clinical preventive services: Flu shot past year, PPV shot ever, Colorectal cancer screening, and Mammogram past 2 years	%	Crude prevalence	36.9	NA	NA	32.3	41.6	3030	POINT (-76.21658621 36.89678113)	51710006607	PREVENT	COREW	CrdPrv	Core preventive services for older women
VA	Virginia	Norfolk	51710	51710000400	Health Risk Behaviors	Binge drinking among adults aged >=18 years	%	Crude prevalence	21	NA	NA	20.2	21.9	3241	POINT (-76.28108443 36.96558599)	51710000400	RISKBEH	BINGE	CrdPrv	Binge Drinking
VA	Virginia	Norfolk	51710	51710001400	Health Outcomes	Depression among adults aged >=18 years	%	Crude prevalence	19.7	NA	NA	18.7	20.7	2470	POINT (-76.2672296 36.90800397)	51710001400	HLTHOUT	DEPRESSION	CrdPrv	Depression
VA	Virginia	Norfolk	51710	51710006100	Health Outcomes	High cholesterol among adults aged >=18 years who have been screened in the past 5 years	%	Crude prevalence	27.6	NA	NA	27	28.2	7740	POINT (-76.24276354 36.87392642)	51710006100	HLTHOUT	HIGHCHOL	CrdPrv	High Cholesterol
VA	Virginia	Norfolk	51710	51710006607	Health Outcomes	Coronary heart disease among adults aged >=18 years	%	Crude prevalence	6.1	NA	NA	5.7	6.5	3030	POINT (-76.21658621 36.89678113)	51710006607	HLTHOUT	CHD	CrdPrv	Coronary Heart Disease
VA	Virginia	Norfolk	51710	51710000600	Health Outcomes	Chronic kidney disease among adults aged >=18 years	%	Crude prevalence	2.5	NA	NA	2.3	2.6	4327	POINT (-76.253423 36.9404275)	51710000600	HLTHOUT	KIDNEY	CrdPrv	Chronic Kidney Disease
VA	Virginia	Norfolk	51710	51710001400	Health Outcomes	High blood pressure among adults aged >=18 years	%	Crude prevalence	42	NA	NA	40.7	43.2	2470	POINT (-76.2672296 36.90800397)	51710001400	HLTHOUT	BPHIGH	CrdPrv	High Blood Pressure
VA	Virginia	Norfolk	51710	51710005100	Health Outcomes	Depression among adults aged >=18 years	%	Crude prevalence	19.9	NA	NA	18.4	21.5	4522	POINT (-76.25961471 36.8317244)	51710005100	HLTHOUT	DEPRESSION	CrdPrv	Depression
VA	Virginia	Norfolk	51710	51710000901	Health Outcomes	Diagnosed diabetes among adults aged >=18 years	%	Crude prevalence	2.9	NA	NA	2.8	3.1	5472	POINT (-76.29947547 36.92486123)	51710000901	HLTHOUT	DIABETES	CrdPrv	Diabetes
VA	Virginia	Norfolk	51710	51710001500	Health Risk Behaviors	Current smoking among adults aged >=18 years	%	Crude prevalence	13.6	NA	NA	11.6	15.6	1995	POINT (-76.28375154 36.91302891)	51710001500	RISKBEH	CSMOKING	CrdPrv	Current Smoking
VA	Virginia	Norfolk	51710	51710000901	Health Outcomes	High cholesterol among adults aged >=18 years who have been screened in the past 5 years	%	Crude prevalence	12	NA	NA	11.6	12.4	5472	POINT (-76.29947547 36.92486123)	51710000901	HLTHOUT	HIGHCHOL	CrdPrv	High Cholesterol
VA	Virginia	Norfolk	51710	51710001100	Health Risk Behaviors	Binge drinking among adults aged >=18 years	%	Crude prevalence	19.7	NA	NA	18.9	20.6	2593	POINT (-76.31191959 36.92979392)	51710001100	RISKBEH	BINGE	CrdPrv	Binge Drinking
VA	Virginia	Norfolk	51710	51710005902	Prevention	Taking medicine for high blood pressure control among adults aged >=18 years with high blood pressure	%	Crude prevalence	72.4	NA	NA	71.4	73.3	3907	POINT (-76.2276269 36.88619237)	51710005902	PREVENT	BPMED	CrdPrv	Taking BP Medication
VA	Virginia	Norfolk	51710	51710004001	Health Outcomes	Chronic obstructive pulmonary disease among adults aged >=18 years	%	Crude prevalence	3.7	NA	NA	3.1	4.5	1037	POINT (-76.29183834 36.85983829)	51710004001	HLTHOUT	COPD	CrdPrv	COPD
VA	Virginia	Norfolk	51710	51710004100	Prevention	Fecal occult blood test, sigmoidoscopy, or colonoscopy among adults aged 50-75 years	%	Crude prevalence	48.1	NA	NA	41.8	53.4	2029	POINT (-76.28300509 36.85689011)	51710004100	PREVENT	COLON_SCREEN	CrdPrv	Colorectal Cancer Screening
VA	Virginia	Norfolk	51710	51710003501	Prevention	Current lack of health insurance among adults aged 18-64 years	%	Crude prevalence	22.7	NA	NA	18.8	26.6	3419	POINT (-76.27659293 36.86156759)	51710003501	PREVENT	ACCESS2	CrdPrv	Health Insurance
VA	Virginia	Norfolk	51710	51710002900	Prevention	Cervical cancer screening among adult women aged 21-65 years	%	Crude prevalence	84.6	NA	NA	83.1	86.2	3973	POINT (-76.28102761 36.87471555)	51710002900	PREVENT	CERVICAL	CrdPrv	Cervical Cancer Screening
VA	Virginia	Norfolk	51710	51710006100	Prevention	Visits to dentist or dental clinic among adults aged >=18 years	%	Crude prevalence	58.9	NA	NA	56.3	61.8	7740	POINT (-76.24276354 36.87392642)	51710006100	PREVENT	DENTAL	CrdPrv	Dental Visit
VA	Virginia	Norfolk	51710	51710002900	Prevention	Visits to doctor for routine checkup within the past year among adults aged >=18 years	%	Crude prevalence	82.5	NA	NA	81.9	83	3973	POINT (-76.28102761 36.87471555)	51710002900	PREVENT	CHECKUP	CrdPrv	Annual Checkup
VA	Virginia	Norfolk	51710	51710000300	Prevention	Current lack of health insurance among adults aged 18-64 years	%	Crude prevalence	11.8	NA	NA	10.2	13.6	2985	POINT (-76.25319205 36.95136103)	51710000300	PREVENT	ACCESS2	CrdPrv	Health Insurance
VA	Virginia	Norfolk	51710	51710006200	Health Risk Behaviors	No leisure-time physical activity among adults aged >=18 years	%	Crude prevalence	29.2	NA	NA	27.2	31.3	3305	POINT (-76.21691302 36.87205539)	51710006200	RISKBEH	LPA	CrdPrv	Physical Inactivity
VA	Virginia	Norfolk	51710	51710003700	Prevention	Current lack of health insurance among adults aged 18-64 years	%	Crude prevalence	10	NA	NA	8	12.9	2166	POINT (-76.29670837 36.86892066)	51710003700	PREVENT	ACCESS2	CrdPrv	Health Insurance
VA	Virginia	Norfolk	51710	51710005500	Prevention	Older adult women aged >=65 years who are up to date on a core set of clinical preventive services: Flu shot past year, PPV shot ever, Colorectal cancer screening, and Mammogram past 2 years	%	Crude prevalence	32.2	NA	NA	27.6	37.4	2855	POINT (-76.26143124 36.92347901)	51710005500	PREVENT	COREW	CrdPrv	Core preventive services for older women
VA	Virginia	Norfolk	51710	51710006901	Health Outcomes	Coronary heart disease among adults aged >=18 years	%	Crude prevalence	4.4	NA	NA	4.1	4.7	3384	POINT (-76.19874255 36.85420201)	51710006901	HLTHOUT	CHD	CrdPrv	Coronary Heart Disease
VA	Virginia	Norfolk	51710	51710004001	Health Risk Behaviors	Sleeping less than 7 hours among adults aged >=18 years	%	Crude prevalence	30.1	NA	NA	28.7	32.2	1037	POINT (-76.29183834 36.85983829)	51710004001	RISKBEH	SLEEP	CrdPrv	Sleep <7 hours
VA	Virginia	Norfolk	51710	51710006901	Health Outcomes	Diagnosed diabetes among adults aged >=18 years	%	Crude prevalence	10.8	NA	NA	10.3	11.4	3384	POINT (-76.19874255 36.85420201)	51710006901	HLTHOUT	DIABETES	CrdPrv	Diabetes
VA	Virginia	Norfolk	51710	51710006602	Health Risk Behaviors	Current smoking among adults aged >=18 years	%	Crude prevalence	17.6	NA	NA	14.8	20.3	2441	POINT (-76.22082966 36.92333687)	51710006602	RISKBEH	CSMOKING	CrdPrv	Current Smoking
VA	Virginia	Norfolk	51710	51710000800	Health Outcomes	Cancer (excluding skin cancer) among adults aged >=18 years	%	Crude prevalence	4.8	NA	NA	4.6	5	2075	POINT (-76.26881805 36.93878702)	51710000800	HLTHOUT	CANCER	CrdPrv	Cancer (except skin)
VA	Virginia	Norfolk	51710	51710004300	Health Status	Physical health not good for >=14 days among adults aged >=18 years	%	Crude prevalence	19.1	NA	NA	17.3	21.1	3499	POINT (-76.26511761 36.85525712)	51710004300	HLTHSTAT	PHLTH	CrdPrv	Physical Health
VA	Virginia	Norfolk	51710	51710007002	Health Outcomes	Chronic kidney disease among adults aged >=18 years	%	Crude prevalence	3.6	NA	NA	3.3	3.8	3559	POINT (-76.21770244 36.84569074)	51710007002	HLTHOUT	KIDNEY	CrdPrv	Chronic Kidney Disease
VA	Virginia	Norfolk	51710	51710006605	Prevention	Taking medicine for high blood pressure control among adults aged >=18 years with high blood pressure	%	Crude prevalence	75.3	NA	NA	74.3	76.2	2672	POINT (-76.20449231 36.91253579)	51710006605	PREVENT	BPMED	CrdPrv	Taking BP Medication
VA	Virginia	Norfolk	51710	51710002100	Health Outcomes	Obesity among adults aged >=18 years	%	Crude prevalence	31.7	NA	NA	30.3	33.2	1414	POINT (-76.26825771 36.88921971)	51710002100	HLTHOUT	OBESITY	CrdPrv	Obesity
VA	Virginia	Norfolk	51710	51710006605	Health Outcomes	Stroke among adults aged >=18 years	%	Crude prevalence	3.4	NA	NA	3	3.8	2672	POINT (-76.20449231 36.91253579)	51710006605	HLTHOUT	STROKE	CrdPrv	Stroke
VA	Virginia	Norfolk	51710	51710005702	Health Outcomes	Diagnosed diabetes among adults aged >=18 years	%	Crude prevalence	16.8	NA	NA	15.3	17.8	2602	POINT (-76.24971851 36.89818847)	51710005702	HLTHOUT	DIABETES	CrdPrv	Diabetes
VA	Virginia	Norfolk	51710	51710003300	Health Outcomes	Chronic kidney disease among adults aged >=18 years	%	Crude prevalence	4.4	NA	NA	4.2	4.7	2651	POINT (-76.2535438 36.86666348)	51710003300	HLTHOUT	KIDNEY	CrdPrv	Chronic Kidney Disease
VA	Virginia	Norfolk	51710	51710002100	Prevention	Older adult women aged >=65 years who are up to date on a core set of clinical preventive services: Flu shot past year, PPV shot ever, Colorectal cancer screening, and Mammogram past 2 years	%	Crude prevalence	37.2	NA	NA	31.4	42.8	1414	POINT (-76.26825771 36.88921971)	51710002100	PREVENT	COREW	CrdPrv	Core preventive services for older women
VA	Virginia	Norfolk	51710	51710004900	Health Outcomes	Chronic obstructive pulmonary disease among adults aged >=18 years	%	Crude prevalence	4.9	NA	NA	4	5.8	3930	POINT (-76.28974606 36.85014723)	51710004900	HLTHOUT	COPD	CrdPrv	COPD
VA	Virginia	Norfolk	51710	51710006400	Prevention	Fecal occult blood test, sigmoidoscopy, or colonoscopy among adults aged 50-75 years	%	Crude prevalence	65.3	NA	NA	61.3	68.4	3277	POINT (-76.2350247 36.84692188)	51710006400	PREVENT	COLON_SCREEN	CrdPrv	Colorectal Cancer Screening
VA	Virginia	Norfolk	51710	51710004200	Health Outcomes	Diagnosed diabetes among adults aged >=18 years	%	Crude prevalence	25.7	NA	NA	24.5	26.9	1744	POINT (-76.27705907 36.8525619)	51710004200	HLTHOUT	DIABETES	CrdPrv	Diabetes
VA	Virginia	Norfolk	51710	51710006902	Health Outcomes	High cholesterol among adults aged >=18 years who have been screened in the past 5 years	%	Crude prevalence	32.4	NA	NA	31.4	33.4	2734	POINT (-76.1995336 36.8386001)	51710006902	HLTHOUT	HIGHCHOL	CrdPrv	High Cholesterol
VA	Virginia	Norfolk	51710	51710006501	Health Outcomes	Diagnosed diabetes among adults aged >=18 years	%	Crude prevalence	8.1	NA	NA	7.5	8.6	2692	POINT (-76.2077331 36.93207317)	51710006501	HLTHOUT	DIABETES	CrdPrv	Diabetes
VA	Virginia	Norfolk	51710	51710005800	Health Outcomes	High blood pressure among adults aged >=18 years	%	Crude prevalence	39.2	NA	NA	37.9	40.4	4591	POINT (-76.23866298 36.90781786)	51710005800	HLTHOUT	BPHIGH	CrdPrv	High Blood Pressure
VA	Virginia	Norfolk	51710	51710004500	Health Outcomes	Coronary heart disease among adults aged >=18 years	%	Crude prevalence	6.3	NA	NA	5.6	7	1374	POINT (-76.25055325 36.84960713)	51710004500	HLTHOUT	CHD	CrdPrv	Coronary Heart Disease
VA	Virginia	Norfolk	51710	51710003600	Health Outcomes	Stroke among adults aged >=18 years	%	Crude prevalence	2.1	NA	NA	2	2.3	1357	POINT (-76.28748476 36.86569697)	51710003600	HLTHOUT	STROKE	CrdPrv	Stroke
VA	Virginia	Norfolk	51710	51710003400	Health Outcomes	Diagnosed diabetes among adults aged >=18 years	%	Crude prevalence	18.1	NA	NA	16.8	19.2	2068	POINT (-76.26703827 36.86517359)	51710003400	HLTHOUT	DIABETES	CrdPrv	Diabetes
VA	Virginia	Norfolk	51710	51710007001	Prevention	Cervical cancer screening among adult women aged 21-65 years	%	Crude prevalence	85.7	NA	NA	83.8	87.6	1555	POINT (-76.21734423 36.86159155)	51710007001	PREVENT	CERVICAL	CrdPrv	Cervical Cancer Screening
VA	Virginia	Norfolk	51710	51710005500	Health Outcomes	All teeth lost among adults aged >=65 years	%	Crude prevalence	19.6	NA	NA	14.4	25.6	2855	POINT (-76.26143124 36.92347901)	51710005500	HLTHOUT	TEETHLOST	CrdPrv	All Teeth Lost
VA	Virginia	Norfolk	51710	51710006902	Health Outcomes	High blood pressure among adults aged >=18 years	%	Crude prevalence	37.5	NA	NA	36.1	38.8	2734	POINT (-76.1995336 36.8386001)	51710006902	HLTHOUT	BPHIGH	CrdPrv	High Blood Pressure
VA	Virginia	Norfolk	51710	51710005601	Health Risk Behaviors	Sleeping less than 7 hours among adults aged >=18 years	%	Crude prevalence	36.1	NA	NA	34.5	36.9	3996	POINT (-76.237204 36.92869688)	51710005601	RISKBEH	SLEEP	CrdPrv	Sleep <7 hours
VA	Virginia	Norfolk	51710	51710000100	Health Outcomes	Current asthma among adults aged >=18 years	%	Crude prevalence	9.8	NA	NA	9.3	10.3	2356	POINT (-76.22324269 36.93630231)	51710000100	HLTHOUT	CASTHMA	CrdPrv	Current Asthma
VA	Virginia	Norfolk	51710	51710003800	Health Outcomes	Current asthma among adults aged >=18 years	%	Crude prevalence	7.2	NA	NA	6.6	8.2	22065	POINT (-76.3066606 36.86906456)	51710003800	HLTHOUT	CASTHMA	CrdPrv	Current Asthma
VA	Virginia	Norfolk	51710	51710006502	Health Outcomes	Obesity among adults aged >=18 years	%	Crude prevalence	32.2	NA	NA	30.9	33.5	2579	POINT (-76.18802269 36.92719523)	51710006502	HLTHOUT	OBESITY	CrdPrv	Obesity
VA	Virginia	Norfolk	51710	51710006200	Health Outcomes	High blood pressure among adults aged >=18 years	%	Crude prevalence	36.1	NA	NA	35.1	37	3305	POINT (-76.21691302 36.87205539)	51710006200	HLTHOUT	BPHIGH	CrdPrv	High Blood Pressure
VA	Virginia	Norfolk	51710	51710004002	Health Outcomes	All teeth lost among adults aged >=65 years	%	Crude prevalence	6.8	NA	NA	4.3	11.9	3097	POINT (-76.30109372 36.85947243)	51710004002	HLTHOUT	TEETHLOST	CrdPrv	All Teeth Lost
VA	Virginia	Norfolk	51710	51710003600	Health Outcomes	Depression among adults aged >=18 years	%	Crude prevalence	17.8	NA	NA	17.1	18.7	1357	POINT (-76.28748476 36.86569697)	51710003600	HLTHOUT	DEPRESSION	CrdPrv	Depression
VA	Virginia	Norfolk	51710	51710004700	Prevention	Older adult women aged >=65 years who are up to date on a core set of clinical preventive services: Flu shot past year, PPV shot ever, Colorectal cancer screening, and Mammogram past 2 years	%	Crude prevalence	31.9	NA	NA	26.9	37.3	2768	POINT (-76.26708391 36.84592943)	51710004700	PREVENT	COREW	CrdPrv	Core preventive services for older women
VA	Virginia	Norfolk	51710	51710004200	Health Status	Mental health not good for >=14 days among adults aged >=18 years	%	Crude prevalence	25.6	NA	NA	23.3	27.7	1744	POINT (-76.27705907 36.8525619)	51710004200	HLTHSTAT	MHLTH	CrdPrv	Mental Health
VA	Virginia	Norfolk	51710	51710002200	Health Status	Fair or poor self-rated health status among adults aged >=18 years	%	Crude prevalence	12	NA	NA	10.4	13.8	1905	POINT (-76.28008644 36.89700155)	51710002200	HLTHSTAT	GHLTH	CrdPrv	General Health
VA	Virginia	Norfolk	51710	51710001600	Health Outcomes	All teeth lost among adults aged >=65 years	%	Crude prevalence	16.9	NA	NA	11.7	22.8	1678	POINT (-76.29253882 36.91607892)	51710001600	HLTHOUT	TEETHLOST	CrdPrv	All Teeth Lost
VA	Virginia	Norfolk	51710	51710004200	Prevention	Older adult men aged >=65 years who are up to date on a core set of clinical preventive services: Flu shot past year, PPV shot ever, Colorectal cancer screening	%	Crude prevalence	21.6	NA	NA	17.2	26.6	1744	POINT (-76.27705907 36.8525619)	51710004200	PREVENT	COREM	CrdPrv	Core preventive services for older men
VA	Virginia	Norfolk	51710	51710006000	Prevention	Older adult women aged >=65 years who are up to date on a core set of clinical preventive services: Flu shot past year, PPV shot ever, Colorectal cancer screening, and Mammogram past 2 years	%	Crude prevalence	34.9	NA	NA	30.3	39.8	3578	POINT (-76.24314779 36.88692542)	51710006000	PREVENT	COREW	CrdPrv	Core preventive services for older women
VA	Virginia	Norfolk	51710	51710002300	Health Outcomes	Current asthma among adults aged >=18 years	%	Crude prevalence	8.1	NA	NA	7.7	8.6	2028	POINT (-76.2984604 36.897845)	51710002300	HLTHOUT	CASTHMA	CrdPrv	Current Asthma
VA	Virginia	Norfolk	51710	51710005702	Prevention	Fecal occult blood test, sigmoidoscopy, or colonoscopy among adults aged 50-75 years	%	Crude prevalence	66.7	NA	NA	62.7	69.8	2602	POINT (-76.24971851 36.89818847)	51710005702	PREVENT	COLON_SCREEN	CrdPrv	Colorectal Cancer Screening
VA	Virginia	Norfolk	51710	51710006902	Health Risk Behaviors	Binge drinking among adults aged >=18 years	%	Crude prevalence	16.5	NA	NA	16	17.1	2734	POINT (-76.1995336 36.8386001)	51710006902	RISKBEH	BINGE	CrdPrv	Binge Drinking
VA	Virginia	Norfolk	51710	51710005601	Prevention	Visits to dentist or dental clinic among adults aged >=18 years	%	Crude prevalence	65.8	NA	NA	63.4	68.5	3996	POINT (-76.237204 36.92869688)	51710005601	PREVENT	DENTAL	CrdPrv	Dental Visit
VA	Virginia	Norfolk	51710	51710003501	Health Risk Behaviors	Current smoking among adults aged >=18 years	%	Crude prevalence	27.5	NA	NA	24.1	30.9	3419	POINT (-76.27659293 36.86156759)	51710003501	RISKBEH	CSMOKING	CrdPrv	Current Smoking
VA	Virginia	Norfolk	51710	51710004500	Health Outcomes	Depression among adults aged >=18 years	%	Crude prevalence	16.1	NA	NA	15	17.2	1374	POINT (-76.25055325 36.84960713)	51710004500	HLTHOUT	DEPRESSION	CrdPrv	Depression
VA	Virginia	Norfolk	51710	51710006604	Prevention	Cervical cancer screening among adult women aged 21-65 years	%	Crude prevalence	85	NA	NA	83.2	86.8	1892	POINT (-76.1961695 36.92156559)	51710006604	PREVENT	CERVICAL	CrdPrv	Cervical Cancer Screening
VA	Virginia	Norfolk	51710	51710000902	Health Outcomes	Chronic kidney disease among adults aged >=18 years	%	Crude prevalence	1	NA	NA	1	1.1	3541	POINT (-76.30202349 36.93784894)	51710000902	HLTHOUT	KIDNEY	CrdPrv	Chronic Kidney Disease
VA	Virginia	Norfolk	51710	51710002600	Health Outcomes	Cancer (excluding skin cancer) among adults aged >=18 years	%	Crude prevalence	1.5	NA	NA	1.5	1.6	3835	POINT (-76.29714751 36.8858584)	51710002600	HLTHOUT	CANCER	CrdPrv	Cancer (except skin)
VA	Virginia	Norfolk	51710	51710002400	Health Outcomes	Stroke among adults aged >=18 years	%	Crude prevalence	2.4	NA	NA	2.1	2.7	3461	POINT (-76.30969082 36.89706478)	51710002400	HLTHOUT	STROKE	CrdPrv	Stroke
VA	Virginia	Norfolk	51710	51710004002	Health Status	Mental health not good for >=14 days among adults aged >=18 years	%	Crude prevalence	12	NA	NA	10.7	13.5	3097	POINT (-76.30109372 36.85947243)	51710004002	HLTHSTAT	MHLTH	CrdPrv	Mental Health
VA	Virginia	Norfolk	51710	51710002800	Health Risk Behaviors	No leisure-time physical activity among adults aged >=18 years	%	Crude prevalence	21	NA	NA	19.2	22.9	4151	POINT (-76.28510779 36.88518571)	51710002800	RISKBEH	LPA	CrdPrv	Physical Inactivity
VA	Virginia	Norfolk	51710	51710006601	Prevention	Cervical cancer screening among adult women aged 21-65 years	%	Crude prevalence	86.8	NA	NA	85.1	88.6	723	POINT (-76.22959011 36.92290144)	51710006601	PREVENT	CERVICAL	CrdPrv	Cervical Cancer Screening
VA	Virginia	Norfolk	51710	51710003400	Prevention	Older adult men aged >=65 years who are up to date on a core set of clinical preventive services: Flu shot past year, PPV shot ever, Colorectal cancer screening	%	Crude prevalence	27.3	NA	NA	21.9	33.5	2068	POINT (-76.26703827 36.86517359)	51710003400	PREVENT	COREM	CrdPrv	Core preventive services for older men
VA	Virginia	Norfolk	51710	51710005702	Health Outcomes	Cancer (excluding skin cancer) among adults aged >=18 years	%	Crude prevalence	7.1	NA	NA	6.7	7.4	2602	POINT (-76.24971851 36.89818847)	51710005702	HLTHOUT	CANCER	CrdPrv	Cancer (except skin)
VA	Virginia	Norfolk	51710	51710002200	Prevention	Visits to doctor for routine checkup within the past year among adults aged >=18 years	%	Crude prevalence	81	NA	NA	80.4	81.6	1905	POINT (-76.28008644 36.89700155)	51710002200	PREVENT	CHECKUP	CrdPrv	Annual Checkup
VA	Virginia	Norfolk	51710	51710005903	Prevention	Cervical cancer screening among adult women aged 21-65 years	%	Crude prevalence	83.8	NA	NA	82.3	85.3	1623	POINT (-76.22241485 36.87803636)	51710005903	PREVENT	CERVICAL	CrdPrv	Cervical Cancer Screening
VA	Virginia	Norfolk	51710	51710006606	Health Status	Fair or poor self-rated health status among adults aged >=18 years	%	Crude prevalence	19.1	NA	NA	17.1	21.4	4177	POINT (-76.22590948 36.90958277)	51710006606	HLTHSTAT	GHLTH	CrdPrv	General Health
VA	Virginia	Norfolk	51710	51710001500	Health Risk Behaviors	Sleeping less than 7 hours among adults aged >=18 years	%	Crude prevalence	34.1	NA	NA	32.5	36.1	1995	POINT (-76.28375154 36.91302891)	51710001500	RISKBEH	SLEEP	CrdPrv	Sleep <7 hours
VA	Virginia	Norfolk	51710	51710002000	Prevention	Visits to dentist or dental clinic among adults aged >=18 years	%	Crude prevalence	74.2	NA	NA	70.5	76.7	1320	POINT (-76.26147458 36.89686213)	51710002000	PREVENT	DENTAL	CrdPrv	Dental Visit
VA	Virginia	Norfolk	51710	51710005800	Health Outcomes	High cholesterol among adults aged >=18 years who have been screened in the past 5 years	%	Crude prevalence	26.3	NA	NA	25.5	27.2	4591	POINT (-76.23866298 36.90781786)	51710005800	HLTHOUT	HIGHCHOL	CrdPrv	High Cholesterol
VA	Virginia	Norfolk	51710	51710000500	Prevention	Visits to doctor for routine checkup within the past year among adults aged >=18 years	%	Crude prevalence	77.2	NA	NA	76.3	78.1	3181	POINT (-76.26320561 36.94746492)	51710000500	PREVENT	CHECKUP	CrdPrv	Annual Checkup
[truncated: 713 more rows]
