# Supplementary material for: Estimating the Health Effects of Adding Bicycle and Pedestrian Paths at the Census Tract Level: Multiple Model Comparison
Source: JMIR Public Health Surveill. 2022 Aug 24;8(8):e37379. doi: 10.2196/37379 (PMC9453587; doi:10.2196/37379)
Supplement: Multimedia Appendix 2 [file publichealth_v8i8e37379_app2.zip › appendix_2/norfolk/2011/2011_500_Cities.xlsx]

## Sheet: Sheet1
StateAbbr	PlaceName	PlaceFIPS	CensusTract	Place_TractID	Population2010	ACCESS2_CrudePrev	ACCESS2_Crude95CI	ARTHRITIS_CrudePrev	ARTHRITIS_Crude95CI	BINGE_CrudePrev	BINGE_Crude95CI	BPHIGH_CrudePrev	BPHIGH_Crude95CI	BPMED_CrudePrev	BPMED_Crude95CI	CANCER_CrudePrev	CANCER_Crude95CI	CASTHMA_CrudePrev	CASTHMA_Crude95CI	CHD_CrudePrev	CHD_Crude95CI	CHECKUP_CrudePrev	CHECKUP_Crude95CI	CHOLSCREEN_CrudePrev	CHOLSCREEN_Crude95CI	COLON_SCREEN_CrudePrev	COLON_SCREEN_Crude95CI	COPD_CrudePrev	COPD_Crude95CI	COREM_CrudePrev	COREM_Crude95CI	COREW_CrudePrev	COREW_Crude95CI	CSMOKING_CrudePrev	CSMOKING_Crude95CI	DENTAL_CrudePrev	DENTAL_Crude95CI	DIABETES_CrudePrev	DIABETES_Crude95CI	HIGHCHOL_CrudePrev	HIGHCHOL_Crude95CI	KIDNEY_CrudePrev	KIDNEY_Crude95CI	LPA_CrudePrev	LPA_Crude95CI	MAMMOUSE_CrudePrev	MAMMOUSE_Crude95CI	MHLTH_CrudePrev	MHLTH_Crude95CI
VA	Norfolk	5157000	51710006603	5157000-51710006603	2400	15.6	(13.4, 18.0)	29.4	(28.2, 30.5)	16.7	(16.1, 17.3)	32.8	(31.6, 34.0)	79.7	(78.8, 80.6)	6.9	( 6.6, 7.3)	8.7	( 8.2, 9.2)	7.2	( 6.7, 8.0)	76.1	(75.2, 76.9)	80	(78.4, 81.7)	65.7	(62.2, 68.8)	7.4	( 6.5, 8.3)	37.7	(31.8, 43.2)	35.3	(30.0, 40.3)	20.9	(18.3, 23.5)	68.6	(65.1, 72.1)	10.3	( 9.7, 11.0)	40	(38.9, 41.2)	2.8	( 2.5, 3.0)	25.1	(22.6, 27.6)	79.7	(76.4, 82.6)	10.8	( 9.8, 12.0)
VA	Norfolk	5157000	51710003200	5157000-51710003200	2642	21.8	(19.1, 24.7)	26.9	(25.9, 27.9)	15.1	(14.5, 15.6)	37.6	(36.4, 38.9)	78.1	(77.1, 79.0)	4.6	( 4.4, 4.8)	10.5	( 9.9, 11.1)	5.8	( 5.4, 6.3)	78.2	(77.4, 79.0)	75.5	(73.5, 77.5)	62	(58.6, 65.1)	7	( 6.2, 7.7)	29.7	(25.7, 34.2)	28.1	(24.1, 32.4)	25.1	(22.6, 27.9)	57.6	(54.2, 61.0)	13.1	(12.4, 13.8)	35.9	(34.8, 37.2)	2.7	( 2.5, 2.9)	29.3	(26.9, 31.7)	82.5	(79.9, 84.8)	13	(12.0, 14.1)
VA	Norfolk	5157000	51710001700	5157000-51710001700	2246	16.7	(13.9, 19.5)	28.2	(26.8, 29.7)	15	(14.6, 15.5)	33.9	(32.6, 35.1)	79	(77.9, 80.0)	7	( 6.5, 7.5)	9.2	( 8.7, 9.9)	7.2	( 6.3, 8.4)	77.8	(77.1, 78.6)	77.2	(75.3, 78.9)	64.9	(61.0, 68.2)	6.7	( 5.6, 8.3)	38.2	(30.5, 45.1)	32.1	(25.1, 38.5)	18.4	(15.9, 20.9)	67.4	(63.1, 71.2)	10	( 9.1, 11.0)	37.1	(35.9, 38.3)	2.7	( 2.4, 3.0)	24.5	(21.6, 27.9)	80.9	(77.5, 83.5)	10.5	( 9.4, 11.8)
VA	Norfolk	5157000	51710004600	5157000-51710004600	2193	30.8	(25.8, 35.9)	30.1	(28.7, 31.6)	11.5	(10.9, 12.1)	41.5	(39.8, 43.2)	79	(77.8, 80.1)	4.5	( 4.2, 4.7)	13.4	(12.2, 14.7)	6.8	( 6.2, 7.6)	79.1	(77.9, 80.1)	72.8	(70.0, 75.4)	54.2	(49.3, 59.1)	9.5	( 8.0, 10.8)	25.2	(20.4, 30.5)	22.9	(18.3, 27.8)	31.1	(27.1, 34.7)	44.7	(39.6, 49.8)	16.3	(15.1, 17.4)	35.5	(34.0, 37.1)	3.1	( 2.8, 3.4)	37.7	(34.1, 41.5)	79.3	(75.1, 82.7)	17.2	(15.2, 19.4)
VA	Norfolk	5157000	51710005100	5157000-51710005100	4522	30.3	(25.9, 35.3)	29.9	(28.6, 31.1)	11.5	(10.9, 12.2)	43	(41.3, 44.6)	79.2	(78.1, 80.4)	4.4	( 4.1, 4.7)	13	(12.0, 14.1)	6.7	( 6.1, 7.3)	79.4	(78.3, 80.5)	71.4	(68.6, 74.3)	54.4	(49.5, 58.8)	9	( 7.9, 10.3)	25	(19.9, 30.4)	21.9	(17.6, 26.4)	29.9	(26.2, 33.8)	45.4	(41.1, 50.0)	16.3	(15.3, 17.4)	36.3	(34.7, 37.9)	3.2	( 2.9, 3.5)	37	(33.4, 40.2)	80.3	(76.5, 83.6)	16.6	(14.9, 18.4)
VA	Norfolk	5157000	51710006607	5157000-51710006607	3030	15.7	(13.7, 17.6)	28	(27.0, 29.0)	15.1	(14.6, 15.5)	34.4	(33.4, 35.4)	79.9	(79.2, 80.6)	6.3	( 6.1, 6.6)	8.6	( 8.2, 9.1)	6.5	( 6.0, 7.0)	78.2	(77.5, 78.8)	80.1	(78.8, 81.4)	66.2	(63.3, 68.8)	6.4	( 5.7, 7.2)	36.3	(30.8, 41.2)	35.3	(31.2, 39.7)	19.5	(17.5, 21.4)	68.1	(65.5, 70.6)	11	(10.4, 11.6)	39	(38.1, 40.0)	2.7	( 2.6, 2.9)	25.5	(23.5, 27.4)	81.4	(79.0, 83.6)	10.2	( 9.4, 11.1)
VA	Norfolk	5157000	51710004100	5157000-51710004100	2029	43.1	(36.6, 49.4)	31.3	(29.8, 32.9)	9	( 8.3, 9.8)	43.1	(41.2, 45.1)	77	(75.5, 78.5)	3.6	( 3.4, 3.9)	16.6	(15.0, 18.6)	6.3	( 5.7, 6.9)	77.2	(75.7, 78.7)	64.5	(60.5, 68.3)	42.2	(36.9, 47.6)	12.7	(11.1, 14.4)	21.6	(16.4, 27.2)	16.7	(12.9, 20.7)	39.2	(34.1, 44.5)	31.7	(26.6, 36.8)	17.6	(16.3, 18.7)	35.5	(33.5, 37.7)	3.1	( 2.8, 3.5)	46.3	(41.7, 50.8)	74.8	(69.9, 79.4)	23.5	(20.7, 26.6)
VA	Norfolk	5157000	51710005702	5157000-51710005702	2602	17	(14.2, 19.8)	30.9	(29.6, 32.3)	13.6	(13.2, 14.1)	43.3	(42.0, 44.6)	83.4	(82.6, 84.1)	6.2	( 5.9, 6.6)	9.7	( 9.1, 10.4)	7.5	( 6.8, 8.2)	81.8	(81.1, 82.4)	80.4	(78.9, 82.1)	66.6	(62.6, 70.1)	6.7	( 5.8, 7.6)	31.1	(26.0, 36.4)	30	(24.7, 35.0)	19.4	(16.8, 22.1)	63.8	(59.9, 67.6)	15.4	(14.3, 16.6)	38.7	(37.6, 39.9)	3.3	( 3.0, 3.6)	27.6	(25.0, 30.5)	84.5	(81.7, 86.7)	10.7	( 9.6, 11.9)
VA	Norfolk	5157000	51710002400	5157000-51710002400	3461	8.5	( 6.5, 11.2)	21.8	(20.5, 23.4)	19.8	(19.0, 20.6)	26.8	(25.4, 28.1)	75.4	(74.1, 76.7)	5.9	( 5.6, 6.2)	7.8	( 7.3, 8.5)	4.6	( 4.1, 5.2)	74.9	(73.8, 76.0)	76.6	(74.1, 79.0)	71.8	(67.6, 74.8)	4.3	( 3.5, 5.4)	42.3	(35.7, 48.1)	40.9	(35.0, 46.1)	13.6	(10.6, 17.2)	80.3	(76.4, 83.6)	6.2	( 5.6, 6.9)	36.6	(35.2, 38.1)	2	( 1.8, 2.3)	15.1	(12.8, 17.9)	82.9	(78.8, 85.8)	8.1	( 6.9, 9.6)
VA	Norfolk	5157000	51710000700	5157000-51710000700	2864	13.8	(11.9, 15.7)	23.9	(22.7, 24.9)	19.6	(19.0, 20.3)	27	(25.9, 28.1)	74.6	(73.5, 75.7)	5.6	( 5.4, 5.9)	8.6	( 8.1, 9.1)	5.2	( 4.6, 5.7)	75	(74.1, 75.9)	77.8	(75.9, 79.6)	67.5	(63.7, 70.6)	5.6	( 4.9, 6.4)	39	(33.4, 44.5)	37.5	(31.9, 42.9)	20.1	(17.4, 22.8)	72	(68.7, 75.0)	7.8	( 7.2, 8.3)	35	(33.9, 36.2)	2.2	( 2.0, 2.4)	21.1	(19.0, 23.2)	81.6	(78.4, 84.3)	10.4	( 9.5, 11.5)
VA	Norfolk	5157000	51710003700	5157000-51710003700	2166	11.7	( 9.2, 14.7)	16.7	(15.8, 17.8)	22.8	(21.8, 23.9)	21.1	(20.1, 22.1)	66.9	(65.3, 68.5)	4.1	( 3.9, 4.3)	8	( 7.6, 8.6)	3.2	( 2.9, 3.6)	70.8	(69.5, 72.0)	69.3	(65.7, 72.6)	68.8	(65.5, 71.7)	3.8	( 3.3, 4.5)	41.3	(35.9, 46.6)	38.1	(32.8, 42.9)	16.7	(13.2, 20.8)	75.3	(70.7, 78.7)	4.9	( 4.6, 5.4)	30	(28.7, 31.5)	1.6	( 1.5, 1.7)	15.5	(13.5, 18.0)	82.3	(79.2, 84.7)	9.1	( 7.9, 10.6)
VA	Norfolk	5157000	51710005500	5157000-51710005500	2855	21.9	(20.0, 23.8)	24.8	(24.1, 25.5)	17.1	(16.6, 17.6)	30.8	(29.8, 31.8)	74.4	(73.5, 75.3)	4.5	( 4.4, 4.7)	9.8	( 9.4, 10.3)	5.2	( 4.9, 5.5)	73.9	(73.2, 74.6)	73.9	(72.3, 75.6)	58.2	(55.4, 60.8)	7	( 6.4, 7.5)	34.4	(29.8, 39.0)	30.8	(27.0, 34.4)	26.9	(24.9, 28.9)	59.1	(56.8, 61.5)	10.1	( 9.6, 10.5)	35.4	(34.4, 36.4)	2.4	( 2.3, 2.6)	28.8	(27.2, 30.4)	79.5	(76.8, 81.8)	13.4	(12.6, 14.2)
VA	Norfolk	5157000	51710001300	5157000-51710001300	2378	20.5	(17.8, 23.5)	19.1	(18.3, 19.8)	18.8	(18.1, 19.5)	26.7	(25.8, 27.7)	69.9	(68.7, 71.0)	3.6	( 3.5, 3.7)	9.7	( 9.2, 10.3)	3.9	( 3.6, 4.1)	73.9	(72.9, 74.8)	67.7	(65.1, 70.1)	61.7	(58.8, 64.4)	5	( 4.5, 5.6)	33.6	(29.3, 37.8)	31.5	(27.8, 35.3)	22.9	(20.2, 25.5)	62.9	(59.1, 66.2)	8	( 7.5, 8.4)	30.7	(29.7, 31.8)	2	( 1.8, 2.1)	24	(21.8, 26.3)	81.4	(78.9, 83.7)	12.1	(11.0, 13.3)
VA	Norfolk	5157000	51710007002	5157000-51710007002	3559	19	(16.2, 22.1)	32.3	(31.0, 33.5)	13	(12.5, 13.5)	42.9	(41.7, 44.0)	82.9	(82.2, 83.7)	6.5	( 6.2, 6.8)	10.2	( 9.6, 10.9)	7.9	( 7.3, 8.7)	81	(80.3, 81.6)	80	(78.3, 81.4)	66	(62.5, 69.1)	7.9	( 7.0, 9.0)	31.2	(26.6, 36.1)	30.5	(26.4, 34.8)	21.3	(18.8, 24.0)	61.2	(57.4, 65.0)	15.5	(14.5, 16.4)	40.2	(39.1, 41.4)	3.3	( 3.0, 3.5)	29.1	(26.3, 31.8)	81.8	(79.0, 84.2)	11.7	(10.5, 12.9)
VA	Norfolk	5157000	51710006200	5157000-51710006200	3305	18.7	(16.9, 20.6)	26.7	(25.9, 27.4)	16.5	(15.9, 17.0)	33.3	(32.4, 34.3)	77.6	(76.8, 78.4)	5.5	( 5.3, 5.7)	9.4	( 9.0, 9.9)	6	( 5.6, 6.4)	76.4	(75.7, 77.0)	76.7	(75.1, 78.3)	63.2	(60.5, 65.6)	6.8	( 6.2, 7.3)	35.6	(31.1, 40.6)	31.6	(28.1, 35.2)	23.3	(21.3, 25.3)	63	(60.3, 65.5)	10.9	(10.4, 11.3)	36.5	(35.6, 37.5)	2.6	( 2.5, 2.8)	27.1	(25.2, 28.9)	80.9	(78.5, 82.8)	11.9	(11.1, 12.8)
VA	Norfolk	5157000	51710002000	5157000-51710002000	1320	13.8	(11.8, 15.9)	30.1	(28.9, 31.2)	16.5	(16.0, 17.1)	34.1	(33.0, 35.2)	80.7	(79.9, 81.4)	7.5	( 7.2, 7.8)	8.6	( 8.2, 9.1)	7.3	( 6.7, 8.0)	77.1	(76.3, 77.9)	80.6	(79.0, 82.1)	67	(63.5, 69.9)	7	( 6.2, 7.8)	38.4	(33.8, 43.2)	34	(30.0, 37.7)	19	(16.3, 21.6)	71	(67.9, 73.9)	10.1	( 9.4, 10.7)	39.7	(38.6, 40.8)	2.9	( 2.7, 3.1)	23.7	(21.5, 26.1)	80.4	(77.4, 83.0)	10.2	( 9.3, 11.2)
VA	Norfolk	5157000	51710006400	5157000-51710006400	3277	21.2	(18.0, 24.7)	32	(30.6, 33.4)	12.6	(12.2, 13.1)	43.5	(42.2, 44.8)	82.4	(81.6, 83.2)	5.8	( 5.5, 6.1)	10.8	(10.1, 11.6)	7.7	( 7.0, 8.4)	80.4	(79.7, 81.1)	79	(77.2, 80.7)	61.7	(57.7, 65.5)	8.3	( 7.3, 9.6)	29.1	(24.1, 33.8)	27.2	(23.0, 31.5)	23.8	(20.9, 26.9)	57.1	(53.1, 61.5)	16.2	(15.0, 17.4)	39.5	(38.2, 40.7)	3.2	( 2.9, 3.4)	31.2	(27.9, 34.2)	82.2	(79.1, 85.0)	12.9	(11.5, 14.4)
VA	Norfolk	5157000	51710004700	5157000-51710004700	2768	19.6	(14.5, 27.1)	7.2	( 6.7, 7.8)	20.8	(18.7, 22.8)	15.4	(13.2, 17.6)	40.4	(37.9, 43.3)	1.2	( 1.1, 1.3)	11.3	(10.2, 13.1)	1.2	( 1.1, 1.3)	77.4	(74.9, 79.6)	52.7	(43.9, 61.4)	65.4	(61.8, 68.3)	2.4	( 1.9, 3.0)	29.9	(24.5, 35.3)	29.3	(25.0, 33.7)	18.8	(13.9, 24.2)	65.4	(56.3, 72.1)	3.2	( 2.9, 3.5)	14.3	(12.6, 16.4)	1.1	( 0.9, 1.3)	18.3	(14.6, 23.2)	85.9	(83.3, 88.1)	11.9	( 9.9, 14.8)
VA	Norfolk	5157000	51710000300	5157000-51710000300	2985	17	(14.5, 19.7)	27.1	(25.8, 28.4)	16.9	(16.3, 17.5)	32	(30.8, 33.0)	77.3	(76.3, 78.3)	5.9	( 5.6, 6.2)	9.4	( 8.8, 10.0)	6.4	( 5.8, 7.1)	75.2	(74.3, 76.0)	77	(75.3, 78.6)	62.9	(58.5, 66.6)	7.2	( 6.2, 8.5)	37.5	(31.2, 43.1)	33.8	(28.3, 39.2)	22	(19.2, 25.1)	66.1	(62.2, 69.9)	9.9	( 9.1, 10.7)	38	(36.8, 39.1)	2.6	( 2.4, 2.8)	24.8	(22.1, 27.4)	79.8	(76.3, 83.0)	11.8	(10.5, 13.1)
VA	Norfolk	5157000	51710004800	5157000-51710004800	1402	49.4	(43.0, 56.1)	32	(30.4, 33.6)	8.8	( 8.0, 9.5)	44.5	(42.4, 46.7)	76.7	(75.1, 78.4)	3.5	( 3.3, 3.8)	17.5	(15.6, 19.5)	6.9	( 6.3, 7.6)	76.2	(74.6, 77.8)	63.1	(59.1, 67.2)	38.4	(33.6, 43.1)	14.2	(12.2, 16.3)	20.4	(15.0, 26.7)	15.4	(11.5, 19.5)	43.4	(38.3, 48.1)	26.3	(22.3, 31.2)	18.8	(17.6, 20.1)	36	(34.0, 38.1)	3.3	( 2.9, 3.7)	50.4	(45.8, 54.6)	72.2	(66.7, 77.1)	25.6	(22.6, 28.7)
VA	Norfolk	5157000	51710001400	5157000-51710001400	2470	15.9	(13.8, 18.1)	33.3	(32.0, 34.5)	14	(13.5, 14.5)	38.6	(37.4, 39.7)	83.3	(82.6, 84.0)	8	( 7.6, 8.4)	9.1	( 8.7, 9.6)	8.2	( 7.5, 8.8)	79.1	(78.5, 79.9)	81.1	(79.7, 82.5)	66.9	(63.8, 69.6)	7.9	( 6.8, 8.9)	36.5	(31.3, 41.2)	33.1	(28.8, 37.5)	18.8	(16.5, 21.3)	67.5	(64.4, 70.6)	12.6	(11.8, 13.4)	41.5	(40.4, 42.7)	3.2	( 2.9, 3.5)	26.8	(24.5, 29.2)	79.9	(77.2, 82.3)	10.5	( 9.5, 11.4)
VA	Norfolk	5157000	51710003300	5157000-51710003300	2651	21.7	(18.6, 25.1)	29.1	(27.9, 30.4)	13.6	(13.1, 14.1)	40.2	(38.9, 41.4)	80.2	(79.3, 81.0)	5.1	( 4.8, 5.3)	11.1	(10.4, 11.9)	6.5	( 6.0, 7.0)	80.3	(79.5, 81.0)	77.9	(76.1, 79.5)	62.9	(58.8, 66.6)	7.4	( 6.6, 8.4)	29.7	(25.0, 34.3)	28.1	(24.5, 32.4)	24.5	(21.6, 27.3)	56.9	(52.9, 60.7)	14.7	(13.8, 15.4)	36.4	(35.2, 37.5)	2.9	( 2.7, 3.2)	30.2	(27.6, 33.0)	82.8	(79.6, 85.5)	13.2	(12.0, 14.5)
VA	Norfolk	5157000	51710006602	5157000-51710006602	2441	14.4	(12.1, 17.0)	28.6	(27.3, 29.9)	17.7	(17.0, 18.4)	30.6	(29.4, 31.9)	78.9	(77.9, 79.8)	6.9	( 6.6, 7.3)	8.7	( 8.2, 9.4)	6.8	( 6.2, 7.4)	75.9	(74.9, 76.7)	80.4	(78.7, 82.1)	66.3	(62.3, 69.9)	7.1	( 6.1, 8.1)	38.6	(32.4, 44.4)	36.2	(31.3, 41.7)	20.6	(17.9, 23.5)	70.6	(66.9, 74.0)	9.4	( 8.7, 10.1)	38.7	(37.5, 40.0)	2.6	( 2.4, 2.9)	23.7	(21.2, 26.3)	80.2	(76.6, 83.0)	10.7	( 9.6, 12.0)
VA	Norfolk	5157000	51710002300	5157000-51710002300	2028	9.1	( 7.5, 10.9)	22.1	(20.8, 23.4)	19.7	(19.0, 20.4)	26.4	(25.2, 27.6)	75.1	(73.7, 76.4)	5.8	( 5.5, 6.1)	7.8	( 7.4, 8.2)	4.5	( 4.0, 5.1)	75	(74.0, 75.9)	76.7	(74.3, 79.0)	71.8	(68.3, 74.3)	4.5	( 3.7, 5.2)	42.2	(36.6, 47.6)	40.4	(34.8, 45.4)	14.4	(11.8, 17.4)	79.2	(76.1, 82.0)	6.5	( 5.9, 7.1)	36.3	(34.9, 37.6)	2	( 1.8, 2.1)	15.9	(13.8, 18.1)	83	(79.9, 85.4)	8.3	( 7.3, 9.5)
VA	Norfolk	5157000	51710002800	5157000-51710002800	4151	10.9	( 9.4, 12.6)	23.4	(22.6, 24.1)	18.4	(17.9, 18.9)	31.5	(30.8, 32.3)	77.8	(77.2, 78.5)	5.5	( 5.4, 5.7)	8.3	( 8.0, 8.6)	5	( 4.7, 5.3)	76.4	(75.8, 77.1)	76.9	(75.3, 78.5)	70.3	(68.2, 72.2)	4.6	( 4.1, 5.2)	37	(34.0, 40.0)	35.3	(32.2, 37.9)	15.6	(13.7, 17.8)	75.1	(72.7, 77.4)	8.7	( 8.3, 9.2)	36	(35.1, 36.9)	2.3	( 2.2, 2.4)	18.2	(16.7, 19.8)	84	(82.2, 85.6)	8.8	( 8.0, 9.6)
VA	Norfolk	5157000	51710006606	5157000-51710006606	4177	17.1	(14.9, 19.2)	25.3	(24.3, 26.2)	16.3	(15.8, 16.8)	32.4	(31.4, 33.2)	77.5	(76.6, 78.3)	5.7	( 5.4, 5.9)	8.9	( 8.5, 9.4)	5.8	( 5.4, 6.3)	76.9	(76.2, 77.6)	75.1	(73.3, 76.7)	65.9	(62.8, 68.7)	6	( 5.3, 6.7)	36.7	(31.8, 41.3)	34.1	(29.7, 38.6)	19.4	(17.0, 21.7)	67.4	(64.3, 70.4)	9.8	( 9.3, 10.4)	37	(36.0, 38.0)	2.5	( 2.3, 2.7)	24	(21.8, 26.1)	81.2	(78.8, 83.5)	10.5	( 9.6, 11.5)
VA	Norfolk	5157000	51710004002	5157000-51710004002	3097	9.5	( 7.9, 12.4)	22.4	(21.5, 23.4)	18.5	(17.9, 19.2)	29.1	(28.1, 30.1)	76.8	(75.7, 77.9)	6.3	( 6.0, 6.7)	7.7	( 7.3, 8.1)	5.1	( 4.7, 5.6)	74.8	(73.9, 75.7)	74.2	(71.7, 76.7)	71.4	(69.0, 73.2)	4.2	( 3.6, 4.9)	43	(38.1, 47.6)	37.7	(33.7, 41.2)	12.6	(10.5, 15.5)	78.3	(75.3, 80.5)	6.6	( 6.1, 7.1)	36.3	(35.1, 37.6)	2.2	( 2.0, 2.4)	15.5	(14.0, 17.4)	82.7	(80.4, 84.7)	7.7	( 6.8, 8.7)
VA	Norfolk	5157000	51710005701	5157000-51710005701	4663	28.1	(25.7, 30.6)	27.1	(26.4, 27.8)	13.8	(13.4, 14.2)	38	(37.1, 38.9)	77.1	(76.4, 77.9)	4.3	( 4.1, 4.5)	11.2	(10.7, 11.8)	6	( 5.6, 6.4)	76.3	(75.7, 76.8)	71.6	(70.1, 73.0)	54.3	(51.2, 57.1)	7.9	( 7.2, 8.6)	27.9	(24.4, 32.1)	24.2	(20.8, 27.8)	27.5	(25.3, 29.5)	50.6	(47.8, 53.4)	13.8	(13.3, 14.5)	35.9	(35.0, 36.8)	2.7	( 2.6, 2.9)	33.2	(31.2, 35.2)	80	(77.3, 82.0)	14.9	(14.0, 15.9)
VA	Norfolk	5157000	51710000600	5157000-51710000600	4327	20.9	(18.6, 23.4)	22.1	(21.2, 22.9)	18.3	(17.7, 18.9)	27.8	(26.8, 28.8)	71.2	(70.1, 72.3)	4.2	( 4.1, 4.4)	10	( 9.4, 10.6)	4.6	( 4.2, 5.0)	73.6	(72.8, 74.4)	71.1	(69.1, 73.2)	60	(56.3, 63.1)	6.2	( 5.6, 6.9)	35	(30.0, 39.8)	32.6	(27.9, 37.2)	25.2	(22.7, 27.6)	61.5	(58.4, 64.6)	8.3	( 7.8, 8.8)	32.9	(31.8, 34.0)	2.2	( 2.1, 2.3)	25.8	(23.8, 27.8)	79.5	(76.2, 82.2)	13.1	(12.0, 14.1)
VA	Norfolk	5157000	51710002700	5157000-51710002700	2900	31.4	(28.0, 34.8)	30.3	(29.3, 31.3)	12.4	(11.9, 12.9)	41.4	(40.4, 42.6)	79.3	(78.4, 80.1)	4.5	( 4.3, 4.7)	12.5	(11.8, 13.3)	7.5	( 7.0, 8.0)	77.6	(76.8, 78.4)	72.8	(70.9, 74.7)	52.5	(48.7, 56.5)	9.8	( 8.8, 10.7)	25	(21.0, 29.2)	22.2	(18.8, 26.0)	31.2	(28.2, 34.1)	44.1	(40.6, 47.6)	17.2	(16.4, 17.9)	36.8	(35.7, 37.9)	3	( 2.8, 3.2)	37.6	(34.9, 40.1)	79.4	(76.1, 82.3)	16.7	(15.4, 18.1)
VA	Norfolk	5157000	51710005903	5157000-51710005903	1623	18.1	(16.4, 20.1)	24.7	(23.9, 25.4)	17.1	(16.6, 17.5)	30.8	(29.9, 31.7)	75.7	(74.8, 76.5)	4.9	( 4.7, 5.1)	9.3	( 8.8, 9.7)	5.2	( 4.9, 5.6)	76.7	(76.0, 77.2)	77.9	(76.4, 79.3)	63.7	(61.1, 66.1)	6.1	( 5.6, 6.7)	35.5	(31.2, 39.6)	35.5	(31.6, 39.3)	23	(21.0, 24.9)	64.4	(61.9, 66.8)	10.2	( 9.8, 10.7)	35.2	(34.3, 36.1)	2.3	( 2.2, 2.5)	26.1	(24.4, 27.7)	81.5	(79.5, 83.5)	11.5	(10.8, 12.3)
VA	Norfolk	5157000	51710006501	5157000-51710006501	2692	25.5	(22.2, 28.8)	23	(22.0, 24.0)	17.2	(16.5, 17.8)	29.7	(28.7, 30.7)	71.2	(70.1, 72.3)	3.8	( 3.7, 4.0)	10.7	(10.1, 11.3)	4.9	( 4.5, 5.4)	71.4	(70.4, 72.4)	68.1	(66.2, 70.4)	55.2	(51.2, 59.1)	7.5	( 6.7, 8.4)	31	(24.3, 37.9)	29.1	(24.0, 34.5)	28.8	(25.7, 31.8)	54.8	(50.9, 58.4)	9.5	( 8.9, 10.1)	34.4	(33.2, 35.5)	2.2	( 2.0, 2.3)	28.9	(26.4, 31.4)	76.3	(72.7, 79.5)	15	(13.7, 16.4)
VA	Norfolk	5157000	51710000202	5157000-51710000202	3869	18.6	(16.2, 21.1)	25.3	(24.3, 26.3)	17.6	(17.0, 18.2)	29	(27.9, 30.1)	74.6	(73.5, 75.6)	5.2	( 5.0, 5.5)	9.5	( 9.0, 10.1)	5.6	( 5.2, 6.1)	73.7	(72.8, 74.6)	74.9	(72.9, 76.8)	60.7	(56.8, 64.1)	7	( 6.2, 7.7)	36.7	(31.3, 42.0)	31.5	(26.5, 36.7)	24.2	(21.3, 27.1)	63.9	(60.6, 67.1)	9.1	( 8.6, 9.6)	35.6	(34.4, 36.8)	2.3	( 2.1, 2.5)	25.6	(23.2, 27.8)	79.1	(75.5, 82.0)	12.5	(11.4, 13.7)
VA	Norfolk	5157000	51710005902	5157000-51710005902	3907	21.3	(18.8, 23.9)	25.8	(24.9, 26.7)	15.9	(15.4, 16.4)	32.6	(31.5, 33.6)	76	(75.1, 76.8)	4.8	( 4.7, 5.0)	10	( 9.5, 10.5)	5.7	( 5.3, 6.1)	75.2	(74.4, 75.9)	74.7	(72.9, 76.2)	58.6	(55.6, 61.5)	7.2	( 6.5, 7.9)	32.8	(28.5, 37.2)	31.4	(27.0, 35.5)	25.3	(22.9, 27.6)	59.5	(56.3, 62.3)	10.9	(10.3, 11.4)	36.4	(35.4, 37.4)	2.5	( 2.4, 2.7)	28.6	(26.5, 30.7)	79.2	(76.5, 81.5)	13.1	(12.1, 14.1)
VA	Norfolk	5157000	51710003600	5157000-51710003600	1357	10.6	( 8.8, 12.8)	20	(19.3, 20.8)	21.4	(20.8, 21.9)	26.7	(25.9, 27.4)	74.7	(73.7, 75.6)	5.5	( 5.3, 5.7)	7.5	( 7.2, 7.9)	4.4	( 4.1, 4.9)	74.2	(73.4, 74.9)	73.4	(71.5, 75.4)	73.6	(71.1, 75.4)	3.8	( 3.4, 4.3)	40.2	(36.3, 43.8)	37.4	(33.2, 41.0)	14	(11.7, 16.6)	77.3	(74.5, 79.6)	6.6	( 6.2, 7.0)	33.2	(32.3, 34.1)	2	( 1.9, 2.2)	15.6	(14.2, 17.2)	83.8	(81.7, 85.5)	7.8	( 7.0, 8.7)
VA	Norfolk	5157000	51710004900	5157000-51710004900	3930	14.3	(10.8, 18.6)	19.9	(18.8, 21.1)	20.9	(20.1, 21.8)	28.5	(27.3, 29.6)	71.5	(70.2, 72.8)	4.8	( 4.6, 5.0)	7.9	( 7.3, 8.6)	4.6	( 4.2, 5.2)	75	(73.8, 76.1)	74.7	(72.3, 77.0)	68.7	(64.6, 72.4)	4.6	( 3.9, 5.5)	39.7	(33.1, 46.0)	38.5	(31.8, 44.4)	18.5	(14.8, 22.7)	70.3	(64.9, 74.8)	7.5	( 6.9, 8.2)	33	(31.9, 34.2)	2	( 1.8, 2.2)	18.8	(16.1, 21.7)	81.2	(76.9, 84.4)	9	( 7.8, 10.6)
VA	Norfolk	5157000	51710000100	5157000-51710000100	2356	16.4	(14.1, 18.8)	23.9	(23.0, 25.0)	18.5	(18.0, 19.2)	28.6	(27.6, 29.6)	74.2	(73.2, 75.3)	5.2	( 5.0, 5.5)	9	( 8.6, 9.5)	5.2	( 4.8, 5.7)	74.5	(73.6, 75.3)	75.4	(73.5, 77.4)	64.6	(60.8, 67.9)	6.1	( 5.4, 6.9)	37.1	(31.2, 43.2)	34.7	(29.5, 40.2)	21.5	(18.6, 24.2)	67.7	(64.3, 70.7)	8.5	( 8.1, 9.1)	35.4	(34.3, 36.5)	2.2	( 2.1, 2.4)	22.8	(20.6, 24.9)	80.2	(77.1, 83.1)	11.2	(10.2, 12.3)
VA	Norfolk	5157000	51710006901	5157000-51710006901	3384	21.9	(19.3, 24.8)	25.8	(24.9, 26.7)	14.8	(14.3, 15.2)	35	(33.8, 35.9)	77.2	(76.3, 78.1)	4.7	( 4.5, 4.9)	10.2	( 9.7, 10.9)	5.5	( 5.2, 5.9)	77.1	(76.4, 77.8)	73.8	(71.9, 75.7)	60.9	(57.9, 63.9)	6.8	( 6.2, 7.4)	32.1	(27.8, 36.3)	30.1	(26.8, 33.8)	23.8	(21.5, 26.3)	58.8	(55.7, 62.0)	11.9	(11.2, 12.5)	36	(35.0, 37.1)	2.6	( 2.5, 2.8)	29.1	(26.9, 31.3)	80.9	(78.3, 83.1)	12.7	(11.7, 13.8)
VA	Norfolk	5157000	51710001500	5157000-51710001500	1995	12.4	(10.4, 14.6)	19.8	(18.8, 20.7)	20.7	(20.0, 21.4)	24.4	(23.5, 25.3)	71.9	(70.8, 73.1)	4.9	( 4.7, 5.2)	8.4	( 8.0, 8.9)	4.1	( 3.7, 4.6)	74.7	(73.8, 75.6)	73.4	(71.0, 75.5)	69.7	(66.2, 72.5)	4.4	( 3.7, 5.0)	40.1	(33.8, 46.3)	37.9	(32.4, 43.2)	16.8	(14.2, 19.6)	74.9	(71.8, 77.7)	6.4	( 5.9, 6.9)	32.1	(31.0, 33.3)	1.9	( 1.8, 2.1)	17.7	(15.8, 19.7)	82.8	(80.1, 85.2)	9.3	( 8.4, 10.3)
VA	Norfolk	5157000	51710004400	5157000-51710004400	1460	18.8	(15.1, 22.9)	26.9	(25.5, 28.2)	13.5	(12.8, 14.1)	39.5	(37.9, 41.0)	79.5	(78.2, 80.8)	4.8	( 4.5, 5.1)	10.8	(10.0, 11.8)	5.4	( 4.8, 6.0)	81.9	(80.9, 82.8)	77.8	(75.3, 80.3)	64.5	(59.2, 69.3)	6	( 5.1, 7.1)	29.5	(23.7, 35.2)	28.7	(23.7, 34.2)	21.5	(17.9, 25.2)	61.6	(56.6, 66.3)	13.2	(12.2, 14.2)	34.3	(32.9, 35.9)	2.8	( 2.5, 3.1)	27.5	(24.2, 30.8)	85.2	(81.7, 88.0)	11.9	(10.4, 13.5)
VA	Norfolk	5157000	51710000902	5157000-51710000902	3541	20.8	(18.4, 23.0)	6.4	( 6.2, 6.7)	30.1	(28.6, 31.5)	10.4	( 9.6, 11.1)	32.7	(31.2, 34.2)	1.3	( 1.2, 1.3)	8.4	( 8.1, 8.8)	1.1	( 1.0, 1.1)	66.1	(64.4, 67.6)	52.3	(47.3, 56.8)	56.5	(53.4, 59.4)	2.6	( 2.4, 2.8)	33.5	(24.4, 43.8)			23.2	(20.1, 25.3)	65.6	(62.6, 69.2)	2.2	( 2.1, 2.3)	14.9	(14.0, 15.9)	0.9	( 0.8, 0.9)	17.4	(15.7, 19.2)	80.8	(78.7, 82.8)	11.2	(10.1, 11.8)
VA	Norfolk	5157000	51710000500	5157000-51710000500	3181	17.8	(15.4, 20.4)	22.8	(21.9, 23.7)	18.9	(18.2, 19.6)	26.5	(25.5, 27.5)	72.2	(71.1, 73.3)	4.8	( 4.6, 5.0)	9.3	( 8.8, 9.8)	4.9	( 4.5, 5.3)	72.8	(71.8, 73.7)	72.9	(70.8, 75.0)	60.7	(57.0, 64.0)	6.2	( 5.6, 7.0)	36.7	(31.2, 42.2)	33	(28.1, 37.8)	23	(20.0, 26.0)	65.4	(62.1, 68.7)	8.2	( 7.8, 8.6)	34	(32.9, 35.1)	2.1	( 1.9, 2.2)	23.7	(21.5, 25.8)	79	(75.4, 81.9)	12	(10.9, 13.0)
VA	Norfolk	5157000	51710002900	5157000-51710002900	3973	28.2	(25.4, 31.0)	28.7	(27.8, 29.5)	12.7	(12.3, 13.1)	40.8	(39.8, 41.8)	78.2	(77.5, 79.0)	4.1	( 4.0, 4.3)	12.4	(11.8, 13.0)	6.3	( 5.9, 6.7)	78.2	(77.5, 78.8)	72.8	(71.2, 74.3)	53.7	(50.6, 56.9)	8.7	( 8.0, 9.6)	26.1	(22.4, 29.8)	22.8	(19.9, 26.0)	29.9	(27.5, 32.2)	47.5	(44.3, 50.5)	15.5	(14.8, 16.3)	35.8	(34.8, 36.7)	2.9	( 2.7, 3.1)	35.1	(32.9, 37.4)	80.7	(78.1, 82.9)	16.2	(15.1, 17.4)
VA	Norfolk	5157000	51710003400	5157000-51710003400	2068	28.3	(23.7, 32.9)	32	(30.5, 33.5)	11.5	(10.9, 12.1)	45.6	(44.0, 47.1)	81.2	(80.2, 82.3)	5	( 4.6, 5.3)	12.3	(11.3, 13.3)	7.9	( 7.1, 8.6)	80.1	(79.1, 81.1)	75.4	(73.0, 77.7)	55.9	(50.8, 60.7)	9.4	( 8.2, 10.9)	25.2	(19.6, 31.0)	22.8	(18.3, 27.7)	28.3	(24.1, 32.1)	47	(42.1, 52.2)	18.1	(16.8, 19.4)	38.1	(36.7, 39.6)	3.4	( 3.0, 3.7)	36.6	(32.7, 40.2)	80.3	(76.3, 83.9)	15.5	(13.7, 17.4)
VA	Norfolk	5157000	51710006605	5157000-51710006605	2672	15.1	(13.2, 17.0)	26.1	(25.0, 27.1)	17	(16.5, 17.5)	30.9	(29.9, 31.9)	77.9	(76.9, 78.9)	6.3	( 6.0, 6.7)	8.6	( 8.3, 9.1)	6.2	( 5.8, 6.7)	76.8	(76.1, 77.5)	76.6	(74.8, 78.3)	66.8	(64.0, 69.4)	6	( 5.3, 6.6)	39.1	(33.9, 44.2)	35.8	(30.8, 40.7)	18.3	(16.2, 20.6)	70.4	(67.6, 73.0)	9.3	( 8.7, 9.8)	37.1	(36.0, 38.2)	2.5	( 2.3, 2.7)	22.6	(20.7, 24.6)	80.6	(77.9, 82.8)	10.1	( 9.2, 10.9)
VA	Norfolk	5157000	51710002200	5157000-51710002200	1905	7.5	( 6.0, 9.2)	25.6	(24.1, 27.4)	18.2	(17.6, 18.8)	30.4	(29.0, 31.9)	78.3	(77.1, 79.4)	6.9	( 6.6, 7.3)	7.6	( 7.2, 8.1)	5.2	( 4.6, 5.9)	77.5	(76.5, 78.3)	83	(81.2, 84.6)	73.5	(70.4, 76.3)	4.7	( 3.9, 5.7)	43	(37.7, 48.2)	41.9	(36.9, 46.6)	13.4	(10.8, 16.3)	81.4	(78.2, 83.8)	7.4	( 6.7, 8.3)	39.2	(37.9, 40.7)	2.3	( 2.1, 2.5)	15.7	(13.7, 18.3)	83.8	(80.6, 86.2)	7.8	( 6.8, 9.0)
VA	Norfolk	5157000	51710004001	5157000-51710004001	1037	6.9	( 5.5, 9.1)	19.8	(18.8, 21.1)	20.9	(20.2, 21.8)	25.3	(24.0, 26.5)	74.7	(73.2, 76.1)	5.7	( 5.4, 6.0)	7.1	( 6.8, 7.7)	3.9	( 3.5, 4.4)	75.3	(74.3, 76.3)	77.2	(74.7, 79.5)	76	(72.8, 78.1)	3.3	( 2.7, 4.2)	43.1	(36.6, 48.7)	42.8	(37.2, 47.5)	10.9	( 8.9, 13.9)	83.4	(80.1, 85.6)	5.6	( 5.1, 6.4)	35.2	(33.8, 36.7)	1.8	( 1.7, 2.0)	12.4	(10.8, 14.5)	85.5	(82.4, 87.7)	6.7	( 5.9, 7.9)
VA	Norfolk	5157000	51710006000	5157000-51710006000	3578	20	(17.8, 22.5)	26.6	(25.7, 27.5)	16.5	(15.9, 17.1)	32.2	(31.2, 33.2)	76.5	(75.6, 77.4)	5.1	( 4.9, 5.3)	9.9	( 9.4, 10.5)	5.8	( 5.5, 6.2)	74.9	(74.0, 75.7)	76	(74.2, 77.7)	60.1	(56.7, 63.4)	7.4	( 6.7, 8.1)	33.4	(28.7, 38.2)	31.6	(27.2, 36.0)	25.5	(22.9, 28.0)	60.8	(57.6, 64.1)	10.8	(10.3, 11.4)	36.6	(35.6, 37.6)	2.5	( 2.4, 2.7)	27.8	(25.6, 29.9)	79.4	(76.4, 82.0)	13	(12.0, 14.1)
VA	Norfolk	5157000	51710006502	5157000-51710006502	2579	17.4	(14.5, 20.3)	24.1	(22.8, 25.6)	17.7	(17.0, 18.3)	28.7	(27.6, 29.8)	73.7	(72.5, 74.8)	4.8	( 4.6, 5.1)	9.5	( 8.9, 10.1)	5.2	( 4.7, 5.8)	73.8	(72.8, 74.7)	75.5	(73.6, 77.1)	61.9	(57.6, 65.7)	6.5	( 5.5, 7.8)	35.5	(29.3, 41.3)	33.4	(27.2, 38.6)	22.2	(18.8, 25.7)	65.7	(61.5, 69.5)	9	( 8.2, 9.8)	35.6	(34.5, 36.8)	2.1	( 1.9, 2.3)	23.3	(20.6, 26.3)	80	(75.9, 83.2)	12	(10.6, 13.5)
VA	Norfolk	5157000	51710000901	5157000-51710000901	5472	22.2	(20.0, 24.3)	7.8	( 7.4, 8.1)	26.9	(25.9, 27.8)	12.8	(12.1, 13.5)	37.7	(36.2, 39.2)	1.4	( 1.3, 1.5)	9	( 8.7, 9.4)	1.1	( 1.0, 1.1)	67.2	(65.9, 68.3)	53.6	(50.2, 57.0)	62.8	(60.6, 64.9)	2.8	( 2.6, 3.0)	35.1	(28.0, 42.9)	30.5	(26.5, 34.6)	24.3	(21.8, 26.5)	63	(60.0, 65.7)	2.6	( 2.5, 2.7)	16.4	(15.6, 17.2)	1	( 1.0, 1.1)	19.1	(17.4, 20.9)	81.1	(79.4, 82.6)	12	(11.1, 12.7)
VA	Norfolk	5157000	51710004300	5157000-51710004300	3499	34.2	(28.0, 39.9)	33.7	(32.1, 35.2)	10.2	( 9.5, 10.9)	47.3	(45.6, 48.9)	81.3	(80.1, 82.4)	4.8	( 4.5, 5.2)	14.1	(12.8, 15.5)	8.1	( 7.3, 9.0)	79.7	(78.6, 80.9)	71.7	(68.9, 74.5)	51.7	(46.5, 56.9)	11.3	( 9.6, 13.1)	23.7	(18.5, 29.6)	20.4	(16.0, 25.0)	32.2	(27.6, 36.8)	40.7	(35.1, 46.5)	19.3	(17.9, 20.7)	39.2	(37.5, 40.9)	3.6	( 3.2, 4.0)	41	(36.3, 45.2)	78.1	(73.4, 82.0)	18.4	(15.9, 20.7)
VA	Norfolk	5157000	51710005602	5157000-51710005602	3397	17.9	(15.7, 20.4)	24.7	(23.7, 25.7)	18.4	(17.8, 19.1)	28.7	(27.7, 29.7)	74.4	(73.4, 75.3)	5.2	( 4.9, 5.5)	9.3	( 8.8, 9.9)	5.5	( 5.0, 5.9)	74.4	(73.5, 75.3)	76.3	(74.5, 78.2)	62.5	(58.7, 66.3)	6.5	( 5.8, 7.4)	36.1	(30.0, 41.8)	33.3	(28.0, 38.5)	23.3	(20.5, 26.0)	65.4	(61.9, 68.7)	9	( 8.4, 9.5)	35	(34.0, 36.1)	2.3	( 2.2, 2.5)	24.6	(22.3, 26.8)	79.9	(76.5, 82.8)	11.9	(10.9, 13.1)
VA	Norfolk	5157000	51710006902	5157000-51710006902	2734	17.6	(15.1, 20.2)	32.1	(30.9, 33.4)	14.6	(14.1, 15.1)	35.8	(34.6, 36.9)	81.7	(80.9, 82.5)	7.5	( 7.1, 7.9)	9.2	( 8.7, 9.8)	8.3	( 7.5, 9.1)	77.7	(76.8, 78.4)	80.5	(79.0, 82.0)	63	(59.1, 66.2)	8.2	( 7.3, 9.4)	36.4	(30.8, 42.0)	31.4	(26.5, 35.9)	20.6	(18.2, 23.1)	65.2	(61.8, 68.5)	12.2	(11.5, 12.9)	40.1	(39.0, 41.2)	3	( 2.8, 3.3)	27.7	(25.1, 30.3)	79.4	(76.2, 82.1)	11.2	(10.2, 12.3)
VA	Norfolk	5157000	51710002600	5157000-51710002600	3835	26.7	(23.7, 29.7)	9.3	( 8.9, 9.7)	19.2	(18.3, 20.2)	16.1	(15.2, 17.1)	43.9	(42.6, 45.3)	1.5	( 1.4, 1.5)	11.3	(10.7, 11.9)	1.8	( 1.7, 1.9)	68.3	(67.0, 69.6)	44.3	(40.5, 47.9)	53.2	(51.2, 55.0)	4.2	( 3.7, 4.5)	29.5	(26.5, 32.6)	23.8	(21.4, 26.3)	24.5	(21.1, 27.3)	55.6	(52.1, 59.6)	3.8	( 3.6, 3.9)	19.5	(18.4, 20.6)	1.1	( 1.1, 1.2)	23.5	(21.0, 25.9)	76.9	(74.9, 78.7)	14.8	(13.2, 16.0)
VA	Norfolk	5157000	51710005901	5157000-51710005901	4678	25	(21.8, 28.6)	23.9	(22.9, 25.0)	15	(14.4, 15.6)	35.1	(33.8, 36.3)	74.8	(73.6, 76.0)	3.7	( 3.5, 3.9)	11.3	(10.5, 12.2)	4.6	( 4.3, 5.0)	76.9	(76.0, 77.7)	70.2	(67.6, 72.5)	58.3	(54.1, 62.1)	6.6	( 5.9, 7.4)	27	(22.3, 31.7)	26.8	(23.1, 30.7)	26.9	(23.7, 30.1)	53.8	(49.9, 57.7)	11.9	(11.1, 12.6)	33.3	(32.1, 34.6)	2.5	( 2.3, 2.7)	30.3	(27.6, 33.0)	81.7	(78.4, 84.5)	14.4	(13.0, 15.8)
VA	Norfolk	5157000	51710000201	5157000-51710000201	2742	21.1	(18.6, 23.6)	23.8	(22.8, 24.8)	18	(17.4, 18.7)	28.5	(27.5, 29.5)	72.8	(71.8, 73.9)	4.4	( 4.2, 4.7)	9.9	( 9.4, 10.4)	5.1	( 4.7, 5.5)	72.3	(71.3, 73.2)	72	(69.9, 74.0)	58	(54.5, 61.4)	6.9	( 6.1, 7.6)	33.8	(28.7, 39.0)	29.9	(25.7, 34.3)	26	(23.2, 28.6)	60.7	(57.4, 63.8)	9.2	( 8.7, 9.7)	34.6	(33.5, 35.8)	2.2	( 2.1, 2.4)	26.3	(24.0, 28.5)	78.8	(75.3, 81.6)	13.4	(12.2, 14.6)
VA	Norfolk	5157000	51710006800	5157000-51710006800	1765	17.5	(15.3, 19.8)	28.6	(27.5, 29.6)	16.2	(15.6, 16.8)	33.2	(32.0, 34.2)	78.6	(77.7, 79.4)	6.1	( 5.8, 6.4)	9.3	( 8.8, 9.8)	6.6	( 6.1, 7.2)	75.7	(74.9, 76.5)	77.7	(76.1, 79.4)	62	(58.7, 64.8)	7.5	( 6.7, 8.4)	36	(30.9, 41.2)	32.5	(28.1, 37.3)	22.6	(20.1, 25.3)	65	(61.8, 67.9)	10.8	(10.1, 11.4)	38.9	(37.8, 40.0)	2.6	( 2.4, 2.8)	26.5	(24.3, 28.6)	79.5	(76.6, 82.1)	11.8	(10.8, 12.9)
VA	Norfolk	5157000	51710003000	5157000-51710003000	1934	13.4	(11.8, 15.2)	25	(24.2, 26.0)	18.1	(17.7, 18.6)	31.3	(30.4, 32.1)	76.9	(76.1, 77.6)	5.5	( 5.3, 5.7)	8.6	( 8.3, 9.0)	5.2	( 4.9, 5.6)	76.1	(75.5, 76.7)	78.9	(77.6, 80.1)	67.2	(64.4, 69.5)	5.7	( 5.1, 6.4)	36.7	(32.9, 40.3)	35.9	(32.6, 39.1)	18.7	(16.7, 20.8)	71.6	(69.0, 73.8)	9.3	( 8.9, 9.8)	37	(36.2, 37.9)	2.3	( 2.2, 2.5)	20.9	(19.3, 22.7)	82.3	(80.2, 84.2)	10.1	( 9.3, 11.0)
VA	Norfolk	5157000	51710001600	5157000-51710001600	1678	21.6	(18.5, 24.5)	26.6	(25.6, 27.6)	14.9	(14.3, 15.5)	37.1	(35.9, 38.2)	79.2	(78.2, 80.2)	5	( 4.8, 5.3)	10.2	( 9.5, 10.8)	6	( 5.6, 6.5)	79.2	(78.3, 80.0)	75.4	(73.3, 77.2)	65	(61.4, 68.1)	6.4	( 5.6, 7.2)	29.6	(24.8, 34.2)	29.6	(25.7, 33.4)	22.6	(19.9, 25.2)	59.2	(55.4, 62.9)	13.2	(12.4, 14.2)	35.4	(34.2, 36.6)	2.7	( 2.5, 2.9)	28.7	(26.1, 31.3)	82.5	(79.6, 84.8)	12	(10.9, 13.1)
VA	Norfolk	5157000	51710003501	5157000-51710003501	3419	26.7	(22.2, 31.2)	29.1	(27.7, 30.4)	12.2	(11.6, 12.9)	43.5	(42.0, 45.0)	79.7	(78.6, 80.8)	4.4	( 4.2, 4.7)	12.3	(11.4, 13.4)	6.3	( 5.8, 6.9)	80.4	(79.5, 81.4)	73.3	(70.5, 75.8)	58.2	(53.5, 62.5)	8.1	( 7.0, 9.1)	25.4	(20.5, 30.8)	24.3	(20.4, 28.6)	27.8	(24.4, 31.3)	49.8	(45.4, 54.3)	15.9	(14.8, 16.9)	36.6	(35.2, 38.1)	3.1	( 2.8, 3.4)	34.3	(31.1, 37.6)	82	(78.4, 85.0)	15.1	(13.4, 16.8)
VA	Norfolk	5157000	51710004500	5157000-51710004500	1374	15.6	(12.4, 19.0)	29.3	(27.5, 31.1)	13.1	(12.4, 13.6)	43	(41.3, 44.7)	82.2	(81.1, 83.1)	5.6	( 5.2, 5.9)	9.9	( 9.2, 10.7)	6.1	( 5.4, 6.9)	83.3	(82.4, 84.0)	82.2	(80.3, 84.0)	68.4	(63.8, 72.3)	5.9	( 4.8, 7.3)	29.3	(23.3, 35.5)	31.2	(25.4, 36.7)	18.6	(15.2, 22.1)	65.2	(60.2, 69.8)	15	(13.6, 16.3)	37.1	(35.7, 38.6)	2.9	( 2.6, 3.2)	25.8	(22.4, 29.5)	85.8	(82.2, 88.4)	10.4	( 8.9, 11.9)
VA	Norfolk	5157000	51710006604	5157000-51710006604	1892	21.9	(19.2, 24.7)	27.6	(26.6, 28.7)	15.9	(15.4, 16.5)	32.2	(31.2, 33.3)	76.6	(75.7, 77.6)	5.4	( 5.2, 5.7)	9.9	( 9.3, 10.5)	6.6	( 5.9, 7.2)	74.2	(73.4, 75.1)	76	(74.4, 77.6)	57.6	(53.2, 61.5)	8.1	( 7.1, 9.2)	33.3	(27.9, 38.4)	30.3	(24.9, 35.8)	25.6	(22.8, 28.3)	59.5	(55.8, 63.1)	10.9	(10.3, 11.6)	37.8	(36.7, 38.9)	2.6	( 2.4, 2.8)	29.2	(26.7, 31.7)	77.7	(73.8, 81.2)	13.4	(12.2, 14.7)
VA	Norfolk	5157000	51710000400	5157000-51710000400	3241	16.3	(13.9, 19.1)	23.1	(21.7, 24.2)	19.8	(19.1, 20.5)	27.8	(26.6, 29.0)	72.8	(71.6, 74.1)	4.7	( 4.5, 5.0)	9	( 8.5, 9.6)	4.8	( 4.3, 5.4)	72.9	(71.9, 73.9)	74.5	(72.3, 76.5)	62.8	(58.5, 66.8)	6.1	( 5.2, 7.1)	36	(28.3, 43.4)	35.2	(28.5, 41.9)	22.9	(19.5, 26.2)	67.5	(63.9, 70.8)	8.1	( 7.5, 8.7)	35.7	(34.4, 36.9)	2.2	( 2.0, 2.3)	22.3	(19.9, 24.8)	80.5	(76.7, 83.6)	11.6	(10.5, 13.0)
VA	Norfolk	5157000	51710005000	5157000-51710005000	3271	27.9	(23.7, 31.7)	33.7	(32.3, 35.1)	11	(10.4, 11.6)	45.5	(43.9, 47.0)	82	(80.9, 83.0)	5.2	( 4.9, 5.6)	12.4	(11.5, 13.5)	8	( 7.3, 8.8)	81.1	(80.2, 82.1)	77.9	(75.5, 80.2)	56.3	(51.7, 60.6)	9.6	( 8.4, 11.0)	24.9	(19.9, 30.1)	22.7	(18.5, 27.4)	28.6	(25.3, 31.9)	46.9	(42.5, 51.2)	19	(17.7, 20.1)	38	(36.5, 39.5)	3.3	( 3.0, 3.6)	37.6	(34.5, 41.0)	81	(77.1, 84.2)	15.6	(14.1, 17.3)
VA	Norfolk	5157000	51710001100	5157000-51710001100	2593	22.3	(19.5, 25.5)	17	(16.3, 17.6)	19	(18.2, 19.8)	23.6	(22.8, 24.3)	66.7	(65.4, 67.9)	3.1	( 3.0, 3.2)	9.5	( 8.9, 10.2)	3.5	( 3.2, 3.7)	72	(70.8, 73.0)	64.4	(61.8, 67.0)	56.2	(53.4, 59.0)	4.9	( 4.5, 5.5)	33.9	(29.3, 38.5)	31.8	(28.0, 35.4)	24	(20.9, 26.9)	60.3	(56.2, 63.9)	7.3	( 7.0, 7.7)	29.6	(28.6, 30.6)	1.8	( 1.7, 1.9)	25.3	(23.1, 27.7)	79.3	(76.8, 81.7)	12.4	(11.2, 13.8)
VA	Norfolk	5157000	51710007001	5157000-51710007001	1555	19.3	(16.7, 22.2)	16.2	(15.4, 16.9)	20.3	(19.6, 21.0)	23.6	(22.7, 24.6)	65.1	(63.7, 66.5)	2.9	( 2.8, 3.0)	9.7	( 9.2, 10.4)	2.7	( 2.6, 2.9)	74.3	(73.4, 75.3)	68.4	(65.7, 71.0)	63.3	(59.9, 66.5)	4	( 3.5, 4.5)	35.7	(31.5, 40.3)	30.8	(26.7, 34.9)	22.3	(19.3, 25.3)	63.8	(60.0, 67.5)	6.7	( 6.3, 7.2)	25.7	(24.7, 26.7)	1.6	( 1.5, 1.8)	21.7	(19.5, 24.3)	84.3	(81.6, 86.5)	11.7	(10.5, 12.9)
VA	Norfolk	5157000	51710003800	5157000-51710003800	22065	16.1	(12.3, 20.7)	7.2	( 6.7, 7.7)	30.4	(28.7, 32.0)	13.3	(12.4, 14.3)	41.5	(39.6, 43.5)	1.7	( 1.6, 1.8)	7.3	( 6.7, 8.2)	1.4	( 1.3, 1.5)	67.4	(65.6, 69.3)	54.7	(49.7, 59.9)	66.9	(63.2, 69.8)	2.2	( 1.8, 2.7)	38.2	(33.5, 42.9)	35.2	(30.8, 39.3)	17.9	(13.3, 23.0)	71.4	(65.0, 76.5)	2.5	( 2.3, 2.7)	18.4	(17.2, 19.7)	1	( 0.9, 1.1)	14.1	(11.6, 17.3)	82	(78.9, 84.6)	8.8	( 7.3, 10.6)
VA	Norfolk	5157000	51710005800	5157000-51710005800	4591	26.6	(22.6, 30.6)	27.8	(26.6, 29.0)	13.6	(13.0, 14.3)	39.3	(37.9, 40.6)	78.8	(77.7, 79.9)	4.6	( 4.3, 4.8)	11.6	(10.8, 12.6)	6.3	( 5.7, 6.9)	78.7	(77.8, 79.6)	72.6	(70.3, 74.9)	60.1	(55.4, 64.2)	7.7	( 6.8, 8.7)	26.6	(21.6, 31.9)	25.1	(20.6, 29.8)	26.4	(23.3, 29.7)	51.7	(47.6, 56.2)	14.8	(13.7, 15.7)	35.5	(34.2, 36.8)	3	( 2.7, 3.3)	32.7	(29.6, 35.8)	81.6	(78.0, 84.6)	14.4	(12.9, 16.0)
VA	Norfolk	5157000	51710006601	5157000-51710006601	723	15.4	(13.1, 17.7)	29.5	(28.1, 30.9)	16.1	(15.6, 16.7)	33.2	(31.7, 34.5)	78.1	(77.1, 79.1)	6.5	( 6.1, 6.8)	9.2	( 8.8, 9.8)	6.9	( 6.3, 7.5)	75.9	(75.0, 76.7)	79.8	(78.0, 81.5)	63	(58.6, 66.6)	7.7	( 6.6, 8.8)	37.7	(31.3, 43.5)	35	(29.6, 40.3)	21.9	(19.0, 24.6)	67.4	(63.9, 70.7)	10.2	( 9.5, 11.0)	39.7	(38.4, 41.0)	2.7	( 2.5, 2.9)	24.6	(22.2, 27.1)	79	(74.9, 82.2)	11.7	(10.6, 12.9)
VA	Norfolk	5157000	51710000800	5157000-51710000800	2075	17.9	(15.7, 20.2)	20	(19.3, 20.7)	20.8	(20.1, 21.5)	24.2	(23.3, 25.0)	70.2	(69.1, 71.3)	4.3	( 4.1, 4.5)	8.8	( 8.4, 9.4)	4.2	( 3.9, 4.5)	72.6	(71.7, 73.5)	70.5	(68.0, 73.0)	63.6	(60.5, 66.4)	5.2	( 4.7, 5.8)	36.5	(31.5, 41.3)	35.1	(30.7, 39.6)	22.5	(20.0, 25.0)	66.8	(63.6, 69.7)	7.1	( 6.7, 7.4)	31.8	(30.7, 32.9)	2	( 1.8, 2.1)	22.6	(20.7, 24.5)	80.4	(77.9, 82.6)	11.3	(10.4, 12.3)
VA	Norfolk	5157000	51710002500	5157000-51710002500	4748	26.3	(22.9, 30.6)	11.1	(10.6, 11.5)	20.6	(19.3, 22.1)	18.2	(17.2, 19.3)	53.5	(51.7, 55.2)	1.7	( 1.6, 1.8)	11.4	(10.7, 12.4)	2.3	( 2.1, 2.4)	68.9	(67.1, 70.7)	46.9	(42.3, 51.1)	55.8	(52.5, 58.4)	4.5	( 4.0, 5.2)	27.1	(22.7, 31.5)	23.6	(20.0, 27.1)	25.5	(21.9, 29.4)	56	(50.4, 60.0)	5.1	( 4.8, 5.4)	21.1	(19.8, 22.7)	1.4	( 1.3, 1.6)	23.8	(21.3, 26.8)	80.2	(77.4, 82.5)	15	(13.5, 16.9)
VA	Norfolk	5157000	51710006100	5157000-51710006100	7740	20.3	(18.2, 22.6)	25.6	(24.8, 26.5)	15.9	(15.4, 16.4)	32.6	(31.7, 33.5)	76	(75.3, 76.9)	4.8	( 4.6, 4.9)	10	( 9.5, 10.6)	5.5	( 5.2, 5.9)	76.4	(75.7, 77.0)	76.4	(74.9, 77.8)	61.3	(58.5, 64.0)	6.8	( 6.2, 7.5)	33.9	(30.0, 38.1)	31.7	(28.0, 35.3)	24.4	(22.1, 26.4)	60.4	(57.5, 63.1)	11.3	(10.7, 11.8)	35.1	(34.2, 35.9)	2.4	( 2.3, 2.6)	27.5	(25.6, 29.4)	81	(78.7, 83.1)	12.7	(11.8, 13.6)
VA	Norfolk	5157000	51710002100	5157000-51710002100	1414	9.9	( 7.7, 12.5)	32.5	(30.8, 34.3)	13.8	(13.3, 14.3)	38.2	(36.7, 39.6)	83.4	(82.6, 84.2)	8.5	( 8.1, 9.0)	8.1	( 7.5, 8.7)	7.6	( 6.8, 8.5)	80.1	(79.3, 80.9)	86	(84.7, 87.2)	71.1	(66.8, 74.2)	6.6	( 5.2, 7.9)	39.5	(33.2, 44.8)	36.9	(31.9, 41.6)	14.3	(11.4, 17.6)	76.4	(72.1, 79.9)	11	(10.0, 12.0)	43.4	(42.2, 44.7)	3	( 2.7, 3.3)	21	(18.0, 24.3)	82.8	(79.5, 85.3)	8.4	( 7.2, 9.9)
VA	Norfolk	5157000	51710004200	5157000-51710004200	1744	43.1	(36.3, 49.2)	38.8	(37.2, 40.3)	7.9	( 7.3, 8.5)	51.9	(50.2, 53.6)	83.3	(82.2, 84.5)	5.5	( 5.2, 5.9)	15.7	(14.3, 17.4)	11.2	(10.2, 12.3)	79.7	(78.4, 80.9)	69.8	(66.8, 72.9)	44.8	(40.4, 49.4)	15.4	(13.6, 17.8)	21.9	(17.3, 27.1)	16.2	(12.7, 20.2)	35.6	(31.0, 40.3)	32	(27.2, 37.4)	23.5	(22.1, 25.0)	42.7	(40.8, 44.6)	4.5	( 4.0, 5.0)	49.1	(44.7, 53.3)	73.7	(69.3, 78.3)	21.5	(18.8, 24.2)
VA	Norfolk	5157000	51710005601	5157000-51710005601	3996	16.6	(14.9, 18.4)	27.8	(26.9, 28.7)	17.9	(17.4, 18.4)	30.5	(29.5, 31.4)	77.3	(76.5, 78.0)	6.2	( 6.0, 6.5)	9	( 8.6, 9.5)	6.6	( 6.1, 7.0)	74.5	(73.7, 75.1)	78.4	(77.0, 79.7)	63.5	(60.8, 66.2)	7.4	( 6.7, 8.3)	37.1	(32.9, 41.2)	33.8	(29.9, 37.8)	23.4	(21.2, 25.4)	66.7	(64.3, 69.1)	9.4	( 8.9, 9.8)	38.1	(37.1, 39.0)	2.6	( 2.4, 2.8)	25.4	(23.7, 27.3)	79.4	(76.8, 81.7)	11.8	(11.0, 12.7)
VA	Norfolk	5157000	51710001200	5157000-51710001200	3490	14.3	(12.0, 17.0)	24.4	(23.2, 25.5)	17.8	(17.1, 18.4)	29.4	(28.3, 30.5)	75.8	(74.8, 76.8)	5.8	( 5.6, 6.1)	8.8	( 8.3, 9.3)	5.5	( 5.0, 6.1)	75.7	(74.7, 76.6)	74.9	(73.0, 76.9)	65.4	(61.6, 68.5)	5.7	( 4.9, 6.7)	39.5	(32.9, 45.2)	34.6	(28.8, 40.2)	18.2	(15.5, 21.2)	71.1	(67.6, 74.3)	8.2	( 7.6, 8.8)	36	(34.8, 37.1)	2.2	( 2.1, 2.4)	20.9	(18.6, 23.4)	80.9	(77.5, 83.7)	10.1	( 9.0, 11.3)
VA	Norfolk	5157000	51710003100	5157000-51710003100	3116	24.2	(20.9, 27.3)	30.1	(28.9, 31.2)	13.8	(13.4, 14.3)	38.5	(37.4, 39.6)	79.8	(79.0, 80.6)	5.3	( 5.1, 5.5)	11.1	(10.4, 11.8)	7.2	( 6.6, 7.7)	77.2	(76.5, 77.9)	76.4	(74.7, 78.1)	58.9	(55.5, 62.4)	8.8	( 7.7, 9.9)	29.6	(25.3, 34.0)	26.9	(23.3, 30.9)	26.7	(23.8, 29.8)	54.1	(50.3, 57.9)	14.6	(13.6, 15.5)	37.8	(36.7, 38.9)	3	( 2.8, 3.2)	32.2	(29.4, 35.0)	79.4	(76.5, 81.8)	14.2	(12.9, 15.6)
[truncated: 13 more columns]
