# Supplementary material for: Estimating the Health Effects of Adding Bicycle and Pedestrian Paths at the Census Tract Level: Multiple Model Comparison
Source: JMIR Public Health Surveill. 2022 Aug 24;8(8):e37379. doi: 10.2196/37379 (PMC9453587; doi:10.2196/37379)
Supplement: Multimedia Appendix 2 [file publichealth_v8i8e37379_app2.zip › appendix_2/san-francisco/2015/2015_500_cities.xlsx]

## Sheet: san_fran_2017_500_cities
StateAbbr	StateDesc	CountyName	CountyFIPS	CensusTract	Category	Measure	Data_Value_Unit	Data_Value_Type	Data_Value	Data_Value_Footnote_Symbol	Data_Value_Footnote	Low_Confidence_Limit	High_Confidence_Limit	TotalPopulation	Geolocation	LocationID	CategoryID	MeasureId	DataValueTypeID	Short_Question_Text
CA	California	San Francisco	6075	6075010100	Prevention	Current lack of health insurance among adults aged 18-64 years	%	Crude prevalence	10.3	NA	NA	8.3	12.8	3739	POINT (-122.4113772 37.80692331)	6075010100	PREVENT	ACCESS2	CrdPrv	Health Insurance
CA	California	San Francisco	6075	6075010100	Health Outcomes	Arthritis among adults aged >=18 years	%	Crude prevalence	19.2	NA	NA	18.3	20.1	3739	POINT (-122.4113772 37.80692331)	6075010100	HLTHOUT	ARTHRITIS	CrdPrv	Arthritis
CA	California	San Francisco	6075	6075010100	Unhealthy Behaviors	Binge drinking among adults aged >=18 years	%	Crude prevalence	20.6	NA	NA	20	21.4	3739	POINT (-122.4113772 37.80692331)	6075010100	UNHBEH	BINGE	CrdPrv	Binge Drinking
CA	California	San Francisco	6075	6075010100	Health Outcomes	High blood pressure among adults aged >=18 years	%	Crude prevalence	25.6	NA	NA	24.7	26.7	3739	POINT (-122.4113772 37.80692331)	6075010100	HLTHOUT	BPHIGH	CrdPrv	High Blood Pressure
CA	California	San Francisco	6075	6075010100	Prevention	Taking medicine for high blood pressure control among adults aged >=18 years with high blood pressure	%	Crude prevalence	71	NA	NA	69.8	72.1	3739	POINT (-122.4113772 37.80692331)	6075010100	PREVENT	BPMED	CrdPrv	Taking BP Medication
CA	California	San Francisco	6075	6075010100	Health Outcomes	Cancer (excluding skin cancer) among adults aged >=18 years	%	Crude prevalence	5.8	NA	NA	5.6	6.1	3739	POINT (-122.4113772 37.80692331)	6075010100	HLTHOUT	CANCER	CrdPrv	Cancer (except skin)
CA	California	San Francisco	6075	6075010100	Health Outcomes	Current asthma among adults aged >=18 years	%	Crude prevalence	8.4	NA	NA	8	9	3739	POINT (-122.4113772 37.80692331)	6075010100	HLTHOUT	CASTHMA	CrdPrv	Current Asthma
CA	California	San Francisco	6075	6075010100	Prevention	Cervical cancer screening among adult women aged 21-65 years	%	Crude prevalence	81	NA	NA	78.3	83.3	3739	POINT (-122.4113772 37.80692331)	6075010100	PREVENT	CERVICAL	CrdPrv	Cervical Cancer Screening
CA	California	San Francisco	6075	6075010100	Health Outcomes	Coronary heart disease among adults aged >=18 years	%	Crude prevalence	5.7	NA	NA	5.1	6.3	3739	POINT (-122.4113772 37.80692331)	6075010100	HLTHOUT	CHD	CrdPrv	Coronary Heart Disease
CA	California	San Francisco	6075	6075010100	Prevention	Visits to doctor for routine checkup within the past year among adults aged >=18 years	%	Crude prevalence	71.3	NA	NA	70.4	72.1	3739	POINT (-122.4113772 37.80692331)	6075010100	PREVENT	CHECKUP	CrdPrv	Annual Checkup
CA	California	San Francisco	6075	6075010100	Prevention	Cholesterol screening among adults aged >=18 years	%	Crude prevalence	85.7	NA	NA	84	87	3739	POINT (-122.4113772 37.80692331)	6075010100	PREVENT	CHOLSCREEN	CrdPrv	Cholesterol Screening
CA	California	San Francisco	6075	6075010100	Prevention	Fecal occult blood test, sigmoidoscopy, or colonoscopy among adults aged 50-75 years	%	Crude prevalence	68.3	NA	NA	65.1	71.3	3739	POINT (-122.4113772 37.80692331)	6075010100	PREVENT	COLON_SCREEN	CrdPrv	Colorectal Cancer Screening
CA	California	San Francisco	6075	6075010100	Health Outcomes	Chronic obstructive pulmonary disease among adults aged >=18 years	%	Crude prevalence	4.8	NA	NA	4	5.7	3739	POINT (-122.4113772 37.80692331)	6075010100	HLTHOUT	COPD	CrdPrv	COPD
CA	California	San Francisco	6075	6075010100	Prevention	Older adult men aged >=65 years who are up to date on a core set of clinical preventive services: Flu shot past year, PPV shot ever, Colorectal cancer screening	%	Crude prevalence	30.8	NA	NA	25.3	36.1	3739	POINT (-122.4113772 37.80692331)	6075010100	PREVENT	COREM	CrdPrv	Core preventive services for older men
CA	California	San Francisco	6075	6075010100	Prevention	Older adult women aged >=65 years who are up to date on a core set of clinical preventive services: Flu shot past year, PPV shot ever, Colorectal cancer screening, and Mammogram past 2 years	%	Crude prevalence	29.1	NA	NA	24.6	33.8	3739	POINT (-122.4113772 37.80692331)	6075010100	PREVENT	COREW	CrdPrv	Core preventive services for older women
CA	California	San Francisco	6075	6075010100	Unhealthy Behaviors	Current smoking among adults aged >=18 years	%	Crude prevalence	13.4	NA	NA	10.7	16.4	3739	POINT (-122.4113772 37.80692331)	6075010100	UNHBEH	CSMOKING	CrdPrv	Current Smoking
CA	California	San Francisco	6075	6075010100	Prevention	Visits to dentist or dental clinic among adults aged >=18 years	%	Crude prevalence	64.4	NA	NA	59.9	68.1	3739	POINT (-122.4113772 37.80692331)	6075010100	PREVENT	DENTAL	CrdPrv	Dental Visit
CA	California	San Francisco	6075	6075010100	Health Outcomes	Diagnosed diabetes among adults aged >=18 years	%	Crude prevalence	9.9	NA	NA	9.2	10.7	3739	POINT (-122.4113772 37.80692331)	6075010100	HLTHOUT	DIABETES	CrdPrv	Diabetes
CA	California	San Francisco	6075	6075010100	Health Outcomes	High cholesterol among adults aged >=18 years who have been screened in the past 5 years	%	Crude prevalence	30	NA	NA	29.1	30.8	3739	POINT (-122.4113772 37.80692331)	6075010100	HLTHOUT	HIGHCHOL	CrdPrv	High Cholesterol
CA	California	San Francisco	6075	6075010100	Health Outcomes	Chronic kidney disease among adults aged >=18 years	%	Crude prevalence	2.7	NA	NA	2.6	2.9	3739	POINT (-122.4113772 37.80692331)	6075010100	HLTHOUT	KIDNEY	CrdPrv	Chronic Kidney Disease
CA	California	San Francisco	6075	6075010100	Unhealthy Behaviors	No leisure-time physical activity among adults aged >=18 years	%	Crude prevalence	20.3	NA	NA	18.2	23.3	3739	POINT (-122.4113772 37.80692331)	6075010100	UNHBEH	LPA	CrdPrv	Physical Inactivity
CA	California	San Francisco	6075	6075010100	Prevention	Mammography use among women aged 50-74 years	%	Crude prevalence	76	NA	NA	72.3	79.3	3739	POINT (-122.4113772 37.80692331)	6075010100	PREVENT	MAMMOUSE	CrdPrv	Mammography
CA	California	San Francisco	6075	6075010100	Health Outcomes	Mental health not good for >=14 days among adults aged >=18 years	%	Crude prevalence	11.9	NA	NA	10.8	14.5	3739	POINT (-122.4113772 37.80692331)	6075010100	HLTHOUT	MHLTH	CrdPrv	Mental Health
CA	California	San Francisco	6075	6075010100	Unhealthy Behaviors	Obesity among adults aged >=18 years	%	Crude prevalence	17.5	NA	NA	16.8	18.5	3739	POINT (-122.4113772 37.80692331)	6075010100	UNHBEH	OBESITY	CrdPrv	Obesity
CA	California	San Francisco	6075	6075010100	Health Outcomes	Physical health not good for >=14 days among adults aged >=18 years	%	Crude prevalence	11.2	NA	NA	9.5	12.8	3739	POINT (-122.4113772 37.80692331)	6075010100	HLTHOUT	PHLTH	CrdPrv	Physical Health
CA	California	San Francisco	6075	6075010100	Unhealthy Behaviors	Sleeping less than 7 hours among adults aged >=18 years	%	Crude prevalence	33.7	NA	NA	32.5	35.5	3739	POINT (-122.4113772 37.80692331)	6075010100	UNHBEH	SLEEP	CrdPrv	Sleep <7 hours
CA	California	San Francisco	6075	6075010100	Health Outcomes	Stroke among adults aged >=18 years	%	Crude prevalence	2.8	NA	NA	2.5	3.2	3739	POINT (-122.4113772 37.80692331)	6075010100	HLTHOUT	STROKE	CrdPrv	Stroke
CA	California	San Francisco	6075	6075010100	Health Outcomes	All teeth lost among adults aged >=65 years	%	Crude prevalence	9.8	NA	NA	5.8	14.5	3739	POINT (-122.4113772 37.80692331)	6075010100	HLTHOUT	TEETHLOST	CrdPrv	Teeth Loss
CA	California	San Francisco	6075	6075010200	Prevention	Current lack of health insurance among adults aged 18-64 years	%	Crude prevalence	5.4	NA	NA	4.4	7.1	4143	POINT (-122.4216491 37.80389952)	6075010200	PREVENT	ACCESS2	CrdPrv	Health Insurance
CA	California	San Francisco	6075	6075010200	Health Outcomes	Arthritis among adults aged >=18 years	%	Crude prevalence	16.1	NA	NA	15.4	16.8	4143	POINT (-122.4216491 37.80389952)	6075010200	HLTHOUT	ARTHRITIS	CrdPrv	Arthritis
CA	California	San Francisco	6075	6075010200	Unhealthy Behaviors	Binge drinking among adults aged >=18 years	%	Crude prevalence	27.1	NA	NA	26.2	28.2	4143	POINT (-122.4216491 37.80389952)	6075010200	UNHBEH	BINGE	CrdPrv	Binge Drinking
CA	California	San Francisco	6075	6075010200	Health Outcomes	High blood pressure among adults aged >=18 years	%	Crude prevalence	21.3	NA	NA	20.5	22.1	4143	POINT (-122.4216491 37.80389952)	6075010200	HLTHOUT	BPHIGH	CrdPrv	High Blood Pressure
CA	California	San Francisco	6075	6075010200	Prevention	Taking medicine for high blood pressure control among adults aged >=18 years with high blood pressure	%	Crude prevalence	66.9	NA	NA	65.4	68.2	4143	POINT (-122.4216491 37.80389952)	6075010200	PREVENT	BPMED	CrdPrv	Taking BP Medication
CA	California	San Francisco	6075	6075010200	Health Outcomes	Cancer (excluding skin cancer) among adults aged >=18 years	%	Crude prevalence	6.3	NA	NA	6.1	6.5	4143	POINT (-122.4216491 37.80389952)	6075010200	HLTHOUT	CANCER	CrdPrv	Cancer (except skin)
CA	California	San Francisco	6075	6075010200	Health Outcomes	Current asthma among adults aged >=18 years	%	Crude prevalence	7.8	NA	NA	7.5	8.4	4143	POINT (-122.4216491 37.80389952)	6075010200	HLTHOUT	CASTHMA	CrdPrv	Current Asthma
CA	California	San Francisco	6075	6075010200	Prevention	Cervical cancer screening among adult women aged 21-65 years	%	Crude prevalence	89.2	NA	NA	87.2	90.5	4143	POINT (-122.4216491 37.80389952)	6075010200	PREVENT	CERVICAL	CrdPrv	Cervical Cancer Screening
CA	California	San Francisco	6075	6075010200	Health Outcomes	Coronary heart disease among adults aged >=18 years	%	Crude prevalence	3.7	NA	NA	3.4	4	4143	POINT (-122.4216491 37.80389952)	6075010200	HLTHOUT	CHD	CrdPrv	Coronary Heart Disease
CA	California	San Francisco	6075	6075010200	Prevention	Visits to doctor for routine checkup within the past year among adults aged >=18 years	%	Crude prevalence	69.8	NA	NA	68.8	70.7	4143	POINT (-122.4216491 37.80389952)	6075010200	PREVENT	CHECKUP	CrdPrv	Annual Checkup
CA	California	San Francisco	6075	6075010200	Prevention	Cholesterol screening among adults aged >=18 years	%	Crude prevalence	87.2	NA	NA	85.8	88.1	4143	POINT (-122.4216491 37.80389952)	6075010200	PREVENT	CHOLSCREEN	CrdPrv	Cholesterol Screening
CA	California	San Francisco	6075	6075010200	Prevention	Fecal occult blood test, sigmoidoscopy, or colonoscopy among adults aged 50-75 years	%	Crude prevalence	78.1	NA	NA	75.5	80	4143	POINT (-122.4216491 37.80389952)	6075010200	PREVENT	COLON_SCREEN	CrdPrv	Colorectal Cancer Screening
CA	California	San Francisco	6075	6075010200	Health Outcomes	Chronic obstructive pulmonary disease among adults aged >=18 years	%	Crude prevalence	3	NA	NA	2.5	3.5	4143	POINT (-122.4216491 37.80389952)	6075010200	HLTHOUT	COPD	CrdPrv	COPD
CA	California	San Francisco	6075	6075010200	Prevention	Older adult men aged >=65 years who are up to date on a core set of clinical preventive services: Flu shot past year, PPV shot ever, Colorectal cancer screening	%	Crude prevalence	38	NA	NA	32.4	43.5	4143	POINT (-122.4216491 37.80389952)	6075010200	PREVENT	COREM	CrdPrv	Core preventive services for older men
CA	California	San Francisco	6075	6075010200	Prevention	Older adult women aged >=65 years who are up to date on a core set of clinical preventive services: Flu shot past year, PPV shot ever, Colorectal cancer screening, and Mammogram past 2 years	%	Crude prevalence	35.6	NA	NA	30.7	40.5	4143	POINT (-122.4216491 37.80389952)	6075010200	PREVENT	COREW	CrdPrv	Core preventive services for older women
CA	California	San Francisco	6075	6075010200	Unhealthy Behaviors	Current smoking among adults aged >=18 years	%	Crude prevalence	8.4	NA	NA	6.7	10.8	4143	POINT (-122.4216491 37.80389952)	6075010200	UNHBEH	CSMOKING	CrdPrv	Current Smoking
CA	California	San Francisco	6075	6075010200	Prevention	Visits to dentist or dental clinic among adults aged >=18 years	%	Crude prevalence	78.7	NA	NA	75.5	80.9	4143	POINT (-122.4216491 37.80389952)	6075010200	PREVENT	DENTAL	CrdPrv	Dental Visit
CA	California	San Francisco	6075	6075010200	Health Outcomes	Diagnosed diabetes among adults aged >=18 years	%	Crude prevalence	5.4	NA	NA	5	5.8	4143	POINT (-122.4216491 37.80389952)	6075010200	HLTHOUT	DIABETES	CrdPrv	Diabetes
CA	California	San Francisco	6075	6075010200	Health Outcomes	High cholesterol among adults aged >=18 years who have been screened in the past 5 years	%	Crude prevalence	26.9	NA	NA	26.2	27.7	4143	POINT (-122.4216491 37.80389952)	6075010200	HLTHOUT	HIGHCHOL	CrdPrv	High Cholesterol
CA	California	San Francisco	6075	6075010200	Health Outcomes	Chronic kidney disease among adults aged >=18 years	%	Crude prevalence	1.9	NA	NA	1.8	2	4143	POINT (-122.4216491 37.80389952)	6075010200	HLTHOUT	KIDNEY	CrdPrv	Chronic Kidney Disease
CA	California	San Francisco	6075	6075010200	Unhealthy Behaviors	No leisure-time physical activity among adults aged >=18 years	%	Crude prevalence	11.1	NA	NA	10	12.7	4143	POINT (-122.4216491 37.80389952)	6075010200	UNHBEH	LPA	CrdPrv	Physical Inactivity
CA	California	San Francisco	6075	6075010200	Prevention	Mammography use among women aged 50-74 years	%	Crude prevalence	78.9	NA	NA	75.5	81.5	4143	POINT (-122.4216491 37.80389952)	6075010200	PREVENT	MAMMOUSE	CrdPrv	Mammography
CA	California	San Francisco	6075	6075010200	Health Outcomes	Mental health not good for >=14 days among adults aged >=18 years	%	Crude prevalence	9.3	NA	NA	8.6	10.5	4143	POINT (-122.4216491 37.80389952)	6075010200	HLTHOUT	MHLTH	CrdPrv	Mental Health
CA	California	San Francisco	6075	6075010200	Unhealthy Behaviors	Obesity among adults aged >=18 years	%	Crude prevalence	16.2	NA	NA	15.2	17.1	4143	POINT (-122.4216491 37.80389952)	6075010200	UNHBEH	OBESITY	CrdPrv	Obesity
CA	California	San Francisco	6075	6075010200	Health Outcomes	Physical health not good for >=14 days among adults aged >=18 years	%	Crude prevalence	7	NA	NA	6.4	7.7	4143	POINT (-122.4216491 37.80389952)	6075010200	HLTHOUT	PHLTH	CrdPrv	Physical Health
CA	California	San Francisco	6075	6075010200	Unhealthy Behaviors	Sleeping less than 7 hours among adults aged >=18 years	%	Crude prevalence	28.7	NA	NA	27.7	30.1	4143	POINT (-122.4216491 37.80389952)	6075010200	UNHBEH	SLEEP	CrdPrv	Sleep <7 hours
CA	California	San Francisco	6075	6075010200	Health Outcomes	Stroke among adults aged >=18 years	%	Crude prevalence	1.7	NA	NA	1.6	1.9	4143	POINT (-122.4216491 37.80389952)	6075010200	HLTHOUT	STROKE	CrdPrv	Stroke
CA	California	San Francisco	6075	6075010200	Health Outcomes	All teeth lost among adults aged >=65 years	%	Crude prevalence	4.1	NA	NA	2.7	7.2	4143	POINT (-122.4216491 37.80389952)	6075010200	HLTHOUT	TEETHLOST	CrdPrv	Teeth Loss
CA	California	San Francisco	6075	6075010300	Prevention	Current lack of health insurance among adults aged 18-64 years	%	Crude prevalence	7	NA	NA	5.4	8.9	3852	POINT (-122.4156988 37.80163144)	6075010300	PREVENT	ACCESS2	CrdPrv	Health Insurance
CA	California	San Francisco	6075	6075010300	Health Outcomes	Arthritis among adults aged >=18 years	%	Crude prevalence	16.3	NA	NA	15.5	17.3	3852	POINT (-122.4156988 37.80163144)	6075010300	HLTHOUT	ARTHRITIS	CrdPrv	Arthritis
CA	California	San Francisco	6075	6075010300	Unhealthy Behaviors	Binge drinking among adults aged >=18 years	%	Crude prevalence	24.3	NA	NA	23.4	25.2	3852	POINT (-122.4156988 37.80163144)	6075010300	UNHBEH	BINGE	CrdPrv	Binge Drinking
CA	California	San Francisco	6075	6075010300	Health Outcomes	High blood pressure among adults aged >=18 years	%	Crude prevalence	23.6	NA	NA	22.6	24.6	3852	POINT (-122.4156988 37.80163144)	6075010300	HLTHOUT	BPHIGH	CrdPrv	High Blood Pressure
CA	California	San Francisco	6075	6075010300	Prevention	Taking medicine for high blood pressure control among adults aged >=18 years with high blood pressure	%	Crude prevalence	69.6	NA	NA	68.3	70.9	3852	POINT (-122.4156988 37.80163144)	6075010300	PREVENT	BPMED	CrdPrv	Taking BP Medication
CA	California	San Francisco	6075	6075010300	Health Outcomes	Cancer (excluding skin cancer) among adults aged >=18 years	%	Crude prevalence	5.9	NA	NA	5.7	6.1	3852	POINT (-122.4156988 37.80163144)	6075010300	HLTHOUT	CANCER	CrdPrv	Cancer (except skin)
CA	California	San Francisco	6075	6075010300	Health Outcomes	Current asthma among adults aged >=18 years	%	Crude prevalence	7.5	NA	NA	7.1	8.1	3852	POINT (-122.4156988 37.80163144)	6075010300	HLTHOUT	CASTHMA	CrdPrv	Current Asthma
CA	California	San Francisco	6075	6075010300	Prevention	Cervical cancer screening among adult women aged 21-65 years	%	Crude prevalence	85	NA	NA	82.5	86.7	3852	POINT (-122.4156988 37.80163144)	6075010300	PREVENT	CERVICAL	CrdPrv	Cervical Cancer Screening
CA	California	San Francisco	6075	6075010300	Health Outcomes	Coronary heart disease among adults aged >=18 years	%	Crude prevalence	4.2	NA	NA	3.8	4.7	3852	POINT (-122.4156988 37.80163144)	6075010300	HLTHOUT	CHD	CrdPrv	Coronary Heart Disease
CA	California	San Francisco	6075	6075010300	Prevention	Visits to doctor for routine checkup within the past year among adults aged >=18 years	%	Crude prevalence	70.7	NA	NA	69.7	71.5	3852	POINT (-122.4156988 37.80163144)	6075010300	PREVENT	CHECKUP	CrdPrv	Annual Checkup
CA	California	San Francisco	6075	6075010300	Prevention	Cholesterol screening among adults aged >=18 years	%	Crude prevalence	86.3	NA	NA	84.6	87.5	3852	POINT (-122.4156988 37.80163144)	6075010300	PREVENT	CHOLSCREEN	CrdPrv	Cholesterol Screening
CA	California	San Francisco	6075	6075010300	Prevention	Fecal occult blood test, sigmoidoscopy, or colonoscopy among adults aged 50-75 years	%	Crude prevalence	72.8	NA	NA	69.7	75.3	3852	POINT (-122.4156988 37.80163144)	6075010300	PREVENT	COLON_SCREEN	CrdPrv	Colorectal Cancer Screening
CA	California	San Francisco	6075	6075010300	Health Outcomes	Chronic obstructive pulmonary disease among adults aged >=18 years	%	Crude prevalence	3.3	NA	NA	2.7	4	3852	POINT (-122.4156988 37.80163144)	6075010300	HLTHOUT	COPD	CrdPrv	COPD
CA	California	San Francisco	6075	6075010300	Prevention	Older adult men aged >=65 years who are up to date on a core set of clinical preventive services: Flu shot past year, PPV shot ever, Colorectal cancer screening	%	Crude prevalence	35.2	NA	NA	30	40.7	3852	POINT (-122.4156988 37.80163144)	6075010300	PREVENT	COREM	CrdPrv	Core preventive services for older men
CA	California	San Francisco	6075	6075010300	Prevention	Older adult women aged >=65 years who are up to date on a core set of clinical preventive services: Flu shot past year, PPV shot ever, Colorectal cancer screening, and Mammogram past 2 years	%	Crude prevalence	33	NA	NA	28.1	37.7	3852	POINT (-122.4156988 37.80163144)	6075010300	PREVENT	COREW	CrdPrv	Core preventive services for older women
CA	California	San Francisco	6075	6075010300	Unhealthy Behaviors	Current smoking among adults aged >=18 years	%	Crude prevalence	9.6	NA	NA	7.4	11.9	3852	POINT (-122.4156988 37.80163144)	6075010300	UNHBEH	CSMOKING	CrdPrv	Current Smoking
CA	California	San Francisco	6075	6075010300	Prevention	Visits to dentist or dental clinic among adults aged >=18 years	%	Crude prevalence	74.8	NA	NA	71	77.9	3852	POINT (-122.4156988 37.80163144)	6075010300	PREVENT	DENTAL	CrdPrv	Dental Visit
CA	California	San Francisco	6075	6075010300	Health Outcomes	Diagnosed diabetes among adults aged >=18 years	%	Crude prevalence	7.1	NA	NA	6.6	7.8	3852	POINT (-122.4156988 37.80163144)	6075010300	HLTHOUT	DIABETES	CrdPrv	Diabetes
CA	California	San Francisco	6075	6075010300	Health Outcomes	High cholesterol among adults aged >=18 years who have been screened in the past 5 years	%	Crude prevalence	29.1	NA	NA	28.3	29.9	3852	POINT (-122.4156988 37.80163144)	6075010300	HLTHOUT	HIGHCHOL	CrdPrv	High Cholesterol
CA	California	San Francisco	6075	6075010300	Health Outcomes	Chronic kidney disease among adults aged >=18 years	%	Crude prevalence	2.1	NA	NA	2	2.3	3852	POINT (-122.4156988 37.80163144)	6075010300	HLTHOUT	KIDNEY	CrdPrv	Chronic Kidney Disease
CA	California	San Francisco	6075	6075010300	Unhealthy Behaviors	No leisure-time physical activity among adults aged >=18 years	%	Crude prevalence	14.2	NA	NA	12.7	15.7	3852	POINT (-122.4156988 37.80163144)	6075010300	UNHBEH	LPA	CrdPrv	Physical Inactivity
CA	California	San Francisco	6075	6075010300	Prevention	Mammography use among women aged 50-74 years	%	Crude prevalence	77.7	NA	NA	74.2	80.5	3852	POINT (-122.4156988 37.80163144)	6075010300	PREVENT	MAMMOUSE	CrdPrv	Mammography
CA	California	San Francisco	6075	6075010300	Health Outcomes	Mental health not good for >=14 days among adults aged >=18 years	%	Crude prevalence	9.6	NA	NA	8.2	11	3852	POINT (-122.4156988 37.80163144)	6075010300	HLTHOUT	MHLTH	CrdPrv	Mental Health
CA	California	San Francisco	6075	6075010300	Unhealthy Behaviors	Obesity among adults aged >=18 years	%	Crude prevalence	14.8	NA	NA	14	15.8	3852	POINT (-122.4156988 37.80163144)	6075010300	UNHBEH	OBESITY	CrdPrv	Obesity
CA	California	San Francisco	6075	6075010300	Health Outcomes	Physical health not good for >=14 days among adults aged >=18 years	%	Crude prevalence	8	NA	NA	7	9	3852	POINT (-122.4156988 37.80163144)	6075010300	HLTHOUT	PHLTH	CrdPrv	Physical Health
CA	California	San Francisco	6075	6075010300	Unhealthy Behaviors	Sleeping less than 7 hours among adults aged >=18 years	%	Crude prevalence	30.2	NA	NA	28.7	32.3	3852	POINT (-122.4156988 37.80163144)	6075010300	UNHBEH	SLEEP	CrdPrv	Sleep <7 hours
CA	California	San Francisco	6075	6075010300	Health Outcomes	Stroke among adults aged >=18 years	%	Crude prevalence	2	NA	NA	1.8	2.3	3852	POINT (-122.4156988 37.80163144)	6075010300	HLTHOUT	STROKE	CrdPrv	Stroke
CA	California	San Francisco	6075	6075010300	Health Outcomes	All teeth lost among adults aged >=65 years	%	Crude prevalence	5.5	NA	NA	3	9.7	3852	POINT (-122.4156988 37.80163144)	6075010300	HLTHOUT	TEETHLOST	CrdPrv	Teeth Loss
CA	California	San Francisco	6075	6075010400	Prevention	Current lack of health insurance among adults aged 18-64 years	%	Crude prevalence	6.5	NA	NA	5.3	8.1	4545	POINT (-122.4075907 37.80228574)	6075010400	PREVENT	ACCESS2	CrdPrv	Health Insurance
CA	California	San Francisco	6075	6075010400	Health Outcomes	Arthritis among adults aged >=18 years	%	Crude prevalence	16.3	NA	NA	15.6	17.4	4545	POINT (-122.4075907 37.80228574)	6075010400	HLTHOUT	ARTHRITIS	CrdPrv	Arthritis
CA	California	San Francisco	6075	6075010400	Unhealthy Behaviors	Binge drinking among adults aged >=18 years	%	Crude prevalence	24.6	NA	NA	23.8	25.4	4545	POINT (-122.4075907 37.80228574)	6075010400	UNHBEH	BINGE	CrdPrv	Binge Drinking
CA	California	San Francisco	6075	6075010400	Health Outcomes	High blood pressure among adults aged >=18 years	%	Crude prevalence	22.8	NA	NA	22	23.7	4545	POINT (-122.4075907 37.80228574)	6075010400	HLTHOUT	BPHIGH	CrdPrv	High Blood Pressure
CA	California	San Francisco	6075	6075010400	Prevention	Taking medicine for high blood pressure control among adults aged >=18 years with high blood pressure	%	Crude prevalence	68.4	NA	NA	67.2	69.6	4545	POINT (-122.4075907 37.80228574)	6075010400	PREVENT	BPMED	CrdPrv	Taking BP Medication
CA	California	San Francisco	6075	6075010400	Health Outcomes	Cancer (excluding skin cancer) among adults aged >=18 years	%	Crude prevalence	5.9	NA	NA	5.7	6.1	4545	POINT (-122.4075907 37.80228574)	6075010400	HLTHOUT	CANCER	CrdPrv	Cancer (except skin)
CA	California	San Francisco	6075	6075010400	Health Outcomes	Current asthma among adults aged >=18 years	%	Crude prevalence	7.4	NA	NA	7.1	7.9	4545	POINT (-122.4075907 37.80228574)	6075010400	HLTHOUT	CASTHMA	CrdPrv	Current Asthma
CA	California	San Francisco	6075	6075010400	Prevention	Cervical cancer screening among adult women aged 21-65 years	%	Crude prevalence	86.1	NA	NA	84.1	87.7	4545	POINT (-122.4075907 37.80228574)	6075010400	PREVENT	CERVICAL	CrdPrv	Cervical Cancer Screening
CA	California	San Francisco	6075	6075010400	Health Outcomes	Coronary heart disease among adults aged >=18 years	%	Crude prevalence	4.1	NA	NA	3.7	4.5	4545	POINT (-122.4075907 37.80228574)	6075010400	HLTHOUT	CHD	CrdPrv	Coronary Heart Disease
CA	California	San Francisco	6075	6075010400	Prevention	Visits to doctor for routine checkup within the past year among adults aged >=18 years	%	Crude prevalence	70.5	NA	NA	69.7	71.3	4545	POINT (-122.4075907 37.80228574)	6075010400	PREVENT	CHECKUP	CrdPrv	Annual Checkup
CA	California	San Francisco	6075	6075010400	Prevention	Cholesterol screening among adults aged >=18 years	%	Crude prevalence	87.5	NA	NA	86.2	88.4	4545	POINT (-122.4075907 37.80228574)	6075010400	PREVENT	CHOLSCREEN	CrdPrv	Cholesterol Screening
CA	California	San Francisco	6075	6075010400	Prevention	Fecal occult blood test, sigmoidoscopy, or colonoscopy among adults aged 50-75 years	%	Crude prevalence	73.7	NA	NA	71.1	75.7	4545	POINT (-122.4075907 37.80228574)	6075010400	PREVENT	COLON_SCREEN	CrdPrv	Colorectal Cancer Screening
CA	California	San Francisco	6075	6075010400	Health Outcomes	Chronic obstructive pulmonary disease among adults aged >=18 years	%	Crude prevalence	3.3	NA	NA	2.8	3.9	4545	POINT (-122.4075907 37.80228574)	6075010400	HLTHOUT	COPD	CrdPrv	COPD
CA	California	San Francisco	6075	6075010400	Prevention	Older adult men aged >=65 years who are up to date on a core set of clinical preventive services: Flu shot past year, PPV shot ever, Colorectal cancer screening	%	Crude prevalence	35.9	NA	NA	31.1	40.8	4545	POINT (-122.4075907 37.80228574)	6075010400	PREVENT	COREM	CrdPrv	Core preventive services for older men
CA	California	San Francisco	6075	6075010400	Prevention	Older adult women aged >=65 years who are up to date on a core set of clinical preventive services: Flu shot past year, PPV shot ever, Colorectal cancer screening, and Mammogram past 2 years	%	Crude prevalence	34	NA	NA	29.5	38.4	4545	POINT (-122.4075907 37.80228574)	6075010400	PREVENT	COREW	CrdPrv	Core preventive services for older women
CA	California	San Francisco	6075	6075010400	Unhealthy Behaviors	Current smoking among adults aged >=18 years	%	Crude prevalence	9.5	NA	NA	7.5	12	4545	POINT (-122.4075907 37.80228574)	6075010400	UNHBEH	CSMOKING	CrdPrv	Current Smoking
CA	California	San Francisco	6075	6075010400	Prevention	Visits to dentist or dental clinic among adults aged >=18 years	%	Crude prevalence	75.4	NA	NA	72.1	78.4	4545	POINT (-122.4075907 37.80228574)	6075010400	PREVENT	DENTAL	CrdPrv	Dental Visit
CA	California	San Francisco	6075	6075010400	Health Outcomes	Diagnosed diabetes among adults aged >=18 years	%	Crude prevalence	7	NA	NA	6.5	7.5	4545	POINT (-122.4075907 37.80228574)	6075010400	HLTHOUT	DIABETES	CrdPrv	Diabetes
CA	California	San Francisco	6075	6075010400	Health Outcomes	High cholesterol among adults aged >=18 years who have been screened in the past 5 years	%	Crude prevalence	28.8	NA	NA	28.1	29.5	4545	POINT (-122.4075907 37.80228574)	6075010400	HLTHOUT	HIGHCHOL	CrdPrv	High Cholesterol
CA	California	San Francisco	6075	6075010400	Health Outcomes	Chronic kidney disease among adults aged >=18 years	%	Crude prevalence	2.1	NA	NA	1.9	2.2	4545	POINT (-122.4075907 37.80228574)	6075010400	HLTHOUT	KIDNEY	CrdPrv	Chronic Kidney Disease
CA	California	San Francisco	6075	6075010400	Unhealthy Behaviors	No leisure-time physical activity among adults aged >=18 years	%	Crude prevalence	13.5	NA	NA	12	15.6	4545	POINT (-122.4075907 37.80228574)	6075010400	UNHBEH	LPA	CrdPrv	Physical Inactivity
CA	California	San Francisco	6075	6075010400	Prevention	Mammography use among women aged 50-74 years	%	Crude prevalence	78.2	NA	NA	75.3	80.6	4545	POINT (-122.4075907 37.80228574)	6075010400	PREVENT	MAMMOUSE	CrdPrv	Mammography
CA	California	San Francisco	6075	6075010400	Health Outcomes	Mental health not good for >=14 days among adults aged >=18 years	%	Crude prevalence	9.5	NA	NA	8.4	10.9	4545	POINT (-122.4075907 37.80228574)	6075010400	HLTHOUT	MHLTH	CrdPrv	Mental Health
CA	California	San Francisco	6075	6075010400	Unhealthy Behaviors	Obesity among adults aged >=18 years	%	Crude prevalence	15.6	NA	NA	14.8	16.7	4545	POINT (-122.4075907 37.80228574)	6075010400	UNHBEH	OBESITY	CrdPrv	Obesity
CA	California	San Francisco	6075	6075010400	Health Outcomes	Physical health not good for >=14 days among adults aged >=18 years	%	Crude prevalence	8	NA	NA	6.8	9.2	4545	POINT (-122.4075907 37.80228574)	6075010400	HLTHOUT	PHLTH	CrdPrv	Physical Health
CA	California	San Francisco	6075	6075010400	Unhealthy Behaviors	Sleeping less than 7 hours among adults aged >=18 years	%	Crude prevalence	30.7	NA	NA	29.5	32.3	4545	POINT (-122.4075907 37.80228574)	6075010400	UNHBEH	SLEEP	CrdPrv	Sleep <7 hours
CA	California	San Francisco	6075	6075010400	Health Outcomes	Stroke among adults aged >=18 years	%	Crude prevalence	1.9	NA	NA	1.7	2.2	4545	POINT (-122.4075907 37.80228574)	6075010400	HLTHOUT	STROKE	CrdPrv	Stroke
CA	California	San Francisco	6075	6075010400	Health Outcomes	All teeth lost among adults aged >=65 years	%	Crude prevalence	5.2	NA	NA	3	8.3	4545	POINT (-122.4075907 37.80228574)	6075010400	HLTHOUT	TEETHLOST	CrdPrv	Teeth Loss
CA	California	San Francisco	6075	6075010500	Prevention	Current lack of health insurance among adults aged 18-64 years	%	Crude prevalence	6.3	NA	NA	5.4	7.6	2685	POINT (-122.3986929 37.79907519)	6075010500	PREVENT	ACCESS2	CrdPrv	Health Insurance
CA	California	San Francisco	6075	6075010500	Health Outcomes	Arthritis among adults aged >=18 years	%	Crude prevalence	21.8	NA	NA	20.8	22.8	2685	POINT (-122.3986929 37.79907519)	6075010500	HLTHOUT	ARTHRITIS	CrdPrv	Arthritis
CA	California	San Francisco	6075	6075010500	Unhealthy Behaviors	Binge drinking among adults aged >=18 years	%	Crude prevalence	19.7	NA	NA	19.1	20.3	2685	POINT (-122.3986929 37.79907519)	6075010500	UNHBEH	BINGE	CrdPrv	Binge Drinking
CA	California	San Francisco	6075	6075010500	Health Outcomes	High blood pressure among adults aged >=18 years	%	Crude prevalence	29.3	NA	NA	28.2	30.5	2685	POINT (-122.3986929 37.79907519)	6075010500	HLTHOUT	BPHIGH	CrdPrv	High Blood Pressure
CA	California	San Francisco	6075	6075010500	Prevention	Taking medicine for high blood pressure control among adults aged >=18 years with high blood pressure	%	Crude prevalence	75	NA	NA	74	76.1	2685	POINT (-122.3986929 37.79907519)	6075010500	PREVENT	BPMED	CrdPrv	Taking BP Medication
CA	California	San Francisco	6075	6075010500	Health Outcomes	Cancer (excluding skin cancer) among adults aged >=18 years	%	Crude prevalence	7.9	NA	NA	7.6	8.2	2685	POINT (-122.3986929 37.79907519)	6075010500	HLTHOUT	CANCER	CrdPrv	Cancer (except skin)
CA	California	San Francisco	6075	6075010500	Health Outcomes	Current asthma among adults aged >=18 years	%	Crude prevalence	7.4	NA	NA	7.2	7.8	2685	POINT (-122.3986929 37.79907519)	6075010500	HLTHOUT	CASTHMA	CrdPrv	Current Asthma
CA	California	San Francisco	6075	6075010500	Prevention	Cervical cancer screening among adult women aged 21-65 years	%	Crude prevalence	85.1	NA	NA	83.2	86.4	2685	POINT (-122.3986929 37.79907519)	6075010500	PREVENT	CERVICAL	CrdPrv	Cervical Cancer Screening
CA	California	San Francisco	6075	6075010500	Health Outcomes	Coronary heart disease among adults aged >=18 years	%	Crude prevalence	5.9	NA	NA	5.4	6.5	2685	POINT (-122.3986929 37.79907519)	6075010500	HLTHOUT	CHD	CrdPrv	Coronary Heart Disease
CA	California	San Francisco	6075	6075010500	Prevention	Visits to doctor for routine checkup within the past year among adults aged >=18 years	%	Crude prevalence	74.4	NA	NA	73.8	75	2685	POINT (-122.3986929 37.79907519)	6075010500	PREVENT	CHECKUP	CrdPrv	Annual Checkup
CA	California	San Francisco	6075	6075010500	Prevention	Cholesterol screening among adults aged >=18 years	%	Crude prevalence	89.3	NA	NA	88.5	90	2685	POINT (-122.3986929 37.79907519)	6075010500	PREVENT	CHOLSCREEN	CrdPrv	Cholesterol Screening
CA	California	San Francisco	6075	6075010500	Prevention	Fecal occult blood test, sigmoidoscopy, or colonoscopy among adults aged 50-75 years	%	Crude prevalence	74.4	NA	NA	71.7	76.5	2685	POINT (-122.3986929 37.79907519)	6075010500	PREVENT	COLON_SCREEN	CrdPrv	Colorectal Cancer Screening
CA	California	San Francisco	6075	6075010500	Health Outcomes	Chronic obstructive pulmonary disease among adults aged >=18 years	%	Crude prevalence	4.3	NA	NA	3.6	5.2	2685	POINT (-122.3986929 37.79907519)	6075010500	HLTHOUT	COPD	CrdPrv	COPD
CA	California	San Francisco	6075	6075010500	Prevention	Older adult men aged >=65 years who are up to date on a core set of clinical preventive services: Flu shot past year, PPV shot ever, Colorectal cancer screening	%	Crude prevalence	35.7	NA	NA	30.2	40.9	2685	POINT (-122.3986929 37.79907519)	6075010500	PREVENT	COREM	CrdPrv	Core preventive services for older men
CA	California	San Francisco	6075	6075010500	Prevention	Older adult women aged >=65 years who are up to date on a core set of clinical preventive services: Flu shot past year, PPV shot ever, Colorectal cancer screening, and Mammogram past 2 years	%	Crude prevalence	33.7	NA	NA	29	38.3	2685	POINT (-122.3986929 37.79907519)	6075010500	PREVENT	COREW	CrdPrv	Core preventive services for older women
CA	California	San Francisco	6075	6075010500	Unhealthy Behaviors	Current smoking among adults aged >=18 years	%	Crude prevalence	8.8	NA	NA	7.3	10.7	2685	POINT (-122.3986929 37.79907519)	6075010500	UNHBEH	CSMOKING	CrdPrv	Current Smoking
CA	California	San Francisco	6075	6075010500	Prevention	Visits to dentist or dental clinic among adults aged >=18 years	%	Crude prevalence	74.2	NA	NA	71.8	76.5	2685	POINT (-122.3986929 37.79907519)	6075010500	PREVENT	DENTAL	CrdPrv	Dental Visit
CA	California	San Francisco	6075	6075010500	Health Outcomes	Diagnosed diabetes among adults aged >=18 years	%	Crude prevalence	9	NA	NA	8.3	9.7	2685	POINT (-122.3986929 37.79907519)	6075010500	HLTHOUT	DIABETES	CrdPrv	Diabetes
CA	California	San Francisco	6075	6075010500	Health Outcomes	High cholesterol among adults aged >=18 years who have been screened in the past 5 years	%	Crude prevalence	33.9	NA	NA	33.2	34.8	2685	POINT (-122.3986929 37.79907519)	6075010500	HLTHOUT	HIGHCHOL	CrdPrv	High Cholesterol
CA	California	San Francisco	6075	6075010500	Health Outcomes	Chronic kidney disease among adults aged >=18 years	%	Crude prevalence	2.8	NA	NA	2.6	3	2685	POINT (-122.3986929 37.79907519)	6075010500	HLTHOUT	KIDNEY	CrdPrv	Chronic Kidney Disease
CA	California	San Francisco	6075	6075010500	Unhealthy Behaviors	No leisure-time physical activity among adults aged >=18 years	%	Crude prevalence	15.3	NA	NA	13.8	16.9	2685	POINT (-122.3986929 37.79907519)	6075010500	UNHBEH	LPA	CrdPrv	Physical Inactivity
CA	California	San Francisco	6075	6075010500	Prevention	Mammography use among women aged 50-74 years	%	Crude prevalence	78.2	NA	NA	74.9	80.8	2685	POINT (-122.3986929 37.79907519)	6075010500	PREVENT	MAMMOUSE	CrdPrv	Mammography
CA	California	San Francisco	6075	6075010500	Health Outcomes	Mental health not good for >=14 days among adults aged >=18 years	%	Crude prevalence	8.7	NA	NA	7.9	9.8	2685	POINT (-122.3986929 37.79907519)	6075010500	HLTHOUT	MHLTH	CrdPrv	Mental Health
CA	California	San Francisco	6075	6075010500	Unhealthy Behaviors	Obesity among adults aged >=18 years	%	Crude prevalence	16.5	NA	NA	15.6	17.6	2685	POINT (-122.3986929 37.79907519)	6075010500	UNHBEH	OBESITY	CrdPrv	Obesity
CA	California	San Francisco	6075	6075010500	Health Outcomes	Physical health not good for >=14 days among adults aged >=18 years	%	Crude prevalence	9.4	NA	NA	8.5	10.9	2685	POINT (-122.3986929 37.79907519)	6075010500	HLTHOUT	PHLTH	CrdPrv	Physical Health
CA	California	San Francisco	6075	6075010500	Unhealthy Behaviors	Sleeping less than 7 hours among adults aged >=18 years	%	Crude prevalence	29.9	NA	NA	28.4	31.3	2685	POINT (-122.3986929 37.79907519)	6075010500	UNHBEH	SLEEP	CrdPrv	Sleep <7 hours
CA	California	San Francisco	6075	6075010500	Health Outcomes	Stroke among adults aged >=18 years	%	Crude prevalence	2.7	NA	NA	2.4	3	2685	POINT (-122.3986929 37.79907519)	6075010500	HLTHOUT	STROKE	CrdPrv	Stroke
CA	California	San Francisco	6075	6075010500	Health Outcomes	All teeth lost among adults aged >=65 years	%	Crude prevalence	5.7	NA	NA	3.5	8.7	2685	POINT (-122.3986929 37.79907519)	6075010500	HLTHOUT	TEETHLOST	CrdPrv	Teeth Loss
CA	California	San Francisco	6075	6075010600	Prevention	Current lack of health insurance among adults aged 18-64 years	%	Crude prevalence	12.6	NA	NA	10.1	15.2	3894	POINT (-122.406373 37.7993782)	6075010600	PREVENT	ACCESS2	CrdPrv	Health Insurance
CA	California	San Francisco	6075	6075010600	Health Outcomes	Arthritis among adults aged >=18 years	%	Crude prevalence	19.2	NA	NA	18	20.3	3894	POINT (-122.406373 37.7993782)	6075010600	HLTHOUT	ARTHRITIS	CrdPrv	Arthritis
CA	California	San Francisco	6075	6075010600	Unhealthy Behaviors	Binge drinking among adults aged >=18 years	%	Crude prevalence	19.1	NA	NA	18.5	19.7	3894	POINT (-122.406373 37.7993782)	6075010600	UNHBEH	BINGE	CrdPrv	Binge Drinking
CA	California	San Francisco	6075	6075010600	Health Outcomes	High blood pressure among adults aged >=18 years	%	Crude prevalence	29.9	NA	NA	28.7	31.2	3894	POINT (-122.406373 37.7993782)	6075010600	HLTHOUT	BPHIGH	CrdPrv	High Blood Pressure
CA	California	San Francisco	6075	6075010600	Prevention	Taking medicine for high blood pressure control among adults aged >=18 years with high blood pressure	%	Crude prevalence	73.2	NA	NA	72	74.4	3894	POINT (-122.406373 37.7993782)	6075010600	PREVENT	BPMED	CrdPrv	Taking BP Medication
CA	California	San Francisco	6075	6075010600	Health Outcomes	Cancer (excluding skin cancer) among adults aged >=18 years	%	Crude prevalence	5.2	NA	NA	5	5.4	3894	POINT (-122.406373 37.7993782)	6075010600	HLTHOUT	CANCER	CrdPrv	Cancer (except skin)
CA	California	San Francisco	6075	6075010600	Health Outcomes	Current asthma among adults aged >=18 years	%	Crude prevalence	7.8	NA	NA	7.3	8.4	3894	POINT (-122.406373 37.7993782)	6075010600	HLTHOUT	CASTHMA	CrdPrv	Current Asthma
CA	California	San Francisco	6075	6075010600	Prevention	Cervical cancer screening among adult women aged 21-65 years	%	Crude prevalence	75.6	NA	NA	72	78.7	3894	POINT (-122.406373 37.7993782)	6075010600	PREVENT	CERVICAL	CrdPrv	Cervical Cancer Screening
CA	California	San Francisco	6075	6075010600	Health Outcomes	Coronary heart disease among adults aged >=18 years	%	Crude prevalence	6.4	NA	NA	5.7	7.2	3894	POINT (-122.406373 37.7993782)	6075010600	HLTHOUT	CHD	CrdPrv	Coronary Heart Disease
CA	California	San Francisco	6075	6075010600	Prevention	Visits to doctor for routine checkup within the past year among adults aged >=18 years	%	Crude prevalence	70.9	NA	NA	70	71.7	3894	POINT (-122.406373 37.7993782)	6075010600	PREVENT	CHECKUP	CrdPrv	Annual Checkup
CA	California	San Francisco	6075	6075010600	Prevention	Cholesterol screening among adults aged >=18 years	%	Crude prevalence	83.3	NA	NA	81.7	84.9	3894	POINT (-122.406373 37.7993782)	6075010600	PREVENT	CHOLSCREEN	CrdPrv	Cholesterol Screening
CA	California	San Francisco	6075	6075010600	Prevention	Fecal occult blood test, sigmoidoscopy, or colonoscopy among adults aged 50-75 years	%	Crude prevalence	62.3	NA	NA	57.3	66.2	3894	POINT (-122.406373 37.7993782)	6075010600	PREVENT	COLON_SCREEN	CrdPrv	Colorectal Cancer Screening
CA	California	San Francisco	6075	6075010600	Health Outcomes	Chronic obstructive pulmonary disease among adults aged >=18 years	%	Crude prevalence	5.3	NA	NA	4.4	6.1	3894	POINT (-122.406373 37.7993782)	6075010600	HLTHOUT	COPD	CrdPrv	COPD
CA	California	San Francisco	6075	6075010600	Prevention	Older adult men aged >=65 years who are up to date on a core set of clinical preventive services: Flu shot past year, PPV shot ever, Colorectal cancer screening	%	Crude prevalence	28.4	NA	NA	22.8	34.3	3894	POINT (-122.406373 37.7993782)	6075010600	PREVENT	COREM	CrdPrv	Core preventive services for older men
CA	California	San Francisco	6075	6075010600	Prevention	Older adult women aged >=65 years who are up to date on a core set of clinical preventive services: Flu shot past year, PPV shot ever, Colorectal cancer screening, and Mammogram past 2 years	%	Crude prevalence	27	NA	NA	21	33.1	3894	POINT (-122.406373 37.7993782)	6075010600	PREVENT	COREW	CrdPrv	Core preventive services for older women
CA	California	San Francisco	6075	6075010600	Unhealthy Behaviors	Current smoking among adults aged >=18 years	%	Crude prevalence	15.3	NA	NA	12.4	18.3	3894	POINT (-122.406373 37.7993782)	6075010600	UNHBEH	CSMOKING	CrdPrv	Current Smoking
CA	California	San Francisco	6075	6075010600	Prevention	Visits to dentist or dental clinic among adults aged >=18 years	%	Crude prevalence	58.9	NA	NA	54.1	63.3	3894	POINT (-122.406373 37.7993782)	6075010600	PREVENT	DENTAL	CrdPrv	Dental Visit
CA	California	San Francisco	6075	6075010600	Health Outcomes	Diagnosed diabetes among adults aged >=18 years	%	Crude prevalence	12.6	NA	NA	11.5	13.8	3894	POINT (-122.406373 37.7993782)	6075010600	HLTHOUT	DIABETES	CrdPrv	Diabetes
CA	California	San Francisco	6075	6075010600	Health Outcomes	High cholesterol among adults aged >=18 years who have been screened in the past 5 years	%	Crude prevalence	34.4	NA	NA	33.3	35.5	3894	POINT (-122.406373 37.7993782)	6075010600	HLTHOUT	HIGHCHOL	CrdPrv	High Cholesterol
CA	California	San Francisco	6075	6075010600	Health Outcomes	Chronic kidney disease among adults aged >=18 years	%	Crude prevalence	2.9	NA	NA	2.7	3.2	3894	POINT (-122.406373 37.7993782)	6075010600	HLTHOUT	KIDNEY	CrdPrv	Chronic Kidney Disease
CA	California	San Francisco	6075	6075010600	Unhealthy Behaviors	No leisure-time physical activity among adults aged >=18 years	%	Crude prevalence	24.2	NA	NA	21.4	27.2	3894	POINT (-122.406373 37.7993782)	6075010600	UNHBEH	LPA	CrdPrv	Physical Inactivity
CA	California	San Francisco	6075	6075010600	Prevention	Mammography use among women aged 50-74 years	%	Crude prevalence	75.3	NA	NA	70.5	79.2	3894	POINT (-122.406373 37.7993782)	6075010600	PREVENT	MAMMOUSE	CrdPrv	Mammography
CA	California	San Francisco	6075	6075010600	Health Outcomes	Mental health not good for >=14 days among adults aged >=18 years	%	Crude prevalence	11.9	NA	NA	10.4	13.5	3894	POINT (-122.406373 37.7993782)	6075010600	HLTHOUT	MHLTH	CrdPrv	Mental Health
CA	California	San Francisco	6075	6075010600	Unhealthy Behaviors	Obesity among adults aged >=18 years	%	Crude prevalence	16.3	NA	NA	15.6	17.2	3894	POINT (-122.406373 37.7993782)	6075010600	UNHBEH	OBESITY	CrdPrv	Obesity
CA	California	San Francisco	6075	6075010600	Health Outcomes	Physical health not good for >=14 days among adults aged >=18 years	%	Crude prevalence	12.4	NA	NA	10.1	13.7	3894	POINT (-122.406373 37.7993782)	6075010600	HLTHOUT	PHLTH	CrdPrv	Physical Health
CA	California	San Francisco	6075	6075010600	Unhealthy Behaviors	Sleeping less than 7 hours among adults aged >=18 years	%	Crude prevalence	35.2	NA	NA	33.3	36.6	3894	POINT (-122.406373 37.7993782)	6075010600	UNHBEH	SLEEP	CrdPrv	Sleep <7 hours
CA	California	San Francisco	6075	6075010600	Health Outcomes	Stroke among adults aged >=18 years	%	Crude prevalence	3.1	NA	NA	2.7	3.6	3894	POINT (-122.406373 37.7993782)	6075010600	HLTHOUT	STROKE	CrdPrv	Stroke
CA	California	San Francisco	6075	6075010600	Health Outcomes	All teeth lost among adults aged >=65 years	%	Crude prevalence	11.6	NA	NA	6.5	17.8	3894	POINT (-122.406373 37.7993782)	6075010600	HLTHOUT	TEETHLOST	CrdPrv	Teeth Loss
CA	California	San Francisco	6075	6075010700	Prevention	Current lack of health insurance among adults aged 18-64 years	%	Crude prevalence	18.1	NA	NA	15.1	21.1	5592	POINT (-122.4100564 37.79852065)	6075010700	PREVENT	ACCESS2	CrdPrv	Health Insurance
CA	California	San Francisco	6075	6075010700	Health Outcomes	Arthritis among adults aged >=18 years	%	Crude prevalence	26.3	NA	NA	24.4	28.1	5592	POINT (-122.4100564 37.79852065)	6075010700	HLTHOUT	ARTHRITIS	CrdPrv	Arthritis
CA	California	San Francisco	6075	6075010700	Unhealthy Behaviors	Binge drinking among adults aged >=18 years	%	Crude prevalence	11.9	NA	NA	11.5	12.4	5592	POINT (-122.4100564 37.79852065)	6075010700	UNHBEH	BINGE	CrdPrv	Binge Drinking
CA	California	San Francisco	6075	6075010700	Health Outcomes	High blood pressure among adults aged >=18 years	%	Crude prevalence	38.3	NA	NA	36.3	40	5592	POINT (-122.4100564 37.79852065)	6075010700	HLTHOUT	BPHIGH	CrdPrv	High Blood Pressure
CA	California	San Francisco	6075	6075010700	Prevention	Taking medicine for high blood pressure control among adults aged >=18 years with high blood pressure	%	Crude prevalence	80.7	NA	NA	79.5	81.7	5592	POINT (-122.4100564 37.79852065)	6075010700	PREVENT	BPMED	CrdPrv	Taking BP Medication
CA	California	San Francisco	6075	6075010700	Health Outcomes	Cancer (excluding skin cancer) among adults aged >=18 years	%	Crude prevalence	6.2	NA	NA	5.8	6.6	5592	POINT (-122.4100564 37.79852065)	6075010700	HLTHOUT	CANCER	CrdPrv	Cancer (except skin)
CA	California	San Francisco	6075	6075010700	Health Outcomes	Current asthma among adults aged >=18 years	%	Crude prevalence	8.2	NA	NA	7.5	8.6	5592	POINT (-122.4100564 37.79852065)	6075010700	HLTHOUT	CASTHMA	CrdPrv	Current Asthma
CA	California	San Francisco	6075	6075010700	Prevention	Cervical cancer screening among adult women aged 21-65 years	%	Crude prevalence	65.1	NA	NA	61	69.9	5592	POINT (-122.4100564 37.79852065)	6075010700	PREVENT	CERVICAL	CrdPrv	Cervical Cancer Screening
CA	California	San Francisco	6075	6075010700	Health Outcomes	Coronary heart disease among adults aged >=18 years	%	Crude prevalence	10.7	NA	NA	9.3	12.2	5592	POINT (-122.4100564 37.79852065)	6075010700	HLTHOUT	CHD	CrdPrv	Coronary Heart Disease
CA	California	San Francisco	6075	6075010700	Prevention	Visits to doctor for routine checkup within the past year among adults aged >=18 years	%	Crude prevalence	74.9	NA	NA	74	75.8	5592	POINT (-122.4100564 37.79852065)	6075010700	PREVENT	CHECKUP	CrdPrv	Annual Checkup
CA	California	San Francisco	6075	6075010700	Prevention	Cholesterol screening among adults aged >=18 years	%	Crude prevalence	85.1	NA	NA	83.8	86.4	5592	POINT (-122.4100564 37.79852065)	6075010700	PREVENT	CHOLSCREEN	CrdPrv	Cholesterol Screening
CA	California	San Francisco	6075	6075010700	Prevention	Fecal occult blood test, sigmoidoscopy, or colonoscopy among adults aged 50-75 years	%	Crude prevalence	53.7	NA	NA	49	59.4	5592	POINT (-122.4100564 37.79852065)	6075010700	PREVENT	COLON_SCREEN	CrdPrv	Colorectal Cancer Screening
CA	California	San Francisco	6075	6075010700	Health Outcomes	Chronic obstructive pulmonary disease among adults aged >=18 years	%	Crude prevalence	8.1	NA	NA	6.7	9.7	5592	POINT (-122.4100564 37.79852065)	6075010700	HLTHOUT	COPD	CrdPrv	COPD
CA	California	San Francisco	6075	6075010700	Prevention	Older adult men aged >=65 years who are up to date on a core set of clinical preventive services: Flu shot past year, PPV shot ever, Colorectal cancer screening	%	Crude prevalence	22.9	NA	NA	17.2	29.3	5592	POINT (-122.4100564 37.79852065)	6075010700	PREVENT	COREM	CrdPrv	Core preventive services for older men
CA	California	San Francisco	6075	6075010700	Prevention	Older adult women aged >=65 years who are up to date on a core set of clinical preventive services: Flu shot past year, PPV shot ever, Colorectal cancer screening, and Mammogram past 2 years	%	Crude prevalence	20.9	NA	NA	15.8	27.7	5592	POINT (-122.4100564 37.79852065)	6075010700	PREVENT	COREW	CrdPrv	Core preventive services for older women
CA	California	San Francisco	6075	6075010700	Unhealthy Behaviors	Current smoking among adults aged >=18 years	%	Crude prevalence	19	NA	NA	16.1	21.3	5592	POINT (-122.4100564 37.79852065)	6075010700	UNHBEH	CSMOKING	CrdPrv	Current Smoking
CA	California	San Francisco	6075	6075010700	Prevention	Visits to dentist or dental clinic among adults aged >=18 years	%	Crude prevalence	45.2	NA	NA	40.2	50.5	5592	POINT (-122.4100564 37.79852065)	6075010700	PREVENT	DENTAL	CrdPrv	Dental Visit
CA	California	San Francisco	6075	6075010700	Health Outcomes	Diagnosed diabetes among adults aged >=18 years	%	Crude prevalence	21	NA	NA	19	22.9	5592	POINT (-122.4100564 37.79852065)	6075010700	HLTHOUT	DIABETES	CrdPrv	Diabetes
CA	California	San Francisco	6075	6075010700	Health Outcomes	High cholesterol among adults aged >=18 years who have been screened in the past 5 years	%	Crude prevalence	40.7	NA	NA	39.3	42.1	5592	POINT (-122.4100564 37.79852065)	6075010700	HLTHOUT	HIGHCHOL	CrdPrv	High Cholesterol
CA	California	San Francisco	6075	6075010700	Health Outcomes	Chronic kidney disease among adults aged >=18 years	%	Crude prevalence	4.5	NA	NA	4	5	5592	POINT (-122.4100564 37.79852065)	6075010700	HLTHOUT	KIDNEY	CrdPrv	Chronic Kidney Disease
CA	California	San Francisco	6075	6075010700	Unhealthy Behaviors	No leisure-time physical activity among adults aged >=18 years	%	Crude prevalence	37.5	NA	NA	33.5	41.3	5592	POINT (-122.4100564 37.79852065)	6075010700	UNHBEH	LPA	CrdPrv	Physical Inactivity
CA	California	San Francisco	6075	6075010700	Prevention	Mammography use among women aged 50-74 years	%	Crude prevalence	71.8	NA	NA	66.3	76.7	5592	POINT (-122.4100564 37.79852065)	6075010700	PREVENT	MAMMOUSE	CrdPrv	Mammography
CA	California	San Francisco	6075	6075010700	Health Outcomes	Mental health not good for >=14 days among adults aged >=18 years	%	Crude prevalence	13.3	NA	NA	11	14.3	5592	POINT (-122.4100564 37.79852065)	6075010700	HLTHOUT	MHLTH	CrdPrv	Mental Health
CA	California	San Francisco	6075	6075010700	Unhealthy Behaviors	Obesity among adults aged >=18 years	%	Crude prevalence	15.3	NA	NA	14.5	16	5592	POINT (-122.4100564 37.79852065)	6075010700	UNHBEH	OBESITY	CrdPrv	Obesity
CA	California	San Francisco	6075	6075010700	Health Outcomes	Physical health not good for >=14 days among adults aged >=18 years	%	Crude prevalence	18.7	NA	NA	14.8	20.8	5592	POINT (-122.4100564 37.79852065)	6075010700	HLTHOUT	PHLTH	CrdPrv	Physical Health
CA	California	San Francisco	6075	6075010700	Unhealthy Behaviors	Sleeping less than 7 hours among adults aged >=18 years	%	Crude prevalence	38.4	NA	NA	35.6	39.8	5592	POINT (-122.4100564 37.79852065)	6075010700	UNHBEH	SLEEP	CrdPrv	Sleep <7 hours
CA	California	San Francisco	6075	6075010700	Health Outcomes	Stroke among adults aged >=18 years	%	Crude prevalence	5.4	NA	NA	4.6	6.4	5592	POINT (-122.4100564 37.79852065)	6075010700	HLTHOUT	STROKE	CrdPrv	Stroke
CA	California	San Francisco	6075	6075010700	Health Outcomes	All teeth lost among adults aged >=65 years	%	Crude prevalence	19.9	NA	NA	11.3	28.6	5592	POINT (-122.4100564 37.79852065)	6075010700	HLTHOUT	TEETHLOST	CrdPrv	Teeth Loss
CA	California	San Francisco	6075	6075010800	Prevention	Current lack of health insurance among adults aged 18-64 years	%	Crude prevalence	8.9	NA	NA	7.5	10.7	4578	POINT (-122.4143071 37.79649471)	6075010800	PREVENT	ACCESS2	CrdPrv	Health Insurance
CA	California	San Francisco	6075	6075010800	Health Outcomes	Arthritis among adults aged >=18 years	%	Crude prevalence	17	NA	NA	16.3	17.8	4578	POINT (-122.4143071 37.79649471)	6075010800	HLTHOUT	ARTHRITIS	CrdPrv	Arthritis
CA	California	San Francisco	6075	6075010800	Unhealthy Behaviors	Binge drinking among adults aged >=18 years	%	Crude prevalence	21.3	NA	NA	20.8	21.7	4578	POINT (-122.4143071 37.79649471)	6075010800	UNHBEH	BINGE	CrdPrv	Binge Drinking
CA	California	San Francisco	6075	6075010800	Health Outcomes	High blood pressure among adults aged >=18 years	%	Crude prevalence	24.2	NA	NA	23.5	24.9	4578	POINT (-122.4143071 37.79649471)	6075010800	HLTHOUT	BPHIGH	CrdPrv	High Blood Pressure
CA	California	San Francisco	6075	6075010800	Prevention	Taking medicine for high blood pressure control among adults aged >=18 years with high blood pressure	%	Crude prevalence	71.3	NA	NA	70.3	72.2	4578	POINT (-122.4143071 37.79649471)	6075010800	PREVENT	BPMED	CrdPrv	Taking BP Medication
CA	California	San Francisco	6075	6075010800	Health Outcomes	Cancer (excluding skin cancer) among adults aged >=18 years	%	Crude prevalence	5.5	NA	NA	5.3	5.6	4578	POINT (-122.4143071 37.79649471)	6075010800	HLTHOUT	CANCER	CrdPrv	Cancer (except skin)
CA	California	San Francisco	6075	6075010800	Health Outcomes	Current asthma among adults aged >=18 years	%	Crude prevalence	7.7	NA	NA	7.4	8	4578	POINT (-122.4143071 37.79649471)	6075010800	HLTHOUT	CASTHMA	CrdPrv	Current Asthma
CA	California	San Francisco	6075	6075010800	Prevention	Cervical cancer screening among adult women aged 21-65 years	%	Crude prevalence	81	NA	NA	79.1	82.6	4578	POINT (-122.4143071 37.79649471)	6075010800	PREVENT	CERVICAL	CrdPrv	Cervical Cancer Screening
CA	California	San Francisco	6075	6075010800	Health Outcomes	Coronary heart disease among adults aged >=18 years	%	Crude prevalence	4.8	NA	NA	4.4	5.2	4578	POINT (-122.4143071 37.79649471)	6075010800	HLTHOUT	CHD	CrdPrv	Coronary Heart Disease
CA	California	San Francisco	6075	6075010800	Prevention	Visits to doctor for routine checkup within the past year among adults aged >=18 years	%	Crude prevalence	70.9	NA	NA	70.3	71.5	4578	POINT (-122.4143071 37.79649471)	6075010800	PREVENT	CHECKUP	CrdPrv	Annual Checkup
CA	California	San Francisco	6075	6075010800	Prevention	Cholesterol screening among adults aged >=18 years	%	Crude prevalence	85.8	NA	NA	84.7	86.7	4578	POINT (-122.4143071 37.79649471)	6075010800	PREVENT	CHOLSCREEN	CrdPrv	Cholesterol Screening
CA	California	San Francisco	6075	6075010800	Prevention	Fecal occult blood test, sigmoidoscopy, or colonoscopy among adults aged 50-75 years	%	Crude prevalence	68.3	NA	NA	65.6	70.5	4578	POINT (-122.4143071 37.79649471)	6075010800	PREVENT	COLON_SCREEN	CrdPrv	Colorectal Cancer Screening
CA	California	San Francisco	6075	6075010800	Health Outcomes	Chronic obstructive pulmonary disease among adults aged >=18 years	%	Crude prevalence	3.8	NA	NA	3.4	4.4	4578	POINT (-122.4143071 37.79649471)	6075010800	HLTHOUT	COPD	CrdPrv	COPD
CA	California	San Francisco	6075	6075010800	Prevention	Older adult men aged >=65 years who are up to date on a core set of clinical preventive services: Flu shot past year, PPV shot ever, Colorectal cancer screening	%	Crude prevalence	33	NA	NA	28.6	37.3	4578	POINT (-122.4143071 37.79649471)	6075010800	PREVENT	COREM	CrdPrv	Core preventive services for older men
CA	California	San Francisco	6075	6075010800	Prevention	Older adult women aged >=65 years who are up to date on a core set of clinical preventive services: Flu shot past year, PPV shot ever, Colorectal cancer screening, and Mammogram past 2 years	%	Crude prevalence	30.1	NA	NA	25.8	34.2	4578	POINT (-122.4143071 37.79649471)	6075010800	PREVENT	COREW	CrdPrv	Core preventive services for older women
CA	California	San Francisco	6075	6075010800	Unhealthy Behaviors	Current smoking among adults aged >=18 years	%	Crude prevalence	11.6	NA	NA	10	13.6	4578	POINT (-122.4143071 37.79649471)	6075010800	UNHBEH	CSMOKING	CrdPrv	Current Smoking
CA	California	San Francisco	6075	6075010800	Prevention	Visits to dentist or dental clinic among adults aged >=18 years	%	Crude prevalence	68.5	NA	NA	65.4	71.3	4578	POINT (-122.4143071 37.79649471)	6075010800	PREVENT	DENTAL	CrdPrv	Dental Visit
CA	California	San Francisco	6075	6075010800	Health Outcomes	Diagnosed diabetes among adults aged >=18 years	%	Crude prevalence	8.9	NA	NA	8.3	9.6	4578	POINT (-122.4143071 37.79649471)	6075010800	HLTHOUT	DIABETES	CrdPrv	Diabetes
CA	California	San Francisco	6075	6075010800	Health Outcomes	High cholesterol among adults aged >=18 years who have been screened in the past 5 years	%	Crude prevalence	29.7	NA	NA	29.1	30.3	4578	POINT (-122.4143071 37.79649471)	6075010800	HLTHOUT	HIGHCHOL	CrdPrv	High Cholesterol
CA	California	San Francisco	6075	6075010800	Health Outcomes	Chronic kidney disease among adults aged >=18 years	%	Crude prevalence	2.3	NA	NA	2.2	2.5	4578	POINT (-122.4143071 37.79649471)	6075010800	HLTHOUT	KIDNEY	CrdPrv	Chronic Kidney Disease
CA	California	San Francisco	6075	6075010800	Unhealthy Behaviors	No leisure-time physical activity among adults aged >=18 years	%	Crude prevalence	18.4	NA	NA	16.9	19.9	4578	POINT (-122.4143071 37.79649471)	6075010800	UNHBEH	LPA	CrdPrv	Physical Inactivity
CA	California	San Francisco	6075	6075010800	Prevention	Mammography use among women aged 50-74 years	%	Crude prevalence	76	NA	NA	73.3	78.5	4578	POINT (-122.4143071 37.79649471)	6075010800	PREVENT	MAMMOUSE	CrdPrv	Mammography
CA	California	San Francisco	6075	6075010800	Health Outcomes	Mental health not good for >=14 days among adults aged >=18 years	%	Crude prevalence	10.6	NA	NA	9.8	11.6	4578	POINT (-122.4143071 37.79649471)	6075010800	HLTHOUT	MHLTH	CrdPrv	Mental Health
CA	California	San Francisco	6075	6075010800	Unhealthy Behaviors	Obesity among adults aged >=18 years	%	Crude prevalence	14.6	NA	NA	14.1	15.2	4578	POINT (-122.4143071 37.79649471)	6075010800	UNHBEH	OBESITY	CrdPrv	Obesity
CA	California	San Francisco	6075	6075010800	Health Outcomes	Physical health not good for >=14 days among adults aged >=18 years	%	Crude prevalence	9.5	NA	NA	8.7	10.7	4578	POINT (-122.4143071 37.79649471)	6075010800	HLTHOUT	PHLTH	CrdPrv	Physical Health
CA	California	San Francisco	6075	6075010800	Unhealthy Behaviors	Sleeping less than 7 hours among adults aged >=18 years	%	Crude prevalence	32.4	NA	NA	31.4	33.6	4578	POINT (-122.4143071 37.79649471)	6075010800	UNHBEH	SLEEP	CrdPrv	Sleep <7 hours
CA	California	San Francisco	6075	6075010800	Health Outcomes	Stroke among adults aged >=18 years	%	Crude prevalence	2.3	NA	NA	2.1	2.6	4578	POINT (-122.4143071 37.79649471)	6075010800	HLTHOUT	STROKE	CrdPrv	Stroke
CA	California	San Francisco	6075	6075010800	Health Outcomes	All teeth lost among adults aged >=65 years	%	Crude prevalence	7.7	NA	NA	4.9	11.7	4578	POINT (-122.4143071 37.79649471)	6075010800	HLTHOUT	TEETHLOST	CrdPrv	Teeth Loss
CA	California	San Francisco	6075	6075010900	Prevention	Current lack of health insurance among adults aged 18-64 years	%	Crude prevalence	6.5	NA	NA	5.3	8.5	4320	POINT (-122.4205605 37.79804292)	6075010900	PREVENT	ACCESS2	CrdPrv	Health Insurance
CA	California	San Francisco	6075	6075010900	Health Outcomes	Arthritis among adults aged >=18 years	%	Crude prevalence	14.7	NA	NA	14	15.6	4320	POINT (-122.4205605 37.79804292)	6075010900	HLTHOUT	ARTHRITIS	CrdPrv	Arthritis
CA	California	San Francisco	6075	6075010900	Unhealthy Behaviors	Binge drinking among adults aged >=18 years	%	Crude prevalence	26.3	NA	NA	25.3	27.2	4320	POINT (-122.4205605 37.79804292)	6075010900	UNHBEH	BINGE	CrdPrv	Binge Drinking
CA	California	San Francisco	6075	6075010900	Health Outcomes	High blood pressure among adults aged >=18 years	%	Crude prevalence	20.3	NA	NA	19.5	21.2	4320	POINT (-122.4205605 37.79804292)	6075010900	HLTHOUT	BPHIGH	CrdPrv	High Blood Pressure
CA	California	San Francisco	6075	6075010900	Prevention	Taking medicine for high blood pressure control among adults aged >=18 years with high blood pressure	%	Crude prevalence	66.5	NA	NA	65	67.8	4320	POINT (-122.4205605 37.79804292)	6075010900	PREVENT	BPMED	CrdPrv	Taking BP Medication
CA	California	San Francisco	6075	6075010900	Health Outcomes	Cancer (excluding skin cancer) among adults aged >=18 years	%	Crude prevalence	5.4	NA	NA	5.2	5.6	4320	POINT (-122.4205605 37.79804292)	6075010900	HLTHOUT	CANCER	CrdPrv	Cancer (except skin)
CA	California	San Francisco	6075	6075010900	Health Outcomes	Current asthma among adults aged >=18 years	%	Crude prevalence	7.6	NA	NA	7.3	8.4	4320	POINT (-122.4205605 37.79804292)	6075010900	HLTHOUT	CASTHMA	CrdPrv	Current Asthma
CA	California	San Francisco	6075	6075010900	Prevention	Cervical cancer screening among adult women aged 21-65 years	%	Crude prevalence	86.8	NA	NA	84.4	88.7	4320	POINT (-122.4205605 37.79804292)	6075010900	PREVENT	CERVICAL	CrdPrv	Cervical Cancer Screening
CA	California	San Francisco	6075	6075010900	Health Outcomes	Coronary heart disease among adults aged >=18 years	%	Crude prevalence	3.6	NA	NA	3.3	4	4320	POINT (-122.4205605 37.79804292)	6075010900	HLTHOUT	CHD	CrdPrv	Coronary Heart Disease
CA	California	San Francisco	6075	6075010900	Prevention	Visits to doctor for routine checkup within the past year among adults aged >=18 years	%	Crude prevalence	69.1	NA	NA	68.1	70	4320	POINT (-122.4205605 37.79804292)	6075010900	PREVENT	CHECKUP	CrdPrv	Annual Checkup
CA	California	San Francisco	6075	6075010900	Prevention	Cholesterol screening among adults aged >=18 years	%	Crude prevalence	86.3	NA	NA	84.6	87.4	4320	POINT (-122.4205605 37.79804292)	6075010900	PREVENT	CHOLSCREEN	CrdPrv	Cholesterol Screening
CA	California	San Francisco	6075	6075010900	Prevention	Fecal occult blood test, sigmoidoscopy, or colonoscopy among adults aged 50-75 years	%	Crude prevalence	74.1	NA	NA	71.3	76.2	4320	POINT (-122.4205605 37.79804292)	6075010900	PREVENT	COLON_SCREEN	CrdPrv	Colorectal Cancer Screening
CA	California	San Francisco	6075	6075010900	Health Outcomes	Chronic obstructive pulmonary disease among adults aged >=18 years	%	Crude prevalence	2.8	NA	NA	2.4	3.5	4320	POINT (-122.4205605 37.79804292)	6075010900	HLTHOUT	COPD	CrdPrv	COPD
CA	California	San Francisco	6075	6075010900	Prevention	Older adult men aged >=65 years who are up to date on a core set of clinical preventive services: Flu shot past year, PPV shot ever, Colorectal cancer screening	%	Crude prevalence	36.1	NA	NA	31.3	41	4320	POINT (-122.4205605 37.79804292)	6075010900	PREVENT	COREM	CrdPrv	Core preventive services for older men
CA	California	San Francisco	6075	6075010900	Prevention	Older adult women aged >=65 years who are up to date on a core set of clinical preventive services: Flu shot past year, PPV shot ever, Colorectal cancer screening, and Mammogram past 2 years	%	Crude prevalence	32.8	NA	NA	28.1	37.5	4320	POINT (-122.4205605 37.79804292)	6075010900	PREVENT	COREW	CrdPrv	Core preventive services for older women
CA	California	San Francisco	6075	6075010900	Unhealthy Behaviors	Current smoking among adults aged >=18 years	%	Crude prevalence	9.3	NA	NA	7.2	12.4	4320	POINT (-122.4205605 37.79804292)	6075010900	UNHBEH	CSMOKING	CrdPrv	Current Smoking
CA	California	San Francisco	6075	6075010900	Prevention	Visits to dentist or dental clinic among adults aged >=18 years	%	Crude prevalence	75.5	NA	NA	71.4	78.7	4320	POINT (-122.4205605 37.79804292)	6075010900	PREVENT	DENTAL	CrdPrv	Dental Visit
CA	California	San Francisco	6075	6075010900	Health Outcomes	Diagnosed diabetes among adults aged >=18 years	%	Crude prevalence	6	NA	NA	5.6	6.5	4320	POINT (-122.4205605 37.79804292)	6075010900	HLTHOUT	DIABETES	CrdPrv	Diabetes
CA	California	San Francisco	6075	6075010900	Health Outcomes	High cholesterol among adults aged >=18 years who have been screened in the past 5 years	%	Crude prevalence	25.8	NA	NA	25.1	26.5	4320	POINT (-122.4205605 37.79804292)	6075010900	HLTHOUT	HIGHCHOL	CrdPrv	High Cholesterol
CA	California	San Francisco	6075	6075010900	Health Outcomes	Chronic kidney disease among adults aged >=18 years	%	Crude prevalence	1.9	NA	NA	1.8	2	4320	POINT (-122.4205605 37.79804292)	6075010900	HLTHOUT	KIDNEY	CrdPrv	Chronic Kidney Disease
CA	California	San Francisco	6075	6075010900	Unhealthy Behaviors	No leisure-time physical activity among adults aged >=18 years	%	Crude prevalence	12.8	NA	NA	11.2	15.4	4320	POINT (-122.4205605 37.79804292)	6075010900	UNHBEH	LPA	CrdPrv	Physical Inactivity
CA	California	San Francisco	6075	6075010900	Prevention	Mammography use among women aged 50-74 years	%	Crude prevalence	77.7	NA	NA	74.6	80.2	4320	POINT (-122.4205605 37.79804292)	6075010900	PREVENT	MAMMOUSE	CrdPrv	Mammography
CA	California	San Francisco	6075	6075010900	Health Outcomes	Mental health not good for >=14 days among adults aged >=18 years	%	Crude prevalence	9.8	NA	NA	8.7	11.6	4320	POINT (-122.4205605 37.79804292)	6075010900	HLTHOUT	MHLTH	CrdPrv	Mental Health
CA	California	San Francisco	6075	6075010900	Unhealthy Behaviors	Obesity among adults aged >=18 years	%	Crude prevalence	15.3	NA	NA	14.4	16.5	4320	POINT (-122.4205605 37.79804292)	6075010900	UNHBEH	OBESITY	CrdPrv	Obesity
CA	California	San Francisco	6075	6075010900	Health Outcomes	Physical health not good for >=14 days among adults aged >=18 years	%	Crude prevalence	7.2	NA	NA	6.3	8.2	4320	POINT (-122.4205605 37.79804292)	6075010900	HLTHOUT	PHLTH	CrdPrv	Physical Health
CA	California	San Francisco	6075	6075010900	Unhealthy Behaviors	Sleeping less than 7 hours among adults aged >=18 years	%	Crude prevalence	29.9	NA	NA	28.5	31.3	4320	POINT (-122.4205605 37.79804292)	6075010900	UNHBEH	SLEEP	CrdPrv	Sleep <7 hours
CA	California	San Francisco	6075	6075010900	Health Outcomes	Stroke among adults aged >=18 years	%	Crude prevalence	1.7	NA	NA	1.5	1.9	4320	POINT (-122.4205605 37.79804292)	6075010900	HLTHOUT	STROKE	CrdPrv	Stroke
CA	California	San Francisco	6075	6075010900	Health Outcomes	All teeth lost among adults aged >=65 years	%	Crude prevalence	4.9	NA	NA	2.9	8.2	4320	POINT (-122.4205605 37.79804292)	6075010900	HLTHOUT	TEETHLOST	CrdPrv	Teeth Loss
CA	California	San Francisco	6075	6075011000	Prevention	Current lack of health insurance among adults aged 18-64 years	%	Crude prevalence	8.6	NA	NA	6.3	11.3	4827	POINT (-122.4198114 37.79439047)	6075011000	PREVENT	ACCESS2	CrdPrv	Health Insurance
CA	California	San Francisco	6075	6075011000	Health Outcomes	Arthritis among adults aged >=18 years	%	Crude prevalence	13.3	NA	NA	12.4	14.4	4827	POINT (-122.4198114 37.79439047)	6075011000	HLTHOUT	ARTHRITIS	CrdPrv	Arthritis
CA	California	San Francisco	6075	6075011000	Unhealthy Behaviors	Binge drinking among adults aged >=18 years	%	Crude prevalence	23.7	NA	NA	22.7	24.7	4827	POINT (-122.4198114 37.79439047)	6075011000	UNHBEH	BINGE	CrdPrv	Binge Drinking
CA	California	San Francisco	6075	6075011000	Health Outcomes	High blood pressure among adults aged >=18 years	%	Crude prevalence	20.4	NA	NA	19.5	21.5	4827	POINT (-122.4198114 37.79439047)	6075011000	HLTHOUT	BPHIGH	CrdPrv	High Blood Pressure
CA	California	San Francisco	6075	6075011000	Prevention	Taking medicine for high blood pressure control among adults aged >=18 years with high blood pressure	%	Crude prevalence	67.3	NA	NA	65.6	68.9	4827	POINT (-122.4198114 37.79439047)	6075011000	PREVENT	BPMED	CrdPrv	Taking BP Medication
CA	California	San Francisco	6075	6075011000	Health Outcomes	Cancer (excluding skin cancer) among adults aged >=18 years	%	Crude prevalence	4.4	NA	NA	4.3	4.6	4827	POINT (-122.4198114 37.79439047)	6075011000	HLTHOUT	CANCER	CrdPrv	Cancer (except skin)
CA	California	San Francisco	6075	6075011000	Health Outcomes	Current asthma among adults aged >=18 years	%	Crude prevalence	7.4	NA	NA	6.9	8.1	4827	POINT (-122.4198114 37.79439047)	6075011000	HLTHOUT	CASTHMA	CrdPrv	Current Asthma
CA	California	San Francisco	6075	6075011000	Prevention	Cervical cancer screening among adult women aged 21-65 years	%	Crude prevalence	82.1	NA	NA	78.6	84.6	4827	POINT (-122.4198114 37.79439047)	6075011000	PREVENT	CERVICAL	CrdPrv	Cervical Cancer Screening
CA	California	San Francisco	6075	6075011000	Health Outcomes	Coronary heart disease among adults aged >=18 years	%	Crude prevalence	3.6	NA	NA	3.2	4.1	4827	POINT (-122.4198114 37.79439047)	6075011000	HLTHOUT	CHD	CrdPrv	Coronary Heart Disease
CA	California	San Francisco	6075	6075011000	Prevention	Visits to doctor for routine checkup within the past year among adults aged >=18 years	%	Crude prevalence	69.1	NA	NA	67.9	70.1	4827	POINT (-122.4198114 37.79439047)	6075011000	PREVENT	CHECKUP	CrdPrv	Annual Checkup
CA	California	San Francisco	6075	6075011000	Prevention	Cholesterol screening among adults aged >=18 years	%	Crude prevalence	85.2	NA	NA	83.1	86.7	4827	POINT (-122.4198114 37.79439047)	6075011000	PREVENT	CHOLSCREEN	CrdPrv	Cholesterol Screening
CA	California	San Francisco	6075	6075011000	Prevention	Fecal occult blood test, sigmoidoscopy, or colonoscopy among adults aged 50-75 years	%	Crude prevalence	69.2	NA	NA	65.1	72.6	4827	POINT (-122.4198114 37.79439047)	6075011000	PREVENT	COLON_SCREEN	CrdPrv	Colorectal Cancer Screening
CA	California	San Francisco	6075	6075011000	Health Outcomes	Chronic obstructive pulmonary disease among adults aged >=18 years	%	Crude prevalence	2.9	NA	NA	2.3	3.6	4827	POINT (-122.4198114 37.79439047)	6075011000	HLTHOUT	COPD	CrdPrv	COPD
CA	California	San Francisco	6075	6075011000	Prevention	Older adult men aged >=65 years who are up to date on a core set of clinical preventive services: Flu shot past year, PPV shot ever, Colorectal cancer screening	%	Crude prevalence	34.3	NA	NA	27.5	40.8	4827	POINT (-122.4198114 37.79439047)	6075011000	PREVENT	COREM	CrdPrv	Core preventive services for older men
CA	California	San Francisco	6075	6075011000	Prevention	Older adult women aged >=65 years who are up to date on a core set of clinical preventive services: Flu shot past year, PPV shot ever, Colorectal cancer screening, and Mammogram past 2 years	%	Crude prevalence	32	NA	NA	25.4	38.6	4827	POINT (-122.4198114 37.79439047)	6075011000	PREVENT	COREW	CrdPrv	Core preventive services for older women
CA	California	San Francisco	6075	6075011000	Unhealthy Behaviors	Current smoking among adults aged >=18 years	%	Crude prevalence	10.9	NA	NA	8.3	14.6	4827	POINT (-122.4198114 37.79439047)	6075011000	UNHBEH	CSMOKING	CrdPrv	Current Smoking
CA	California	San Francisco	6075	6075011000	Prevention	Visits to dentist or dental clinic among adults aged >=18 years	%	Crude prevalence	70.9	NA	NA	66.1	75.2	4827	POINT (-122.4198114 37.79439047)	6075011000	PREVENT	DENTAL	CrdPrv	Dental Visit
CA	California	San Francisco	6075	6075011000	Health Outcomes	Diagnosed diabetes among adults aged >=18 years	%	Crude prevalence	7.3	NA	NA	6.6	8.1	4827	POINT (-122.4198114 37.79439047)	6075011000	HLTHOUT	DIABETES	CrdPrv	Diabetes
CA	California	San Francisco	6075	6075011000	Health Outcomes	High cholesterol among adults aged >=18 years who have been screened in the past 5 years	%	Crude prevalence	26.5	NA	NA	25.6	27.4	4827	POINT (-122.4198114 37.79439047)	6075011000	HLTHOUT	HIGHCHOL	CrdPrv	High Cholesterol
CA	California	San Francisco	6075	6075011000	Health Outcomes	Chronic kidney disease among adults aged >=18 years	%	Crude prevalence	1.9	NA	NA	1.7	2	4827	POINT (-122.4198114 37.79439047)	6075011000	HLTHOUT	KIDNEY	CrdPrv	Chronic Kidney Disease
CA	California	San Francisco	6075	6075011000	Unhealthy Behaviors	No leisure-time physical activity among adults aged >=18 years	%	Crude prevalence	16	NA	NA	13.1	18.8	4827	POINT (-122.4198114 37.79439047)	6075011000	UNHBEH	LPA	CrdPrv	Physical Inactivity
CA	California	San Francisco	6075	6075011000	Prevention	Mammography use among women aged 50-74 years	%	Crude prevalence	76.6	NA	NA	72.3	80.2	4827	POINT (-122.4198114 37.79439047)	6075011000	PREVENT	MAMMOUSE	CrdPrv	Mammography
CA	California	San Francisco	6075	6075011000	Health Outcomes	Mental health not good for >=14 days among adults aged >=18 years	%	Crude prevalence	10.1	NA	NA	8.7	11.4	4827	POINT (-122.4198114 37.79439047)	6075011000	HLTHOUT	MHLTH	CrdPrv	Mental Health
CA	California	San Francisco	6075	6075011000	Unhealthy Behaviors	Obesity among adults aged >=18 years	%	Crude prevalence	13.4	NA	NA	12.5	14.2	4827	POINT (-122.4198114 37.79439047)	6075011000	UNHBEH	OBESITY	CrdPrv	Obesity
CA	California	San Francisco	6075	6075011000	Health Outcomes	Physical health not good for >=14 days among adults aged >=18 years	%	Crude prevalence	7.7	NA	NA	6.4	9	4827	POINT (-122.4198114 37.79439047)	6075011000	HLTHOUT	PHLTH	CrdPrv	Physical Health
CA	California	San Francisco	6075	6075011000	Unhealthy Behaviors	Sleeping less than 7 hours among adults aged >=18 years	%	Crude prevalence	31.9	NA	NA	30	33.3	4827	POINT (-122.4198114 37.79439047)	6075011000	UNHBEH	SLEEP	CrdPrv	Sleep <7 hours
CA	California	San Francisco	6075	6075011000	Health Outcomes	Stroke among adults aged >=18 years	%	Crude prevalence	1.8	NA	NA	1.5	2.1	4827	POINT (-122.4198114 37.79439047)	6075011000	HLTHOUT	STROKE	CrdPrv	Stroke
CA	California	San Francisco	6075	6075011000	Health Outcomes	All teeth lost among adults aged >=65 years	%	Crude prevalence	6.2	NA	NA	2.9	11	4827	POINT (-122.4198114 37.79439047)	6075011000	HLTHOUT	TEETHLOST	CrdPrv	Teeth Loss
CA	California	San Francisco	6075	6075011100	Prevention	Current lack of health insurance among adults aged 18-64 years	%	Crude prevalence	8.9	NA	NA	6.9	11.4	5164	POINT (-122.4190819 37.7907454)	6075011100	PREVENT	ACCESS2	CrdPrv	Health Insurance
CA	California	San Francisco	6075	6075011100	Health Outcomes	Arthritis among adults aged >=18 years	%	Crude prevalence	14.8	NA	NA	13.8	15.8	5164	POINT (-122.4190819 37.7907454)	6075011100	HLTHOUT	ARTHRITIS	CrdPrv	Arthritis
CA	California	San Francisco	6075	6075011100	Unhealthy Behaviors	Binge drinking among adults aged >=18 years	%	Crude prevalence	24.1	NA	NA	23.4	24.8	5164	POINT (-122.4190819 37.7907454)	6075011100	UNHBEH	BINGE	CrdPrv	Binge Drinking
CA	California	San Francisco	6075	6075011100	Health Outcomes	High blood pressure among adults aged >=18 years	%	Crude prevalence	22.3	NA	NA	21.5	23.2	5164	POINT (-122.4190819 37.7907454)	6075011100	HLTHOUT	BPHIGH	CrdPrv	High Blood Pressure
CA	California	San Francisco	6075	6075011100	Prevention	Taking medicine for high blood pressure control among adults aged >=18 years with high blood pressure	%	Crude prevalence	67.6	NA	NA	66.3	68.8	5164	POINT (-122.4190819 37.7907454)	6075011100	PREVENT	BPMED	CrdPrv	Taking BP Medication
CA	California	San Francisco	6075	6075011100	Health Outcomes	Cancer (excluding skin cancer) among adults aged >=18 years	%	Crude prevalence	4.8	NA	NA	4.7	5	5164	POINT (-122.4190819 37.7907454)	6075011100	HLTHOUT	CANCER	CrdPrv	Cancer (except skin)
CA	California	San Francisco	6075	6075011100	Health Outcomes	Current asthma among adults aged >=18 years	%	Crude prevalence	7.6	NA	NA	7.1	8.2	5164	POINT (-122.4190819 37.7907454)	6075011100	HLTHOUT	CASTHMA	CrdPrv	Current Asthma
CA	California	San Francisco	6075	6075011100	Prevention	Cervical cancer screening among adult women aged 21-65 years	%	Crude prevalence	82.5	NA	NA	79.3	85	5164	POINT (-122.4190819 37.7907454)	6075011100	PREVENT	CERVICAL	CrdPrv	Cervical Cancer Screening
CA	California	San Francisco	6075	6075011100	Health Outcomes	Coronary heart disease among adults aged >=18 years	%	Crude prevalence	4.1	NA	NA	3.7	4.6	5164	POINT (-122.4190819 37.7907454)	6075011100	HLTHOUT	CHD	CrdPrv	Coronary Heart Disease
CA	California	San Francisco	6075	6075011100	Prevention	Visits to doctor for routine checkup within the past year among adults aged >=18 years	%	Crude prevalence	69.1	NA	NA	68.2	70	5164	POINT (-122.4190819 37.7907454)	6075011100	PREVENT	CHECKUP	CrdPrv	Annual Checkup
CA	California	San Francisco	6075	6075011100	Prevention	Cholesterol screening among adults aged >=18 years	%	Crude prevalence	85.1	NA	NA	83.4	86.4	5164	POINT (-122.4190819 37.7907454)	6075011100	PREVENT	CHOLSCREEN	CrdPrv	Cholesterol Screening
CA	California	San Francisco	6075	6075011100	Prevention	Fecal occult blood test, sigmoidoscopy, or colonoscopy among adults aged 50-75 years	%	Crude prevalence	69.7	NA	NA	66.5	72.5	5164	POINT (-122.4190819 37.7907454)	6075011100	PREVENT	COLON_SCREEN	CrdPrv	Colorectal Cancer Screening
CA	California	San Francisco	6075	6075011100	Health Outcomes	Chronic obstructive pulmonary disease among adults aged >=18 years	%	Crude prevalence	3.4	NA	NA	2.7	4.1	5164	POINT (-122.4190819 37.7907454)	6075011100	HLTHOUT	COPD	CrdPrv	COPD
CA	California	San Francisco	6075	6075011100	Prevention	Older adult men aged >=65 years who are up to date on a core set of clinical preventive services: Flu shot past year, PPV shot ever, Colorectal cancer screening	%	Crude prevalence	33.7	NA	NA	28.5	38.9	5164	POINT (-122.4190819 37.7907454)	6075011100	PREVENT	COREM	CrdPrv	Core preventive services for older men
CA	California	San Francisco	6075	6075011100	Prevention	Older adult women aged >=65 years who are up to date on a core set of clinical preventive services: Flu shot past year, PPV shot ever, Colorectal cancer screening, and Mammogram past 2 years	%	Crude prevalence	32.2	NA	NA	26.8	37.3	5164	POINT (-122.4190819 37.7907454)	6075011100	PREVENT	COREW	CrdPrv	Core preventive services for older women
CA	California	San Francisco	6075	6075011100	Unhealthy Behaviors	Current smoking among adults aged >=18 years	%	Crude prevalence	11.2	NA	NA	8.8	13.9	5164	POINT (-122.4190819 37.7907454)	6075011100	UNHBEH	CSMOKING	CrdPrv	Current Smoking
CA	California	San Francisco	6075	6075011100	Prevention	Visits to dentist or dental clinic among adults aged >=18 years	%	Crude prevalence	70.2	NA	NA	66	73.9	5164	POINT (-122.4190819 37.7907454)	6075011100	PREVENT	DENTAL	CrdPrv	Dental Visit
CA	California	San Francisco	6075	6075011100	Health Outcomes	Diagnosed diabetes among adults aged >=18 years	%	Crude prevalence	7.7	NA	NA	7.1	8.4	5164	POINT (-122.4190819 37.7907454)	6075011100	HLTHOUT	DIABETES	CrdPrv	Diabetes
CA	California	San Francisco	6075	6075011100	Health Outcomes	High cholesterol among adults aged >=18 years who have been screened in the past 5 years	%	Crude prevalence	27.7	NA	NA	27	28.5	5164	POINT (-122.4190819 37.7907454)	6075011100	HLTHOUT	HIGHCHOL	CrdPrv	High Cholesterol
CA	California	San Francisco	6075	6075011100	Health Outcomes	Chronic kidney disease among adults aged >=18 years	%	Crude prevalence	2.1	NA	NA	1.9	2.2	5164	POINT (-122.4190819 37.7907454)	6075011100	HLTHOUT	KIDNEY	CrdPrv	Chronic Kidney Disease
CA	California	San Francisco	6075	6075011100	Unhealthy Behaviors	No leisure-time physical activity among adults aged >=18 years	%	Crude prevalence	15.9	NA	NA	13.9	18.1	5164	POINT (-122.4190819 37.7907454)	6075011100	UNHBEH	LPA	CrdPrv	Physical Inactivity
CA	California	San Francisco	6075	6075011100	Prevention	Mammography use among women aged 50-74 years	%	Crude prevalence	77.5	NA	NA	73.6	80.5	5164	POINT (-122.4190819 37.7907454)	6075011100	PREVENT	MAMMOUSE	CrdPrv	Mammography
CA	California	San Francisco	6075	6075011100	Health Outcomes	Mental health not good for >=14 days among adults aged >=18 years	%	Crude prevalence	10.6	NA	NA	9.3	12	5164	POINT (-122.4190819 37.7907454)	6075011100	HLTHOUT	MHLTH	CrdPrv	Mental Health
CA	California	San Francisco	6075	6075011100	Unhealthy Behaviors	Obesity among adults aged >=18 years	%	Crude prevalence	15.2	NA	NA	14.4	15.9	5164	POINT (-122.4190819 37.7907454)	6075011100	UNHBEH	OBESITY	CrdPrv	Obesity
CA	California	San Francisco	6075	6075011100	Health Outcomes	Physical health not good for >=14 days among adults aged >=18 years	%	Crude prevalence	8.6	NA	NA	7.4	9.8	5164	POINT (-122.4190819 37.7907454)	6075011100	HLTHOUT	PHLTH	CrdPrv	Physical Health
CA	California	San Francisco	6075	6075011100	Unhealthy Behaviors	Sleeping less than 7 hours among adults aged >=18 years	%	Crude prevalence	32.1	NA	NA	30.7	33.3	5164	POINT (-122.4190819 37.7907454)	6075011100	UNHBEH	SLEEP	CrdPrv	Sleep <7 hours
CA	California	San Francisco	6075	6075011100	Health Outcomes	Stroke among adults aged >=18 years	%	Crude prevalence	2	NA	NA	1.8	2.3	5164	POINT (-122.4190819 37.7907454)	6075011100	HLTHOUT	STROKE	CrdPrv	Stroke
CA	California	San Francisco	6075	6075011100	Health Outcomes	All teeth lost among adults aged >=65 years	%	Crude prevalence	6.7	NA	NA	3.6	10.3	5164	POINT (-122.4190819 37.7907454)	6075011100	HLTHOUT	TEETHLOST	CrdPrv	Teeth Loss
CA	California	San Francisco	6075	6075011200	Prevention	Current lack of health insurance among adults aged 18-64 years	%	Crude prevalence	7.3	NA	NA	6.2	8.6	3286	POINT (-122.4127434 37.79297474)	6075011200	PREVENT	ACCESS2	CrdPrv	Health Insurance
CA	California	San Francisco	6075	6075011200	Health Outcomes	Arthritis among adults aged >=18 years	%	Crude prevalence	18.2	NA	NA	17.4	18.9	3286	POINT (-122.4127434 37.79297474)	6075011200	HLTHOUT	ARTHRITIS	CrdPrv	Arthritis
CA	California	San Francisco	6075	6075011200	Unhealthy Behaviors	Binge drinking among adults aged >=18 years	%	Crude prevalence	21.4	NA	NA	20.9	21.8	3286	POINT (-122.4127434 37.79297474)	6075011200	UNHBEH	BINGE	CrdPrv	Binge Drinking
CA	California	San Francisco	6075	6075011200	Health Outcomes	High blood pressure among adults aged >=18 years	%	Crude prevalence	25.7	NA	NA	24.9	26.5	3286	POINT (-122.4127434 37.79297474)	6075011200	HLTHOUT	BPHIGH	CrdPrv	High Blood Pressure
CA	California	San Francisco	6075	6075011200	Prevention	Taking medicine for high blood pressure control among adults aged >=18 years with high blood pressure	%	Crude prevalence	72.9	NA	NA	72.1	73.8	3286	POINT (-122.4127434 37.79297474)	6075011200	PREVENT	BPMED	CrdPrv	Taking BP Medication
CA	California	San Francisco	6075	6075011200	Health Outcomes	Cancer (excluding skin cancer) among adults aged >=18 years	%	Crude prevalence	6.5	NA	NA	6.4	6.7	3286	POINT (-122.4127434 37.79297474)	6075011200	HLTHOUT	CANCER	CrdPrv	Cancer (except skin)
CA	California	San Francisco	6075	6075011200	Health Outcomes	Current asthma among adults aged >=18 years	%	Crude prevalence	7.5	NA	NA	7.2	7.8	3286	POINT (-122.4127434 37.79297474)	6075011200	HLTHOUT	CASTHMA	CrdPrv	Current Asthma
CA	California	San Francisco	6075	6075011200	Prevention	Cervical cancer screening among adult women aged 21-65 years	%	Crude prevalence	84	NA	NA	82.4	85.7	3286	POINT (-122.4127434 37.79297474)	6075011200	PREVENT	CERVICAL	CrdPrv	Cervical Cancer Screening
CA	California	San Francisco	6075	6075011200	Health Outcomes	Coronary heart disease among adults aged >=18 years	%	Crude prevalence	4.9	NA	NA	4.6	5.4	3286	POINT (-122.4127434 37.79297474)	6075011200	HLTHOUT	CHD	CrdPrv	Coronary Heart Disease
CA	California	San Francisco	6075	6075011200	Prevention	Visits to doctor for routine checkup within the past year among adults aged >=18 years	%	Crude prevalence	72.4	NA	NA	71.8	73	3286	POINT (-122.4127434 37.79297474)	6075011200	PREVENT	CHECKUP	CrdPrv	Annual Checkup
CA	California	San Francisco	6075	6075011200	Prevention	Cholesterol screening among adults aged >=18 years	%	Crude prevalence	87.6	NA	NA	86.6	88.4	3286	POINT (-122.4127434 37.79297474)	6075011200	PREVENT	CHOLSCREEN	CrdPrv	Cholesterol Screening
CA	California	San Francisco	6075	6075011200	Prevention	Fecal occult blood test, sigmoidoscopy, or colonoscopy among adults aged 50-75 years	%	Crude prevalence	72.4	NA	NA	69.9	74.5	3286	POINT (-122.4127434 37.79297474)	6075011200	PREVENT	COLON_SCREEN	CrdPrv	Colorectal Cancer Screening
CA	California	San Francisco	6075	6075011200	Health Outcomes	Chronic obstructive pulmonary disease among adults aged >=18 years	%	Crude prevalence	3.7	NA	NA	3.1	4.3	3286	POINT (-122.4127434 37.79297474)	6075011200	HLTHOUT	COPD	CrdPrv	COPD
CA	California	San Francisco	6075	6075011200	Prevention	Older adult men aged >=65 years who are up to date on a core set of clinical preventive services: Flu shot past year, PPV shot ever, Colorectal cancer screening	%	Crude prevalence	35	NA	NA	31.2	38.7	3286	POINT (-122.4127434 37.79297474)	6075011200	PREVENT	COREM	CrdPrv	Core preventive services for older men
CA	California	San Francisco	6075	6075011200	Prevention	Older adult women aged >=65 years who are up to date on a core set of clinical preventive services: Flu shot past year, PPV shot ever, Colorectal cancer screening, and Mammogram past 2 years	%	Crude prevalence	32.1	NA	NA	28.3	35.5	3286	POINT (-122.4127434 37.79297474)	6075011200	PREVENT	COREW	CrdPrv	Core preventive services for older women
CA	California	San Francisco	6075	6075011200	Unhealthy Behaviors	Current smoking among adults aged >=18 years	%	Crude prevalence	9.4	NA	NA	7.8	11	3286	POINT (-122.4127434 37.79297474)	6075011200	UNHBEH	CSMOKING	CrdPrv	Current Smoking
CA	California	San Francisco	6075	6075011200	Prevention	Visits to dentist or dental clinic among adults aged >=18 years	%	Crude prevalence	73.3	NA	NA	70.6	75.8	3286	POINT (-122.4127434 37.79297474)	6075011200	PREVENT	DENTAL	CrdPrv	Dental Visit
CA	California	San Francisco	6075	6075011200	Health Outcomes	Diagnosed diabetes among adults aged >=18 years	%	Crude prevalence	8.3	NA	NA	7.8	8.9	3286	POINT (-122.4127434 37.79297474)	6075011200	HLTHOUT	DIABETES	CrdPrv	Diabetes
CA	California	San Francisco	6075	6075011200	Health Outcomes	High cholesterol among adults aged >=18 years who have been screened in the past 5 years	%	Crude prevalence	30.8	NA	NA	30.3	31.5	3286	POINT (-122.4127434 37.79297474)	6075011200	HLTHOUT	HIGHCHOL	CrdPrv	High Cholesterol
CA	California	San Francisco	6075	6075011200	Health Outcomes	Chronic kidney disease among adults aged >=18 years	%	Crude prevalence	2.4	NA	NA	2.3	2.6	3286	POINT (-122.4127434 37.79297474)	6075011200	HLTHOUT	KIDNEY	CrdPrv	Chronic Kidney Disease
CA	California	San Francisco	6075	6075011200	Unhealthy Behaviors	No leisure-time physical activity among adults aged >=18 years	%	Crude prevalence	15.7	NA	NA	14.3	17.2	3286	POINT (-122.4127434 37.79297474)	6075011200	UNHBEH	LPA	CrdPrv	Physical Inactivity
CA	California	San Francisco	6075	6075011200	Prevention	Mammography use among women aged 50-74 years	%	Crude prevalence	77.7	NA	NA	74.9	80	3286	POINT (-122.4127434 37.79297474)	6075011200	PREVENT	MAMMOUSE	CrdPrv	Mammography
CA	California	San Francisco	6075	6075011200	Health Outcomes	Mental health not good for >=14 days among adults aged >=18 years	%	Crude prevalence	9.3	NA	NA	8.6	10.5	3286	POINT (-122.4127434 37.79297474)	6075011200	HLTHOUT	MHLTH	CrdPrv	Mental Health
CA	California	San Francisco	6075	6075011200	Unhealthy Behaviors	Obesity among adults aged >=18 years	%	Crude prevalence	14.9	NA	NA	14.4	15.5	3286	POINT (-122.4127434 37.79297474)	6075011200	UNHBEH	OBESITY	CrdPrv	Obesity
CA	California	San Francisco	6075	6075011200	Health Outcomes	Physical health not good for >=14 days among adults aged >=18 years	%	Crude prevalence	8.6	NA	NA	7.9	9.5	3286	POINT (-122.4127434 37.79297474)	6075011200	HLTHOUT	PHLTH	CrdPrv	Physical Health
CA	California	San Francisco	6075	6075011200	Unhealthy Behaviors	Sleeping less than 7 hours among adults aged >=18 years	%	Crude prevalence	30.2	NA	NA	29.3	31.2	3286	POINT (-122.4127434 37.79297474)	6075011200	UNHBEH	SLEEP	CrdPrv	Sleep <7 hours
CA	California	San Francisco	6075	6075011200	Health Outcomes	Stroke among adults aged >=18 years	%	Crude prevalence	2.4	NA	NA	2.1	2.6	3286	POINT (-122.4127434 37.79297474)	6075011200	HLTHOUT	STROKE	CrdPrv	Stroke
CA	California	San Francisco	6075	6075011200	Health Outcomes	All teeth lost among adults aged >=65 years	%	Crude prevalence	6.2	NA	NA	3.7	9.1	3286	POINT (-122.4127434 37.79297474)	6075011200	HLTHOUT	TEETHLOST	CrdPrv	Teeth Loss
CA	California	San Francisco	6075	6075011300	Prevention	Current lack of health insurance among adults aged 18-64 years	%	Crude prevalence	15.5	NA	NA	13.2	18	3143	POINT (-122.4093732 37.79473664)	6075011300	PREVENT	ACCESS2	CrdPrv	Health Insurance
CA	California	San Francisco	6075	6075011300	Health Outcomes	Arthritis among adults aged >=18 years	%	Crude prevalence	24.9	NA	NA	23.6	26.1	3143	POINT (-122.4093732 37.79473664)	6075011300	HLTHOUT	ARTHRITIS	CrdPrv	Arthritis
CA	California	San Francisco	6075	6075011300	Unhealthy Behaviors	Binge drinking among adults aged >=18 years	%	Crude prevalence	12.1	NA	NA	11.7	12.4	3143	POINT (-122.4093732 37.79473664)	6075011300	UNHBEH	BINGE	CrdPrv	Binge Drinking
CA	California	San Francisco	6075	6075011300	Health Outcomes	High blood pressure among adults aged >=18 years	%	Crude prevalence	36.8	NA	NA	35.4	38.1	3143	POINT (-122.4093732 37.79473664)	6075011300	HLTHOUT	BPHIGH	CrdPrv	High Blood Pressure
CA	California	San Francisco	6075	6075011300	Prevention	Taking medicine for high blood pressure control among adults aged >=18 years with high blood pressure	%	Crude prevalence	80.6	NA	NA	79.7	81.4	3143	POINT (-122.4093732 37.79473664)	6075011300	PREVENT	BPMED	CrdPrv	Taking BP Medication
CA	California	San Francisco	6075	6075011300	Health Outcomes	Cancer (excluding skin cancer) among adults aged >=18 years	%	Crude prevalence	6.5	NA	NA	6.1	6.8	3143	POINT (-122.4093732 37.79473664)	6075011300	HLTHOUT	CANCER	CrdPrv	Cancer (except skin)
CA	California	San Francisco	6075	6075011300	Health Outcomes	Current asthma among adults aged >=18 years	%	Crude prevalence	7.7	NA	NA	7.2	8.1	3143	POINT (-122.4093732 37.79473664)	6075011300	HLTHOUT	CASTHMA	CrdPrv	Current Asthma
CA	California	San Francisco	6075	6075011300	Prevention	Cervical cancer screening among adult women aged 21-65 years	%	Crude prevalence	68.6	NA	NA	65.3	72.3	3143	POINT (-122.4093732 37.79473664)	6075011300	PREVENT	CERVICAL	CrdPrv	Cervical Cancer Screening
CA	California	San Francisco	6075	6075011300	Health Outcomes	Coronary heart disease among adults aged >=18 years	%	Crude prevalence	9.5	NA	NA	8.5	10.5	3143	POINT (-122.4093732 37.79473664)	6075011300	HLTHOUT	CHD	CrdPrv	Coronary Heart Disease
CA	California	San Francisco	6075	6075011300	Prevention	Visits to doctor for routine checkup within the past year among adults aged >=18 years	%	Crude prevalence	75.6	NA	NA	75	76.2	3143	POINT (-122.4093732 37.79473664)	6075011300	PREVENT	CHECKUP	CrdPrv	Annual Checkup
CA	California	San Francisco	6075	6075011300	Prevention	Cholesterol screening among adults aged >=18 years	%	Crude prevalence	86	NA	NA	85	86.9	3143	POINT (-122.4093732 37.79473664)	6075011300	PREVENT	CHOLSCREEN	CrdPrv	Cholesterol Screening
CA	California	San Francisco	6075	6075011300	Prevention	Fecal occult blood test, sigmoidoscopy, or colonoscopy among adults aged 50-75 years	%	Crude prevalence	57.9	NA	NA	54.1	61.8	3143	POINT (-122.4093732 37.79473664)	6075011300	PREVENT	COLON_SCREEN	CrdPrv	Colorectal Cancer Screening
CA	California	San Francisco	6075	6075011300	Health Outcomes	Chronic obstructive pulmonary disease among adults aged >=18 years	%	Crude prevalence	6.9	NA	NA	5.9	7.8	3143	POINT (-122.4093732 37.79473664)	6075011300	HLTHOUT	COPD	CrdPrv	COPD
CA	California	San Francisco	6075	6075011300	Prevention	Older adult men aged >=65 years who are up to date on a core set of clinical preventive services: Flu shot past year, PPV shot ever, Colorectal cancer screening	%	Crude prevalence	25.3	NA	NA	20.6	30.9	3143	POINT (-122.4093732 37.79473664)	6075011300	PREVENT	COREM	CrdPrv	Core preventive services for older men
CA	California	San Francisco	6075	6075011300	Prevention	Older adult women aged >=65 years who are up to date on a core set of clinical preventive services: Flu shot past year, PPV shot ever, Colorectal cancer screening, and Mammogram past 2 years	%	Crude prevalence	24.2	NA	NA	19.5	29.3	3143	POINT (-122.4093732 37.79473664)	6075011300	PREVENT	COREW	CrdPrv	Core preventive services for older women
CA	California	San Francisco	6075	6075011300	Unhealthy Behaviors	Current smoking among adults aged >=18 years	%	Crude prevalence	15.9	NA	NA	14.4	17.7	3143	POINT (-122.4093732 37.79473664)	6075011300	UNHBEH	CSMOKING	CrdPrv	Current Smoking
CA	California	San Francisco	6075	6075011300	Prevention	Visits to dentist or dental clinic among adults aged >=18 years	%	Crude prevalence	51.3	NA	NA	47.6	55.7	3143	POINT (-122.4093732 37.79473664)	6075011300	PREVENT	DENTAL	CrdPrv	Dental Visit
CA	California	San Francisco	6075	6075011300	Health Outcomes	Diagnosed diabetes among adults aged >=18 years	%	Crude prevalence	18.5	NA	NA	17	19.9	3143	POINT (-122.4093732 37.79473664)	6075011300	HLTHOUT	DIABETES	CrdPrv	Diabetes
CA	California	San Francisco	6075	6075011300	Health Outcomes	High cholesterol among adults aged >=18 years who have been screened in the past 5 years	%	Crude prevalence	39.8	NA	NA	38.9	40.9	3143	POINT (-122.4093732 37.79473664)	6075011300	HLTHOUT	HIGHCHOL	CrdPrv	High Cholesterol
CA	California	San Francisco	6075	6075011300	Health Outcomes	Chronic kidney disease among adults aged >=18 years	%	Crude prevalence	4	NA	NA	3.7	4.4	3143	POINT (-122.4093732 37.79473664)	6075011300	HLTHOUT	KIDNEY	CrdPrv	Chronic Kidney Disease
CA	California	San Francisco	6075	6075011300	Unhealthy Behaviors	No leisure-time physical activity among adults aged >=18 years	%	Crude prevalence	33.4	NA	NA	30.3	36.2	3143	POINT (-122.4093732 37.79473664)	6075011300	UNHBEH	LPA	CrdPrv	Physical Inactivity
CA	California	San Francisco	6075	6075011300	Prevention	Mammography use among women aged 50-74 years	%	Crude prevalence	71.6	NA	NA	67.5	75.4	3143	POINT (-122.4093732 37.79473664)	6075011300	PREVENT	MAMMOUSE	CrdPrv	Mammography
CA	California	San Francisco	6075	6075011300	Health Outcomes	Mental health not good for >=14 days among adults aged >=18 years	%	Crude prevalence	11.7	NA	NA	10.5	12.6	3143	POINT (-122.4093732 37.79473664)	6075011300	HLTHOUT	MHLTH	CrdPrv	Mental Health
CA	California	San Francisco	6075	6075011300	Unhealthy Behaviors	Obesity among adults aged >=18 years	%	Crude prevalence	13.7	NA	NA	13.2	14.2	3143	POINT (-122.4093732 37.79473664)	6075011300	UNHBEH	OBESITY	CrdPrv	Obesity
CA	California	San Francisco	6075	6075011300	Health Outcomes	Physical health not good for >=14 days among adults aged >=18 years	%	Crude prevalence	16	NA	NA	14.2	17.4	3143	POINT (-122.4093732 37.79473664)	6075011300	HLTHOUT	PHLTH	CrdPrv	Physical Health
CA	California	San Francisco	6075	6075011300	Unhealthy Behaviors	Sleeping less than 7 hours among adults aged >=18 years	%	Crude prevalence	36.6	NA	NA	35.2	37.9	3143	POINT (-122.4093732 37.79473664)	6075011300	UNHBEH	SLEEP	CrdPrv	Sleep <7 hours
CA	California	San Francisco	6075	6075011300	Health Outcomes	Stroke among adults aged >=18 years	%	Crude prevalence	4.7	NA	NA	4.1	5.3	3143	POINT (-122.4093732 37.79473664)	6075011300	HLTHOUT	STROKE	CrdPrv	Stroke
CA	California	San Francisco	6075	6075011300	Health Outcomes	All teeth lost among adults aged >=65 years	%	Crude prevalence	15.9	NA	NA	10.5	21.5	3143	POINT (-122.4093732 37.79473664)	6075011300	HLTHOUT	TEETHLOST	CrdPrv	Teeth Loss
CA	California	San Francisco	6075	6075011700	Prevention	Current lack of health insurance among adults aged 18-64 years	%	Crude prevalence	12.2	NA	NA	10.6	14	1783	POINT (-122.4035143 37.79045272)	6075011700	PREVENT	ACCESS2	CrdPrv	Health Insurance
CA	California	San Francisco	6075	6075011700	Health Outcomes	Arthritis among adults aged >=18 years	%	Crude prevalence	18.3	NA	NA	17.6	19.1	1783	POINT (-122.4035143 37.79045272)	6075011700	HLTHOUT	ARTHRITIS	CrdPrv	Arthritis
CA	California	San Francisco	6075	6075011700	Unhealthy Behaviors	Binge drinking among adults aged >=18 years	%	Crude prevalence	20.3	NA	NA	19.8	20.6	1783	POINT (-122.4035143 37.79045272)	6075011700	UNHBEH	BINGE	CrdPrv	Binge Drinking
CA	California	San Francisco	6075	6075011700	Health Outcomes	High blood pressure among adults aged >=18 years	%	Crude prevalence	28.5	NA	NA	27.8	29.3	1783	POINT (-122.4035143 37.79045272)	6075011700	HLTHOUT	BPHIGH	CrdPrv	High Blood Pressure
CA	California	San Francisco	6075	6075011700	Prevention	Taking medicine for high blood pressure control among adults aged >=18 years with high blood pressure	%	Crude prevalence	71	NA	NA	70.2	71.8	1783	POINT (-122.4035143 37.79045272)	6075011700	PREVENT	BPMED	CrdPrv	Taking BP Medication
CA	California	San Francisco	6075	6075011700	Health Outcomes	Cancer (excluding skin cancer) among adults aged >=18 years	%	Crude prevalence	5.1	NA	NA	5	5.2	1783	POINT (-122.4035143 37.79045272)	6075011700	HLTHOUT	CANCER	CrdPrv	Cancer (except skin)
CA	California	San Francisco	6075	6075011700	Health Outcomes	Current asthma among adults aged >=18 years	%	Crude prevalence	8.1	NA	NA	7.8	8.5	1783	POINT (-122.4035143 37.79045272)	6075011700	HLTHOUT	CASTHMA	CrdPrv	Current Asthma
CA	California	San Francisco	6075	6075011700	Prevention	Cervical cancer screening among adult women aged 21-65 years	%	Crude prevalence	76.6	NA	NA	74.2	79	1783	POINT (-122.4035143 37.79045272)	6075011700	PREVENT	CERVICAL	CrdPrv	Cervical Cancer Screening
CA	California	San Francisco	6075	6075011700	Health Outcomes	Coronary heart disease among adults aged >=18 years	%	Crude prevalence	5.8	NA	NA	5.4	6.2	1783	POINT (-122.4035143 37.79045272)	6075011700	HLTHOUT	CHD	CrdPrv	Coronary Heart Disease
CA	California	San Francisco	6075	6075011700	Prevention	Visits to doctor for routine checkup within the past year among adults aged >=18 years	%	Crude prevalence	70.6	NA	NA	69.9	71.2	1783	POINT (-122.4035143 37.79045272)	6075011700	PREVENT	CHECKUP	CrdPrv	Annual Checkup
CA	California	San Francisco	6075	6075011700	Prevention	Cholesterol screening among adults aged >=18 years	%	Crude prevalence	84.4	NA	NA	83.2	85.4	1783	POINT (-122.4035143 37.79045272)	6075011700	PREVENT	CHOLSCREEN	CrdPrv	Cholesterol Screening
CA	California	San Francisco	6075	6075011700	Prevention	Fecal occult blood test, sigmoidoscopy, or colonoscopy among adults aged 50-75 years	%	Crude prevalence	63.3	NA	NA	60.5	66	1783	POINT (-122.4035143 37.79045272)	6075011700	PREVENT	COLON_SCREEN	CrdPrv	Colorectal Cancer Screening
CA	California	San Francisco	6075	6075011700	Health Outcomes	Chronic obstructive pulmonary disease among adults aged >=18 years	%	Crude prevalence	5	NA	NA	4.5	5.6	1783	POINT (-122.4035143 37.79045272)	6075011700	HLTHOUT	COPD	CrdPrv	COPD
CA	California	San Francisco	6075	6075011700	Prevention	Older adult men aged >=65 years who are up to date on a core set of clinical preventive services: Flu shot past year, PPV shot ever, Colorectal cancer screening	%	Crude prevalence	28.7	NA	NA	25.3	32.3	1783	POINT (-122.4035143 37.79045272)	6075011700	PREVENT	COREM	CrdPrv	Core preventive services for older men
CA	California	San Francisco	6075	6075011700	Prevention	Older adult women aged >=65 years who are up to date on a core set of clinical preventive services: Flu shot past year, PPV shot ever, Colorectal cancer screening, and Mammogram past 2 years	%	Crude prevalence	29.1	NA	NA	25.1	33.3	1783	POINT (-122.4035143 37.79045272)	6075011700	PREVENT	COREW	CrdPrv	Core preventive services for older women
CA	California	San Francisco	6075	6075011700	Unhealthy Behaviors	Current smoking among adults aged >=18 years	%	Crude prevalence	15.1	NA	NA	13.4	16.8	1783	POINT (-122.4035143 37.79045272)	6075011700	UNHBEH	CSMOKING	CrdPrv	Current Smoking
CA	California	San Francisco	6075	6075011700	Prevention	Visits to dentist or dental clinic among adults aged >=18 years	%	Crude prevalence	61	NA	NA	58.1	64	1783	POINT (-122.4035143 37.79045272)	6075011700	PREVENT	DENTAL	CrdPrv	Dental Visit
CA	California	San Francisco	6075	6075011700	Health Outcomes	Diagnosed diabetes among adults aged >=18 years	%	Crude prevalence	11.3	NA	NA	10.6	11.9	1783	POINT (-122.4035143 37.79045272)	6075011700	HLTHOUT	DIABETES	CrdPrv	Diabetes
CA	California	San Francisco	6075	6075011700	Health Outcomes	High cholesterol among adults aged >=18 years who have been screened in the past 5 years	%	Crude prevalence	32.5	NA	NA	31.9	33.1	1783	POINT (-122.4035143 37.79045272)	6075011700	HLTHOUT	HIGHCHOL	CrdPrv	High Cholesterol
CA	California	San Francisco	6075	6075011700	Health Outcomes	Chronic kidney disease among adults aged >=18 years	%	Crude prevalence	2.7	NA	NA	2.6	2.8	1783	POINT (-122.4035143 37.79045272)	6075011700	HLTHOUT	KIDNEY	CrdPrv	Chronic Kidney Disease
CA	California	San Francisco	6075	6075011700	Unhealthy Behaviors	No leisure-time physical activity among adults aged >=18 years	%	Crude prevalence	22.4	NA	NA	20.7	24	1783	POINT (-122.4035143 37.79045272)	6075011700	UNHBEH	LPA	CrdPrv	Physical Inactivity
CA	California	San Francisco	6075	6075011700	Prevention	Mammography use among women aged 50-74 years	%	Crude prevalence	74.7	NA	NA	71.7	77.6	1783	POINT (-122.4035143 37.79045272)	6075011700	PREVENT	MAMMOUSE	CrdPrv	Mammography
CA	California	San Francisco	6075	6075011700	Health Outcomes	Mental health not good for >=14 days among adults aged >=18 years	%	Crude prevalence	12.1	NA	NA	11.3	13	1783	POINT (-122.4035143 37.79045272)	6075011700	HLTHOUT	MHLTH	CrdPrv	Mental Health
CA	California	San Francisco	6075	6075011700	Unhealthy Behaviors	Obesity among adults aged >=18 years	%	Crude prevalence	17.4	NA	NA	16.9	17.9	1783	POINT (-122.4035143 37.79045272)	6075011700	UNHBEH	OBESITY	CrdPrv	Obesity
CA	California	San Francisco	6075	6075011700	Health Outcomes	Physical health not good for >=14 days among adults aged >=18 years	%	Crude prevalence	12	NA	NA	11	13.2	1783	POINT (-122.4035143 37.79045272)	6075011700	HLTHOUT	PHLTH	CrdPrv	Physical Health
CA	California	San Francisco	6075	6075011700	Unhealthy Behaviors	Sleeping less than 7 hours among adults aged >=18 years	%	Crude prevalence	35.6	NA	NA	34.7	36.4	1783	POINT (-122.4035143 37.79045272)	6075011700	UNHBEH	SLEEP	CrdPrv	Sleep <7 hours
CA	California	San Francisco	6075	6075011700	Health Outcomes	Stroke among adults aged >=18 years	%	Crude prevalence	2.9	NA	NA	2.7	3.2	1783	POINT (-122.4035143 37.79045272)	6075011700	HLTHOUT	STROKE	CrdPrv	Stroke
CA	California	San Francisco	6075	6075011700	Health Outcomes	All teeth lost among adults aged >=65 years	%	Crude prevalence	11.3	NA	NA	8.2	14.7	1783	POINT (-122.4035143 37.79045272)	6075011700	HLTHOUT	TEETHLOST	CrdPrv	Teeth Loss
CA	California	San Francisco	6075	6075011800	Prevention	Current lack of health insurance among adults aged 18-64 years	%	Crude prevalence	15.9	NA	NA	12.2	19.3	1500	POINT (-122.4061897 37.79334276)	6075011800	PREVENT	ACCESS2	CrdPrv	Health Insurance
CA	California	San Francisco	6075	6075011800	Health Outcomes	Arthritis among adults aged >=18 years	%	Crude prevalence	23.4	NA	NA	21.6	25.3	1500	POINT (-122.4061897 37.79334276)	6075011800	HLTHOUT	ARTHRITIS	CrdPrv	Arthritis
CA	California	San Francisco	6075	6075011800	Unhealthy Behaviors	Binge drinking among adults aged >=18 years	%	Crude prevalence	11.3	NA	NA	10.8	11.8	1500	POINT (-122.4061897 37.79334276)	6075011800	UNHBEH	BINGE	CrdPrv	Binge Drinking
CA	California	San Francisco	6075	6075011800	Health Outcomes	High blood pressure among adults aged >=18 years	%	Crude prevalence	37.5	NA	NA	35.8	39.3	1500	POINT (-122.4061897 37.79334276)	6075011800	HLTHOUT	BPHIGH	CrdPrv	High Blood Pressure
CA	California	San Francisco	6075	6075011800	Prevention	Taking medicine for high blood pressure control among adults aged >=18 years with high blood pressure	%	Crude prevalence	80.4	NA	NA	79.3	81.6	1500	POINT (-122.4061897 37.79334276)	6075011800	PREVENT	BPMED	CrdPrv	Taking BP Medication
CA	California	San Francisco	6075	6075011800	Health Outcomes	Cancer (excluding skin cancer) among adults aged >=18 years	%	Crude prevalence	5.5	NA	NA	5.2	5.8	1500	POINT (-122.4061897 37.79334276)	6075011800	HLTHOUT	CANCER	CrdPrv	Cancer (except skin)
CA	California	San Francisco	6075	6075011800	Health Outcomes	Current asthma among adults aged >=18 years	%	Crude prevalence	7.3	NA	NA	6.8	8	1500	POINT (-122.4061897 37.79334276)	6075011800	HLTHOUT	CASTHMA	CrdPrv	Current Asthma
CA	California	San Francisco	6075	6075011800	Prevention	Cervical cancer screening among adult women aged 21-65 years	%	Crude prevalence	64.7	NA	NA	59.6	69.6	1500	POINT (-122.4061897 37.79334276)	6075011800	PREVENT	CERVICAL	CrdPrv	Cervical Cancer Screening
CA	California	San Francisco	6075	6075011800	Health Outcomes	Coronary heart disease among adults aged >=18 years	%	Crude prevalence	9.2	NA	NA	7.9	10.5	1500	POINT (-122.4061897 37.79334276)	6075011800	HLTHOUT	CHD	CrdPrv	Coronary Heart Disease
CA	California	San Francisco	6075	6075011800	Prevention	Visits to doctor for routine checkup within the past year among adults aged >=18 years	%	Crude prevalence	75	NA	NA	73.9	75.9	1500	POINT (-122.4061897 37.79334276)	6075011800	PREVENT	CHECKUP	CrdPrv	Annual Checkup
CA	California	San Francisco	6075	6075011800	Prevention	Cholesterol screening among adults aged >=18 years	%	Crude prevalence	84.3	NA	NA	82.6	86	1500	POINT (-122.4061897 37.79334276)	6075011800	PREVENT	CHOLSCREEN	CrdPrv	Cholesterol Screening
CA	California	San Francisco	6075	6075011800	Prevention	Fecal occult blood test, sigmoidoscopy, or colonoscopy among adults aged 50-75 years	%	Crude prevalence	55.2	NA	NA	50.3	60.4	1500	POINT (-122.4061897 37.79334276)	6075011800	PREVENT	COLON_SCREEN	CrdPrv	Colorectal Cancer Screening
CA	California	San Francisco	6075	6075011800	Health Outcomes	Chronic obstructive pulmonary disease among adults aged >=18 years	%	Crude prevalence	6.5	NA	NA	5.2	7.9	1500	POINT (-122.4061897 37.79334276)	6075011800	HLTHOUT	COPD	CrdPrv	COPD
CA	California	San Francisco	6075	6075011800	Prevention	Older adult men aged >=65 years who are up to date on a core set of clinical preventive services: Flu shot past year, PPV shot ever, Colorectal cancer screening	%	Crude prevalence	24	NA	NA	17.8	31.6	1500	POINT (-122.4061897 37.79334276)	6075011800	PREVENT	COREM	CrdPrv	Core preventive services for older men
CA	California	San Francisco	6075	6075011800	Prevention	Older adult women aged >=65 years who are up to date on a core set of clinical preventive services: Flu shot past year, PPV shot ever, Colorectal cancer screening, and Mammogram past 2 years	%	Crude prevalence	23.2	NA	NA	17.5	29.6	1500	POINT (-122.4061897 37.79334276)	6075011800	PREVENT	COREW	CrdPrv	Core preventive services for older women
CA	California	San Francisco	6075	6075011800	Unhealthy Behaviors	Current smoking among adults aged >=18 years	%	Crude prevalence	16.6	NA	NA	14	19.6	1500	POINT (-122.4061897 37.79334276)	6075011800	UNHBEH	CSMOKING	CrdPrv	Current Smoking
CA	California	San Francisco	6075	6075011800	Prevention	Visits to dentist or dental clinic among adults aged >=18 years	%	Crude prevalence	48.9	NA	NA	43.3	53.9	1500	POINT (-122.4061897 37.79334276)	6075011800	PREVENT	DENTAL	CrdPrv	Dental Visit
CA	California	San Francisco	6075	6075011800	Health Outcomes	Diagnosed diabetes among adults aged >=18 years	%	Crude prevalence	19.5	NA	NA	17.4	21.4	1500	POINT (-122.4061897 37.79334276)	6075011800	HLTHOUT	DIABETES	CrdPrv	Diabetes
CA	California	San Francisco	6075	6075011800	Health Outcomes	High cholesterol among adults aged >=18 years who have been screened in the past 5 years	%	Crude prevalence	40.6	NA	NA	39.1	42.1	1500	POINT (-122.4061897 37.79334276)	6075011800	HLTHOUT	HIGHCHOL	CrdPrv	High Cholesterol
CA	California	San Francisco	6075	6075011800	Health Outcomes	Chronic kidney disease among adults aged >=18 years	%	Crude prevalence	3.9	NA	NA	3.5	4.3	1500	POINT (-122.4061897 37.79334276)	6075011800	HLTHOUT	KIDNEY	CrdPrv	Chronic Kidney Disease
CA	California	San Francisco	6075	6075011800	Unhealthy Behaviors	No leisure-time physical activity among adults aged >=18 years	%	Crude prevalence	34.2	NA	NA	30.5	38.9	1500	POINT (-122.4061897 37.79334276)	6075011800	UNHBEH	LPA	CrdPrv	Physical Inactivity
CA	California	San Francisco	6075	6075011800	Prevention	Mammography use among women aged 50-74 years	%	Crude prevalence	74	NA	NA	68.3	79.5	1500	POINT (-122.4061897 37.79334276)	6075011800	PREVENT	MAMMOUSE	CrdPrv	Mammography
CA	California	San Francisco	6075	6075011800	Health Outcomes	Mental health not good for >=14 days among adults aged >=18 years	%	Crude prevalence	11.6	NA	NA	10.2	13.4	1500	POINT (-122.4061897 37.79334276)	6075011800	HLTHOUT	MHLTH	CrdPrv	Mental Health
CA	California	San Francisco	6075	6075011800	Unhealthy Behaviors	Obesity among adults aged >=18 years	%	Crude prevalence	13.7	NA	NA	12.9	14.6	1500	POINT (-122.4061897 37.79334276)	6075011800	UNHBEH	OBESITY	CrdPrv	Obesity
CA	California	San Francisco	6075	6075011800	Health Outcomes	Physical health not good for >=14 days among adults aged >=18 years	%	Crude prevalence	15.9	NA	NA	13.5	19.1	1500	POINT (-122.4061897 37.79334276)	6075011800	HLTHOUT	PHLTH	CrdPrv	Physical Health
CA	California	San Francisco	6075	6075011800	Unhealthy Behaviors	Sleeping less than 7 hours among adults aged >=18 years	%	Crude prevalence	38.1	NA	NA	36.1	40.4	1500	POINT (-122.4061897 37.79334276)	6075011800	UNHBEH	SLEEP	CrdPrv	Sleep <7 hours
CA	California	San Francisco	6075	6075011800	Health Outcomes	Stroke among adults aged >=18 years	%	Crude prevalence	4.5	NA	NA	3.7	5.3	1500	POINT (-122.4061897 37.79334276)	6075011800	HLTHOUT	STROKE	CrdPrv	Stroke
CA	California	San Francisco	6075	6075011800	Health Outcomes	All teeth lost among adults aged >=65 years	%	Crude prevalence	16.6	NA	NA	9.2	25.1	1500	POINT (-122.4061897 37.79334276)	6075011800	HLTHOUT	TEETHLOST	CrdPrv	Teeth Loss
CA	California	San Francisco	6075	6075011901	Prevention	Current lack of health insurance among adults aged 18-64 years	%	Crude prevalence	6.6	NA	NA	5.8	7.6	2408	POINT (-122.4139308 37.79047667)	6075011901	PREVENT	ACCESS2	CrdPrv	Health Insurance
CA	California	San Francisco	6075	6075011901	Health Outcomes	Arthritis among adults aged >=18 years	%	Crude prevalence	14.8	NA	NA	14.3	15.3	2408	POINT (-122.4139308 37.79047667)	6075011901	HLTHOUT	ARTHRITIS	CrdPrv	Arthritis
CA	California	San Francisco	6075	6075011901	Unhealthy Behaviors	Binge drinking among adults aged >=18 years	%	Crude prevalence	26.1	NA	NA	25.4	26.6	2408	POINT (-122.4139308 37.79047667)	6075011901	UNHBEH	BINGE	CrdPrv	Binge Drinking
CA	California	San Francisco	6075	6075011901	Health Outcomes	High blood pressure among adults aged >=18 years	%	Crude prevalence	22.1	NA	NA	21.4	22.9	2408	POINT (-122.4139308 37.79047667)	6075011901	HLTHOUT	BPHIGH	CrdPrv	High Blood Pressure
CA	California	San Francisco	6075	6075011901	Prevention	Taking medicine for high blood pressure control among adults aged >=18 years with high blood pressure	%	Crude prevalence	67.4	NA	NA	66.3	68.3	2408	POINT (-122.4139308 37.79047667)	6075011901	PREVENT	BPMED	CrdPrv	Taking BP Medication
CA	California	San Francisco	6075	6075011901	Health Outcomes	Cancer (excluding skin cancer) among adults aged >=18 years	%	Crude prevalence	5.3	NA	NA	5.2	5.5	2408	POINT (-122.4139308 37.79047667)	6075011901	HLTHOUT	CANCER	CrdPrv	Cancer (except skin)
CA	California	San Francisco	6075	6075011901	Health Outcomes	Current asthma among adults aged >=18 years	%	Crude prevalence	7.5	NA	NA	7.3	7.7	2408	POINT (-122.4139308 37.79047667)	6075011901	HLTHOUT	CASTHMA	CrdPrv	Current Asthma
CA	California	San Francisco	6075	6075011901	Prevention	Cervical cancer screening among adult women aged 21-65 years	%	Crude prevalence	84.5	NA	NA	83	85.9	2408	POINT (-122.4139308 37.79047667)	6075011901	PREVENT	CERVICAL	CrdPrv	Cervical Cancer Screening
CA	California	San Francisco	6075	6075011901	Health Outcomes	Coronary heart disease among adults aged >=18 years	%	Crude prevalence	3.6	NA	NA	3.3	3.8	2408	POINT (-122.4139308 37.79047667)	6075011901	HLTHOUT	CHD	CrdPrv	Coronary Heart Disease
CA	California	San Francisco	6075	6075011901	Prevention	Visits to doctor for routine checkup within the past year among adults aged >=18 years	%	Crude prevalence	69.8	NA	NA	69.2	70.4	2408	POINT (-122.4139308 37.79047667)	6075011901	PREVENT	CHECKUP	CrdPrv	Annual Checkup
CA	California	San Francisco	6075	6075011901	Prevention	Cholesterol screening among adults aged >=18 years	%	Crude prevalence	84.7	NA	NA	83.6	85.6	2408	POINT (-122.4139308 37.79047667)	6075011901	PREVENT	CHOLSCREEN	CrdPrv	Cholesterol Screening
CA	California	San Francisco	6075	6075011901	Prevention	Fecal occult blood test, sigmoidoscopy, or colonoscopy among adults aged 50-75 years	%	Crude prevalence	74.8	NA	NA	72.9	76.4	2408	POINT (-122.4139308 37.79047667)	6075011901	PREVENT	COLON_SCREEN	CrdPrv	Colorectal Cancer Screening
CA	California	San Francisco	6075	6075011901	Health Outcomes	Chronic obstructive pulmonary disease among adults aged >=18 years	%	Crude prevalence	2.9	NA	NA	2.6	3.2	2408	POINT (-122.4139308 37.79047667)	6075011901	HLTHOUT	COPD	CrdPrv	COPD
CA	California	San Francisco	6075	6075011901	Prevention	Older adult men aged >=65 years who are up to date on a core set of clinical preventive services: Flu shot past year, PPV shot ever, Colorectal cancer screening	%	Crude prevalence	36.1	NA	NA	32.4	39.8	2408	POINT (-122.4139308 37.79047667)	6075011901	PREVENT	COREM	CrdPrv	Core preventive services for older men
CA	California	San Francisco	6075	6075011901	Prevention	Older adult women aged >=65 years who are up to date on a core set of clinical preventive services: Flu shot past year, PPV shot ever, Colorectal cancer screening, and Mammogram past 2 years	%	Crude prevalence	33.3	NA	NA	30	36.9	2408	POINT (-122.4139308 37.79047667)	6075011901	PREVENT	COREW	CrdPrv	Core preventive services for older women
CA	California	San Francisco	6075	6075011901	Unhealthy Behaviors	Current smoking among adults aged >=18 years	%	Crude prevalence	8.7	NA	NA	7.6	10.1	2408	POINT (-122.4139308 37.79047667)	6075011901	UNHBEH	CSMOKING	CrdPrv	Current Smoking
CA	California	San Francisco	6075	6075011901	Prevention	Visits to dentist or dental clinic among adults aged >=18 years	%	Crude prevalence	75.9	NA	NA	73.9	77.7	2408	POINT (-122.4139308 37.79047667)	6075011901	PREVENT	DENTAL	CrdPrv	Dental Visit
CA	California	San Francisco	6075	6075011901	Health Outcomes	Diagnosed diabetes among adults aged >=18 years	%	Crude prevalence	6.1	NA	NA	5.8	6.4	2408	POINT (-122.4139308 37.79047667)	6075011901	HLTHOUT	DIABETES	CrdPrv	Diabetes
CA	California	San Francisco	6075	6075011901	Health Outcomes	High cholesterol among adults aged >=18 years who have been screened in the past 5 years	%	Crude prevalence	27.2	NA	NA	26.6	27.7	2408	POINT (-122.4139308 37.79047667)	6075011901	HLTHOUT	HIGHCHOL	CrdPrv	High Cholesterol
CA	California	San Francisco	6075	6075011901	Health Outcomes	Chronic kidney disease among adults aged >=18 years	%	Crude prevalence	1.9	NA	NA	1.8	2	2408	POINT (-122.4139308 37.79047667)	6075011901	HLTHOUT	KIDNEY	CrdPrv	Chronic Kidney Disease
CA	California	San Francisco	6075	6075011901	Unhealthy Behaviors	No leisure-time physical activity among adults aged >=18 years	%	Crude prevalence	12.7	NA	NA	11.8	13.8	2408	POINT (-122.4139308 37.79047667)	6075011901	UNHBEH	LPA	CrdPrv	Physical Inactivity
CA	California	San Francisco	6075	6075011901	Prevention	Mammography use among women aged 50-74 years	%	Crude prevalence	78.6	NA	NA	76.3	80.6	2408	POINT (-122.4139308 37.79047667)	6075011901	PREVENT	MAMMOUSE	CrdPrv	Mammography
CA	California	San Francisco	6075	6075011901	Health Outcomes	Mental health not good for >=14 days among adults aged >=18 years	%	Crude prevalence	9.6	NA	NA	8.9	10.2	2408	POINT (-122.4139308 37.79047667)	6075011901	HLTHOUT	MHLTH	CrdPrv	Mental Health
CA	California	San Francisco	6075	6075011901	Unhealthy Behaviors	Obesity among adults aged >=18 years	%	Crude prevalence	15.1	NA	NA	14.6	15.8	2408	POINT (-122.4139308 37.79047667)	6075011901	UNHBEH	OBESITY	CrdPrv	Obesity
CA	California	San Francisco	6075	6075011901	Health Outcomes	Physical health not good for >=14 days among adults aged >=18 years	%	Crude prevalence	7.2	NA	NA	6.9	7.7	2408	POINT (-122.4139308 37.79047667)	6075011901	HLTHOUT	PHLTH	CrdPrv	Physical Health
CA	California	San Francisco	6075	6075011901	Unhealthy Behaviors	Sleeping less than 7 hours among adults aged >=18 years	%	Crude prevalence	30.6	NA	NA	29.7	32	2408	POINT (-122.4139308 37.79047667)	6075011901	UNHBEH	SLEEP	CrdPrv	Sleep <7 hours
CA	California	San Francisco	6075	6075011901	Health Outcomes	Stroke among adults aged >=18 years	%	Crude prevalence	1.7	NA	NA	1.6	1.9	2408	POINT (-122.4139308 37.79047667)	6075011901	HLTHOUT	STROKE	CrdPrv	Stroke
CA	California	San Francisco	6075	6075011901	Health Outcomes	All teeth lost among adults aged >=65 years	%	Crude prevalence	4.8	NA	NA	3.5	6.5	2408	POINT (-122.4139308 37.79047667)	6075011901	HLTHOUT	TEETHLOST	CrdPrv	Teeth Loss
CA	California	San Francisco	6075	6075011902	Prevention	Current lack of health insurance among adults aged 18-64 years	%	Crude prevalence	8.4	NA	NA	6.6	10.3	2598	POINT (-122.4098563 37.79100258)	6075011902	PREVENT	ACCESS2	CrdPrv	Health Insurance
CA	California	San Francisco	6075	6075011902	Health Outcomes	Arthritis among adults aged >=18 years	%	Crude prevalence	12.6	NA	NA	11.9	13.4	2598	POINT (-122.4098563 37.79100258)	6075011902	HLTHOUT	ARTHRITIS	CrdPrv	Arthritis
CA	California	San Francisco	6075	6075011902	Unhealthy Behaviors	Binge drinking among adults aged >=18 years	%	Crude prevalence	26.9	NA	NA	25.9	27.6	2598	POINT (-122.4098563 37.79100258)	6075011902	UNHBEH	BINGE	CrdPrv	Binge Drinking
CA	California	San Francisco	6075	6075011902	Health Outcomes	High blood pressure among adults aged >=18 years	%	Crude prevalence	19.4	NA	NA	18.6	20.2	2598	POINT (-122.4098563 37.79100258)	6075011902	HLTHOUT	BPHIGH	CrdPrv	High Blood Pressure
CA	California	San Francisco	6075	6075011902	Prevention	Taking medicine for high blood pressure control among adults aged >=18 years with high blood pressure	%	Crude prevalence	60.9	NA	NA	59.5	62.3	2598	POINT (-122.4098563 37.79100258)	6075011902	PREVENT	BPMED	CrdPrv	Taking BP Medication
CA	California	San Francisco	6075	6075011902	Health Outcomes	Cancer (excluding skin cancer) among adults aged >=18 years	%	Crude prevalence	4.2	NA	NA	4.1	4.3	2598	POINT (-122.4098563 37.79100258)	6075011902	HLTHOUT	CANCER	CrdPrv	Cancer (except skin)
CA	California	San Francisco	6075	6075011902	Health Outcomes	Current asthma among adults aged >=18 years	%	Crude prevalence	7.8	NA	NA	7.4	8.3	2598	POINT (-122.4098563 37.79100258)	6075011902	HLTHOUT	CASTHMA	CrdPrv	Current Asthma
CA	California	San Francisco	6075	6075011902	Prevention	Cervical cancer screening among adult women aged 21-65 years	%	Crude prevalence	83.7	NA	NA	81.1	85.4	2598	POINT (-122.4098563 37.79100258)	6075011902	PREVENT	CERVICAL	CrdPrv	Cervical Cancer Screening
CA	California	San Francisco	6075	6075011902	Health Outcomes	Coronary heart disease among adults aged >=18 years	%	Crude prevalence	3	NA	NA	2.8	3.4	2598	POINT (-122.4098563 37.79100258)	6075011902	HLTHOUT	CHD	CrdPrv	Coronary Heart Disease
CA	California	San Francisco	6075	6075011902	Prevention	Visits to doctor for routine checkup within the past year among adults aged >=18 years	%	Crude prevalence	67.1	NA	NA	66.1	68	2598	POINT (-122.4098563 37.79100258)	6075011902	PREVENT	CHECKUP	CrdPrv	Annual Checkup
CA	California	San Francisco	6075	6075011902	Prevention	Cholesterol screening among adults aged >=18 years	%	Crude prevalence	82.9	NA	NA	81.1	84.3	2598	POINT (-122.4098563 37.79100258)	6075011902	PREVENT	CHOLSCREEN	CrdPrv	Cholesterol Screening
CA	California	San Francisco	6075	6075011902	Prevention	Fecal occult blood test, sigmoidoscopy, or colonoscopy among adults aged 50-75 years	%	Crude prevalence	70.3	NA	NA	67.4	72.8	2598	POINT (-122.4098563 37.79100258)	6075011902	PREVENT	COLON_SCREEN	CrdPrv	Colorectal Cancer Screening
CA	California	San Francisco	6075	6075011902	Health Outcomes	Chronic obstructive pulmonary disease among adults aged >=18 years	%	Crude prevalence	2.9	NA	NA	2.3	3.5	2598	POINT (-122.4098563 37.79100258)	6075011902	HLTHOUT	COPD	CrdPrv	COPD
CA	California	San Francisco	6075	6075011902	Prevention	Older adult men aged >=65 years who are up to date on a core set of clinical preventive services: Flu shot past year, PPV shot ever, Colorectal cancer screening	%	Crude prevalence	34.4	NA	NA	28.9	39.7	2598	POINT (-122.4098563 37.79100258)	6075011902	PREVENT	COREM	CrdPrv	Core preventive services for older men
CA	California	San Francisco	6075	6075011902	Prevention	Older adult women aged >=65 years who are up to date on a core set of clinical preventive services: Flu shot past year, PPV shot ever, Colorectal cancer screening, and Mammogram past 2 years	%	Crude prevalence	32.4	NA	NA	27.4	37.1	2598	POINT (-122.4098563 37.79100258)	6075011902	PREVENT	COREW	CrdPrv	Core preventive services for older women
CA	California	San Francisco	6075	6075011902	Unhealthy Behaviors	Current smoking among adults aged >=18 years	%	Crude prevalence	10.8	NA	NA	8.6	14	2598	POINT (-122.4098563 37.79100258)	6075011902	UNHBEH	CSMOKING	CrdPrv	Current Smoking
CA	California	San Francisco	6075	6075011902	Prevention	Visits to dentist or dental clinic among adults aged >=18 years	%	Crude prevalence	72.1	NA	NA	67.9	75.5	2598	POINT (-122.4098563 37.79100258)	6075011902	PREVENT	DENTAL	CrdPrv	Dental Visit
CA	California	San Francisco	6075	6075011902	Health Outcomes	Diagnosed diabetes among adults aged >=18 years	%	Crude prevalence	5.5	NA	NA	5.1	5.9	2598	POINT (-122.4098563 37.79100258)	6075011902	HLTHOUT	DIABETES	CrdPrv	Diabetes
CA	California	San Francisco	6075	6075011902	Health Outcomes	High cholesterol among adults aged >=18 years who have been screened in the past 5 years	%	Crude prevalence	24.4	NA	NA	23.8	25.2	2598	POINT (-122.4098563 37.79100258)	6075011902	HLTHOUT	HIGHCHOL	CrdPrv	High Cholesterol
CA	California	San Francisco	6075	6075011902	Health Outcomes	Chronic kidney disease among adults aged >=18 years	%	Crude prevalence	1.7	NA	NA	1.6	1.8	2598	POINT (-122.4098563 37.79100258)	6075011902	HLTHOUT	KIDNEY	CrdPrv	Chronic Kidney Disease
CA	California	San Francisco	6075	6075011902	Unhealthy Behaviors	No leisure-time physical activity among adults aged >=18 years	%	Crude prevalence	13.8	NA	NA	12	15.9	2598	POINT (-122.4098563 37.79100258)	6075011902	UNHBEH	LPA	CrdPrv	Physical Inactivity
CA	California	San Francisco	6075	6075011902	Prevention	Mammography use among women aged 50-74 years	%	Crude prevalence	78.2	NA	NA	75.1	81	2598	POINT (-122.4098563 37.79100258)	6075011902	PREVENT	MAMMOUSE	CrdPrv	Mammography
CA	California	San Francisco	6075	6075011902	Health Outcomes	Mental health not good for >=14 days among adults aged >=18 years	%	Crude prevalence	11	NA	NA	9.3	13.2	2598	POINT (-122.4098563 37.79100258)	6075011902	HLTHOUT	MHLTH	CrdPrv	Mental Health
CA	California	San Francisco	6075	6075011902	Unhealthy Behaviors	Obesity among adults aged >=18 years	%	Crude prevalence	15.9	NA	NA	14.9	16.9	2598	POINT (-122.4098563 37.79100258)	6075011902	UNHBEH	OBESITY	CrdPrv	Obesity
CA	California	San Francisco	6075	6075011902	Health Outcomes	Physical health not good for >=14 days among adults aged >=18 years	%	Crude prevalence	7.6	NA	NA	6.8	9.1	2598	POINT (-122.4098563 37.79100258)	6075011902	HLTHOUT	PHLTH	CrdPrv	Physical Health
CA	California	San Francisco	6075	6075011902	Unhealthy Behaviors	Sleeping less than 7 hours among adults aged >=18 years	%	Crude prevalence	32.3	NA	NA	30.8	34.1	2598	POINT (-122.4098563 37.79100258)	6075011902	UNHBEH	SLEEP	CrdPrv	Sleep <7 hours
CA	California	San Francisco	6075	6075011902	Health Outcomes	Stroke among adults aged >=18 years	%	Crude prevalence	1.5	NA	NA	1.4	1.7	2598	POINT (-122.4098563 37.79100258)	6075011902	HLTHOUT	STROKE	CrdPrv	Stroke
CA	California	San Francisco	6075	6075011902	Health Outcomes	All teeth lost among adults aged >=65 years	%	Crude prevalence	6.4	NA	NA	3.6	10.7	2598	POINT (-122.4098563 37.79100258)	6075011902	HLTHOUT	TEETHLOST	CrdPrv	Teeth Loss
CA	California	San Francisco	6075	6075012000	Prevention	Current lack of health insurance among adults aged 18-64 years	%	Crude prevalence	11.1	NA	NA	9.4	13.3	3833	POINT (-122.4185104 37.78796375)	6075012000	PREVENT	ACCESS2	CrdPrv	Health Insurance
CA	California	San Francisco	6075	6075012000	Health Outcomes	Arthritis among adults aged >=18 years	%	Crude prevalence	15.8	NA	NA	15.1	16.5	3833	POINT (-122.4185104 37.78796375)	6075012000	HLTHOUT	ARTHRITIS	CrdPrv	Arthritis
CA	California	San Francisco	6075	6075012000	Unhealthy Behaviors	Binge drinking among adults aged >=18 years	%	Crude prevalence	24.3	NA	NA	23.7	25	3833	POINT (-122.4185104 37.78796375)	6075012000	UNHBEH	BINGE	CrdPrv	Binge Drinking
CA	California	San Francisco	6075	6075012000	Health Outcomes	High blood pressure among adults aged >=18 years	%	Crude prevalence	24.7	NA	NA	23.8	25.6	3833	POINT (-122.4185104 37.78796375)	6075012000	HLTHOUT	BPHIGH	CrdPrv	High Blood Pressure
CA	California	San Francisco	6075	6075012000	Prevention	Taking medicine for high blood pressure control among adults aged >=18 years with high blood pressure	%	Crude prevalence	66.1	NA	NA	65	67.2	3833	POINT (-122.4185104 37.78796375)	6075012000	PREVENT	BPMED	CrdPrv	Taking BP Medication
CA	California	San Francisco	6075	6075012000	Health Outcomes	Cancer (excluding skin cancer) among adults aged >=18 years	%	Crude prevalence	4.6	NA	NA	4.5	4.8	3833	POINT (-122.4185104 37.78796375)	6075012000	HLTHOUT	CANCER	CrdPrv	Cancer (except skin)
CA	California	San Francisco	6075	6075012000	Health Outcomes	Current asthma among adults aged >=18 years	%	Crude prevalence	8.3	NA	NA	7.9	8.9	3833	POINT (-122.4185104 37.78796375)	6075012000	HLTHOUT	CASTHMA	CrdPrv	Current Asthma
CA	California	San Francisco	6075	6075012000	Prevention	Cervical cancer screening among adult women aged 21-65 years	%	Crude prevalence	78.6	NA	NA	75.7	81	3833	POINT (-122.4185104 37.78796375)	6075012000	PREVENT	CERVICAL	CrdPrv	Cervical Cancer Screening
CA	California	San Francisco	6075	6075012000	Health Outcomes	Coronary heart disease among adults aged >=18 years	%	Crude prevalence	4.7	NA	NA	4.4	5.1	3833	POINT (-122.4185104 37.78796375)	6075012000	HLTHOUT	CHD	CrdPrv	Coronary Heart Disease
CA	California	San Francisco	6075	6075012000	Prevention	Visits to doctor for routine checkup within the past year among adults aged >=18 years	%	Crude prevalence	68.1	NA	NA	67.3	69	3833	POINT (-122.4185104 37.78796375)	6075012000	PREVENT	CHECKUP	CrdPrv	Annual Checkup
CA	California	San Francisco	6075	6075012000	Prevention	Cholesterol screening among adults aged >=18 years	%	Crude prevalence	81.6	NA	NA	80.1	83	3833	POINT (-122.4185104 37.78796375)	6075012000	PREVENT	CHOLSCREEN	CrdPrv	Cholesterol Screening
CA	California	San Francisco	6075	6075012000	Prevention	Fecal occult blood test, sigmoidoscopy, or colonoscopy among adults aged 50-75 years	%	Crude prevalence	66.7	NA	NA	63.4	69.4	3833	POINT (-122.4185104 37.78796375)	6075012000	PREVENT	COLON_SCREEN	CrdPrv	Colorectal Cancer Screening
CA	California	San Francisco	6075	6075012000	Health Outcomes	Chronic obstructive pulmonary disease among adults aged >=18 years	%	Crude prevalence	4.2	NA	NA	3.7	5	3833	POINT (-122.4185104 37.78796375)	6075012000	HLTHOUT	COPD	CrdPrv	COPD
CA	California	San Francisco	6075	6075012000	Prevention	Older adult men aged >=65 years who are up to date on a core set of clinical preventive services: Flu shot past year, PPV shot ever, Colorectal cancer screening	%	Crude prevalence	30.3	NA	NA	25.3	35.1	3833	POINT (-122.4185104 37.78796375)	6075012000	PREVENT	COREM	CrdPrv	Core preventive services for older men
CA	California	San Francisco	6075	6075012000	Prevention	Older adult women aged >=65 years who are up to date on a core set of clinical preventive services: Flu shot past year, PPV shot ever, Colorectal cancer screening, and Mammogram past 2 years	%	Crude prevalence	28.1	NA	NA	23.7	32.3	3833	POINT (-122.4185104 37.78796375)	6075012000	PREVENT	COREW	CrdPrv	Core preventive services for older women
CA	California	San Francisco	6075	6075012000	Unhealthy Behaviors	Current smoking among adults aged >=18 years	%	Crude prevalence	14	NA	NA	11.5	16.5	3833	POINT (-122.4185104 37.78796375)	6075012000	UNHBEH	CSMOKING	CrdPrv	Current Smoking
CA	California	San Francisco	6075	6075012000	Prevention	Visits to dentist or dental clinic among adults aged >=18 years	%	Crude prevalence	64.4	NA	NA	61.2	67.6	3833	POINT (-122.4185104 37.78796375)	6075012000	PREVENT	DENTAL	CrdPrv	Dental Visit
CA	California	San Francisco	6075	6075012000	Health Outcomes	Diagnosed diabetes among adults aged >=18 years	%	Crude prevalence	8.2	NA	NA	7.6	8.7	3833	POINT (-122.4185104 37.78796375)	6075012000	HLTHOUT	DIABETES	CrdPrv	Diabetes
CA	California	San Francisco	6075	6075012000	Health Outcomes	High cholesterol among adults aged >=18 years who have been screened in the past 5 years	%	Crude prevalence	28.5	NA	NA	27.8	29.3	3833	POINT (-122.4185104 37.78796375)	6075012000	HLTHOUT	HIGHCHOL	CrdPrv	High Cholesterol
CA	California	San Francisco	6075	6075012000	Health Outcomes	Chronic kidney disease among adults aged >=18 years	%	Crude prevalence	2.3	NA	NA	2.2	2.4	3833	POINT (-122.4185104 37.78796375)	6075012000	HLTHOUT	KIDNEY	CrdPrv	Chronic Kidney Disease
CA	California	San Francisco	6075	6075012000	Unhealthy Behaviors	No leisure-time physical activity among adults aged >=18 years	%	Crude prevalence	18.5	NA	NA	16.5	20.5	3833	POINT (-122.4185104 37.78796375)	6075012000	UNHBEH	LPA	CrdPrv	Physical Inactivity
CA	California	San Francisco	6075	6075012000	Prevention	Mammography use among women aged 50-74 years	%	Crude prevalence	78.1	NA	NA	75	80.9	3833	POINT (-122.4185104 37.78796375)	6075012000	PREVENT	MAMMOUSE	CrdPrv	Mammography
CA	California	San Francisco	6075	6075012000	Health Outcomes	Mental health not good for >=14 days among adults aged >=18 years	%	Crude prevalence	12.5	NA	NA	11.2	14.6	3833	POINT (-122.4185104 37.78796375)	6075012000	HLTHOUT	MHLTH	CrdPrv	Mental Health
CA	California	San Francisco	6075	6075012000	Unhealthy Behaviors	Obesity among adults aged >=18 years	%	Crude prevalence	18.4	NA	NA	17.5	19.3	3833	POINT (-122.4185104 37.78796375)	6075012000	UNHBEH	OBESITY	CrdPrv	Obesity
CA	California	San Francisco	6075	6075012000	Health Outcomes	Physical health not good for >=14 days among adults aged >=18 years	%	Crude prevalence	10.2	NA	NA	9.3	11.7	3833	POINT (-122.4185104 37.78796375)	6075012000	HLTHOUT	PHLTH	CrdPrv	Physical Health
CA	California	San Francisco	6075	6075012000	Unhealthy Behaviors	Sleeping less than 7 hours among adults aged >=18 years	%	Crude prevalence	34.4	NA	NA	33.1	36.7	3833	POINT (-122.4185104 37.78796375)	6075012000	UNHBEH	SLEEP	CrdPrv	Sleep <7 hours
CA	California	San Francisco	6075	6075012000	Health Outcomes	Stroke among adults aged >=18 years	%	Crude prevalence	2.3	NA	NA	2.1	2.6	3833	POINT (-122.4185104 37.78796375)	6075012000	HLTHOUT	STROKE	CrdPrv	Stroke
CA	California	San Francisco	6075	6075012000	Health Outcomes	All teeth lost among adults aged >=65 years	%	Crude prevalence	10.2	NA	NA	6.4	15.6	3833	POINT (-122.4185104 37.78796375)	6075012000	HLTHOUT	TEETHLOST	CrdPrv	Teeth Loss
CA	California	San Francisco	6075	6075012100	Prevention	Current lack of health insurance among adults aged 18-64 years	%	Crude prevalence	9.5	NA	NA	8	11.1	3833	POINT (-122.4119216 37.78880231)	6075012100	PREVENT	ACCESS2	CrdPrv	Health Insurance
CA	California	San Francisco	6075	6075012100	Health Outcomes	Arthritis among adults aged >=18 years	%	Crude prevalence	10.7	NA	NA	10.2	11	3833	POINT (-122.4119216 37.78880231)	6075012100	HLTHOUT	ARTHRITIS	CrdPrv	Arthritis
CA	California	San Francisco	6075	6075012100	Unhealthy Behaviors	Binge drinking among adults aged >=18 years	%	Crude prevalence	27.4	NA	NA	26.8	28.1	3833	POINT (-122.4119216 37.78880231)	6075012100	UNHBEH	BINGE	CrdPrv	Binge Drinking
CA	California	San Francisco	6075	6075012100	Health Outcomes	High blood pressure among adults aged >=18 years	%	Crude prevalence	16.6	NA	NA	16.1	17.1	3833	POINT (-122.4119216 37.78880231)	6075012100	HLTHOUT	BPHIGH	CrdPrv	High Blood Pressure
CA	California	San Francisco	6075	6075012100	Prevention	Taking medicine for high blood pressure control among adults aged >=18 years with high blood pressure	%	Crude prevalence	56.6	NA	NA	55.5	57.6	3833	POINT (-122.4119216 37.78880231)	6075012100	PREVENT	BPMED	CrdPrv	Taking BP Medication
CA	California	San Francisco	6075	6075012100	Health Outcomes	Cancer (excluding skin cancer) among adults aged >=18 years	%	Crude prevalence	3.2	NA	NA	3.2	3.3	3833	POINT (-122.4119216 37.78880231)	6075012100	HLTHOUT	CANCER	CrdPrv	Cancer (except skin)
CA	California	San Francisco	6075	6075012100	Health Outcomes	Current asthma among adults aged >=18 years	%	Crude prevalence	8.6	NA	NA	8.2	9	3833	POINT (-122.4119216 37.78880231)	6075012100	HLTHOUT	CASTHMA	CrdPrv	Current Asthma
CA	California	San Francisco	6075	6075012100	Prevention	Cervical cancer screening among adult women aged 21-65 years	%	Crude prevalence	79	NA	NA	76.7	81	3833	POINT (-122.4119216 37.78880231)	6075012100	PREVENT	CERVICAL	CrdPrv	Cervical Cancer Screening
CA	California	San Francisco	6075	6075012100	Health Outcomes	Coronary heart disease among adults aged >=18 years	%	Crude prevalence	2.7	NA	NA	2.5	2.9	3833	POINT (-122.4119216 37.78880231)	6075012100	HLTHOUT	CHD	CrdPrv	Coronary Heart Disease
CA	California	San Francisco	6075	6075012100	Prevention	Visits to doctor for routine checkup within the past year among adults aged >=18 years	%	Crude prevalence	66	NA	NA	65.3	66.8	3833	POINT (-122.4119216 37.78880231)	6075012100	PREVENT	CHECKUP	CrdPrv	Annual Checkup
CA	California	San Francisco	6075	6075012100	Prevention	Cholesterol screening among adults aged >=18 years	%	Crude prevalence	79.5	NA	NA	78	80.8	3833	POINT (-122.4119216 37.78880231)	6075012100	PREVENT	CHOLSCREEN	CrdPrv	Cholesterol Screening
CA	California	San Francisco	6075	6075012100	Prevention	Fecal occult blood test, sigmoidoscopy, or colonoscopy among adults aged 50-75 years	%	Crude prevalence	69.6	NA	NA	67.5	71.3	3833	POINT (-122.4119216 37.78880231)	6075012100	PREVENT	COLON_SCREEN	CrdPrv	Colorectal Cancer Screening
CA	California	San Francisco	6075	6075012100	Health Outcomes	Chronic obstructive pulmonary disease among adults aged >=18 years	%	Crude prevalence	2.8	NA	NA	2.5	3.2	3833	POINT (-122.4119216 37.78880231)	6075012100	HLTHOUT	COPD	CrdPrv	COPD
CA	California	San Francisco	6075	6075012100	Prevention	Older adult men aged >=65 years who are up to date on a core set of clinical preventive services: Flu shot past year, PPV shot ever, Colorectal cancer screening	%	Crude prevalence	31.9	NA	NA	27.5	36.2	3833	POINT (-122.4119216 37.78880231)	6075012100	PREVENT	COREM	CrdPrv	Core preventive services for older men
CA	California	San Francisco	6075	6075012100	Prevention	Older adult women aged >=65 years who are up to date on a core set of clinical preventive services: Flu shot past year, PPV shot ever, Colorectal cancer screening, and Mammogram past 2 years	%	Crude prevalence	31.7	NA	NA	28.6	34.9	3833	POINT (-122.4119216 37.78880231)	6075012100	PREVENT	COREW	CrdPrv	Core preventive services for older women
CA	California	San Francisco	6075	6075012100	Unhealthy Behaviors	Current smoking among adults aged >=18 years	%	Crude prevalence	11.7	NA	NA	9.8	13.6	3833	POINT (-122.4119216 37.78880231)	6075012100	UNHBEH	CSMOKING	CrdPrv	Current Smoking
CA	California	San Francisco	6075	6075012100	Prevention	Visits to dentist or dental clinic among adults aged >=18 years	%	Crude prevalence	68.8	NA	NA	65.8	71.3	3833	POINT (-122.4119216 37.78880231)	6075012100	PREVENT	DENTAL	CrdPrv	Dental Visit
CA	California	San Francisco	6075	6075012100	Health Outcomes	Diagnosed diabetes among adults aged >=18 years	%	Crude prevalence	4.9	NA	NA	4.7	5.2	3833	POINT (-122.4119216 37.78880231)	6075012100	HLTHOUT	DIABETES	CrdPrv	Diabetes
CA	California	San Francisco	6075	6075012100	Health Outcomes	High cholesterol among adults aged >=18 years who have been screened in the past 5 years	%	Crude prevalence	21	NA	NA	20.5	21.5	3833	POINT (-122.4119216 37.78880231)	6075012100	HLTHOUT	HIGHCHOL	CrdPrv	High Cholesterol
CA	California	San Francisco	6075	6075012100	Health Outcomes	Chronic kidney disease among adults aged >=18 years	%	Crude prevalence	1.5	NA	NA	1.5	1.6	3833	POINT (-122.4119216 37.78880231)	6075012100	HLTHOUT	KIDNEY	CrdPrv	Chronic Kidney Disease
CA	California	San Francisco	6075	6075012100	Unhealthy Behaviors	No leisure-time physical activity among adults aged >=18 years	%	Crude prevalence	14.5	NA	NA	13.2	15.8	3833	POINT (-122.4119216 37.78880231)	6075012100	UNHBEH	LPA	CrdPrv	Physical Inactivity
CA	California	San Francisco	6075	6075012100	Prevention	Mammography use among women aged 50-74 years	%	Crude prevalence	76.7	NA	NA	74.6	78.6	3833	POINT (-122.4119216 37.78880231)	6075012100	PREVENT	MAMMOUSE	CrdPrv	Mammography
CA	California	San Francisco	6075	6075012100	Health Outcomes	Mental health not good for >=14 days among adults aged >=18 years	%	Crude prevalence	13	NA	NA	11.5	14.3	3833	POINT (-122.4119216 37.78880231)	6075012100	HLTHOUT	MHLTH	CrdPrv	Mental Health
CA	California	San Francisco	6075	6075012100	Unhealthy Behaviors	Obesity among adults aged >=18 years	%	Crude prevalence	15.6	NA	NA	15.1	16.3	3833	POINT (-122.4119216 37.78880231)	6075012100	UNHBEH	OBESITY	CrdPrv	Obesity
CA	California	San Francisco	6075	6075012100	Health Outcomes	Physical health not good for >=14 days among adults aged >=18 years	%	Crude prevalence	7.6	NA	NA	6.8	8.3	3833	POINT (-122.4119216 37.78880231)	6075012100	HLTHOUT	PHLTH	CrdPrv	Physical Health
CA	California	San Francisco	6075	6075012100	Unhealthy Behaviors	Sleeping less than 7 hours among adults aged >=18 years	%	Crude prevalence	33	NA	NA	31.7	34.4	3833	POINT (-122.4119216 37.78880231)	6075012100	UNHBEH	SLEEP	CrdPrv	Sleep <7 hours
CA	California	San Francisco	6075	6075012100	Health Outcomes	Stroke among adults aged >=18 years	%	Crude prevalence	1.4	NA	NA	1.3	1.5	3833	POINT (-122.4119216 37.78880231)	6075012100	HLTHOUT	STROKE	CrdPrv	Stroke
CA	California	San Francisco	6075	6075012100	Health Outcomes	All teeth lost among adults aged >=65 years	%	Crude prevalence	7.6	NA	NA	5.5	10.6	3833	POINT (-122.4119216 37.78880231)	6075012100	HLTHOUT	TEETHLOST	CrdPrv	Teeth Loss
CA	California	San Francisco	6075	6075012201	Prevention	Current lack of health insurance among adults aged 18-64 years	%	Crude prevalence	12.7	NA	NA	10.8	14.9	4567	POINT (-122.4163631 37.78584342)	6075012201	PREVENT	ACCESS2	CrdPrv	Health Insurance
CA	California	San Francisco	6075	6075012201	Health Outcomes	Arthritis among adults aged >=18 years	%	Crude prevalence	14.6	NA	NA	14.1	15.2	4567	POINT (-122.4163631 37.78584342)	6075012201	HLTHOUT	ARTHRITIS	CrdPrv	Arthritis
CA	California	San Francisco	6075	6075012201	Unhealthy Behaviors	Binge drinking among adults aged >=18 years	%	Crude prevalence	25.6	NA	NA	24.9	26.4	4567	POINT (-122.4163631 37.78584342)	6075012201	UNHBEH	BINGE	CrdPrv	Binge Drinking
CA	California	San Francisco	6075	6075012201	Health Outcomes	High blood pressure among adults aged >=18 years	%	Crude prevalence	22.9	NA	NA	22	23.7	4567	POINT (-122.4163631 37.78584342)	6075012201	HLTHOUT	BPHIGH	CrdPrv	High Blood Pressure
CA	California	San Francisco	6075	6075012201	Prevention	Taking medicine for high blood pressure control among adults aged >=18 years with high blood pressure	%	Crude prevalence	63.7	NA	NA	62.6	64.8	4567	POINT (-122.4163631 37.78584342)	6075012201	PREVENT	BPMED	CrdPrv	Taking BP Medication
CA	California	San Francisco	6075	6075012201	Health Outcomes	Cancer (excluding skin cancer) among adults aged >=18 years	%	Crude prevalence	4.2	NA	NA	4	4.3	4567	POINT (-122.4163631 37.78584342)	6075012201	HLTHOUT	CANCER	CrdPrv	Cancer (except skin)
CA	California	San Francisco	6075	6075012201	Health Outcomes	Current asthma among adults aged >=18 years	%	Crude prevalence	7.9	NA	NA	7.5	8.3	4567	POINT (-122.4163631 37.78584342)	6075012201	HLTHOUT	CASTHMA	CrdPrv	Current Asthma
CA	California	San Francisco	6075	6075012201	Prevention	Cervical cancer screening among adult women aged 21-65 years	%	Crude prevalence	79.9	NA	NA	77.8	81.9	4567	POINT (-122.4163631 37.78584342)	6075012201	PREVENT	CERVICAL	CrdPrv	Cervical Cancer Screening
CA	California	San Francisco	6075	6075012201	Health Outcomes	Coronary heart disease among adults aged >=18 years	%	Crude prevalence	4.2	NA	NA	3.9	4.6	4567	POINT (-122.4163631 37.78584342)	6075012201	HLTHOUT	CHD	CrdPrv	Coronary Heart Disease
CA	California	San Francisco	6075	6075012201	Prevention	Visits to doctor for routine checkup within the past year among adults aged >=18 years	%	Crude prevalence	67.2	NA	NA	66.4	68	4567	POINT (-122.4163631 37.78584342)	6075012201	PREVENT	CHECKUP	CrdPrv	Annual Checkup
CA	California	San Francisco	6075	6075012201	Prevention	Cholesterol screening among adults aged >=18 years	%	Crude prevalence	82.8	NA	NA	81.4	84	4567	POINT (-122.4163631 37.78584342)	6075012201	PREVENT	CHOLSCREEN	CrdPrv	Cholesterol Screening
CA	California	San Francisco	6075	6075012201	Prevention	Fecal occult blood test, sigmoidoscopy, or colonoscopy among adults aged 50-75 years	%	Crude prevalence	65.6	NA	NA	62.9	68.4	4567	POINT (-122.4163631 37.78584342)	6075012201	PREVENT	COLON_SCREEN	CrdPrv	Colorectal Cancer Screening
CA	California	San Francisco	6075	6075012201	Health Outcomes	Chronic obstructive pulmonary disease among adults aged >=18 years	%	Crude prevalence	3.9	NA	NA	3.4	4.4	4567	POINT (-122.4163631 37.78584342)	6075012201	HLTHOUT	COPD	CrdPrv	COPD
CA	California	San Francisco	6075	6075012201	Prevention	Older adult men aged >=65 years who are up to date on a core set of clinical preventive services: Flu shot past year, PPV shot ever, Colorectal cancer screening	%	Crude prevalence	29.3	NA	NA	25.1	33.6	4567	POINT (-122.4163631 37.78584342)	6075012201	PREVENT	COREM	CrdPrv	Core preventive services for older men
CA	California	San Francisco	6075	6075012201	Prevention	Older adult women aged >=65 years who are up to date on a core set of clinical preventive services: Flu shot past year, PPV shot ever, Colorectal cancer screening, and Mammogram past 2 years	%	Crude prevalence	28.9	NA	NA	24.9	33.3	4567	POINT (-122.4163631 37.78584342)	6075012201	PREVENT	COREW	CrdPrv	Core preventive services for older women
CA	California	San Francisco	6075	6075012201	Unhealthy Behaviors	Current smoking among adults aged >=18 years	%	Crude prevalence	14	NA	NA	11.6	16.4	4567	POINT (-122.4163631 37.78584342)	6075012201	UNHBEH	CSMOKING	CrdPrv	Current Smoking
CA	California	San Francisco	6075	6075012201	Prevention	Visits to dentist or dental clinic among adults aged >=18 years	%	Crude prevalence	63.7	NA	NA	60.7	67.1	4567	POINT (-122.4163631 37.78584342)	6075012201	PREVENT	DENTAL	CrdPrv	Dental Visit
CA	California	San Francisco	6075	6075012201	Health Outcomes	Diagnosed diabetes among adults aged >=18 years	%	Crude prevalence	8.2	NA	NA	7.7	8.7	4567	POINT (-122.4163631 37.78584342)	6075012201	HLTHOUT	DIABETES	CrdPrv	Diabetes
CA	California	San Francisco	6075	6075012201	Health Outcomes	High cholesterol among adults aged >=18 years who have been screened in the past 5 years	%	Crude prevalence	26.9	NA	NA	26.3	27.6	4567	POINT (-122.4163631 37.78584342)	6075012201	HLTHOUT	HIGHCHOL	CrdPrv	High Cholesterol
CA	California	San Francisco	6075	6075012201	Health Outcomes	Chronic kidney disease among adults aged >=18 years	%	Crude prevalence	2.1	NA	NA	2.1	2.3	4567	POINT (-122.4163631 37.78584342)	6075012201	HLTHOUT	KIDNEY	CrdPrv	Chronic Kidney Disease
CA	California	San Francisco	6075	6075012201	Unhealthy Behaviors	No leisure-time physical activity among adults aged >=18 years	%	Crude prevalence	18.9	NA	NA	17.1	20.6	4567	POINT (-122.4163631 37.78584342)	6075012201	UNHBEH	LPA	CrdPrv	Physical Inactivity
CA	California	San Francisco	6075	6075012201	Prevention	Mammography use among women aged 50-74 years	%	Crude prevalence	76.6	NA	NA	73.3	79.3	4567	POINT (-122.4163631 37.78584342)	6075012201	PREVENT	MAMMOUSE	CrdPrv	Mammography
CA	California	San Francisco	6075	6075012201	Health Outcomes	Mental health not good for >=14 days among adults aged >=18 years	%	Crude prevalence	12.2	NA	NA	11.1	13.5	4567	POINT (-122.4163631 37.78584342)	6075012201	HLTHOUT	MHLTH	CrdPrv	Mental Health
CA	California	San Francisco	6075	6075012201	Unhealthy Behaviors	Obesity among adults aged >=18 years	%	Crude prevalence	19.3	NA	NA	18.5	20.2	4567	POINT (-122.4163631 37.78584342)	6075012201	UNHBEH	OBESITY	CrdPrv	Obesity
CA	California	San Francisco	6075	6075012201	Health Outcomes	Physical health not good for >=14 days among adults aged >=18 years	%	Crude prevalence	10	NA	NA	9.3	11.2	4567	POINT (-122.4163631 37.78584342)	6075012201	HLTHOUT	PHLTH	CrdPrv	Physical Health
CA	California	San Francisco	6075	6075012201	Unhealthy Behaviors	Sleeping less than 7 hours among adults aged >=18 years	%	Crude prevalence	35	NA	NA	33.8	36.6	4567	POINT (-122.4163631 37.78584342)	6075012201	UNHBEH	SLEEP	CrdPrv	Sleep <7 hours
CA	California	San Francisco	6075	6075012201	Health Outcomes	Stroke among adults aged >=18 years	%	Crude prevalence	2.2	NA	NA	2	2.4	4567	POINT (-122.4163631 37.78584342)	6075012201	HLTHOUT	STROKE	CrdPrv	Stroke
CA	California	San Francisco	6075	6075012201	Health Outcomes	All teeth lost among adults aged >=65 years	%	Crude prevalence	9.5	NA	NA	6.7	13	4567	POINT (-122.4163631 37.78584342)	6075012201	HLTHOUT	TEETHLOST	CrdPrv	Teeth Loss
CA	California	San Francisco	6075	6075012202	Prevention	Current lack of health insurance among adults aged 18-64 years	%	Crude prevalence	14.9	NA	NA	12.9	17.4	2986	POINT (-122.4196726 37.78540666)	6075012202	PREVENT	ACCESS2	CrdPrv	Health Insurance
CA	California	San Francisco	6075	6075012202	Health Outcomes	Arthritis among adults aged >=18 years	%	Crude prevalence	19.2	NA	NA	18.5	19.9	2986	POINT (-122.4196726 37.78540666)	6075012202	HLTHOUT	ARTHRITIS	CrdPrv	Arthritis
CA	California	San Francisco	6075	6075012202	Unhealthy Behaviors	Binge drinking among adults aged >=18 years	%	Crude prevalence	22.2	NA	NA	21.5	22.9	2986	POINT (-122.4196726 37.78540666)	6075012202	UNHBEH	BINGE	CrdPrv	Binge Drinking
CA	California	San Francisco	6075	6075012202	Health Outcomes	High blood pressure among adults aged >=18 years	%	Crude prevalence	29.2	NA	NA	28.2	30.1	2986	POINT (-122.4196726 37.78540666)	6075012202	HLTHOUT	BPHIGH	CrdPrv	High Blood Pressure
CA	California	San Francisco	6075	6075012202	Prevention	Taking medicine for high blood pressure control among adults aged >=18 years with high blood pressure	%	Crude prevalence	67.6	NA	NA	66.6	68.7	2986	POINT (-122.4196726 37.78540666)	6075012202	PREVENT	BPMED	CrdPrv	Taking BP Medication
CA	California	San Francisco	6075	6075012202	Health Outcomes	Cancer (excluding skin cancer) among adults aged >=18 years	%	Crude prevalence	4.5	NA	NA	4.3	4.6	2986	POINT (-122.4196726 37.78540666)	6075012202	HLTHOUT	CANCER	CrdPrv	Cancer (except skin)
CA	California	San Francisco	6075	6075012202	Health Outcomes	Current asthma among adults aged >=18 years	%	Crude prevalence	9.4	NA	NA	9	9.7	2986	POINT (-122.4196726 37.78540666)	6075012202	HLTHOUT	CASTHMA	CrdPrv	Current Asthma
CA	California	San Francisco	6075	6075012202	Prevention	Cervical cancer screening among adult women aged 21-65 years	%	Crude prevalence	76.5	NA	NA	73.9	79	2986	POINT (-122.4196726 37.78540666)	6075012202	PREVENT	CERVICAL	CrdPrv	Cervical Cancer Screening
CA	California	San Francisco	6075	6075012202	Health Outcomes	Coronary heart disease among adults aged >=18 years	%	Crude prevalence	6.1	NA	NA	5.6	6.6	2986	POINT (-122.4196726 37.78540666)	6075012202	HLTHOUT	CHD	CrdPrv	Coronary Heart Disease
CA	California	San Francisco	6075	6075012202	Prevention	Visits to doctor for routine checkup within the past year among adults aged >=18 years	%	Crude prevalence	68.5	NA	NA	67.7	69.3	2986	POINT (-122.4196726 37.78540666)	6075012202	PREVENT	CHECKUP	CrdPrv	Annual Checkup
CA	California	San Francisco	6075	6075012202	Prevention	Cholesterol screening among adults aged >=18 years	%	Crude prevalence	81.3	NA	NA	79.9	82.6	2986	POINT (-122.4196726 37.78540666)	6075012202	PREVENT	CHOLSCREEN	CrdPrv	Cholesterol Screening
CA	California	San Francisco	6075	6075012202	Prevention	Fecal occult blood test, sigmoidoscopy, or colonoscopy among adults aged 50-75 years	%	Crude prevalence	59.7	NA	NA	56.5	62.9	2986	POINT (-122.4196726 37.78540666)	6075012202	PREVENT	COLON_SCREEN	CrdPrv	Colorectal Cancer Screening
CA	California	San Francisco	6075	6075012202	Health Outcomes	Chronic obstructive pulmonary disease among adults aged >=18 years	%	Crude prevalence	6.2	NA	NA	5.4	7	2986	POINT (-122.4196726 37.78540666)	6075012202	HLTHOUT	COPD	CrdPrv	COPD
CA	California	San Francisco	6075	6075012202	Prevention	Older adult men aged >=65 years who are up to date on a core set of clinical preventive services: Flu shot past year, PPV shot ever, Colorectal cancer screening	%	Crude prevalence	24.5	NA	NA	20.6	28.5	2986	POINT (-122.4196726 37.78540666)	6075012202	PREVENT	COREM	CrdPrv	Core preventive services for older men
CA	California	San Francisco	6075	6075012202	Prevention	Older adult women aged >=65 years who are up to date on a core set of clinical preventive services: Flu shot past year, PPV shot ever, Colorectal cancer screening, and Mammogram past 2 years	%	Crude prevalence	25.4	NA	NA	21.6	29.7	2986	POINT (-122.4196726 37.78540666)	6075012202	PREVENT	COREW	CrdPrv	Core preventive services for older women
CA	California	San Francisco	6075	6075012202	Unhealthy Behaviors	Current smoking among adults aged >=18 years	%	Crude prevalence	19.7	NA	NA	17.2	21.9	2986	POINT (-122.4196726 37.78540666)	6075012202	UNHBEH	CSMOKING	CrdPrv	Current Smoking
CA	California	San Francisco	6075	6075012202	Prevention	Visits to dentist or dental clinic among adults aged >=18 years	%	Crude prevalence	53	NA	NA	49.8	56.3	2986	POINT (-122.4196726 37.78540666)	6075012202	PREVENT	DENTAL	CrdPrv	Dental Visit
CA	California	San Francisco	6075	6075012202	Health Outcomes	Diagnosed diabetes among adults aged >=18 years	%	Crude prevalence	11.8	NA	NA	11.1	12.6	2986	POINT (-122.4196726 37.78540666)	6075012202	HLTHOUT	DIABETES	CrdPrv	Diabetes
CA	California	San Francisco	6075	6075012202	Health Outcomes	High cholesterol among adults aged >=18 years who have been screened in the past 5 years	%	Crude prevalence	31	NA	NA	30.3	31.8	2986	POINT (-122.4196726 37.78540666)	6075012202	HLTHOUT	HIGHCHOL	CrdPrv	High Cholesterol
CA	California	San Francisco	6075	6075012202	Health Outcomes	Chronic kidney disease among adults aged >=18 years	%	Crude prevalence	3	NA	NA	2.8	3.1	2986	POINT (-122.4196726 37.78540666)	6075012202	HLTHOUT	KIDNEY	CrdPrv	Chronic Kidney Disease
CA	California	San Francisco	6075	6075012202	Unhealthy Behaviors	No leisure-time physical activity among adults aged >=18 years	%	Crude prevalence	25.2	NA	NA	23.2	26.9	2986	POINT (-122.4196726 37.78540666)	6075012202	UNHBEH	LPA	CrdPrv	Physical Inactivity
CA	California	San Francisco	6075	6075012202	Prevention	Mammography use among women aged 50-74 years	%	Crude prevalence	77.1	NA	NA	74.3	79.5	2986	POINT (-122.4196726 37.78540666)	6075012202	PREVENT	MAMMOUSE	CrdPrv	Mammography
CA	California	San Francisco	6075	6075012202	Health Outcomes	Mental health not good for >=14 days among adults aged >=18 years	%	Crude prevalence	15.2	NA	NA	13.9	16.2	2986	POINT (-122.4196726 37.78540666)	6075012202	HLTHOUT	MHLTH	CrdPrv	Mental Health
CA	California	San Francisco	6075	6075012202	Unhealthy Behaviors	Obesity among adults aged >=18 years	%	Crude prevalence	23.5	NA	NA	22.7	24.2	2986	POINT (-122.4196726 37.78540666)	6075012202	UNHBEH	OBESITY	CrdPrv	Obesity
CA	California	San Francisco	6075	6075012202	Health Outcomes	Physical health not good for >=14 days among adults aged >=18 years	%	Crude prevalence	14.6	NA	NA	13.4	15.9	2986	POINT (-122.4196726 37.78540666)	6075012202	HLTHOUT	PHLTH	CrdPrv	Physical Health
CA	California	San Francisco	6075	6075012202	Unhealthy Behaviors	Sleeping less than 7 hours among adults aged >=18 years	%	Crude prevalence	38.8	NA	NA	37.6	39.8	2986	POINT (-122.4196726 37.78540666)	6075012202	UNHBEH	SLEEP	CrdPrv	Sleep <7 hours
CA	California	San Francisco	6075	6075012202	Health Outcomes	Stroke among adults aged >=18 years	%	Crude prevalence	3.3	NA	NA	3.1	3.6	2986	POINT (-122.4196726 37.78540666)	6075012202	HLTHOUT	STROKE	CrdPrv	Stroke
CA	California	San Francisco	6075	6075012202	Health Outcomes	All teeth lost among adults aged >=65 years	%	Crude prevalence	15.1	NA	NA	10.8	19.7	2986	POINT (-122.4196726 37.78540666)	6075012202	HLTHOUT	TEETHLOST	CrdPrv	Teeth Loss
CA	California	San Francisco	6075	6075012301	Prevention	Current lack of health insurance among adults aged 18-64 years	%	Crude prevalence	21.1	NA	NA	17.8	24.3	2734	POINT (-122.4107605 37.78592753)	6075012301	PREVENT	ACCESS2	CrdPrv	Health Insurance
CA	California	San Francisco	6075	6075012301	Health Outcomes	Arthritis among adults aged >=18 years	%	Crude prevalence	26.3	NA	NA	25.3	27.3	2734	POINT (-122.4107605 37.78592753)	6075012301	HLTHOUT	ARTHRITIS	CrdPrv	Arthritis
CA	California	San Francisco	6075	6075012301	Unhealthy Behaviors	Binge drinking among adults aged >=18 years	%	Crude prevalence	18.3	NA	NA	17.6	18.9	2734	POINT (-122.4107605 37.78592753)	6075012301	UNHBEH	BINGE	CrdPrv	Binge Drinking
CA	California	San Francisco	6075	6075012301	Health Outcomes	High blood pressure among adults aged >=18 years	%	Crude prevalence	38.7	NA	NA	37.8	39.8	2734	POINT (-122.4107605 37.78592753)	6075012301	HLTHOUT	BPHIGH	CrdPrv	High Blood Pressure
CA	California	San Francisco	6075	6075012301	Prevention	Taking medicine for high blood pressure control among adults aged >=18 years with high blood pressure	%	Crude prevalence	75	NA	NA	74.2	75.8	2734	POINT (-122.4107605 37.78592753)	6075012301	PREVENT	BPMED	CrdPrv	Taking BP Medication
CA	California	San Francisco	6075	6075012301	Health Outcomes	Cancer (excluding skin cancer) among adults aged >=18 years	%	Crude prevalence	6	NA	NA	5.8	6.2	2734	POINT (-122.4107605 37.78592753)	6075012301	HLTHOUT	CANCER	CrdPrv	Cancer (except skin)
CA	California	San Francisco	6075	6075012301	Health Outcomes	Current asthma among adults aged >=18 years	%	Crude prevalence	10	NA	NA	9.5	10.5	2734	POINT (-122.4107605 37.78592753)	6075012301	HLTHOUT	CASTHMA	CrdPrv	Current Asthma
CA	California	San Francisco	6075	6075012301	Prevention	Cervical cancer screening among adult women aged 21-65 years	%	Crude prevalence	70.9	NA	NA	68	73.6	2734	POINT (-122.4107605 37.78592753)	6075012301	PREVENT	CERVICAL	CrdPrv	Cervical Cancer Screening
CA	California	San Francisco	6075	6075012301	Health Outcomes	Coronary heart disease among adults aged >=18 years	%	Crude prevalence	10.8	NA	NA	10	11.7	2734	POINT (-122.4107605 37.78592753)	6075012301	HLTHOUT	CHD	CrdPrv	Coronary Heart Disease
CA	California	San Francisco	6075	6075012301	Prevention	Visits to doctor for routine checkup within the past year among adults aged >=18 years	%	Crude prevalence	70.6	NA	NA	69.8	71.5	2734	POINT (-122.4107605 37.78592753)	6075012301	PREVENT	CHECKUP	CrdPrv	Annual Checkup
CA	California	San Francisco	6075	6075012301	Prevention	Cholesterol screening among adults aged >=18 years	%	Crude prevalence	81.4	NA	NA	80	82.7	2734	POINT (-122.4107605 37.78592753)	6075012301	PREVENT	CHOLSCREEN	CrdPrv	Cholesterol Screening
CA	California	San Francisco	6075	6075012301	Prevention	Fecal occult blood test, sigmoidoscopy, or colonoscopy among adults aged 50-75 years	%	Crude prevalence	54.8	NA	NA	50.9	58.3	2734	POINT (-122.4107605 37.78592753)	6075012301	PREVENT	COLON_SCREEN	CrdPrv	Colorectal Cancer Screening
CA	California	San Francisco	6075	6075012301	Health Outcomes	Chronic obstructive pulmonary disease among adults aged >=18 years	%	Crude prevalence	10	NA	NA	8.7	11.1	2734	POINT (-122.4107605 37.78592753)	6075012301	HLTHOUT	COPD	CrdPrv	COPD
CA	California	San Francisco	6075	6075012301	Prevention	Older adult men aged >=65 years who are up to date on a core set of clinical preventive services: Flu shot past year, PPV shot ever, Colorectal cancer screening	%	Crude prevalence	22.2	NA	NA	18.2	26.5	2734	POINT (-122.4107605 37.78592753)	6075012301	PREVENT	COREM	CrdPrv	Core preventive services for older men
CA	California	San Francisco	6075	6075012301	Prevention	Older adult women aged >=65 years who are up to date on a core set of clinical preventive services: Flu shot past year, PPV shot ever, Colorectal cancer screening, and Mammogram past 2 years	%	Crude prevalence	21.8	NA	NA	17.9	26.7	2734	POINT (-122.4107605 37.78592753)	6075012301	PREVENT	COREW	CrdPrv	Core preventive services for older women
CA	California	San Francisco	6075	6075012301	Unhealthy Behaviors	Current smoking among adults aged >=18 years	%	Crude prevalence	23.3	NA	NA	20.7	25.6	2734	POINT (-122.4107605 37.78592753)	6075012301	UNHBEH	CSMOKING	CrdPrv	Current Smoking
CA	California	San Francisco	6075	6075012301	Prevention	Visits to dentist or dental clinic among adults aged >=18 years	%	Crude prevalence	43.3	NA	NA	39.8	47	2734	POINT (-122.4107605 37.78592753)	6075012301	PREVENT	DENTAL	CrdPrv	Dental Visit
CA	California	San Francisco	6075	6075012301	Health Outcomes	Diagnosed diabetes among adults aged >=18 years	%	Crude prevalence	18.2	NA	NA	17.1	19.2	2734	POINT (-122.4107605 37.78592753)	6075012301	HLTHOUT	DIABETES	CrdPrv	Diabetes
CA	California	San Francisco	6075	6075012301	Health Outcomes	High cholesterol among adults aged >=18 years who have been screened in the past 5 years	%	Crude prevalence	38.3	NA	NA	37.4	39.4	2734	POINT (-122.4107605 37.78592753)	6075012301	HLTHOUT	HIGHCHOL	CrdPrv	High Cholesterol
CA	California	San Francisco	6075	6075012301	Health Outcomes	Chronic kidney disease among adults aged >=18 years	%	Crude prevalence	4.6	NA	NA	4.3	4.9	2734	POINT (-122.4107605 37.78592753)	6075012301	HLTHOUT	KIDNEY	CrdPrv	Chronic Kidney Disease
CA	California	San Francisco	6075	6075012301	Unhealthy Behaviors	No leisure-time physical activity among adults aged >=18 years	%	Crude prevalence	34	NA	NA	31.7	36.1	2734	POINT (-122.4107605 37.78592753)	6075012301	UNHBEH	LPA	CrdPrv	Physical Inactivity
CA	California	San Francisco	6075	6075012301	Prevention	Mammography use among women aged 50-74 years	%	Crude prevalence	71.3	NA	NA	67.8	75	2734	POINT (-122.4107605 37.78592753)	6075012301	PREVENT	MAMMOUSE	CrdPrv	Mammography
CA	California	San Francisco	6075	6075012301	Health Outcomes	Mental health not good for >=14 days among adults aged >=18 years	%	Crude prevalence	16.7	NA	NA	15.8	18.1	2734	POINT (-122.4107605 37.78592753)	6075012301	HLTHOUT	MHLTH	CrdPrv	Mental Health
CA	California	San Francisco	6075	6075012301	Unhealthy Behaviors	Obesity among adults aged >=18 years	%	Crude prevalence	24.9	NA	NA	24.1	25.7	2734	POINT (-122.4107605 37.78592753)	6075012301	UNHBEH	OBESITY	CrdPrv	Obesity
CA	California	San Francisco	6075	6075012301	Health Outcomes	Physical health not good for >=14 days among adults aged >=18 years	%	Crude prevalence	20.3	NA	NA	18.9	22.4	2734	POINT (-122.4107605 37.78592753)	6075012301	HLTHOUT	PHLTH	CrdPrv	Physical Health
CA	California	San Francisco	6075	6075012301	Unhealthy Behaviors	Sleeping less than 7 hours among adults aged >=18 years	%	Crude prevalence	39.2	NA	NA	38.2	40.5	2734	POINT (-122.4107605 37.78592753)	6075012301	UNHBEH	SLEEP	CrdPrv	Sleep <7 hours
CA	California	San Francisco	6075	6075012301	Health Outcomes	Stroke among adults aged >=18 years	%	Crude prevalence	5.7	NA	NA	5.2	6.3	2734	POINT (-122.4107605 37.78592753)	6075012301	HLTHOUT	STROKE	CrdPrv	Stroke
CA	California	San Francisco	6075	6075012301	Health Outcomes	All teeth lost among adults aged >=65 years	%	Crude prevalence	24.5	NA	NA	17.9	30.9	2734	POINT (-122.4107605 37.78592753)	6075012301	HLTHOUT	TEETHLOST	CrdPrv	Teeth Loss
CA	California	San Francisco	6075	6075012302	Prevention	Current lack of health insurance among adults aged 18-64 years	%	Crude prevalence	10	NA	NA	8.7	11.4	3073	POINT (-122.4120964 37.78702654)	6075012302	PREVENT	ACCESS2	CrdPrv	Health Insurance
CA	California	San Francisco	6075	6075012302	Health Outcomes	Arthritis among adults aged >=18 years	%	Crude prevalence	13.8	NA	NA	13.2	14.4	3073	POINT (-122.4120964 37.78702654)	6075012302	HLTHOUT	ARTHRITIS	CrdPrv	Arthritis
CA	California	San Francisco	6075	6075012302	Unhealthy Behaviors	Binge drinking among adults aged >=18 years	%	Crude prevalence	24.4	NA	NA	23.8	24.9	3073	POINT (-122.4120964 37.78702654)	6075012302	UNHBEH	BINGE	CrdPrv	Binge Drinking
CA	California	San Francisco	6075	6075012302	Health Outcomes	High blood pressure among adults aged >=18 years	%	Crude prevalence	21.5	NA	NA	20.9	22.1	3073	POINT (-122.4120964 37.78702654)	6075012302	HLTHOUT	BPHIGH	CrdPrv	High Blood Pressure
CA	California	San Francisco	6075	6075012302	Prevention	Taking medicine for high blood pressure control among adults aged >=18 years with high blood pressure	%	Crude prevalence	64.2	NA	NA	63.2	65.2	3073	POINT (-122.4120964 37.78702654)	6075012302	PREVENT	BPMED	CrdPrv	Taking BP Medication
CA	California	San Francisco	6075	6075012302	Health Outcomes	Cancer (excluding skin cancer) among adults aged >=18 years	%	Crude prevalence	3.9	NA	NA	3.8	4	3073	POINT (-122.4120964 37.78702654)	6075012302	HLTHOUT	CANCER	CrdPrv	Cancer (except skin)
CA	California	San Francisco	6075	6075012302	Health Outcomes	Current asthma among adults aged >=18 years	%	Crude prevalence	8.2	NA	NA	8	8.6	3073	POINT (-122.4120964 37.78702654)	6075012302	HLTHOUT	CASTHMA	CrdPrv	Current Asthma
CA	California	San Francisco	6075	6075012302	Prevention	Cervical cancer screening among adult women aged 21-65 years	%	Crude prevalence	77	NA	NA	74.5	79.2	3073	POINT (-122.4120964 37.78702654)	6075012302	PREVENT	CERVICAL	CrdPrv	Cervical Cancer Screening
CA	California	San Francisco	6075	6075012302	Health Outcomes	Coronary heart disease among adults aged >=18 years	%	Crude prevalence	4	NA	NA	3.8	4.3	3073	POINT (-122.4120964 37.78702654)	6075012302	HLTHOUT	CHD	CrdPrv	Coronary Heart Disease
CA	California	San Francisco	6075	6075012302	Prevention	Visits to doctor for routine checkup within the past year among adults aged >=18 years	%	Crude prevalence	67.9	NA	NA	67.2	68.5	3073	POINT (-122.4120964 37.78702654)	6075012302	PREVENT	CHECKUP	CrdPrv	Annual Checkup
CA	California	San Francisco	6075	6075012302	Prevention	Cholesterol screening among adults aged >=18 years	%	Crude prevalence	82.1	NA	NA	81	83.1	3073	POINT (-122.4120964 37.78702654)	6075012302	PREVENT	CHOLSCREEN	CrdPrv	Cholesterol Screening
CA	California	San Francisco	6075	6075012302	Prevention	Fecal occult blood test, sigmoidoscopy, or colonoscopy among adults aged 50-75 years	%	Crude prevalence	66.6	NA	NA	64	68.7	3073	POINT (-122.4120964 37.78702654)	6075012302	PREVENT	COLON_SCREEN	CrdPrv	Colorectal Cancer Screening
CA	California	San Francisco	6075	6075012302	Health Outcomes	Chronic obstructive pulmonary disease among adults aged >=18 years	%	Crude prevalence	3.6	NA	NA	3.2	4.1	3073	POINT (-122.4120964 37.78702654)	6075012302	HLTHOUT	COPD	CrdPrv	COPD
CA	California	San Francisco	6075	6075012302	Prevention	Older adult men aged >=65 years who are up to date on a core set of clinical preventive services: Flu shot past year, PPV shot ever, Colorectal cancer screening	%	Crude prevalence	29.6	NA	NA	25.7	33.4	3073	POINT (-122.4120964 37.78702654)	6075012302	PREVENT	COREM	CrdPrv	Core preventive services for older men
CA	California	San Francisco	6075	6075012302	Prevention	Older adult women aged >=65 years who are up to date on a core set of clinical preventive services: Flu shot past year, PPV shot ever, Colorectal cancer screening, and Mammogram past 2 years	%	Crude prevalence	30.7	NA	NA	26.8	34.4	3073	POINT (-122.4120964 37.78702654)	6075012302	PREVENT	COREW	CrdPrv	Core preventive services for older women
CA	California	San Francisco	6075	6075012302	Unhealthy Behaviors	Current smoking among adults aged >=18 years	%	Crude prevalence	12.9	NA	NA	11.2	14.8	3073	POINT (-122.4120964 37.78702654)	6075012302	UNHBEH	CSMOKING	CrdPrv	Current Smoking
CA	California	San Francisco	6075	6075012302	Prevention	Visits to dentist or dental clinic among adults aged >=18 years	%	Crude prevalence	64.7	NA	NA	61.8	67.4	3073	POINT (-122.4120964 37.78702654)	6075012302	PREVENT	DENTAL	CrdPrv	Dental Visit
CA	California	San Francisco	6075	6075012302	Health Outcomes	Diagnosed diabetes among adults aged >=18 years	%	Crude prevalence	7.6	NA	NA	7.2	8.1	3073	POINT (-122.4120964 37.78702654)	6075012302	HLTHOUT	DIABETES	CrdPrv	Diabetes
CA	California	San Francisco	6075	6075012302	Health Outcomes	High cholesterol among adults aged >=18 years who have been screened in the past 5 years	%	Crude prevalence	25.6	NA	NA	25.1	26.2	3073	POINT (-122.4120964 37.78702654)	6075012302	HLTHOUT	HIGHCHOL	CrdPrv	High Cholesterol
CA	California	San Francisco	6075	6075012302	Health Outcomes	Chronic kidney disease among adults aged >=18 years	%	Crude prevalence	2.1	NA	NA	2	2.2	3073	POINT (-122.4120964 37.78702654)	6075012302	HLTHOUT	KIDNEY	CrdPrv	Chronic Kidney Disease
CA	California	San Francisco	6075	6075012302	Unhealthy Behaviors	No leisure-time physical activity among adults aged >=18 years	%	Crude prevalence	17	NA	NA	15.6	18.8	3073	POINT (-122.4120964 37.78702654)	6075012302	UNHBEH	LPA	CrdPrv	Physical Inactivity
CA	California	San Francisco	6075	6075012302	Prevention	Mammography use among women aged 50-74 years	%	Crude prevalence	78.2	NA	NA	75.5	80.5	3073	POINT (-122.4120964 37.78702654)	6075012302	PREVENT	MAMMOUSE	CrdPrv	Mammography
CA	California	San Francisco	6075	6075012302	Health Outcomes	Mental health not good for >=14 days among adults aged >=18 years	%	Crude prevalence	12.3	NA	NA	11.4	13.6	3073	POINT (-122.4120964 37.78702654)	6075012302	HLTHOUT	MHLTH	CrdPrv	Mental Health
CA	California	San Francisco	6075	6075012302	Unhealthy Behaviors	Obesity among adults aged >=18 years	%	Crude prevalence	17.7	NA	NA	17.1	18.3	3073	POINT (-122.4120964 37.78702654)	6075012302	UNHBEH	OBESITY	CrdPrv	Obesity
CA	California	San Francisco	6075	6075012302	Health Outcomes	Physical health not good for >=14 days among adults aged >=18 years	%	Crude prevalence	9.3	NA	NA	8.4	10.5	3073	POINT (-122.4120964 37.78702654)	6075012302	HLTHOUT	PHLTH	CrdPrv	Physical Health
CA	California	San Francisco	6075	6075012302	Unhealthy Behaviors	Sleeping less than 7 hours among adults aged >=18 years	%	Crude prevalence	34.6	NA	NA	33.2	35.6	3073	POINT (-122.4120964 37.78702654)	6075012302	UNHBEH	SLEEP	CrdPrv	Sleep <7 hours
CA	California	San Francisco	6075	6075012302	Health Outcomes	Stroke among adults aged >=18 years	%	Crude prevalence	2	NA	NA	1.9	2.2	3073	POINT (-122.4120964 37.78702654)	6075012302	HLTHOUT	STROKE	CrdPrv	Stroke
CA	California	San Francisco	6075	6075012302	Health Outcomes	All teeth lost among adults aged >=65 years	%	Crude prevalence	8.8	NA	NA	6.2	12.2	3073	POINT (-122.4120964 37.78702654)	6075012302	HLTHOUT	TEETHLOST	CrdPrv	Teeth Loss
CA	California	San Francisco	6075	6075012401	Prevention	Current lack of health insurance among adults aged 18-64 years	%	Crude prevalence	18.9	NA	NA	16.2	22	5075	POINT (-122.4158031 37.7830542)	6075012401	PREVENT	ACCESS2	CrdPrv	Health Insurance
CA	California	San Francisco	6075	6075012401	Health Outcomes	Arthritis among adults aged >=18 years	%	Crude prevalence	18.1	NA	NA	17.5	18.7	5075	POINT (-122.4158031 37.7830542)	6075012401	HLTHOUT	ARTHRITIS	CrdPrv	Arthritis
CA	California	San Francisco	6075	6075012401	Unhealthy Behaviors	Binge drinking among adults aged >=18 years	%	Crude prevalence	23.1	NA	NA	22.5	23.9	5075	POINT (-122.4158031 37.7830542)	6075012401	UNHBEH	BINGE	CrdPrv	Binge Drinking
CA	California	San Francisco	6075	6075012401	Health Outcomes	High blood pressure among adults aged >=18 years	%	Crude prevalence	29.1	NA	NA	28.4	29.9	5075	POINT (-122.4158031 37.7830542)	6075012401	HLTHOUT	BPHIGH	CrdPrv	High Blood Pressure
CA	California	San Francisco	6075	6075012401	Prevention	Taking medicine for high blood pressure control among adults aged >=18 years with high blood pressure	%	Crude prevalence	67.4	NA	NA	66.5	68.3	5075	POINT (-122.4158031 37.7830542)	6075012401	PREVENT	BPMED	CrdPrv	Taking BP Medication
CA	California	San Francisco	6075	6075012401	Health Outcomes	Cancer (excluding skin cancer) among adults aged >=18 years	%	Crude prevalence	4.4	NA	NA	4.3	4.5	5075	POINT (-122.4158031 37.7830542)	6075012401	HLTHOUT	CANCER	CrdPrv	Cancer (except skin)
CA	California	San Francisco	6075	6075012401	Health Outcomes	Current asthma among adults aged >=18 years	%	Crude prevalence	8.6	NA	NA	8.2	9	5075	POINT (-122.4158031 37.7830542)	6075012401	HLTHOUT	CASTHMA	CrdPrv	Current Asthma
CA	California	San Francisco	6075	6075012401	Prevention	Cervical cancer screening among adult women aged 21-65 years	%	Crude prevalence	77.4	NA	NA	75.5	79.3	5075	POINT (-122.4158031 37.7830542)	6075012401	PREVENT	CERVICAL	CrdPrv	Cervical Cancer Screening
CA	California	San Francisco	6075	6075012401	Health Outcomes	Coronary heart disease among adults aged >=18 years	%	Crude prevalence	6.1	NA	NA	5.7	6.4	5075	POINT (-122.4158031 37.7830542)	6075012401	HLTHOUT	CHD	CrdPrv	Coronary Heart Disease
CA	California	San Francisco	6075	6075012401	Prevention	Visits to doctor for routine checkup within the past year among adults aged >=18 years	%	Crude prevalence	67.4	NA	NA	66.7	68.2	5075	POINT (-122.4158031 37.7830542)	6075012401	PREVENT	CHECKUP	CrdPrv	Annual Checkup
CA	California	San Francisco	6075	6075012401	Prevention	Cholesterol screening among adults aged >=18 years	%	Crude prevalence	80.9	NA	NA	79.4	82.3	5075	POINT (-122.4158031 37.7830542)	6075012401	PREVENT	CHOLSCREEN	CrdPrv	Cholesterol Screening
CA	California	San Francisco	6075	6075012401	Prevention	Fecal occult blood test, sigmoidoscopy, or colonoscopy among adults aged 50-75 years	%	Crude prevalence	59.5	NA	NA	56.9	62.2	5075	POINT (-122.4158031 37.7830542)	6075012401	PREVENT	COLON_SCREEN	CrdPrv	Colorectal Cancer Screening
CA	California	San Francisco	6075	6075012401	Health Outcomes	Chronic obstructive pulmonary disease among adults aged >=18 years	%	Crude prevalence	5.8	NA	NA	5.3	6.3	5075	POINT (-122.4158031 37.7830542)	6075012401	HLTHOUT	COPD	CrdPrv	COPD
CA	California	San Francisco	6075	6075012401	Prevention	Older adult men aged >=65 years who are up to date on a core set of clinical preventive services: Flu shot past year, PPV shot ever, Colorectal cancer screening	%	Crude prevalence	24.7	NA	NA	21.4	28.1	5075	POINT (-122.4158031 37.7830542)	6075012401	PREVENT	COREM	CrdPrv	Core preventive services for older men
CA	California	San Francisco	6075	6075012401	Prevention	Older adult women aged >=65 years who are up to date on a core set of clinical preventive services: Flu shot past year, PPV shot ever, Colorectal cancer screening, and Mammogram past 2 years	%	Crude prevalence	25.1	NA	NA	21.6	28.6	5075	POINT (-122.4158031 37.7830542)	6075012401	PREVENT	COREW	CrdPrv	Core preventive services for older women
CA	California	San Francisco	6075	6075012401	Unhealthy Behaviors	Current smoking among adults aged >=18 years	%	Crude prevalence	18.4	NA	NA	16.3	20.5	5075	POINT (-122.4158031 37.7830542)	6075012401	UNHBEH	CSMOKING	CrdPrv	Current Smoking
CA	California	San Francisco	6075	6075012401	Prevention	Visits to dentist or dental clinic among adults aged >=18 years	%	Crude prevalence	53	NA	NA	49.8	56.4	5075	POINT (-122.4158031 37.7830542)	6075012401	PREVENT	DENTAL	CrdPrv	Dental Visit
CA	California	San Francisco	6075	6075012401	Health Outcomes	Diagnosed diabetes among adults aged >=18 years	%	Crude prevalence	11.8	NA	NA	11.3	12.3	5075	POINT (-122.4158031 37.7830542)	6075012401	HLTHOUT	DIABETES	CrdPrv	Diabetes
CA	California	San Francisco	6075	6075012401	Health Outcomes	High cholesterol among adults aged >=18 years who have been screened in the past 5 years	%	Crude prevalence	31.2	NA	NA	30.5	31.8	5075	POINT (-122.4158031 37.7830542)	6075012401	HLTHOUT	HIGHCHOL	CrdPrv	High Cholesterol
CA	California	San Francisco	6075	6075012401	Health Outcomes	Chronic kidney disease among adults aged >=18 years	%	Crude prevalence	2.9	NA	NA	2.8	3.1	5075	POINT (-122.4158031 37.7830542)	6075012401	HLTHOUT	KIDNEY	CrdPrv	Chronic Kidney Disease
CA	California	San Francisco	6075	6075012401	Unhealthy Behaviors	No leisure-time physical activity among adults aged >=18 years	%	Crude prevalence	25.7	NA	NA	23.4	27.4	5075	POINT (-122.4158031 37.7830542)	6075012401	UNHBEH	LPA	CrdPrv	Physical Inactivity
CA	California	San Francisco	6075	6075012401	Prevention	Mammography use among women aged 50-74 years	%	Crude prevalence	74.8	NA	NA	72.2	77.2	5075	POINT (-122.4158031 37.7830542)	6075012401	PREVENT	MAMMOUSE	CrdPrv	Mammography
CA	California	San Francisco	6075	6075012401	Health Outcomes	Mental health not good for >=14 days among adults aged >=18 years	%	Crude prevalence	14.2	NA	NA	12.9	16.1	5075	POINT (-122.4158031 37.7830542)	6075012401	HLTHOUT	MHLTH	CrdPrv	Mental Health
CA	California	San Francisco	6075	6075012401	Unhealthy Behaviors	Obesity among adults aged >=18 years	%	Crude prevalence	22.8	NA	NA	21.9	23.6	5075	POINT (-122.4158031 37.7830542)	6075012401	UNHBEH	OBESITY	CrdPrv	Obesity
CA	California	San Francisco	6075	6075012401	Health Outcomes	Physical health not good for >=14 days among adults aged >=18 years	%	Crude prevalence	14	NA	NA	13	16	5075	POINT (-122.4158031 37.7830542)	6075012401	HLTHOUT	PHLTH	CrdPrv	Physical Health
CA	California	San Francisco	6075	6075012401	Unhealthy Behaviors	Sleeping less than 7 hours among adults aged >=18 years	%	Crude prevalence	37.5	NA	NA	36.1	39.5	5075	POINT (-122.4158031 37.7830542)	6075012401	UNHBEH	SLEEP	CrdPrv	Sleep <7 hours
CA	California	San Francisco	6075	6075012401	Health Outcomes	Stroke among adults aged >=18 years	%	Crude prevalence	3.3	NA	NA	3	3.5	5075	POINT (-122.4158031 37.7830542)	6075012401	HLTHOUT	STROKE	CrdPrv	Stroke
CA	California	San Francisco	6075	6075012401	Health Outcomes	All teeth lost among adults aged >=65 years	%	Crude prevalence	16.1	NA	NA	12.7	19.8	5075	POINT (-122.4158031 37.7830542)	6075012401	HLTHOUT	TEETHLOST	CrdPrv	Teeth Loss
CA	California	San Francisco	6075	6075012402	Prevention	Current lack of health insurance among adults aged 18-64 years	%	Crude prevalence	10.6	NA	NA	9.4	12.4	3974	POINT (-122.4177581 37.78011098)	6075012402	PREVENT	ACCESS2	CrdPrv	Health Insurance
CA	California	San Francisco	6075	6075012402	Health Outcomes	Arthritis among adults aged >=18 years	%	Crude prevalence	16.1	NA	NA	15.5	16.7	3974	POINT (-122.4177581 37.78011098)	6075012402	HLTHOUT	ARTHRITIS	CrdPrv	Arthritis
CA	California	San Francisco	6075	6075012402	Unhealthy Behaviors	Binge drinking among adults aged >=18 years	%	Crude prevalence	24.7	NA	NA	24.2	25.3	3974	POINT (-122.4177581 37.78011098)	6075012402	UNHBEH	BINGE	CrdPrv	Binge Drinking
CA	California	San Francisco	6075	6075012402	Health Outcomes	High blood pressure among adults aged >=18 years	%	Crude prevalence	25.6	NA	NA	25	26.2	3974	POINT (-122.4177581 37.78011098)	6075012402	HLTHOUT	BPHIGH	CrdPrv	High Blood Pressure
CA	California	San Francisco	6075	6075012402	Prevention	Taking medicine for high blood pressure control among adults aged >=18 years with high blood pressure	%	Crude prevalence	68	NA	NA	67.1	68.8	3974	POINT (-122.4177581 37.78011098)	6075012402	PREVENT	BPMED	CrdPrv	Taking BP Medication
CA	California	San Francisco	6075	6075012402	Health Outcomes	Cancer (excluding skin cancer) among adults aged >=18 years	%	Crude prevalence	5	NA	NA	4.8	5.1	3974	POINT (-122.4177581 37.78011098)	6075012402	HLTHOUT	CANCER	CrdPrv	Cancer (except skin)
CA	California	San Francisco	6075	6075012402	Health Outcomes	Current asthma among adults aged >=18 years	%	Crude prevalence	8	NA	NA	7.7	8.4	3974	POINT (-122.4177581 37.78011098)	6075012402	HLTHOUT	CASTHMA	CrdPrv	Current Asthma
CA	California	San Francisco	6075	6075012402	Prevention	Cervical cancer screening among adult women aged 21-65 years	%	Crude prevalence	81.4	NA	NA	79.1	83.1	3974	POINT (-122.4177581 37.78011098)	6075012402	PREVENT	CERVICAL	CrdPrv	Cervical Cancer Screening
CA	California	San Francisco	6075	6075012402	Health Outcomes	Coronary heart disease among adults aged >=18 years	%	Crude prevalence	4.9	NA	NA	4.6	5.3	3974	POINT (-122.4177581 37.78011098)	6075012402	HLTHOUT	CHD	CrdPrv	Coronary Heart Disease
CA	California	San Francisco	6075	6075012402	Prevention	Visits to doctor for routine checkup within the past year among adults aged >=18 years	%	Crude prevalence	69.1	NA	NA	68.4	69.7	3974	POINT (-122.4177581 37.78011098)	6075012402	PREVENT	CHECKUP	CrdPrv	Annual Checkup
CA	California	San Francisco	6075	6075012402	Prevention	Cholesterol screening among adults aged >=18 years	%	Crude prevalence	83.5	NA	NA	82.3	84.4	3974	POINT (-122.4177581 37.78011098)	6075012402	PREVENT	CHOLSCREEN	CrdPrv	Cholesterol Screening
CA	California	San Francisco	6075	6075012402	Prevention	Fecal occult blood test, sigmoidoscopy, or colonoscopy among adults aged 50-75 years	%	Crude prevalence	67.7	NA	NA	65.5	69.8	3974	POINT (-122.4177581 37.78011098)	6075012402	PREVENT	COLON_SCREEN	CrdPrv	Colorectal Cancer Screening
CA	California	San Francisco	6075	6075012402	Health Outcomes	Chronic obstructive pulmonary disease among adults aged >=18 years	%	Crude prevalence	4	NA	NA	3.6	4.6	3974	POINT (-122.4177581 37.78011098)	6075012402	HLTHOUT	COPD	CrdPrv	COPD
CA	California	San Francisco	6075	6075012402	Prevention	Older adult men aged >=65 years who are up to date on a core set of clinical preventive services: Flu shot past year, PPV shot ever, Colorectal cancer screening	%	Crude prevalence	31.1	NA	NA	27.5	34.6	3974	POINT (-122.4177581 37.78011098)	6075012402	PREVENT	COREM	CrdPrv	Core preventive services for older men
CA	California	San Francisco	6075	6075012402	Prevention	Older adult women aged >=65 years who are up to date on a core set of clinical preventive services: Flu shot past year, PPV shot ever, Colorectal cancer screening, and Mammogram past 2 years	%	Crude prevalence	29.5	NA	NA	25.8	33.4	3974	POINT (-122.4177581 37.78011098)	6075012402	PREVENT	COREW	CrdPrv	Core preventive services for older women
CA	California	San Francisco	6075	6075012402	Unhealthy Behaviors	Current smoking among adults aged >=18 years	%	Crude prevalence	12.3	NA	NA	10.9	14.2	3974	POINT (-122.4177581 37.78011098)	6075012402	UNHBEH	CSMOKING	CrdPrv	Current Smoking
CA	California	San Francisco	6075	6075012402	Prevention	Visits to dentist or dental clinic among adults aged >=18 years	%	Crude prevalence	66.3	NA	NA	63.7	68.8	3974	POINT (-122.4177581 37.78011098)	6075012402	PREVENT	DENTAL	CrdPrv	Dental Visit
CA	California	San Francisco	6075	6075012402	Health Outcomes	Diagnosed diabetes among adults aged >=18 years	%	Crude prevalence	8.5	NA	NA	8.1	9	3974	POINT (-122.4177581 37.78011098)	6075012402	HLTHOUT	DIABETES	CrdPrv	Diabetes
CA	California	San Francisco	6075	6075012402	Health Outcomes	High cholesterol among adults aged >=18 years who have been screened in the past 5 years	%	Crude prevalence	28.8	NA	NA	28.2	29.4	3974	POINT (-122.4177581 37.78011098)	6075012402	HLTHOUT	HIGHCHOL	CrdPrv	High Cholesterol
CA	California	San Francisco	6075	6075012402	Health Outcomes	Chronic kidney disease among adults aged >=18 years	%	Crude prevalence	2.4	NA	NA	2.3	2.5	3974	POINT (-122.4177581 37.78011098)	6075012402	HLTHOUT	KIDNEY	CrdPrv	Chronic Kidney Disease
CA	California	San Francisco	6075	6075012402	Unhealthy Behaviors	No leisure-time physical activity among adults aged >=18 years	%	Crude prevalence	17.6	NA	NA	16.1	18.7	3974	POINT (-122.4177581 37.78011098)	6075012402	UNHBEH	LPA	CrdPrv	Physical Inactivity
CA	California	San Francisco	6075	6075012402	Prevention	Mammography use among women aged 50-74 years	%	Crude prevalence	77.1	NA	NA	74.9	79.1	3974	POINT (-122.4177581 37.78011098)	6075012402	PREVENT	MAMMOUSE	CrdPrv	Mammography
CA	California	San Francisco	6075	6075012402	Health Outcomes	Mental health not good for >=14 days among adults aged >=18 years	%	Crude prevalence	11.6	NA	NA	10.6	12.6	3974	POINT (-122.4177581 37.78011098)	6075012402	HLTHOUT	MHLTH	CrdPrv	Mental Health
CA	California	San Francisco	6075	6075012402	Unhealthy Behaviors	Obesity among adults aged >=18 years	%	Crude prevalence	18.8	NA	NA	18.2	19.4	3974	POINT (-122.4177581 37.78011098)	6075012402	UNHBEH	OBESITY	CrdPrv	Obesity
CA	California	San Francisco	6075	6075012402	Health Outcomes	Physical health not good for >=14 days among adults aged >=18 years	%	Crude prevalence	9.8	NA	NA	9	10.6	3974	POINT (-122.4177581 37.78011098)	6075012402	HLTHOUT	PHLTH	CrdPrv	Physical Health
CA	California	San Francisco	6075	6075012402	Unhealthy Behaviors	Sleeping less than 7 hours among adults aged >=18 years	%	Crude prevalence	33.3	NA	NA	32.5	34.2	3974	POINT (-122.4177581 37.78011098)	6075012402	UNHBEH	SLEEP	CrdPrv	Sleep <7 hours
CA	California	San Francisco	6075	6075012402	Health Outcomes	Stroke among adults aged >=18 years	%	Crude prevalence	2.5	NA	NA	2.3	2.7	3974	POINT (-122.4177581 37.78011098)	6075012402	HLTHOUT	STROKE	CrdPrv	Stroke
CA	California	San Francisco	6075	6075012402	Health Outcomes	All teeth lost among adults aged >=65 years	%	Crude prevalence	9.3	NA	NA	6.4	13.1	3974	POINT (-122.4177581 37.78011098)	6075012402	HLTHOUT	TEETHLOST	CrdPrv	Teeth Loss
CA	California	San Francisco	6075	6075012501	Prevention	Current lack of health insurance among adults aged 18-64 years	%	Crude prevalence	15.6	NA	NA	13.2	18.1	5335	POINT (-122.4109991 37.78302071)	6075012501	PREVENT	ACCESS2	CrdPrv	Health Insurance
CA	California	San Francisco	6075	6075012501	Health Outcomes	Arthritis among adults aged >=18 years	%	Crude prevalence	24.3	NA	NA	23.2	25.6	5335	POINT (-122.4109991 37.78302071)	6075012501	HLTHOUT	ARTHRITIS	CrdPrv	Arthritis
CA	California	San Francisco	6075	6075012501	Unhealthy Behaviors	Binge drinking among adults aged >=18 years	%	Crude prevalence	19.5	NA	NA	19	20.1	5335	POINT (-122.4109991 37.78302071)	6075012501	UNHBEH	BINGE	CrdPrv	Binge Drinking
CA	California	San Francisco	6075	6075012501	Health Outcomes	High blood pressure among adults aged >=18 years	%	Crude prevalence	38.5	NA	NA	37.3	39.7	5335	POINT (-122.4109991 37.78302071)	6075012501	HLTHOUT	BPHIGH	CrdPrv	High Blood Pressure
CA	California	San Francisco	6075	6075012501	Prevention	Taking medicine for high blood pressure control among adults aged >=18 years with high blood pressure	%	Crude prevalence	73.6	NA	NA	72.5	74.5	5335	POINT (-122.4109991 37.78302071)	6075012501	PREVENT	BPMED	CrdPrv	Taking BP Medication
CA	California	San Francisco	6075	6075012501	Health Outcomes	Cancer (excluding skin cancer) among adults aged >=18 years	%	Crude prevalence	5.6	NA	NA	5.4	5.7	5335	POINT (-122.4109991 37.78302071)	6075012501	HLTHOUT	CANCER	CrdPrv	Cancer (except skin)
CA	California	San Francisco	6075	6075012501	Health Outcomes	Current asthma among adults aged >=18 years	%	Crude prevalence	9.5	NA	NA	9	10	5335	POINT (-122.4109991 37.78302071)	6075012501	HLTHOUT	CASTHMA	CrdPrv	Current Asthma
CA	California	San Francisco	6075	6075012501	Prevention	Cervical cancer screening among adult women aged 21-65 years	%	Crude prevalence	77.6	NA	NA	75.1	79.5	5335	POINT (-122.4109991 37.78302071)	6075012501	PREVENT	CERVICAL	CrdPrv	Cervical Cancer Screening
CA	California	San Francisco	6075	6075012501	Health Outcomes	Coronary heart disease among adults aged >=18 years	%	Crude prevalence	9	NA	NA	8.3	9.9	5335	POINT (-122.4109991 37.78302071)	6075012501	HLTHOUT	CHD	CrdPrv	Coronary Heart Disease
CA	California	San Francisco	6075	6075012501	Prevention	Visits to doctor for routine checkup within the past year among adults aged >=18 years	%	Crude prevalence	71.4	NA	NA	70.6	72.1	5335	POINT (-122.4109991 37.78302071)	6075012501	PREVENT	CHECKUP	CrdPrv	Annual Checkup
CA	California	San Francisco	6075	6075012501	Prevention	Cholesterol screening among adults aged >=18 years	%	Crude prevalence	83.3	NA	NA	82.2	84.4	5335	POINT (-122.4109991 37.78302071)	6075012501	PREVENT	CHOLSCREEN	CrdPrv	Cholesterol Screening
CA	California	San Francisco	6075	6075012501	Prevention	Fecal occult blood test, sigmoidoscopy, or colonoscopy among adults aged 50-75 years	%	Crude prevalence	57.5	NA	NA	53.9	61.1	5335	POINT (-122.4109991 37.78302071)	6075012501	PREVENT	COLON_SCREEN	CrdPrv	Colorectal Cancer Screening
CA	California	San Francisco	6075	6075012501	Health Outcomes	Chronic obstructive pulmonary disease among adults aged >=18 years	%	Crude prevalence	8.2	NA	NA	7	9.5	5335	POINT (-122.4109991 37.78302071)	6075012501	HLTHOUT	COPD	CrdPrv	COPD
CA	California	San Francisco	6075	6075012501	Prevention	Older adult men aged >=65 years who are up to date on a core set of clinical preventive services: Flu shot past year, PPV shot ever, Colorectal cancer screening	%	Crude prevalence	23.1	NA	NA	19.2	26.8	5335	POINT (-122.4109991 37.78302071)	6075012501	PREVENT	COREM	CrdPrv	Core preventive services for older men
CA	California	San Francisco	6075	6075012501	Prevention	Older adult women aged >=65 years who are up to date on a core set of clinical preventive services: Flu shot past year, PPV shot ever, Colorectal cancer screening, and Mammogram past 2 years	%	Crude prevalence	23.9	NA	NA	20	27.8	5335	POINT (-122.4109991 37.78302071)	6075012501	PREVENT	COREW	CrdPrv	Core preventive services for older women
CA	California	San Francisco	6075	6075012501	Unhealthy Behaviors	Current smoking among adults aged >=18 years	%	Crude prevalence	21	NA	NA	17.9	24	5335	POINT (-122.4109991 37.78302071)	6075012501	UNHBEH	CSMOKING	CrdPrv	Current Smoking
CA	California	San Francisco	6075	6075012501	Prevention	Visits to dentist or dental clinic among adults aged >=18 years	%	Crude prevalence	49.9	NA	NA	46.4	53.2	5335	POINT (-122.4109991 37.78302071)	6075012501	PREVENT	DENTAL	CrdPrv	Dental Visit
CA	California	San Francisco	6075	6075012501	Health Outcomes	Diagnosed diabetes among adults aged >=18 years	%	Crude prevalence	16.3	NA	NA	15.3	17.4	5335	POINT (-122.4109991 37.78302071)	6075012501	HLTHOUT	DIABETES	CrdPrv	Diabetes
CA	California	San Francisco	6075	6075012501	Health Outcomes	High cholesterol among adults aged >=18 years who have been screened in the past 5 years	%	Crude prevalence	37.3	NA	NA	36.5	38.2	5335	POINT (-122.4109991 37.78302071)	6075012501	HLTHOUT	HIGHCHOL	CrdPrv	High Cholesterol
CA	California	San Francisco	6075	6075012501	Health Outcomes	Chronic kidney disease among adults aged >=18 years	%	Crude prevalence	4	NA	NA	3.8	4.3	5335	POINT (-122.4109991 37.78302071)	6075012501	HLTHOUT	KIDNEY	CrdPrv	Chronic Kidney Disease
CA	California	San Francisco	6075	6075012501	Unhealthy Behaviors	No leisure-time physical activity among adults aged >=18 years	%	Crude prevalence	28.3	NA	NA	25.8	31	5335	POINT (-122.4109991 37.78302071)	6075012501	UNHBEH	LPA	CrdPrv	Physical Inactivity
CA	California	San Francisco	6075	6075012501	Prevention	Mammography use among women aged 50-74 years	%	Crude prevalence	75.8	NA	NA	73	78.5	5335	POINT (-122.4109991 37.78302071)	6075012501	PREVENT	MAMMOUSE	CrdPrv	Mammography
CA	California	San Francisco	6075	6075012501	Health Outcomes	Mental health not good for >=14 days among adults aged >=18 years	%	Crude prevalence	15.1	NA	NA	14	16.6	5335	POINT (-122.4109991 37.78302071)	6075012501	HLTHOUT	MHLTH	CrdPrv	Mental Health
CA	California	San Francisco	6075	6075012501	Unhealthy Behaviors	Obesity among adults aged >=18 years	%	Crude prevalence	26.6	NA	NA	25.4	27.8	5335	POINT (-122.4109991 37.78302071)	6075012501	UNHBEH	OBESITY	CrdPrv	Obesity
CA	California	San Francisco	6075	6075012501	Health Outcomes	Physical health not good for >=14 days among adults aged >=18 years	%	Crude prevalence	17.8	NA	NA	16.2	19.9	5335	POINT (-122.4109991 37.78302071)	6075012501	HLTHOUT	PHLTH	CrdPrv	Physical Health
CA	California	San Francisco	6075	6075012501	Unhealthy Behaviors	Sleeping less than 7 hours among adults aged >=18 years	%	Crude prevalence	39.1	NA	NA	37.5	40.3	5335	POINT (-122.4109991 37.78302071)	6075012501	UNHBEH	SLEEP	CrdPrv	Sleep <7 hours
CA	California	San Francisco	6075	6075012501	Health Outcomes	Stroke among adults aged >=18 years	%	Crude prevalence	4.8	NA	NA	4.3	5.3	5335	POINT (-122.4109991 37.78302071)	6075012501	HLTHOUT	STROKE	CrdPrv	Stroke
CA	California	San Francisco	6075	6075012501	Health Outcomes	All teeth lost among adults aged >=65 years	%	Crude prevalence	18.1	NA	NA	12.7	23.7	5335	POINT (-122.4109991 37.78302071)	6075012501	HLTHOUT	TEETHLOST	CrdPrv	Teeth Loss
CA	California	San Francisco	6075	6075012502	Prevention	Current lack of health insurance among adults aged 18-64 years	%	Crude prevalence	20.9	NA	NA	18.2	23.5	3821	POINT (-122.4126066 37.7839418)	6075012502	PREVENT	ACCESS2	CrdPrv	Health Insurance
CA	California	San Francisco	6075	6075012502	Health Outcomes	Arthritis among adults aged >=18 years	%	Crude prevalence	29.3	NA	NA	28.2	30.3	3821	POINT (-122.4126066 37.7839418)	6075012502	HLTHOUT	ARTHRITIS	CrdPrv	Arthritis
CA	California	San Francisco	6075	6075012502	Unhealthy Behaviors	Binge drinking among adults aged >=18 years	%	Crude prevalence	15.6	NA	NA	15	16.2	3821	POINT (-122.4126066 37.7839418)	6075012502	UNHBEH	BINGE	CrdPrv	Binge Drinking
CA	California	San Francisco	6075	6075012502	Health Outcomes	High blood pressure among adults aged >=18 years	%	Crude prevalence	44	NA	NA	42.9	45	3821	POINT (-122.4126066 37.7839418)	6075012502	HLTHOUT	BPHIGH	CrdPrv	High Blood Pressure
CA	California	San Francisco	6075	6075012502	Prevention	Taking medicine for high blood pressure control among adults aged >=18 years with high blood pressure	%	Crude prevalence	78.6	NA	NA	77.9	79.3	3821	POINT (-122.4126066 37.7839418)	6075012502	PREVENT	BPMED	CrdPrv	Taking BP Medication
CA	California	San Francisco	6075	6075012502	Health Outcomes	Cancer (excluding skin cancer) among adults aged >=18 years	%	Crude prevalence	6.6	NA	NA	6.3	6.8	3821	POINT (-122.4126066 37.7839418)	6075012502	HLTHOUT	CANCER	CrdPrv	Cancer (except skin)
CA	California	San Francisco	6075	6075012502	Health Outcomes	Current asthma among adults aged >=18 years	%	Crude prevalence	9.4	NA	NA	9	9.9	3821	POINT (-122.4126066 37.7839418)	6075012502	HLTHOUT	CASTHMA	CrdPrv	Current Asthma
CA	California	San Francisco	6075	6075012502	Prevention	Cervical cancer screening among adult women aged 21-65 years	%	Crude prevalence	71.9	NA	NA	69.3	74.3	3821	POINT (-122.4126066 37.7839418)	6075012502	PREVENT	CERVICAL	CrdPrv	Cervical Cancer Screening
CA	California	San Francisco	6075	6075012502	Health Outcomes	Coronary heart disease among adults aged >=18 years	%	Crude prevalence	12.2	NA	NA	11.3	13.2	3821	POINT (-122.4126066 37.7839418)	6075012502	HLTHOUT	CHD	CrdPrv	Coronary Heart Disease
CA	California	San Francisco	6075	6075012502	Prevention	Visits to doctor for routine checkup within the past year among adults aged >=18 years	%	Crude prevalence	74	NA	NA	73.4	74.7	3821	POINT (-122.4126066 37.7839418)	6075012502	PREVENT	CHECKUP	CrdPrv	Annual Checkup
CA	California	San Francisco	6075	6075012502	Prevention	Cholesterol screening among adults aged >=18 years	%	Crude prevalence	84.2	NA	NA	83.2	85.1	3821	POINT (-122.4126066 37.7839418)	6075012502	PREVENT	CHOLSCREEN	CrdPrv	Cholesterol Screening
CA	California	San Francisco	6075	6075012502	Prevention	Fecal occult blood test, sigmoidoscopy, or colonoscopy among adults aged 50-75 years	%	Crude prevalence	55.1	NA	NA	51.8	58	3821	POINT (-122.4126066 37.7839418)	6075012502	PREVENT	COLON_SCREEN	CrdPrv	Colorectal Cancer Screening
CA	California	San Francisco	6075	6075012502	Health Outcomes	Chronic obstructive pulmonary disease among adults aged >=18 years	%	Crude prevalence	10.2	NA	NA	9.2	11.4	3821	POINT (-122.4126066 37.7839418)	6075012502	HLTHOUT	COPD	CrdPrv	COPD
CA	California	San Francisco	6075	6075012502	Prevention	Older adult men aged >=65 years who are up to date on a core set of clinical preventive services: Flu shot past year, PPV shot ever, Colorectal cancer screening	%	Crude prevalence	21.4	NA	NA	17.6	25.7	3821	POINT (-122.4126066 37.7839418)	6075012502	PREVENT	COREM	CrdPrv	Core preventive services for older men
CA	California	San Francisco	6075	6075012502	Prevention	Older adult women aged >=65 years who are up to date on a core set of clinical preventive services: Flu shot past year, PPV shot ever, Colorectal cancer screening, and Mammogram past 2 years	%	Crude prevalence	21.7	NA	NA	17.3	26.8	3821	POINT (-122.4126066 37.7839418)	6075012502	PREVENT	COREW	CrdPrv	Core preventive services for older women
CA	California	San Francisco	6075	6075012502	Unhealthy Behaviors	Current smoking among adults aged >=18 years	%	Crude prevalence	21.9	NA	NA	19.8	24	3821	POINT (-122.4126066 37.7839418)	6075012502	UNHBEH	CSMOKING	CrdPrv	Current Smoking
CA	California	San Francisco	6075	6075012502	Prevention	Visits to dentist or dental clinic among adults aged >=18 years	%	Crude prevalence	42.9	NA	NA	40.2	46.2	3821	POINT (-122.4126066 37.7839418)	6075012502	PREVENT	DENTAL	CrdPrv	Dental Visit
CA	California	San Francisco	6075	6075012502	Health Outcomes	Diagnosed diabetes among adults aged >=18 years	%	Crude prevalence	21.9	NA	NA	20.7	23.1	3821	POINT (-122.4126066 37.7839418)	6075012502	HLTHOUT	DIABETES	CrdPrv	Diabetes
CA	California	San Francisco	6075	6075012502	Health Outcomes	High cholesterol among adults aged >=18 years who have been screened in the past 5 years	%	Crude prevalence	41.9	NA	NA	40.9	42.7	3821	POINT (-122.4126066 37.7839418)	6075012502	HLTHOUT	HIGHCHOL	CrdPrv	High Cholesterol
CA	California	San Francisco	6075	6075012502	Health Outcomes	Chronic kidney disease among adults aged >=18 years	%	Crude prevalence	5.1	NA	NA	4.8	5.5	3821	POINT (-122.4126066 37.7839418)	6075012502	HLTHOUT	KIDNEY	CrdPrv	Chronic Kidney Disease
CA	California	San Francisco	6075	6075012502	Unhealthy Behaviors	No leisure-time physical activity among adults aged >=18 years	%	Crude prevalence	36.7	NA	NA	34.1	38.9	3821	POINT (-122.4126066 37.7839418)	6075012502	UNHBEH	LPA	CrdPrv	Physical Inactivity
CA	California	San Francisco	6075	6075012502	Prevention	Mammography use among women aged 50-74 years	%	Crude prevalence	71.8	NA	NA	67.9	75.3	3821	POINT (-122.4126066 37.7839418)	6075012502	PREVENT	MAMMOUSE	CrdPrv	Mammography
CA	California	San Francisco	6075	6075012502	Health Outcomes	Mental health not good for >=14 days among adults aged >=18 years	%	Crude prevalence	15.2	NA	NA	14.2	16.1	3821	POINT (-122.4126066 37.7839418)	6075012502	HLTHOUT	MHLTH	CrdPrv	Mental Health
CA	California	San Francisco	6075	6075012502	Unhealthy Behaviors	Obesity among adults aged >=18 years	%	Crude prevalence	24.7	NA	NA	23.9	25.6	3821	POINT (-122.4126066 37.7839418)	6075012502	UNHBEH	OBESITY	CrdPrv	Obesity
CA	California	San Francisco	6075	6075012502	Health Outcomes	Physical health not good for >=14 days among adults aged >=18 years	%	Crude prevalence	21.4	NA	NA	20	23	3821	POINT (-122.4126066 37.7839418)	6075012502	HLTHOUT	PHLTH	CrdPrv	Physical Health
CA	California	San Francisco	6075	6075012502	Unhealthy Behaviors	Sleeping less than 7 hours among adults aged >=18 years	%	Crude prevalence	39.6	NA	NA	38.2	40.5	3821	POINT (-122.4126066 37.7839418)	6075012502	UNHBEH	SLEEP	CrdPrv	Sleep <7 hours
CA	California	San Francisco	6075	6075012502	Health Outcomes	Stroke among adults aged >=18 years	%	Crude prevalence	6.4	NA	NA	5.9	7	3821	POINT (-122.4126066 37.7839418)	6075012502	HLTHOUT	STROKE	CrdPrv	Stroke
CA	California	San Francisco	6075	6075012502	Health Outcomes	All teeth lost among adults aged >=65 years	%	Crude prevalence	22.3	NA	NA	15.6	28.7	3821	POINT (-122.4126066 37.7839418)	6075012502	HLTHOUT	TEETHLOST	CrdPrv	Teeth Loss
CA	California	San Francisco	6075	6075012601	Prevention	Current lack of health insurance among adults aged 18-64 years	%	Crude prevalence	5.2	NA	NA	4.4	7.2	2329	POINT (-122.4391758 37.8022676)	6075012601	PREVENT	ACCESS2	CrdPrv	Health Insurance
CA	California	San Francisco	6075	6075012601	Health Outcomes	Arthritis among adults aged >=18 years	%	Crude prevalence	12.4	NA	NA	11.9	13.1	2329	POINT (-122.4391758 37.8022676)	6075012601	HLTHOUT	ARTHRITIS	CrdPrv	Arthritis
CA	California	San Francisco	6075	6075012601	Unhealthy Behaviors	Binge drinking among adults aged >=18 years	%	Crude prevalence	29.9	NA	NA	28.8	31.3	2329	POINT (-122.4391758 37.8022676)	6075012601	UNHBEH	BINGE	CrdPrv	Binge Drinking
CA	California	San Francisco	6075	6075012601	Health Outcomes	High blood pressure among adults aged >=18 years	%	Crude prevalence	16.8	NA	NA	16	17.6	2329	POINT (-122.4391758 37.8022676)	6075012601	HLTHOUT	BPHIGH	CrdPrv	High Blood Pressure
CA	California	San Francisco	6075	6075012601	Prevention	Taking medicine for high blood pressure control among adults aged >=18 years with high blood pressure	%	Crude prevalence	59.9	NA	NA	58.2	61.4	2329	POINT (-122.4391758 37.8022676)	6075012601	PREVENT	BPMED	CrdPrv	Taking BP Medication
CA	California	San Francisco	6075	6075012601	Health Outcomes	Cancer (excluding skin cancer) among adults aged >=18 years	%	Crude prevalence	5	NA	NA	4.9	5.3	2329	POINT (-122.4391758 37.8022676)	6075012601	HLTHOUT	CANCER	CrdPrv	Cancer (except skin)
CA	California	San Francisco	6075	6075012601	Health Outcomes	Current asthma among adults aged >=18 years	%	Crude prevalence	7.7	NA	NA	7.3	8.1	2329	POINT (-122.4391758 37.8022676)	6075012601	HLTHOUT	CASTHMA	CrdPrv	Current Asthma
CA	California	San Francisco	6075	6075012601	Prevention	Cervical cancer screening among adult women aged 21-65 years	%	Crude prevalence	90	NA	NA	87.7	91.1	2329	POINT (-122.4391758 37.8022676)	6075012601	PREVENT	CERVICAL	CrdPrv	Cervical Cancer Screening
CA	California	San Francisco	6075	6075012601	Health Outcomes	Coronary heart disease among adults aged >=18 years	%	Crude prevalence	2.6	NA	NA	2.4	2.8	2329	POINT (-122.4391758 37.8022676)	6075012601	HLTHOUT	CHD	CrdPrv	Coronary Heart Disease
CA	California	San Francisco	6075	6075012601	Prevention	Visits to doctor for routine checkup within the past year among adults aged >=18 years	%	Crude prevalence	67.3	NA	NA	66.1	68.3	2329	POINT (-122.4391758 37.8022676)	6075012601	PREVENT	CHECKUP	CrdPrv	Annual Checkup
CA	California	San Francisco	6075	6075012601	Prevention	Cholesterol screening among adults aged >=18 years	%	Crude prevalence	85.8	NA	NA	84.1	86.9	2329	POINT (-122.4391758 37.8022676)	6075012601	PREVENT	CHOLSCREEN	CrdPrv	Cholesterol Screening
CA	California	San Francisco	6075	6075012601	Prevention	Fecal occult blood test, sigmoidoscopy, or colonoscopy among adults aged 50-75 years	%	Crude prevalence	77	NA	NA	74.2	78.9	2329	POINT (-122.4391758 37.8022676)	6075012601	PREVENT	COLON_SCREEN	CrdPrv	Colorectal Cancer Screening
CA	California	San Francisco	6075	6075012601	Health Outcomes	Chronic obstructive pulmonary disease among adults aged >=18 years	%	Crude prevalence	2.2	NA	NA	1.9	2.6	2329	POINT (-122.4391758 37.8022676)	6075012601	HLTHOUT	COPD	CrdPrv	COPD
CA	California	San Francisco	6075	6075012601	Prevention	Older adult men aged >=65 years who are up to date on a core set of clinical preventive services: Flu shot past year, PPV shot ever, Colorectal cancer screening	%	Crude prevalence	38.8	NA	NA	32.3	44.6	2329	POINT (-122.4391758 37.8022676)	6075012601	PREVENT	COREM	CrdPrv	Core preventive services for older men
CA	California	San Francisco	6075	6075012601	Prevention	Older adult women aged >=65 years who are up to date on a core set of clinical preventive services: Flu shot past year, PPV shot ever, Colorectal cancer screening, and Mammogram past 2 years	%	Crude prevalence	36.1	NA	NA	31.2	41	2329	POINT (-122.4391758 37.8022676)	6075012601	PREVENT	COREW	CrdPrv	Core preventive services for older women
CA	California	San Francisco	6075	6075012601	Unhealthy Behaviors	Current smoking among adults aged >=18 years	%	Crude prevalence	8	NA	NA	6.4	10.4	2329	POINT (-122.4391758 37.8022676)	6075012601	UNHBEH	CSMOKING	CrdPrv	Current Smoking
CA	California	San Francisco	6075	6075012601	Prevention	Visits to dentist or dental clinic among adults aged >=18 years	%	Crude prevalence	79.9	NA	NA	76.5	82.1	2329	POINT (-122.4391758 37.8022676)	6075012601	PREVENT	DENTAL	CrdPrv	Dental Visit
CA	California	San Francisco	6075	6075012601	Health Outcomes	Diagnosed diabetes among adults aged >=18 years	%	Crude prevalence	3.8	NA	NA	3.6	4.1	2329	POINT (-122.4391758 37.8022676)	6075012601	HLTHOUT	DIABETES	CrdPrv	Diabetes
CA	California	San Francisco	6075	6075012601	Health Outcomes	High cholesterol among adults aged >=18 years who have been screened in the past 5 years	%	Crude prevalence	22.3	NA	NA	21.7	23	2329	POINT (-122.4391758 37.8022676)	6075012601	HLTHOUT	HIGHCHOL	CrdPrv	High Cholesterol
CA	California	San Francisco	6075	6075012601	Health Outcomes	Chronic kidney disease among adults aged >=18 years	%	Crude prevalence	1.5	NA	NA	1.4	1.6	2329	POINT (-122.4391758 37.8022676)	6075012601	HLTHOUT	KIDNEY	CrdPrv	Chronic Kidney Disease
CA	California	San Francisco	6075	6075012601	Unhealthy Behaviors	No leisure-time physical activity among adults aged >=18 years	%	Crude prevalence	9.7	NA	NA	8.8	11.2	2329	POINT (-122.4391758 37.8022676)	6075012601	UNHBEH	LPA	CrdPrv	Physical Inactivity
CA	California	San Francisco	6075	6075012601	Prevention	Mammography use among women aged 50-74 years	%	Crude prevalence	78.6	NA	NA	75.3	81.2	2329	POINT (-122.4391758 37.8022676)	6075012601	PREVENT	MAMMOUSE	CrdPrv	Mammography
CA	California	San Francisco	6075	6075012601	Health Outcomes	Mental health not good for >=14 days among adults aged >=18 years	%	Crude prevalence	9.4	NA	NA	8.5	10.6	2329	POINT (-122.4391758 37.8022676)	6075012601	HLTHOUT	MHLTH	CrdPrv	Mental Health
CA	California	San Francisco	6075	6075012601	Unhealthy Behaviors	Obesity among adults aged >=18 years	%	Crude prevalence	15	NA	NA	14.1	16	2329	POINT (-122.4391758 37.8022676)	6075012601	UNHBEH	OBESITY	CrdPrv	Obesity
CA	California	San Francisco	6075	6075012601	Health Outcomes	Physical health not good for >=14 days among adults aged >=18 years	%	Crude prevalence	5.8	NA	NA	5.3	6.5	2329	POINT (-122.4391758 37.8022676)	6075012601	HLTHOUT	PHLTH	CrdPrv	Physical Health
CA	California	San Francisco	6075	6075012601	Unhealthy Behaviors	Sleeping less than 7 hours among adults aged >=18 years	%	Crude prevalence	28.8	NA	NA	27.6	30.1	2329	POINT (-122.4391758 37.8022676)	6075012601	UNHBEH	SLEEP	CrdPrv	Sleep <7 hours
CA	California	San Francisco	6075	6075012601	Health Outcomes	Stroke among adults aged >=18 years	%	Crude prevalence	1.3	NA	NA	1.2	1.4	2329	POINT (-122.4391758 37.8022676)	6075012601	HLTHOUT	STROKE	CrdPrv	Stroke
CA	California	San Francisco	6075	6075012601	Health Outcomes	All teeth lost among adults aged >=65 years	%	Crude prevalence	3.7	NA	NA	2.5	7.3	2329	POINT (-122.4391758 37.8022676)	6075012601	HLTHOUT	TEETHLOST	CrdPrv	Teeth Loss
CA	California	San Francisco	6075	6075012602	Prevention	Current lack of health insurance among adults aged 18-64 years	%	Crude prevalence	5.2	NA	NA	4.4	6.8	2909	POINT (-122.4333699 37.80553395)	6075012602	PREVENT	ACCESS2	CrdPrv	Health Insurance
CA	California	San Francisco	6075	6075012602	Health Outcomes	Arthritis among adults aged >=18 years	%	Crude prevalence	14.3	NA	NA	13.8	15	2909	POINT (-122.4333699 37.80553395)	6075012602	HLTHOUT	ARTHRITIS	CrdPrv	Arthritis
CA	California	San Francisco	6075	6075012602	Unhealthy Behaviors	Binge drinking among adults aged >=18 years	%	Crude prevalence	29	NA	NA	28	30.2	2909	POINT (-122.4333699 37.80553395)	6075012602	UNHBEH	BINGE	CrdPrv	Binge Drinking
CA	California	San Francisco	6075	6075012602	Health Outcomes	High blood pressure among adults aged >=18 years	%	Crude prevalence	19.3	NA	NA	18.6	20.1	2909	POINT (-122.4333699 37.80553395)	6075012602	HLTHOUT	BPHIGH	CrdPrv	High Blood Pressure
CA	California	San Francisco	6075	6075012602	Prevention	Taking medicine for high blood pressure control among adults aged >=18 years with high blood pressure	%	Crude prevalence	63.4	NA	NA	61.9	64.7	2909	POINT (-122.4333699 37.80553395)	6075012602	PREVENT	BPMED	CrdPrv	Taking BP Medication
CA	California	San Francisco	6075	6075012602	Health Outcomes	Cancer (excluding skin cancer) among adults aged >=18 years	%	Crude prevalence	5.8	NA	NA	5.5	6	2909	POINT (-122.4333699 37.80553395)	6075012602	HLTHOUT	CANCER	CrdPrv	Cancer (except skin)
CA	California	San Francisco	6075	6075012602	Health Outcomes	Current asthma among adults aged >=18 years	%	Crude prevalence	7.6	NA	NA	7.3	8	2909	POINT (-122.4333699 37.80553395)	6075012602	HLTHOUT	CASTHMA	CrdPrv	Current Asthma
CA	California	San Francisco	6075	6075012602	Prevention	Cervical cancer screening among adult women aged 21-65 years	%	Crude prevalence	90.4	NA	NA	88.9	91.4	2909	POINT (-122.4333699 37.80553395)	6075012602	PREVENT	CERVICAL	CrdPrv	Cervical Cancer Screening
CA	California	San Francisco	6075	6075012602	Health Outcomes	Coronary heart disease among adults aged >=18 years	%	Crude prevalence	3.2	NA	NA	3	3.4	2909	POINT (-122.4333699 37.80553395)	6075012602	HLTHOUT	CHD	CrdPrv	Coronary Heart Disease
CA	California	San Francisco	6075	6075012602	Prevention	Visits to doctor for routine checkup within the past year among adults aged >=18 years	%	Crude prevalence	68.3	NA	NA	67.3	69.1	2909	POINT (-122.4333699 37.80553395)	6075012602	PREVENT	CHECKUP	CrdPrv	Annual Checkup
CA	California	San Francisco	6075	6075012602	Prevention	Cholesterol screening among adults aged >=18 years	%	Crude prevalence	86.7	NA	NA	85.3	87.6	2909	POINT (-122.4333699 37.80553395)	6075012602	PREVENT	CHOLSCREEN	CrdPrv	Cholesterol Screening
CA	California	San Francisco	6075	6075012602	Prevention	Fecal occult blood test, sigmoidoscopy, or colonoscopy among adults aged 50-75 years	%	Crude prevalence	77.4	NA	NA	75.1	79.2	2909	POINT (-122.4333699 37.80553395)	6075012602	PREVENT	COLON_SCREEN	CrdPrv	Colorectal Cancer Screening
CA	California	San Francisco	6075	6075012602	Health Outcomes	Chronic obstructive pulmonary disease among adults aged >=18 years	%	Crude prevalence	2.6	NA	NA	2.2	2.9	2909	POINT (-122.4333699 37.80553395)	6075012602	HLTHOUT	COPD	CrdPrv	COPD
CA	California	San Francisco	6075	6075012602	Prevention	Older adult men aged >=65 years who are up to date on a core set of clinical preventive services: Flu shot past year, PPV shot ever, Colorectal cancer screening	%	Crude prevalence	39.1	NA	NA	34.4	43.4	2909	POINT (-122.4333699 37.80553395)	6075012602	PREVENT	COREM	CrdPrv	Core preventive services for older men
CA	California	San Francisco	6075	6075012602	Prevention	Older adult women aged >=65 years who are up to date on a core set of clinical preventive services: Flu shot past year, PPV shot ever, Colorectal cancer screening, and Mammogram past 2 years	%	Crude prevalence	35.8	NA	NA	31.6	39.9	2909	POINT (-122.4333699 37.80553395)	6075012602	PREVENT	COREW	CrdPrv	Core preventive services for older women
CA	California	San Francisco	6075	6075012602	Unhealthy Behaviors	Current smoking among adults aged >=18 years	%	Crude prevalence	8.2	NA	NA	6.7	10.5	2909	POINT (-122.4333699 37.80553395)	6075012602	UNHBEH	CSMOKING	CrdPrv	Current Smoking
CA	California	San Francisco	6075	6075012602	Prevention	Visits to dentist or dental clinic among adults aged >=18 years	%	Crude prevalence	79.6	NA	NA	77	81.6	2909	POINT (-122.4333699 37.80553395)	6075012602	PREVENT	DENTAL	CrdPrv	Dental Visit
CA	California	San Francisco	6075	6075012602	Health Outcomes	Diagnosed diabetes among adults aged >=18 years	%	Crude prevalence	4.6	NA	NA	4.3	4.9	2909	POINT (-122.4333699 37.80553395)	6075012602	HLTHOUT	DIABETES	CrdPrv	Diabetes
CA	California	San Francisco	6075	6075012602	Health Outcomes	High cholesterol among adults aged >=18 years who have been screened in the past 5 years	%	Crude prevalence	24.8	NA	NA	24.1	25.5	2909	POINT (-122.4333699 37.80553395)	6075012602	HLTHOUT	HIGHCHOL	CrdPrv	High Cholesterol
CA	California	San Francisco	6075	6075012602	Health Outcomes	Chronic kidney disease among adults aged >=18 years	%	Crude prevalence	1.7	NA	NA	1.6	1.8	2909	POINT (-122.4333699 37.80553395)	6075012602	HLTHOUT	KIDNEY	CrdPrv	Chronic Kidney Disease
CA	California	San Francisco	6075	6075012602	Unhealthy Behaviors	No leisure-time physical activity among adults aged >=18 years	%	Crude prevalence	10.2	NA	NA	9.3	11.3	2909	POINT (-122.4333699 37.80553395)	6075012602	UNHBEH	LPA	CrdPrv	Physical Inactivity
CA	California	San Francisco	6075	6075012602	Prevention	Mammography use among women aged 50-74 years	%	Crude prevalence	78.3	NA	NA	75.6	80.6	2909	POINT (-122.4333699 37.80553395)	6075012602	PREVENT	MAMMOUSE	CrdPrv	Mammography
CA	California	San Francisco	6075	6075012602	Health Outcomes	Mental health not good for >=14 days among adults aged >=18 years	%	Crude prevalence	9	NA	NA	8.2	10.2	2909	POINT (-122.4333699 37.80553395)	6075012602	HLTHOUT	MHLTH	CrdPrv	Mental Health
CA	California	San Francisco	6075	6075012602	Unhealthy Behaviors	Obesity among adults aged >=18 years	%	Crude prevalence	15.6	NA	NA	14.9	16.7	2909	POINT (-122.4333699 37.80553395)	6075012602	UNHBEH	OBESITY	CrdPrv	Obesity
CA	California	San Francisco	6075	6075012602	Health Outcomes	Physical health not good for >=14 days among adults aged >=18 years	%	Crude prevalence	6.3	NA	NA	5.8	7.2	2909	POINT (-122.4333699 37.80553395)	6075012602	HLTHOUT	PHLTH	CrdPrv	Physical Health
CA	California	San Francisco	6075	6075012602	Unhealthy Behaviors	Sleeping less than 7 hours among adults aged >=18 years	%	Crude prevalence	28.6	NA	NA	27.6	29.7	2909	POINT (-122.4333699 37.80553395)	6075012602	UNHBEH	SLEEP	CrdPrv	Sleep <7 hours
CA	California	San Francisco	6075	6075012602	Health Outcomes	Stroke among adults aged >=18 years	%	Crude prevalence	1.5	NA	NA	1.4	1.7	2909	POINT (-122.4333699 37.80553395)	6075012602	HLTHOUT	STROKE	CrdPrv	Stroke
CA	California	San Francisco	6075	6075012602	Health Outcomes	All teeth lost among adults aged >=65 years	%	Crude prevalence	3.9	NA	NA	2.8	6.3	2909	POINT (-122.4333699 37.80553395)	6075012602	HLTHOUT	TEETHLOST	CrdPrv	Teeth Loss
CA	California	San Francisco	6075	6075012700	Prevention	Current lack of health insurance among adults aged 18-64 years	%	Crude prevalence	5.2	NA	NA	4.3	6.9	3492	POINT (-122.4452552 37.80318047)	6075012700	PREVENT	ACCESS2	CrdPrv	Health Insurance
CA	California	San Francisco	6075	6075012700	Health Outcomes	Arthritis among adults aged >=18 years	%	Crude prevalence	14	NA	NA	13.1	14.8	3492	POINT (-122.4452552 37.80318047)	6075012700	HLTHOUT	ARTHRITIS	CrdPrv	Arthritis
CA	California	San Francisco	6075	6075012700	Unhealthy Behaviors	Binge drinking among adults aged >=18 years	%	Crude prevalence	28.7	NA	NA	27.4	30	3492	POINT (-122.4452552 37.80318047)	6075012700	UNHBEH	BINGE	CrdPrv	Binge Drinking
CA	California	San Francisco	6075	6075012700	Health Outcomes	High blood pressure among adults aged >=18 years	%	Crude prevalence	18.7	NA	NA	17.9	19.6	3492	POINT (-122.4452552 37.80318047)	6075012700	HLTHOUT	BPHIGH	CrdPrv	High Blood Pressure
CA	California	San Francisco	6075	6075012700	Prevention	Taking medicine for high blood pressure control among adults aged >=18 years with high blood pressure	%	Crude prevalence	62.4	NA	NA	60.9	63.8	3492	POINT (-122.4452552 37.80318047)	6075012700	PREVENT	BPMED	CrdPrv	Taking BP Medication
CA	California	San Francisco	6075	6075012700	Health Outcomes	Cancer (excluding skin cancer) among adults aged >=18 years	%	Crude prevalence	5.6	NA	NA	5.4	5.8	3492	POINT (-122.4452552 37.80318047)	6075012700	HLTHOUT	CANCER	CrdPrv	Cancer (except skin)
CA	California	San Francisco	6075	6075012700	Health Outcomes	Current asthma among adults aged >=18 years	%	Crude prevalence	7.7	NA	NA	7.3	8.3	3492	POINT (-122.4452552 37.80318047)	6075012700	HLTHOUT	CASTHMA	CrdPrv	Current Asthma
CA	California	San Francisco	6075	6075012700	Prevention	Cervical cancer screening among adult women aged 21-65 years	%	Crude prevalence	90.4	NA	NA	88.9	91.5	3492	POINT (-122.4452552 37.80318047)	6075012700	PREVENT	CERVICAL	CrdPrv	Cervical Cancer Screening
CA	California	San Francisco	6075	6075012700	Health Outcomes	Coronary heart disease among adults aged >=18 years	%	Crude prevalence	2.9	NA	NA	2.7	3.2	3492	POINT (-122.4452552 37.80318047)	6075012700	HLTHOUT	CHD	CrdPrv	Coronary Heart Disease
CA	California	San Francisco	6075	6075012700	Prevention	Visits to doctor for routine checkup within the past year among adults aged >=18 years	%	Crude prevalence	68.5	NA	NA	67.5	69.5	3492	POINT (-122.4452552 37.80318047)	6075012700	PREVENT	CHECKUP	CrdPrv	Annual Checkup
CA	California	San Francisco	6075	6075012700	Prevention	Cholesterol screening among adults aged >=18 years	%	Crude prevalence	87	NA	NA	85.4	88.1	3492	POINT (-122.4452552 37.80318047)	6075012700	PREVENT	CHOLSCREEN	CrdPrv	Cholesterol Screening
CA	California	San Francisco	6075	6075012700	Prevention	Fecal occult blood test, sigmoidoscopy, or colonoscopy among adults aged 50-75 years	%	Crude prevalence	77.2	NA	NA	74.8	79	3492	POINT (-122.4452552 37.80318047)	6075012700	PREVENT	COLON_SCREEN	CrdPrv	Colorectal Cancer Screening
CA	California	San Francisco	6075	6075012700	Health Outcomes	Chronic obstructive pulmonary disease among adults aged >=18 years	%	Crude prevalence	2.5	NA	NA	2.2	3	3492	POINT (-122.4452552 37.80318047)	6075012700	HLTHOUT	COPD	CrdPrv	COPD
CA	California	San Francisco	6075	6075012700	Prevention	Older adult men aged >=65 years who are up to date on a core set of clinical preventive services: Flu shot past year, PPV shot ever, Colorectal cancer screening	%	Crude prevalence	39.2	NA	NA	33.3	44.8	3492	POINT (-122.4452552 37.80318047)	6075012700	PREVENT	COREM	CrdPrv	Core preventive services for older men
CA	California	San Francisco	6075	6075012700	Prevention	Older adult women aged >=65 years who are up to date on a core set of clinical preventive services: Flu shot past year, PPV shot ever, Colorectal cancer screening, and Mammogram past 2 years	%	Crude prevalence	36.4	NA	NA	31.6	41.1	3492	POINT (-122.4452552 37.80318047)	6075012700	PREVENT	COREW	CrdPrv	Core preventive services for older women
CA	California	San Francisco	6075	6075012700	Unhealthy Behaviors	Current smoking among adults aged >=18 years	%	Crude prevalence	8.3	NA	NA	6.8	11.1	3492	POINT (-122.4452552 37.80318047)	6075012700	UNHBEH	CSMOKING	CrdPrv	Current Smoking
CA	California	San Francisco	6075	6075012700	Prevention	Visits to dentist or dental clinic among adults aged >=18 years	%	Crude prevalence	79.9	NA	NA	76.4	82.2	3492	POINT (-122.4452552 37.80318047)	6075012700	PREVENT	DENTAL	CrdPrv	Dental Visit
CA	California	San Francisco	6075	6075012700	Health Outcomes	Diagnosed diabetes among adults aged >=18 years	%	Crude prevalence	4.5	NA	NA	4.2	4.8	3492	POINT (-122.4452552 37.80318047)	6075012700	HLTHOUT	DIABETES	CrdPrv	Diabetes
CA	California	San Francisco	6075	6075012700	Health Outcomes	High cholesterol among adults aged >=18 years who have been screened in the past 5 years	%	Crude prevalence	24.5	NA	NA	23.8	25.3	3492	POINT (-122.4452552 37.80318047)	6075012700	HLTHOUT	HIGHCHOL	CrdPrv	High Cholesterol
CA	California	San Francisco	6075	6075012700	Health Outcomes	Chronic kidney disease among adults aged >=18 years	%	Crude prevalence	1.6	NA	NA	1.6	1.7	3492	POINT (-122.4452552 37.80318047)	6075012700	HLTHOUT	KIDNEY	CrdPrv	Chronic Kidney Disease
CA	California	San Francisco	6075	6075012700	Unhealthy Behaviors	No leisure-time physical activity among adults aged >=18 years	%	Crude prevalence	10.3	NA	NA	9	11.9	3492	POINT (-122.4452552 37.80318047)	6075012700	UNHBEH	LPA	CrdPrv	Physical Inactivity
CA	California	San Francisco	6075	6075012700	Prevention	Mammography use among women aged 50-74 years	%	Crude prevalence	78.2	NA	NA	74.7	80.9	3492	POINT (-122.4452552 37.80318047)	6075012700	PREVENT	MAMMOUSE	CrdPrv	Mammography
CA	California	San Francisco	6075	6075012700	Health Outcomes	Mental health not good for >=14 days among adults aged >=18 years	%	Crude prevalence	9.3	NA	NA	8.2	11.1	3492	POINT (-122.4452552 37.80318047)	6075012700	HLTHOUT	MHLTH	CrdPrv	Mental Health
CA	California	San Francisco	6075	6075012700	Unhealthy Behaviors	Obesity among adults aged >=18 years	%	Crude prevalence	16	NA	NA	14.7	17	3492	POINT (-122.4452552 37.80318047)	6075012700	UNHBEH	OBESITY	CrdPrv	Obesity
CA	California	San Francisco	6075	6075012700	Health Outcomes	Physical health not good for >=14 days among adults aged >=18 years	%	Crude prevalence	6.4	NA	NA	5.5	7.3	3492	POINT (-122.4452552 37.80318047)	6075012700	HLTHOUT	PHLTH	CrdPrv	Physical Health
CA	California	San Francisco	6075	6075012700	Unhealthy Behaviors	Sleeping less than 7 hours among adults aged >=18 years	%	Crude prevalence	29.1	NA	NA	27.2	30.9	3492	POINT (-122.4452552 37.80318047)	6075012700	UNHBEH	SLEEP	CrdPrv	Sleep <7 hours
CA	California	San Francisco	6075	6075012700	Health Outcomes	Stroke among adults aged >=18 years	%	Crude prevalence	1.4	NA	NA	1.3	1.6	3492	POINT (-122.4452552 37.80318047)	6075012700	HLTHOUT	STROKE	CrdPrv	Stroke
CA	California	San Francisco	6075	6075012700	Health Outcomes	All teeth lost among adults aged >=65 years	%	Crude prevalence	3.8	NA	NA	2.5	6.7	3492	POINT (-122.4452552 37.80318047)	6075012700	HLTHOUT	TEETHLOST	CrdPrv	Teeth Loss
CA	California	San Francisco	6075	6075012800	Prevention	Current lack of health insurance among adults aged 18-64 years	%	Crude prevalence	6	NA	NA	4.6	8	4106	POINT (-122.4417548 37.79781208)	6075012800	PREVENT	ACCESS2	CrdPrv	Health Insurance
CA	California	San Francisco	6075	6075012800	Health Outcomes	Arthritis among adults aged >=18 years	%	Crude prevalence	15.8	NA	NA	15.1	16.7	4106	POINT (-122.4417548 37.79781208)	6075012800	HLTHOUT	ARTHRITIS	CrdPrv	Arthritis
CA	California	San Francisco	6075	6075012800	Unhealthy Behaviors	Binge drinking among adults aged >=18 years	%	Crude prevalence	27.3	NA	NA	26.2	28.2	4106	POINT (-122.4417548 37.79781208)	6075012800	UNHBEH	BINGE	CrdPrv	Binge Drinking
CA	California	San Francisco	6075	6075012800	Health Outcomes	High blood pressure among adults aged >=18 years	%	Crude prevalence	20.7	NA	NA	19.8	21.7	4106	POINT (-122.4417548 37.79781208)	6075012800	HLTHOUT	BPHIGH	CrdPrv	High Blood Pressure
CA	California	San Francisco	6075	6075012800	Prevention	Taking medicine for high blood pressure control among adults aged >=18 years with high blood pressure	%	Crude prevalence	65.5	NA	NA	64	67	4106	POINT (-122.4417548 37.79781208)	6075012800	PREVENT	BPMED	CrdPrv	Taking BP Medication
CA	California	San Francisco	6075	6075012800	Health Outcomes	Cancer (excluding skin cancer) among adults aged >=18 years	%	Crude prevalence	6	NA	NA	5.7	6.2	4106	POINT (-122.4417548 37.79781208)	6075012800	HLTHOUT	CANCER	CrdPrv	Cancer (except skin)
CA	California	San Francisco	6075	6075012800	Health Outcomes	Current asthma among adults aged >=18 years	%	Crude prevalence	8.2	NA	NA	7.7	8.9	4106	POINT (-122.4417548 37.79781208)	6075012800	HLTHOUT	CASTHMA	CrdPrv	Current Asthma
CA	California	San Francisco	6075	6075012800	Prevention	Cervical cancer screening among adult women aged 21-65 years	%	Crude prevalence	88.6	NA	NA	85.7	90.1	4106	POINT (-122.4417548 37.79781208)	6075012800	PREVENT	CERVICAL	CrdPrv	Cervical Cancer Screening
CA	California	San Francisco	6075	6075012800	Health Outcomes	Coronary heart disease among adults aged >=18 years	%	Crude prevalence	3.6	NA	NA	3.3	4.1	4106	POINT (-122.4417548 37.79781208)	6075012800	HLTHOUT	CHD	CrdPrv	Coronary Heart Disease
CA	California	San Francisco	6075	6075012800	Prevention	Visits to doctor for routine checkup within the past year among adults aged >=18 years	%	Crude prevalence	69.1	NA	NA	68	70.1	4106	POINT (-122.4417548 37.79781208)	6075012800	PREVENT	CHECKUP	CrdPrv	Annual Checkup
CA	California	San Francisco	6075	6075012800	Prevention	Cholesterol screening among adults aged >=18 years	%	Crude prevalence	86.5	NA	NA	84.6	87.7	4106	POINT (-122.4417548 37.79781208)	6075012800	PREVENT	CHOLSCREEN	CrdPrv	Cholesterol Screening
CA	California	San Francisco	6075	6075012800	Prevention	Fecal occult blood test, sigmoidoscopy, or colonoscopy among adults aged 50-75 years	%	Crude prevalence	76.2	NA	NA	73.1	78.8	4106	POINT (-122.4417548 37.79781208)	6075012800	PREVENT	COLON_SCREEN	CrdPrv	Colorectal Cancer Screening
CA	California	San Francisco	6075	6075012800	Health Outcomes	Chronic obstructive pulmonary disease among adults aged >=18 years	%	Crude prevalence	3.2	NA	NA	2.6	4	4106	POINT (-122.4417548 37.79781208)	6075012800	HLTHOUT	COPD	CrdPrv	COPD
CA	California	San Francisco	6075	6075012800	Prevention	Older adult men aged >=65 years who are up to date on a core set of clinical preventive services: Flu shot past year, PPV shot ever, Colorectal cancer screening	%	Crude prevalence	37.3	NA	NA	30.7	43.1	4106	POINT (-122.4417548 37.79781208)	6075012800	PREVENT	COREM	CrdPrv	Core preventive services for older men
CA	California	San Francisco	6075	6075012800	Prevention	Older adult women aged >=65 years who are up to date on a core set of clinical preventive services: Flu shot past year, PPV shot ever, Colorectal cancer screening, and Mammogram past 2 years	%	Crude prevalence	34	NA	NA	28.1	38.9	4106	POINT (-122.4417548 37.79781208)	6075012800	PREVENT	COREW	CrdPrv	Core preventive services for older women
CA	California	San Francisco	6075	6075012800	Unhealthy Behaviors	Current smoking among adults aged >=18 years	%	Crude prevalence	9.6	NA	NA	7.3	12.6	4106	POINT (-122.4417548 37.79781208)	6075012800	UNHBEH	CSMOKING	CrdPrv	Current Smoking
CA	California	San Francisco	6075	6075012800	Prevention	Visits to dentist or dental clinic among adults aged >=18 years	%	Crude prevalence	77	NA	NA	72.4	80.1	4106	POINT (-122.4417548 37.79781208)	6075012800	PREVENT	DENTAL	CrdPrv	Dental Visit
CA	California	San Francisco	6075	6075012800	Health Outcomes	Diagnosed diabetes among adults aged >=18 years	%	Crude prevalence	5.4	NA	NA	4.9	5.9	4106	POINT (-122.4417548 37.79781208)	6075012800	HLTHOUT	DIABETES	CrdPrv	Diabetes
CA	California	San Francisco	6075	6075012800	Health Outcomes	High cholesterol among adults aged >=18 years who have been screened in the past 5 years	%	Crude prevalence	26.2	NA	NA	25.4	27.1	4106	POINT (-122.4417548 37.79781208)	6075012800	HLTHOUT	HIGHCHOL	CrdPrv	High Cholesterol
CA	California	San Francisco	6075	6075012800	Health Outcomes	Chronic kidney disease among adults aged >=18 years	%	Crude prevalence	1.9	NA	NA	1.8	2.1	4106	POINT (-122.4417548 37.79781208)	6075012800	HLTHOUT	KIDNEY	CrdPrv	Chronic Kidney Disease
CA	California	San Francisco	6075	6075012800	Unhealthy Behaviors	No leisure-time physical activity among adults aged >=18 years	%	Crude prevalence	12	NA	NA	10.5	14.1	4106	POINT (-122.4417548 37.79781208)	6075012800	UNHBEH	LPA	CrdPrv	Physical Inactivity
CA	California	San Francisco	6075	6075012800	Prevention	Mammography use among women aged 50-74 years	%	Crude prevalence	78.6	NA	NA	74.7	81.5	4106	POINT (-122.4417548 37.79781208)	6075012800	PREVENT	MAMMOUSE	CrdPrv	Mammography
CA	California	San Francisco	6075	6075012800	Health Outcomes	Mental health not good for >=14 days among adults aged >=18 years	%	Crude prevalence	10.2	NA	NA	9	12.3	4106	POINT (-122.4417548 37.79781208)	6075012800	HLTHOUT	MHLTH	CrdPrv	Mental Health
CA	California	San Francisco	6075	6075012800	Unhealthy Behaviors	Obesity among adults aged >=18 years	%	Crude prevalence	16.4	NA	NA	15.5	17.4	4106	POINT (-122.4417548 37.79781208)	6075012800	UNHBEH	OBESITY	CrdPrv	Obesity
CA	California	San Francisco	6075	6075012800	Health Outcomes	Physical health not good for >=14 days among adults aged >=18 years	%	Crude prevalence	7.4	NA	NA	6.5	8.8	4106	POINT (-122.4417548 37.79781208)	6075012800	HLTHOUT	PHLTH	CrdPrv	Physical Health
CA	California	San Francisco	6075	6075012800	Unhealthy Behaviors	Sleeping less than 7 hours among adults aged >=18 years	%	Crude prevalence	29.2	NA	NA	28.1	31.2	4106	POINT (-122.4417548 37.79781208)	6075012800	UNHBEH	SLEEP	CrdPrv	Sleep <7 hours
CA	California	San Francisco	6075	6075012800	Health Outcomes	Stroke among adults aged >=18 years	%	Crude prevalence	1.8	NA	NA	1.6	2	4106	POINT (-122.4417548 37.79781208)	6075012800	HLTHOUT	STROKE	CrdPrv	Stroke
CA	California	San Francisco	6075	6075012800	Health Outcomes	All teeth lost among adults aged >=65 years	%	Crude prevalence	5.1	NA	NA	2.8	9.6	4106	POINT (-122.4417548 37.79781208)	6075012800	HLTHOUT	TEETHLOST	CrdPrv	Teeth Loss
CA	California	San Francisco	6075	6075012901	Prevention	Current lack of health insurance among adults aged 18-64 years	%	Crude prevalence	5.2	NA	NA	4.6	6.5	2557	POINT (-122.4272412 37.80196507)	6075012901	PREVENT	ACCESS2	CrdPrv	Health Insurance
CA	California	San Francisco	6075	6075012901	Health Outcomes	Arthritis among adults aged >=18 years	%	Crude prevalence	11.1	NA	NA	10.7	11.7	2557	POINT (-122.4272412 37.80196507)	6075012901	HLTHOUT	ARTHRITIS	CrdPrv	Arthritis
CA	California	San Francisco	6075	6075012901	Unhealthy Behaviors	Binge drinking among adults aged >=18 years	%	Crude prevalence	30.5	NA	NA	29.7	31.7	2557	POINT (-122.4272412 37.80196507)	6075012901	UNHBEH	BINGE	CrdPrv	Binge Drinking
CA	California	San Francisco	6075	6075012901	Health Outcomes	High blood pressure among adults aged >=18 years	%	Crude prevalence	15.3	NA	NA	14.8	16	2557	POINT (-122.4272412 37.80196507)	6075012901	HLTHOUT	BPHIGH	CrdPrv	High Blood Pressure
CA	California	San Francisco	6075	6075012901	Prevention	Taking medicine for high blood pressure control among adults aged >=18 years with high blood pressure	%	Crude prevalence	57.7	NA	NA	56.4	58.9	2557	POINT (-122.4272412 37.80196507)	6075012901	PREVENT	BPMED	CrdPrv	Taking BP Medication
CA	California	San Francisco	6075	6075012901	Health Outcomes	Cancer (excluding skin cancer) among adults aged >=18 years	%	Crude prevalence	4.4	NA	NA	4.3	4.5	2557	POINT (-122.4272412 37.80196507)	6075012901	HLTHOUT	CANCER	CrdPrv	Cancer (except skin)
CA	California	San Francisco	6075	6075012901	Health Outcomes	Current asthma among adults aged >=18 years	%	Crude prevalence	7.6	NA	NA	7.3	8	2557	POINT (-122.4272412 37.80196507)	6075012901	HLTHOUT	CASTHMA	CrdPrv	Current Asthma
CA	California	San Francisco	6075	6075012901	Prevention	Cervical cancer screening among adult women aged 21-65 years	%	Crude prevalence	88.9	NA	NA	87.6	89.9	2557	POINT (-122.4272412 37.80196507)	6075012901	PREVENT	CERVICAL	CrdPrv	Cervical Cancer Screening
CA	California	San Francisco	6075	6075012901	Health Outcomes	Coronary heart disease among adults aged >=18 years	%	Crude prevalence	2.2	NA	NA	2.1	2.3	2557	POINT (-122.4272412 37.80196507)	6075012901	HLTHOUT	CHD	CrdPrv	Coronary Heart Disease
CA	California	San Francisco	6075	6075012901	Prevention	Visits to doctor for routine checkup within the past year among adults aged >=18 years	%	Crude prevalence	66.5	NA	NA	65.7	67.4	2557	POINT (-122.4272412 37.80196507)	6075012901	PREVENT	CHECKUP	CrdPrv	Annual Checkup
CA	California	San Francisco	6075	6075012901	Prevention	Cholesterol screening among adults aged >=18 years	%	Crude prevalence	85	NA	NA	83.5	86	2557	POINT (-122.4272412 37.80196507)	6075012901	PREVENT	CHOLSCREEN	CrdPrv	Cholesterol Screening
CA	California	San Francisco	6075	6075012901	Prevention	Fecal occult blood test, sigmoidoscopy, or colonoscopy among adults aged 50-75 years	%	Crude prevalence	76.6	NA	NA	74.6	78	2557	POINT (-122.4272412 37.80196507)	6075012901	PREVENT	COLON_SCREEN	CrdPrv	Colorectal Cancer Screening
CA	California	San Francisco	6075	6075012901	Health Outcomes	Chronic obstructive pulmonary disease among adults aged >=18 years	%	Crude prevalence	2	NA	NA	1.8	2.3	2557	POINT (-122.4272412 37.80196507)	6075012901	HLTHOUT	COPD	CrdPrv	COPD
CA	California	San Francisco	6075	6075012901	Prevention	Older adult men aged >=65 years who are up to date on a core set of clinical preventive services: Flu shot past year, PPV shot ever, Colorectal cancer screening	%	Crude prevalence	38.3	NA	NA	34.4	42	2557	POINT (-122.4272412 37.80196507)	6075012901	PREVENT	COREM	CrdPrv	Core preventive services for older men
CA	California	San Francisco	6075	6075012901	Prevention	Older adult women aged >=65 years who are up to date on a core set of clinical preventive services: Flu shot past year, PPV shot ever, Colorectal cancer screening, and Mammogram past 2 years	%	Crude prevalence	36.6	NA	NA	33.2	40.1	2557	POINT (-122.4272412 37.80196507)	6075012901	PREVENT	COREW	CrdPrv	Core preventive services for older women
CA	California	San Francisco	6075	6075012901	Unhealthy Behaviors	Current smoking among adults aged >=18 years	%	Crude prevalence	7.6	NA	NA	6.5	9.6	2557	POINT (-122.4272412 37.80196507)	6075012901	UNHBEH	CSMOKING	CrdPrv	Current Smoking
CA	California	San Francisco	6075	6075012901	Prevention	Visits to dentist or dental clinic among adults aged >=18 years	%	Crude prevalence	79.9	NA	NA	77.8	81.5	2557	POINT (-122.4272412 37.80196507)	6075012901	PREVENT	DENTAL	CrdPrv	Dental Visit
CA	California	San Francisco	6075	6075012901	Health Outcomes	Diagnosed diabetes among adults aged >=18 years	%	Crude prevalence	3.6	NA	NA	3.5	3.8	2557	POINT (-122.4272412 37.80196507)	6075012901	HLTHOUT	DIABETES	CrdPrv	Diabetes
CA	California	San Francisco	6075	6075012901	Health Outcomes	High cholesterol among adults aged >=18 years who have been screened in the past 5 years	%	Crude prevalence	20.9	NA	NA	20.4	21.4	2557	POINT (-122.4272412 37.80196507)	6075012901	HLTHOUT	HIGHCHOL	CrdPrv	High Cholesterol
CA	California	San Francisco	6075	6075012901	Health Outcomes	Chronic kidney disease among adults aged >=18 years	%	Crude prevalence	1.4	NA	NA	1.3	1.4	2557	POINT (-122.4272412 37.80196507)	6075012901	HLTHOUT	KIDNEY	CrdPrv	Chronic Kidney Disease
CA	California	San Francisco	6075	6075012901	Unhealthy Behaviors	No leisure-time physical activity among adults aged >=18 years	%	Crude prevalence	9.4	NA	NA	8.7	10.7	2557	POINT (-122.4272412 37.80196507)	6075012901	UNHBEH	LPA	CrdPrv	Physical Inactivity
CA	California	San Francisco	6075	6075012901	Prevention	Mammography use among women aged 50-74 years	%	Crude prevalence	78.2	NA	NA	75.5	80.3	2557	POINT (-122.4272412 37.80196507)	6075012901	PREVENT	MAMMOUSE	CrdPrv	Mammography
CA	California	San Francisco	6075	6075012901	Health Outcomes	Mental health not good for >=14 days among adults aged >=18 years	%	Crude prevalence	9.3	NA	NA	8.6	10.7	2557	POINT (-122.4272412 37.80196507)	6075012901	HLTHOUT	MHLTH	CrdPrv	Mental Health
CA	California	San Francisco	6075	6075012901	Unhealthy Behaviors	Obesity among adults aged >=18 years	%	Crude prevalence	14.5	NA	NA	13.8	15.2	2557	POINT (-122.4272412 37.80196507)	6075012901	UNHBEH	OBESITY	CrdPrv	Obesity
CA	California	San Francisco	6075	6075012901	Health Outcomes	Physical health not good for >=14 days among adults aged >=18 years	%	Crude prevalence	5.4	NA	NA	5.1	6.4	2557	POINT (-122.4272412 37.80196507)	6075012901	HLTHOUT	PHLTH	CrdPrv	Physical Health
CA	California	San Francisco	6075	6075012901	Unhealthy Behaviors	Sleeping less than 7 hours among adults aged >=18 years	%	Crude prevalence	28.7	NA	NA	27.7	30.1	2557	POINT (-122.4272412 37.80196507)	6075012901	UNHBEH	SLEEP	CrdPrv	Sleep <7 hours
CA	California	San Francisco	6075	6075012901	Health Outcomes	Stroke among adults aged >=18 years	%	Crude prevalence	1.1	NA	NA	1	1.2	2557	POINT (-122.4272412 37.80196507)	6075012901	HLTHOUT	STROKE	CrdPrv	Stroke
CA	California	San Francisco	6075	6075012901	Health Outcomes	All teeth lost among adults aged >=65 years	%	Crude prevalence	3.4	NA	NA	2.5	5.1	2557	POINT (-122.4272412 37.80196507)	6075012901	HLTHOUT	TEETHLOST	CrdPrv	Teeth Loss
CA	California	San Francisco	6075	6075012902	Prevention	Current lack of health insurance among adults aged 18-64 years	%	Crude prevalence	5.9	NA	NA	4.9	7.8	3376	POINT (-122.4321106 37.80062163)	6075012902	PREVENT	ACCESS2	CrdPrv	Health Insurance
CA	California	San Francisco	6075	6075012902	Health Outcomes	Arthritis among adults aged >=18 years	%	Crude prevalence	12.6	NA	NA	11.9	13.3	3376	POINT (-122.4321106 37.80062163)	6075012902	HLTHOUT	ARTHRITIS	CrdPrv	Arthritis
CA	California	San Francisco	6075	6075012902	Unhealthy Behaviors	Binge drinking among adults aged >=18 years	%	Crude prevalence	29.6	NA	NA	28.4	30.8	3376	POINT (-122.4321106 37.80062163)	6075012902	UNHBEH	BINGE	CrdPrv	Binge Drinking
CA	California	San Francisco	6075	6075012902	Health Outcomes	High blood pressure among adults aged >=18 years	%	Crude prevalence	16.9	NA	NA	16.2	17.8	3376	POINT (-122.4321106 37.80062163)	6075012902	HLTHOUT	BPHIGH	CrdPrv	High Blood Pressure
CA	California	San Francisco	6075	6075012902	Prevention	Taking medicine for high blood pressure control among adults aged >=18 years with high blood pressure	%	Crude prevalence	61	NA	NA	59.5	62.7	3376	POINT (-122.4321106 37.80062163)	6075012902	PREVENT	BPMED	CrdPrv	Taking BP Medication
CA	California	San Francisco	6075	6075012902	Health Outcomes	Cancer (excluding skin cancer) among adults aged >=18 years	%	Crude prevalence	5	NA	NA	4.7	5.2	3376	POINT (-122.4321106 37.80062163)	6075012902	HLTHOUT	CANCER	CrdPrv	Cancer (except skin)
CA	California	San Francisco	6075	6075012902	Health Outcomes	Current asthma among adults aged >=18 years	%	Crude prevalence	7.8	NA	NA	7.4	8.2	3376	POINT (-122.4321106 37.80062163)	6075012902	HLTHOUT	CASTHMA	CrdPrv	Current Asthma
CA	California	San Francisco	6075	6075012902	Prevention	Cervical cancer screening among adult women aged 21-65 years	%	Crude prevalence	88	NA	NA	85.9	89.3	3376	POINT (-122.4321106 37.80062163)	6075012902	PREVENT	CERVICAL	CrdPrv	Cervical Cancer Screening
CA	California	San Francisco	6075	6075012902	Health Outcomes	Coronary heart disease among adults aged >=18 years	%	Crude prevalence	2.8	NA	NA	2.5	3.1	3376	POINT (-122.4321106 37.80062163)	6075012902	HLTHOUT	CHD	CrdPrv	Coronary Heart Disease
CA	California	San Francisco	6075	6075012902	Prevention	Visits to doctor for routine checkup within the past year among adults aged >=18 years	%	Crude prevalence	67.1	NA	NA	66.1	68.1	3376	POINT (-122.4321106 37.80062163)	6075012902	PREVENT	CHECKUP	CrdPrv	Annual Checkup
CA	California	San Francisco	6075	6075012902	Prevention	Cholesterol screening among adults aged >=18 years	%	Crude prevalence	84.8	NA	NA	83.2	85.9	3376	POINT (-122.4321106 37.80062163)	6075012902	PREVENT	CHOLSCREEN	CrdPrv	Cholesterol Screening
CA	California	San Francisco	6075	6075012902	Prevention	Fecal occult blood test, sigmoidoscopy, or colonoscopy among adults aged 50-75 years	%	Crude prevalence	76.2	NA	NA	73.7	77.9	3376	POINT (-122.4321106 37.80062163)	6075012902	PREVENT	COLON_SCREEN	CrdPrv	Colorectal Cancer Screening
CA	California	San Francisco	6075	6075012902	Health Outcomes	Chronic obstructive pulmonary disease among adults aged >=18 years	%	Crude prevalence	2.4	NA	NA	2	2.9	3376	POINT (-122.4321106 37.80062163)	6075012902	HLTHOUT	COPD	CrdPrv	COPD
CA	California	San Francisco	6075	6075012902	Prevention	Older adult men aged >=65 years who are up to date on a core set of clinical preventive services: Flu shot past year, PPV shot ever, Colorectal cancer screening	%	Crude prevalence	38	NA	NA	32.1	43.4	3376	POINT (-122.4321106 37.80062163)	6075012902	PREVENT	COREM	CrdPrv	Core preventive services for older men
CA	California	San Francisco	6075	6075012902	Prevention	Older adult women aged >=65 years who are up to date on a core set of clinical preventive services: Flu shot past year, PPV shot ever, Colorectal cancer screening, and Mammogram past 2 years	%	Crude prevalence	32.6	NA	NA	27.3	37.7	3376	POINT (-122.4321106 37.80062163)	6075012902	PREVENT	COREW	CrdPrv	Core preventive services for older women
CA	California	San Francisco	6075	6075012902	Unhealthy Behaviors	Current smoking among adults aged >=18 years	%	Crude prevalence	8.6	NA	NA	6.8	11.7	3376	POINT (-122.4321106 37.80062163)	6075012902	UNHBEH	CSMOKING	CrdPrv	Current Smoking
CA	California	San Francisco	6075	6075012902	Prevention	Visits to dentist or dental clinic among adults aged >=18 years	%	Crude prevalence	77.9	NA	NA	73.8	80.6	3376	POINT (-122.4321106 37.80062163)	6075012902	PREVENT	DENTAL	CrdPrv	Dental Visit
CA	California	San Francisco	6075	6075012902	Health Outcomes	Diagnosed diabetes among adults aged >=18 years	%	Crude prevalence	4.1	NA	NA	3.8	4.4	3376	POINT (-122.4321106 37.80062163)	6075012902	HLTHOUT	DIABETES	CrdPrv	Diabetes
CA	California	San Francisco	6075	6075012902	Health Outcomes	High cholesterol among adults aged >=18 years who have been screened in the past 5 years	%	Crude prevalence	22	NA	NA	21.4	22.7	3376	POINT (-122.4321106 37.80062163)	6075012902	HLTHOUT	HIGHCHOL	CrdPrv	High Cholesterol
CA	California	San Francisco	6075	6075012902	Health Outcomes	Chronic kidney disease among adults aged >=18 years	%	Crude prevalence	1.6	NA	NA	1.5	1.7	3376	POINT (-122.4321106 37.80062163)	6075012902	HLTHOUT	KIDNEY	CrdPrv	Chronic Kidney Disease
CA	California	San Francisco	6075	6075012902	Unhealthy Behaviors	No leisure-time physical activity among adults aged >=18 years	%	Crude prevalence	10.7	NA	NA	9.5	12	3376	POINT (-122.4321106 37.80062163)	6075012902	UNHBEH	LPA	CrdPrv	Physical Inactivity
CA	California	San Francisco	6075	6075012902	Prevention	Mammography use among women aged 50-74 years	%	Crude prevalence	79	NA	NA	75.9	81.5	3376	POINT (-122.4321106 37.80062163)	6075012902	PREVENT	MAMMOUSE	CrdPrv	Mammography
CA	California	San Francisco	6075	6075012902	Health Outcomes	Mental health not good for >=14 days among adults aged >=18 years	%	Crude prevalence	9.9	NA	NA	9	11.1	3376	POINT (-122.4321106 37.80062163)	6075012902	HLTHOUT	MHLTH	CrdPrv	Mental Health
CA	California	San Francisco	6075	6075012902	Unhealthy Behaviors	Obesity among adults aged >=18 years	%	Crude prevalence	15	NA	NA	14.2	16	3376	POINT (-122.4321106 37.80062163)	6075012902	UNHBEH	OBESITY	CrdPrv	Obesity
CA	California	San Francisco	6075	6075012902	Health Outcomes	Physical health not good for >=14 days among adults aged >=18 years	%	Crude prevalence	6.1	NA	NA	5.6	6.6	3376	POINT (-122.4321106 37.80062163)	6075012902	HLTHOUT	PHLTH	CrdPrv	Physical Health
CA	California	San Francisco	6075	6075012902	Unhealthy Behaviors	Sleeping less than 7 hours among adults aged >=18 years	%	Crude prevalence	29.3	NA	NA	28	30.8	3376	POINT (-122.4321106 37.80062163)	6075012902	UNHBEH	SLEEP	CrdPrv	Sleep <7 hours
CA	California	San Francisco	6075	6075012902	Health Outcomes	Stroke among adults aged >=18 years	%	Crude prevalence	1.4	NA	NA	1.2	1.6	3376	POINT (-122.4321106 37.80062163)	6075012902	HLTHOUT	STROKE	CrdPrv	Stroke
CA	California	San Francisco	6075	6075012902	Health Outcomes	All teeth lost among adults aged >=65 years	%	Crude prevalence	4.5	NA	NA	2.8	8.4	3376	POINT (-122.4321106 37.80062163)	6075012902	HLTHOUT	TEETHLOST	CrdPrv	Teeth Loss
CA	California	San Francisco	6075	6075013000	Prevention	Current lack of health insurance among adults aged 18-64 years	%	Crude prevalence	5.3	NA	NA	4.4	7	4044	POINT (-122.4305055 37.79724987)	6075013000	PREVENT	ACCESS2	CrdPrv	Health Insurance
CA	California	San Francisco	6075	6075013000	Health Outcomes	Arthritis among adults aged >=18 years	%	Crude prevalence	13.5	NA	NA	12.9	14.2	4044	POINT (-122.4305055 37.79724987)	6075013000	HLTHOUT	ARTHRITIS	CrdPrv	Arthritis
CA	California	San Francisco	6075	6075013000	Unhealthy Behaviors	Binge drinking among adults aged >=18 years	%	Crude prevalence	29	NA	NA	27.9	30.1	4044	POINT (-122.4305055 37.79724987)	6075013000	UNHBEH	BINGE	CrdPrv	Binge Drinking
CA	California	San Francisco	6075	6075013000	Health Outcomes	High blood pressure among adults aged >=18 years	%	Crude prevalence	17.5	NA	NA	16.9	18.3	4044	POINT (-122.4305055 37.79724987)	6075013000	HLTHOUT	BPHIGH	CrdPrv	High Blood Pressure
CA	California	San Francisco	6075	6075013000	Prevention	Taking medicine for high blood pressure control among adults aged >=18 years with high blood pressure	%	Crude prevalence	62.1	NA	NA	60.6	63.5	4044	POINT (-122.4305055 37.79724987)	6075013000	PREVENT	BPMED	CrdPrv	Taking BP Medication
CA	California	San Francisco	6075	6075013000	Health Outcomes	Cancer (excluding skin cancer) among adults aged >=18 years	%	Crude prevalence	5.3	NA	NA	5.1	5.5	4044	POINT (-122.4305055 37.79724987)	6075013000	HLTHOUT	CANCER	CrdPrv	Cancer (except skin)
CA	California	San Francisco	6075	6075013000	Health Outcomes	Current asthma among adults aged >=18 years	%	Crude prevalence	7.8	NA	NA	7.4	8.3	4044	POINT (-122.4305055 37.79724987)	6075013000	HLTHOUT	CASTHMA	CrdPrv	Current Asthma
CA	California	San Francisco	6075	6075013000	Prevention	Cervical cancer screening among adult women aged 21-65 years	%	Crude prevalence	88.9	NA	NA	86.7	90.2	4044	POINT (-122.4305055 37.79724987)	6075013000	PREVENT	CERVICAL	CrdPrv	Cervical Cancer Screening
CA	California	San Francisco	6075	6075013000	Health Outcomes	Coronary heart disease among adults aged >=18 years	%	Crude prevalence	2.9	NA	NA	2.7	3.2	4044	POINT (-122.4305055 37.79724987)	6075013000	HLTHOUT	CHD	CrdPrv	Coronary Heart Disease
CA	California	San Francisco	6075	6075013000	Prevention	Visits to doctor for routine checkup within the past year among adults aged >=18 years	%	Crude prevalence	67.9	NA	NA	66.8	68.8	4044	POINT (-122.4305055 37.79724987)	6075013000	PREVENT	CHECKUP	CrdPrv	Annual Checkup
CA	California	San Francisco	6075	6075013000	Prevention	Cholesterol screening among adults aged >=18 years	%	Crude prevalence	86.2	NA	NA	84.7	87.2	4044	POINT (-122.4305055 37.79724987)	6075013000	PREVENT	CHOLSCREEN	CrdPrv	Cholesterol Screening
CA	California	San Francisco	6075	6075013000	Prevention	Fecal occult blood test, sigmoidoscopy, or colonoscopy among adults aged 50-75 years	%	Crude prevalence	77.4	NA	NA	74.9	79.2	4044	POINT (-122.4305055 37.79724987)	6075013000	PREVENT	COLON_SCREEN	CrdPrv	Colorectal Cancer Screening
CA	California	San Francisco	6075	6075013000	Health Outcomes	Chronic obstructive pulmonary disease among adults aged >=18 years	%	Crude prevalence	2.5	NA	NA	2.1	3.1	4044	POINT (-122.4305055 37.79724987)	6075013000	HLTHOUT	COPD	CrdPrv	COPD
CA	California	San Francisco	6075	6075013000	Prevention	Older adult men aged >=65 years who are up to date on a core set of clinical preventive services: Flu shot past year, PPV shot ever, Colorectal cancer screening	%	Crude prevalence	39	NA	NA	33.1	44.7	4044	POINT (-122.4305055 37.79724987)	6075013000	PREVENT	COREM	CrdPrv	Core preventive services for older men
CA	California	San Francisco	6075	6075013000	Prevention	Older adult women aged >=65 years who are up to date on a core set of clinical preventive services: Flu shot past year, PPV shot ever, Colorectal cancer screening, and Mammogram past 2 years	%	Crude prevalence	35.3	NA	NA	30.2	39.9	4044	POINT (-122.4305055 37.79724987)	6075013000	PREVENT	COREW	CrdPrv	Core preventive services for older women
CA	California	San Francisco	6075	6075013000	Unhealthy Behaviors	Current smoking among adults aged >=18 years	%	Crude prevalence	8.2	NA	NA	6.7	10.8	4044	POINT (-122.4305055 37.79724987)	6075013000	UNHBEH	CSMOKING	CrdPrv	Current Smoking
CA	California	San Francisco	6075	6075013000	Prevention	Visits to dentist or dental clinic among adults aged >=18 years	%	Crude prevalence	79.1	NA	NA	75.8	81.2	4044	POINT (-122.4305055 37.79724987)	6075013000	PREVENT	DENTAL	CrdPrv	Dental Visit
CA	California	San Francisco	6075	6075013000	Health Outcomes	Diagnosed diabetes among adults aged >=18 years	%	Crude prevalence	4.4	NA	NA	4.1	4.8	4044	POINT (-122.4305055 37.79724987)	6075013000	HLTHOUT	DIABETES	CrdPrv	Diabetes
CA	California	San Francisco	6075	6075013000	Health Outcomes	High cholesterol among adults aged >=18 years who have been screened in the past 5 years	%	Crude prevalence	23.4	NA	NA	22.7	24.1	4044	POINT (-122.4305055 37.79724987)	6075013000	HLTHOUT	HIGHCHOL	CrdPrv	High Cholesterol
CA	California	San Francisco	6075	6075013000	Health Outcomes	Chronic kidney disease among adults aged >=18 years	%	Crude prevalence	1.6	NA	NA	1.5	1.7	4044	POINT (-122.4305055 37.79724987)	6075013000	HLTHOUT	KIDNEY	CrdPrv	Chronic Kidney Disease
CA	California	San Francisco	6075	6075013000	Unhealthy Behaviors	No leisure-time physical activity among adults aged >=18 years	%	Crude prevalence	10.2	NA	NA	9.1	11.8	4044	POINT (-122.4305055 37.79724987)	6075013000	UNHBEH	LPA	CrdPrv	Physical Inactivity
CA	California	San Francisco	6075	6075013000	Prevention	Mammography use among women aged 50-74 years	%	Crude prevalence	79.4	NA	NA	76.1	81.9	4044	POINT (-122.4305055 37.79724987)	6075013000	PREVENT	MAMMOUSE	CrdPrv	Mammography
CA	California	San Francisco	6075	6075013000	Health Outcomes	Mental health not good for >=14 days among adults aged >=18 years	%	Crude prevalence	9.4	NA	NA	8.6	11.7	4044	POINT (-122.4305055 37.79724987)	6075013000	HLTHOUT	MHLTH	CrdPrv	Mental Health
CA	California	San Francisco	6075	6075013000	Unhealthy Behaviors	Obesity among adults aged >=18 years	%	Crude prevalence	15.5	NA	NA	14.4	16.5	4044	POINT (-122.4305055 37.79724987)	6075013000	UNHBEH	OBESITY	CrdPrv	Obesity
CA	California	San Francisco	6075	6075013000	Health Outcomes	Physical health not good for >=14 days among adults aged >=18 years	%	Crude prevalence	6.2	NA	NA	5.6	7.5	4044	POINT (-122.4305055 37.79724987)	6075013000	HLTHOUT	PHLTH	CrdPrv	Physical Health
CA	California	San Francisco	6075	6075013000	Unhealthy Behaviors	Sleeping less than 7 hours among adults aged >=18 years	%	Crude prevalence	28.5	NA	NA	27	30.4	4044	POINT (-122.4305055 37.79724987)	6075013000	UNHBEH	SLEEP	CrdPrv	Sleep <7 hours
CA	California	San Francisco	6075	6075013000	Health Outcomes	Stroke among adults aged >=18 years	%	Crude prevalence	1.4	NA	NA	1.3	1.6	4044	POINT (-122.4305055 37.79724987)	6075013000	HLTHOUT	STROKE	CrdPrv	Stroke
CA	California	San Francisco	6075	6075013000	Health Outcomes	All teeth lost among adults aged >=65 years	%	Crude prevalence	3.9	NA	NA	2.6	7.8	4044	POINT (-122.4305055 37.79724987)	6075013000	HLTHOUT	TEETHLOST	CrdPrv	Teeth Loss
CA	California	San Francisco	6075	6075013101	Prevention	Current lack of health insurance among adults aged 18-64 years	%	Crude prevalence	5.4	NA	NA	4.6	6.6	3811	POINT (-122.424753 37.79378077)	6075013101	PREVENT	ACCESS2	CrdPrv	Health Insurance
CA	California	San Francisco	6075	6075013101	Health Outcomes	Arthritis among adults aged >=18 years	%	Crude prevalence	13	NA	NA	12.4	13.7	3811	POINT (-122.424753 37.79378077)	6075013101	HLTHOUT	ARTHRITIS	CrdPrv	Arthritis
CA	California	San Francisco	6075	6075013101	Unhealthy Behaviors	Binge drinking among adults aged >=18 years	%	Crude prevalence	28.1	NA	NA	27.1	29.2	3811	POINT (-122.424753 37.79378077)	6075013101	UNHBEH	BINGE	CrdPrv	Binge Drinking
CA	California	San Francisco	6075	6075013101	Health Outcomes	High blood pressure among adults aged >=18 years	%	Crude prevalence	17.8	NA	NA	17.1	18.6	3811	POINT (-122.424753 37.79378077)	6075013101	HLTHOUT	BPHIGH	CrdPrv	High Blood Pressure
CA	California	San Francisco	6075	6075013101	Prevention	Taking medicine for high blood pressure control among adults aged >=18 years with high blood pressure	%	Crude prevalence	61.4	NA	NA	60.1	62.8	3811	POINT (-122.424753 37.79378077)	6075013101	PREVENT	BPMED	CrdPrv	Taking BP Medication
CA	California	San Francisco	6075	6075013101	Health Outcomes	Cancer (excluding skin cancer) among adults aged >=18 years	%	Crude prevalence	5	NA	NA	4.8	5.2	3811	POINT (-122.424753 37.79378077)	6075013101	HLTHOUT	CANCER	CrdPrv	Cancer (except skin)
CA	California	San Francisco	6075	6075013101	Health Outcomes	Current asthma among adults aged >=18 years	%	Crude prevalence	7.7	NA	NA	7.4	8	3811	POINT (-122.424753 37.79378077)	6075013101	HLTHOUT	CASTHMA	CrdPrv	Current Asthma
CA	California	San Francisco	6075	6075013101	Prevention	Cervical cancer screening among adult women aged 21-65 years	%	Crude prevalence	88.9	NA	NA	87.4	90.1	3811	POINT (-122.424753 37.79378077)	6075013101	PREVENT	CERVICAL	CrdPrv	Cervical Cancer Screening
CA	California	San Francisco	6075	6075013101	Health Outcomes	Coronary heart disease among adults aged >=18 years	%	Crude prevalence	2.7	NA	NA	2.5	2.9	3811	POINT (-122.424753 37.79378077)	6075013101	HLTHOUT	CHD	CrdPrv	Coronary Heart Disease
CA	California	San Francisco	6075	6075013101	Prevention	Visits to doctor for routine checkup within the past year among adults aged >=18 years	%	Crude prevalence	68.1	NA	NA	67.4	69	3811	POINT (-122.424753 37.79378077)	6075013101	PREVENT	CHECKUP	CrdPrv	Annual Checkup
CA	California	San Francisco	6075	6075013101	Prevention	Cholesterol screening among adults aged >=18 years	%	Crude prevalence	86.2	NA	NA	84.9	87.1	3811	POINT (-122.424753 37.79378077)	6075013101	PREVENT	CHOLSCREEN	CrdPrv	Cholesterol Screening
CA	California	San Francisco	6075	6075013101	Prevention	Fecal occult blood test, sigmoidoscopy, or colonoscopy among adults aged 50-75 years	%	Crude prevalence	77.3	NA	NA	75	78.9	3811	POINT (-122.424753 37.79378077)	6075013101	PREVENT	COLON_SCREEN	CrdPrv	Colorectal Cancer Screening
CA	California	San Francisco	6075	6075013101	Health Outcomes	Chronic obstructive pulmonary disease among adults aged >=18 years	%	Crude prevalence	2.4	NA	NA	2.1	2.7	3811	POINT (-122.424753 37.79378077)	6075013101	HLTHOUT	COPD	CrdPrv	COPD
CA	California	San Francisco	6075	6075013101	Prevention	Older adult men aged >=65 years who are up to date on a core set of clinical preventive services: Flu shot past year, PPV shot ever, Colorectal cancer screening	%	Crude prevalence	38.1	NA	NA	33.3	43.3	3811	POINT (-122.424753 37.79378077)	6075013101	PREVENT	COREM	CrdPrv	Core preventive services for older men
CA	California	San Francisco	6075	6075013101	Prevention	Older adult women aged >=65 years who are up to date on a core set of clinical preventive services: Flu shot past year, PPV shot ever, Colorectal cancer screening, and Mammogram past 2 years	%	Crude prevalence	36.2	NA	NA	31.6	40.9	3811	POINT (-122.424753 37.79378077)	6075013101	PREVENT	COREW	CrdPrv	Core preventive services for older women
CA	California	San Francisco	6075	6075013101	Unhealthy Behaviors	Current smoking among adults aged >=18 years	%	Crude prevalence	8.1	NA	NA	6.7	10.5	3811	POINT (-122.424753 37.79378077)	6075013101	UNHBEH	CSMOKING	CrdPrv	Current Smoking
CA	California	San Francisco	6075	6075013101	Prevention	Visits to dentist or dental clinic among adults aged >=18 years	%	Crude prevalence	78.9	NA	NA	76.2	80.8	3811	POINT (-122.424753 37.79378077)	6075013101	PREVENT	DENTAL	CrdPrv	Dental Visit
CA	California	San Francisco	6075	6075013101	Health Outcomes	Diagnosed diabetes among adults aged >=18 years	%	Crude prevalence	4.4	NA	NA	4.2	4.8	3811	POINT (-122.424753 37.79378077)	6075013101	HLTHOUT	DIABETES	CrdPrv	Diabetes
CA	California	San Francisco	6075	6075013101	Health Outcomes	High cholesterol among adults aged >=18 years who have been screened in the past 5 years	%	Crude prevalence	23.5	NA	NA	22.9	24.1	3811	POINT (-122.424753 37.79378077)	6075013101	HLTHOUT	HIGHCHOL	CrdPrv	High Cholesterol
CA	California	San Francisco	6075	6075013101	Health Outcomes	Chronic kidney disease among adults aged >=18 years	%	Crude prevalence	1.6	NA	NA	1.5	1.7	3811	POINT (-122.424753 37.79378077)	6075013101	HLTHOUT	KIDNEY	CrdPrv	Chronic Kidney Disease
CA	California	San Francisco	6075	6075013101	Unhealthy Behaviors	No leisure-time physical activity among adults aged >=18 years	%	Crude prevalence	10.3	NA	NA	9.3	11.7	3811	POINT (-122.424753 37.79378077)	6075013101	UNHBEH	LPA	CrdPrv	Physical Inactivity
CA	California	San Francisco	6075	6075013101	Prevention	Mammography use among women aged 50-74 years	%	Crude prevalence	79.6	NA	NA	76.9	82	3811	POINT (-122.424753 37.79378077)	6075013101	PREVENT	MAMMOUSE	CrdPrv	Mammography
CA	California	San Francisco	6075	6075013101	Health Outcomes	Mental health not good for >=14 days among adults aged >=18 years	%	Crude prevalence	9.3	NA	NA	8.4	10.8	3811	POINT (-122.424753 37.79378077)	6075013101	HLTHOUT	MHLTH	CrdPrv	Mental Health
CA	California	San Francisco	6075	6075013101	Unhealthy Behaviors	Obesity among adults aged >=18 years	%	Crude prevalence	15.5	NA	NA	14.6	16.3	3811	POINT (-122.424753 37.79378077)	6075013101	UNHBEH	OBESITY	CrdPrv	Obesity
CA	California	San Francisco	6075	6075013101	Health Outcomes	Physical health not good for >=14 days among adults aged >=18 years	%	Crude prevalence	6.2	NA	NA	5.6	7	3811	POINT (-122.424753 37.79378077)	6075013101	HLTHOUT	PHLTH	CrdPrv	Physical Health
CA	California	San Francisco	6075	6075013101	Unhealthy Behaviors	Sleeping less than 7 hours among adults aged >=18 years	%	Crude prevalence	29.5	NA	NA	27.9	31.2	3811	POINT (-122.424753 37.79378077)	6075013101	UNHBEH	SLEEP	CrdPrv	Sleep <7 hours
CA	California	San Francisco	6075	6075013101	Health Outcomes	Stroke among adults aged >=18 years	%	Crude prevalence	1.4	NA	NA	1.2	1.5	3811	POINT (-122.424753 37.79378077)	6075013101	HLTHOUT	STROKE	CrdPrv	Stroke
CA	California	San Francisco	6075	6075013101	Health Outcomes	All teeth lost among adults aged >=65 years	%	Crude prevalence	3.7	NA	NA	2.6	5.9	3811	POINT (-122.424753 37.79378077)	6075013101	HLTHOUT	TEETHLOST	CrdPrv	Teeth Loss
CA	California	San Francisco	6075	6075013102	Prevention	Current lack of health insurance among adults aged 18-64 years	%	Crude prevalence	5	NA	NA	4.3	6.4	2625	POINT (-122.4274441 37.79261407)	6075013102	PREVENT	ACCESS2	CrdPrv	Health Insurance
CA	California	San Francisco	6075	6075013102	Health Outcomes	Arthritis among adults aged >=18 years	%	Crude prevalence	15.9	NA	NA	15.2	16.7	2625	POINT (-122.4274441 37.79261407)	6075013102	HLTHOUT	ARTHRITIS	CrdPrv	Arthritis
CA	California	San Francisco	6075	6075013102	Unhealthy Behaviors	Binge drinking among adults aged >=18 years	%	Crude prevalence	26.1	NA	NA	25.2	27	2625	POINT (-122.4274441 37.79261407)	6075013102	UNHBEH	BINGE	CrdPrv	Binge Drinking
CA	California	San Francisco	6075	6075013102	Health Outcomes	High blood pressure among adults aged >=18 years	%	Crude prevalence	20.5	NA	NA	19.8	21.4	2625	POINT (-122.4274441 37.79261407)	6075013102	HLTHOUT	BPHIGH	CrdPrv	High Blood Pressure
CA	California	San Francisco	6075	6075013102	Prevention	Taking medicine for high blood pressure control among adults aged >=18 years with high blood pressure	%	Crude prevalence	66.8	NA	NA	65.4	68.1	2625	POINT (-122.4274441 37.79261407)	6075013102	PREVENT	BPMED	CrdPrv	Taking BP Medication
CA	California	San Francisco	6075	6075013102	Health Outcomes	Cancer (excluding skin cancer) among adults aged >=18 years	%	Crude prevalence	6.3	NA	NA	6	6.5	2625	POINT (-122.4274441 37.79261407)	6075013102	HLTHOUT	CANCER	CrdPrv	Cancer (except skin)
CA	California	San Francisco	6075	6075013102	Health Outcomes	Current asthma among adults aged >=18 years	%	Crude prevalence	7.8	NA	NA	7.5	8.3	2625	POINT (-122.4274441 37.79261407)	6075013102	HLTHOUT	CASTHMA	CrdPrv	Current Asthma
CA	California	San Francisco	6075	6075013102	Prevention	Cervical cancer screening among adult women aged 21-65 years	%	Crude prevalence	89	NA	NA	87.4	90.1	2625	POINT (-122.4274441 37.79261407)	6075013102	PREVENT	CERVICAL	CrdPrv	Cervical Cancer Screening
CA	California	San Francisco	6075	6075013102	Health Outcomes	Coronary heart disease among adults aged >=18 years	%	Crude prevalence	3.5	NA	NA	3.2	3.9	2625	POINT (-122.4274441 37.79261407)	6075013102	HLTHOUT	CHD	CrdPrv	Coronary Heart Disease
CA	California	San Francisco	6075	6075013102	Prevention	Visits to doctor for routine checkup within the past year among adults aged >=18 years	%	Crude prevalence	70.5	NA	NA	69.7	71.2	2625	POINT (-122.4274441 37.79261407)	6075013102	PREVENT	CHECKUP	CrdPrv	Annual Checkup
CA	California	San Francisco	6075	6075013102	Prevention	Cholesterol screening among adults aged >=18 years	%	Crude prevalence	88.1	NA	NA	87.1	88.8	2625	POINT (-122.4274441 37.79261407)	6075013102	PREVENT	CHOLSCREEN	CrdPrv	Cholesterol Screening
CA	California	San Francisco	6075	6075013102	Prevention	Fecal occult blood test, sigmoidoscopy, or colonoscopy among adults aged 50-75 years	%	Crude prevalence	77.9	NA	NA	75.9	79.7	2625	POINT (-122.4274441 37.79261407)	6075013102	PREVENT	COLON_SCREEN	CrdPrv	Colorectal Cancer Screening
CA	California	San Francisco	6075	6075013102	Health Outcomes	Chronic obstructive pulmonary disease among adults aged >=18 years	%	Crude prevalence	2.8	NA	NA	2.4	3.3	2625	POINT (-122.4274441 37.79261407)	6075013102	HLTHOUT	COPD	CrdPrv	COPD
CA	California	San Francisco	6075	6075013102	Prevention	Older adult men aged >=65 years who are up to date on a core set of clinical preventive services: Flu shot past year, PPV shot ever, Colorectal cancer screening	%	Crude prevalence	38.9	NA	NA	32.8	44	2625	POINT (-122.4274441 37.79261407)	6075013102	PREVENT	COREM	CrdPrv	Core preventive services for older men
CA	California	San Francisco	6075	6075013102	Prevention	Older adult women aged >=65 years who are up to date on a core set of clinical preventive services: Flu shot past year, PPV shot ever, Colorectal cancer screening, and Mammogram past 2 years	%	Crude prevalence	36.1	NA	NA	30.5	41.1	2625	POINT (-122.4274441 37.79261407)	6075013102	PREVENT	COREW	CrdPrv	Core preventive services for older women
CA	California	San Francisco	6075	6075013102	Unhealthy Behaviors	Current smoking among adults aged >=18 years	%	Crude prevalence	7.8	NA	NA	6.3	9.7	2625	POINT (-122.4274441 37.79261407)	6075013102	UNHBEH	CSMOKING	CrdPrv	Current Smoking
CA	California	San Francisco	6075	6075013102	Prevention	Visits to dentist or dental clinic among adults aged >=18 years	%	Crude prevalence	79.8	NA	NA	77.2	81.7	2625	POINT (-122.4274441 37.79261407)	6075013102	PREVENT	DENTAL	CrdPrv	Dental Visit
CA	California	San Francisco	6075	6075013102	Health Outcomes	Diagnosed diabetes among adults aged >=18 years	%	Crude prevalence	5.2	NA	NA	4.9	5.7	2625	POINT (-122.4274441 37.79261407)	6075013102	HLTHOUT	DIABETES	CrdPrv	Diabetes
CA	California	San Francisco	6075	6075013102	Health Outcomes	High cholesterol among adults aged >=18 years who have been screened in the past 5 years	%	Crude prevalence	26.4	NA	NA	25.8	27.1	2625	POINT (-122.4274441 37.79261407)	6075013102	HLTHOUT	HIGHCHOL	CrdPrv	High Cholesterol
CA	California	San Francisco	6075	6075013102	Health Outcomes	Chronic kidney disease among adults aged >=18 years	%	Crude prevalence	1.9	NA	NA	1.8	2	2625	POINT (-122.4274441 37.79261407)	6075013102	HLTHOUT	KIDNEY	CrdPrv	Chronic Kidney Disease
CA	California	San Francisco	6075	6075013102	Unhealthy Behaviors	No leisure-time physical activity among adults aged >=18 years	%	Crude prevalence	10.7	NA	NA	9.6	11.8	2625	POINT (-122.4274441 37.79261407)	6075013102	UNHBEH	LPA	CrdPrv	Physical Inactivity
CA	California	San Francisco	6075	6075013102	Prevention	Mammography use among women aged 50-74 years	%	Crude prevalence	78.8	NA	NA	75.5	81.4	2625	POINT (-122.4274441 37.79261407)	6075013102	PREVENT	MAMMOUSE	CrdPrv	Mammography
CA	California	San Francisco	6075	6075013102	Health Outcomes	Mental health not good for >=14 days among adults aged >=18 years	%	Crude prevalence	9.1	NA	NA	8.1	10.2	2625	POINT (-122.4274441 37.79261407)	6075013102	HLTHOUT	MHLTH	CrdPrv	Mental Health
CA	California	San Francisco	6075	6075013102	Unhealthy Behaviors	Obesity among adults aged >=18 years	%	Crude prevalence	15.6	NA	NA	14.7	16.6	2625	POINT (-122.4274441 37.79261407)	6075013102	UNHBEH	OBESITY	CrdPrv	Obesity
CA	California	San Francisco	6075	6075013102	Health Outcomes	Physical health not good for >=14 days among adults aged >=18 years	%	Crude prevalence	6.8	NA	NA	6	7.5	2625	POINT (-122.4274441 37.79261407)	6075013102	HLTHOUT	PHLTH	CrdPrv	Physical Health
CA	California	San Francisco	6075	6075013102	Unhealthy Behaviors	Sleeping less than 7 hours among adults aged >=18 years	%	Crude prevalence	28.8	NA	NA	27.3	30.4	2625	POINT (-122.4274441 37.79261407)	6075013102	UNHBEH	SLEEP	CrdPrv	Sleep <7 hours
CA	California	San Francisco	6075	6075013102	Health Outcomes	Stroke among adults aged >=18 years	%	Crude prevalence	1.7	NA	NA	1.5	1.9	2625	POINT (-122.4274441 37.79261407)	6075013102	HLTHOUT	STROKE	CrdPrv	Stroke
CA	California	San Francisco	6075	6075013102	Health Outcomes	All teeth lost among adults aged >=65 years	%	Crude prevalence	3.9	NA	NA	2.6	6.7	2625	POINT (-122.4274441 37.79261407)	6075013102	HLTHOUT	TEETHLOST	CrdPrv	Teeth Loss
CA	California	San Francisco	6075	6075013200	Prevention	Current lack of health insurance among adults aged 18-64 years	%	Crude prevalence	4.1	NA	NA	3.8	4.5	4162	POINT (-122.4387637 37.79367748)	6075013200	PREVENT	ACCESS2	CrdPrv	Health Insurance
CA	California	San Francisco	6075	6075013200	Health Outcomes	Arthritis among adults aged >=18 years	%	Crude prevalence	16.7	NA	NA	16.2	17.3	4162	POINT (-122.4387637 37.79367748)	6075013200	HLTHOUT	ARTHRITIS	CrdPrv	Arthritis
CA	California	San Francisco	6075	6075013200	Unhealthy Behaviors	Binge drinking among adults aged >=18 years	%	Crude prevalence	25.7	NA	NA	25	26.5	4162	POINT (-122.4387637 37.79367748)	6075013200	UNHBEH	BINGE	CrdPrv	Binge Drinking
CA	California	San Francisco	6075	6075013200	Health Outcomes	High blood pressure among adults aged >=18 years	%	Crude prevalence	22.1	NA	NA	21.5	22.8	4162	POINT (-122.4387637 37.79367748)	6075013200	HLTHOUT	BPHIGH	CrdPrv	High Blood Pressure
CA	California	San Francisco	6075	6075013200	Prevention	Taking medicine for high blood pressure control among adults aged >=18 years with high blood pressure	%	Crude prevalence	68.6	NA	NA	67.6	69.6	4162	POINT (-122.4387637 37.79367748)	6075013200	PREVENT	BPMED	CrdPrv	Taking BP Medication
CA	California	San Francisco	6075	6075013200	Health Outcomes	Cancer (excluding skin cancer) among adults aged >=18 years	%	Crude prevalence	7	NA	NA	6.7	7.2	4162	POINT (-122.4387637 37.79367748)	6075013200	HLTHOUT	CANCER	CrdPrv	Cancer (except skin)
CA	California	San Francisco	6075	6075013200	Health Outcomes	Current asthma among adults aged >=18 years	%	Crude prevalence	7.4	NA	NA	7.2	7.6	4162	POINT (-122.4387637 37.79367748)	6075013200	HLTHOUT	CASTHMA	CrdPrv	Current Asthma
CA	California	San Francisco	6075	6075013200	Prevention	Cervical cancer screening among adult women aged 21-65 years	%	Crude prevalence	90.6	NA	NA	89.9	91.2	4162	POINT (-122.4387637 37.79367748)	6075013200	PREVENT	CERVICAL	CrdPrv	Cervical Cancer Screening
CA	California	San Francisco	6075	6075013200	Health Outcomes	Coronary heart disease among adults aged >=18 years	%	Crude prevalence	3.6	NA	NA	3.4	3.9	4162	POINT (-122.4387637 37.79367748)	6075013200	HLTHOUT	CHD	CrdPrv	Coronary Heart Disease
CA	California	San Francisco	6075	6075013200	Prevention	Visits to doctor for routine checkup within the past year among adults aged >=18 years	%	Crude prevalence	71.8	NA	NA	71.3	72.5	4162	POINT (-122.4387637 37.79367748)	6075013200	PREVENT	CHECKUP	CrdPrv	Annual Checkup
CA	California	San Francisco	6075	6075013200	Prevention	Cholesterol screening among adults aged >=18 years	%	Crude prevalence	89.5	NA	NA	88.8	90	4162	POINT (-122.4387637 37.79367748)	6075013200	PREVENT	CHOLSCREEN	CrdPrv	Cholesterol Screening
CA	California	San Francisco	6075	6075013200	Prevention	Fecal occult blood test, sigmoidoscopy, or colonoscopy among adults aged 50-75 years	%	Crude prevalence	78.8	NA	NA	77.6	80	4162	POINT (-122.4387637 37.79367748)	6075013200	PREVENT	COLON_SCREEN	CrdPrv	Colorectal Cancer Screening
CA	California	San Francisco	6075	6075013200	Health Outcomes	Chronic obstructive pulmonary disease among adults aged >=18 years	%	Crude prevalence	2.7	NA	NA	2.5	2.9	4162	POINT (-122.4387637 37.79367748)	6075013200	HLTHOUT	COPD	CrdPrv	COPD
CA	California	San Francisco	6075	6075013200	Prevention	Older adult men aged >=65 years who are up to date on a core set of clinical preventive services: Flu shot past year, PPV shot ever, Colorectal cancer screening	%	Crude prevalence	40.3	NA	NA	36.4	44.2	4162	POINT (-122.4387637 37.79367748)	6075013200	PREVENT	COREM	CrdPrv	Core preventive services for older men
CA	California	San Francisco	6075	6075013200	Prevention	Older adult women aged >=65 years who are up to date on a core set of clinical preventive services: Flu shot past year, PPV shot ever, Colorectal cancer screening, and Mammogram past 2 years	%	Crude prevalence	37.9	NA	NA	34.8	41.4	4162	POINT (-122.4387637 37.79367748)	6075013200	PREVENT	COREW	CrdPrv	Core preventive services for older women
CA	California	San Francisco	6075	6075013200	Unhealthy Behaviors	Current smoking among adults aged >=18 years	%	Crude prevalence	6.5	NA	NA	5.9	7.4	4162	POINT (-122.4387637 37.79367748)	6075013200	UNHBEH	CSMOKING	CrdPrv	Current Smoking
CA	California	San Francisco	6075	6075013200	Prevention	Visits to dentist or dental clinic among adults aged >=18 years	%	Crude prevalence	82.5	NA	NA	81.4	83.5	4162	POINT (-122.4387637 37.79367748)	6075013200	PREVENT	DENTAL	CrdPrv	Dental Visit
CA	California	San Francisco	6075	6075013200	Health Outcomes	Diagnosed diabetes among adults aged >=18 years	%	Crude prevalence	5.4	NA	NA	5.1	5.6	4162	POINT (-122.4387637 37.79367748)	6075013200	HLTHOUT	DIABETES	CrdPrv	Diabetes
CA	California	San Francisco	6075	6075013200	Health Outcomes	High cholesterol among adults aged >=18 years who have been screened in the past 5 years	%	Crude prevalence	28.3	NA	NA	27.7	28.8	4162	POINT (-122.4387637 37.79367748)	6075013200	HLTHOUT	HIGHCHOL	CrdPrv	High Cholesterol
CA	California	San Francisco	6075	6075013200	Health Outcomes	Chronic kidney disease among adults aged >=18 years	%	Crude prevalence	1.9	NA	NA	1.8	2	4162	POINT (-122.4387637 37.79367748)	6075013200	HLTHOUT	KIDNEY	CrdPrv	Chronic Kidney Disease
CA	California	San Francisco	6075	6075013200	Unhealthy Behaviors	No leisure-time physical activity among adults aged >=18 years	%	Crude prevalence	9.7	NA	NA	9.2	10.2	4162	POINT (-122.4387637 37.79367748)	6075013200	UNHBEH	LPA	CrdPrv	Physical Inactivity
CA	California	San Francisco	6075	6075013200	Prevention	Mammography use among women aged 50-74 years	%	Crude prevalence	79.9	NA	NA	77.9	81.7	4162	POINT (-122.4387637 37.79367748)	6075013200	PREVENT	MAMMOUSE	CrdPrv	Mammography
CA	California	San Francisco	6075	6075013200	Health Outcomes	Mental health not good for >=14 days among adults aged >=18 years	%	Crude prevalence	7.9	NA	NA	7.4	8.5	4162	POINT (-122.4387637 37.79367748)	6075013200	HLTHOUT	MHLTH	CrdPrv	Mental Health
CA	California	San Francisco	6075	6075013200	Unhealthy Behaviors	Obesity among adults aged >=18 years	%	Crude prevalence	15.3	NA	NA	14.7	15.9	4162	POINT (-122.4387637 37.79367748)	6075013200	UNHBEH	OBESITY	CrdPrv	Obesity
CA	California	San Francisco	6075	6075013200	Health Outcomes	Physical health not good for >=14 days among adults aged >=18 years	%	Crude prevalence	6.4	NA	NA	5.9	6.8	4162	POINT (-122.4387637 37.79367748)	6075013200	HLTHOUT	PHLTH	CrdPrv	Physical Health
CA	California	San Francisco	6075	6075013200	Unhealthy Behaviors	Sleeping less than 7 hours among adults aged >=18 years	%	Crude prevalence	27.4	NA	NA	26.2	28.5	4162	POINT (-122.4387637 37.79367748)	6075013200	UNHBEH	SLEEP	CrdPrv	Sleep <7 hours
CA	California	San Francisco	6075	6075013200	Health Outcomes	Stroke among adults aged >=18 years	%	Crude prevalence	1.7	NA	NA	1.6	1.8	4162	POINT (-122.4387637 37.79367748)	6075013200	HLTHOUT	STROKE	CrdPrv	Stroke
CA	California	San Francisco	6075	6075013200	Health Outcomes	All teeth lost among adults aged >=65 years	%	Crude prevalence	2.9	NA	NA	2.4	3.9	4162	POINT (-122.4387637 37.79367748)	6075013200	HLTHOUT	TEETHLOST	CrdPrv	Teeth Loss
CA	California	San Francisco	6075	6075013300	Prevention	Current lack of health insurance among adults aged 18-64 years	%	Crude prevalence	5.8	NA	NA	4.8	7.2	4232	POINT (-122.4524567 37.78873195)	6075013300	PREVENT	ACCESS2	CrdPrv	Health Insurance
CA	California	San Francisco	6075	6075013300	Health Outcomes	Arthritis among adults aged >=18 years	%	Crude prevalence	22	NA	NA	20.8	23.4	4232	POINT (-122.4524567 37.78873195)	6075013300	HLTHOUT	ARTHRITIS	CrdPrv	Arthritis
CA	California	San Francisco	6075	6075013300	Unhealthy Behaviors	Binge drinking among adults aged >=18 years	%	Crude prevalence	21.9	NA	NA	21.4	22.6	4232	POINT (-122.4524567 37.78873195)	6075013300	UNHBEH	BINGE	CrdPrv	Binge Drinking
CA	California	San Francisco	6075	6075013300	Health Outcomes	High blood pressure among adults aged >=18 years	%	Crude prevalence	27.7	NA	NA	26.6	28.9	4232	POINT (-122.4524567 37.78873195)	6075013300	HLTHOUT	BPHIGH	CrdPrv	High Blood Pressure
CA	California	San Francisco	6075	6075013300	Prevention	Taking medicine for high blood pressure control among adults aged >=18 years with high blood pressure	%	Crude prevalence	73.7	NA	NA	72.5	74.8	4232	POINT (-122.4524567 37.78873195)	6075013300	PREVENT	BPMED	CrdPrv	Taking BP Medication
CA	California	San Francisco	6075	6075013300	Health Outcomes	Cancer (excluding skin cancer) among adults aged >=18 years	%	Crude prevalence	8.4	NA	NA	8	8.8	4232	POINT (-122.4524567 37.78873195)	6075013300	HLTHOUT	CANCER	CrdPrv	Cancer (except skin)
CA	California	San Francisco	6075	6075013300	Health Outcomes	Current asthma among adults aged >=18 years	%	Crude prevalence	8.2	NA	NA	7.8	8.7	4232	POINT (-122.4524567 37.78873195)	6075013300	HLTHOUT	CASTHMA	CrdPrv	Current Asthma
CA	California	San Francisco	6075	6075013300	Prevention	Cervical cancer screening among adult women aged 21-65 years	%	Crude prevalence	88.9	NA	NA	87.3	90.1	4232	POINT (-122.4524567 37.78873195)	6075013300	PREVENT	CERVICAL	CrdPrv	Cervical Cancer Screening
CA	California	San Francisco	6075	6075013300	Health Outcomes	Coronary heart disease among adults aged >=18 years	%	Crude prevalence	5.4	NA	NA	4.9	6	4232	POINT (-122.4524567 37.78873195)	6075013300	HLTHOUT	CHD	CrdPrv	Coronary Heart Disease
CA	California	San Francisco	6075	6075013300	Prevention	Visits to doctor for routine checkup within the past year among adults aged >=18 years	%	Crude prevalence	74.2	NA	NA	73.6	74.8	4232	POINT (-122.4524567 37.78873195)	6075013300	PREVENT	CHECKUP	CrdPrv	Annual Checkup
CA	California	San Francisco	6075	6075013300	Prevention	Cholesterol screening among adults aged >=18 years	%	Crude prevalence	89.7	NA	NA	88.7	90.4	4232	POINT (-122.4524567 37.78873195)	6075013300	PREVENT	CHOLSCREEN	CrdPrv	Cholesterol Screening
CA	California	San Francisco	6075	6075013300	Prevention	Fecal occult blood test, sigmoidoscopy, or colonoscopy among adults aged 50-75 years	%	Crude prevalence	75.7	NA	NA	73	78	4232	POINT (-122.4524567 37.78873195)	6075013300	PREVENT	COLON_SCREEN	CrdPrv	Colorectal Cancer Screening
CA	California	San Francisco	6075	6075013300	Health Outcomes	Chronic obstructive pulmonary disease among adults aged >=18 years	%	Crude prevalence	4.3	NA	NA	3.6	5.2	4232	POINT (-122.4524567 37.78873195)	6075013300	HLTHOUT	COPD	CrdPrv	COPD
CA	California	San Francisco	6075	6075013300	Prevention	Older adult men aged >=65 years who are up to date on a core set of clinical preventive services: Flu shot past year, PPV shot ever, Colorectal cancer screening	%	Crude prevalence	36.6	NA	NA	30.9	41.7	4232	POINT (-122.4524567 37.78873195)	6075013300	PREVENT	COREM	CrdPrv	Core preventive services for older men
CA	California	San Francisco	6075	6075013300	Prevention	Older adult women aged >=65 years who are up to date on a core set of clinical preventive services: Flu shot past year, PPV shot ever, Colorectal cancer screening, and Mammogram past 2 years	%	Crude prevalence	32.9	NA	NA	28.2	37.7	4232	POINT (-122.4524567 37.78873195)	6075013300	PREVENT	COREW	CrdPrv	Core preventive services for older women
CA	California	San Francisco	6075	6075013300	Unhealthy Behaviors	Current smoking among adults aged >=18 years	%	Crude prevalence	9.1	NA	NA	7.4	11	4232	POINT (-122.4524567 37.78873195)	6075013300	UNHBEH	CSMOKING	CrdPrv	Current Smoking
CA	California	San Francisco	6075	6075013300	Prevention	Visits to dentist or dental clinic among adults aged >=18 years	%	Crude prevalence	77	NA	NA	74.5	79.2	4232	POINT (-122.4524567 37.78873195)	6075013300	PREVENT	DENTAL	CrdPrv	Dental Visit
CA	California	San Francisco	6075	6075013300	Health Outcomes	Diagnosed diabetes among adults aged >=18 years	%	Crude prevalence	7.7	NA	NA	7.1	8.4	4232	POINT (-122.4524567 37.78873195)	6075013300	HLTHOUT	DIABETES	CrdPrv	Diabetes
CA	California	San Francisco	6075	6075013300	Health Outcomes	High cholesterol among adults aged >=18 years who have been screened in the past 5 years	%	Crude prevalence	32.2	NA	NA	31.4	33	4232	POINT (-122.4524567 37.78873195)	6075013300	HLTHOUT	HIGHCHOL	CrdPrv	High Cholesterol
CA	California	San Francisco	6075	6075013300	Health Outcomes	Chronic kidney disease among adults aged >=18 years	%	Crude prevalence	2.7	NA	NA	2.5	2.9	4232	POINT (-122.4524567 37.78873195)	6075013300	HLTHOUT	KIDNEY	CrdPrv	Chronic Kidney Disease
CA	California	San Francisco	6075	6075013300	Unhealthy Behaviors	No leisure-time physical activity among adults aged >=18 years	%	Crude prevalence	14.3	NA	NA	12.6	16.1	4232	POINT (-122.4524567 37.78873195)	6075013300	UNHBEH	LPA	CrdPrv	Physical Inactivity
CA	California	San Francisco	6075	6075013300	Prevention	Mammography use among women aged 50-74 years	%	Crude prevalence	77.7	NA	NA	74.4	80.4	4232	POINT (-122.4524567 37.78873195)	6075013300	PREVENT	MAMMOUSE	CrdPrv	Mammography
CA	California	San Francisco	6075	6075013300	Health Outcomes	Mental health not good for >=14 days among adults aged >=18 years	%	Crude prevalence	9.5	NA	NA	8.5	11.4	4232	POINT (-122.4524567 37.78873195)	6075013300	HLTHOUT	MHLTH	CrdPrv	Mental Health
CA	California	San Francisco	6075	6075013300	Unhealthy Behaviors	Obesity among adults aged >=18 years	%	Crude prevalence	17.2	NA	NA	16.3	18.2	4232	POINT (-122.4524567 37.78873195)	6075013300	UNHBEH	OBESITY	CrdPrv	Obesity
CA	California	San Francisco	6075	6075013300	Health Outcomes	Physical health not good for >=14 days among adults aged >=18 years	%	Crude prevalence	9.2	NA	NA	8	10.8	4232	POINT (-122.4524567 37.78873195)	6075013300	HLTHOUT	PHLTH	CrdPrv	Physical Health
CA	California	San Francisco	6075	6075013300	Unhealthy Behaviors	Sleeping less than 7 hours among adults aged >=18 years	%	Crude prevalence	28.6	NA	NA	26.9	30.8	4232	POINT (-122.4524567 37.78873195)	6075013300	UNHBEH	SLEEP	CrdPrv	Sleep <7 hours
CA	California	San Francisco	6075	6075013300	Health Outcomes	Stroke among adults aged >=18 years	%	Crude prevalence	2.6	NA	NA	2.3	3	4232	POINT (-122.4524567 37.78873195)	6075013300	HLTHOUT	STROKE	CrdPrv	Stroke
CA	California	San Francisco	6075	6075013300	Health Outcomes	All teeth lost among adults aged >=65 years	%	Crude prevalence	5.7	NA	NA	3.4	10.3	4232	POINT (-122.4524567 37.78873195)	6075013300	HLTHOUT	TEETHLOST	CrdPrv	Teeth Loss
CA	California	San Francisco	6075	6075013400	Prevention	Current lack of health insurance among adults aged 18-64 years	%	Crude prevalence	5.3	NA	NA	4.3	7.3	3599	POINT (-122.4408017 37.78985851)	6075013400	PREVENT	ACCESS2	CrdPrv	Health Insurance
CA	California	San Francisco	6075	6075013400	Health Outcomes	Arthritis among adults aged >=18 years	%	Crude prevalence	14.4	NA	NA	13.6	15.3	3599	POINT (-122.4408017 37.78985851)	6075013400	HLTHOUT	ARTHRITIS	CrdPrv	Arthritis
CA	California	San Francisco	6075	6075013400	Unhealthy Behaviors	Binge drinking among adults aged >=18 years	%	Crude prevalence	28.1	NA	NA	26.9	29.1	3599	POINT (-122.4408017 37.78985851)	6075013400	UNHBEH	BINGE	CrdPrv	Binge Drinking
CA	California	San Francisco	6075	6075013400	Health Outcomes	High blood pressure among adults aged >=18 years	%	Crude prevalence	19	NA	NA	18.2	20	3599	POINT (-122.4408017 37.78985851)	6075013400	HLTHOUT	BPHIGH	CrdPrv	High Blood Pressure
CA	California	San Francisco	6075	6075013400	Prevention	Taking medicine for high blood pressure control among adults aged >=18 years with high blood pressure	%	Crude prevalence	63.1	NA	NA	61.6	64.5	3599	POINT (-122.4408017 37.78985851)	6075013400	PREVENT	BPMED	CrdPrv	Taking BP Medication
CA	California	San Francisco	6075	6075013400	Health Outcomes	Cancer (excluding skin cancer) among adults aged >=18 years	%	Crude prevalence	5.5	NA	NA	5.3	5.7	3599	POINT (-122.4408017 37.78985851)	6075013400	HLTHOUT	CANCER	CrdPrv	Cancer (except skin)
CA	California	San Francisco	6075	6075013400	Health Outcomes	Current asthma among adults aged >=18 years	%	Crude prevalence	8	NA	NA	7.6	8.4	3599	POINT (-122.4408017 37.78985851)	6075013400	HLTHOUT	CASTHMA	CrdPrv	Current Asthma
CA	California	San Francisco	6075	6075013400	Prevention	Cervical cancer screening among adult women aged 21-65 years	%	Crude prevalence	89.6	NA	NA	88	91	3599	POINT (-122.4408017 37.78985851)	6075013400	PREVENT	CERVICAL	CrdPrv	Cervical Cancer Screening
CA	California	San Francisco	6075	6075013400	Health Outcomes	Coronary heart disease among adults aged >=18 years	%	Crude prevalence	3	NA	NA	2.8	3.3	3599	POINT (-122.4408017 37.78985851)	6075013400	HLTHOUT	CHD	CrdPrv	Coronary Heart Disease
CA	California	San Francisco	6075	6075013400	Prevention	Visits to doctor for routine checkup within the past year among adults aged >=18 years	%	Crude prevalence	68.8	NA	NA	67.8	69.7	3599	POINT (-122.4408017 37.78985851)	6075013400	PREVENT	CHECKUP	CrdPrv	Annual Checkup
CA	California	San Francisco	6075	6075013400	Prevention	Cholesterol screening among adults aged >=18 years	%	Crude prevalence	86.9	NA	NA	85.2	88	3599	POINT (-122.4408017 37.78985851)	6075013400	PREVENT	CHOLSCREEN	CrdPrv	Cholesterol Screening
CA	California	San Francisco	6075	6075013400	Prevention	Fecal occult blood test, sigmoidoscopy, or colonoscopy among adults aged 50-75 years	%	Crude prevalence	76.8	NA	NA	74	79	3599	POINT (-122.4408017 37.78985851)	6075013400	PREVENT	COLON_SCREEN	CrdPrv	Colorectal Cancer Screening
CA	California	San Francisco	6075	6075013400	Health Outcomes	Chronic obstructive pulmonary disease among adults aged >=18 years	%	Crude prevalence	2.7	NA	NA	2.3	3.2	3599	POINT (-122.4408017 37.78985851)	6075013400	HLTHOUT	COPD	CrdPrv	COPD
CA	California	San Francisco	6075	6075013400	Prevention	Older adult men aged >=65 years who are up to date on a core set of clinical preventive services: Flu shot past year, PPV shot ever, Colorectal cancer screening	%	Crude prevalence	38.2	NA	NA	32.6	43.3	3599	POINT (-122.4408017 37.78985851)	6075013400	PREVENT	COREM	CrdPrv	Core preventive services for older men
CA	California	San Francisco	6075	6075013400	Prevention	Older adult women aged >=65 years who are up to date on a core set of clinical preventive services: Flu shot past year, PPV shot ever, Colorectal cancer screening, and Mammogram past 2 years	%	Crude prevalence	35.4	NA	NA	30.2	40	3599	POINT (-122.4408017 37.78985851)	6075013400	PREVENT	COREW	CrdPrv	Core preventive services for older women
CA	California	San Francisco	6075	6075013400	Unhealthy Behaviors	Current smoking among adults aged >=18 years	%	Crude prevalence	8.7	NA	NA	6.8	11.5	3599	POINT (-122.4408017 37.78985851)	6075013400	UNHBEH	CSMOKING	CrdPrv	Current Smoking
CA	California	San Francisco	6075	6075013400	Prevention	Visits to dentist or dental clinic among adults aged >=18 years	%	Crude prevalence	79.1	NA	NA	75.3	81.6	3599	POINT (-122.4408017 37.78985851)	6075013400	PREVENT	DENTAL	CrdPrv	Dental Visit
CA	California	San Francisco	6075	6075013400	Health Outcomes	Diagnosed diabetes among adults aged >=18 years	%	Crude prevalence	4.8	NA	NA	4.4	5.2	3599	POINT (-122.4408017 37.78985851)	6075013400	HLTHOUT	DIABETES	CrdPrv	Diabetes
CA	California	San Francisco	6075	6075013400	Health Outcomes	High cholesterol among adults aged >=18 years who have been screened in the past 5 years	%	Crude prevalence	24.8	NA	NA	24.1	25.6	3599	POINT (-122.4408017 37.78985851)	6075013400	HLTHOUT	HIGHCHOL	CrdPrv	High Cholesterol
CA	California	San Francisco	6075	6075013400	Health Outcomes	Chronic kidney disease among adults aged >=18 years	%	Crude prevalence	1.7	NA	NA	1.6	1.8	3599	POINT (-122.4408017 37.78985851)	6075013400	HLTHOUT	KIDNEY	CrdPrv	Chronic Kidney Disease
CA	California	San Francisco	6075	6075013400	Unhealthy Behaviors	No leisure-time physical activity among adults aged >=18 years	%	Crude prevalence	10.7	NA	NA	9.5	12.4	3599	POINT (-122.4408017 37.78985851)	6075013400	UNHBEH	LPA	CrdPrv	Physical Inactivity
CA	California	San Francisco	6075	6075013400	Prevention	Mammography use among women aged 50-74 years	%	Crude prevalence	79.2	NA	NA	75.8	81.8	3599	POINT (-122.4408017 37.78985851)	6075013400	PREVENT	MAMMOUSE	CrdPrv	Mammography
CA	California	San Francisco	6075	6075013400	Health Outcomes	Mental health not good for >=14 days among adults aged >=18 years	%	Crude prevalence	9.5	NA	NA	8.6	10.5	3599	POINT (-122.4408017 37.78985851)	6075013400	HLTHOUT	MHLTH	CrdPrv	Mental Health
CA	California	San Francisco	6075	6075013400	Unhealthy Behaviors	Obesity among adults aged >=18 years	%	Crude prevalence	16.3	NA	NA	15.1	17.4	3599	POINT (-122.4408017 37.78985851)	6075013400	UNHBEH	OBESITY	CrdPrv	Obesity
CA	California	San Francisco	6075	6075013400	Health Outcomes	Physical health not good for >=14 days among adults aged >=18 years	%	Crude prevalence	6.6	NA	NA	5.9	7.3	3599	POINT (-122.4408017 37.78985851)	6075013400	HLTHOUT	PHLTH	CrdPrv	Physical Health
CA	California	San Francisco	6075	6075013400	Unhealthy Behaviors	Sleeping less than 7 hours among adults aged >=18 years	%	Crude prevalence	29.3	NA	NA	27.7	30.5	3599	POINT (-122.4408017 37.78985851)	6075013400	UNHBEH	SLEEP	CrdPrv	Sleep <7 hours
CA	California	San Francisco	6075	6075013400	Health Outcomes	Stroke among adults aged >=18 years	%	Crude prevalence	1.5	NA	NA	1.4	1.7	3599	POINT (-122.4408017 37.78985851)	6075013400	HLTHOUT	STROKE	CrdPrv	Stroke
CA	California	San Francisco	6075	6075013400	Health Outcomes	All teeth lost among adults aged >=65 years	%	Crude prevalence	4	NA	NA	2.6	6.8	3599	POINT (-122.4408017 37.78985851)	6075013400	HLTHOUT	TEETHLOST	CrdPrv	Teeth Loss
CA	California	San Francisco	6075	6075013500	Prevention	Current lack of health insurance among adults aged 18-64 years	%	Crude prevalence	6	NA	NA	4.8	7.8	2556	POINT (-122.4325594 37.79090504)	6075013500	PREVENT	ACCESS2	CrdPrv	Health Insurance
CA	California	San Francisco	6075	6075013500	Health Outcomes	Arthritis among adults aged >=18 years	%	Crude prevalence	15.3	NA	NA	14.5	16.1	2556	POINT (-122.4325594 37.79090504)	6075013500	HLTHOUT	ARTHRITIS	CrdPrv	Arthritis
CA	California	San Francisco	6075	6075013500	Unhealthy Behaviors	Binge drinking among adults aged >=18 years	%	Crude prevalence	26.4	NA	NA	25.5	27.2	2556	POINT (-122.4325594 37.79090504)	6075013500	UNHBEH	BINGE	CrdPrv	Binge Drinking
CA	California	San Francisco	6075	6075013500	Health Outcomes	High blood pressure among adults aged >=18 years	%	Crude prevalence	20.4	NA	NA	19.7	21.4	2556	POINT (-122.4325594 37.79090504)	6075013500	HLTHOUT	BPHIGH	CrdPrv	High Blood Pressure
CA	California	San Francisco	6075	6075013500	Prevention	Taking medicine for high blood pressure control among adults aged >=18 years with high blood pressure	%	Crude prevalence	65.4	NA	NA	63.9	66.7	2556	POINT (-122.4325594 37.79090504)	6075013500	PREVENT	BPMED	CrdPrv	Taking BP Medication
CA	California	San Francisco	6075	6075013500	Health Outcomes	Cancer (excluding skin cancer) among adults aged >=18 years	%	Crude prevalence	5.7	NA	NA	5.5	5.9	2556	POINT (-122.4325594 37.79090504)	6075013500	HLTHOUT	CANCER	CrdPrv	Cancer (except skin)
CA	California	San Francisco	6075	6075013500	Health Outcomes	Current asthma among adults aged >=18 years	%	Crude prevalence	8	NA	NA	7.6	8.5	2556	POINT (-122.4325594 37.79090504)	6075013500	HLTHOUT	CASTHMA	CrdPrv	Current Asthma
CA	California	San Francisco	6075	6075013500	Prevention	Cervical cancer screening among adult women aged 21-65 years	%	Crude prevalence	89	NA	NA	87.2	90.5	2556	POINT (-122.4325594 37.79090504)	6075013500	PREVENT	CERVICAL	CrdPrv	Cervical Cancer Screening
CA	California	San Francisco	6075	6075013500	Health Outcomes	Coronary heart disease among adults aged >=18 years	%	Crude prevalence	3.4	NA	NA	3.1	3.7	2556	POINT (-122.4325594 37.79090504)	6075013500	HLTHOUT	CHD	CrdPrv	Coronary Heart Disease
CA	California	San Francisco	6075	6075013500	Prevention	Visits to doctor for routine checkup within the past year among adults aged >=18 years	%	Crude prevalence	69.5	NA	NA	68.4	70.4	2556	POINT (-122.4325594 37.79090504)	6075013500	PREVENT	CHECKUP	CrdPrv	Annual Checkup
CA	California	San Francisco	6075	6075013500	Prevention	Cholesterol screening among adults aged >=18 years	%	Crude prevalence	87	NA	NA	85.4	88.1	2556	POINT (-122.4325594 37.79090504)	6075013500	PREVENT	CHOLSCREEN	CrdPrv	Cholesterol Screening
CA	California	San Francisco	6075	6075013500	Prevention	Fecal occult blood test, sigmoidoscopy, or colonoscopy among adults aged 50-75 years	%	Crude prevalence	76.4	NA	NA	73.7	78.6	2556	POINT (-122.4325594 37.79090504)	6075013500	PREVENT	COLON_SCREEN	CrdPrv	Colorectal Cancer Screening
CA	California	San Francisco	6075	6075013500	Health Outcomes	Chronic obstructive pulmonary disease among adults aged >=18 years	%	Crude prevalence	3	NA	NA	2.5	3.6	2556	POINT (-122.4325594 37.79090504)	6075013500	HLTHOUT	COPD	CrdPrv	COPD
CA	California	San Francisco	6075	6075013500	Prevention	Older adult men aged >=65 years who are up to date on a core set of clinical preventive services: Flu shot past year, PPV shot ever, Colorectal cancer screening	%	Crude prevalence	37.9	NA	NA	31.7	43.7	2556	POINT (-122.4325594 37.79090504)	6075013500	PREVENT	COREM	CrdPrv	Core preventive services for older men
CA	California	San Francisco	6075	6075013500	Prevention	Older adult women aged >=65 years who are up to date on a core set of clinical preventive services: Flu shot past year, PPV shot ever, Colorectal cancer screening, and Mammogram past 2 years	%	Crude prevalence	35.5	NA	NA	30.8	39.8	2556	POINT (-122.4325594 37.79090504)	6075013500	PREVENT	COREW	CrdPrv	Core preventive services for older women
CA	California	San Francisco	6075	6075013500	Unhealthy Behaviors	Current smoking among adults aged >=18 years	%	Crude prevalence	9.2	NA	NA	7.4	11.8	2556	POINT (-122.4325594 37.79090504)	6075013500	UNHBEH	CSMOKING	CrdPrv	Current Smoking
CA	California	San Francisco	6075	6075013500	Prevention	Visits to dentist or dental clinic among adults aged >=18 years	%	Crude prevalence	77.3	NA	NA	73.6	80.1	2556	POINT (-122.4325594 37.79090504)	6075013500	PREVENT	DENTAL	CrdPrv	Dental Visit
CA	California	San Francisco	6075	6075013500	Health Outcomes	Diagnosed diabetes among adults aged >=18 years	%	Crude prevalence	5.4	NA	NA	5.1	5.9	2556	POINT (-122.4325594 37.79090504)	6075013500	HLTHOUT	DIABETES	CrdPrv	Diabetes
CA	California	San Francisco	6075	6075013500	Health Outcomes	High cholesterol among adults aged >=18 years who have been screened in the past 5 years	%	Crude prevalence	25.9	NA	NA	25.2	26.7	2556	POINT (-122.4325594 37.79090504)	6075013500	HLTHOUT	HIGHCHOL	CrdPrv	High Cholesterol
CA	California	San Francisco	6075	6075013500	Health Outcomes	Chronic kidney disease among adults aged >=18 years	%	Crude prevalence	1.8	NA	NA	1.7	2	2556	POINT (-122.4325594 37.79090504)	6075013500	HLTHOUT	KIDNEY	CrdPrv	Chronic Kidney Disease
CA	California	San Francisco	6075	6075013500	Unhealthy Behaviors	No leisure-time physical activity among adults aged >=18 years	%	Crude prevalence	12	NA	NA	10.7	13.8	2556	POINT (-122.4325594 37.79090504)	6075013500	UNHBEH	LPA	CrdPrv	Physical Inactivity
CA	California	San Francisco	6075	6075013500	Prevention	Mammography use among women aged 50-74 years	%	Crude prevalence	78.3	NA	NA	74.8	81.1	2556	POINT (-122.4325594 37.79090504)	6075013500	PREVENT	MAMMOUSE	CrdPrv	Mammography
CA	California	San Francisco	6075	6075013500	Health Outcomes	Mental health not good for >=14 days among adults aged >=18 years	%	Crude prevalence	9.8	NA	NA	8.7	11.6	2556	POINT (-122.4325594 37.79090504)	6075013500	HLTHOUT	MHLTH	CrdPrv	Mental Health
CA	California	San Francisco	6075	6075013500	Unhealthy Behaviors	Obesity among adults aged >=18 years	%	Crude prevalence	16.3	NA	NA	15.6	17.4	2556	POINT (-122.4325594 37.79090504)	6075013500	UNHBEH	OBESITY	CrdPrv	Obesity
CA	California	San Francisco	6075	6075013500	Health Outcomes	Physical health not good for >=14 days among adults aged >=18 years	%	Crude prevalence	7.3	NA	NA	6.3	8.7	2556	POINT (-122.4325594 37.79090504)	6075013500	HLTHOUT	PHLTH	CrdPrv	Physical Health
CA	California	San Francisco	6075	6075013500	Unhealthy Behaviors	Sleeping less than 7 hours among adults aged >=18 years	%	Crude prevalence	29.8	NA	NA	28.4	31.6	2556	POINT (-122.4325594 37.79090504)	6075013500	UNHBEH	SLEEP	CrdPrv	Sleep <7 hours
CA	California	San Francisco	6075	6075013500	Health Outcomes	Stroke among adults aged >=18 years	%	Crude prevalence	1.7	NA	NA	1.5	1.9	2556	POINT (-122.4325594 37.79090504)	6075013500	HLTHOUT	STROKE	CrdPrv	Stroke
CA	California	San Francisco	6075	6075013500	Health Outcomes	All teeth lost among adults aged >=65 years	%	Crude prevalence	4.7	NA	NA	2.8	8	2556	POINT (-122.4325594 37.79090504)	6075013500	HLTHOUT	TEETHLOST	CrdPrv	Teeth Loss
CA	California	San Francisco	6075	6075015100	Prevention	Current lack of health insurance among adults aged 18-64 years	%	Crude prevalence	6.4	NA	NA	5.4	7.8	2493	POINT (-122.4234022 37.78745689)	6075015100	PREVENT	ACCESS2	CrdPrv	Health Insurance
CA	California	San Francisco	6075	6075015100	Health Outcomes	Arthritis among adults aged >=18 years	%	Crude prevalence	20.2	NA	NA	19	21.8	2493	POINT (-122.4234022 37.78745689)	6075015100	HLTHOUT	ARTHRITIS	CrdPrv	Arthritis
CA	California	San Francisco	6075	6075015100	Unhealthy Behaviors	Binge drinking among adults aged >=18 years	%	Crude prevalence	20.9	NA	NA	20.2	21.7	2493	POINT (-122.4234022 37.78745689)	6075015100	UNHBEH	BINGE	CrdPrv	Binge Drinking
CA	California	San Francisco	6075	6075015100	Health Outcomes	High blood pressure among adults aged >=18 years	%	Crude prevalence	27	NA	NA	25.9	28.3	2493	POINT (-122.4234022 37.78745689)	6075015100	HLTHOUT	BPHIGH	CrdPrv	High Blood Pressure
CA	California	San Francisco	6075	6075015100	Prevention	Taking medicine for high blood pressure control among adults aged >=18 years with high blood pressure	%	Crude prevalence	75.2	NA	NA	73.9	76.5	2493	POINT (-122.4234022 37.78745689)	6075015100	PREVENT	BPMED	CrdPrv	Taking BP Medication
CA	California	San Francisco	6075	6075015100	Health Outcomes	Cancer (excluding skin cancer) among adults aged >=18 years	%	Crude prevalence	8.6	NA	NA	8.1	9.1	2493	POINT (-122.4234022 37.78745689)	6075015100	HLTHOUT	CANCER	CrdPrv	Cancer (except skin)
CA	California	San Francisco	6075	6075015100	Health Outcomes	Current asthma among adults aged >=18 years	%	Crude prevalence	7.1	NA	NA	6.8	7.5	2493	POINT (-122.4234022 37.78745689)	6075015100	HLTHOUT	CASTHMA	CrdPrv	Current Asthma
CA	California	San Francisco	6075	6075015100	Prevention	Cervical cancer screening among adult women aged 21-65 years	%	Crude prevalence	85.4	NA	NA	83.5	86.9	2493	POINT (-122.4234022 37.78745689)	6075015100	PREVENT	CERVICAL	CrdPrv	Cervical Cancer Screening
CA	California	San Francisco	6075	6075015100	Health Outcomes	Coronary heart disease among adults aged >=18 years	%	Crude prevalence	5.5	NA	NA	4.9	6.3	2493	POINT (-122.4234022 37.78745689)	6075015100	HLTHOUT	CHD	CrdPrv	Coronary Heart Disease
CA	California	San Francisco	6075	6075015100	Prevention	Visits to doctor for routine checkup within the past year among adults aged >=18 years	%	Crude prevalence	74.2	NA	NA	73.6	74.9	2493	POINT (-122.4234022 37.78745689)	6075015100	PREVENT	CHECKUP	CrdPrv	Annual Checkup
CA	California	San Francisco	6075	6075015100	Prevention	Cholesterol screening among adults aged >=18 years	%	Crude prevalence	88.8	NA	NA	87.7	89.6	2493	POINT (-122.4234022 37.78745689)	6075015100	PREVENT	CHOLSCREEN	CrdPrv	Cholesterol Screening
CA	California	San Francisco	6075	6075015100	Prevention	Fecal occult blood test, sigmoidoscopy, or colonoscopy among adults aged 50-75 years	%	Crude prevalence	75.8	NA	NA	73.7	77.4	2493	POINT (-122.4234022 37.78745689)	6075015100	PREVENT	COLON_SCREEN	CrdPrv	Colorectal Cancer Screening
CA	California	San Francisco	6075	6075015100	Health Outcomes	Chronic obstructive pulmonary disease among adults aged >=18 years	%	Crude prevalence	3.4	NA	NA	2.8	4.5	2493	POINT (-122.4234022 37.78745689)	6075015100	HLTHOUT	COPD	CrdPrv	COPD
CA	California	San Francisco	6075	6075015100	Prevention	Older adult men aged >=65 years who are up to date on a core set of clinical preventive services: Flu shot past year, PPV shot ever, Colorectal cancer screening	%	Crude prevalence	37.3	NA	NA	30.7	43.1	2493	POINT (-122.4234022 37.78745689)	6075015100	PREVENT	COREM	CrdPrv	Core preventive services for older men
CA	California	San Francisco	6075	6075015100	Prevention	Older adult women aged >=65 years who are up to date on a core set of clinical preventive services: Flu shot past year, PPV shot ever, Colorectal cancer screening, and Mammogram past 2 years	%	Crude prevalence	31.4	NA	NA	26	37	2493	POINT (-122.4234022 37.78745689)	6075015100	PREVENT	COREW	CrdPrv	Core preventive services for older women
CA	California	San Francisco	6075	6075015100	Unhealthy Behaviors	Current smoking among adults aged >=18 years	%	Crude prevalence	7.2	NA	NA	6	8.8	2493	POINT (-122.4234022 37.78745689)	6075015100	UNHBEH	CSMOKING	CrdPrv	Current Smoking
CA	California	San Francisco	6075	6075015100	Prevention	Visits to dentist or dental clinic among adults aged >=18 years	%	Crude prevalence	77.1	NA	NA	74.6	79.4	2493	POINT (-122.4234022 37.78745689)	6075015100	PREVENT	DENTAL	CrdPrv	Dental Visit
CA	California	San Francisco	6075	6075015100	Health Outcomes	Diagnosed diabetes among adults aged >=18 years	%	Crude prevalence	7.4	NA	NA	6.8	8.2	2493	POINT (-122.4234022 37.78745689)	6075015100	HLTHOUT	DIABETES	CrdPrv	Diabetes
CA	California	San Francisco	6075	6075015100	Health Outcomes	High cholesterol among adults aged >=18 years who have been screened in the past 5 years	%	Crude prevalence	30.3	NA	NA	29.4	31.2	2493	POINT (-122.4234022 37.78745689)	6075015100	HLTHOUT	HIGHCHOL	CrdPrv	High Cholesterol
CA	California	San Francisco	6075	6075015100	Health Outcomes	Chronic kidney disease among adults aged >=18 years	%	Crude prevalence	2.7	NA	NA	2.5	3	2493	POINT (-122.4234022 37.78745689)	6075015100	HLTHOUT	KIDNEY	CrdPrv	Chronic Kidney Disease
CA	California	San Francisco	6075	6075015100	Unhealthy Behaviors	No leisure-time physical activity among adults aged >=18 years	%	Crude prevalence	14.3	NA	NA	12.7	16	2493	POINT (-122.4234022 37.78745689)	6075015100	UNHBEH	LPA	CrdPrv	Physical Inactivity
CA	California	San Francisco	6075	6075015100	Prevention	Mammography use among women aged 50-74 years	%	Crude prevalence	75.6	NA	NA	72.1	78.3	2493	POINT (-122.4234022 37.78745689)	6075015100	PREVENT	MAMMOUSE	CrdPrv	Mammography
CA	California	San Francisco	6075	6075015100	Health Outcomes	Mental health not good for >=14 days among adults aged >=18 years	%	Crude prevalence	8.2	NA	NA	7.3	8.9	2493	POINT (-122.4234022 37.78745689)	6075015100	HLTHOUT	MHLTH	CrdPrv	Mental Health
CA	California	San Francisco	6075	6075015100	Unhealthy Behaviors	Obesity among adults aged >=18 years	%	Crude prevalence	13.9	NA	NA	13.3	14.7	2493	POINT (-122.4234022 37.78745689)	6075015100	UNHBEH	OBESITY	CrdPrv	Obesity
CA	California	San Francisco	6075	6075015100	Health Outcomes	Physical health not good for >=14 days among adults aged >=18 years	%	Crude prevalence	7.9	NA	NA	6.9	8.9	2493	POINT (-122.4234022 37.78745689)	6075015100	HLTHOUT	PHLTH	CrdPrv	Physical Health
CA	California	San Francisco	6075	6075015100	Unhealthy Behaviors	Sleeping less than 7 hours among adults aged >=18 years	%	Crude prevalence	28.3	NA	NA	27.1	29.4	2493	POINT (-122.4234022 37.78745689)	6075015100	UNHBEH	SLEEP	CrdPrv	Sleep <7 hours
CA	California	San Francisco	6075	6075015100	Health Outcomes	Stroke among adults aged >=18 years	%	Crude prevalence	2.6	NA	NA	2.3	3.1	2493	POINT (-122.4234022 37.78745689)	6075015100	HLTHOUT	STROKE	CrdPrv	Stroke
CA	California	San Francisco	6075	6075015100	Health Outcomes	All teeth lost among adults aged >=65 years	%	Crude prevalence	5.2	NA	NA	3.2	10.3	2493	POINT (-122.4234022 37.78745689)	6075015100	HLTHOUT	TEETHLOST	CrdPrv	Teeth Loss
CA	California	San Francisco	6075	6075015200	Prevention	Current lack of health insurance among adults aged 18-64 years	%	Crude prevalence	7.7	NA	NA	6.6	9.1	3934	POINT (-122.4302871 37.78791391)	6075015200	PREVENT	ACCESS2	CrdPrv	Health Insurance
CA	California	San Francisco	6075	6075015200	Health Outcomes	Arthritis among adults aged >=18 years	%	Crude prevalence	18.8	NA	NA	18.1	19.6	3934	POINT (-122.4302871 37.78791391)	6075015200	HLTHOUT	ARTHRITIS	CrdPrv	Arthritis
CA	California	San Francisco	6075	6075015200	Unhealthy Behaviors	Binge drinking among adults aged >=18 years	%	Crude prevalence	22.3	NA	NA	21.8	22.8	3934	POINT (-122.4302871 37.78791391)	6075015200	UNHBEH	BINGE	CrdPrv	Binge Drinking
CA	California	San Francisco	6075	6075015200	Health Outcomes	High blood pressure among adults aged >=18 years	%	Crude prevalence	25.5	NA	NA	24.8	26.2	3934	POINT (-122.4302871 37.78791391)	6075015200	HLTHOUT	BPHIGH	CrdPrv	High Blood Pressure
CA	California	San Francisco	6075	6075015200	Prevention	Taking medicine for high blood pressure control among adults aged >=18 years with high blood pressure	%	Crude prevalence	71.9	NA	NA	70.9	72.7	3934	POINT (-122.4302871 37.78791391)	6075015200	PREVENT	BPMED	CrdPrv	Taking BP Medication
CA	California	San Francisco	6075	6075015200	Health Outcomes	Cancer (excluding skin cancer) among adults aged >=18 years	%	Crude prevalence	6.7	NA	NA	6.5	7	3934	POINT (-122.4302871 37.78791391)	6075015200	HLTHOUT	CANCER	CrdPrv	Cancer (except skin)
CA	California	San Francisco	6075	6075015200	Health Outcomes	Current asthma among adults aged >=18 years	%	Crude prevalence	8	NA	NA	7.7	8.4	3934	POINT (-122.4302871 37.78791391)	6075015200	HLTHOUT	CASTHMA	CrdPrv	Current Asthma
CA	California	San Francisco	6075	6075015200	Prevention	Cervical cancer screening among adult women aged 21-65 years	%	Crude prevalence	85.3	NA	NA	83.9	86.7	3934	POINT (-122.4302871 37.78791391)	6075015200	PREVENT	CERVICAL	CrdPrv	Cervical Cancer Screening
CA	California	San Francisco	6075	6075015200	Health Outcomes	Coronary heart disease among adults aged >=18 years	%	Crude prevalence	5.1	NA	NA	4.7	5.5	3934	POINT (-122.4302871 37.78791391)	6075015200	HLTHOUT	CHD	CrdPrv	Coronary Heart Disease
CA	California	San Francisco	6075	6075015200	Prevention	Visits to doctor for routine checkup within the past year among adults aged >=18 years	%	Crude prevalence	71.9	NA	NA	71.3	72.4	3934	POINT (-122.4302871 37.78791391)	6075015200	PREVENT	CHECKUP	CrdPrv	Annual Checkup
CA	California	San Francisco	6075	6075015200	Prevention	Cholesterol screening among adults aged >=18 years	%	Crude prevalence	86.8	NA	NA	85.8	87.7	3934	POINT (-122.4302871 37.78791391)	6075015200	PREVENT	CHOLSCREEN	CrdPrv	Cholesterol Screening
CA	California	San Francisco	6075	6075015200	Prevention	Fecal occult blood test, sigmoidoscopy, or colonoscopy among adults aged 50-75 years	%	Crude prevalence	73	NA	NA	70.8	74.7	3934	POINT (-122.4302871 37.78791391)	6075015200	PREVENT	COLON_SCREEN	CrdPrv	Colorectal Cancer Screening
CA	California	San Francisco	6075	6075015200	Health Outcomes	Chronic obstructive pulmonary disease among adults aged >=18 years	%	Crude prevalence	3.8	NA	NA	3.4	4.4	3934	POINT (-122.4302871 37.78791391)	6075015200	HLTHOUT	COPD	CrdPrv	COPD
CA	California	San Francisco	6075	6075015200	Prevention	Older adult men aged >=65 years who are up to date on a core set of clinical preventive services: Flu shot past year, PPV shot ever, Colorectal cancer screening	%	Crude prevalence	33.5	NA	NA	29.3	37.4	3934	POINT (-122.4302871 37.78791391)	6075015200	PREVENT	COREM	CrdPrv	Core preventive services for older men
CA	California	San Francisco	6075	6075015200	Prevention	Older adult women aged >=65 years who are up to date on a core set of clinical preventive services: Flu shot past year, PPV shot ever, Colorectal cancer screening, and Mammogram past 2 years	%	Crude prevalence	29.7	NA	NA	26.1	33.3	3934	POINT (-122.4302871 37.78791391)	6075015200	PREVENT	COREW	CrdPrv	Core preventive services for older women
CA	California	San Francisco	6075	6075015200	Unhealthy Behaviors	Current smoking among adults aged >=18 years	%	Crude prevalence	10.2	NA	NA	8.8	11.9	3934	POINT (-122.4302871 37.78791391)	6075015200	UNHBEH	CSMOKING	CrdPrv	Current Smoking
CA	California	San Francisco	6075	6075015200	Prevention	Visits to dentist or dental clinic among adults aged >=18 years	%	Crude prevalence	72.1	NA	NA	69.7	74.3	3934	POINT (-122.4302871 37.78791391)	6075015200	PREVENT	DENTAL	CrdPrv	Dental Visit
CA	California	San Francisco	6075	6075015200	Health Outcomes	Diagnosed diabetes among adults aged >=18 years	%	Crude prevalence	7.9	NA	NA	7.5	8.5	3934	POINT (-122.4302871 37.78791391)	6075015200	HLTHOUT	DIABETES	CrdPrv	Diabetes
CA	California	San Francisco	6075	6075015200	Health Outcomes	High cholesterol among adults aged >=18 years who have been screened in the past 5 years	%	Crude prevalence	29.3	NA	NA	28.7	29.9	3934	POINT (-122.4302871 37.78791391)	6075015200	HLTHOUT	HIGHCHOL	CrdPrv	High Cholesterol
CA	California	San Francisco	6075	6075015200	Health Outcomes	Chronic kidney disease among adults aged >=18 years	%	Crude prevalence	2.6	NA	NA	2.4	2.7	3934	POINT (-122.4302871 37.78791391)	6075015200	HLTHOUT	KIDNEY	CrdPrv	Chronic Kidney Disease
CA	California	San Francisco	6075	6075015200	Unhealthy Behaviors	No leisure-time physical activity among adults aged >=18 years	%	Crude prevalence	16.1	NA	NA	14.7	17.6	3934	POINT (-122.4302871 37.78791391)	6075015200	UNHBEH	LPA	CrdPrv	Physical Inactivity
CA	California	San Francisco	6075	6075015200	Prevention	Mammography use among women aged 50-74 years	%	Crude prevalence	77.8	NA	NA	75.7	79.7	3934	POINT (-122.4302871 37.78791391)	6075015200	PREVENT	MAMMOUSE	CrdPrv	Mammography
CA	California	San Francisco	6075	6075015200	Health Outcomes	Mental health not good for >=14 days among adults aged >=18 years	%	Crude prevalence	10.3	NA	NA	9.4	11.5	3934	POINT (-122.4302871 37.78791391)	6075015200	HLTHOUT	MHLTH	CrdPrv	Mental Health
CA	California	San Francisco	6075	6075015200	Unhealthy Behaviors	Obesity among adults aged >=18 years	%	Crude prevalence	16.3	NA	NA	15.7	17	3934	POINT (-122.4302871 37.78791391)	6075015200	UNHBEH	OBESITY	CrdPrv	Obesity
CA	California	San Francisco	6075	6075015200	Health Outcomes	Physical health not good for >=14 days among adults aged >=18 years	%	Crude prevalence	9.2	NA	NA	8.4	9.9	3934	POINT (-122.4302871 37.78791391)	6075015200	HLTHOUT	PHLTH	CrdPrv	Physical Health
CA	California	San Francisco	6075	6075015200	Unhealthy Behaviors	Sleeping less than 7 hours among adults aged >=18 years	%	Crude prevalence	30.9	NA	NA	29.9	31.8	3934	POINT (-122.4302871 37.78791391)	6075015200	UNHBEH	SLEEP	CrdPrv	Sleep <7 hours
CA	California	San Francisco	6075	6075015200	Health Outcomes	Stroke among adults aged >=18 years	%	Crude prevalence	2.5	NA	NA	2.3	2.8	3934	POINT (-122.4302871 37.78791391)	6075015200	HLTHOUT	STROKE	CrdPrv	Stroke
CA	California	San Francisco	6075	6075015200	Health Outcomes	All teeth lost among adults aged >=65 years	%	Crude prevalence	6.7	NA	NA	4.5	10.4	3934	POINT (-122.4302871 37.78791391)	6075015200	HLTHOUT	TEETHLOST	CrdPrv	Teeth Loss
CA	California	San Francisco	6075	6075015300	Prevention	Current lack of health insurance among adults aged 18-64 years	%	Crude prevalence	6.9	NA	NA	5.1	9.5	2040	POINT (-122.439345 37.78676373)	6075015300	PREVENT	ACCESS2	CrdPrv	Health Insurance
CA	California	San Francisco	6075	6075015300	Health Outcomes	Arthritis among adults aged >=18 years	%	Crude prevalence	14.7	NA	NA	14	15.7	2040	POINT (-122.439345 37.78676373)	6075015300	HLTHOUT	ARTHRITIS	CrdPrv	Arthritis
CA	California	San Francisco	6075	6075015300	Unhealthy Behaviors	Binge drinking among adults aged >=18 years	%	Crude prevalence	27.2	NA	NA	26.3	28.3	2040	POINT (-122.439345 37.78676373)	6075015300	UNHBEH	BINGE	CrdPrv	Binge Drinking
CA	California	San Francisco	6075	6075015300	Health Outcomes	High blood pressure among adults aged >=18 years	%	Crude prevalence	20.8	NA	NA	20	21.7	2040	POINT (-122.439345 37.78676373)	6075015300	HLTHOUT	BPHIGH	CrdPrv	High Blood Pressure
CA	California	San Francisco	6075	6075015300	Prevention	Taking medicine for high blood pressure control among adults aged >=18 years with high blood pressure	%	Crude prevalence	66.1	NA	NA	64.7	67.4	2040	POINT (-122.439345 37.78676373)	6075015300	PREVENT	BPMED	CrdPrv	Taking BP Medication
CA	California	San Francisco	6075	6075015300	Health Outcomes	Cancer (excluding skin cancer) among adults aged >=18 years	%	Crude prevalence	5.4	NA	NA	5.2	5.6	2040	POINT (-122.439345 37.78676373)	6075015300	HLTHOUT	CANCER	CrdPrv	Cancer (except skin)
CA	California	San Francisco	6075	6075015300	Health Outcomes	Current asthma among adults aged >=18 years	%	Crude prevalence	8.1	NA	NA	7.6	8.8	2040	POINT (-122.439345 37.78676373)	6075015300	HLTHOUT	CASTHMA	CrdPrv	Current Asthma
CA	California	San Francisco	6075	6075015300	Prevention	Cervical cancer screening among adult women aged 21-65 years	%	Crude prevalence	87.2	NA	NA	85	89.2	2040	POINT (-122.439345 37.78676373)	6075015300	PREVENT	CERVICAL	CrdPrv	Cervical Cancer Screening
CA	California	San Francisco	6075	6075015300	Health Outcomes	Coronary heart disease among adults aged >=18 years	%	Crude prevalence	3.4	NA	NA	3.2	3.8	2040	POINT (-122.439345 37.78676373)	6075015300	HLTHOUT	CHD	CrdPrv	Coronary Heart Disease
CA	California	San Francisco	6075	6075015300	Prevention	Visits to doctor for routine checkup within the past year among adults aged >=18 years	%	Crude prevalence	69	NA	NA	67.8	70	2040	POINT (-122.439345 37.78676373)	6075015300	PREVENT	CHECKUP	CrdPrv	Annual Checkup
CA	California	San Francisco	6075	6075015300	Prevention	Cholesterol screening among adults aged >=18 years	%	Crude prevalence	85.8	NA	NA	83.8	87	2040	POINT (-122.439345 37.78676373)	6075015300	PREVENT	CHOLSCREEN	CrdPrv	Cholesterol Screening
CA	California	San Francisco	6075	6075015300	Prevention	Fecal occult blood test, sigmoidoscopy, or colonoscopy among adults aged 50-75 years	%	Crude prevalence	74.8	NA	NA	71.3	77.2	2040	POINT (-122.439345 37.78676373)	6075015300	PREVENT	COLON_SCREEN	CrdPrv	Colorectal Cancer Screening
CA	California	San Francisco	6075	6075015300	Health Outcomes	Chronic obstructive pulmonary disease among adults aged >=18 years	%	Crude prevalence	3	NA	NA	2.4	3.6	2040	POINT (-122.439345 37.78676373)	6075015300	HLTHOUT	COPD	CrdPrv	COPD
CA	California	San Francisco	6075	6075015300	Prevention	Older adult men aged >=65 years who are up to date on a core set of clinical preventive services: Flu shot past year, PPV shot ever, Colorectal cancer screening	%	Crude prevalence	35.4	NA	NA	30.2	40.1	2040	POINT (-122.439345 37.78676373)	6075015300	PREVENT	COREM	CrdPrv	Core preventive services for older men
CA	California	San Francisco	6075	6075015300	Prevention	Older adult women aged >=65 years who are up to date on a core set of clinical preventive services: Flu shot past year, PPV shot ever, Colorectal cancer screening, and Mammogram past 2 years	%	Crude prevalence	30.9	NA	NA	26.1	35.4	2040	POINT (-122.439345 37.78676373)	6075015300	PREVENT	COREW	CrdPrv	Core preventive services for older women
CA	California	San Francisco	6075	6075015300	Unhealthy Behaviors	Current smoking among adults aged >=18 years	%	Crude prevalence	9.7	NA	NA	7.2	13.1	2040	POINT (-122.439345 37.78676373)	6075015300	UNHBEH	CSMOKING	CrdPrv	Current Smoking
CA	California	San Francisco	6075	6075015300	Prevention	Visits to dentist or dental clinic among adults aged >=18 years	%	Crude prevalence	75.8	NA	NA	71.2	79.1	2040	POINT (-122.439345 37.78676373)	6075015300	PREVENT	DENTAL	CrdPrv	Dental Visit
CA	California	San Francisco	6075	6075015300	Health Outcomes	Diagnosed diabetes among adults aged >=18 years	%	Crude prevalence	5.7	NA	NA	5.3	6.2	2040	POINT (-122.439345 37.78676373)	6075015300	HLTHOUT	DIABETES	CrdPrv	Diabetes
CA	California	San Francisco	6075	6075015300	Health Outcomes	High cholesterol among adults aged >=18 years who have been screened in the past 5 years	%	Crude prevalence	25.1	NA	NA	24.4	26	2040	POINT (-122.439345 37.78676373)	6075015300	HLTHOUT	HIGHCHOL	CrdPrv	High Cholesterol
CA	California	San Francisco	6075	6075015300	Health Outcomes	Chronic kidney disease among adults aged >=18 years	%	Crude prevalence	1.9	NA	NA	1.8	2	2040	POINT (-122.439345 37.78676373)	6075015300	HLTHOUT	KIDNEY	CrdPrv	Chronic Kidney Disease
CA	California	San Francisco	6075	6075015300	Unhealthy Behaviors	No leisure-time physical activity among adults aged >=18 years	%	Crude prevalence	12.7	NA	NA	11.1	15	2040	POINT (-122.439345 37.78676373)	6075015300	UNHBEH	LPA	CrdPrv	Physical Inactivity
CA	California	San Francisco	6075	6075015300	Prevention	Mammography use among women aged 50-74 years	%	Crude prevalence	79.7	NA	NA	76.5	82.3	2040	POINT (-122.439345 37.78676373)	6075015300	PREVENT	MAMMOUSE	CrdPrv	Mammography
CA	California	San Francisco	6075	6075015300	Health Outcomes	Mental health not good for >=14 days among adults aged >=18 years	%	Crude prevalence	10.2	NA	NA	8.9	12.1	2040	POINT (-122.439345 37.78676373)	6075015300	HLTHOUT	MHLTH	CrdPrv	Mental Health
CA	California	San Francisco	6075	6075015300	Unhealthy Behaviors	Obesity among adults aged >=18 years	%	Crude prevalence	16	NA	NA	15.1	17	2040	POINT (-122.439345 37.78676373)	6075015300	UNHBEH	OBESITY	CrdPrv	Obesity
CA	California	San Francisco	6075	6075015300	Health Outcomes	Physical health not good for >=14 days among adults aged >=18 years	%	Crude prevalence	7.3	NA	NA	6.4	8.7	2040	POINT (-122.439345 37.78676373)	6075015300	HLTHOUT	PHLTH	CrdPrv	Physical Health
CA	California	San Francisco	6075	6075015300	Unhealthy Behaviors	Sleeping less than 7 hours among adults aged >=18 years	%	Crude prevalence	30.1	NA	NA	28.7	31.5	2040	POINT (-122.439345 37.78676373)	6075015300	UNHBEH	SLEEP	CrdPrv	Sleep <7 hours
CA	California	San Francisco	6075	6075015300	Health Outcomes	Stroke among adults aged >=18 years	%	Crude prevalence	1.8	NA	NA	1.6	2	2040	POINT (-122.439345 37.78676373)	6075015300	HLTHOUT	STROKE	CrdPrv	Stroke
CA	California	San Francisco	6075	6075015300	Health Outcomes	All teeth lost among adults aged >=65 years	%	Crude prevalence	5.7	NA	NA	3.4	9.1	2040	POINT (-122.439345 37.78676373)	6075015300	HLTHOUT	TEETHLOST	CrdPrv	Teeth Loss
CA	California	San Francisco	6075	6075015400	Prevention	Current lack of health insurance among adults aged 18-64 years	%	Crude prevalence	6.1	NA	NA	5.3	7.1	5621	POINT (-122.4510449 37.78436838)	6075015400	PREVENT	ACCESS2	CrdPrv	Health Insurance
CA	California	San Francisco	6075	6075015400	Health Outcomes	Arthritis among adults aged >=18 years	%	Crude prevalence	15.5	NA	NA	15	16.2	5621	POINT (-122.4510449 37.78436838)	6075015400	HLTHOUT	ARTHRITIS	CrdPrv	Arthritis
CA	California	San Francisco	6075	6075015400	Unhealthy Behaviors	Binge drinking among adults aged >=18 years	%	Crude prevalence	25	NA	NA	24.4	25.5	5621	POINT (-122.4510449 37.78436838)	6075015400	UNHBEH	BINGE	CrdPrv	Binge Drinking
CA	California	San Francisco	6075	6075015400	Health Outcomes	High blood pressure among adults aged >=18 years	%	Crude prevalence	21.7	NA	NA	21.1	22.3	5621	POINT (-122.4510449 37.78436838)	6075015400	HLTHOUT	BPHIGH	CrdPrv	High Blood Pressure
CA	California	San Francisco	6075	6075015400	Prevention	Taking medicine for high blood pressure control among adults aged >=18 years with high blood pressure	%	Crude prevalence	67.3	NA	NA	66.4	68.2	5621	POINT (-122.4510449 37.78436838)	6075015400	PREVENT	BPMED	CrdPrv	Taking BP Medication
CA	California	San Francisco	6075	6075015400	Health Outcomes	Cancer (excluding skin cancer) among adults aged >=18 years	%	Crude prevalence	5.7	NA	NA	5.5	5.9	5621	POINT (-122.4510449 37.78436838)	6075015400	HLTHOUT	CANCER	CrdPrv	Cancer (except skin)
CA	California	San Francisco	6075	6075015400	Health Outcomes	Current asthma among adults aged >=18 years	%	Crude prevalence	7.6	NA	NA	7.4	7.9	5621	POINT (-122.4510449 37.78436838)	6075015400	HLTHOUT	CASTHMA	CrdPrv	Current Asthma
CA	California	San Francisco	6075	6075015400	Prevention	Cervical cancer screening among adult women aged 21-65 years	%	Crude prevalence	87.4	NA	NA	86.1	88.4	5621	POINT (-122.4510449 37.78436838)	6075015400	PREVENT	CERVICAL	CrdPrv	Cervical Cancer Screening
CA	California	San Francisco	6075	6075015400	Health Outcomes	Coronary heart disease among adults aged >=18 years	%	Crude prevalence	3.6	NA	NA	3.4	3.9	5621	POINT (-122.4510449 37.78436838)	6075015400	HLTHOUT	CHD	CrdPrv	Coronary Heart Disease
CA	California	San Francisco	6075	6075015400	Prevention	Visits to doctor for routine checkup within the past year among adults aged >=18 years	%	Crude prevalence	70.3	NA	NA	69.7	70.8	5621	POINT (-122.4510449 37.78436838)	6075015400	PREVENT	CHECKUP	CrdPrv	Annual Checkup
CA	California	San Francisco	6075	6075015400	Prevention	Cholesterol screening among adults aged >=18 years	%	Crude prevalence	87.1	NA	NA	86.4	87.7	5621	POINT (-122.4510449 37.78436838)	6075015400	PREVENT	CHOLSCREEN	CrdPrv	Cholesterol Screening
CA	California	San Francisco	6075	6075015400	Prevention	Fecal occult blood test, sigmoidoscopy, or colonoscopy among adults aged 50-75 years	%	Crude prevalence	73.9	NA	NA	72.2	75.4	5621	POINT (-122.4510449 37.78436838)	6075015400	PREVENT	COLON_SCREEN	CrdPrv	Colorectal Cancer Screening
CA	California	San Francisco	6075	6075015400	Health Outcomes	Chronic obstructive pulmonary disease among adults aged >=18 years	%	Crude prevalence	2.9	NA	NA	2.6	3.3	5621	POINT (-122.4510449 37.78436838)	6075015400	HLTHOUT	COPD	CrdPrv	COPD
CA	California	San Francisco	6075	6075015400	Prevention	Older adult men aged >=65 years who are up to date on a core set of clinical preventive services: Flu shot past year, PPV shot ever, Colorectal cancer screening	%	Crude prevalence	36.4	NA	NA	32.6	40.2	5621	POINT (-122.4510449 37.78436838)	6075015400	PREVENT	COREM	CrdPrv	Core preventive services for older men
CA	California	San Francisco	6075	6075015400	Prevention	Older adult women aged >=65 years who are up to date on a core set of clinical preventive services: Flu shot past year, PPV shot ever, Colorectal cancer screening, and Mammogram past 2 years	%	Crude prevalence	33.1	NA	NA	29.4	37	5621	POINT (-122.4510449 37.78436838)	6075015400	PREVENT	COREW	CrdPrv	Core preventive services for older women
CA	California	San Francisco	6075	6075015400	Unhealthy Behaviors	Current smoking among adults aged >=18 years	%	Crude prevalence	8.7	NA	NA	7.4	10.3	5621	POINT (-122.4510449 37.78436838)	6075015400	UNHBEH	CSMOKING	CrdPrv	Current Smoking
CA	California	San Francisco	6075	6075015400	Prevention	Visits to dentist or dental clinic among adults aged >=18 years	%	Crude prevalence	76.8	NA	NA	74.7	78.6	5621	POINT (-122.4510449 37.78436838)	6075015400	PREVENT	DENTAL	CrdPrv	Dental Visit
CA	California	San Francisco	6075	6075015400	Health Outcomes	Diagnosed diabetes among adults aged >=18 years	%	Crude prevalence	6.1	NA	NA	5.8	6.4	5621	POINT (-122.4510449 37.78436838)	6075015400	HLTHOUT	DIABETES	CrdPrv	Diabetes
CA	California	San Francisco	6075	6075015400	Health Outcomes	High cholesterol among adults aged >=18 years who have been screened in the past 5 years	%	Crude prevalence	26.8	NA	NA	26.4	27.3	5621	POINT (-122.4510449 37.78436838)	6075015400	HLTHOUT	HIGHCHOL	CrdPrv	High Cholesterol
CA	California	San Francisco	6075	6075015400	Health Outcomes	Chronic kidney disease among adults aged >=18 years	%	Crude prevalence	2	NA	NA	1.9	2.1	5621	POINT (-122.4510449 37.78436838)	6075015400	HLTHOUT	KIDNEY	CrdPrv	Chronic Kidney Disease
CA	California	San Francisco	6075	6075015400	Unhealthy Behaviors	No leisure-time physical activity among adults aged >=18 years	%	Crude prevalence	12.6	NA	NA	11.7	13.8	5621	POINT (-122.4510449 37.78436838)	6075015400	UNHBEH	LPA	CrdPrv	Physical Inactivity
CA	California	San Francisco	6075	6075015400	Prevention	Mammography use among women aged 50-74 years	%	Crude prevalence	78.7	NA	NA	76.4	80.5	5621	POINT (-122.4510449 37.78436838)	6075015400	PREVENT	MAMMOUSE	CrdPrv	Mammography
CA	California	San Francisco	6075	6075015400	Health Outcomes	Mental health not good for >=14 days among adults aged >=18 years	%	Crude prevalence	9.4	NA	NA	8.3	10.2	5621	POINT (-122.4510449 37.78436838)	6075015400	HLTHOUT	MHLTH	CrdPrv	Mental Health
CA	California	San Francisco	6075	6075015400	Unhealthy Behaviors	Obesity among adults aged >=18 years	%	Crude prevalence	15.6	NA	NA	15	16.1	5621	POINT (-122.4510449 37.78436838)	6075015400	UNHBEH	OBESITY	CrdPrv	Obesity
CA	California	San Francisco	6075	6075015400	Health Outcomes	Physical health not good for >=14 days among adults aged >=18 years	%	Crude prevalence	7.3	NA	NA	6.7	8.2	5621	POINT (-122.4510449 37.78436838)	6075015400	HLTHOUT	PHLTH	CrdPrv	Physical Health
CA	California	San Francisco	6075	6075015400	Unhealthy Behaviors	Sleeping less than 7 hours among adults aged >=18 years	%	Crude prevalence	30.1	NA	NA	28.7	31	5621	POINT (-122.4510449 37.78436838)	6075015400	UNHBEH	SLEEP	CrdPrv	Sleep <7 hours
CA	California	San Francisco	6075	6075015400	Health Outcomes	Stroke among adults aged >=18 years	%	Crude prevalence	1.8	NA	NA	1.7	2	5621	POINT (-122.4510449 37.78436838)	6075015400	HLTHOUT	STROKE	CrdPrv	Stroke
CA	California	San Francisco	6075	6075015400	Health Outcomes	All teeth lost among adults aged >=65 years	%	Crude prevalence	4.8	NA	NA	3.3	7.5	5621	POINT (-122.4510449 37.78436838)	6075015400	HLTHOUT	TEETHLOST	CrdPrv	Teeth Loss
CA	California	San Francisco	6075	6075015500	Prevention	Current lack of health insurance among adults aged 18-64 years	%	Crude prevalence	10.2	NA	NA	9	11.7	3622	POINT (-122.4341167 37.78509791)	6075015500	PREVENT	ACCESS2	CrdPrv	Health Insurance
CA	California	San Francisco	6075	6075015500	Health Outcomes	Arthritis among adults aged >=18 years	%	Crude prevalence	23.6	NA	NA	22.2	24.7	3622	POINT (-122.4341167 37.78509791)	6075015500	HLTHOUT	ARTHRITIS	CrdPrv	Arthritis
CA	California	San Francisco	6075	6075015500	Unhealthy Behaviors	Binge drinking among adults aged >=18 years	%	Crude prevalence	18.1	NA	NA	17.7	18.5	3622	POINT (-122.4341167 37.78509791)	6075015500	UNHBEH	BINGE	CrdPrv	Binge Drinking
CA	California	San Francisco	6075	6075015500	Health Outcomes	High blood pressure among adults aged >=18 years	%	Crude prevalence	32.4	NA	NA	31.3	33.6	3622	POINT (-122.4341167 37.78509791)	6075015500	HLTHOUT	BPHIGH	CrdPrv	High Blood Pressure
CA	California	San Francisco	6075	6075015500	Prevention	Taking medicine for high blood pressure control among adults aged >=18 years with high blood pressure	%	Crude prevalence	78.1	NA	NA	77.2	79.1	3622	POINT (-122.4341167 37.78509791)	6075015500	PREVENT	BPMED	CrdPrv	Taking BP Medication
CA	California	San Francisco	6075	6075015500	Health Outcomes	Cancer (excluding skin cancer) among adults aged >=18 years	%	Crude prevalence	8.4	NA	NA	8	8.8	3622	POINT (-122.4341167 37.78509791)	6075015500	HLTHOUT	CANCER	CrdPrv	Cancer (except skin)
CA	California	San Francisco	6075	6075015500	Health Outcomes	Current asthma among adults aged >=18 years	%	Crude prevalence	7.8	NA	NA	7.5	8.2	3622	POINT (-122.4341167 37.78509791)	6075015500	HLTHOUT	CASTHMA	CrdPrv	Current Asthma
CA	California	San Francisco	6075	6075015500	Prevention	Cervical cancer screening among adult women aged 21-65 years	%	Crude prevalence	81.2	NA	NA	79.5	82.8	3622	POINT (-122.4341167 37.78509791)	6075015500	PREVENT	CERVICAL	CrdPrv	Cervical Cancer Screening
CA	California	San Francisco	6075	6075015500	Health Outcomes	Coronary heart disease among adults aged >=18 years	%	Crude prevalence	7.2	NA	NA	6.5	8.1	3622	POINT (-122.4341167 37.78509791)	6075015500	HLTHOUT	CHD	CrdPrv	Coronary Heart Disease
CA	California	San Francisco	6075	6075015500	Prevention	Visits to doctor for routine checkup within the past year among adults aged >=18 years	%	Crude prevalence	75.4	NA	NA	74.9	75.9	3622	POINT (-122.4341167 37.78509791)	6075015500	PREVENT	CHECKUP	CrdPrv	Annual Checkup
CA	California	San Francisco	6075	6075015500	Prevention	Cholesterol screening among adults aged >=18 years	%	Crude prevalence	87.1	NA	NA	86.1	87.9	3622	POINT (-122.4341167 37.78509791)	6075015500	PREVENT	CHOLSCREEN	CrdPrv	Cholesterol Screening
CA	California	San Francisco	6075	6075015500	Prevention	Fecal occult blood test, sigmoidoscopy, or colonoscopy among adults aged 50-75 years	%	Crude prevalence	71.3	NA	NA	69.5	73	3622	POINT (-122.4341167 37.78509791)	6075015500	PREVENT	COLON_SCREEN	CrdPrv	Colorectal Cancer Screening
CA	California	San Francisco	6075	6075015500	Health Outcomes	Chronic obstructive pulmonary disease among adults aged >=18 years	%	Crude prevalence	5	NA	NA	4.3	6.1	3622	POINT (-122.4341167 37.78509791)	6075015500	HLTHOUT	COPD	CrdPrv	COPD
CA	California	San Francisco	6075	6075015500	Prevention	Older adult men aged >=65 years who are up to date on a core set of clinical preventive services: Flu shot past year, PPV shot ever, Colorectal cancer screening	%	Crude prevalence	31.6	NA	NA	27.2	36	3622	POINT (-122.4341167 37.78509791)	6075015500	PREVENT	COREM	CrdPrv	Core preventive services for older men
CA	California	San Francisco	6075	6075015500	Prevention	Older adult women aged >=65 years who are up to date on a core set of clinical preventive services: Flu shot past year, PPV shot ever, Colorectal cancer screening, and Mammogram past 2 years	%	Crude prevalence	26.7	NA	NA	23.1	30.5	3622	POINT (-122.4341167 37.78509791)	6075015500	PREVENT	COREW	CrdPrv	Core preventive services for older women
CA	California	San Francisco	6075	6075015500	Unhealthy Behaviors	Current smoking among adults aged >=18 years	%	Crude prevalence	10.3	NA	NA	9.1	11.9	3622	POINT (-122.4341167 37.78509791)	6075015500	UNHBEH	CSMOKING	CrdPrv	Current Smoking
CA	California	San Francisco	6075	6075015500	Prevention	Visits to dentist or dental clinic among adults aged >=18 years	%	Crude prevalence	67.4	NA	NA	64.1	70	3622	POINT (-122.4341167 37.78509791)	6075015500	PREVENT	DENTAL	CrdPrv	Dental Visit
CA	California	San Francisco	6075	6075015500	Health Outcomes	Diagnosed diabetes among adults aged >=18 years	%	Crude prevalence	10.9	NA	NA	10.1	11.8	3622	POINT (-122.4341167 37.78509791)	6075015500	HLTHOUT	DIABETES	CrdPrv	Diabetes
CA	California	San Francisco	6075	6075015500	Health Outcomes	High cholesterol among adults aged >=18 years who have been screened in the past 5 years	%	Crude prevalence	33.4	NA	NA	32.5	34.3	3622	POINT (-122.4341167 37.78509791)	6075015500	HLTHOUT	HIGHCHOL	CrdPrv	High Cholesterol
CA	California	San Francisco	6075	6075015500	Health Outcomes	Chronic kidney disease among adults aged >=18 years	%	Crude prevalence	3.4	NA	NA	3.2	3.7	3622	POINT (-122.4341167 37.78509791)	6075015500	HLTHOUT	KIDNEY	CrdPrv	Chronic Kidney Disease
CA	California	San Francisco	6075	6075015500	Unhealthy Behaviors	No leisure-time physical activity among adults aged >=18 years	%	Crude prevalence	21.4	NA	NA	19.2	23.6	3622	POINT (-122.4341167 37.78509791)	6075015500	UNHBEH	LPA	CrdPrv	Physical Inactivity
CA	California	San Francisco	6075	6075015500	Prevention	Mammography use among women aged 50-74 years	%	Crude prevalence	76.1	NA	NA	73.8	78.4	3622	POINT (-122.4341167 37.78509791)	6075015500	PREVENT	MAMMOUSE	CrdPrv	Mammography
CA	California	San Francisco	6075	6075015500	Health Outcomes	Mental health not good for >=14 days among adults aged >=18 years	%	Crude prevalence	10.3	NA	NA	9.6	11.1	3622	POINT (-122.4341167 37.78509791)	6075015500	HLTHOUT	MHLTH	CrdPrv	Mental Health
CA	California	San Francisco	6075	6075015500	Unhealthy Behaviors	Obesity among adults aged >=18 years	%	Crude prevalence	15.8	NA	NA	15.1	16.4	3622	POINT (-122.4341167 37.78509791)	6075015500	UNHBEH	OBESITY	CrdPrv	Obesity
CA	California	San Francisco	6075	6075015500	Health Outcomes	Physical health not good for >=14 days among adults aged >=18 years	%	Crude prevalence	11.1	NA	NA	10.2	12.3	3622	POINT (-122.4341167 37.78509791)	6075015500	HLTHOUT	PHLTH	CrdPrv	Physical Health
CA	California	San Francisco	6075	6075015500	Unhealthy Behaviors	Sleeping less than 7 hours among adults aged >=18 years	%	Crude prevalence	31.5	NA	NA	30.3	32.5	3622	POINT (-122.4341167 37.78509791)	6075015500	UNHBEH	SLEEP	CrdPrv	Sleep <7 hours
CA	California	San Francisco	6075	6075015500	Health Outcomes	Stroke among adults aged >=18 years	%	Crude prevalence	3.7	NA	NA	3.2	4.3	3622	POINT (-122.4341167 37.78509791)	6075015500	HLTHOUT	STROKE	CrdPrv	Stroke
CA	California	San Francisco	6075	6075015500	Health Outcomes	All teeth lost among adults aged >=65 years	%	Crude prevalence	9.4	NA	NA	6.1	14.2	3622	POINT (-122.4341167 37.78509791)	6075015500	HLTHOUT	TEETHLOST	CrdPrv	Teeth Loss
CA	California	San Francisco	6075	6075015600	Prevention	Current lack of health insurance among adults aged 18-64 years	%	Crude prevalence	8.7	NA	NA	6.7	11.3	2728	POINT (-122.4564375 37.77823668)	6075015600	PREVENT	ACCESS2	CrdPrv	Health Insurance
CA	California	San Francisco	6075	6075015600	Health Outcomes	Arthritis among adults aged >=18 years	%	Crude prevalence	14.9	NA	NA	14.1	15.9	2728	POINT (-122.4564375 37.77823668)	6075015600	HLTHOUT	ARTHRITIS	CrdPrv	Arthritis
CA	California	San Francisco	6075	6075015600	Unhealthy Behaviors	Binge drinking among adults aged >=18 years	%	Crude prevalence	24.3	NA	NA	23.6	25.1	2728	POINT (-122.4564375 37.77823668)	6075015600	UNHBEH	BINGE	CrdPrv	Binge Drinking
CA	California	San Francisco	6075	6075015600	Health Outcomes	High blood pressure among adults aged >=18 years	%	Crude prevalence	21.2	NA	NA	20.4	22.1	2728	POINT (-122.4564375 37.77823668)	6075015600	HLTHOUT	BPHIGH	CrdPrv	High Blood Pressure
CA	California	San Francisco	6075	6075015600	Prevention	Taking medicine for high blood pressure control among adults aged >=18 years with high blood pressure	%	Crude prevalence	66	NA	NA	64.7	67.4	2728	POINT (-122.4564375 37.77823668)	6075015600	PREVENT	BPMED	CrdPrv	Taking BP Medication
CA	California	San Francisco	6075	6075015600	Health Outcomes	Cancer (excluding skin cancer) among adults aged >=18 years	%	Crude prevalence	4.7	NA	NA	4.6	4.9	2728	POINT (-122.4564375 37.77823668)	6075015600	HLTHOUT	CANCER	CrdPrv	Cancer (except skin)
CA	California	San Francisco	6075	6075015600	Health Outcomes	Current asthma among adults aged >=18 years	%	Crude prevalence	8.3	NA	NA	7.8	9	2728	POINT (-122.4564375 37.77823668)	6075015600	HLTHOUT	CASTHMA	CrdPrv	Current Asthma
CA	California	San Francisco	6075	6075015600	Prevention	Cervical cancer screening among adult women aged 21-65 years	%	Crude prevalence	81.7	NA	NA	78.7	84	2728	POINT (-122.4564375 37.77823668)	6075015600	PREVENT	CERVICAL	CrdPrv	Cervical Cancer Screening
CA	California	San Francisco	6075	6075015600	Health Outcomes	Coronary heart disease among adults aged >=18 years	%	Crude prevalence	3.9	NA	NA	3.5	4.3	2728	POINT (-122.4564375 37.77823668)	6075015600	HLTHOUT	CHD	CrdPrv	Coronary Heart Disease
CA	California	San Francisco	6075	6075015600	Prevention	Visits to doctor for routine checkup within the past year among adults aged >=18 years	%	Crude prevalence	68.9	NA	NA	67.9	69.9	2728	POINT (-122.4564375 37.77823668)	6075015600	PREVENT	CHECKUP	CrdPrv	Annual Checkup
CA	California	San Francisco	6075	6075015600	Prevention	Cholesterol screening among adults aged >=18 years	%	Crude prevalence	83.8	NA	NA	82.2	85.3	2728	POINT (-122.4564375 37.77823668)	6075015600	PREVENT	CHOLSCREEN	CrdPrv	Cholesterol Screening
CA	California	San Francisco	6075	6075015600	Prevention	Fecal occult blood test, sigmoidoscopy, or colonoscopy among adults aged 50-75 years	%	Crude prevalence	69.2	NA	NA	65.9	72.1	2728	POINT (-122.4564375 37.77823668)	6075015600	PREVENT	COLON_SCREEN	CrdPrv	Colorectal Cancer Screening
CA	California	San Francisco	6075	6075015600	Health Outcomes	Chronic obstructive pulmonary disease among adults aged >=18 years	%	Crude prevalence	3.6	NA	NA	3	4.3	2728	POINT (-122.4564375 37.77823668)	6075015600	HLTHOUT	COPD	CrdPrv	COPD
CA	California	San Francisco	6075	6075015600	Prevention	Older adult men aged >=65 years who are up to date on a core set of clinical preventive services: Flu shot past year, PPV shot ever, Colorectal cancer screening	%	Crude prevalence	32.2	NA	NA	27.4	37.2	2728	POINT (-122.4564375 37.77823668)	6075015600	PREVENT	COREM	CrdPrv	Core preventive services for older men
CA	California	San Francisco	6075	6075015600	Prevention	Older adult women aged >=65 years who are up to date on a core set of clinical preventive services: Flu shot past year, PPV shot ever, Colorectal cancer screening, and Mammogram past 2 years	%	Crude prevalence	30.6	NA	NA	25.7	35.3	2728	POINT (-122.4564375 37.77823668)	6075015600	PREVENT	COREW	CrdPrv	Core preventive services for older women
CA	California	San Francisco	6075	6075015600	Unhealthy Behaviors	Current smoking among adults aged >=18 years	%	Crude prevalence	11.6	NA	NA	9.4	14.5	2728	POINT (-122.4564375 37.77823668)	6075015600	UNHBEH	CSMOKING	CrdPrv	Current Smoking
CA	California	San Francisco	6075	6075015600	Prevention	Visits to dentist or dental clinic among adults aged >=18 years	%	Crude prevalence	69.9	NA	NA	65.7	73.2	2728	POINT (-122.4564375 37.77823668)	6075015600	PREVENT	DENTAL	CrdPrv	Dental Visit
CA	California	San Francisco	6075	6075015600	Health Outcomes	Diagnosed diabetes among adults aged >=18 years	%	Crude prevalence	7.1	NA	NA	6.5	7.7	2728	POINT (-122.4564375 37.77823668)	6075015600	HLTHOUT	DIABETES	CrdPrv	Diabetes
CA	California	San Francisco	6075	6075015600	Health Outcomes	High cholesterol among adults aged >=18 years who have been screened in the past 5 years	%	Crude prevalence	26.6	NA	NA	25.8	27.3	2728	POINT (-122.4564375 37.77823668)	6075015600	HLTHOUT	HIGHCHOL	CrdPrv	High Cholesterol
CA	California	San Francisco	6075	6075015600	Health Outcomes	Chronic kidney disease among adults aged >=18 years	%	Crude prevalence	2	NA	NA	1.9	2.2	2728	POINT (-122.4564375 37.77823668)	6075015600	HLTHOUT	KIDNEY	CrdPrv	Chronic Kidney Disease
CA	California	San Francisco	6075	6075015600	Unhealthy Behaviors	No leisure-time physical activity among adults aged >=18 years	%	Crude prevalence	15.9	NA	NA	13.9	17.9	2728	POINT (-122.4564375 37.77823668)	6075015600	UNHBEH	LPA	CrdPrv	Physical Inactivity
CA	California	San Francisco	6075	6075015600	Prevention	Mammography use among women aged 50-74 years	%	Crude prevalence	77.5	NA	NA	73.9	80.5	2728	POINT (-122.4564375 37.77823668)	6075015600	PREVENT	MAMMOUSE	CrdPrv	Mammography
CA	California	San Francisco	6075	6075015600	Health Outcomes	Mental health not good for >=14 days among adults aged >=18 years	%	Crude prevalence	11.6	NA	NA	10.4	13.4	2728	POINT (-122.4564375 37.77823668)	6075015600	HLTHOUT	MHLTH	CrdPrv	Mental Health
CA	California	San Francisco	6075	6075015600	Unhealthy Behaviors	Obesity among adults aged >=18 years	%	Crude prevalence	15.8	NA	NA	15.1	16.8	2728	POINT (-122.4564375 37.77823668)	6075015600	UNHBEH	OBESITY	CrdPrv	Obesity
CA	California	San Francisco	6075	6075015600	Health Outcomes	Physical health not good for >=14 days among adults aged >=18 years	%	Crude prevalence	8.8	NA	NA	7.9	9.9	2728	POINT (-122.4564375 37.77823668)	6075015600	HLTHOUT	PHLTH	CrdPrv	Physical Health
CA	California	San Francisco	6075	6075015600	Unhealthy Behaviors	Sleeping less than 7 hours among adults aged >=18 years	%	Crude prevalence	32.1	NA	NA	30.7	33.7	2728	POINT (-122.4564375 37.77823668)	6075015600	UNHBEH	SLEEP	CrdPrv	Sleep <7 hours
CA	California	San Francisco	6075	6075015600	Health Outcomes	Stroke among adults aged >=18 years	%	Crude prevalence	2	NA	NA	1.8	2.2	2728	POINT (-122.4564375 37.77823668)	6075015600	HLTHOUT	STROKE	CrdPrv	Stroke
CA	California	San Francisco	6075	6075015600	Health Outcomes	All teeth lost among adults aged >=65 years	%	Crude prevalence	7.4	NA	NA	4.3	12	2728	POINT (-122.4564375 37.77823668)	6075015600	HLTHOUT	TEETHLOST	CrdPrv	Teeth Loss
CA	California	San Francisco	6075	6075015700	Prevention	Current lack of health insurance among adults aged 18-64 years	%	Crude prevalence	8.4	NA	NA	7.3	9.9	7832	POINT (-122.448 37.7789256)	6075015700	PREVENT	ACCESS2	CrdPrv	Health Insurance
CA	California	San Francisco	6075	6075015700	Health Outcomes	Arthritis among adults aged >=18 years	%	Crude prevalence	11.2	NA	NA	10.9	11.5	7832	POINT (-122.448 37.7789256)	6075015700	HLTHOUT	ARTHRITIS	CrdPrv	Arthritis
CA	California	San Francisco	6075	6075015700	Unhealthy Behaviors	Binge drinking among adults aged >=18 years	%	Crude prevalence	27.1	NA	NA	26.5	27.7	7832	POINT (-122.448 37.7789256)	6075015700	UNHBEH	BINGE	CrdPrv	Binge Drinking
CA	California	San Francisco	6075	6075015700	Health Outcomes	High blood pressure among adults aged >=18 years	%	Crude prevalence	16.7	NA	NA	16.3	17.2	7832	POINT (-122.448 37.7789256)	6075015700	HLTHOUT	BPHIGH	CrdPrv	High Blood Pressure
CA	California	San Francisco	6075	6075015700	Prevention	Taking medicine for high blood pressure control among adults aged >=18 years with high blood pressure	%	Crude prevalence	60.4	NA	NA	59.4	61.4	7832	POINT (-122.448 37.7789256)	6075015700	PREVENT	BPMED	CrdPrv	Taking BP Medication
CA	California	San Francisco	6075	6075015700	Health Outcomes	Cancer (excluding skin cancer) among adults aged >=18 years	%	Crude prevalence	3.6	NA	NA	3.5	3.7	7832	POINT (-122.448 37.7789256)	6075015700	HLTHOUT	CANCER	CrdPrv	Cancer (except skin)
CA	California	San Francisco	6075	6075015700	Health Outcomes	Current asthma among adults aged >=18 years	%	Crude prevalence	8.6	NA	NA	8.2	9.1	7832	POINT (-122.448 37.7789256)	6075015700	HLTHOUT	CASTHMA	CrdPrv	Current Asthma
CA	California	San Francisco	6075	6075015700	Prevention	Cervical cancer screening among adult women aged 21-65 years	%	Crude prevalence	81.9	NA	NA	80.2	83.1	7832	POINT (-122.448 37.7789256)	6075015700	PREVENT	CERVICAL	CrdPrv	Cervical Cancer Screening
CA	California	San Francisco	6075	6075015700	Health Outcomes	Coronary heart disease among adults aged >=18 years	%	Crude prevalence	2.7	NA	NA	2.6	2.8	7832	POINT (-122.448 37.7789256)	6075015700	HLTHOUT	CHD	CrdPrv	Coronary Heart Disease
CA	California	San Francisco	6075	6075015700	Prevention	Visits to doctor for routine checkup within the past year among adults aged >=18 years	%	Crude prevalence	67.4	NA	NA	66.7	68.1	7832	POINT (-122.448 37.7789256)	6075015700	PREVENT	CHECKUP	CrdPrv	Annual Checkup
CA	California	San Francisco	6075	6075015700	Prevention	Cholesterol screening among adults aged >=18 years	%	Crude prevalence	80.4	NA	NA	78.9	81.8	7832	POINT (-122.448 37.7789256)	6075015700	PREVENT	CHOLSCREEN	CrdPrv	Cholesterol Screening
CA	California	San Francisco	6075	6075015700	Prevention	Fecal occult blood test, sigmoidoscopy, or colonoscopy among adults aged 50-75 years	%	Crude prevalence	71.1	NA	NA	69.5	72.6	7832	POINT (-122.448 37.7789256)	6075015700	PREVENT	COLON_SCREEN	CrdPrv	Colorectal Cancer Screening
CA	California	San Francisco	6075	6075015700	Health Outcomes	Chronic obstructive pulmonary disease among adults aged >=18 years	%	Crude prevalence	2.7	NA	NA	2.5	3	7832	POINT (-122.448 37.7789256)	6075015700	HLTHOUT	COPD	CrdPrv	COPD
CA	California	San Francisco	6075	6075015700	Prevention	Older adult men aged >=65 years who are up to date on a core set of clinical preventive services: Flu shot past year, PPV shot ever, Colorectal cancer screening	%	Crude prevalence	33	NA	NA	30	36.1	7832	POINT (-122.448 37.7789256)	6075015700	PREVENT	COREM	CrdPrv	Core preventive services for older men
CA	California	San Francisco	6075	6075015700	Prevention	Older adult women aged >=65 years who are up to date on a core set of clinical preventive services: Flu shot past year, PPV shot ever, Colorectal cancer screening, and Mammogram past 2 years	%	Crude prevalence	30.3	NA	NA	27.8	32.9	7832	POINT (-122.448 37.7789256)	6075015700	PREVENT	COREW	CrdPrv	Core preventive services for older women
CA	California	San Francisco	6075	6075015700	Unhealthy Behaviors	Current smoking among adults aged >=18 years	%	Crude prevalence	10.5	NA	NA	9.2	11.9	7832	POINT (-122.448 37.7789256)	6075015700	UNHBEH	CSMOKING	CrdPrv	Current Smoking
CA	California	San Francisco	6075	6075015700	Prevention	Visits to dentist or dental clinic among adults aged >=18 years	%	Crude prevalence	72.1	NA	NA	69.6	74.1	7832	POINT (-122.448 37.7789256)	6075015700	PREVENT	DENTAL	CrdPrv	Dental Visit
CA	California	San Francisco	6075	6075015700	Health Outcomes	Diagnosed diabetes among adults aged >=18 years	%	Crude prevalence	4.9	NA	NA	4.7	5.1	7832	POINT (-122.448 37.7789256)	6075015700	HLTHOUT	DIABETES	CrdPrv	Diabetes
CA	California	San Francisco	6075	6075015700	Health Outcomes	High cholesterol among adults aged >=18 years who have been screened in the past 5 years	%	Crude prevalence	21.1	NA	NA	20.7	21.6	7832	POINT (-122.448 37.7789256)	6075015700	HLTHOUT	HIGHCHOL	CrdPrv	High Cholesterol
CA	California	San Francisco	6075	6075015700	Health Outcomes	Chronic kidney disease among adults aged >=18 years	%	Crude prevalence	1.5	NA	NA	1.5	1.6	7832	POINT (-122.448 37.7789256)	6075015700	HLTHOUT	KIDNEY	CrdPrv	Chronic Kidney Disease
CA	California	San Francisco	6075	6075015700	Unhealthy Behaviors	No leisure-time physical activity among adults aged >=18 years	%	Crude prevalence	14	NA	NA	12.9	15.4	7832	POINT (-122.448 37.7789256)	6075015700	UNHBEH	LPA	CrdPrv	Physical Inactivity
CA	California	San Francisco	6075	6075015700	Prevention	Mammography use among women aged 50-74 years	%	Crude prevalence	77.4	NA	NA	75.6	79	7832	POINT (-122.448 37.7789256)	6075015700	PREVENT	MAMMOUSE	CrdPrv	Mammography
CA	California	San Francisco	6075	6075015700	Health Outcomes	Mental health not good for >=14 days among adults aged >=18 years	%	Crude prevalence	12.8	NA	NA	11.7	13.8	7832	POINT (-122.448 37.7789256)	6075015700	HLTHOUT	MHLTH	CrdPrv	Mental Health
CA	California	San Francisco	6075	6075015700	Unhealthy Behaviors	Obesity among adults aged >=18 years	%	Crude prevalence	14.6	NA	NA	14	15.2	7832	POINT (-122.448 37.7789256)	6075015700	UNHBEH	OBESITY	CrdPrv	Obesity
CA	California	San Francisco	6075	6075015700	Health Outcomes	Physical health not good for >=14 days among adults aged >=18 years	%	Crude prevalence	7.2	NA	NA	6.8	7.7	7832	POINT (-122.448 37.7789256)	6075015700	HLTHOUT	PHLTH	CrdPrv	Physical Health
CA	California	San Francisco	6075	6075015700	Unhealthy Behaviors	Sleeping less than 7 hours among adults aged >=18 years	%	Crude prevalence	32.3	NA	NA	31	33.4	7832	POINT (-122.448 37.7789256)	6075015700	UNHBEH	SLEEP	CrdPrv	Sleep <7 hours
CA	California	San Francisco	6075	6075015700	Health Outcomes	Stroke among adults aged >=18 years	%	Crude prevalence	1.4	NA	NA	1.4	1.5	7832	POINT (-122.448 37.7789256)	6075015700	HLTHOUT	STROKE	CrdPrv	Stroke
CA	California	San Francisco	6075	6075015700	Health Outcomes	All teeth lost among adults aged >=65 years	%	Crude prevalence	7.2	NA	NA	5.6	9.2	7832	POINT (-122.448 37.7789256)	6075015700	HLTHOUT	TEETHLOST	CrdPrv	Teeth Loss
CA	California	San Francisco	6075	6075015801	Prevention	Current lack of health insurance among adults aged 18-64 years	%	Crude prevalence	8.9	NA	NA	7.5	10.4	3594	POINT (-122.4373587 37.78129392)	6075015801	PREVENT	ACCESS2	CrdPrv	Health Insurance
CA	California	San Francisco	6075	6075015801	Health Outcomes	Arthritis among adults aged >=18 years	%	Crude prevalence	18	NA	NA	17.4	18.7	3594	POINT (-122.4373587 37.78129392)	6075015801	HLTHOUT	ARTHRITIS	CrdPrv	Arthritis
CA	California	San Francisco	6075	6075015801	Unhealthy Behaviors	Binge drinking among adults aged >=18 years	%	Crude prevalence	22.8	NA	NA	22.2	23.4	3594	POINT (-122.4373587 37.78129392)	6075015801	UNHBEH	BINGE	CrdPrv	Binge Drinking
CA	California	San Francisco	6075	6075015801	Health Outcomes	High blood pressure among adults aged >=18 years	%	Crude prevalence	27.8	NA	NA	27	28.7	3594	POINT (-122.4373587 37.78129392)	6075015801	HLTHOUT	BPHIGH	CrdPrv	High Blood Pressure
CA	California	San Francisco	6075	6075015801	Prevention	Taking medicine for high blood pressure control among adults aged >=18 years with high blood pressure	%	Crude prevalence	70	NA	NA	69.1	70.8	3594	POINT (-122.4373587 37.78129392)	6075015801	PREVENT	BPMED	CrdPrv	Taking BP Medication
CA	California	San Francisco	6075	6075015801	Health Outcomes	Cancer (excluding skin cancer) among adults aged >=18 years	%	Crude prevalence	5.3	NA	NA	5.1	5.4	3594	POINT (-122.4373587 37.78129392)	6075015801	HLTHOUT	CANCER	CrdPrv	Cancer (except skin)
CA	California	San Francisco	6075	6075015801	Health Outcomes	Current asthma among adults aged >=18 years	%	Crude prevalence	9.1	NA	NA	8.7	9.4	3594	POINT (-122.4373587 37.78129392)	6075015801	HLTHOUT	CASTHMA	CrdPrv	Current Asthma
CA	California	San Francisco	6075	6075015801	Prevention	Cervical cancer screening among adult women aged 21-65 years	%	Crude prevalence	85.4	NA	NA	83.5	86.9	3594	POINT (-122.4373587 37.78129392)	6075015801	PREVENT	CERVICAL	CrdPrv	Cervical Cancer Screening
CA	California	San Francisco	6075	6075015801	Health Outcomes	Coronary heart disease among adults aged >=18 years	%	Crude prevalence	4.5	NA	NA	4.2	4.8	3594	POINT (-122.4373587 37.78129392)	6075015801	HLTHOUT	CHD	CrdPrv	Coronary Heart Disease
CA	California	San Francisco	6075	6075015801	Prevention	Visits to doctor for routine checkup within the past year among adults aged >=18 years	%	Crude prevalence	71.8	NA	NA	71.1	72.5	3594	POINT (-122.4373587 37.78129392)	6075015801	PREVENT	CHECKUP	CrdPrv	Annual Checkup
CA	California	San Francisco	6075	6075015801	Prevention	Cholesterol screening among adults aged >=18 years	%	Crude prevalence	85.6	NA	NA	84.4	86.6	3594	POINT (-122.4373587 37.78129392)	6075015801	PREVENT	CHOLSCREEN	CrdPrv	Cholesterol Screening
CA	California	San Francisco	6075	6075015801	Prevention	Fecal occult blood test, sigmoidoscopy, or colonoscopy among adults aged 50-75 years	%	Crude prevalence	70.3	NA	NA	68.1	72.5	3594	POINT (-122.4373587 37.78129392)	6075015801	PREVENT	COLON_SCREEN	CrdPrv	Colorectal Cancer Screening
CA	California	San Francisco	6075	6075015801	Health Outcomes	Chronic obstructive pulmonary disease among adults aged >=18 years	%	Crude prevalence	4.1	NA	NA	3.6	4.6	3594	POINT (-122.4373587 37.78129392)	6075015801	HLTHOUT	COPD	CrdPrv	COPD
CA	California	San Francisco	6075	6075015801	Prevention	Older adult men aged >=65 years who are up to date on a core set of clinical preventive services: Flu shot past year, PPV shot ever, Colorectal cancer screening	%	Crude prevalence	30	NA	NA	26.2	33.6	3594	POINT (-122.4373587 37.78129392)	6075015801	PREVENT	COREM	CrdPrv	Core preventive services for older men
CA	California	San Francisco	6075	6075015801	Prevention	Older adult women aged >=65 years who are up to date on a core set of clinical preventive services: Flu shot past year, PPV shot ever, Colorectal cancer screening, and Mammogram past 2 years	%	Crude prevalence	29	NA	NA	25.3	32.4	3594	POINT (-122.4373587 37.78129392)	6075015801	PREVENT	COREW	CrdPrv	Core preventive services for older women
CA	California	San Francisco	6075	6075015801	Unhealthy Behaviors	Current smoking among adults aged >=18 years	%	Crude prevalence	12.7	NA	NA	10.7	14.8	3594	POINT (-122.4373587 37.78129392)	6075015801	UNHBEH	CSMOKING	CrdPrv	Current Smoking
CA	California	San Francisco	6075	6075015801	Prevention	Visits to dentist or dental clinic among adults aged >=18 years	%	Crude prevalence	67.2	NA	NA	64.5	69.7	3594	POINT (-122.4373587 37.78129392)	6075015801	PREVENT	DENTAL	CrdPrv	Dental Visit
CA	California	San Francisco	6075	6075015801	Health Outcomes	Diagnosed diabetes among adults aged >=18 years	%	Crude prevalence	9.2	NA	NA	8.7	9.8	3594	POINT (-122.4373587 37.78129392)	6075015801	HLTHOUT	DIABETES	CrdPrv	Diabetes
CA	California	San Francisco	6075	6075015801	Health Outcomes	High cholesterol among adults aged >=18 years who have been screened in the past 5 years	%	Crude prevalence	28.7	NA	NA	28.1	29.4	3594	POINT (-122.4373587 37.78129392)	6075015801	HLTHOUT	HIGHCHOL	CrdPrv	High Cholesterol
CA	California	San Francisco	6075	6075015801	Health Outcomes	Chronic kidney disease among adults aged >=18 years	%	Crude prevalence	2.6	NA	NA	2.5	2.7	3594	POINT (-122.4373587 37.78129392)	6075015801	HLTHOUT	KIDNEY	CrdPrv	Chronic Kidney Disease
CA	California	San Francisco	6075	6075015801	Unhealthy Behaviors	No leisure-time physical activity among adults aged >=18 years	%	Crude prevalence	17.6	NA	NA	16.1	19.1	3594	POINT (-122.4373587 37.78129392)	6075015801	UNHBEH	LPA	CrdPrv	Physical Inactivity
CA	California	San Francisco	6075	6075015801	Prevention	Mammography use among women aged 50-74 years	%	Crude prevalence	80.1	NA	NA	77.9	82.1	3594	POINT (-122.4373587 37.78129392)	6075015801	PREVENT	MAMMOUSE	CrdPrv	Mammography
CA	California	San Francisco	6075	6075015801	Health Outcomes	Mental health not good for >=14 days among adults aged >=18 years	%	Crude prevalence	11.9	NA	NA	11	13.4	3594	POINT (-122.4373587 37.78129392)	6075015801	HLTHOUT	MHLTH	CrdPrv	Mental Health
CA	California	San Francisco	6075	6075015801	Unhealthy Behaviors	Obesity among adults aged >=18 years	%	Crude prevalence	20.9	NA	NA	20.2	21.9	3594	POINT (-122.4373587 37.78129392)	6075015801	UNHBEH	OBESITY	CrdPrv	Obesity
CA	California	San Francisco	6075	6075015801	Health Outcomes	Physical health not good for >=14 days among adults aged >=18 years	%	Crude prevalence	10.3	NA	NA	9.4	11.5	3594	POINT (-122.4373587 37.78129392)	6075015801	HLTHOUT	PHLTH	CrdPrv	Physical Health
CA	California	San Francisco	6075	6075015801	Unhealthy Behaviors	Sleeping less than 7 hours among adults aged >=18 years	%	Crude prevalence	35.2	NA	NA	34.1	36.7	3594	POINT (-122.4373587 37.78129392)	6075015801	UNHBEH	SLEEP	CrdPrv	Sleep <7 hours
CA	California	San Francisco	6075	6075015801	Health Outcomes	Stroke among adults aged >=18 years	%	Crude prevalence	2.7	NA	NA	2.4	2.9	3594	POINT (-122.4373587 37.78129392)	6075015801	HLTHOUT	STROKE	CrdPrv	Stroke
CA	California	San Francisco	6075	6075015801	Health Outcomes	All teeth lost among adults aged >=65 years	%	Crude prevalence	9	NA	NA	6.2	12.6	3594	POINT (-122.4373587 37.78129392)	6075015801	HLTHOUT	TEETHLOST	CrdPrv	Teeth Loss
CA	California	San Francisco	6075	6075015802	Prevention	Current lack of health insurance among adults aged 18-64 years	%	Crude prevalence	6.4	NA	NA	5.6	7.6	2965	POINT (-122.438506 37.77808023)	6075015802	PREVENT	ACCESS2	CrdPrv	Health Insurance
CA	California	San Francisco	6075	6075015802	Health Outcomes	Arthritis among adults aged >=18 years	%	Crude prevalence	12.3	NA	NA	11.8	12.8	2965	POINT (-122.438506 37.77808023)	6075015802	HLTHOUT	ARTHRITIS	CrdPrv	Arthritis
CA	California	San Francisco	6075	6075015802	Unhealthy Behaviors	Binge drinking among adults aged >=18 years	%	Crude prevalence	30.1	NA	NA	29.3	30.8	2965	POINT (-122.438506 37.77808023)	6075015802	UNHBEH	BINGE	CrdPrv	Binge Drinking
CA	California	San Francisco	6075	6075015802	Health Outcomes	High blood pressure among adults aged >=18 years	%	Crude prevalence	18.9	NA	NA	18.3	19.5	2965	POINT (-122.438506 37.77808023)	6075015802	HLTHOUT	BPHIGH	CrdPrv	High Blood Pressure
CA	California	San Francisco	6075	6075015802	Prevention	Taking medicine for high blood pressure control among adults aged >=18 years with high blood pressure	%	Crude prevalence	60.6	NA	NA	59.6	61.5	2965	POINT (-122.438506 37.77808023)	6075015802	PREVENT	BPMED	CrdPrv	Taking BP Medication
CA	California	San Francisco	6075	6075015802	Health Outcomes	Cancer (excluding skin cancer) among adults aged >=18 years	%	Crude prevalence	4.3	NA	NA	4.2	4.4	2965	POINT (-122.438506 37.77808023)	6075015802	HLTHOUT	CANCER	CrdPrv	Cancer (except skin)
CA	California	San Francisco	6075	6075015802	Health Outcomes	Current asthma among adults aged >=18 years	%	Crude prevalence	8.1	NA	NA	7.8	8.4	2965	POINT (-122.438506 37.77808023)	6075015802	HLTHOUT	CASTHMA	CrdPrv	Current Asthma
CA	California	San Francisco	6075	6075015802	Prevention	Cervical cancer screening among adult women aged 21-65 years	%	Crude prevalence	89	NA	NA	87.5	90	2965	POINT (-122.438506 37.77808023)	6075015802	PREVENT	CERVICAL	CrdPrv	Cervical Cancer Screening
CA	California	San Francisco	6075	6075015802	Health Outcomes	Coronary heart disease among adults aged >=18 years	%	Crude prevalence	2.6	NA	NA	2.5	2.8	2965	POINT (-122.438506 37.77808023)	6075015802	HLTHOUT	CHD	CrdPrv	Coronary Heart Disease
CA	California	San Francisco	6075	6075015802	Prevention	Visits to doctor for routine checkup within the past year among adults aged >=18 years	%	Crude prevalence	67.1	NA	NA	66.4	67.7	2965	POINT (-122.438506 37.77808023)	6075015802	PREVENT	CHECKUP	CrdPrv	Annual Checkup
CA	California	San Francisco	6075	6075015802	Prevention	Cholesterol screening among adults aged >=18 years	%	Crude prevalence	84.7	NA	NA	83.5	85.6	2965	POINT (-122.438506 37.77808023)	6075015802	PREVENT	CHOLSCREEN	CrdPrv	Cholesterol Screening
CA	California	San Francisco	6075	6075015802	Prevention	Fecal occult blood test, sigmoidoscopy, or colonoscopy among adults aged 50-75 years	%	Crude prevalence	75	NA	NA	73.3	76.3	2965	POINT (-122.438506 37.77808023)	6075015802	PREVENT	COLON_SCREEN	CrdPrv	Colorectal Cancer Screening
CA	California	San Francisco	6075	6075015802	Health Outcomes	Chronic obstructive pulmonary disease among adults aged >=18 years	%	Crude prevalence	2.5	NA	NA	2.2	2.7	2965	POINT (-122.438506 37.77808023)	6075015802	HLTHOUT	COPD	CrdPrv	COPD
CA	California	San Francisco	6075	6075015802	Prevention	Older adult men aged >=65 years who are up to date on a core set of clinical preventive services: Flu shot past year, PPV shot ever, Colorectal cancer screening	%	Crude prevalence	33.1	NA	NA	29.8	36.3	2965	POINT (-122.438506 37.77808023)	6075015802	PREVENT	COREM	CrdPrv	Core preventive services for older men
CA	California	San Francisco	6075	6075015802	Prevention	Older adult women aged >=65 years who are up to date on a core set of clinical preventive services: Flu shot past year, PPV shot ever, Colorectal cancer screening, and Mammogram past 2 years	%	Crude prevalence	32.1	NA	NA	29.3	34.8	2965	POINT (-122.438506 37.77808023)	6075015802	PREVENT	COREW	CrdPrv	Core preventive services for older women
CA	California	San Francisco	6075	6075015802	Unhealthy Behaviors	Current smoking among adults aged >=18 years	%	Crude prevalence	9.7	NA	NA	8.3	11.3	2965	POINT (-122.438506 37.77808023)	6075015802	UNHBEH	CSMOKING	CrdPrv	Current Smoking
CA	California	San Francisco	6075	6075015802	Prevention	Visits to dentist or dental clinic among adults aged >=18 years	%	Crude prevalence	76	NA	NA	73.9	77.9	2965	POINT (-122.438506 37.77808023)	6075015802	PREVENT	DENTAL	CrdPrv	Dental Visit
CA	California	San Francisco	6075	6075015802	Health Outcomes	Diagnosed diabetes among adults aged >=18 years	%	Crude prevalence	4.9	NA	NA	4.7	5.1	2965	POINT (-122.438506 37.77808023)	6075015802	HLTHOUT	DIABETES	CrdPrv	Diabetes
CA	California	San Francisco	6075	6075015802	Health Outcomes	High cholesterol among adults aged >=18 years who have been screened in the past 5 years	%	Crude prevalence	22.4	NA	NA	22	22.9	2965	POINT (-122.438506 37.77808023)	6075015802	HLTHOUT	HIGHCHOL	CrdPrv	High Cholesterol
CA	California	San Francisco	6075	6075015802	Health Outcomes	Chronic kidney disease among adults aged >=18 years	%	Crude prevalence	1.6	NA	NA	1.6	1.7	2965	POINT (-122.438506 37.77808023)	6075015802	HLTHOUT	KIDNEY	CrdPrv	Chronic Kidney Disease
CA	California	San Francisco	6075	6075015802	Unhealthy Behaviors	No leisure-time physical activity among adults aged >=18 years	%	Crude prevalence	11.3	NA	NA	10.5	12.3	2965	POINT (-122.438506 37.77808023)	6075015802	UNHBEH	LPA	CrdPrv	Physical Inactivity
CA	California	San Francisco	6075	6075015802	Prevention	Mammography use among women aged 50-74 years	%	Crude prevalence	81	NA	NA	79.2	82.5	2965	POINT (-122.438506 37.77808023)	6075015802	PREVENT	MAMMOUSE	CrdPrv	Mammography
CA	California	San Francisco	6075	6075015802	Health Outcomes	Mental health not good for >=14 days among adults aged >=18 years	%	Crude prevalence	10.5	NA	NA	9.7	11.9	2965	POINT (-122.438506 37.77808023)	6075015802	HLTHOUT	MHLTH	CrdPrv	Mental Health
CA	California	San Francisco	6075	6075015802	Unhealthy Behaviors	Obesity among adults aged >=18 years	%	Crude prevalence	17.5	NA	NA	16.7	18.4	2965	POINT (-122.438506 37.77808023)	6075015802	UNHBEH	OBESITY	CrdPrv	Obesity
CA	California	San Francisco	6075	6075015802	Health Outcomes	Physical health not good for >=14 days among adults aged >=18 years	%	Crude prevalence	6.7	NA	NA	6.2	7.3	2965	POINT (-122.438506 37.77808023)	6075015802	HLTHOUT	PHLTH	CrdPrv	Physical Health
CA	California	San Francisco	6075	6075015802	Unhealthy Behaviors	Sleeping less than 7 hours among adults aged >=18 years	%	Crude prevalence	31.4	NA	NA	30.3	32.9	2965	POINT (-122.438506 37.77808023)	6075015802	UNHBEH	SLEEP	CrdPrv	Sleep <7 hours
CA	California	San Francisco	6075	6075015802	Health Outcomes	Stroke among adults aged >=18 years	%	Crude prevalence	1.5	NA	NA	1.4	1.6	2965	POINT (-122.438506 37.77808023)	6075015802	HLTHOUT	STROKE	CrdPrv	Stroke
CA	California	San Francisco	6075	6075015802	Health Outcomes	All teeth lost among adults aged >=65 years	%	Crude prevalence	5.2	NA	NA	3.9	7	2965	POINT (-122.438506 37.77808023)	6075015802	HLTHOUT	TEETHLOST	CrdPrv	Teeth Loss
CA	California	San Francisco	6075	6075015900	Prevention	Current lack of health insurance among adults aged 18-64 years	%	Crude prevalence	8.5	NA	NA	7.3	10.1	4350	POINT (-122.4293628 37.7833394)	6075015900	PREVENT	ACCESS2	CrdPrv	Health Insurance
CA	California	San Francisco	6075	6075015900	Health Outcomes	Arthritis among adults aged >=18 years	%	Crude prevalence	17.5	NA	NA	16.9	18.1	4350	POINT (-122.4293628 37.7833394)	6075015900	HLTHOUT	ARTHRITIS	CrdPrv	Arthritis
CA	California	San Francisco	6075	6075015900	Unhealthy Behaviors	Binge drinking among adults aged >=18 years	%	Crude prevalence	20.4	NA	NA	19.9	20.9	4350	POINT (-122.4293628 37.7833394)	6075015900	UNHBEH	BINGE	CrdPrv	Binge Drinking
CA	California	San Francisco	6075	6075015900	Health Outcomes	High blood pressure among adults aged >=18 years	%	Crude prevalence	26.4	NA	NA	25.8	27	4350	POINT (-122.4293628 37.7833394)	6075015900	HLTHOUT	BPHIGH	CrdPrv	High Blood Pressure
CA	California	San Francisco	6075	6075015900	Prevention	Taking medicine for high blood pressure control among adults aged >=18 years with high blood pressure	%	Crude prevalence	72.5	NA	NA	71.8	73.3	4350	POINT (-122.4293628 37.7833394)	6075015900	PREVENT	BPMED	CrdPrv	Taking BP Medication
CA	California	San Francisco	6075	6075015900	Health Outcomes	Cancer (excluding skin cancer) among adults aged >=18 years	%	Crude prevalence	5.9	NA	NA	5.8	6	4350	POINT (-122.4293628 37.7833394)	6075015900	HLTHOUT	CANCER	CrdPrv	Cancer (except skin)
CA	California	San Francisco	6075	6075015900	Health Outcomes	Current asthma among adults aged >=18 years	%	Crude prevalence	7.7	NA	NA	7.5	8	4350	POINT (-122.4293628 37.7833394)	6075015900	HLTHOUT	CASTHMA	CrdPrv	Current Asthma
CA	California	San Francisco	6075	6075015900	Prevention	Cervical cancer screening among adult women aged 21-65 years	%	Crude prevalence	81	NA	NA	78.5	82.7	4350	POINT (-122.4293628 37.7833394)	6075015900	PREVENT	CERVICAL	CrdPrv	Cervical Cancer Screening
CA	California	San Francisco	6075	6075015900	Health Outcomes	Coronary heart disease among adults aged >=18 years	%	Crude prevalence	4.8	NA	NA	4.5	5.1	4350	POINT (-122.4293628 37.7833394)	6075015900	HLTHOUT	CHD	CrdPrv	Coronary Heart Disease
CA	California	San Francisco	6075	6075015900	Prevention	Visits to doctor for routine checkup within the past year among adults aged >=18 years	%	Crude prevalence	72.4	NA	NA	71.8	72.9	4350	POINT (-122.4293628 37.7833394)	6075015900	PREVENT	CHECKUP	CrdPrv	Annual Checkup
CA	California	San Francisco	6075	6075015900	Prevention	Cholesterol screening among adults aged >=18 years	%	Crude prevalence	85.5	NA	NA	84.4	86.5	4350	POINT (-122.4293628 37.7833394)	6075015900	PREVENT	CHOLSCREEN	CrdPrv	Cholesterol Screening
CA	California	San Francisco	6075	6075015900	Prevention	Fecal occult blood test, sigmoidoscopy, or colonoscopy among adults aged 50-75 years	%	Crude prevalence	71.6	NA	NA	69.6	73.2	4350	POINT (-122.4293628 37.7833394)	6075015900	PREVENT	COLON_SCREEN	CrdPrv	Colorectal Cancer Screening
CA	California	San Francisco	6075	6075015900	Health Outcomes	Chronic obstructive pulmonary disease among adults aged >=18 years	%	Crude prevalence	3.6	NA	NA	3.3	4.1	4350	POINT (-122.4293628 37.7833394)	6075015900	HLTHOUT	COPD	CrdPrv	COPD
CA	California	San Francisco	6075	6075015900	Prevention	Older adult men aged >=65 years who are up to date on a core set of clinical preventive services: Flu shot past year, PPV shot ever, Colorectal cancer screening	%	Crude prevalence	33.2	NA	NA	29.9	36.5	4350	POINT (-122.4293628 37.7833394)	6075015900	PREVENT	COREM	CrdPrv	Core preventive services for older men
CA	California	San Francisco	6075	6075015900	Prevention	Older adult women aged >=65 years who are up to date on a core set of clinical preventive services: Flu shot past year, PPV shot ever, Colorectal cancer screening, and Mammogram past 2 years	%	Crude prevalence	30.4	NA	NA	27.6	33	4350	POINT (-122.4293628 37.7833394)	6075015900	PREVENT	COREW	CrdPrv	Core preventive services for older women
CA	California	San Francisco	6075	6075015900	Unhealthy Behaviors	Current smoking among adults aged >=18 years	%	Crude prevalence	9.7	NA	NA	8.4	11.3	4350	POINT (-122.4293628 37.7833394)	6075015900	UNHBEH	CSMOKING	CrdPrv	Current Smoking
CA	California	San Francisco	6075	6075015900	Prevention	Visits to dentist or dental clinic among adults aged >=18 years	%	Crude prevalence	70	NA	NA	67.5	72.5	4350	POINT (-122.4293628 37.7833394)	6075015900	PREVENT	DENTAL	CrdPrv	Dental Visit
CA	California	San Francisco	6075	6075015900	Health Outcomes	Diagnosed diabetes among adults aged >=18 years	%	Crude prevalence	8.6	NA	NA	8.2	9	4350	POINT (-122.4293628 37.7833394)	6075015900	HLTHOUT	DIABETES	CrdPrv	Diabetes
CA	California	San Francisco	6075	6075015900	Health Outcomes	High cholesterol among adults aged >=18 years who have been screened in the past 5 years	%	Crude prevalence	29.4	NA	NA	28.9	30	4350	POINT (-122.4293628 37.7833394)	6075015900	HLTHOUT	HIGHCHOL	CrdPrv	High Cholesterol
CA	California	San Francisco	6075	6075015900	Health Outcomes	Chronic kidney disease among adults aged >=18 years	%	Crude prevalence	2.5	NA	NA	2.4	2.6	4350	POINT (-122.4293628 37.7833394)	6075015900	HLTHOUT	KIDNEY	CrdPrv	Chronic Kidney Disease
CA	California	San Francisco	6075	6075015900	Unhealthy Behaviors	No leisure-time physical activity among adults aged >=18 years	%	Crude prevalence	16.6	NA	NA	15.4	17.9	4350	POINT (-122.4293628 37.7833394)	6075015900	UNHBEH	LPA	CrdPrv	Physical Inactivity
CA	California	San Francisco	6075	6075015900	Prevention	Mammography use among women aged 50-74 years	%	Crude prevalence	77.7	NA	NA	75.5	79.4	4350	POINT (-122.4293628 37.7833394)	6075015900	PREVENT	MAMMOUSE	CrdPrv	Mammography
CA	California	San Francisco	6075	6075015900	Health Outcomes	Mental health not good for >=14 days among adults aged >=18 years	%	Crude prevalence	9.9	NA	NA	9.1	10.6	4350	POINT (-122.4293628 37.7833394)	6075015900	HLTHOUT	MHLTH	CrdPrv	Mental Health
CA	California	San Francisco	6075	6075015900	Unhealthy Behaviors	Obesity among adults aged >=18 years	%	Crude prevalence	15.8	NA	NA	15.2	16.3	4350	POINT (-122.4293628 37.7833394)	6075015900	UNHBEH	OBESITY	CrdPrv	Obesity
CA	California	San Francisco	6075	6075015900	Health Outcomes	Physical health not good for >=14 days among adults aged >=18 years	%	Crude prevalence	8.8	NA	NA	8.2	9.8	4350	POINT (-122.4293628 37.7833394)	6075015900	HLTHOUT	PHLTH	CrdPrv	Physical Health
CA	California	San Francisco	6075	6075015900	Unhealthy Behaviors	Sleeping less than 7 hours among adults aged >=18 years	%	Crude prevalence	32.4	NA	NA	31.2	33.5	4350	POINT (-122.4293628 37.7833394)	6075015900	UNHBEH	SLEEP	CrdPrv	Sleep <7 hours
CA	California	San Francisco	6075	6075015900	Health Outcomes	Stroke among adults aged >=18 years	%	Crude prevalence	2.5	NA	NA	2.3	2.7	4350	POINT (-122.4293628 37.7833394)	6075015900	HLTHOUT	STROKE	CrdPrv	Stroke
CA	California	San Francisco	6075	6075015900	Health Outcomes	All teeth lost among adults aged >=65 years	%	Crude prevalence	7.4	NA	NA	5.3	9.8	4350	POINT (-122.4293628 37.7833394)	6075015900	HLTHOUT	TEETHLOST	CrdPrv	Teeth Loss
CA	California	San Francisco	6075	6075016000	Prevention	Current lack of health insurance among adults aged 18-64 years	%	Crude prevalence	8.7	NA	NA	7.5	10	2465	POINT (-122.4225 37.78233455)	6075016000	PREVENT	ACCESS2	CrdPrv	Health Insurance
CA	California	San Francisco	6075	6075016000	Health Outcomes	Arthritis among adults aged >=18 years	%	Crude prevalence	19.8	NA	NA	19.2	20.4	2465	POINT (-122.4225 37.78233455)	6075016000	HLTHOUT	ARTHRITIS	CrdPrv	Arthritis
CA	California	San Francisco	6075	6075016000	Unhealthy Behaviors	Binge drinking among adults aged >=18 years	%	Crude prevalence	20.9	NA	NA	20.4	21.2	2465	POINT (-122.4225 37.78233455)	6075016000	UNHBEH	BINGE	CrdPrv	Binge Drinking
CA	California	San Francisco	6075	6075016000	Health Outcomes	High blood pressure among adults aged >=18 years	%	Crude prevalence	28.7	NA	NA	28	29.4	2465	POINT (-122.4225 37.78233455)	6075016000	HLTHOUT	BPHIGH	CrdPrv	High Blood Pressure
CA	California	San Francisco	6075	6075016000	Prevention	Taking medicine for high blood pressure control among adults aged >=18 years with high blood pressure	%	Crude prevalence	73.3	NA	NA	72.5	74	2465	POINT (-122.4225 37.78233455)	6075016000	PREVENT	BPMED	CrdPrv	Taking BP Medication
CA	California	San Francisco	6075	6075016000	Health Outcomes	Cancer (excluding skin cancer) among adults aged >=18 years	%	Crude prevalence	6.4	NA	NA	6.2	6.6	2465	POINT (-122.4225 37.78233455)	6075016000	HLTHOUT	CANCER	CrdPrv	Cancer (except skin)
CA	California	San Francisco	6075	6075016000	Health Outcomes	Current asthma among adults aged >=18 years	%	Crude prevalence	7.7	NA	NA	7.5	7.9	2465	POINT (-122.4225 37.78233455)	6075016000	HLTHOUT	CASTHMA	CrdPrv	Current Asthma
CA	California	San Francisco	6075	6075016000	Prevention	Cervical cancer screening among adult women aged 21-65 years	%	Crude prevalence	81.3	NA	NA	79.5	82.9	2465	POINT (-122.4225 37.78233455)	6075016000	PREVENT	CERVICAL	CrdPrv	Cervical Cancer Screening
CA	California	San Francisco	6075	6075016000	Health Outcomes	Coronary heart disease among adults aged >=18 years	%	Crude prevalence	5.9	NA	NA	5.5	6.3	2465	POINT (-122.4225 37.78233455)	6075016000	HLTHOUT	CHD	CrdPrv	Coronary Heart Disease
CA	California	San Francisco	6075	6075016000	Prevention	Visits to doctor for routine checkup within the past year among adults aged >=18 years	%	Crude prevalence	72.1	NA	NA	71.6	72.6	2465	POINT (-122.4225 37.78233455)	6075016000	PREVENT	CHECKUP	CrdPrv	Annual Checkup
CA	California	San Francisco	6075	6075016000	Prevention	Cholesterol screening among adults aged >=18 years	%	Crude prevalence	86.3	NA	NA	85.4	87.1	2465	POINT (-122.4225 37.78233455)	6075016000	PREVENT	CHOLSCREEN	CrdPrv	Cholesterol Screening
CA	California	San Francisco	6075	6075016000	Prevention	Fecal occult blood test, sigmoidoscopy, or colonoscopy among adults aged 50-75 years	%	Crude prevalence	71	NA	NA	69.1	72.6	2465	POINT (-122.4225 37.78233455)	6075016000	PREVENT	COLON_SCREEN	CrdPrv	Colorectal Cancer Screening
CA	California	San Francisco	6075	6075016000	Health Outcomes	Chronic obstructive pulmonary disease among adults aged >=18 years	%	Crude prevalence	4.4	NA	NA	3.9	5	2465	POINT (-122.4225 37.78233455)	6075016000	HLTHOUT	COPD	CrdPrv	COPD
CA	California	San Francisco	6075	6075016000	Prevention	Older adult men aged >=65 years who are up to date on a core set of clinical preventive services: Flu shot past year, PPV shot ever, Colorectal cancer screening	%	Crude prevalence	31.5	NA	NA	27.8	34.7	2465	POINT (-122.4225 37.78233455)	6075016000	PREVENT	COREM	CrdPrv	Core preventive services for older men
CA	California	San Francisco	6075	6075016000	Prevention	Older adult women aged >=65 years who are up to date on a core set of clinical preventive services: Flu shot past year, PPV shot ever, Colorectal cancer screening, and Mammogram past 2 years	%	Crude prevalence	30.9	NA	NA	27.8	33.9	2465	POINT (-122.4225 37.78233455)	6075016000	PREVENT	COREW	CrdPrv	Core preventive services for older women
CA	California	San Francisco	6075	6075016000	Unhealthy Behaviors	Current smoking among adults aged >=18 years	%	Crude prevalence	11	NA	NA	9.7	12.6	2465	POINT (-122.4225 37.78233455)	6075016000	UNHBEH	CSMOKING	CrdPrv	Current Smoking
CA	California	San Francisco	6075	6075016000	Prevention	Visits to dentist or dental clinic among adults aged >=18 years	%	Crude prevalence	68.2	NA	NA	65.7	70.2	2465	POINT (-122.4225 37.78233455)	6075016000	PREVENT	DENTAL	CrdPrv	Dental Visit
CA	California	San Francisco	6075	6075016000	Health Outcomes	Diagnosed diabetes among adults aged >=18 years	%	Crude prevalence	9.9	NA	NA	9.4	10.5	2465	POINT (-122.4225 37.78233455)	6075016000	HLTHOUT	DIABETES	CrdPrv	Diabetes
CA	California	San Francisco	6075	6075016000	Health Outcomes	High cholesterol among adults aged >=18 years who have been screened in the past 5 years	%	Crude prevalence	32.5	NA	NA	31.9	33	2465	POINT (-122.4225 37.78233455)	6075016000	HLTHOUT	HIGHCHOL	CrdPrv	High Cholesterol
CA	California	San Francisco	6075	6075016000	Health Outcomes	Chronic kidney disease among adults aged >=18 years	%	Crude prevalence	2.8	NA	NA	2.7	3	2465	POINT (-122.4225 37.78233455)	6075016000	HLTHOUT	KIDNEY	CrdPrv	Chronic Kidney Disease
CA	California	San Francisco	6075	6075016000	Unhealthy Behaviors	No leisure-time physical activity among adults aged >=18 years	%	Crude prevalence	17.7	NA	NA	16.4	19	2465	POINT (-122.4225 37.78233455)	6075016000	UNHBEH	LPA	CrdPrv	Physical Inactivity
CA	California	San Francisco	6075	6075016000	Prevention	Mammography use among women aged 50-74 years	%	Crude prevalence	77.5	NA	NA	75	79.6	2465	POINT (-122.4225 37.78233455)	6075016000	PREVENT	MAMMOUSE	CrdPrv	Mammography
CA	California	San Francisco	6075	6075016000	Health Outcomes	Mental health not good for >=14 days among adults aged >=18 years	%	Crude prevalence	10.2	NA	NA	9.2	11.6	2465	POINT (-122.4225 37.78233455)	6075016000	HLTHOUT	MHLTH	CrdPrv	Mental Health
CA	California	San Francisco	6075	6075016000	Unhealthy Behaviors	Obesity among adults aged >=18 years	%	Crude prevalence	17.6	NA	NA	17	18	2465	POINT (-122.4225 37.78233455)	6075016000	UNHBEH	OBESITY	CrdPrv	Obesity
CA	California	San Francisco	6075	6075016000	Health Outcomes	Physical health not good for >=14 days among adults aged >=18 years	%	Crude prevalence	10.2	NA	NA	9.5	11.1	2465	POINT (-122.4225 37.78233455)	6075016000	HLTHOUT	PHLTH	CrdPrv	Physical Health
CA	California	San Francisco	6075	6075016000	Unhealthy Behaviors	Sleeping less than 7 hours among adults aged >=18 years	%	Crude prevalence	32.2	NA	NA	31	33.4	2465	POINT (-122.4225 37.78233455)	6075016000	UNHBEH	SLEEP	CrdPrv	Sleep <7 hours
CA	California	San Francisco	6075	6075016000	Health Outcomes	Stroke among adults aged >=18 years	%	Crude prevalence	2.8	NA	NA	2.6	3	2465	POINT (-122.4225 37.78233455)	6075016000	HLTHOUT	STROKE	CrdPrv	Stroke
CA	California	San Francisco	6075	6075016000	Health Outcomes	All teeth lost among adults aged >=65 years	%	Crude prevalence	7.5	NA	NA	5.3	10.4	2465	POINT (-122.4225 37.78233455)	6075016000	HLTHOUT	TEETHLOST	CrdPrv	Teeth Loss
CA	California	San Francisco	6075	6075016100	Prevention	Current lack of health insurance among adults aged 18-64 years	%	Crude prevalence	13.8	NA	NA	12.2	15.5	5366	POINT (-122.4286732 37.77998419)	6075016100	PREVENT	ACCESS2	CrdPrv	Health Insurance
CA	California	San Francisco	6075	6075016100	Health Outcomes	Arthritis among adults aged >=18 years	%	Crude prevalence	27.3	NA	NA	26.6	28.2	5366	POINT (-122.4286732 37.77998419)	6075016100	HLTHOUT	ARTHRITIS	CrdPrv	Arthritis
CA	California	San Francisco	6075	6075016100	Unhealthy Behaviors	Binge drinking among adults aged >=18 years	%	Crude prevalence	15.9	NA	NA	15.6	16.2	5366	POINT (-122.4286732 37.77998419)	6075016100	UNHBEH	BINGE	CrdPrv	Binge Drinking
CA	California	San Francisco	6075	6075016100	Health Outcomes	High blood pressure among adults aged >=18 years	%	Crude prevalence	38.2	NA	NA	37.4	38.9	5366	POINT (-122.4286732 37.77998419)	6075016100	HLTHOUT	BPHIGH	CrdPrv	High Blood Pressure
CA	California	San Francisco	6075	6075016100	Prevention	Taking medicine for high blood pressure control among adults aged >=18 years with high blood pressure	%	Crude prevalence	78.3	NA	NA	77.7	78.8	5366	POINT (-122.4286732 37.77998419)	6075016100	PREVENT	BPMED	CrdPrv	Taking BP Medication
CA	California	San Francisco	6075	6075016100	Health Outcomes	Cancer (excluding skin cancer) among adults aged >=18 years	%	Crude prevalence	7.4	NA	NA	7.2	7.7	5366	POINT (-122.4286732 37.77998419)	6075016100	HLTHOUT	CANCER	CrdPrv	Cancer (except skin)
CA	California	San Francisco	6075	6075016100	Health Outcomes	Current asthma among adults aged >=18 years	%	Crude prevalence	10.5	NA	NA	10.1	10.9	5366	POINT (-122.4286732 37.77998419)	6075016100	HLTHOUT	CASTHMA	CrdPrv	Current Asthma
CA	California	San Francisco	6075	6075016100	Prevention	Cervical cancer screening among adult women aged 21-65 years	%	Crude prevalence	79.6	NA	NA	78	81.2	5366	POINT (-122.4286732 37.77998419)	6075016100	PREVENT	CERVICAL	CrdPrv	Cervical Cancer Screening
CA	California	San Francisco	6075	6075016100	Health Outcomes	Coronary heart disease among adults aged >=18 years	%	Crude prevalence	8.8	NA	NA	8.2	9.4	5366	POINT (-122.4286732 37.77998419)	6075016100	HLTHOUT	CHD	CrdPrv	Coronary Heart Disease
CA	California	San Francisco	6075	6075016100	Prevention	Visits to doctor for routine checkup within the past year among adults aged >=18 years	%	Crude prevalence	76.4	NA	NA	76	76.9	5366	POINT (-122.4286732 37.77998419)	6075016100	PREVENT	CHECKUP	CrdPrv	Annual Checkup
CA	California	San Francisco	6075	6075016100	Prevention	Cholesterol screening among adults aged >=18 years	%	Crude prevalence	86.3	NA	NA	85.5	87	5366	POINT (-122.4286732 37.77998419)	6075016100	PREVENT	CHOLSCREEN	CrdPrv	Cholesterol Screening
CA	California	San Francisco	6075	6075016100	Prevention	Fecal occult blood test, sigmoidoscopy, or colonoscopy among adults aged 50-75 years	%	Crude prevalence	65.8	NA	NA	63.7	67.9	5366	POINT (-122.4286732 37.77998419)	6075016100	PREVENT	COLON_SCREEN	CrdPrv	Colorectal Cancer Screening
CA	California	San Francisco	6075	6075016100	Health Outcomes	Chronic obstructive pulmonary disease among adults aged >=18 years	%	Crude prevalence	7.8	NA	NA	7	8.7	5366	POINT (-122.4286732 37.77998419)	6075016100	HLTHOUT	COPD	CrdPrv	COPD
CA	California	San Francisco	6075	6075016100	Prevention	Older adult men aged >=65 years who are up to date on a core set of clinical preventive services: Flu shot past year, PPV shot ever, Colorectal cancer screening	%	Crude prevalence	25.5	NA	NA	22	29	5366	POINT (-122.4286732 37.77998419)	6075016100	PREVENT	COREM	CrdPrv	Core preventive services for older men
CA	California	San Francisco	6075	6075016100	Prevention	Older adult women aged >=65 years who are up to date on a core set of clinical preventive services: Flu shot past year, PPV shot ever, Colorectal cancer screening, and Mammogram past 2 years	%	Crude prevalence	23.8	NA	NA	20.9	26.7	5366	POINT (-122.4286732 37.77998419)	6075016100	PREVENT	COREW	CrdPrv	Core preventive services for older women
CA	California	San Francisco	6075	6075016100	Unhealthy Behaviors	Current smoking among adults aged >=18 years	%	Crude prevalence	16.1	NA	NA	14.7	17.6	5366	POINT (-122.4286732 37.77998419)	6075016100	UNHBEH	CSMOKING	CrdPrv	Current Smoking
CA	California	San Francisco	6075	6075016100	Prevention	Visits to dentist or dental clinic among adults aged >=18 years	%	Crude prevalence	54.4	NA	NA	52.1	57.1	5366	POINT (-122.4286732 37.77998419)	6075016100	PREVENT	DENTAL	CrdPrv	Dental Visit
CA	California	San Francisco	6075	6075016100	Health Outcomes	Diagnosed diabetes among adults aged >=18 years	%	Crude prevalence	15.9	NA	NA	15.1	16.6	5366	POINT (-122.4286732 37.77998419)	6075016100	HLTHOUT	DIABETES	CrdPrv	Diabetes
CA	California	San Francisco	6075	6075016100	Health Outcomes	High cholesterol among adults aged >=18 years who have been screened in the past 5 years	%	Crude prevalence	35.1	NA	NA	34.5	35.8	5366	POINT (-122.4286732 37.77998419)	6075016100	HLTHOUT	HIGHCHOL	CrdPrv	High Cholesterol
CA	California	San Francisco	6075	6075016100	Health Outcomes	Chronic kidney disease among adults aged >=18 years	%	Crude prevalence	4.5	NA	NA	4.3	4.8	5366	POINT (-122.4286732 37.77998419)	6075016100	HLTHOUT	KIDNEY	CrdPrv	Chronic Kidney Disease
CA	California	San Francisco	6075	6075016100	Unhealthy Behaviors	No leisure-time physical activity among adults aged >=18 years	%	Crude prevalence	27.7	NA	NA	25.8	29.4	5366	POINT (-122.4286732 37.77998419)	6075016100	UNHBEH	LPA	CrdPrv	Physical Inactivity
CA	California	San Francisco	6075	6075016100	Prevention	Mammography use among women aged 50-74 years	%	Crude prevalence	77.1	NA	NA	74.8	79.2	5366	POINT (-122.4286732 37.77998419)	6075016100	PREVENT	MAMMOUSE	CrdPrv	Mammography
CA	California	San Francisco	6075	6075016100	Health Outcomes	Mental health not good for >=14 days among adults aged >=18 years	%	Crude prevalence	14.2	NA	NA	12.9	14.9	5366	POINT (-122.4286732 37.77998419)	6075016100	HLTHOUT	MHLTH	CrdPrv	Mental Health
CA	California	San Francisco	6075	6075016100	Unhealthy Behaviors	Obesity among adults aged >=18 years	%	Crude prevalence	24.2	NA	NA	23.6	24.9	5366	POINT (-122.4286732 37.77998419)	6075016100	UNHBEH	OBESITY	CrdPrv	Obesity
CA	California	San Francisco	6075	6075016100	Health Outcomes	Physical health not good for >=14 days among adults aged >=18 years	%	Crude prevalence	16.3	NA	NA	15.1	17.3	5366	POINT (-122.4286732 37.77998419)	6075016100	HLTHOUT	PHLTH	CrdPrv	Physical Health
CA	California	San Francisco	6075	6075016100	Unhealthy Behaviors	Sleeping less than 7 hours among adults aged >=18 years	%	Crude prevalence	37.2	NA	NA	36.1	38.3	5366	POINT (-122.4286732 37.77998419)	6075016100	UNHBEH	SLEEP	CrdPrv	Sleep <7 hours
CA	California	San Francisco	6075	6075016100	Health Outcomes	Stroke among adults aged >=18 years	%	Crude prevalence	5.4	NA	NA	5	5.9	5366	POINT (-122.4286732 37.77998419)	6075016100	HLTHOUT	STROKE	CrdPrv	Stroke
CA	California	San Francisco	6075	6075016100	Health Outcomes	All teeth lost among adults aged >=65 years	%	Crude prevalence	17.8	NA	NA	13.2	22.8	5366	POINT (-122.4286732 37.77998419)	6075016100	HLTHOUT	TEETHLOST	CrdPrv	Teeth Loss
CA	California	San Francisco	6075	6075016200	Prevention	Current lack of health insurance among adults aged 18-64 years	%	Crude prevalence	7.7	NA	NA	6.4	9.2	2541	POINT (-122.4228953 37.77716215)	6075016200	PREVENT	ACCESS2	CrdPrv	Health Insurance
CA	California	San Francisco	6075	6075016200	Health Outcomes	Arthritis among adults aged >=18 years	%	Crude prevalence	14	NA	NA	13.3	14.6	2541	POINT (-122.4228953 37.77716215)	6075016200	HLTHOUT	ARTHRITIS	CrdPrv	Arthritis
CA	California	San Francisco	6075	6075016200	Unhealthy Behaviors	Binge drinking among adults aged >=18 years	%	Crude prevalence	28.2	NA	NA	27.4	29.2	2541	POINT (-122.4228953 37.77716215)	6075016200	UNHBEH	BINGE	CrdPrv	Binge Drinking
CA	California	San Francisco	6075	6075016200	Health Outcomes	High blood pressure among adults aged >=18 years	%	Crude prevalence	21.8	NA	NA	21	22.8	2541	POINT (-122.4228953 37.77716215)	6075016200	HLTHOUT	BPHIGH	CrdPrv	High Blood Pressure
CA	California	San Francisco	6075	6075016200	Prevention	Taking medicine for high blood pressure control among adults aged >=18 years with high blood pressure	%	Crude prevalence	63	NA	NA	61.8	64.3	2541	POINT (-122.4228953 37.77716215)	6075016200	PREVENT	BPMED	CrdPrv	Taking BP Medication
CA	California	San Francisco	6075	6075016200	Health Outcomes	Cancer (excluding skin cancer) among adults aged >=18 years	%	Crude prevalence	4.8	NA	NA	4.6	4.9	2541	POINT (-122.4228953 37.77716215)	6075016200	HLTHOUT	CANCER	CrdPrv	Cancer (except skin)
CA	California	San Francisco	6075	6075016200	Health Outcomes	Current asthma among adults aged >=18 years	%	Crude prevalence	7.7	NA	NA	7.4	8.1	2541	POINT (-122.4228953 37.77716215)	6075016200	HLTHOUT	CASTHMA	CrdPrv	Current Asthma
CA	California	San Francisco	6075	6075016200	Prevention	Cervical cancer screening among adult women aged 21-65 years	%	Crude prevalence	86.9	NA	NA	84.7	88.4	2541	POINT (-122.4228953 37.77716215)	6075016200	PREVENT	CERVICAL	CrdPrv	Cervical Cancer Screening
CA	California	San Francisco	6075	6075016200	Health Outcomes	Coronary heart disease among adults aged >=18 years	%	Crude prevalence	3.6	NA	NA	3.3	3.9	2541	POINT (-122.4228953 37.77716215)	6075016200	HLTHOUT	CHD	CrdPrv	Coronary Heart Disease
CA	California	San Francisco	6075	6075016200	Prevention	Visits to doctor for routine checkup within the past year among adults aged >=18 years	%	Crude prevalence	67.7	NA	NA	66.8	68.5	2541	POINT (-122.4228953 37.77716215)	6075016200	PREVENT	CHECKUP	CrdPrv	Annual Checkup
CA	California	San Francisco	6075	6075016200	Prevention	Cholesterol screening among adults aged >=18 years	%	Crude prevalence	84.7	NA	NA	83.2	85.9	2541	POINT (-122.4228953 37.77716215)	6075016200	PREVENT	CHOLSCREEN	CrdPrv	Cholesterol Screening
CA	California	San Francisco	6075	6075016200	Prevention	Fecal occult blood test, sigmoidoscopy, or colonoscopy among adults aged 50-75 years	%	Crude prevalence	71.2	NA	NA	68.4	73.6	2541	POINT (-122.4228953 37.77716215)	6075016200	PREVENT	COLON_SCREEN	CrdPrv	Colorectal Cancer Screening
CA	California	San Francisco	6075	6075016200	Health Outcomes	Chronic obstructive pulmonary disease among adults aged >=18 years	%	Crude prevalence	3	NA	NA	2.6	3.5	2541	POINT (-122.4228953 37.77716215)	6075016200	HLTHOUT	COPD	CrdPrv	COPD
CA	California	San Francisco	6075	6075016200	Prevention	Older adult men aged >=65 years who are up to date on a core set of clinical preventive services: Flu shot past year, PPV shot ever, Colorectal cancer screening	%	Crude prevalence	34	NA	NA	29.4	38.7	2541	POINT (-122.4228953 37.77716215)	6075016200	PREVENT	COREM	CrdPrv	Core preventive services for older men
CA	California	San Francisco	6075	6075016200	Prevention	Older adult women aged >=65 years who are up to date on a core set of clinical preventive services: Flu shot past year, PPV shot ever, Colorectal cancer screening, and Mammogram past 2 years	%	Crude prevalence	30.8	NA	NA	26.8	34.5	2541	POINT (-122.4228953 37.77716215)	6075016200	PREVENT	COREW	CrdPrv	Core preventive services for older women
CA	California	San Francisco	6075	6075016200	Unhealthy Behaviors	Current smoking among adults aged >=18 years	%	Crude prevalence	10.8	NA	NA	8.7	13.3	2541	POINT (-122.4228953 37.77716215)	6075016200	UNHBEH	CSMOKING	CrdPrv	Current Smoking
CA	California	San Francisco	6075	6075016200	Prevention	Visits to dentist or dental clinic among adults aged >=18 years	%	Crude prevalence	72.9	NA	NA	69.4	75.7	2541	POINT (-122.4228953 37.77716215)	6075016200	PREVENT	DENTAL	CrdPrv	Dental Visit
CA	California	San Francisco	6075	6075016200	Health Outcomes	Diagnosed diabetes among adults aged >=18 years	%	Crude prevalence	6.1	NA	NA	5.7	6.5	2541	POINT (-122.4228953 37.77716215)	6075016200	HLTHOUT	DIABETES	CrdPrv	Diabetes
CA	California	San Francisco	6075	6075016200	Health Outcomes	High cholesterol among adults aged >=18 years who have been screened in the past 5 years	%	Crude prevalence	26	NA	NA	25.3	26.6	2541	POINT (-122.4228953 37.77716215)	6075016200	HLTHOUT	HIGHCHOL	CrdPrv	High Cholesterol
CA	California	San Francisco	6075	6075016200	Health Outcomes	Chronic kidney disease among adults aged >=18 years	%	Crude prevalence	1.9	NA	NA	1.8	2	2541	POINT (-122.4228953 37.77716215)	6075016200	HLTHOUT	KIDNEY	CrdPrv	Chronic Kidney Disease
CA	California	San Francisco	6075	6075016200	Unhealthy Behaviors	No leisure-time physical activity among adults aged >=18 years	%	Crude prevalence	13.3	NA	NA	11.9	14.8	2541	POINT (-122.4228953 37.77716215)	6075016200	UNHBEH	LPA	CrdPrv	Physical Inactivity
CA	California	San Francisco	6075	6075016200	Prevention	Mammography use among women aged 50-74 years	%	Crude prevalence	79.5	NA	NA	76.7	81.7	2541	POINT (-122.4228953 37.77716215)	6075016200	PREVENT	MAMMOUSE	CrdPrv	Mammography
CA	California	San Francisco	6075	6075016200	Health Outcomes	Mental health not good for >=14 days among adults aged >=18 years	%	Crude prevalence	10.4	NA	NA	9.3	12.3	2541	POINT (-122.4228953 37.77716215)	6075016200	HLTHOUT	MHLTH	CrdPrv	Mental Health
CA	California	San Francisco	6075	6075016200	Unhealthy Behaviors	Obesity among adults aged >=18 years	%	Crude prevalence	18.2	NA	NA	17.5	19.2	2541	POINT (-122.4228953 37.77716215)	6075016200	UNHBEH	OBESITY	CrdPrv	Obesity
CA	California	San Francisco	6075	6075016200	Health Outcomes	Physical health not good for >=14 days among adults aged >=18 years	%	Crude prevalence	7.9	NA	NA	6.9	9.1	2541	POINT (-122.4228953 37.77716215)	6075016200	HLTHOUT	PHLTH	CrdPrv	Physical Health
CA	California	San Francisco	6075	6075016200	Unhealthy Behaviors	Sleeping less than 7 hours among adults aged >=18 years	%	Crude prevalence	32.2	NA	NA	31.2	35	2541	POINT (-122.4228953 37.77716215)	6075016200	UNHBEH	SLEEP	CrdPrv	Sleep <7 hours
CA	California	San Francisco	6075	6075016200	Health Outcomes	Stroke among adults aged >=18 years	%	Crude prevalence	1.8	NA	NA	1.6	1.9	2541	POINT (-122.4228953 37.77716215)	6075016200	HLTHOUT	STROKE	CrdPrv	Stroke
CA	California	San Francisco	6075	6075016200	Health Outcomes	All teeth lost among adults aged >=65 years	%	Crude prevalence	6	NA	NA	3.9	9	2541	POINT (-122.4228953 37.77716215)	6075016200	HLTHOUT	TEETHLOST	CrdPrv	Teeth Loss
CA	California	San Francisco	6075	6075016300	Prevention	Current lack of health insurance among adults aged 18-64 years	%	Crude prevalence	7.8	NA	NA	6.6	9.2	4293	POINT (-122.4295706 37.7760446)	6075016300	PREVENT	ACCESS2	CrdPrv	Health Insurance
CA	California	San Francisco	6075	6075016300	Health Outcomes	Arthritis among adults aged >=18 years	%	Crude prevalence	12.3	NA	NA	11.9	12.7	4293	POINT (-122.4295706 37.7760446)	6075016300	HLTHOUT	ARTHRITIS	CrdPrv	Arthritis
CA	California	San Francisco	6075	6075016300	Unhealthy Behaviors	Binge drinking among adults aged >=18 years	%	Crude prevalence	28.8	NA	NA	28.3	29.5	4293	POINT (-122.4295706 37.7760446)	6075016300	UNHBEH	BINGE	CrdPrv	Binge Drinking
CA	California	San Francisco	6075	6075016300	Health Outcomes	High blood pressure among adults aged >=18 years	%	Crude prevalence	19.9	NA	NA	19.4	20.4	4293	POINT (-122.4295706 37.7760446)	6075016300	HLTHOUT	BPHIGH	CrdPrv	High Blood Pressure
CA	California	San Francisco	6075	6075016300	Prevention	Taking medicine for high blood pressure control among adults aged >=18 years with high blood pressure	%	Crude prevalence	60.9	NA	NA	60	61.8	4293	POINT (-122.4295706 37.7760446)	6075016300	PREVENT	BPMED	CrdPrv	Taking BP Medication
CA	California	San Francisco	6075	6075016300	Health Outcomes	Cancer (excluding skin cancer) among adults aged >=18 years	%	Crude prevalence	4.1	NA	NA	4	4.2	4293	POINT (-122.4295706 37.7760446)	6075016300	HLTHOUT	CANCER	CrdPrv	Cancer (except skin)
CA	California	San Francisco	6075	6075016300	Health Outcomes	Current asthma among adults aged >=18 years	%	Crude prevalence	8.2	NA	NA	7.9	8.6	4293	POINT (-122.4295706 37.7760446)	6075016300	HLTHOUT	CASTHMA	CrdPrv	Current Asthma
CA	California	San Francisco	6075	6075016300	Prevention	Cervical cancer screening among adult women aged 21-65 years	%	Crude prevalence	87.5	NA	NA	86	88.7	4293	POINT (-122.4295706 37.7760446)	6075016300	PREVENT	CERVICAL	CrdPrv	Cervical Cancer Screening
CA	California	San Francisco	6075	6075016300	Health Outcomes	Coronary heart disease among adults aged >=18 years	%	Crude prevalence	2.8	NA	NA	2.6	2.9	4293	POINT (-122.4295706 37.7760446)	6075016300	HLTHOUT	CHD	CrdPrv	Coronary Heart Disease
CA	California	San Francisco	6075	6075016300	Prevention	Visits to doctor for routine checkup within the past year among adults aged >=18 years	%	Crude prevalence	67.5	NA	NA	66.9	68.1	4293	POINT (-122.4295706 37.7760446)	6075016300	PREVENT	CHECKUP	CrdPrv	Annual Checkup
CA	California	San Francisco	6075	6075016300	Prevention	Cholesterol screening among adults aged >=18 years	%	Crude prevalence	84.3	NA	NA	83.2	85.2	4293	POINT (-122.4295706 37.7760446)	6075016300	PREVENT	CHOLSCREEN	CrdPrv	Cholesterol Screening
CA	California	San Francisco	6075	6075016300	Prevention	Fecal occult blood test, sigmoidoscopy, or colonoscopy among adults aged 50-75 years	%	Crude prevalence	72.8	NA	NA	71	74.6	4293	POINT (-122.4295706 37.7760446)	6075016300	PREVENT	COLON_SCREEN	CrdPrv	Colorectal Cancer Screening
CA	California	San Francisco	6075	6075016300	Health Outcomes	Chronic obstructive pulmonary disease among adults aged >=18 years	%	Crude prevalence	2.6	NA	NA	2.3	2.9	4293	POINT (-122.4295706 37.7760446)	6075016300	HLTHOUT	COPD	CrdPrv	COPD
CA	California	San Francisco	6075	6075016300	Prevention	Older adult men aged >=65 years who are up to date on a core set of clinical preventive services: Flu shot past year, PPV shot ever, Colorectal cancer screening	%	Crude prevalence	33.5	NA	NA	30.2	36.7	4293	POINT (-122.4295706 37.7760446)	6075016300	PREVENT	COREM	CrdPrv	Core preventive services for older men
CA	California	San Francisco	6075	6075016300	Prevention	Older adult women aged >=65 years who are up to date on a core set of clinical preventive services: Flu shot past year, PPV shot ever, Colorectal cancer screening, and Mammogram past 2 years	%	Crude prevalence	31.3	NA	NA	28.2	34.2	4293	POINT (-122.4295706 37.7760446)	6075016300	PREVENT	COREW	CrdPrv	Core preventive services for older women
CA	California	San Francisco	6075	6075016300	Unhealthy Behaviors	Current smoking among adults aged >=18 years	%	Crude prevalence	10.5	NA	NA	8.9	12.3	4293	POINT (-122.4295706 37.7760446)	6075016300	UNHBEH	CSMOKING	CrdPrv	Current Smoking
CA	California	San Francisco	6075	6075016300	Prevention	Visits to dentist or dental clinic among adults aged >=18 years	%	Crude prevalence	73.4	NA	NA	70.8	75.8	4293	POINT (-122.4295706 37.7760446)	6075016300	PREVENT	DENTAL	CrdPrv	Dental Visit
CA	California	San Francisco	6075	6075016300	Health Outcomes	Diagnosed diabetes among adults aged >=18 years	%	Crude prevalence	5.4	NA	NA	5.2	5.7	4293	POINT (-122.4295706 37.7760446)	6075016300	HLTHOUT	DIABETES	CrdPrv	Diabetes
CA	California	San Francisco	6075	6075016300	Health Outcomes	High cholesterol among adults aged >=18 years who have been screened in the past 5 years	%	Crude prevalence	22.9	NA	NA	22.5	23.3	4293	POINT (-122.4295706 37.7760446)	6075016300	HLTHOUT	HIGHCHOL	CrdPrv	High Cholesterol
CA	California	San Francisco	6075	6075016300	Health Outcomes	Chronic kidney disease among adults aged >=18 years	%	Crude prevalence	1.7	NA	NA	1.6	1.8	4293	POINT (-122.4295706 37.7760446)	6075016300	HLTHOUT	KIDNEY	CrdPrv	Chronic Kidney Disease
CA	California	San Francisco	6075	6075016300	Unhealthy Behaviors	No leisure-time physical activity among adults aged >=18 years	%	Crude prevalence	12.7	NA	NA	11.7	14.1	4293	POINT (-122.4295706 37.7760446)	6075016300	UNHBEH	LPA	CrdPrv	Physical Inactivity
CA	California	San Francisco	6075	6075016300	Prevention	Mammography use among women aged 50-74 years	%	Crude prevalence	80.4	NA	NA	78.5	82	4293	POINT (-122.4295706 37.7760446)	6075016300	PREVENT	MAMMOUSE	CrdPrv	Mammography
CA	California	San Francisco	6075	6075016300	Health Outcomes	Mental health not good for >=14 days among adults aged >=18 years	%	Crude prevalence	10.7	NA	NA	9.8	12	4293	POINT (-122.4295706 37.7760446)	6075016300	HLTHOUT	MHLTH	CrdPrv	Mental Health
CA	California	San Francisco	6075	6075016300	Unhealthy Behaviors	Obesity among adults aged >=18 years	%	Crude prevalence	17.9	NA	NA	17.3	18.5	4293	POINT (-122.4295706 37.7760446)	6075016300	UNHBEH	OBESITY	CrdPrv	Obesity
CA	California	San Francisco	6075	6075016300	Health Outcomes	Physical health not good for >=14 days among adults aged >=18 years	%	Crude prevalence	7.1	NA	NA	6.6	7.8	4293	POINT (-122.4295706 37.7760446)	6075016300	HLTHOUT	PHLTH	CrdPrv	Physical Health
CA	California	San Francisco	6075	6075016300	Unhealthy Behaviors	Sleeping less than 7 hours among adults aged >=18 years	%	Crude prevalence	32.5	NA	NA	31.5	33.8	4293	POINT (-122.4295706 37.7760446)	6075016300	UNHBEH	SLEEP	CrdPrv	Sleep <7 hours
CA	California	San Francisco	6075	6075016300	Health Outcomes	Stroke among adults aged >=18 years	%	Crude prevalence	1.6	NA	NA	1.5	1.7	4293	POINT (-122.4295706 37.7760446)	6075016300	HLTHOUT	STROKE	CrdPrv	Stroke
CA	California	San Francisco	6075	6075016300	Health Outcomes	All teeth lost among adults aged >=65 years	%	Crude prevalence	6.4	NA	NA	4.5	8.9	4293	POINT (-122.4295706 37.7760446)	6075016300	HLTHOUT	TEETHLOST	CrdPrv	Teeth Loss
CA	California	San Francisco	6075	6075016400	Prevention	Current lack of health insurance among adults aged 18-64 years	%	Crude prevalence	7.1	NA	NA	5.7	9.2	3778	POINT (-122.4369824 37.77510524)	6075016400	PREVENT	ACCESS2	CrdPrv	Health Insurance
CA	California	San Francisco	6075	6075016400	Health Outcomes	Arthritis among adults aged >=18 years	%	Crude prevalence	11.9	NA	NA	11.2	12.6	3778	POINT (-122.4369824 37.77510524)	6075016400	HLTHOUT	ARTHRITIS	CrdPrv	Arthritis
CA	California	San Francisco	6075	6075016400	Unhealthy Behaviors	Binge drinking among adults aged >=18 years	%	Crude prevalence	31.3	NA	NA	30.4	32.3	3778	POINT (-122.4369824 37.77510524)	6075016400	UNHBEH	BINGE	CrdPrv	Binge Drinking
CA	California	San Francisco	6075	6075016400	Health Outcomes	High blood pressure among adults aged >=18 years	%	Crude prevalence	18.2	NA	NA	17.4	19.2	3778	POINT (-122.4369824 37.77510524)	6075016400	HLTHOUT	BPHIGH	CrdPrv	High Blood Pressure
CA	California	San Francisco	6075	6075016400	Prevention	Taking medicine for high blood pressure control among adults aged >=18 years with high blood pressure	%	Crude prevalence	59.3	NA	NA	57.8	60.7	3778	POINT (-122.4369824 37.77510524)	6075016400	PREVENT	BPMED	CrdPrv	Taking BP Medication
CA	California	San Francisco	6075	6075016400	Health Outcomes	Cancer (excluding skin cancer) among adults aged >=18 years	%	Crude prevalence	4.3	NA	NA	4.2	4.5	3778	POINT (-122.4369824 37.77510524)	6075016400	HLTHOUT	CANCER	CrdPrv	Cancer (except skin)
CA	California	San Francisco	6075	6075016400	Health Outcomes	Current asthma among adults aged >=18 years	%	Crude prevalence	7.9	NA	NA	7.5	8.4	3778	POINT (-122.4369824 37.77510524)	6075016400	HLTHOUT	CASTHMA	CrdPrv	Current Asthma
CA	California	San Francisco	6075	6075016400	Prevention	Cervical cancer screening among adult women aged 21-65 years	%	Crude prevalence	88.9	NA	NA	86.4	90.4	3778	POINT (-122.4369824 37.77510524)	6075016400	PREVENT	CERVICAL	CrdPrv	Cervical Cancer Screening
CA	California	San Francisco	6075	6075016400	Health Outcomes	Coronary heart disease among adults aged >=18 years	%	Crude prevalence	2.7	NA	NA	2.5	2.9	3778	POINT (-122.4369824 37.77510524)	6075016400	HLTHOUT	CHD	CrdPrv	Coronary Heart Disease
CA	California	San Francisco	6075	6075016400	Prevention	Visits to doctor for routine checkup within the past year among adults aged >=18 years	%	Crude prevalence	66.2	NA	NA	65.1	67.2	3778	POINT (-122.4369824 37.77510524)	6075016400	PREVENT	CHECKUP	CrdPrv	Annual Checkup
CA	California	San Francisco	6075	6075016400	Prevention	Cholesterol screening among adults aged >=18 years	%	Crude prevalence	83.7	NA	NA	81.6	85.2	3778	POINT (-122.4369824 37.77510524)	6075016400	PREVENT	CHOLSCREEN	CrdPrv	Cholesterol Screening
CA	California	San Francisco	6075	6075016400	Prevention	Fecal occult blood test, sigmoidoscopy, or colonoscopy among adults aged 50-75 years	%	Crude prevalence	74.5	NA	NA	71.5	76.8	3778	POINT (-122.4369824 37.77510524)	6075016400	PREVENT	COLON_SCREEN	CrdPrv	Colorectal Cancer Screening
CA	California	San Francisco	6075	6075016400	Health Outcomes	Chronic obstructive pulmonary disease among adults aged >=18 years	%	Crude prevalence	2.4	NA	NA	2	2.9	3778	POINT (-122.4369824 37.77510524)	6075016400	HLTHOUT	COPD	CrdPrv	COPD
CA	California	San Francisco	6075	6075016400	Prevention	Older adult men aged >=65 years who are up to date on a core set of clinical preventive services: Flu shot past year, PPV shot ever, Colorectal cancer screening	%	Crude prevalence	33.8	NA	NA	30	37.6	3778	POINT (-122.4369824 37.77510524)	6075016400	PREVENT	COREM	CrdPrv	Core preventive services for older men
CA	California	San Francisco	6075	6075016400	Prevention	Older adult women aged >=65 years who are up to date on a core set of clinical preventive services: Flu shot past year, PPV shot ever, Colorectal cancer screening, and Mammogram past 2 years	%	Crude prevalence	29.4	NA	NA	25.4	33.4	3778	POINT (-122.4369824 37.77510524)	6075016400	PREVENT	COREW	CrdPrv	Core preventive services for older women
CA	California	San Francisco	6075	6075016400	Unhealthy Behaviors	Current smoking among adults aged >=18 years	%	Crude prevalence	9.9	NA	NA	7.6	12.9	3778	POINT (-122.4369824 37.77510524)	6075016400	UNHBEH	CSMOKING	CrdPrv	Current Smoking
CA	California	San Francisco	6075	6075016400	Prevention	Visits to dentist or dental clinic among adults aged >=18 years	%	Crude prevalence	75.8	NA	NA	72	78.8	3778	POINT (-122.4369824 37.77510524)	6075016400	PREVENT	DENTAL	CrdPrv	Dental Visit
CA	California	San Francisco	6075	6075016400	Health Outcomes	Diagnosed diabetes among adults aged >=18 years	%	Crude prevalence	4.6	NA	NA	4.3	4.9	3778	POINT (-122.4369824 37.77510524)	6075016400	HLTHOUT	DIABETES	CrdPrv	Diabetes
CA	California	San Francisco	6075	6075016400	Health Outcomes	High cholesterol among adults aged >=18 years who have been screened in the past 5 years	%	Crude prevalence	21.7	NA	NA	21	22.4	3778	POINT (-122.4369824 37.77510524)	6075016400	HLTHOUT	HIGHCHOL	CrdPrv	High Cholesterol
CA	California	San Francisco	6075	6075016400	Health Outcomes	Chronic kidney disease among adults aged >=18 years	%	Crude prevalence	1.6	NA	NA	1.5	1.7	3778	POINT (-122.4369824 37.77510524)	6075016400	HLTHOUT	KIDNEY	CrdPrv	Chronic Kidney Disease
CA	California	San Francisco	6075	6075016400	Unhealthy Behaviors	No leisure-time physical activity among adults aged >=18 years	%	Crude prevalence	11.6	NA	NA	10.3	13.3	3778	POINT (-122.4369824 37.77510524)	6075016400	UNHBEH	LPA	CrdPrv	Physical Inactivity
CA	California	San Francisco	6075	6075016400	Prevention	Mammography use among women aged 50-74 years	%	Crude prevalence	80.3	NA	NA	77.6	82.6	3778	POINT (-122.4369824 37.77510524)	6075016400	PREVENT	MAMMOUSE	CrdPrv	Mammography
CA	California	San Francisco	6075	6075016400	Health Outcomes	Mental health not good for >=14 days among adults aged >=18 years	%	Crude prevalence	10.2	NA	NA	9.1	11.9	3778	POINT (-122.4369824 37.77510524)	6075016400	HLTHOUT	MHLTH	CrdPrv	Mental Health
CA	California	San Francisco	6075	6075016400	Unhealthy Behaviors	Obesity among adults aged >=18 years	%	Crude prevalence	16.7	NA	NA	15.8	17.9	3778	POINT (-122.4369824 37.77510524)	6075016400	UNHBEH	OBESITY	CrdPrv	Obesity
CA	California	San Francisco	6075	6075016400	Health Outcomes	Physical health not good for >=14 days among adults aged >=18 years	%	Crude prevalence	6.5	NA	NA	5.8	7.4	3778	POINT (-122.4369824 37.77510524)	6075016400	HLTHOUT	PHLTH	CrdPrv	Physical Health
CA	California	San Francisco	6075	6075016400	Unhealthy Behaviors	Sleeping less than 7 hours among adults aged >=18 years	%	Crude prevalence	30.9	NA	NA	29.6	32.4	3778	POINT (-122.4369824 37.77510524)	6075016400	UNHBEH	SLEEP	CrdPrv	Sleep <7 hours
CA	California	San Francisco	6075	6075016400	Health Outcomes	Stroke among adults aged >=18 years	%	Crude prevalence	1.5	NA	NA	1.4	1.7	3778	POINT (-122.4369824 37.77510524)	6075016400	HLTHOUT	STROKE	CrdPrv	Stroke
CA	California	San Francisco	6075	6075016400	Health Outcomes	All teeth lost among adults aged >=65 years	%	Crude prevalence	5.7	NA	NA	3.9	8.9	3778	POINT (-122.4369824 37.77510524)	6075016400	HLTHOUT	TEETHLOST	CrdPrv	Teeth Loss
CA	California	San Francisco	6075	6075016500	Prevention	Current lack of health insurance among adults aged 18-64 years	%	Crude prevalence	6.9	NA	NA	5.7	8.6	5083	POINT (-122.4477905 37.77419539)	6075016500	PREVENT	ACCESS2	CrdPrv	Health Insurance
CA	California	San Francisco	6075	6075016500	Health Outcomes	Arthritis among adults aged >=18 years	%	Crude prevalence	14.1	NA	NA	13.4	15	5083	POINT (-122.4477905 37.77419539)	6075016500	HLTHOUT	ARTHRITIS	CrdPrv	Arthritis
CA	California	San Francisco	6075	6075016500	Unhealthy Behaviors	Binge drinking among adults aged >=18 years	%	Crude prevalence	27.6	NA	NA	26.6	28.5	5083	POINT (-122.4477905 37.77419539)	6075016500	UNHBEH	BINGE	CrdPrv	Binge Drinking
CA	California	San Francisco	6075	6075016500	Health Outcomes	High blood pressure among adults aged >=18 years	%	Crude prevalence	19.8	NA	NA	19.1	20.7	5083	POINT (-122.4477905 37.77419539)	6075016500	HLTHOUT	BPHIGH	CrdPrv	High Blood Pressure
CA	California	San Francisco	6075	6075016500	Prevention	Taking medicine for high blood pressure control among adults aged >=18 years with high blood pressure	%	Crude prevalence	63	NA	NA	61.6	64.3	5083	POINT (-122.4477905 37.77419539)	6075016500	PREVENT	BPMED	CrdPrv	Taking BP Medication
CA	California	San Francisco	6075	6075016500	Health Outcomes	Cancer (excluding skin cancer) among adults aged >=18 years	%	Crude prevalence	4.9	NA	NA	4.7	5.1	5083	POINT (-122.4477905 37.77419539)	6075016500	HLTHOUT	CANCER	CrdPrv	Cancer (except skin)
CA	California	San Francisco	6075	6075016500	Health Outcomes	Current asthma among adults aged >=18 years	%	Crude prevalence	8.4	NA	NA	7.9	8.9	5083	POINT (-122.4477905 37.77419539)	6075016500	HLTHOUT	CASTHMA	CrdPrv	Current Asthma
CA	California	San Francisco	6075	6075016500	Prevention	Cervical cancer screening among adult women aged 21-65 years	%	Crude prevalence	86.7	NA	NA	84.4	88.2	5083	POINT (-122.4477905 37.77419539)	6075016500	PREVENT	CERVICAL	CrdPrv	Cervical Cancer Screening
CA	California	San Francisco	6075	6075016500	Health Outcomes	Coronary heart disease among adults aged >=18 years	%	Crude prevalence	3.3	NA	NA	3	3.6	5083	POINT (-122.4477905 37.77419539)	6075016500	HLTHOUT	CHD	CrdPrv	Coronary Heart Disease
CA	California	San Francisco	6075	6075016500	Prevention	Visits to doctor for routine checkup within the past year among adults aged >=18 years	%	Crude prevalence	68.2	NA	NA	67.3	69.2	5083	POINT (-122.4477905 37.77419539)	6075016500	PREVENT	CHECKUP	CrdPrv	Annual Checkup
CA	California	San Francisco	6075	6075016500	Prevention	Cholesterol screening among adults aged >=18 years	%	Crude prevalence	85	NA	NA	83.4	86.1	5083	POINT (-122.4477905 37.77419539)	6075016500	PREVENT	CHOLSCREEN	CrdPrv	Cholesterol Screening
CA	California	San Francisco	6075	6075016500	Prevention	Fecal occult blood test, sigmoidoscopy, or colonoscopy among adults aged 50-75 years	%	Crude prevalence	73.3	NA	NA	70.7	75.4	5083	POINT (-122.4477905 37.77419539)	6075016500	PREVENT	COLON_SCREEN	CrdPrv	Colorectal Cancer Screening
CA	California	San Francisco	6075	6075016500	Health Outcomes	Chronic obstructive pulmonary disease among adults aged >=18 years	%	Crude prevalence	3	NA	NA	2.5	3.6	5083	POINT (-122.4477905 37.77419539)	6075016500	HLTHOUT	COPD	CrdPrv	COPD
CA	California	San Francisco	6075	6075016500	Prevention	Older adult men aged >=65 years who are up to date on a core set of clinical preventive services: Flu shot past year, PPV shot ever, Colorectal cancer screening	%	Crude prevalence	34.4	NA	NA	30	38.7	5083	POINT (-122.4477905 37.77419539)	6075016500	PREVENT	COREM	CrdPrv	Core preventive services for older men
CA	California	San Francisco	6075	6075016500	Prevention	Older adult women aged >=65 years who are up to date on a core set of clinical preventive services: Flu shot past year, PPV shot ever, Colorectal cancer screening, and Mammogram past 2 years	%	Crude prevalence	31.3	NA	NA	27.6	35.2	5083	POINT (-122.4477905 37.77419539)	6075016500	PREVENT	COREW	CrdPrv	Core preventive services for older women
CA	California	San Francisco	6075	6075016500	Unhealthy Behaviors	Current smoking among adults aged >=18 years	%	Crude prevalence	10.3	NA	NA	8.2	13.2	5083	POINT (-122.4477905 37.77419539)	6075016500	UNHBEH	CSMOKING	CrdPrv	Current Smoking
CA	California	San Francisco	6075	6075016500	Prevention	Visits to dentist or dental clinic among adults aged >=18 years	%	Crude prevalence	74.4	NA	NA	70.7	77.3	5083	POINT (-122.4477905 37.77419539)	6075016500	PREVENT	DENTAL	CrdPrv	Dental Visit
CA	California	San Francisco	6075	6075016500	Health Outcomes	Diagnosed diabetes among adults aged >=18 years	%	Crude prevalence	5.5	NA	NA	5.2	5.9	5083	POINT (-122.4477905 37.77419539)	6075016500	HLTHOUT	DIABETES	CrdPrv	Diabetes
CA	California	San Francisco	6075	6075016500	Health Outcomes	High cholesterol among adults aged >=18 years who have been screened in the past 5 years	%	Crude prevalence	24	NA	NA	23.4	24.7	5083	POINT (-122.4477905 37.77419539)	6075016500	HLTHOUT	HIGHCHOL	CrdPrv	High Cholesterol
CA	California	San Francisco	6075	6075016500	Health Outcomes	Chronic kidney disease among adults aged >=18 years	%	Crude prevalence	1.9	NA	NA	1.8	2	5083	POINT (-122.4477905 37.77419539)	6075016500	HLTHOUT	KIDNEY	CrdPrv	Chronic Kidney Disease
CA	California	San Francisco	6075	6075016500	Unhealthy Behaviors	No leisure-time physical activity among adults aged >=18 years	%	Crude prevalence	12.8	NA	NA	11.3	14.8	5083	POINT (-122.4477905 37.77419539)	6075016500	UNHBEH	LPA	CrdPrv	Physical Inactivity
CA	California	San Francisco	6075	6075016500	Prevention	Mammography use among women aged 50-74 years	%	Crude prevalence	78.8	NA	NA	75.9	81	5083	POINT (-122.4477905 37.77419539)	6075016500	PREVENT	MAMMOUSE	CrdPrv	Mammography
CA	California	San Francisco	6075	6075016500	Health Outcomes	Mental health not good for >=14 days among adults aged >=18 years	%	Crude prevalence	10.9	NA	NA	9.5	12.8	5083	POINT (-122.4477905 37.77419539)	6075016500	HLTHOUT	MHLTH	CrdPrv	Mental Health
[truncated: 3,896 more rows]
