# Supplementary material for: Estimating the Health Effects of Adding Bicycle and Pedestrian Paths at the Census Tract Level: Multiple Model Comparison
Source: JMIR Public Health Surveill. 2022 Aug 24;8(8):e37379. doi: 10.2196/37379 (PMC9453587; doi:10.2196/37379)
Supplement: Multimedia Appendix 2 [file publichealth_v8i8e37379_app2.zip › appendix_2/san-francisco/2012/sf_500_Cities_Census_Tract-level_Data_2012.csv]

StateAbbr	PlaceName	PlaceFIPS	census_tract	Place_TractID	Population2010	ACCESS2_CrudePrev	ACCESS2_Crude95CI	ARTHRITIS_CrudePrev	ARTHRITIS_Crude95CI	BINGE_CrudePrev	BINGE_Crude95CI	BPHIGH_CrudePrev	BPHIGH_Crude95CI	BPMED_CrudePrev	BPMED_Crude95CI	CANCER_CrudePrev	CANCER_Crude95CI	CASTHMA_CrudePrev	CASTHMA_Crude95CI	CHD_CrudePrev	CHD_Crude95CI	CHECKUP_CrudePrev	CHECKUP_Crude95CI	CHOLSCREEN_CrudePrev	CHOLSCREEN_Crude95CI	COLON_SCREEN_CrudePrev	COLON_SCREEN_Crude95CI	COPD_CrudePrev	COPD_Crude95CI	COREM_CrudePrev	COREM_Crude95CI	COREW_CrudePrev	COREW_Crude95CI	CSMOKING_CrudePrev	CSMOKING_Crude95CI	DENTAL_CrudePrev	DENTAL_Crude95CI	DIABETES_CrudePrev	DIABETES_Crude95CI	HIGHCHOL_CrudePrev	HIGHCHOL_Crude95CI	KIDNEY_CrudePrev	KIDNEY_Crude95CI	LPA_CrudePrev	LPA_Crude95CI	MAMMOUSE_CrudePrev	MAMMOUSE_Crude95CI	MHLTH_CrudePrev	MHLTH_Crude95CI
CA	San Francisco	667000	6075010400	0667000-06075010400	4545	7.4	( 6.1, 9.1)	16.8	(16.0, 17.6)	18.9	(18.3, 19.5)	24.4	(23.4, 25.4)	68.1	(66.8, 69.3)	5.8	( 5.6, 6.1)	7.1	( 6.8, 7.5)	4.2	( 3.8, 4.6)	63	(62.1, 63.8)	77.9	(75.7, 79.8)	69	(66.4, 71.2)	3.5	( 3.0, 4.0)	31.6	(27.3, 35.7)	33.2	(29.7, 36.7)	10.3	( 8.4, 12.6)	77.1	(74.2, 79.5)	6.8	( 6.4, 7.3)	34.2	(33.2, 35.4)	2	( 1.9, 2.2)	14.4	(13.0, 15.9)	79.4	(76.5, 81.6)	8.1	( 7.2, 9.1)
CA	San Francisco	667000	6075021300	0667000-06075021300	2474	5.7	( 4.8, 7.0)	15.6	(14.9, 16.6)	20.9	(20.2, 21.6)	23	(21.8, 24.2)	63.8	(62.3, 65.3)	5.7	( 5.5, 6.0)	7.3	( 7.0, 7.7)	3.7	( 3.4, 4.0)	62.2	(61.2, 63.2)	79.4	(77.0, 81.4)	71.7	(69.0, 73.8)	3.1	( 2.7, 3.8)	33.7	(28.8, 38.1)	34.7	(30.6, 38.4)	9.4	( 7.7, 11.6)	81	(78.1, 83.0)	5.5	( 5.1, 6.0)	33	(31.8, 34.2)	1.9	( 1.7, 2.0)	11.4	(10.2, 13.1)	81	(78.1, 83.3)	7.7	( 7.0, 8.9)
CA	San Francisco	667000	6075026002	0667000-06075026002	3544	15.9	(13.6, 18.1)	22.6	(21.2, 23.8)	13.8	(13.5, 14.2)	30	(28.7, 31.3)	74.3	(73.2, 75.5)	7.2	( 6.7, 7.7)	7.1	( 6.8, 7.7)	6.7	( 5.8, 7.6)	66.2	(65.3, 66.9)	79.2	(77.7, 80.6)	60.4	(57.5, 62.9)	5.1	( 4.2, 6.1)	27.8	(23.1, 32.4)	26.8	(21.4, 32.3)	11.6	(10.5, 12.8)	66.8	(63.5, 69.7)	11.1	(10.3, 11.9)	37.8	(36.7, 39.1)	3	( 2.7, 3.4)	24.4	(21.8, 26.8)	77	(74.4, 79.5)	9.3	( 8.5, 10.2)
CA	San Francisco	667000	6075030301	0667000-06075030301	5658	7.9	( 6.3, 9.8)	16.5	(15.7, 17.3)	16.5	(16.0, 17.0)	24.9	(23.9, 25.9)	69.6	(68.5, 70.7)	5.8	( 5.5, 6.0)	6.9	( 6.5, 7.3)	4.1	( 3.8, 4.5)	64.4	(63.5, 65.2)	77.8	(75.7, 79.5)	68.1	(65.1, 70.6)	3.3	( 2.9, 3.8)	30.5	(26.2, 34.3)	32.8	(28.9, 36.2)	9.6	( 7.8, 11.7)	76.5	(73.4, 79.3)	7.3	( 6.8, 7.8)	34.5	(33.6, 35.6)	2	( 1.9, 2.2)	15.7	(13.9, 17.7)	79.2	(75.9, 81.7)	7.7	( 6.8, 8.8)
CA	San Francisco	667000	6075061100	0667000-06075061100	4307	30	(27.0, 32.8)	31.3	(30.0, 32.5)	5.4	( 5.2, 5.6)	42.5	(41.2, 43.9)	81.3	(80.6, 82.1)	6	( 5.7, 6.3)	8.8	( 8.3, 9.3)	10.8	( 9.9, 11.6)	65.8	(64.9, 66.6)	77.6	(76.2, 79.1)	37.8	(34.8, 41.0)	11	( 9.9, 12.1)	17	(14.1, 20.8)	16.8	(13.8, 20.1)	20.4	(18.7, 22.2)	36.3	(33.1, 40.1)	23.2	(22.0, 24.3)	47.7	(46.6, 48.9)	4	( 3.7, 4.3)	49	(46.1, 51.5)	62.5	(58.2, 66.8)	14.4	(13.3, 15.5)
CA	San Francisco	667000	6075017802	0667000-06075017802	4516	14.6	(12.4, 17.1)	15.4	(14.7, 16.2)	20	(19.4, 20.6)	24.3	(23.5, 25.3)	62.6	(61.5, 63.6)	4	( 3.9, 4.1)	8.1	( 7.7, 8.6)	4.2	( 3.9, 4.5)	57.8	(56.8, 58.8)	72	(69.7, 73.8)	57.8	(54.7, 60.6)	4.5	( 3.9, 5.2)	25.1	(22.0, 28.4)	27.2	(23.1, 30.9)	17.2	(14.6, 20.2)	63.3	(59.7, 66.8)	8.2	( 7.8, 8.7)	32.2	(31.3, 33.1)	2	( 1.9, 2.1)	20.1	(18.2, 22.2)	75.1	(72.0, 77.8)	11.5	(10.4, 12.7)
CA	San Francisco	667000	6075022704	0667000-06075022704	3122	5.7	( 4.8, 7.1)	14.3	(13.6, 15.1)	21.5	(20.8, 22.3)	21.7	(20.5, 22.9)	62.5	(60.9, 64.0)	5.4	( 5.1, 5.6)	6.9	( 6.6, 7.3)	3.4	( 3.1, 3.7)	61.6	(60.6, 62.6)	78.5	(75.8, 80.6)	71.2	(68.1, 73.4)	2.7	( 2.3, 3.3)	34.1	(29.4, 38.5)	34.9	(30.8, 38.9)	8.9	( 7.3, 11.2)	81.2	(78.3, 83.2)	5.1	( 4.8, 5.6)	31.4	(30.2, 32.7)	1.7	( 1.6, 1.9)	11.1	( 9.9, 12.6)	81.1	(77.9, 83.3)	7.3	( 6.6, 8.3)
CA	San Francisco	667000	6075026200	0667000-06075026200	7564	17.2	(14.5, 20.0)	17.5	(16.6, 18.4)	12.8	(12.4, 13.3)	26	(24.9, 27.2)	69.9	(68.7, 71.2)	4.4	( 4.3, 4.6)	7	( 6.6, 7.5)	4.6	( 4.2, 4.9)	62.7	(61.7, 63.7)	74.9	(72.8, 76.8)	56	(52.1, 59.8)	4.1	( 3.7, 4.7)	24.2	(20.5, 28.1)	26.1	(22.2, 30.2)	13.1	(11.2, 15.0)	62.2	(58.1, 66.2)	11	(10.3, 11.7)	36.5	(35.5, 37.7)	2.4	( 2.2, 2.5)	26	(23.3, 28.6)	75.6	(71.9, 78.9)	9.9	( 8.8, 10.9)
CA	San Francisco	667000	6075020900	0667000-06075020900	4372	19	(15.7, 22.5)	15.1	(14.4, 15.9)	19.6	(18.9, 20.2)	22.1	(21.1, 23.0)	61.5	(60.2, 62.7)	3.9	( 3.8, 4.1)	8.3	( 7.8, 8.8)	4	( 3.7, 4.3)	57.2	(56.1, 58.4)	70.4	(68.0, 72.7)	56.6	(52.9, 60.0)	4.1	( 3.6, 4.6)	25.7	(21.9, 29.3)	24.3	(20.9, 27.7)	15.8	(13.1, 18.5)	62.9	(58.9, 67.0)	8.5	( 7.9, 9.1)	31.5	(30.5, 32.5)	2.1	( 2.0, 2.3)	21.2	(18.9, 23.5)	75.6	(71.5, 78.5)	11.9	(10.5, 13.2)
CA	San Francisco	667000	6075012501	0667000-06075012501	5335	28.4	(25.4, 31.7)	27.1	(26.0, 28.1)	12.8	(12.3, 13.3)	39.4	(38.2, 40.7)	73.4	(72.4, 74.3)	5.2	( 5.0, 5.4)	10.5	( 9.9, 11.1)	9.9	( 9.2, 10.7)	58.9	(57.9, 60.0)	72.2	(70.5, 73.9)	41.6	(38.0, 45.0)	11.3	(10.0, 12.5)	20	(16.8, 23.4)	17.7	(14.8, 20.8)	26.4	(23.7, 29.2)	41.1	(37.7, 44.5)	18	(17.1, 19.0)	42.6	(41.5, 43.7)	3.4	( 3.2, 3.7)	36.3	(33.7, 38.8)	65.7	(62.2, 69.1)	17.9	(16.4, 19.3)
CA	San Francisco	667000	6075030500	0667000-06075030500	3046	8.7	( 7.4, 10.1)	25.9	(24.7, 27.2)	13.2	(12.9, 13.6)	37.1	(36.0, 38.2)	78.1	(77.3, 78.8)	8.9	( 8.6, 9.3)	7.2	( 6.9, 7.6)	7.8	( 7.2, 8.6)	70	(69.4, 70.6)	84.6	(83.4, 85.5)	67	(64.5, 69.3)	5.4	( 4.7, 6.3)	30	(26.3, 33.2)	29.6	(26.1, 32.8)	10.1	( 8.7, 11.7)	73.5	(70.8, 75.9)	11.6	(10.9, 12.4)	41.7	(40.8, 42.6)	3.2	( 3.0, 3.5)	19.8	(18.1, 21.9)	78	(75.6, 80.1)	8.1	( 7.4, 8.9)
CA	San Francisco	667000	6075025403	0667000-06075025403	4267	19	(17.2, 21.1)	18.9	(18.4, 19.4)	15.6	(15.2, 15.9)	27.2	(26.5, 27.8)	68.2	(67.5, 68.8)	4.7	( 4.6, 4.8)	8.4	( 8.1, 8.7)	5	( 4.7, 5.2)	61	(60.4, 61.6)	73.6	(72.3, 74.8)	55.8	(53.5, 58.0)	5.1	( 4.7, 5.4)	24.5	(22.1, 27.1)	24.4	(22.2, 26.7)	15.9	(14.6, 17.3)	60.6	(58.4, 62.9)	10.8	(10.4, 11.2)	35.9	(35.2, 36.5)	2.5	( 2.4, 2.7)	25.2	(23.8, 26.6)	74.4	(72.3, 76.5)	12	(11.3, 12.8)
CA	San Francisco	667000	6075061200	0667000-06075061200	4089	25.6	(22.3, 28.7)	20.6	(19.8, 21.3)	15	(14.4, 15.5)	29.8	(28.9, 30.8)	69.7	(68.7, 70.7)	4.4	( 4.2, 4.5)	9.8	( 9.3, 10.4)	5.8	( 5.4, 6.2)	61.7	(60.8, 62.7)	73.4	(71.4, 75.1)	51.3	(47.9, 54.5)	6.4	( 5.8, 7.0)	20.4	(17.4, 24.0)	21	(17.7, 24.3)	20.1	(18.2, 22.1)	50.5	(47.0, 54.1)	13.4	(12.7, 14.0)	34.4	(33.5, 35.4)	2.8	( 2.6, 2.9)	30.2	(28.0, 32.4)	73.9	(70.9, 76.8)	14.5	(13.3, 15.7)
CA	San Francisco	667000	6075022903	0667000-06075022903	3384	16.5	(13.7, 19.6)	14.8	(14.1, 15.4)	19.9	(19.2, 20.5)	22.5	(21.7, 23.4)	62.6	(61.3, 63.9)	4	( 3.9, 4.2)	7.7	( 7.2, 8.2)	3.8	( 3.5, 4.1)	58.5	(57.4, 59.5)	70.7	(68.2, 72.8)	59.1	(55.6, 62.0)	3.5	( 3.1, 4.0)	26.7	(22.8, 30.7)	24.8	(21.2, 28.5)	13.5	(11.3, 15.7)	66.8	(62.9, 70.2)	8.1	( 7.6, 8.6)	31.9	(30.9, 33.0)	2.2	( 2.0, 2.3)	19.4	(17.4, 21.4)	77.6	(74.3, 80.3)	10.6	( 9.4, 11.7)
CA	San Francisco	667000	6075023102	0667000-06075023102	3478	22.7	(19.6, 26.0)	23.6	(22.6, 24.6)	12.9	(12.4, 13.4)	34.3	(33.1, 35.6)	72.1	(70.9, 73.2)	4.8	( 4.6, 5.1)	11.6	(10.9, 12.5)	6.2	( 5.8, 6.7)	65.8	(64.8, 66.7)	73.4	(71.1, 75.4)	53.1	(49.6, 56.3)	7.5	( 6.7, 8.4)	20	(16.6, 23.7)	19.2	(15.9, 22.8)	21.1	(18.6, 23.6)	49.1	(45.4, 53.0)	15	(14.2, 15.8)	34.4	(33.3, 35.6)	3	( 2.7, 3.2)	30.2	(27.7, 32.7)	75.8	(72.0, 78.7)	16	(14.5, 17.5)
CA	San Francisco	667000	6075035202	0667000-06075035202	4322	12.3	(10.0, 14.8)	16.2	(15.3, 17.1)	16.8	(16.2, 17.3)	23.4	(22.5, 24.4)	66.3	(64.9, 67.5)	4.6	( 4.4, 4.7)	7.7	( 7.3, 8.2)	4.1	( 3.7, 4.5)	60.6	(59.6, 61.6)	74	(71.6, 75.9)	59.5	(55.9, 62.6)	4.2	( 3.6, 4.8)	27	(23.3, 31.1)	28.1	(24.4, 32.0)	14.2	(11.8, 16.7)	67.3	(63.6, 70.9)	8.2	( 7.6, 8.8)	33.5	(32.5, 34.6)	2	( 1.8, 2.1)	20.2	(18.1, 22.5)	76.4	(72.6, 79.6)	10.2	( 9.1, 11.5)
CA	San Francisco	667000	6075011000	0667000-06075011000	4827	10.2	( 7.7, 13.3)	14.3	(13.4, 15.3)	17.8	(17.0, 18.5)	23	(22.0, 23.9)	67.2	(65.7, 68.6)	4.4	( 4.2, 4.6)	7.4	( 6.8, 8.2)	3.4	( 3.1, 3.9)	61.2	(59.9, 62.4)	72.6	(69.7, 75.0)	62.4	(57.8, 66.1)	3.3	( 2.7, 4.0)	27.3	(21.7, 32.3)	30	(24.2, 35.3)	12.1	( 9.3, 15.4)	71.4	(66.3, 75.6)	7.1	( 6.5, 7.9)	32.4	(31.3, 33.7)	1.9	( 1.8, 2.1)	17.6	(15.1, 20.4)	77.4	(73.0, 80.9)	9	( 7.6, 10.7)
CA	San Francisco	667000	6075021000	0667000-06075021000	4196	7.6	( 6.2, 9.5)	12.4	(11.8, 13.1)	23.4	(22.6, 24.1)	19.3	(18.4, 20.3)	59	(57.6, 60.4)	4.3	( 4.2, 4.5)	7.2	( 6.8, 7.8)	2.8	( 2.6, 3.0)	59.4	(58.2, 60.4)	74	(70.9, 76.6)	70.3	(67.6, 72.3)	2.5	( 2.2, 3.0)	31.9	(28.4, 35.4)	32.7	(29.5, 35.6)	10.1	( 8.0, 12.9)	78.7	(75.2, 81.3)	5	( 4.8, 5.4)	28.8	(27.8, 30.0)	1.6	( 1.5, 1.7)	11.6	(10.3, 13.3)	81.2	(78.7, 83.3)	8.1	( 7.1, 9.4)
CA	San Francisco	667000	6075060700	0667000-06075060700	9083	8.8	( 7.5, 10.4)	10.2	( 9.8, 10.6)	20.4	(19.9, 20.9)	17	(16.4, 17.6)	54.6	(53.7, 55.6)	3.3	( 3.2, 3.4)	6.8	( 6.6, 7.2)	2.2	( 2.1, 2.4)	57.6	(56.8, 58.4)	70	(67.8, 71.8)	65.7	(63.9, 67.2)	2.3	( 2.1, 2.6)	29.7	(27.0, 32.3)	31.9	(29.5, 34.3)	10.6	( 9.0, 12.3)	74.3	(71.8, 76.6)	4.5	( 4.4, 4.7)	26.3	(25.6, 27.1)	1.4	( 1.3, 1.4)	13.4	(12.1, 14.8)	79.6	(77.6, 81.2)	8	( 7.3, 8.8)
CA	San Francisco	667000	6075015700	0667000-06075015700	7832	10.9	( 9.3, 12.8)	11.4	(11.1, 11.8)	21	(20.4, 21.6)	16.9	(16.4, 17.4)	60.3	(59.3, 61.4)	3.6	( 3.5, 3.7)	8.3	( 7.9, 8.8)	2.8	( 2.6, 2.9)	58.6	(57.6, 59.5)	64	(61.3, 66.4)	65.1	(63.3, 66.7)	3	( 2.8, 3.3)	29	(26.4, 31.3)	29.1	(26.8, 31.4)	12.5	(10.9, 14.4)	72.5	(69.5, 75.0)	4.9	( 4.7, 5.1)	26.1	(25.3, 27.1)	1.5	( 1.4, 1.6)	15.3	(13.9, 16.9)	77.6	(76.0, 79.3)	9.9	( 9.0, 11.1)
CA	San Francisco	667000	6075030202	0667000-06075030202	4313	9.2	( 7.5, 11.4)	13.4	(12.7, 14.1)	19.6	(18.9, 20.3)	20.8	(19.9, 21.8)	62.3	(60.9, 63.8)	4.3	( 4.2, 4.5)	7.5	( 7.1, 8.0)	3	( 2.8, 3.3)	59.7	(58.5, 60.8)	71.6	(68.7, 74.0)	65.8	(63.0, 68.4)	3.1	( 2.6, 3.6)	28.6	(24.6, 32.5)	31	(27.2, 34.3)	11.5	( 9.2, 14.4)	73.9	(70.1, 77.1)	5.7	( 5.3, 6.1)	30.3	(29.3, 31.6)	1.7	( 1.6, 1.8)	14.9	(13.1, 17.0)	78.7	(75.7, 81.2)	8.8	( 7.8, 10.1)
CA	San Francisco	667000	6075010100	0667000-06075010100	3739	10.9	( 8.8, 13.4)	18.2	(17.3, 19.1)	16	(15.4, 16.6)	26.9	(26.0, 27.9)	70.9	(69.7, 72.0)	5.7	( 5.5, 6.0)	7.6	( 7.2, 8.2)	4.8	( 4.4, 5.4)	63.2	(62.3, 64.2)	75.2	(73.1, 77.1)	64.8	(61.9, 67.4)	4.2	( 3.6, 4.9)	28.9	(24.7, 33.0)	29.3	(25.5, 33.0)	12.1	(10.0, 14.6)	70.2	(66.6, 73.6)	8.5	( 7.9, 9.0)	35.2	(34.1, 36.2)	2.3	( 2.1, 2.5)	18.9	(16.8, 21.2)	76.7	(73.6, 79.5)	9.2	( 8.2, 10.4)
CA	San Francisco	667000	6075061000	0667000-06075061000	3610	11.4	( 9.9, 13.1)	14.5	(13.9, 15.1)	14.9	(14.6, 15.2)	23.4	(22.6, 24.1)	66.9	(66.0, 67.8)	4.1	( 4.0, 4.2)	6.7	( 6.5, 7.0)	3.5	( 3.3, 3.7)	63.7	(63.1, 64.4)	76	(74.4, 77.4)	63.6	(61.1, 66.1)	3	( 2.7, 3.3)	26.4	(23.4, 29.6)	30.1	(26.7, 33.3)	11.1	( 9.9, 12.4)	70.3	(68.0, 72.7)	8.4	( 8.0, 8.8)	32.6	(31.9, 33.4)	1.9	( 1.8, 2.0)	19.4	(17.7, 21.0)	79.7	(77.0, 81.9)	8.3	( 7.7, 8.9)
CA	San Francisco	667000	6075026001	0667000-06075026001	5863	21.9	(18.5, 25.5)	17.6	(16.8, 18.5)	15.1	(14.6, 15.7)	24.9	(24.0, 25.9)	67.4	(66.2, 68.5)	4.2	( 4.1, 4.4)	7.8	( 7.3, 8.3)	4.8	( 4.4, 5.1)	60.2	(59.1, 61.2)	73	(70.8, 75.0)	53.6	(50.0, 57.0)	4.6	( 4.1, 5.1)	23.6	(20.2, 27.1)	24	(20.7, 27.3)	15.1	(13.2, 17.1)	58.7	(54.7, 62.3)	11.1	(10.3, 11.8)	35.2	(34.1, 36.3)	2.5	( 2.3, 2.6)	26.8	(24.4, 29.3)	74.1	(70.6, 77.3)	11.6	(10.5, 12.7)
CA	San Francisco	667000	6075016802	0667000-06075016802	3264	10	( 8.0, 12.3)	13.4	(12.7, 14.2)	22.1	(21.4, 22.8)	22.1	(21.2, 23.0)	59.9	(58.5, 61.1)	4	( 3.9, 4.2)	8.1	( 7.6, 8.6)	3.3	( 3.0, 3.7)	58.1	(57.0, 59.1)	71	(68.4, 73.3)	64.8	(60.7, 67.5)	3.5	( 2.9, 4.0)	28.8	(24.3, 33.0)	29.5	(26.3, 32.6)	13.2	(10.7, 16.2)	72.2	(68.1, 75.3)	5.9	( 5.5, 6.3)	30.1	(29.1, 31.1)	1.8	( 1.7, 1.9)	14.3	(12.7, 16.3)	79.1	(75.7, 81.3)	9.9	( 8.7, 11.3)
CA	San Francisco	667000	6075022702	0667000-06075022702	2060	6.8	( 5.5, 8.8)	14.5	(13.8, 15.4)	22.3	(21.5, 23.1)	20.9	(19.9, 22.0)	62.1	(60.5, 63.5)	5.2	( 5.0, 5.5)	7.2	( 6.8, 7.7)	3.4	( 3.1, 3.7)	61.3	(60.1, 62.4)	78.9	(76.3, 81.2)	70.6	(67.0, 73.0)	2.9	( 2.5, 3.6)	32	(27.2, 36.6)	33	(29.1, 36.6)	10.5	( 8.2, 13.5)	79.2	(75.4, 82.1)	5.4	( 5.0, 5.9)	30.4	(29.4, 31.7)	1.8	( 1.7, 1.9)	12.4	(10.8, 14.5)	80.9	(77.7, 83.4)	8	( 7.0, 9.4)
CA	San Francisco	667000	6075015100	0667000-06075015100	2493	7.6	( 6.0, 9.7)	20.7	(19.6, 22.6)	15.8	(15.3, 16.3)	29	(27.6, 30.5)	75.1	(73.5, 76.5)	8.5	( 7.9, 9.0)	6.9	( 6.5, 7.4)	5.9	( 5.3, 7.4)	67	(66.1, 67.8)	79	(76.8, 80.7)	71	(68.0, 73.2)	3.7	( 3.1, 5.3)	33.4	(27.0, 38.7)	32.1	(26.5, 36.7)	7.9	( 6.4, 10.1)	78.1	(74.4, 80.9)	7.4	( 6.9, 8.6)	35.5	(34.3, 37.0)	2.5	( 2.3, 2.9)	15.2	(13.3, 18.2)	77.9	(74.1, 80.6)	7	( 6.1, 8.2)
CA	San Francisco	667000	6075016000	0667000-06075016000	2465	9.4	( 8.3, 10.7)	19	(18.4, 19.5)	16.1	(15.8, 16.5)	28.7	(28.0, 29.5)	72.2	(71.3, 73.0)	6.3	( 6.1, 6.5)	7.1	( 6.8, 7.3)	5.3	( 5.0, 5.7)	64.1	(63.5, 64.7)	76.8	(75.4, 78.1)	67.2	(65.5, 68.8)	4	( 3.7, 4.5)	29.5	(26.4, 32.5)	30.6	(28.0, 33.2)	10.1	( 9.0, 11.5)	73.1	(71.1, 75.0)	8.8	( 8.4, 9.2)	37	(36.1, 37.8)	2.4	( 2.2, 2.5)	16.9	(15.6, 18.2)	77.8	(75.7, 79.5)	8	( 7.5, 8.7)
CA	San Francisco	667000	6075031201	0667000-06075031201	6167	16.9	(14.3, 19.5)	18.2	(17.3, 19.1)	12.6	(12.3, 13.1)	28.5	(27.4, 29.5)	71.2	(70.1, 72.3)	4.4	( 4.2, 4.6)	7.6	( 7.2, 8.0)	4.8	( 4.4, 5.2)	62.6	(61.6, 63.5)	72.2	(70.2, 74.0)	54.5	(50.5, 58.3)	4.7	( 4.1, 5.3)	23.2	(19.3, 27.2)	24.7	(21.0, 28.4)	14.5	(12.7, 16.4)	60.1	(56.3, 63.7)	11.3	(10.6, 12.2)	37.3	(36.3, 38.5)	2.5	( 2.3, 2.6)	26.5	(24.1, 29.0)	74.9	(70.8, 78.3)	10.7	( 9.7, 11.6)
CA	San Francisco	667000	6075011902	0667000-06075011902	2598	12.2	( 9.8, 15.2)	13.8	(13.1, 14.6)	19.4	(18.7, 20.1)	21	(20.1, 22.0)	61.2	(59.8, 62.6)	4.1	( 4.0, 4.3)	8	( 7.5, 8.7)	3.4	( 3.1, 3.8)	57.7	(56.6, 58.8)	68.8	(66.1, 71.2)	60.9	(57.5, 64.1)	3.7	( 3.1, 4.4)	29.2	(24.2, 33.6)	28.6	(24.4, 32.6)	13.7	(10.8, 17.0)	68.7	(64.5, 72.5)	6	( 5.6, 6.6)	30.2	(29.1, 31.3)	1.7	( 1.6, 1.8)	17	(15.0, 19.3)	76.5	(73.0, 79.5)	10.3	( 9.0, 11.9)
CA	San Francisco	667000	6075017101	0667000-06075017101	3544	5.7	( 4.7, 7.1)	14.7	(14.0, 15.6)	22.3	(21.6, 23.0)	21.5	(20.4, 22.7)	62.9	(61.3, 64.6)	5.4	( 5.2, 5.7)	7.4	( 7.0, 7.8)	3.3	( 3.0, 3.7)	61.8	(60.7, 62.8)	78.5	(75.8, 80.9)	73.3	(70.5, 75.4)	2.9	( 2.5, 3.5)	33.6	(27.8, 39.4)	34.9	(30.4, 39.1)	9.3	( 7.5, 11.7)	81.4	(78.3, 83.5)	5.1	( 4.7, 5.5)	31	(29.8, 32.3)	1.7	( 1.6, 1.9)	10.8	( 9.5, 12.4)	81.6	(78.9, 83.9)	7.7	( 6.9, 8.8)
CA	San Francisco	667000	6075026100	0667000-06075026100	6810	17	(14.4, 19.7)	18.1	(17.2, 19.0)	12.9	(12.5, 13.3)	26	(25.0, 27.1)	70.1	(68.9, 71.3)	4.7	( 4.5, 4.8)	7.1	( 6.7, 7.6)	4.7	( 4.4, 5.1)	63	(62.0, 64.0)	75.8	(73.7, 77.6)	56	(52.2, 59.9)	4.4	( 3.8, 4.9)	24.7	(20.9, 28.8)	26.9	(23.1, 30.9)	13.5	(11.7, 15.2)	62.3	(58.1, 66.1)	11.1	(10.2, 11.8)	36.6	(35.5, 37.7)	2.4	( 2.2, 2.5)	26.1	(23.4, 28.7)	75.5	(71.5, 78.9)	10	( 9.1, 11.0)
CA	San Francisco	667000	6075025900	0667000-06075025900	4261	12.9	(10.9, 15.2)	19.7	(18.7, 20.5)	13	(12.7, 13.4)	28.3	(27.4, 29.3)	72.4	(71.4, 73.4)	5.8	( 5.5, 6.0)	7.2	( 6.9, 7.6)	5.3	( 4.8, 5.8)	66	(65.1, 66.8)	78.9	(77.3, 80.4)	61	(57.3, 64.4)	4.4	( 3.8, 5.0)	26.7	(23.0, 30.4)	28.2	(24.5, 31.9)	11.8	(10.1, 13.5)	67.8	(64.3, 71.1)	10.6	(10.0, 11.4)	36.8	(35.8, 37.8)	2.6	( 2.4, 2.8)	22.6	(20.3, 24.9)	78	(74.6, 80.9)	9.1	( 8.3, 10.0)
CA	San Francisco	667000	6075033201	0667000-06075033201	3683	22.8	(18.8, 26.7)	9	( 8.6, 9.4)	18.8	(17.5, 20.1)	13.5	(12.6, 14.4)	49.4	(46.8, 51.8)	2.2	( 2.1, 2.4)	11	(10.2, 11.9)	2.4	( 2.3, 2.6)	53.5	(51.4, 55.5)	46.2	(40.3, 51.1)	52.4	(50.3, 54.7)	4.2	( 3.6, 4.6)	26.1	(21.9, 30.1)	20.9	(18.2, 23.9)	18.4	(14.6, 21.6)	55.9	(51.3, 61.3)	4.3	( 4.1, 4.5)	21.1	(19.6, 23.1)	1.3	( 1.2, 1.4)	21.9	(19.0, 24.9)	68.7	(65.9, 71.6)	15.8	(13.5, 17.5)
CA	San Francisco	667000	6075030101	0667000-06075030101	4233	9.2	( 7.9, 10.7)	13.4	(12.9, 14.0)	20.3	(19.8, 20.9)	20.5	(19.7, 21.2)	60.4	(59.3, 61.5)	4.2	( 4.0, 4.3)	7.9	( 7.6, 8.3)	3	( 2.8, 3.2)	58.5	(57.8, 59.4)	70.6	(68.4, 72.6)	64.9	(62.5, 66.8)	3.2	( 2.9, 3.7)	29.7	(26.7, 32.8)	30	(27.3, 32.7)	12.2	(10.4, 14.2)	73.4	(70.8, 75.5)	5.4	( 5.2, 5.7)	29.9	(29.0, 30.8)	1.7	( 1.6, 1.8)	14.4	(13.2, 15.8)	78.7	(76.5, 80.5)	9.5	( 8.7, 10.5)
CA	San Francisco	667000	6075025800	0667000-06075025800	1960	19.1	(16.4, 21.9)	19.9	(19.0, 20.8)	11.9	(11.5, 12.3)	29.6	(28.5, 30.6)	71.5	(70.5, 72.5)	4.7	( 4.5, 4.9)	8	( 7.5, 8.5)	5.3	( 5.0, 5.7)	62.9	(61.9, 64.0)	75	(73.1, 76.9)	53	(49.5, 56.7)	5.3	( 4.8, 5.9)	22.6	(19.0, 26.3)	24.5	(21.0, 28.2)	15.9	(14.1, 17.8)	57	(53.1, 61.1)	12.5	(11.7, 13.2)	37.9	(36.8, 39.0)	2.7	( 2.5, 2.9)	29.1	(26.5, 31.7)	73.9	(70.1, 77.4)	11.5	(10.5, 12.6)
CA	San Francisco	667000	6075020200	0667000-06075020200	6269	11.9	(10.0, 14.2)	15	(14.4, 15.7)	20.4	(19.9, 21.0)	23.6	(22.9, 24.4)	63.5	(62.4, 64.6)	4.6	( 4.4, 4.7)	7.7	( 7.3, 8.2)	3.9	( 3.7, 4.3)	59.2	(58.2, 60.0)	72.2	(70.0, 74.1)	63	(60.5, 65.3)	3.6	( 3.2, 4.2)	28.9	(25.8, 32.0)	27.5	(24.8, 30.3)	13	(10.8, 15.6)	70.5	(67.1, 73.4)	7.1	( 6.7, 7.5)	32	(31.2, 33.0)	2.1	( 2.0, 2.2)	16.5	(15.0, 18.3)	77.9	(75.7, 79.8)	9.7	( 8.7, 11.0)
CA	San Francisco	667000	6075020800	0667000-06075020800	6577	21.8	(17.2, 26.7)	14.7	(13.9, 15.5)	20.2	(19.4, 21.0)	21.2	(20.4, 22.1)	60.2	(58.9, 61.5)	3.7	( 3.6, 3.8)	8.3	( 7.6, 8.9)	4.1	( 3.7, 4.5)	55.7	(54.4, 56.9)	69.8	(67.1, 72.3)	55	(51.0, 58.8)	4.3	( 3.7, 4.9)	24.6	(20.9, 28.2)	23.7	(20.2, 27.3)	17	(13.9, 20.3)	59.8	(54.6, 64.8)	8.4	( 7.9, 9.1)	30.5	(29.5, 31.7)	2.1	( 2.0, 2.3)	22.4	(19.7, 25.3)	74.4	(70.9, 77.8)	12.3	(10.6, 13.9)
CA	San Francisco	667000	6075015600	0667000-06075015600	2728	9.5	( 7.7, 11.5)	14.9	(14.2, 15.7)	18.7	(18.1, 19.4)	22.2	(21.3, 23.1)	65.7	(64.4, 66.9)	4.7	( 4.5, 4.9)	7.8	( 7.4, 8.3)	3.6	( 3.4, 4.0)	60.7	(59.7, 61.6)	71.7	(69.1, 73.9)	64.3	(61.2, 66.8)	3.5	( 3.1, 4.0)	28.7	(24.8, 32.4)	29.6	(25.6, 33.1)	11.6	( 9.6, 14.1)	73	(69.7, 75.8)	6.5	( 6.2, 7.0)	31.7	(30.7, 32.9)	1.8	( 1.7, 1.9)	15.9	(14.3, 17.8)	77.8	(74.8, 80.2)	9.3	( 8.2, 10.5)
CA	San Francisco	667000	6075026003	0667000-06075026003	4908	18.1	(15.4, 20.9)	17.8	(17.1, 18.5)	14.9	(14.4, 15.4)	25.4	(24.5, 26.4)	69.1	(68.0, 70.2)	4.7	( 4.5, 4.8)	7.4	( 6.9, 7.8)	4.8	( 4.5, 5.1)	62.3	(61.3, 63.2)	75.4	(73.5, 77.1)	57.8	(54.5, 61.1)	4.3	( 3.9, 4.7)	25.1	(21.6, 29.0)	27.1	(23.5, 31.0)	13.7	(12.1, 15.4)	63	(59.5, 66.5)	10.6	(10.1, 11.2)	35.7	(34.8, 36.8)	2.5	( 2.3, 2.7)	25.1	(23.0, 27.3)	75.6	(72.3, 78.7)	10.4	( 9.5, 11.3)
CA	San Francisco	667000	6075060502	0667000-06075060502	3216	28.7	(26.0, 31.4)	19.3	(18.7, 19.9)	12.8	(12.4, 13.2)	29.1	(28.2, 30.0)	67.2	(66.2, 68.2)	3.7	( 3.6, 3.9)	10.6	(10.0, 11.2)	5	( 4.8, 5.3)	59.9	(59.0, 60.7)	67.4	(65.6, 69.3)	44.8	(41.6, 47.9)	6.6	( 6.1, 7.1)	19.7	(17.0, 22.6)	18.5	(16.0, 21.3)	22.4	(20.3, 24.2)	44.7	(41.6, 47.8)	12.9	(12.4, 13.5)	34.2	(33.3, 35.2)	2.7	( 2.5, 2.8)	33.7	(31.7, 35.7)	70.8	(67.6, 74.0)	16.4	(15.2, 17.6)
CA	San Francisco	667000	6075060400	0667000-06075060400	1689	11.1	( 9.2, 13.3)	19.8	(18.7, 20.9)	16.3	(15.8, 16.8)	26.3	(25.1, 27.5)	71.2	(69.9, 72.5)	6.6	( 6.2, 7.0)	8	( 7.5, 8.5)	5.6	( 4.9, 6.4)	63.4	(62.4, 64.3)	74.5	(72.4, 76.3)	63.8	(60.1, 66.8)	4.8	( 4.0, 5.8)	30.7	(25.5, 36.3)	27.9	(22.1, 33.6)	12.1	(10.2, 14.1)	71	(67.4, 74.2)	8.1	( 7.4, 8.8)	34.8	(33.6, 36.1)	2.4	( 2.1, 2.6)	18.6	(16.4, 21.0)	77.4	(73.8, 80.3)	9.7	( 8.6, 10.9)
CA	San Francisco	667000	6075013300	0667000-06075013300	4232	6.6	( 5.3, 8.2)	22.2	(21.1, 23.6)	16.3	(15.8, 16.8)	29.7	(28.4, 31.0)	73.8	(72.7, 75.1)	8.4	( 8.0, 8.8)	7.7	( 7.4, 8.3)	5.9	( 5.3, 6.8)	66.7	(65.8, 67.5)	82.1	(80.6, 83.7)	70.9	(67.6, 73.2)	4.5	( 3.7, 5.5)	33.3	(28.2, 37.9)	32.3	(27.8, 36.6)	9.4	( 7.6, 11.7)	78.6	(75.4, 81.1)	7.8	( 7.2, 8.6)	37.5	(36.4, 38.7)	2.5	( 2.3, 2.7)	14.7	(13.0, 16.8)	78.7	(75.5, 81.1)	8.1	( 7.2, 9.3)
CA	San Francisco	667000	6075021400	0667000-06075021400	3264	6	( 5.1, 7.6)	14.1	(13.5, 14.8)	21.7	(21.1, 22.3)	20.7	(19.9, 21.6)	61.8	(60.6, 63.0)	5.2	( 5.0, 5.4)	7.2	( 6.9, 7.6)	3.2	( 2.9, 3.5)	61.4	(60.6, 62.3)	78.4	(76.1, 80.3)	72.2	(69.6, 74.0)	2.7	( 2.4, 3.2)	33.6	(30.0, 37.3)	34.6	(31.1, 37.9)	9.1	( 7.6, 11.3)	81.1	(78.4, 83.0)	5.1	( 4.8, 5.5)	30.8	(29.8, 31.8)	1.7	( 1.6, 1.8)	11.1	(10.0, 12.5)	81.6	(79.3, 83.4)	7.6	( 6.9, 8.6)
CA	San Francisco	667000	6075026403	0667000-06075026403	4140	19.2	(16.4, 22.1)	19.6	(18.6, 20.6)	10.5	(10.1, 10.9)	29.4	(28.1, 30.8)	72.4	(71.2, 73.5)	4.5	( 4.3, 4.8)	7.4	( 6.9, 7.9)	5.3	( 4.8, 5.8)	63.3	(62.2, 64.5)	75.1	(73.0, 76.9)	51.6	(47.1, 55.7)	5.1	( 4.5, 5.9)	21.9	(17.6, 27.2)	24.3	(20.3, 28.8)	15.4	(13.4, 17.4)	56	(51.8, 60.2)	12.9	(12.0, 13.9)	38.8	(37.6, 40.1)	2.6	( 2.4, 2.9)	31	(28.0, 33.7)	73	(68.3, 77.3)	10.9	( 9.8, 12.0)
CA	San Francisco	667000	6075026004	0667000-06075026004	4315	19.8	(16.6, 22.9)	17.7	(16.8, 18.5)	14.2	(13.7, 14.7)	25.5	(24.5, 26.5)	68.2	(67.1, 69.4)	4.4	( 4.2, 4.5)	7.5	( 7.1, 8.0)	4.8	( 4.4, 5.2)	60.9	(60.0, 61.9)	73.7	(71.5, 75.6)	54	(50.4, 57.5)	4.6	( 4.0, 5.1)	23.5	(19.7, 27.3)	24.7	(21.2, 28.2)	14.6	(12.7, 16.6)	59.8	(56.2, 63.5)	11	(10.2, 11.6)	35.8	(34.8, 36.9)	2.4	( 2.3, 2.6)	26.5	(24.1, 28.8)	74.6	(70.8, 78.2)	11	(10.0, 12.0)
CA	San Francisco	667000	6075031000	0667000-06075031000	3494	7.7	( 6.7, 8.8)	19.7	(18.8, 20.4)	15.6	(15.2, 15.9)	28.5	(27.6, 29.4)	72	(71.2, 72.8)	6.5	( 6.3, 6.7)	7	( 6.7, 7.3)	5	( 4.7, 5.4)	66.4	(65.8, 67.1)	81.1	(79.9, 82.2)	68.2	(65.9, 70.1)	4	( 3.6, 4.5)	29.7	(27.1, 32.5)	32.2	(29.5, 34.7)	9.8	( 8.5, 11.1)	76.4	(74.2, 78.3)	8.9	( 8.5, 9.4)	38.1	(37.3, 38.8)	2.4	( 2.2, 2.5)	16.8	(15.5, 18.3)	79.5	(77.3, 81.4)	8	( 7.3, 8.7)
CA	San Francisco	667000	6075011300	0667000-06075011300	3143	20.7	(17.9, 23.7)	25.7	(24.2, 27.2)	8.1	( 7.9, 8.4)	36.9	(35.6, 38.3)	79.4	(78.5, 80.2)	6.1	( 5.8, 6.5)	8	( 7.5, 8.5)	8	( 7.1, 8.9)	66.2	(65.3, 67.1)	77.1	(75.7, 78.6)	48.7	(45.0, 53.0)	7.4	( 6.3, 8.4)	20.7	(16.4, 25.1)	21.9	(17.7, 26.7)	15.9	(14.1, 17.9)	51	(46.7, 55.8)	16.4	(15.0, 17.7)	43.8	(42.6, 44.9)	3.4	( 3.1, 3.8)	36.7	(32.8, 40.1)	69.1	(64.9, 73.4)	11.6	(10.5, 12.7)
CA	San Francisco	667000	6075012000	0667000-06075012000	3833	15.4	(13.6, 17.5)	16.8	(16.2, 17.5)	17.8	(17.2, 18.4)	25.7	(24.8, 26.6)	66.1	(64.9, 67.2)	4.5	( 4.3, 4.7)	8.3	( 7.9, 8.7)	4.9	( 4.6, 5.3)	58.4	(57.6, 59.3)	67.8	(65.6, 69.8)	57.3	(54.5, 59.9)	5	( 4.5, 5.6)	27.2	(23.2, 31.2)	25.2	(22.0, 28.5)	16.2	(14.2, 18.6)	62.3	(59.2, 65.2)	8.5	( 8.1, 9.0)	34.2	(33.2, 35.4)	2.2	( 2.0, 2.3)	21.2	(19.5, 23.1)	74.9	(72.0, 77.6)	11.7	(10.7, 12.7)
CA	San Francisco	667000	6075023001	0667000-06075023001	5216	21.7	(18.8, 24.8)	21.2	(20.2, 22.3)	10.3	(10.0, 10.7)	31.1	(30.0, 32.3)	73.4	(72.3, 74.4)	4.7	( 4.5, 4.9)	8.4	( 7.8, 8.9)	6	( 5.5, 6.4)	63.1	(62.0, 64.2)	74.3	(72.2, 76.2)	49.4	(45.2, 53.6)	6.1	( 5.4, 6.9)	20.6	(17.0, 24.4)	21.7	(18.5, 24.8)	17.4	(15.2, 19.5)	51.8	(47.6, 56.2)	14.1	(13.1, 15.0)	38.5	(37.3, 39.7)	2.8	( 2.6, 3.0)	32.8	(29.7, 35.5)	72.4	(68.0, 76.8)	12.4	(11.1, 13.6)
CA	San Francisco	667000	6075017902	0667000-06075017902	2880	25.3	(21.7, 28.8)	11.6	(11.1, 12.1)	18.7	(18.0, 19.4)	18.9	(18.1, 19.9)	49.4	(48.0, 50.8)	2.3	( 2.2, 2.4)	10.4	( 9.8, 11.0)	2.7	( 2.5, 2.9)	53	(51.8, 54.1)	55.7	(52.7, 58.2)	46.2	(43.0, 49.2)	4.8	( 4.4, 5.4)	21.7	(17.2, 26.5)	19.1	(15.8, 22.5)	22.6	(19.7, 25.6)	49.6	(45.4, 53.7)	6.3	( 5.9, 6.6)	24.9	(24.0, 26.0)	1.6	( 1.5, 1.7)	24.7	(22.4, 27.2)	71.8	(68.3, 74.6)	16	(14.6, 17.5)
CA	San Francisco	667000	6075012800	0667000-06075012800	4106	6.2	( 4.8, 8.8)	15.6	(14.8, 16.5)	21.6	(20.7, 22.4)	21.6	(20.5, 22.7)	65.8	(64.2, 67.5)	6	( 5.8, 6.3)	7.5	( 7.1, 8.2)	3.8	( 3.4, 4.2)	62.1	(60.8, 63.3)	77.6	(74.4, 80.3)	73.2	(70.2, 75.4)	3.1	( 2.6, 3.7)	34.1	(28.4, 39.4)	34.8	(29.8, 39.3)	9.7	( 7.4, 12.8)	80.4	(76.7, 83.3)	5.3	( 4.8, 5.6)	31	(29.7, 32.4)	1.8	( 1.7, 2.0)	11.5	(10.1, 13.4)	80.5	(77.3, 83.1)	7.9	( 6.9, 9.3)
CA	San Francisco	667000	6075015802	0667000-06075015802	2965	8.3	( 7.2, 9.7)	13.2	(12.7, 13.7)	22.6	(22.0, 23.3)	21.1	(20.4, 21.9)	61.5	(60.4, 62.5)	4.2	( 4.1, 4.4)	8	( 7.7, 8.3)	3	( 2.9, 3.2)	59	(58.1, 59.8)	71.5	(69.3, 73.7)	68.4	(66.8, 69.8)	3	( 2.7, 3.3)	28.3	(25.8, 31.0)	29.2	(27.0, 31.4)	11.5	( 9.8, 13.6)	75.2	(72.8, 77.1)	5.5	( 5.3, 5.8)	28.3	(27.5, 29.2)	1.7	( 1.6, 1.8)	12.7	(11.7, 14.0)	80.6	(79.0, 82.1)	9.1	( 8.3, 10.0)
CA	San Francisco	667000	6075010300	0667000-06075010300	3852	10.4	( 8.2, 13.1)	18.3	(17.2, 19.4)	17.8	(17.1, 18.5)	25.3	(24.2, 26.3)	69.6	(68.3, 70.9)	5.8	( 5.6, 6.1)	7.8	( 7.3, 8.4)	4.9	( 4.4, 5.5)	62.1	(61.1, 63.1)	76.2	(73.8, 78.3)	64	(60.6, 67.0)	4.5	( 3.7, 5.4)	28.6	(23.9, 33.1)	29.5	(25.6, 33.6)	13.1	(10.4, 16.1)	70.9	(66.7, 74.6)	8.1	( 7.4, 8.8)	34.5	(33.4, 35.7)	2.2	( 2.0, 2.4)	18.2	(16.1, 20.5)	76.8	(73.3, 79.8)	9.6	( 8.3, 11.1)
CA	San Francisco	667000	6075012700	0667000-06075012700	3492	6.9	( 5.2, 9.5)	14.8	(14.0, 15.8)	21.7	(20.8, 22.6)	20.9	(19.7, 22.0)	63.1	(61.4, 64.7)	5.6	( 5.3, 5.8)	7.6	( 7.2, 8.2)	3.5	( 3.1, 3.8)	60.7	(59.3, 61.9)	76.8	(73.5, 79.5)	71.3	(68.1, 73.8)	3.1	( 2.6, 3.8)	33.8	(28.2, 39.0)	34.5	(29.4, 39.3)	10.8	( 8.1, 14.1)	78.7	(74.9, 81.9)	5	( 4.6, 5.4)	30.1	(28.8, 31.4)	1.8	( 1.6, 1.9)	12.2	(10.5, 14.5)	79.3	(75.6, 81.9)	8.4	( 7.2, 9.9)
CA	San Francisco	667000	6075025300	0667000-06075025300	4362	11.2	( 9.1, 13.4)	14.9	(14.2, 15.8)	21.1	(20.4, 21.8)	21.5	(20.6, 22.4)	61.9	(60.7, 63.1)	4.6	( 4.4, 4.8)	7.6	( 7.2, 8.1)	3.6	( 3.3, 3.9)	59.8	(58.7, 60.8)	76	(73.5, 78.1)	65.1	(62.0, 68.1)	3.5	( 3.0, 4.0)	29.6	(25.9, 33.3)	29.3	(26.1, 32.5)	12.9	(10.4, 15.7)	72.7	(68.9, 76.0)	6.8	( 6.3, 7.2)	31.1	(30.0, 32.2)	1.9	( 1.8, 2.1)	16.1	(14.1, 18.1)	78.8	(75.6, 81.4)	9.6	( 8.4, 10.9)
CA	San Francisco	667000	6075032602	0667000-06075032602	4316	11.2	( 9.1, 13.6)	19.5	(18.4, 20.6)	12.5	(12.1, 12.8)	29.5	(28.3, 30.6)	73.4	(72.3, 74.5)	5.9	( 5.6, 6.2)	7	( 6.6, 7.4)	5.2	( 4.8, 5.8)	65	(64.1, 65.9)	76	(74.0, 77.7)	59.6	(55.9, 62.8)	4.4	( 3.8, 5.2)	27.5	(23.3, 32.0)	28.1	(24.0, 32.1)	11.4	( 9.6, 13.3)	68.5	(64.7, 71.9)	9.9	( 9.2, 10.6)	38.4	(37.2, 39.5)	2.4	( 2.3, 2.7)	22.1	(19.7, 24.7)	76.5	(72.7, 79.9)	8.8	( 7.9, 9.8)
CA	San Francisco	667000	6075021700	0667000-06075021700	3948	7.6	( 6.4, 9.2)	21.2	(20.2, 22.2)	16	(15.5, 16.5)	30.5	(29.4, 31.6)	72.6	(71.5, 73.6)	7.1	( 6.9, 7.4)	7.5	( 7.2, 7.9)	5.5	( 5.1, 6.0)	67.1	(66.3, 67.9)	82.7	(81.2, 84.1)	69.3	(66.5, 71.7)	4.3	( 3.7, 5.0)	31.1	(26.9, 35.0)	32.1	(28.7, 35.7)	10.1	( 8.2, 12.2)	76.7	(73.8, 79.1)	9.1	( 8.6, 9.7)	38.3	(37.4, 39.4)	2.5	( 2.3, 2.7)	16.1	(14.5, 18.0)	79.4	(76.6, 81.6)	8.2	( 7.4, 9.3)
CA	San Francisco	667000	6075011901	0667000-06075011901	2408	9.6	( 8.1, 11.4)	16	(15.4, 16.8)	19.3	(18.8, 19.9)	23.1	(22.3, 23.9)	66.9	(65.8, 68.1)	5.3	( 5.1, 5.5)	7.6	( 7.3, 8.0)	4.2	( 3.9, 4.5)	61.2	(60.3, 62.0)	71.9	(69.8, 73.8)	67.1	(64.3, 69.1)	3.8	( 3.3, 4.3)	30.7	(27.4, 34.0)	30.5	(27.3, 33.4)	11.4	( 9.7, 13.3)	73.4	(70.5, 75.8)	6.8	( 6.4, 7.1)	32.7	(31.8, 33.8)	2	( 1.8, 2.1)	15.5	(14.2, 17.0)	78	(75.5, 80.1)	9	( 8.2, 10.0)
CA	San Francisco	667000	6075061500	0667000-06075061500	11502	7.7	( 6.6, 9.0)	11.2	(10.8, 11.7)	21.4	(21.0, 21.9)	18.5	(17.8, 19.2)	56.3	(55.2, 57.3)	3.8	( 3.7, 3.9)	6.9	( 6.6, 7.2)	2.5	( 2.4, 2.6)	58.4	(57.7, 59.1)	72.2	(70.2, 74.0)	67.9	(65.8, 69.4)	2.5	( 2.2, 2.8)	31.6	(28.4, 34.6)	34.2	(31.4, 36.7)	10.4	( 9.0, 12.1)	76.5	(74.3, 78.5)	4.6	( 4.4, 4.8)	28.1	(27.4, 28.9)	1.4	( 1.4, 1.5)	12.4	(11.3, 13.6)	80.2	(78.2, 82.0)	7.9	( 7.2, 8.7)
CA	San Francisco	667000	6075023200	0667000-06075023200	4582	22.2	(19.3, 25.4)	20.4	(19.6, 21.2)	15.7	(15.1, 16.2)	30.2	(29.2, 31.3)	70.4	(69.4, 71.5)	4.6	( 4.4, 4.8)	9.8	( 9.2, 10.3)	5.5	( 5.1, 5.9)	63.6	(62.7, 64.5)	73.9	(72.0, 75.7)	56.7	(53.3, 59.7)	5.7	( 5.0, 6.4)	21.1	(17.9, 24.7)	21.7	(18.5, 25.2)	17.6	(15.6, 19.7)	55.4	(51.9, 58.8)	12.8	(12.2, 13.5)	33.3	(32.3, 34.4)	2.8	( 2.6, 3.0)	26.7	(24.6, 28.8)	77.3	(74.1, 80.2)	13.5	(12.4, 14.7)
CA	San Francisco	667000	6075011800	0667000-06075011800	1500	27.4	(23.3, 31.5)	26.4	(24.6, 28.0)	6.9	( 6.6, 7.2)	37.7	(36.0, 39.5)	78.6	(77.3, 79.9)	5.1	( 4.8, 5.5)	8.4	( 7.7, 9.2)	8.4	( 7.4, 9.6)	63.4	(62.0, 64.6)	73.5	(71.1, 75.6)	39.7	(34.9, 45.1)	8.8	( 7.5, 10.2)	18.2	(13.6, 24.0)	17.9	(13.6, 23.1)	19.8	(17.1, 22.6)	40.4	(35.3, 45.6)	19.2	(17.7, 20.9)	45	(43.5, 46.7)	3.4	( 3.0, 3.9)	44.1	(39.6, 48.1)	65.9	(59.4, 72.6)	13.9	(12.2, 15.6)
CA	San Francisco	667000	6075032801	0667000-06075032801	4238	11.6	( 9.5, 14.0)	18.8	(17.6, 19.9)	12.9	(12.5, 13.3)	27.7	(26.5, 28.8)	72.8	(71.6, 73.9)	5.6	( 5.3, 5.8)	7	( 6.6, 7.4)	5	( 4.4, 5.4)	64.9	(63.9, 65.9)	76.7	(74.8, 78.4)	60.3	(56.7, 63.6)	4.2	( 3.6, 4.8)	27.1	(22.9, 31.5)	28.4	(24.4, 32.3)	11.7	( 9.8, 13.7)	68.3	(64.5, 72.0)	9.9	( 9.0, 10.7)	37.3	(36.2, 38.6)	2.3	( 2.2, 2.5)	22.5	(20.0, 25.0)	76.5	(72.2, 79.9)	8.9	( 7.9, 10.0)
CA	San Francisco	667000	6075012402	0667000-06075012402	3974	15.9	(14.3, 17.6)	17.5	(17.0, 18.1)	17.8	(17.3, 18.2)	28.8	(28.1, 29.4)	68.3	(67.4, 69.1)	4.8	( 4.6, 4.9)	8	( 7.8, 8.3)	5.4	( 5.1, 5.8)	59.2	(58.6, 60.0)	67.9	(66.2, 69.4)	56.9	(54.9, 58.8)	5	( 4.5, 5.5)	27	(24.1, 29.8)	25.1	(22.1, 28.0)	15.2	(13.5, 17.0)	62.2	(59.7, 64.6)	9.4	( 9.0, 9.8)	35.8	(35.1, 36.7)	2.4	( 2.3, 2.5)	21.3	(19.9, 22.8)	73.8	(71.6, 75.7)	11	(10.3, 11.9)
CA	San Francisco	667000	6075042602	0667000-06075042602	3243	8.1	( 6.8, 9.6)	16.8	(16.1, 17.6)	16.9	(16.5, 17.3)	24.8	(24.0, 25.6)	68.7	(67.8, 69.5)	5.5	( 5.4, 5.7)	7.3	( 7.0, 7.7)	4	( 3.7, 4.3)	63.8	(63.1, 64.4)	78	(76.6, 79.3)	66.6	(64.2, 68.7)	3.6	( 3.2, 4.2)	29.4	(26.2, 32.3)	31.9	(28.6, 34.8)	10.7	( 9.2, 12.5)	75.5	(73.0, 77.7)	7.4	( 7.0, 7.8)	34.6	(33.8, 35.4)	2.1	( 1.9, 2.2)	16.2	(14.8, 17.8)	78.9	(76.5, 80.9)	8.4	( 7.6, 9.4)
CA	San Francisco	667000	6075026302	0667000-06075026302	4992	14.9	(13.1, 16.9)	17.7	(17.0, 18.5)	13.4	(13.1, 13.7)	26.7	(25.9, 27.5)	70.2	(69.3, 71.1)	4.8	( 4.6, 4.9)	7.1	( 6.7, 7.4)	4.6	( 4.3, 4.9)	63.7	(62.9, 64.4)	75.7	(74.2, 77.0)	58.4	(55.7, 61.2)	4.1	( 3.7, 4.5)	25.8	(22.8, 28.8)	27.9	(24.8, 31.2)	12.5	(11.1, 13.8)	65.4	(62.3, 68.2)	10.4	( 9.8, 11.0)	36.7	(35.9, 37.5)	2.4	( 2.3, 2.5)	23.8	(21.8, 25.9)	76.3	(73.6, 78.9)	9.5	( 8.8, 10.3)
CA	San Francisco	667000	6075031100	0667000-06075031100	6193	9.2	( 8.5, 10.0)	17.4	(16.9, 17.8)	16.8	(16.6, 17.1)	25.5	(24.9, 26.0)	68.3	(67.8, 68.9)	5.5	( 5.4, 5.6)	7	( 6.9, 7.2)	4.3	( 4.1, 4.5)	63.8	(63.4, 64.2)	78.9	(78.1, 79.7)	65.7	(64.3, 67.0)	3.6	( 3.4, 3.9)	29	(27.3, 30.8)	30.7	(29.2, 32.2)	10.7	( 9.9, 11.6)	74.3	(72.9, 75.7)	8.3	( 8.0, 8.6)	35.4	(34.9, 35.9)	2.2	( 2.1, 2.2)	17	(16.2, 17.9)	79	(77.7, 80.2)	8.4	( 8.0, 8.9)
CA	San Francisco	667000	6075047600	0667000-06075047600	5137	9.4	( 8.1, 10.7)	17.6	(16.8, 18.3)	14.8	(14.4, 15.1)	26.5	(25.7, 27.4)	71.1	(70.3, 71.9)	5.4	( 5.3, 5.6)	7.1	( 6.8, 7.5)	4.3	( 4.0, 4.6)	64.8	(64.1, 65.4)	78.2	(77.0, 79.3)	64.1	(61.6, 66.4)	3.8	( 3.3, 4.2)	27.8	(24.5, 31.2)	31	(27.5, 34.2)	11	( 9.6, 12.6)	72.6	(70.0, 75.1)	8.7	( 8.1, 9.2)	36.3	(35.5, 37.1)	2.2	( 2.1, 2.3)	19.1	(17.3, 20.9)	78.1	(75.5, 80.3)	8.5	( 7.8, 9.4)
CA	San Francisco	667000	6075016500	0667000-06075016500	5083	9.8	( 7.8, 12.3)	15	(14.3, 15.9)	21	(20.3, 21.9)	21.5	(20.5, 22.5)	63.5	(62.2, 64.9)	4.9	( 4.7, 5.1)	8.3	( 7.8, 9.0)	3.6	( 3.3, 4.0)	59.7	(58.5, 60.8)	72.6	(69.8, 75.3)	66.5	(63.5, 69.0)	3.6	( 3.1, 4.3)	29.6	(25.5, 33.6)	29.2	(25.7, 32.6)	13.2	(10.6, 16.4)	72.8	(68.6, 76.2)	6	( 5.6, 6.4)	29.4	(28.3, 30.7)	1.8	( 1.7, 1.9)	15.1	(13.3, 17.3)	78.2	(75.0, 80.7)	10	( 8.8, 11.7)
CA	San Francisco	667000	6075012902	0667000-06075012902	3376	6.8	( 5.5, 9.1)	12.8	(12.2, 13.6)	23	(22.1, 23.9)	18.4	(17.4, 19.5)	61.5	(59.5, 63.4)	5	( 4.8, 5.3)	7.5	( 7.1, 8.1)	3	( 2.7, 3.3)	59.5	(58.3, 60.7)	72.4	(68.6, 75.6)	71.7	(69.2, 73.6)	2.6	( 2.2, 3.1)	34.3	(29.4, 39.2)	32.7	(27.5, 37.4)	9.7	( 7.6, 12.9)	79.4	(75.3, 81.9)	4.2	( 4.0, 4.6)	27.1	(25.9, 28.6)	1.6	( 1.5, 1.7)	11.2	( 9.9, 13.1)	80.3	(77.5, 82.7)	7.9	( 7.0, 9.4)
CA	San Francisco	667000	6075047701	0667000-06075047701	4334	11.4	( 9.3, 13.7)	17.8	(16.8, 18.8)	15.1	(14.6, 15.5)	26.3	(25.3, 27.4)	70.9	(69.7, 72.1)	5.3	( 5.1, 5.6)	7.3	( 6.9, 7.7)	4.5	( 4.1, 5.0)	63.6	(62.7, 64.6)	76	(74.2, 77.7)	61.4	(57.7, 64.8)	4.1	( 3.5, 4.8)	27.2	(23.0, 31.4)	29.5	(25.1, 33.9)	12.5	(10.4, 14.6)	69	(65.6, 72.6)	9	( 8.2, 9.8)	36	(34.9, 37.0)	2.2	( 2.1, 2.4)	20.9	(18.5, 23.2)	76.6	(73.0, 79.8)	9.2	( 8.2, 10.2)
CA	San Francisco	667000	6075025600	0667000-06075025600	5618	15.9	(14.2, 17.6)	18.2	(17.6, 18.7)	13.6	(13.3, 13.9)	26.1	(25.3, 26.8)	70.3	(69.5, 71.1)	4.8	( 4.7, 5.0)	7	( 6.8, 7.3)	4.8	( 4.6, 5.1)	63.7	(63.0, 64.3)	76.9	(75.7, 78.2)	58.3	(55.8, 60.9)	4.2	( 3.9, 4.5)	24.9	(22.2, 27.7)	27.6	(24.7, 30.4)	12.9	(11.7, 14.1)	64.3	(61.8, 66.8)	10.9	(10.4, 11.4)	36.4	(35.7, 37.1)	2.4	( 2.3, 2.5)	24.9	(23.3, 26.6)	75.8	(73.2, 78.0)	9.7	( 9.1, 10.3)
CA	San Francisco	667000	6075042601	0667000-06075042601	3687	12.9	(10.6, 15.4)	19.8	(18.7, 20.9)	14.5	(14.0, 15.0)	27.4	(26.3, 28.5)	70.4	(69.3, 71.5)	5.5	( 5.3, 5.7)	8.3	( 7.8, 8.9)	5.1	( 4.6, 5.7)	62.4	(61.4, 63.3)	76.2	(74.3, 77.8)	58.6	(54.8, 62.1)	5.3	( 4.4, 6.3)	25.9	(21.8, 29.9)	27	(23.0, 31.0)	14.4	(12.0, 16.9)	65.6	(61.7, 69.4)	9.7	( 9.1, 10.4)	36.6	(35.6, 37.8)	2.3	( 2.1, 2.4)	22.2	(19.8, 24.8)	74.6	(70.6, 77.9)	11	( 9.7, 12.4)
CA	San Francisco	667000	6075020100	0667000-06075020100	6172	23	(20.2, 26.3)	18	(17.4, 18.6)	17.9	(17.4, 18.5)	27.4	(26.6, 28.1)	65.2	(64.3, 66.0)	4.2	( 4.1, 4.3)	8.8	( 8.4, 9.3)	5.4	( 5.1, 5.8)	56.8	(56.0, 57.7)	69.6	(68.0, 71.3)	51.7	(48.9, 54.3)	5.8	( 5.2, 6.3)	23.5	(20.9, 26.2)	21.6	(19.3, 23.9)	19.1	(16.7, 21.3)	55.4	(52.0, 58.6)	10.8	(10.2, 11.3)	35	(34.1, 35.8)	2.6	( 2.4, 2.7)	25.6	(23.6, 27.6)	72	(69.3, 74.5)	13.5	(12.5, 14.7)
CA	San Francisco	667000	6075040100	0667000-06075040100	4088	10	( 8.2, 12.2)	16.9	(16.1, 17.8)	16.8	(16.2, 17.3)	25	(24.1, 26.1)	68.9	(67.6, 70.0)	5.4	( 5.2, 5.6)	7.5	( 7.1, 8.0)	4.2	( 3.9, 4.6)	62.2	(61.3, 63.2)	74.2	(71.8, 76.3)	63.9	(60.8, 66.7)	3.9	( 3.3, 4.5)	29.1	(24.8, 33.1)	29.2	(25.4, 32.9)	11.5	( 9.3, 14.1)	72.1	(68.4, 75.3)	7.4	( 7.0, 8.0)	34.2	(33.1, 35.3)	2.1	( 2.0, 2.3)	17.6	(15.7, 19.8)	77.8	(74.7, 80.6)	9	( 8.0, 10.3)
CA	San Francisco	667000	6075030600	0667000-06075030600	2221	5.9	( 5.1, 6.9)	19.6	(18.7, 20.6)	16.5	(16.0, 17.0)	27.9	(26.6, 29.0)	71	(69.9, 72.1)	7.1	( 6.8, 7.4)	6.9	( 6.6, 7.2)	4.9	( 4.5, 5.3)	67.1	(66.4, 67.9)	83.4	(82.0, 84.8)	70.2	(67.8, 72.3)	3.7	( 3.2, 4.2)	32.5	(28.4, 36.7)	34.7	(31.5, 37.9)	8.8	( 7.4, 10.5)	80.1	(78.1, 82.1)	7.8	( 7.3, 8.3)	37.5	(36.5, 38.6)	2.3	( 2.2, 2.5)	14.5	(13.1, 16.0)	80.4	(78.0, 82.3)	7.4	( 6.7, 8.2)
CA	San Francisco	667000	6075010600	0667000-06075010600	3894	19.8	(16.5, 23.3)	21.2	(20.0, 22.5)	13	(12.5, 13.5)	30.8	(29.6, 32.0)	72.4	(71.2, 73.6)	5	( 4.7, 5.2)	8.4	( 7.8, 9.0)	6.3	( 5.7, 7.1)	60.3	(59.3, 61.4)	72.8	(70.6, 74.9)	49.3	(45.0, 53.4)	6.7	( 5.8, 7.7)	22.2	(17.9, 26.8)	21.8	(17.2, 26.6)	18.5	(15.6, 21.2)	53.1	(48.5, 57.3)	12.9	(11.8, 13.9)	39.3	(38.1, 40.6)	2.6	( 2.4, 2.8)	30.3	(27.2, 33.5)	70.2	(65.3, 74.5)	12.7	(11.3, 14.2)
CA	San Francisco	667000	6075033000	0667000-06075033000	7764	11.4	( 9.5, 13.2)	19.6	(18.7, 20.4)	13.2	(12.9, 13.6)	27.8	(26.8, 28.8)	72.1	(71.1, 73.1)	5.8	( 5.6, 6.1)	7.2	( 6.9, 7.6)	5.2	( 4.8, 5.6)	64.6	(63.7, 65.4)	77.5	(75.8, 79.0)	60.7	(57.5, 63.8)	4.6	( 4.0, 5.2)	27.6	(23.8, 31.1)	28.6	(24.8, 32.2)	12.1	(10.3, 14.0)	68.6	(65.3, 71.7)	9.8	( 9.2, 10.4)	37.6	(36.7, 38.7)	2.3	( 2.2, 2.5)	21.8	(19.7, 24.2)	76.5	(73.4, 79.2)	9.2	( 8.3, 10.1)
CA	San Francisco	667000	6075047702	0667000-06075047702	3824	9.8	( 8.1, 11.8)	17.8	(16.8, 18.9)	14.5	(14.0, 14.9)	26	(24.8, 27.1)	71.1	(69.9, 72.3)	5.5	( 5.3, 5.8)	7	( 6.6, 7.5)	4.3	( 3.9, 4.8)	64.9	(64.0, 65.7)	78.1	(76.3, 79.8)	62.8	(59.0, 66.0)	3.8	( 3.2, 4.4)	27.7	(23.3, 32.0)	30.5	(26.1, 35.1)	11.1	( 9.3, 12.9)	71.8	(68.4, 75.0)	8.7	( 8.0, 9.6)	35.8	(34.8, 37.0)	2.2	( 2.0, 2.3)	19.7	(17.4, 22.2)	77.9	(74.3, 81.1)	8.5	( 7.6, 9.5)
CA	San Francisco	667000	6075010900	0667000-06075010900	4320	7.1	( 5.6, 9.5)	14.7	(14.0, 15.5)	20.4	(19.5, 21.2)	22.2	(21.3, 23.2)	66.6	(65.1, 68.0)	5.4	( 5.1, 5.6)	7.2	( 6.8, 7.8)	3.5	( 3.2, 3.9)	61.7	(60.4, 62.9)	75.1	(71.9, 77.8)	70	(67.1, 72.2)	2.9	( 2.4, 3.5)	31.3	(27.5, 35.0)	32.6	(28.6, 36.3)	9.4	( 7.5, 12.5)	78.4	(74.5, 81.0)	5.7	( 5.3, 6.2)	31.2	(30.1, 32.6)	1.8	( 1.7, 2.0)	12.9	(11.4, 14.8)	79.2	(76.5, 81.4)	7.7	( 6.8, 9.1)
CA	San Francisco	667000	6075020600	0667000-06075020600	4711	6.8	( 5.4, 8.7)	14.6	(13.8, 15.6)	22.7	(21.9, 23.6)	22.7	(21.4, 24.2)	61.7	(60.0, 63.4)	5.2	( 4.9, 5.4)	7	( 6.6, 7.4)	3.8	( 3.5, 4.2)	60.3	(59.1, 61.4)	78.3	(75.7, 80.4)	68.3	(63.8, 71.3)	3.1	( 2.6, 3.7)	33.2	(28.3, 37.8)	33.5	(29.5, 37.1)	10.4	( 8.2, 13.4)	78.6	(75.0, 81.2)	5.7	( 5.3, 6.3)	32.4	(31.1, 33.8)	1.8	( 1.7, 1.9)	11.9	(10.5, 13.9)	79.8	(76.8, 82.3)	7.9	( 7.0, 9.1)
CA	San Francisco	667000	6075013000	0667000-06075013000	4044	6.6	( 5.2, 9.2)	13.8	(13.1, 14.7)	22.5	(21.6, 23.4)	20.1	(19.0, 21.2)	62.9	(61.2, 64.7)	5.3	( 5.0, 5.5)	7.5	( 7.1, 8.2)	3.2	( 2.9, 3.6)	60.2	(58.9, 61.4)	74.1	(70.5, 77.0)	72.6	(69.5, 74.7)	2.8	( 2.3, 3.5)	34.7	(29.1, 40.0)	34.1	(29.1, 38.3)	9.6	( 7.6, 12.6)	79.8	(75.4, 82.5)	4.6	( 4.2, 4.9)	29.4	(28.2, 30.7)	1.7	( 1.6, 1.8)	11.2	( 9.7, 13.2)	80.3	(77.0, 82.9)	7.9	( 6.9, 9.5)
CA	San Francisco	667000	6075017102	0667000-06075017102	3451	6	( 5.1, 7.3)	13.2	(12.6, 13.9)	22.7	(21.8, 23.5)	19.7	(18.6, 20.8)	60	(58.4, 61.6)	4.7	( 4.5, 4.9)	7.5	( 7.3, 7.9)	2.8	( 2.6, 3.1)	59.9	(58.7, 61.1)	75.4	(72.2, 78.2)	71.2	(69.0, 73.0)	2.7	( 2.3, 3.1)	32.2	(27.6, 36.9)	33.2	(29.6, 36.5)	9.7	( 8.0, 12.1)	80.1	(77.4, 82.1)	4.7	( 4.4, 5.0)	28.9	(27.8, 30.3)	1.6	( 1.5, 1.7)	10.8	( 9.7, 12.3)	81.4	(78.7, 83.5)	8	( 7.2, 9.1)
CA	San Francisco	667000	6075016200	0667000-06075016200	2541	9.8	( 8.1, 12.2)	14.6	(13.9, 15.4)	21.2	(20.5, 21.9)	23.7	(22.7, 24.8)	63.2	(61.8, 64.5)	4.7	( 4.5, 4.9)	7.5	( 7.2, 7.9)	3.9	( 3.6, 4.2)	59.1	(58.1, 60.1)	72.4	(69.3, 74.6)	64.5	(61.3, 66.9)	3.5	( 3.0, 4.0)	30.4	(26.4, 34.4)	28.9	(25.4, 32.3)	12.4	(10.1, 15.4)	72.5	(69.1, 75.4)	6.5	( 6.1, 6.9)	31.7	(30.7, 33.1)	1.9	( 1.8, 2.0)	14.8	(13.2, 16.7)	78.7	(76.1, 80.8)	9.2	( 8.2, 10.4)
CA	San Francisco	667000	6075026402	0667000-06075026402	4118	13.9	(11.7, 16.2)	17	(16.2, 17.8)	13.6	(13.2, 14.0)	25.7	(24.7, 26.7)	69.5	(68.4, 70.6)	4.5	( 4.4, 4.7)	7	( 6.7, 7.4)	4.2	( 3.9, 4.6)	64.3	(63.3, 65.3)	76.9	(75.1, 78.7)	61.1	(57.4, 64.5)	3.8	( 3.4, 4.2)	24.9	(21.4, 28.4)	28.2	(24.8, 31.7)	12.4	(10.8, 14.1)	66.5	(63.0, 70.0)	10.2	( 9.7, 10.9)	35.3	(34.3, 36.3)	2.3	( 2.1, 2.5)	23	(20.6, 25.3)	78.1	(74.6, 81.1)	9.2	( 8.3, 10.0)
CA	San Francisco	667000	6075015400	0667000-06075015400	5621	6.9	( 5.9, 8.2)	15.6	(15.0, 16.3)	19.3	(18.8, 19.7)	22.8	(22.1, 23.6)	66.9	(65.8, 67.8)	5.7	( 5.5, 5.9)	7.2	( 7.0, 7.5)	3.7	( 3.4, 4.0)	62.7	(61.9, 63.4)	77	(75.2, 78.5)	69.5	(67.2, 71.1)	3	( 2.7, 3.5)	32.2	(28.3, 35.4)	32.7	(29.3, 35.9)	9.4	( 8.0, 11.1)	78.6	(76.4, 80.4)	5.9	( 5.6, 6.3)	31.9	(31.2, 32.8)	1.9	( 1.8, 2.0)	13.3	(12.2, 14.6)	79.9	(77.9, 81.8)	7.7	( 7.1, 8.5)
CA	San Francisco	667000	6075010200	0667000-06075010200	4143	5.8	( 4.9, 7.2)	16.2	(15.4, 17.0)	20.9	(20.2, 21.7)	22.8	(21.6, 23.9)	67.1	(65.4, 68.7)	6.4	( 6.1, 6.7)	7.3	( 7.0, 7.7)	4	( 3.7, 4.4)	62.5	(61.4, 63.5)	77.9	(74.7, 80.3)	74.4	(72.5, 76.0)	3.1	( 2.7, 3.4)	34.5	(30.1, 39.0)	35.1	(31.1, 38.7)	8.8	( 7.3, 11.0)	81	(78.5, 82.9)	5.5	( 5.1, 5.8)	32.1	(30.9, 33.6)	1.9	( 1.7, 2.0)	11.1	(10.0, 12.4)	80.4	(77.9, 82.9)	7.4	( 6.7, 8.5)
CA	San Francisco	667000	6075042700	0667000-06075042700	5326	13.2	(10.6, 15.8)	19.5	(18.5, 20.6)	14.6	(14.1, 15.1)	26.7	(25.7, 27.7)	71	(69.9, 72.0)	5.6	( 5.3, 5.8)	8	( 7.5, 8.6)	5.2	( 4.6, 5.7)	62.6	(61.6, 63.6)	76.2	(74.4, 78.0)	59	(55.2, 62.5)	5.1	( 4.3, 5.9)	26.1	(21.9, 30.3)	27.4	(23.0, 31.7)	14.3	(11.9, 16.8)	65.3	(61.1, 69.3)	9.7	( 9.0, 10.4)	36.1	(35.1, 37.2)	2.3	( 2.1, 2.5)	22.6	(20.1, 25.2)	74.7	(70.6, 78.1)	10.6	( 9.3, 11.9)
CA	San Francisco	667000	6075032700	0667000-06075032700	6572	10.4	( 8.4, 12.5)	18.1	(17.1, 19.2)	13.8	(13.4, 14.2)	26.6	(25.5, 27.7)	71.3	(70.2, 72.4)	5.5	( 5.3, 5.8)	7	( 6.6, 7.5)	4.6	( 4.2, 5.1)	64.7	(63.7, 65.7)	77.6	(75.7, 79.3)	62.6	(58.8, 66.1)	4.1	( 3.4, 4.7)	27.9	(23.5, 32.1)	30.5	(26.1, 34.9)	11.4	( 9.5, 13.6)	70.7	(66.9, 74.3)	9.1	( 8.3, 9.9)	36.7	(35.7, 37.9)	2.2	( 2.1, 2.4)	20.3	(18.0, 22.8)	77.3	(73.5, 80.4)	8.7	( 7.7, 9.7)
CA	San Francisco	667000	6075012901	0667000-06075012901	2557	6	( 4.9, 7.7)	11.2	(10.7, 11.7)	24.4	(23.6, 25.3)	16.5	(15.7, 17.2)	58	(56.4, 59.6)	4.5	( 4.3, 4.7)	7.2	( 6.9, 7.7)	2.3	( 2.2, 2.5)	59.3	(58.2, 60.4)	73.2	(69.9, 76.0)	72.9	(70.8, 74.6)	2.2	( 1.9, 2.5)	33.7	(30.1, 37.0)	36.6	(33.6, 39.6)	9	( 7.4, 11.5)	81.6	(78.3, 83.6)	3.6	( 3.5, 3.8)	25.7	(24.7, 26.8)	1.4	( 1.3, 1.5)	9.9	( 8.9, 11.5)	80.6	(78.3, 82.6)	7.4	( 6.7, 8.6)
CA	San Francisco	667000	6075033203	0667000-06075033203	3472	13	(10.9, 15.5)	15.6	(14.9, 16.2)	17.8	(17.2, 18.4)	22.5	(21.8, 23.3)	66.3	(65.1, 67.6)	4.6	( 4.4, 4.8)	8.5	( 8.1, 9.1)	4.1	( 3.8, 4.5)	60	(58.9, 60.9)	65.7	(63.0, 68.0)	62.5	(59.9, 65.0)	4.3	( 3.7, 4.8)	29.3	(25.2, 33.3)	28	(24.2, 31.4)	13.2	(11.2, 15.3)	68	(64.6, 71.1)	7.1	( 6.6, 7.5)	31.9	(30.8, 33.1)	2	( 1.8, 2.1)	18.2	(16.4, 20.1)	76	(73.3, 78.5)	10.7	( 9.6, 12.0)
CA	San Francisco	667000	6075035201	0667000-06075035201	5300	11.5	( 9.8, 13.3)	17.4	(16.7, 18.1)	14.9	(14.5, 15.3)	25.2	(24.3, 26.0)	69.4	(68.4, 70.3)	5	( 4.9, 5.2)	7.1	( 6.8, 7.5)	4.4	( 4.0, 4.7)	63.3	(62.5, 64.1)	76.7	(75.2, 78.2)	61.2	(57.9, 64.0)	4.1	( 3.7, 4.6)	26.6	(22.9, 30.2)	29.7	(26.4, 33.2)	13	(11.3, 14.6)	68.2	(65.4, 71.0)	9.1	( 8.5, 9.6)	35.4	(34.5, 36.3)	2.2	( 2.0, 2.3)	21.4	(19.5, 23.3)	77.1	(73.9, 79.8)	9.3	( 8.6, 10.1)
CA	San Francisco	667000	6075026303	0667000-06075026303	4551	19.8	(17.1, 22.7)	19.9	(19.0, 20.7)	11.9	(11.5, 12.4)	28.3	(27.2, 29.3)	71.6	(70.5, 72.7)	4.9	( 4.7, 5.1)	7.4	( 7.0, 7.9)	5.5	( 5.1, 6.1)	62.6	(61.7, 63.6)	75.3	(73.4, 77.1)	52.7	(48.9, 56.2)	5.2	( 4.6, 5.7)	23	(19.5, 26.8)	24.6	(21.2, 28.3)	15	(13.1, 16.9)	57.4	(53.8, 61.1)	12.5	(11.6, 13.3)	38.1	(37.0, 39.2)	2.6	( 2.5, 2.8)	29.6	(26.9, 32.2)	73.1	(68.9, 76.6)	11	( 9.9, 12.0)
CA	San Francisco	667000	6075012602	0667000-06075012602	2909	5.8	( 4.6, 7.8)	14.3	(13.7, 15.2)	22.9	(22.1, 23.7)	20.6	(19.7, 21.7)	63.8	(62.2, 65.3)	5.8	( 5.5, 6.0)	7.1	( 6.8, 7.7)	3.4	( 3.2, 3.8)	61.2	(60.1, 62.3)	77.1	(74.1, 79.8)	73.9	(71.3, 75.7)	2.7	( 2.4, 3.2)	35.4	(30.7, 39.6)	36.2	(32.2, 39.9)	9.2	( 7.4, 12.2)	81.4	(78.0, 83.6)	4.7	( 4.4, 5.0)	29.8	(28.6, 31.1)	1.7	( 1.6, 1.9)	10.7	( 9.5, 12.4)	80.5	(77.4, 82.7)	7.4	( 6.6, 8.7)
CA	San Francisco	667000	6075047802	0667000-06075047802	3656	11.6	( 9.4, 14.0)	18.7	(17.8, 19.8)	14.2	(13.7, 14.6)	26.6	(25.5, 27.6)	70.9	(69.7, 72.0)	5.5	( 5.3, 5.7)	7.5	( 7.0, 7.9)	4.9	( 4.5, 5.4)	63.7	(62.7, 64.5)	76.9	(75.2, 78.6)	59.8	(55.8, 63.2)	4.5	( 3.9, 5.2)	27.2	(22.8, 31.4)	28.1	(24.1, 31.9)	12.6	(10.6, 14.8)	68.2	(64.3, 71.8)	9.4	( 8.7, 10.2)	36.3	(35.2, 37.3)	2.3	( 2.1, 2.4)	21.4	(19.0, 23.9)	76.3	(72.2, 79.6)	9.5	( 8.5, 10.7)
CA	San Francisco	667000	6075030201	0667000-06075030201	3928	9.1	( 7.3, 11.2)	15.3	(14.4, 16.1)	18.1	(17.5, 18.7)	22.6	(21.7, 23.6)	66.1	(64.9, 67.3)	4.9	( 4.8, 5.2)	7.4	( 7.0, 7.9)	3.6	( 3.3, 4.0)	61.6	(60.6, 62.5)	74.8	(72.5, 76.8)	65.6	(62.1, 68.5)	3.4	( 2.8, 4.1)	29.8	(25.6, 33.7)	30.9	(27.1, 34.5)	11.3	( 9.0, 13.9)	74	(70.4, 77.3)	6.7	( 6.1, 7.1)	32.5	(31.5, 33.6)	1.9	( 1.8, 2.1)	16	(14.1, 18.2)	78.7	(75.5, 81.2)	8.7	( 7.6, 10.0)
CA	San Francisco	667000	6075020402	0667000-06075020402	3997	7.1	( 6.1, 8.2)	15.6	(14.9, 16.4)	21.7	(21.2, 22.2)	23.8	(22.8, 24.8)	63.5	(62.3, 64.7)	5.4	( 5.2, 5.6)	6.9	( 6.6, 7.2)	4	( 3.7, 4.5)	61.5	(60.8, 62.3)	79.1	(77.3, 80.6)	69.2	(66.8, 71.1)	3.3	( 2.9, 4.0)	32.7	(29.1, 36.4)	34	(31.1, 36.8)	10.7	( 9.0, 12.3)	78.1	(76.0, 80.0)	6.4	( 6.0, 6.9)	33.6	(32.6, 34.6)	1.9	( 1.8, 2.0)	12.9	(11.7, 14.3)	80.4	(78.3, 82.1)	8	( 7.3, 8.7)
CA	San Francisco	667000	6075022901	0667000-06075022901	4640	23.3	(18.8, 27.7)	14	(13.2, 14.7)	20.5	(19.7, 21.4)	19.6	(18.8, 20.5)	58.1	(56.6, 59.5)	3.4	( 3.3, 3.5)	8.6	( 8.0, 9.3)	3.7	( 3.4, 4.0)	55.5	(54.1, 56.9)	68.9	(66.0, 71.4)	54.8	(50.9, 58.7)	4	( 3.5, 4.6)	24.1	(19.9, 28.5)	22.1	(17.6, 26.4)	17.1	(14.1, 19.8)	59.1	(54.1, 64.2)	8.2	( 7.7, 8.9)	29	(28.0, 30.1)	2	( 1.9, 2.2)	22.8	(19.9, 25.6)	75.3	(71.2, 79.1)	12.9	(11.2, 14.5)
CA	San Francisco	667000	6075980600	0667000-06075980600	467	20.4	(17.3, 23.8)	22.7	(21.5, 23.9)	12.9	(12.4, 13.4)	33.8	(32.5, 35.0)	71.4	(70.2, 72.5)	4.7	( 4.4, 4.9)	10.7	( 9.9, 11.5)	6.1	( 5.5, 6.7)	65.4	(64.4, 66.4)	76.5	(74.6, 78.3)	53.4	(49.7, 57.0)	7.2	( 6.1, 8.1)	22.4	(17.9, 26.6)	22.2	(18.3, 26.2)	20.2	(17.5, 23.1)	52.1	(47.9, 56.5)	14.5	(13.4, 15.5)	35.7	(34.6, 36.8)	2.8	( 2.6, 3.0)	28.8	(25.8, 31.7)	76.1	(72.2, 79.2)	14.6	(13.0, 16.3)
CA	San Francisco	667000	6075021200	0667000-06075021200	2779	5.4	( 4.6, 6.7)	16.2	(15.4, 17.2)	20.6	(19.9, 21.3)	24.2	(22.9, 25.7)	65.1	(63.6, 66.6)	5.9	( 5.6, 6.2)	7.2	( 6.9, 7.6)	3.9	( 3.6, 4.3)	62.8	(61.7, 63.8)	80.1	(77.8, 82.1)	71.1	(68.3, 73.3)	3.1	( 2.7, 3.8)	33.7	(29.2, 38.4)	34.3	(30.4, 38.4)	8.8	( 7.2, 11.1)	81.4	(78.7, 83.4)	5.9	( 5.5, 6.4)	34.1	(32.8, 35.5)	1.9	( 1.8, 2.1)	11.3	(10.1, 13.0)	81.2	(78.1, 83.6)	7.5	( 6.8, 8.5)
CA	San Francisco	667000	6075017801	0667000-06075017801	3499	22.3	(18.8, 25.9)	34.3	(32.2, 36.4)	6.8	( 6.5, 7.1)	48.2	(46.6, 50.0)	85.1	(84.4, 85.9)	8.9	( 8.4, 9.5)	8.1	( 7.5, 8.7)	11.8	(10.4, 13.2)	71.4	(70.5, 72.3)	80.8	(79.0, 82.3)	51.6	(47.3, 55.5)	9.7	( 8.2, 11.3)	21.4	(17.3, 25.7)	20.1	(16.6, 23.7)	13.3	(11.5, 15.2)	50.3	(44.8, 55.8)	20.6	(18.8, 22.5)	48.4	(47.0, 49.9)	4.6	( 4.1, 5.2)	39.5	(35.1, 43.9)	65	(60.0, 70.0)	10.7	( 9.5, 11.9)
CA	San Francisco	667000	6075011200	0667000-06075011200	3286	10.1	( 8.6, 12.0)	19.8	(19.1, 20.6)	15.3	(14.9, 15.8)	28.8	(27.9, 29.6)	72.8	(71.9, 73.6)	6.5	( 6.2, 6.7)	7.6	( 7.3, 8.0)	5.5	( 5.1, 5.9)	64	(63.2, 64.7)	76.4	(74.8, 77.8)	64.2	(61.6, 66.3)	4.5	( 3.9, 5.1)	29.3	(26.3, 32.3)	28.9	(25.6, 32.1)	11.3	( 9.8, 13.1)	71.3	(68.4, 73.7)	8.9	( 8.4, 9.5)	37.1	(36.2, 38.0)	2.4	( 2.3, 2.6)	18.5	(17.0, 20.2)	76.7	(73.8, 78.9)	9.1	( 8.2, 10.1)
CA	San Francisco	667000	6075030302	0667000-06075030302	3549	8	( 6.9, 9.1)	18.3	(17.6, 19.0)	14.6	(14.3, 14.9)	27.2	(26.4, 28.1)	71.2	(70.4, 72.0)	6	( 5.9, 6.2)	6.8	( 6.6, 7.1)	4.6	( 4.3, 5.0)	65.4	(64.8, 66.0)	79.1	(77.8, 80.2)	64.6	(62.5, 66.4)	3.7	( 3.3, 4.1)	30	(27.0, 33.0)	31.5	(28.6, 33.9)	9.6	( 8.5, 10.8)	75.2	(73.1, 77.2)	8.5	( 8.0, 9.0)	37.2	(36.5, 38.0)	2.2	( 2.1, 2.3)	17.3	(15.8, 18.6)	78.9	(76.7, 80.8)	7.8	( 7.2, 8.5)
CA	San Francisco	667000	6075030700	0667000-06075030700	6343	7.4	( 6.5, 8.4)	20.6	(19.9, 21.3)	15.9	(15.6, 16.2)	29.2	(28.4, 30.0)	71.8	(71.1, 72.5)	7.1	( 6.9, 7.3)	7.2	( 6.9, 7.5)	5.4	( 5.1, 5.8)	66.5	(65.9, 67.1)	83	(82.0, 84.0)	68.8	(66.7, 70.5)	4.2	( 3.8, 4.8)	31.1	(28.3, 33.6)	32.3	(29.7, 34.5)	10.1	( 8.8, 11.5)	76.9	(74.8, 78.8)	8.7	( 8.3, 9.2)	38.2	(37.5, 39.0)	2.4	( 2.3, 2.5)	16.2	(15.0, 17.6)	79.7	(77.7, 81.5)	8.1	( 7.5, 8.8)
CA	San Francisco	667000	6075016100	0667000-06075016100	5366	19.7	(17.5, 21.9)	27.3	(26.5, 28.2)	11.2	(11.0, 11.5)	40.3	(39.5, 41.0)	78.3	(77.7, 78.9)	7.1	( 6.8, 7.4)	10.1	( 9.7, 10.6)	8.4	( 7.8, 9.1)	66.9	(66.4, 67.5)	74	(72.8, 75.0)	56.8	(54.6, 59.1)	8.1	( 7.2, 9.1)	24.2	(20.9, 27.5)	21.3	(18.8, 23.8)	16.4	(14.9, 17.9)	54.6	(51.9, 57.1)	15.2	(14.5, 16.0)	40.7	(40.0, 41.5)	3.6	( 3.4, 3.9)	29.1	(27.2, 31.0)	72.8	(70.0, 75.1)	13	(12.1, 13.9)
CA	San Francisco	667000	6075035400	0667000-06075035400	6691	12.5	(10.3, 14.7)	18.6	(17.6, 19.7)	13.8	(13.3, 14.2)	26.6	(25.6, 27.8)	70.7	(69.5, 71.8)	5.2	( 5.0, 5.4)	7.3	( 6.9, 7.8)	4.9	( 4.5, 5.3)	63.6	(62.6, 64.6)	77.2	(75.4, 78.9)	59.1	(54.9, 62.6)	4.6	( 4.0, 5.3)	25.9	(21.8, 30.4)	28.4	(24.0, 32.5)	13.4	(11.3, 15.6)	66.4	(62.5, 70.2)	10	( 9.2, 10.8)	36.7	(35.7, 37.9)	2.3	( 2.1, 2.5)	23	(20.5, 25.8)	76.1	(71.7, 79.6)	9.7	( 8.7, 10.8)
CA	San Francisco	667000	6075017700	0667000-06075017700	2128	15.9	(13.2, 18.8)	13.7	(13.0, 14.4)	22.2	(21.5, 23.0)	20.6	(19.9, 21.5)	58.3	(57.1, 59.4)	3.7	( 3.6, 3.8)	8.1	( 7.6, 8.7)	3.7	( 3.4, 4.0)	56.3	(55.2, 57.4)	71.7	(69.5, 73.8)	59.2	(56.0, 62.3)	4	( 3.5, 4.6)	26.3	(22.5, 30.2)	26.1	(22.6, 29.5)	16.6	(13.7, 19.6)	65	(60.9, 68.6)	7.2	( 6.7, 7.7)	29.7	(28.9, 30.7)	1.9	( 1.8, 2.0)	18.6	(16.6, 20.7)	77.1	(74.1, 79.7)	11.5	(10.2, 12.9)
CA	San Francisco	667000	6075012302	0667000-06075012302	3073	13.2	(11.6, 15.0)	13.8	(13.3, 14.4)	18.5	(18.1, 19.0)	22.5	(21.8, 23.1)	63.3	(62.3, 64.4)	3.8	( 3.7, 3.9)	7.9	( 7.6, 8.3)	3.9	( 3.6, 4.2)	58.2	(57.5, 59.0)	66.2	(64.3, 68.0)	59.8	(57.5, 62.1)	3.9	( 3.5, 4.3)	27.4	(23.9, 30.5)	28	(24.8, 31.4)	14	(12.3, 15.8)	66.1	(63.5, 68.4)	7.3	( 7.0, 7.8)	31.5	(30.7, 32.4)	1.9	( 1.8, 2.0)	18.3	(16.8, 19.8)	76.1	(73.5, 78.2)	10.4	( 9.6, 11.2)
CA	San Francisco	667000	6075021800	0667000-06075021800	3840	6.5	( 5.5, 7.8)	17.3	(16.4, 18.2)	19.6	(18.9, 20.2)	24.7	(23.5, 26.1)	66.4	(64.9, 67.8)	6	( 5.8, 6.3)	7.4	( 7.1, 7.8)	4.1	( 3.8, 4.5)	63.4	(62.5, 64.4)	80.5	(78.5, 82.3)	70.4	(67.6, 72.6)	3.4	( 2.9, 4.0)	32.3	(27.3, 37.0)	33.3	(29.5, 37.0)	9.8	( 8.1, 12.0)	79.6	(76.9, 81.8)	6.6	( 6.1, 7.1)	34.5	(33.3, 35.7)	2.1	( 1.9, 2.2)	12.9	(11.5, 14.5)	80.7	(77.7, 83.0)	8.1	( 7.2, 9.2)
CA	San Francisco	667000	6075025200	0667000-06075025200	5369	10.1	( 8.4, 12.3)	16.9	(16.0, 17.8)	19	(18.5, 19.7)	24.3	(23.2, 25.3)	65.3	(64.1, 66.4)	5.3	( 5.1, 5.5)	7.8	( 7.4, 8.3)	4.1	( 3.8, 4.5)	61.7	(60.7, 62.7)	77.7	(75.7, 79.5)	65.3	(61.9, 68.1)	3.8	( 3.2, 4.5)	29.5	(25.4, 33.1)	29.1	(25.6, 32.4)	11.6	( 9.3, 14.2)	74.2	(70.8, 77.1)	7.5	( 7.0, 8.0)	33.6	(32.6, 34.7)	2.1	( 2.0, 2.3)	15.8	(14.0, 17.8)	79	(75.6, 81.7)	9.4	( 8.3, 10.7)
CA	San Francisco	667000	6075017000	0667000-06075017000	3689	5.4	( 4.7, 6.4)	16.3	(15.6, 17.0)	21.9	(21.3, 22.5)	25.4	(24.2, 26.5)	65.6	(64.4, 66.8)	6.2	( 6.0, 6.5)	6.6	( 6.4, 6.9)	4.4	( 4.1, 4.7)	62.7	(61.9, 63.6)	80.8	(79.0, 82.4)	71.5	(69.3, 73.2)	3.1	( 2.8, 3.5)	34.7	(31.3, 38.0)	34.1	(30.9, 37.1)	8.7	( 7.4, 10.5)	81.6	(79.7, 83.2)	6	( 5.7, 6.4)	34.8	(33.8, 35.8)	2	( 1.9, 2.1)	11	(10.1, 12.2)	81.1	(79.3, 82.8)	7	( 6.4, 7.7)
CA	San Francisco	667000	6075026301	0667000-06075026301	4875	20	(17.6, 22.4)	19	(18.2, 19.9)	11.9	(11.5, 12.2)	27.3	(26.4, 28.3)	70.9	(69.9, 71.9)	4.6	( 4.4, 4.8)	7.3	( 7.0, 7.8)	5.3	( 4.9, 5.6)	62.3	(61.4, 63.1)	75.1	(73.4, 76.6)	52.1	(48.6, 55.5)	4.9	( 4.4, 5.5)	22.6	(19.2, 26.4)	24.1	(21.0, 27.7)	14.8	(13.1, 16.3)	57.5	(54.0, 61.0)	12.3	(11.6, 13.0)	37.7	(36.8, 38.7)	2.5	( 2.4, 2.7)	29.3	(26.9, 31.6)	73.1	(69.6, 76.4)	10.8	( 9.9, 11.9)
CA	San Francisco	667000	6075033100	0667000-06075033100	3968	8	( 6.4, 9.9)	19.7	(18.6, 20.8)	12.6	(12.2, 12.9)	28.8	(27.5, 30.1)	73.6	(72.4, 74.7)	6.8	( 6.5, 7.1)	6.4	( 6.1, 6.8)	5.2	( 4.7, 5.9)	67.6	(66.7, 68.4)	81	(79.1, 82.6)	66.2	(62.7, 68.9)	3.8	( 3.2, 4.6)	31	(26.5, 35.0)	32.1	(27.6, 36.7)	8.9	( 7.3, 10.7)	75.4	(72.0, 78.6)	9.1	( 8.4, 9.9)	38.4	(37.3, 39.7)	2.4	( 2.2, 2.6)	18.4	(16.2, 20.9)	79	(75.8, 81.7)	7.2	( 6.4, 8.1)
CA	San Francisco	667000	6075032601	0667000-06075032601	4416	10	( 8.2, 12.1)	15	(14.2, 15.8)	16.5	(15.9, 16.9)	23	(22.1, 24.0)	67.7	(66.3, 68.9)	4.6	( 4.5, 4.8)	7	( 6.6, 7.4)	3.6	( 3.3, 3.9)	62.6	(61.7, 63.6)	73.8	(71.6, 75.9)	64.1	(60.8, 67.1)	3.3	( 2.8, 3.8)	27.6	(23.3, 31.9)	31.3	(27.0, 35.3)	11.4	( 9.6, 13.4)	72.2	(68.9, 75.3)	7.4	( 6.9, 7.9)	33.3	(32.3, 34.5)	1.9	( 1.8, 2.0)	18.1	(16.1, 20.1)	78.1	(74.7, 80.9)	8.5	( 7.7, 9.5)
CA	San Francisco	667000	6075025401	0667000-06075025401	3404	14.4	(11.8, 17.3)	17.3	(16.3, 18.3)	18.5	(17.9, 19.1)	24.6	(23.7, 25.5)	65.4	(64.3, 66.5)	4.8	( 4.6, 4.9)	8.3	( 7.8, 8.9)	4.3	( 3.9, 4.7)	60.6	(59.5, 61.5)	75.2	(73.4, 77.0)	61.7	(58.2, 65.0)	4.4	( 3.7, 5.1)	26.2	(22.6, 30.2)	27.2	(23.6, 30.8)	14.3	(11.9, 16.8)	68	(64.2, 71.6)	8.6	( 8.0, 9.2)	34	(33.1, 35.0)	2.3	( 2.1, 2.4)	19.5	(17.4, 21.7)	77.4	(73.9, 80.5)	11.1	( 9.8, 12.4)
CA	San Francisco	667000	6075025702	0667000-06075025702	4665	19.6	(16.5, 22.3)	19.2	(18.2, 20.3)	11.9	(11.5, 12.3)	27.7	(26.6, 28.9)	71.2	(70.1, 72.4)	4.7	( 4.5, 4.9)	7.5	( 7.0, 8.1)	5.2	( 4.8, 5.8)	62.6	(61.6, 63.8)	75.1	(73.1, 77.0)	53	(48.6, 57.4)	5.1	( 4.5, 5.8)	23.1	(19.2, 27.4)	24.9	(21.1, 28.9)	15.4	(13.3, 17.3)	57.3	(53.3, 61.7)	11.9	(11.1, 12.8)	37.8	(36.7, 39.0)	2.6	( 2.4, 2.8)	29.7	(26.9, 32.6)	73.9	(69.6, 77.9)	11.1	( 9.9, 12.2)
CA	San Francisco	667000	6075021600	0667000-06075021600	3836	6.9	( 5.7, 8.4)	18	(17.0, 19.0)	18.5	(17.9, 19.1)	27.4	(26.2, 28.6)	68.7	(67.5, 69.8)	6.3	( 6.0, 6.5)	7.1	( 6.7, 7.5)	4.7	( 4.3, 5.2)	64.5	(63.6, 65.4)	80.8	(78.8, 82.4)	69.3	(66.2, 71.5)	3.6	( 3.0, 4.3)	32.1	(27.9, 36.3)	33.2	(29.7, 36.6)	9.8	( 8.0, 12.1)	78.3	(75.5, 80.6)	7.5	( 6.9, 8.1)	36.2	(35.1, 37.3)	2.2	( 2.0, 2.4)	13.9	(12.4, 15.6)	80	(77.2, 82.2)	7.8	( 7.0, 8.8)
CA	San Francisco	667000	6075015500	0667000-06075015500	3622	12.9	(10.9, 15.2)	24.1	(22.8, 25.5)	13.5	(13.1, 13.8)	33.1	(31.9, 34.3)	78	(77.0, 79.0)	8.2	( 7.8, 8.7)	7.8	( 7.4, 8.2)	7.2	( 6.4, 8.1)	67.5	(66.8, 68.2)	77.2	(75.6, 78.5)	65	(62.7, 66.9)	5.3	( 4.5, 6.5)	28.5	(24.4, 32.6)	26.5	(22.7, 30.3)	10.9	( 9.3, 12.6)	68.4	(65.0, 71.4)	10.5	( 9.7, 11.4)	37.8	(36.7, 38.8)	3	( 2.7, 3.3)	22.4	(20.0, 25.0)	76.2	(73.5, 78.4)	9	( 8.1, 9.9)
CA	San Francisco	667000	6075021500	0667000-06075021500	5096	7.6	( 6.5, 8.9)	14.4	(13.8, 15.1)	21.5	(20.9, 22.1)	20.2	(19.5, 21.1)	61.5	(60.4, 62.7)	5	( 4.9, 5.2)	7.5	( 7.1, 7.9)	3.3	( 3.1, 3.6)	61	(60.1, 61.8)	78	(76.1, 79.7)	69.7	(67.1, 71.6)	3	( 2.6, 3.5)	31.7	(27.8, 35.2)	32.7	(29.8, 35.3)	10.5	( 8.7, 12.5)	78.5	(75.6, 80.9)	5.6	( 5.3, 5.9)	30.3	(29.4, 31.2)	1.8	( 1.7, 1.9)	12.7	(11.4, 14.1)	80.6	(77.8, 82.7)	8.5	( 7.6, 9.6)
CA	San Francisco	667000	6075021100	0667000-06075021100	3853	6.4	( 5.2, 8.1)	15.2	(14.4, 16.2)	21.4	(20.7, 22.2)	22.1	(20.9, 23.3)	63.4	(61.8, 64.9)	5.5	( 5.2, 5.7)	7.4	( 7.0, 7.8)	3.6	( 3.3, 4.0)	61.4	(60.2, 62.5)	78.4	(75.8, 80.6)	71.4	(68.2, 73.5)	3.1	( 2.7, 3.7)	33.4	(28.1, 38.6)	33.8	(29.4, 38.0)	10.1	( 8.0, 13.0)	79.7	(76.2, 82.2)	5.5	( 5.1, 6.0)	31.9	(30.7, 33.2)	1.8	( 1.7, 1.9)	11.9	(10.4, 13.8)	80.8	(77.6, 83.3)	8	( 7.1, 9.3)
CA	San Francisco	667000	6075020500	0667000-06075020500	2583	6.8	( 5.5, 8.7)	15.7	(14.8, 16.8)	22.8	(22.0, 23.6)	24.5	(22.9, 26.1)	63.3	(61.5, 65.0)	5.4	( 5.1, 5.7)	7	( 6.6, 7.4)	4.3	( 3.8, 4.8)	60.5	(59.4, 61.7)	78.5	(75.7, 80.8)	68.7	(64.8, 71.4)	3.5	( 2.9, 4.2)	32.4	(26.4, 38.2)	32.4	(28.7, 36.6)	11.1	( 8.8, 13.9)	77.8	(74.3, 80.5)	6.3	( 5.7, 6.9)	34.1	(32.6, 35.6)	1.9	( 1.8, 2.1)	12.6	(10.9, 14.5)	80.4	(77.1, 83.0)	8.2	( 7.2, 9.4)
CA	San Francisco	667000	6075025402	0667000-06075025402	2912	9.8	( 8.1, 11.7)	17	(16.2, 17.8)	18	(17.5, 18.5)	24.6	(23.7, 25.5)	67.8	(66.7, 68.8)	5.4	( 5.2, 5.5)	7.3	( 6.9, 7.7)	4	( 3.7, 4.4)	64.3	(63.4, 65.1)	79.7	(78.0, 81.2)	67.2	(64.1, 69.7)	3.5	( 2.9, 4.1)	28.1	(24.6, 31.6)	31	(27.4, 34.4)	10.9	( 9.1, 12.9)	75.1	(71.9, 77.9)	8.1	( 7.6, 8.7)	34.2	(33.3, 35.2)	2.2	( 2.1, 2.3)	16.8	(15.1, 18.7)	80.1	(77.4, 82.4)	8.6	( 7.6, 9.7)
CA	San Francisco	667000	6075061400	0667000-06075061400	5395	9.2	( 7.6, 11.2)	14.5	(13.9, 15.2)	19.9	(19.3, 20.5)	23.5	(22.5, 24.5)	62.3	(61.1, 63.5)	4.5	( 4.3, 4.7)	8	( 7.6, 8.5)	3.3	( 3.0, 3.6)	61.1	(60.1, 62.0)	74	(71.6, 76.2)	66.4	(63.3, 68.7)	3.3	( 2.9, 3.9)	30.3	(25.9, 34.3)	30.4	(26.8, 33.5)	11.8	( 9.7, 14.5)	74	(70.5, 76.7)	6.3	( 6.0, 6.7)	31.2	(30.3, 32.3)	1.9	( 1.8, 2.0)	14.5	(13.0, 16.4)	80.1	(77.4, 82.3)	9.2	( 8.3, 10.4)
CA	San Francisco	667000	6075040200	0667000-06075040200	5191	9	( 7.3, 11.1)	16.2	(15.3, 17.1)	17.2	(16.7, 17.7)	23.6	(22.7, 24.6)	68	(66.8, 69.2)	5.3	( 5.1, 5.5)	7.2	( 6.8, 7.7)	3.9	( 3.5, 4.2)	63.1	(62.2, 64.0)	77.3	(75.1, 79.1)	65.6	(62.1, 68.5)	3.5	( 2.9, 4.1)	29.4	(25.0, 33.5)	32	(27.4, 36.3)	11.1	( 9.0, 13.6)	74.3	(70.8, 77.4)	7.3	( 6.8, 7.9)	33.7	(32.7, 34.8)	2	( 1.9, 2.2)	16.8	(14.8, 18.8)	78.2	(74.6, 81.2)	8.5	( 7.4, 9.7)
CA	San Francisco	667000	6075013101	0667000-06075013101	3811	5.3	( 4.6, 6.7)	12.6	(12.1, 13.2)	22.4	(21.6, 23.2)	18.9	(18.0, 19.9)	61.5	(59.9, 63.0)	5	( 4.8, 5.3)	7	( 6.8, 7.3)	2.7	( 2.5, 2.9)	61.1	(60.0, 62.1)	75.4	(72.2, 78.0)	74.9	(72.9, 76.5)	2.3	( 2.0, 2.6)	35	(30.9, 39.2)	36.8	(32.9, 40.8)	8	( 6.8, 10.1)	82.6	(80.1, 84.1)	4.2	( 4.0, 4.5)	28.5	(27.4, 29.8)	1.6	( 1.5, 1.7)	9.8	( 8.9, 11.2)	81.9	(79.8, 83.8)	6.9	( 6.4, 7.8)
CA	San Francisco	667000	6075012502	0667000-06075012502	3821	31.2	(28.1, 34.1)	30.4	(29.3, 31.6)	10.6	(10.2, 11.0)	43.4	(42.2, 44.6)	78.4	(77.5, 79.2)	6.1	( 5.8, 6.4)	9.8	( 9.3, 10.3)	11.2	(10.3, 12.1)	63	(62.2, 63.9)	74.7	(73.0, 76.1)	42.6	(39.7, 45.7)	11.6	(10.5, 12.7)	19.1	(15.7, 23.0)	17.8	(14.0, 22.2)	23.2	(21.3, 25.1)	39.5	(36.3, 42.8)	21.1	(20.0, 22.2)	45.9	(44.7, 46.9)	4.1	( 3.8, 4.4)	41.2	(38.7, 43.7)	64.2	(59.8, 68.1)	16.2	(15.1, 17.2)
CA	San Francisco	667000	6075016600	0667000-06075016600	5069	8.5	( 6.8, 11.0)	11.8	(11.1, 12.6)	24.2	(23.3, 25.1)	18.3	(17.3, 19.4)	56.4	(54.6, 58.0)	3.9	( 3.7, 4.0)	7.9	( 7.5, 8.5)	2.7	( 2.4, 3.0)	57.1	(55.8, 58.4)	70.3	(66.5, 73.4)	67.5	(63.9, 70.1)	2.9	( 2.4, 3.6)	30.1	(26.2, 34.2)	31.8	(27.9, 35.5)	12.4	( 9.7, 16.2)	75.3	(71.3, 78.5)	4.6	( 4.2, 5.0)	27.1	(25.9, 28.6)	1.5	( 1.4, 1.6)	12.4	(10.7, 14.3)	79.9	(76.7, 82.4)	9.3	( 8.1, 10.8)
CA	San Francisco	667000	6075012401	0667000-06075012401	5075	30.8	(27.4, 34.5)	20.7	(20.1, 21.3)	15.6	(15.1, 16.3)	31	(30.2, 31.7)	68.1	(67.1, 68.9)	4.1	( 4.0, 4.3)	9.6	( 9.2, 10.0)	6.9	( 6.5, 7.3)	55.8	(54.8, 56.6)	66.1	(64.2, 67.9)	44.1	(41.7, 46.5)	8.1	( 7.5, 8.7)	20.9	(18.3, 23.8)	18.9	(16.4, 21.7)	23.6	(21.5, 25.7)	43.9	(40.6, 46.9)	13.5	(13.0, 14.1)	37.7	(36.8, 38.6)	2.8	( 2.7, 3.0)	32.9	(30.8, 34.9)	67.3	(64.2, 70.0)	16.2	(15.2, 17.4)
CA	San Francisco	667000	6075015200	0667000-06075015200	3934	8.2	( 7.1, 9.6)	18.6	(17.9, 19.2)	17.1	(16.7, 17.5)	26.5	(25.7, 27.3)	71.6	(70.7, 72.6)	6.6	( 6.4, 6.9)	7.4	( 7.2, 7.7)	4.8	( 4.5, 5.2)	64.3	(63.7, 65.0)	77.2	(75.4, 78.7)	69.1	(67.5, 70.6)	3.7	( 3.3, 4.1)	30.7	(27.4, 33.7)	30.3	(27.3, 33.2)	9.9	( 8.4, 11.6)	75.7	(73.3, 77.6)	7.4	( 7.1, 7.8)	34	(33.2, 34.9)	2.3	( 2.1, 2.4)	15.7	(14.5, 17.2)	78.8	(76.9, 80.4)	8.1	( 7.4, 9.0)
CA	San Francisco	667000	6075031302	0667000-06075031302	5495	15.7	(13.3, 18.4)	17.2	(16.3, 17.9)	13.5	(13.1, 13.9)	26.4	(25.4, 27.4)	69.6	(68.5, 70.7)	4.3	( 4.1, 4.4)	8	( 7.6, 8.4)	4.4	( 4.0, 4.7)	62.4	(61.5, 63.4)	72.2	(70.1, 74.0)	56.7	(53.1, 59.9)	4.4	( 3.9, 4.9)	23.3	(19.9, 26.8)	25	(21.3, 28.5)	14.5	(12.5, 16.6)	61.5	(57.6, 65.0)	10.3	( 9.6, 10.9)	34.4	(33.3, 35.5)	2.2	( 2.1, 2.4)	24.5	(22.1, 27.0)	76.4	(72.7, 79.4)	10.7	( 9.8, 11.8)
CA	San Francisco	667000	6075010800	0667000-06075010800	4578	10.9	( 9.2, 12.7)	17.3	(16.5, 18.1)	15.9	(15.5, 16.3)	25.7	(25.0, 26.5)	70.6	(69.7, 71.6)	5.4	( 5.2, 5.6)	7.5	( 7.2, 8.0)	4.4	( 4.1, 4.8)	62.6	(61.9, 63.3)	75	(73.4, 76.4)	62.1	(59.3, 64.7)	4.1	( 3.6, 4.6)	28.3	(24.7, 32.0)	28.7	(25.3, 32.3)	12.1	(10.4, 14.2)	69.8	(66.6, 72.8)	8.2	( 7.7, 8.8)	34.9	(34.2, 35.7)	2.1	( 2.0, 2.2)	19.5	(17.6, 21.4)	76.4	(73.6, 78.9)	9.2	( 8.3, 10.2)
CA	San Francisco	667000	6075020401	0667000-06075020401	2846	5.7	( 4.7, 7.2)	14.8	(14.0, 15.9)	22.9	(22.1, 23.8)	22.6	(21.1, 23.9)	62.5	(60.8, 64.3)	5.5	( 5.3, 5.8)	6.7	( 6.4, 7.1)	3.8	( 3.4, 4.3)	61.7	(60.5, 62.9)	80.4	(77.7, 82.6)	71.2	(67.6, 73.8)	3	( 2.5, 3.6)	34	(28.6, 39.2)	35.7	(31.5, 39.8)	9.6	( 7.6, 12.4)	80.9	(77.4, 83.5)	5.6	( 5.1, 6.1)	32.7	(31.4, 34.1)	1.8	( 1.6, 2.0)	11.3	( 9.8, 13.0)	81.1	(78.0, 83.6)	7.4	( 6.5, 8.4)
CA	San Francisco	667000	6075023400	0667000-06075023400	3660	29.8	(26.6, 32.7)	21.5	(20.9, 22.2)	13.2	(12.8, 13.7)	31.4	(30.4, 32.3)	70.1	(69.1, 71.0)	4.3	( 4.2, 4.5)	10.7	(10.1, 11.3)	6.2	( 5.8, 6.6)	61	(60.1, 61.8)	69.4	(67.5, 71.1)	46.7	(43.9, 49.5)	7.3	( 6.7, 8.0)	19.2	(16.3, 22.4)	18.2	(15.6, 21.0)	22.1	(20.2, 23.8)	44.7	(41.8, 48.0)	14.4	(13.7, 15.0)	35	(34.1, 36.0)	3	( 2.9, 3.2)	33.9	(31.8, 35.9)	71	(67.8, 73.9)	16.4	(15.2, 17.5)
CA	San Francisco	667000	6075016400	0667000-06075016400	3778	10.5	( 8.0, 13.8)	13.2	(12.4, 13.9)	23.4	(22.4, 24.3)	20.1	(19.3, 21.1)	60.5	(58.9, 62.0)	4.2	( 4.1, 4.4)	8.1	( 7.6, 8.9)	3.2	( 2.9, 3.5)	57.8	(56.4, 59.0)	70.6	(67.2, 73.7)	66.4	(63.1, 69.3)	3.3	( 2.7, 3.8)	28.1	(24.8, 31.3)	26.7	(23.1, 30.2)	13.4	(10.2, 17.5)	72.2	(67.1, 76.3)	5.5	( 5.1, 5.8)	27.2	(26.1, 28.4)	1.8	( 1.6, 1.9)	14.4	(12.4, 16.9)	79.6	(76.7, 82.0)	9.8	( 8.3, 11.7)
CA	San Francisco	667000	6075047902	0667000-06075047902	3536	10.1	( 8.4, 11.9)	19.7	(18.7, 20.7)	14.2	(13.8, 14.7)	27.5	(26.4, 28.7)	71.3	(70.2, 72.4)	6	( 5.7, 6.2)	7.4	( 7.0, 7.8)	5	( 4.6, 5.6)	64.5	(63.7, 65.4)	78.9	(77.2, 80.4)	62.2	(58.9, 65.1)	4.5	( 3.9, 5.2)	28.2	(24.2, 32.3)	29.4	(26.0, 33.1)	11.7	( 9.8, 13.8)	70.7	(67.6, 73.7)	9.4	( 8.7, 10.2)	37.3	(36.3, 38.4)	2.3	( 2.1, 2.4)	20	(17.9, 22.2)	77.2	(73.8, 80.0)	9.1	( 8.2, 10.2)
CA	San Francisco	667000	6075010500	0667000-06075010500	2685	6.8	( 5.5, 8.4)	20.9	(19.8, 22.1)	15.3	(14.9, 15.8)	30	(28.7, 31.4)	73.8	(72.6, 75.1)	7.9	( 7.5, 8.3)	6.8	( 6.5, 7.2)	5.7	( 5.1, 6.6)	67.1	(66.2, 67.9)	81.3	(79.6, 82.8)	71.8	(69.0, 74.0)	4	( 3.3, 4.9)	33.6	(28.8, 38.4)	34.3	(29.9, 38.0)	8.5	( 7.0, 10.4)	78.6	(75.7, 81.0)	8.2	( 7.5, 8.9)	38.8	(37.6, 40.0)	2.4	( 2.2, 2.6)	14.7	(13.1, 16.6)	79.6	(76.8, 82.1)	7.1	( 6.3, 7.9)
CA	San Francisco	667000	6075025500	0667000-06075025500	8471	13.8	(12.1, 15.9)	17.2	(16.6, 17.9)	15.2	(14.9, 15.6)	25.7	(24.9, 26.6)	69	(68.0, 70.0)	4.8	( 4.7, 5.0)	6.8	( 6.6, 7.2)	4.5	( 4.2, 4.8)	63.2	(62.4, 63.9)	76.2	(74.6, 77.6)	60.7	(57.9, 63.3)	3.8	( 3.4, 4.1)	26.4	(23.1, 29.7)	28.2	(25.1, 31.5)	11.8	(10.4, 13.2)	68.4	(65.5, 71.0)	9.8	( 9.2, 10.3)	36.1	(35.3, 37.0)	2.3	( 2.2, 2.5)	21.5	(19.7, 23.4)	77.4	(74.3, 79.9)	9.1	( 8.4, 9.9)
CA	San Francisco	667000	6075980900	0667000-06075980900	350	12.6	(10.7, 14.7)	13.7	(13.1, 14.4)	21.2	(20.6, 21.9)	21.5	(20.6, 22.4)	58.7	(57.5, 60.0)	3.8	( 3.6, 3.9)	7.8	( 7.5, 8.1)	3.4	( 3.2, 3.7)	57	(56.1, 58.0)	73.8	(71.2, 76.1)	63	(60.3, 65.5)	3.6	( 3.1, 4.0)	26.9	(23.8, 30.0)	28.6	(23.6, 33.1)	14.8	(12.3, 17.5)	67.7	(64.4, 71.1)	6.8	( 6.4, 7.3)	29.2	(28.2, 30.2)	1.6	( 1.6, 1.7)	17	(15.0, 19.2)	77.2	(74.7, 79.6)	10.3	( 9.3, 11.4)
CA	San Francisco	667000	6075012201	0667000-06075012201	4567	18.9	(15.9, 22.2)	15.9	(15.2, 16.6)	18.9	(18.2, 19.5)	24.8	(23.9, 25.7)	64.1	(63.1, 65.3)	4	( 3.9, 4.2)	8.3	( 7.8, 8.8)	4.6	( 4.2, 5.0)	57.2	(56.2, 58.2)	68.1	(65.8, 70.1)	55.6	(52.3, 58.6)	4.9	( 4.3, 5.6)	25.2	(21.4, 29.1)	25	(21.3, 28.5)	17.5	(15.0, 20.1)	59.6	(55.7, 63.0)	8.8	( 8.3, 9.3)	33.4	(32.4, 34.5)	2.2	( 2.1, 2.3)	22.8	(20.7, 25.0)	73.5	(69.9, 76.8)	12.1	(11.0, 13.5)
CA	San Francisco	667000	6075013200	0667000-06075013200	4162	5	( 4.3, 6.1)	17.4	(16.8, 18.1)	19.6	(19.1, 20.2)	24.9	(23.9, 26.0)	69	(67.8, 70.1)	7	( 6.7, 7.2)	7.1	( 6.9, 7.4)	4.3	( 4.0, 4.6)	64.7	(63.9, 65.5)	80.5	(78.5, 82.2)	74.4	(72.6, 75.8)	3.1	( 2.8, 3.5)	35.2	(31.5, 38.8)	36.8	(33.4, 39.9)	8.1	( 6.8, 9.7)	82.9	(80.9, 84.3)	5.8	( 5.5, 6.2)	34.4	(33.4, 35.4)	2	( 1.9, 2.1)	10.9	(10.0, 12.1)	81.3	(79.2, 83.1)	7	( 6.4, 7.7)
CA	San Francisco	667000	6075011100	0667000-06075011100	5164	10.6	( 8.6, 13.2)	15.2	(14.4, 16.1)	18.5	(17.9, 19.2)	24	(23.1, 25.0)	67.3	(66.0, 68.5)	4.7	( 4.5, 4.9)	7.3	( 6.9, 7.9)	4	( 3.6, 4.3)	61.1	(60.0, 62.1)	73	(70.5, 75.2)	64	(60.5, 67.1)	3.6	( 3.1, 4.2)	28.1	(24.1, 31.8)	30.2	(25.6, 34.5)	12.2	( 9.7, 15.2)	71.4	(67.3, 74.9)	7.4	( 6.9, 8.0)	33.5	(32.4, 34.7)	2	( 1.9, 2.2)	17.2	(15.1, 19.6)	78	(74.4, 81.1)	9	( 7.9, 10.5)
CA	San Francisco	667000	6075980501	0667000-06075980501	797	29	(25.3, 32.7)	27.8	(26.3, 29.4)	8.1	( 7.8, 8.4)	40.7	(39.3, 42.4)	79.9	(78.9, 80.9)	6	( 5.6, 6.5)	8.8	( 8.3, 9.4)	8.8	( 7.9, 9.9)	65.7	(64.7, 66.6)	73.3	(71.3, 75.0)	45.4	(41.2, 49.6)	8.5	( 7.3, 9.8)	19.7	(14.8, 25.2)	19.1	(15.1, 24.0)	17.3	(15.3, 19.2)	44.1	(39.7, 48.4)	19.3	(18.0, 20.8)	44.7	(43.2, 46.3)	3.7	( 3.3, 4.2)	40.5	(37.1, 44.3)	64.8	(59.1, 70.0)	13.3	(12.2, 14.4)
CA	San Francisco	667000	6075031301	0667000-06075031301	3826	13.7	(11.9, 15.8)	20	(19.2, 20.8)	13.3	(13.0, 13.7)	29.2	(28.4, 30.2)	72.8	(71.9, 73.8)	5.3	( 5.1, 5.5)	8.1	( 7.7, 8.5)	5.2	( 4.9, 5.6)	64.8	(64.0, 65.6)	76	(74.2, 77.5)	59.9	(56.8, 62.7)	5	( 4.5, 5.6)	23.4	(20.3, 26.6)	25.5	(22.5, 28.8)	14.2	(12.5, 16.0)	63.5	(60.3, 66.5)	11.3	(10.7, 12.0)	36.2	(35.3, 37.2)	2.5	( 2.3, 2.6)	24.2	(22.1, 26.4)	76.4	(73.6, 79.1)	10.5	( 9.6, 11.4)
CA	San Francisco	667000	6075022600	0667000-06075022600	1534	5.6	( 4.7, 7.0)	10.5	(10.0, 11.1)	24.7	(23.8, 25.6)	17.2	(16.2, 18.4)	52.4	(50.7, 54.3)	3.8	( 3.6, 4.0)	6.9	( 6.6, 7.3)	2.1	( 1.9, 2.3)	58.6	(57.5, 59.9)	75.9	(72.7, 78.7)	70	(66.9, 71.9)	2.1	( 1.8, 2.4)	33.7	(27.4, 39.6)	35.1	(29.4, 40.5)	9.2	( 7.6, 11.8)	81.4	(78.3, 83.3)	3.8	( 3.6, 4.1)	26.9	(25.8, 28.3)	1.4	( 1.3, 1.5)	9.7	( 8.7, 11.2)	82.4	(79.3, 84.8)	7.3	( 6.6, 8.4)
CA	San Francisco	667000	6075012100	0667000-06075012100	3833	13.6	(11.9, 15.8)	11.2	(10.8, 11.7)	20.8	(20.2, 21.3)	16.7	(16.2, 17.3)	56.3	(55.2, 57.4)	3.3	( 3.2, 3.4)	8.6	( 8.2, 9.2)	2.9	( 2.7, 3.1)	56.3	(55.4, 57.2)	62.9	(60.4, 65.1)	61.4	(59.0, 63.5)	3.4	( 3.1, 3.8)	28.1	(24.4, 31.6)	28.5	(25.9, 31.2)	14.7	(12.8, 16.7)	67.1	(64.1, 70.0)	5.2	( 4.9, 5.4)	25.9	(25.0, 26.8)	1.5	( 1.4, 1.5)	16.8	(15.4, 18.4)	75.1	(72.8, 77.1)	11.2	(10.1, 12.3)
CA	San Francisco	667000	6075060100	0667000-06075060100	3235	5.5	( 4.9, 6.8)	8.9	( 8.5, 9.4)	27.2	(26.1, 28.3)	14.2	(13.2, 15.2)	47.7	(45.9, 49.5)	3.4	( 3.2, 3.5)	7.2	( 6.9, 7.5)	1.6	( 1.5, 1.8)	56.6	(55.4, 57.9)	71.5	(67.3, 74.9)	71.5	(69.3, 73.1)	1.9	( 1.6, 2.2)	34.6	(30.1, 39.2)	36.7	(33.0, 40.7)	9	( 7.7, 11.3)	81.6	(79.2, 83.1)	2.9	( 2.7, 3.1)	23.4	(22.2, 24.8)	1.2	( 1.1, 1.3)	8.6	( 7.9, 9.8)	81.9	(79.4, 83.8)	7.4	( 6.8, 8.3)
CA	San Francisco	667000	6075015900	0667000-06075015900	4350	13	(11.1, 15.1)	19.1	(18.6, 19.7)	14.8	(14.4, 15.1)	28.7	(28.1, 29.4)	72.2	(71.4, 72.9)	5.8	( 5.6, 6.0)	8	( 7.7, 8.3)	5.3	( 5.0, 5.7)	63.2	(62.6, 63.9)	71.6	(69.8, 73.2)	62.6	(60.7, 64.4)	4.7	( 4.3, 5.1)	28.2	(25.5, 30.8)	27	(24.5, 29.4)	12.7	(11.2, 14.3)	66.4	(63.7, 68.9)	9.3	( 8.8, 9.7)	35.7	(34.9, 36.6)	2.4	( 2.3, 2.6)	20.7	(19.1, 22.3)	75.6	(73.6, 77.5)	9.8	( 9.0, 10.7)
CA	San Francisco	667000	6075025701	0667000-06075025701	4788	18.8	(16.2, 21.6)	19.3	(18.3, 20.2)	12	(11.6, 12.5)	27.8	(26.6, 29.0)	71.2	(70.0, 72.3)	4.8	( 4.6, 5.0)	7.6	( 7.1, 8.1)	5.3	( 4.8, 5.7)	62.7	(61.7, 63.8)	75	(73.0, 76.9)	53.6	(49.2, 57.3)	5.1	( 4.4, 5.6)	23.5	(19.7, 27.5)	25.3	(21.5, 29.1)	15.1	(13.3, 17.1)	58.2	(54.3, 62.2)	12	(11.0, 12.7)	37.6	(36.4, 38.8)	2.6	( 2.4, 2.8)	28.6	(25.8, 31.4)	73.9	(69.8, 77.5)	11	( 9.9, 12.1)
CA	San Francisco	667000	6075016900	0667000-06075016900	2924	8	( 6.4, 10.4)	13.9	(13.0, 14.8)	23.4	(22.5, 24.2)	21.3	(20.1, 22.5)	60.2	(58.7, 61.9)	4.6	( 4.4, 4.9)	7.3	( 6.9, 7.9)	3.6	( 3.2, 4.1)	58.8	(57.4, 60.0)	75.6	(72.8, 78.1)	67.8	(63.3, 70.8)	3.2	( 2.7, 3.9)	31.5	(26.5, 36.6)	30.9	(27.7, 34.1)	12	( 9.4, 15.6)	75.7	(71.3, 79.0)	5.7	( 5.2, 6.2)	30.6	(29.4, 31.9)	1.7	( 1.6, 1.9)	13	(11.3, 15.0)	79.6	(76.2, 82.1)	8.8	( 7.6, 10.1)
CA	San Francisco	667000	6075011700	0667000-06075011700	1783	13.9	(12.2, 15.6)	18.4	(17.8, 19.0)	15.4	(15.1, 15.8)	29	(28.3, 29.7)	70.2	(69.4, 70.9)	4.9	( 4.7, 5.0)	7.5	( 7.2, 7.9)	5.2	( 4.9, 5.5)	62.1	(61.4, 62.8)	73.7	(72.2, 75.0)	57.7	(55.2, 60.0)	4.9	( 4.5, 5.3)	25.9	(23.3, 28.6)	27.4	(24.4, 30.7)	15	(13.6, 16.6)	63.6	(61.1, 66.1)	10.3	( 9.8, 10.8)	37.5	(36.8, 38.2)	2.4	( 2.3, 2.5)	23.3	(21.6, 25.1)	74.6	(71.6, 77.0)	10.4	( 9.7, 11.2)
CA	San Francisco	667000	6075032901	0667000-06075032901	5021	11.2	( 9.2, 13.6)	19.1	(18.1, 20.1)	12.4	(12.0, 12.8)	27.7	(26.4, 28.9)	72.7	(71.4, 73.9)	5.6	( 5.4, 5.9)	6.9	( 6.5, 7.3)	5	( 4.6, 5.5)	65.3	(64.3, 66.3)	78	(75.9, 79.9)	59.9	(56.3, 63.2)	4.3	( 3.7, 4.9)	27.2	(23.1, 31.2)	29.3	(25.2, 33.3)	11.6	( 9.9, 13.5)	68.5	(64.8, 72.0)	10.1	( 9.4, 10.9)	37.8	(36.6, 39.0)	2.4	( 2.2, 2.5)	22.6	(20.1, 25.2)	76.5	(72.7, 79.9)	8.8	( 7.9, 9.8)
CA	San Francisco	667000	6075047801	0667000-06075047801	4005	9.3	( 7.5, 11.3)	17.9	(17.0, 18.9)	13.7	(13.3, 14.1)	27.1	(26.0, 28.2)	71.9	(70.7, 73.0)	5.7	( 5.4, 5.9)	6.8	( 6.4, 7.2)	4.5	( 4.1, 5.0)	65.4	(64.5, 66.2)	78.1	(76.1, 79.8)	63.4	(60.0, 66.4)	3.7	( 3.2, 4.4)	28.3	(24.0, 32.5)	30.6	(26.1, 34.9)	10.3	( 8.6, 12.1)	72.7	(68.9, 76.0)	8.9	( 8.3, 9.7)	36.9	(35.9, 38.0)	2.2	( 2.0, 2.4)	19.4	(17.0, 21.8)	78	(74.6, 80.8)	8.1	( 7.2, 9.1)
CA	San Francisco	667000	6075980200	0667000-06075980200	320	7.1	( 5.5, 8.7)	29.4	(27.4, 31.4)	12.9	(12.4, 13.4)	43.4	(41.3, 45.6)	80.5	(79.2, 81.6)	10.7	(10.0, 11.5)	6.2	( 5.9, 6.7)	12.5	(11.0, 14.5)	73	(72.0, 73.9)	89	(87.5, 90.3)	72	(68.2, 74.8)	6.1	( 4.9, 7.6)	30.9	(26.5, 35.7)	31.5	(27.3, 35.8)	9.4	( 7.5, 11.7)	74.7	(70.0, 78.4)	14.1	(12.8, 15.6)	45.5	(43.9, 47.2)	3.7	( 3.3, 4.2)	19.2	(16.3, 22.6)	77.4	(74.1, 80.2)	7	( 6.1, 8.1)
CA	San Francisco	667000	6075030400	0667000-06075030400	5106	7.8	( 6.8, 8.9)	19.9	(19.0, 20.6)	14.3	(14.0, 14.6)	28.7	(27.9, 29.6)	72.4	(71.6, 73.2)	6.6	( 6.4, 6.8)	7	( 6.7, 7.3)	5.1	( 4.8, 5.5)	66.2	(65.6, 66.8)	80.3	(79.1, 81.7)	65.7	(63.6, 67.6)	4.1	( 3.6, 4.7)	30.5	(27.1, 33.4)	31.4	(28.7, 34.0)	9.8	( 8.5, 11.1)	75.3	(73.1, 77.3)	8.9	( 8.3, 9.3)	38.3	(37.5, 39.2)	2.3	( 2.2, 2.4)	17.5	(16.1, 19.0)	78.7	(76.5, 80.7)	8	( 7.4, 8.8)
CA	San Francisco	667000	6075016700	0667000-06075016700	4652	7.2	( 6.0, 9.1)	11.4	(10.8, 12.0)	24.4	(23.5, 25.3)	18.4	(17.3, 19.5)	55.8	(54.2, 57.5)	3.8	( 3.7, 4.0)	7.5	( 7.1, 8.0)	2.5	( 2.3, 2.8)	57.7	(56.6, 58.9)	71.9	(68.7, 74.8)	68.5	(65.6, 70.5)	2.5	( 2.2, 3.0)	30.9	(26.8, 34.5)	31.1	(27.6, 34.1)	10.7	( 8.6, 13.7)	77.8	(74.2, 80.2)	4.4	( 4.1, 4.7)	27.2	(26.0, 28.5)	1.5	( 1.4, 1.6)	11.1	( 9.8, 12.8)	80.9	(78.3, 83.0)	8.4	( 7.4, 9.7)
CA	San Francisco	667000	6075042800	0667000-06075042800	2376	5.3	( 4.3, 6.5)	21.9	(21.0, 23.1)	14.9	(14.5, 15.3)	30.4	(29.0, 31.7)	74	(72.9, 75.1)	8.4	( 8.0, 8.7)	7.1	( 6.8, 7.5)	5.7	( 5.3, 6.3)	68.7	(67.9, 69.5)	84.7	(83.3, 86.0)	71.9	(69.2, 73.8)	4	( 3.4, 4.8)	33.7	(29.1, 38.0)	34.4	(30.3, 38.0)	7.9	( 6.5, 9.8)	81.1	(78.5, 83.1)	8.1	( 7.5, 8.8)	39.3	(38.2, 40.6)	2.4	( 2.2, 2.6)	14.1	(12.6, 15.9)	80.3	(77.6, 82.6)	7.1	( 6.4, 8.1)
CA	San Francisco	667000	6075022802	0667000-06075022802	2099	19	(16.4, 21.9)	19.5	(18.6, 20.3)	16.7	(16.2, 17.3)	27.4	(26.4, 28.3)	67	(66.0, 68.0)	4.8	( 4.6, 4.9)	8.9	( 8.4, 9.4)	5.6	( 5.2, 6.0)	59	(57.9, 59.9)	72.6	(70.5, 74.5)	53.6	(50.4, 56.7)	6	( 5.3, 6.7)	24.8	(21.2, 28.6)	22.9	(20.0, 26.0)	18.2	(15.8, 20.7)	58.6	(54.9, 62.1)	10.6	(10.0, 11.2)	35.7	(34.7, 36.7)	2.5	( 2.3, 2.6)	24.7	(22.7, 27.0)	73.6	(70.3, 76.6)	13.1	(11.9, 14.4)
CA	San Francisco	667000	6075030102	0667000-06075030102	4838	6.5	( 5.8, 7.3)	15	(14.6, 15.4)	19.8	(19.5, 20.1)	22.5	(21.9, 23.1)	65.5	(64.7, 66.3)	5.6	( 5.4, 5.7)	6.9	( 6.7, 7.1)	3.6	( 3.4, 3.8)	62.3	(61.8, 62.8)	76.2	(74.9, 77.5)	71.6	(70.3, 72.8)	2.9	( 2.7, 3.2)	33.5	(30.6, 36.3)	34.8	(32.1, 37.0)	9.1	( 8.1, 10.1)	79.5	(78.0, 80.7)	5.6	( 5.4, 5.8)	32.1	(31.5, 32.8)	1.8	( 1.7, 1.9)	12.3	(11.6, 13.1)	80.6	(79.1, 82.0)	7.4	( 7.0, 7.9)
CA	San Francisco	667000	6075015300	0667000-06075015300	2040	7.2	( 5.6, 9.5)	14.8	(14.1, 15.5)	21.4	(20.6, 22.2)	22.5	(21.6, 23.5)	66.7	(65.3, 68.0)	5.4	( 5.2, 5.6)	7.5	( 7.1, 8.1)	3.5	( 3.2, 3.9)	61.9	(60.7, 63.0)	74.8	(71.9, 77.5)	71.5	(68.8, 73.5)	3	( 2.5, 3.5)	31.2	(27.2, 35.0)	31.3	(27.4, 34.8)	10	( 7.9, 12.8)	78.4	(74.5, 81.2)	5.7	( 5.4, 6.2)	30.5	(29.3, 31.8)	1.9	( 1.8, 2.0)	12.7	(11.3, 14.6)	81.3	(78.2, 83.7)	8.1	( 7.0, 9.5)
CA	San Francisco	667000	6075047901	0667000-06075047901	6400	10.2	( 8.6, 12.1)	19.5	(18.6, 20.5)	14.3	(13.9, 14.7)	28.2	(27.1, 29.4)	71.9	(70.8, 73.0)	5.9	( 5.7, 6.2)	7.3	( 7.0, 7.8)	5.1	( 4.6, 5.6)	64.7	(63.8, 65.6)	78.3	(76.7, 79.9)	62	(58.7, 65.0)	4.5	( 3.8, 5.1)	28	(24.2, 32.1)	29.4	(25.9, 33.1)	12	(10.1, 14.0)	70.3	(67.1, 73.3)	9.5	( 8.8, 10.2)	37.4	(36.4, 38.5)	2.3	( 2.2, 2.5)	20.4	(18.4, 22.6)	77	(73.8, 79.8)	9.2	( 8.2, 10.2)
CA	San Francisco	667000	6075013400	0667000-06075013400	3599	6.2	( 4.9, 8.3)	14.6	(13.8, 15.6)	21.8	(21.0, 22.6)	21.1	(20.0, 22.3)	63.8	(62.2, 65.4)	5.5	( 5.2, 5.7)	7.6	( 7.2, 8.2)	3.3	( 3.1, 3.7)	61.4	(60.3, 62.6)	76.6	(73.4, 79.4)	72.6	(69.6, 74.9)	3	( 2.5, 3.6)	33.8	(28.9, 38.6)	34.5	(30.3, 38.5)	10	( 7.9, 12.9)	80.3	(76.6, 82.9)	5	( 4.6, 5.4)	30.4	(29.1, 31.9)	1.8	( 1.7, 1.9)	11.5	(10.1, 13.3)	80.7	(77.3, 83.3)	8.1	( 7.1, 9.5)
CA	San Francisco	667000	6075033204	0667000-06075033204	3821	15.9	(13.5, 19.2)	14.2	(13.7, 14.7)	16.6	(16.0, 17.3)	20.1	(19.3, 20.9)	64.3	(62.8, 65.8)	3.9	( 3.7, 4.1)	9.1	( 8.6, 9.7)	3.8	( 3.6, 4.1)	58.5	(57.3, 59.8)	60.1	(56.8, 63.1)	59.2	(56.8, 61.4)	4.3	( 3.9, 4.8)	27.6	(23.8, 31.8)	25	(21.6, 28.5)	14	(12.0, 16.3)	64	(60.3, 67.4)	6.8	( 6.5, 7.2)	29.8	(28.5, 31.2)	1.7	( 1.6, 1.9)	19.9	(17.9, 22.1)	74.7	(71.9, 77.1)	11.9	(10.7, 13.2)
CA	San Francisco	667000	6075016300	0667000-06075016300	4293	11.2	( 9.6, 13.2)	13.6	(13.1, 14.1)	21.6	(21.1, 22.1)	21.8	(21.1, 22.4)	61.3	(60.5, 62.3)	4	( 3.9, 4.1)	8.3	( 8.0, 8.7)	3.2	( 3.0, 3.4)	58.9	(58.1, 59.6)	70.7	(68.7, 72.5)	64.8	(62.7, 66.7)	3.4	( 3.1, 3.9)	27.8	(25.1, 30.6)	27.3	(24.7, 29.7)	13.8	(11.8, 16.1)	70.1	(67.2, 72.7)	6.3	( 6.0, 6.6)	28.5	(27.7, 29.3)	1.8	( 1.7, 1.9)	15.5	(14.2, 17.0)	79.2	(77.4, 80.9)	10.1	( 9.2, 11.2)
CA	San Francisco	667000	6075023003	0667000-06075023003	4093	16.8	(14.7, 19.1)	19	(18.2, 19.8)	13.8	(13.4, 14.3)	29.1	(28.2, 30.1)	71.6	(70.7, 72.6)	4.7	( 4.6, 4.9)	8	( 7.6, 8.4)	5.1	( 4.7, 5.5)	64.7	(63.9, 65.5)	75.9	(74.1, 77.5)	58.7	(55.6, 61.5)	4.7	( 4.2, 5.1)	22.8	(19.2, 26.7)	25	(21.7, 28.6)	14.5	(12.9, 16.0)	61.2	(58.2, 64.4)	11.8	(11.1, 12.4)	35.1	(34.2, 36.2)	2.6	( 2.4, 2.7)	25.4	(23.2, 27.4)	77.4	(74.2, 80.0)	10.7	( 9.9, 11.6)
CA	San Francisco	667000	6075030800	0667000-06075030800	5667	6.2	( 5.5, 7.0)	20.2	(19.5, 20.9)	15	(14.8, 15.3)	28.9	(28.0, 29.7)	73.1	(72.4, 73.8)	7.5	( 7.3, 7.7)	6.8	( 6.6, 7.1)	5.2	( 4.9, 5.6)	67.9	(67.4, 68.4)	82.5	(81.6, 83.4)	70.4	(68.6, 71.8)	3.8	( 3.3, 4.2)	32.5	(29.6, 35.3)	33.9	(31.3, 36.3)	8.3	( 7.3, 9.4)	79.7	(78.0, 81.2)	8.1	( 7.8, 8.5)	38.2	(37.5, 39.0)	2.4	( 2.2, 2.5)	15	(13.9, 16.3)	80.1	(78.4, 81.6)	7.1	( 6.6, 7.7)
CA	San Francisco	667000	6075020300	0667000-06075020300	3034	8.4	( 7.0, 10.1)	13.2	(12.5, 13.9)	23.2	(22.5, 23.9)	20.4	(19.4, 21.4)	58.8	(57.3, 60.1)	4.4	( 4.2, 4.6)	7.2	( 6.9, 7.7)	3.3	( 3.1, 3.7)	58.3	(57.2, 59.3)	74.5	(72.2, 76.6)	67.6	(63.9, 70.0)	3.1	( 2.6, 3.7)	30.7	(26.6, 34.7)	31.2	(28.3, 33.9)	11.5	( 9.4, 14.0)	75.8	(72.4, 78.3)	5.5	( 5.1, 5.9)	29.9	(28.9, 31.0)	1.7	( 1.6, 1.8)	12.7	(11.4, 14.4)	79.8	(77.0, 82.0)	8.6	( 7.7, 9.7)
CA	San Francisco	667000	6075031400	0667000-06075031400	6676	21.3	(18.5, 24.1)	19.5	(18.8, 20.3)	13.1	(12.7, 13.6)	28.9	(28.0, 29.8)	70.9	(69.9, 71.9)	4.4	( 4.3, 4.6)	8.4	( 8.0, 8.9)	5.4	( 5.0, 5.7)	61.8	(60.8, 62.7)	72.5	(70.6, 74.3)	52.2	(48.7, 55.5)	5.5	( 4.9, 6.0)	21.3	(18.2, 24.6)	21.9	(19.0, 25.1)	16.8	(14.9, 18.6)	54.9	(51.0, 58.7)	12.6	(12.0, 13.3)	36.4	(35.4, 37.3)	2.6	( 2.5, 2.8)	29	(26.4, 31.4)	74.4	(71.0, 77.5)	12.3	(11.2, 13.4)
CA	San Francisco	667000	6075013500	0667000-06075013500	2556	6.2	( 5.0, 8.3)	15.1	(14.3, 15.9)	20.5	(19.7, 21.2)	22.1	(21.1, 23.2)	65.7	(64.2, 67.1)	5.7	( 5.4, 5.9)	7.4	( 7.0, 8.0)	3.5	( 3.2, 3.9)	62.4	(61.3, 63.4)	77.1	(74.0, 79.5)	73.2	(70.3, 75.2)	2.9	( 2.4, 3.5)	34.4	(28.6, 39.7)	35.2	(30.9, 38.8)	9.2	( 7.3, 11.8)	80.4	(76.8, 82.9)	5.4	( 5.0, 5.8)	31.3	(30.2, 32.5)	1.8	( 1.7, 1.9)	11.6	(10.2, 13.5)	80.3	(77.3, 82.7)	7.7	( 6.8, 9.0)
CA	San Francisco	667000	6075031202	0667000-06075031202	3137	16.2	(13.7, 18.7)	17.5	(16.6, 18.3)	13.2	(12.7, 13.6)	26.5	(25.5, 27.6)	69.8	(68.7, 71.0)	4.3	( 4.1, 4.4)	7.5	( 7.1, 8.0)	4.4	( 4.0, 4.7)	62.9	(61.8, 63.9)	74	(72.0, 76.0)	56.4	(53.0, 59.9)	4.3	( 3.9, 4.8)	23	(19.4, 26.7)	25.6	(22.0, 29.4)	14.5	(12.7, 16.3)	61.3	(57.4, 64.9)	10.8	(10.0, 11.5)	35.4	(34.4, 36.5)	2.3	( 2.1, 2.5)	25.7	(23.2, 28.2)	76.6	(73.3, 79.7)	10.5	( 9.6, 11.5)
CA	San Francisco	667000	6075016801	0667000-06075016801	3218	8.8	( 7.5, 10.5)	12.4	(11.8, 12.9)	23.9	(23.2, 24.5)	20	(19.2, 20.8)	57.6	(56.4, 58.7)	3.9	( 3.8, 4.0)	7.7	( 7.4, 8.1)	2.9	( 2.7, 3.1)	57.7	(56.7, 58.5)	71.6	(69.1, 73.8)	66.1	(63.7, 67.8)	3	( 2.7, 3.3)	30.4	(27.2, 33.9)	28.6	(26.4, 30.8)	12.4	(10.4, 14.7)	74.5	(71.6, 76.9)	5.2	( 4.9, 5.4)	28.3	(27.4, 29.3)	1.6	( 1.5, 1.7)	12.9	(11.7, 14.4)	80.7	(78.8, 82.2)	9.2	( 8.4, 10.3)
CA	San Francisco	667000	6075045200	0667000-06075045200	6474	10.4	( 8.5, 12.4)	17	(16.0, 18.0)	15.6	(15.1, 16.1)	25.3	(24.4, 26.4)	69.2	(68.0, 70.4)	5.1	( 4.9, 5.3)	7.5	( 7.1, 8.0)	4.1	( 3.7, 4.6)	62.7	(61.8, 63.6)	75	(72.9, 76.9)	62.1	(58.5, 65.1)	3.9	( 3.4, 4.7)	27.1	(22.8, 31.2)	29.2	(24.8, 33.3)	11.9	( 9.8, 14.2)	70.7	(67.3, 74.0)	8.3	( 7.6, 8.9)	34.9	(33.9, 36.0)	2.1	( 2.0, 2.3)	18.9	(16.8, 21.2)	76.9	(73.3, 80.0)	9.2	( 8.2, 10.5)
CA	San Francisco	667000	6075013102	0667000-06075013102	2625	5.7	( 4.8, 7.1)	16.2	(15.5, 17.0)	20.1	(19.5, 20.8)	22.9	(21.8, 24.1)	67.3	(65.7, 68.6)	6.3	( 6.0, 6.6)	7.4	( 7.1, 7.8)	3.9	( 3.6, 4.2)	63.2	(62.2, 64.2)	77.7	(75.1, 79.9)	74	(71.6, 75.9)	3.1	( 2.7, 3.5)	35	(30.0, 40.1)	35.5	(31.2, 39.5)	8.7	( 7.2, 10.6)	81.4	(78.9, 83.3)	5.4	( 5.1, 5.9)	32.4	(31.2, 33.7)	1.9	( 1.8, 2.0)	11.3	(10.2, 12.7)	80.5	(78.0, 82.6)	7.5	( 6.7, 8.5)
CA	San Francisco	667000	6075980300	0667000-06075980300	171	4.6	( 4.3, 5.1)	9.6	( 9.3, 10.0)	28.2	(27.5, 28.9)	17.2	(16.3, 18.0)	52.6	(51.2, 54.1)	3.8	( 3.7, 4.0)	6.5	( 6.3, 6.7)	2.3	( 2.2, 2.5)	59.1	(58.3, 59.9)	74.9	(72.7, 77.0)	69.4	(67.4, 71.1)	1.8	( 1.7, 2.0)	37.3	(31.7, 43.2)			7.7	( 7.0, 8.7)	84.2	(83.1, 85.1)	3.7	( 3.5, 3.9)	26.8	(25.8, 27.8)	1.3	( 1.3, 1.4)	7.9	( 7.4, 8.4)	83.6	(81.3, 85.5)	6.5	( 6.1, 6.9)
CA	San Francisco	667000	6075022803	0667000-06075022803	4595	18	(14.5, 21.7)	14	(13.3, 14.8)	21.4	(20.6, 22.2)	20.3	(19.5, 21.2)	59.9	(58.6, 61.2)	3.8	( 3.7, 4.0)	7.9	( 7.4, 8.5)	3.7	( 3.3, 4.0)	57.2	(56.0, 58.4)	70.8	(68.0, 73.1)	59.5	(55.6, 63.2)	3.6	( 3.1, 4.0)	26.6	(22.5, 30.8)	24.4	(20.4, 28.6)	15.1	(12.4, 17.8)	65.4	(60.9, 69.7)	7.6	( 7.1, 8.0)	29.9	(28.9, 31.1)	2.1	( 1.9, 2.2)	19.9	(17.6, 22.2)	77.4	(73.8, 80.4)	11.1	( 9.8, 12.6)
CA	San Francisco	667000	6075012601	0667000-06075012601	2329	5.6	( 4.5, 7.6)	12.5	(11.9, 13.3)	23.8	(22.8, 24.7)	18.3	(17.3, 19.4)	60.6	(58.7, 62.6)	5.1	( 4.8, 5.3)	7.2	( 6.9, 7.8)	2.7	( 2.5, 3.0)	60.3	(58.9, 61.5)	75	(71.0, 77.9)	73.8	(70.9, 75.7)	2.3	( 2.0, 2.9)	35	(29.4, 40.5)	36.6	(31.7, 40.8)	8.8	( 7.1, 11.9)	82.2	(78.6, 84.3)	3.9	( 3.6, 4.3)	27.4	(26.2, 28.8)	1.5	( 1.4, 1.7)	9.8	( 8.7, 11.5)	81.1	(78.1, 83.5)	7.3	( 6.5, 8.7)
CA	San Francisco	667000	6075022902	0667000-06075022902	2617	17.4	(14.0, 21.1)	14.6	(13.8, 15.5)	20.6	(19.9, 21.3)	21.4	(20.6, 22.3)	61.9	(60.6, 63.1)	4	( 3.9, 4.2)	7.9	( 7.3, 8.5)	3.9	( 3.5, 4.3)	58.2	(56.9, 59.2)	72	(69.5, 74.3)	61.2	(57.4, 64.5)	3.7	( 3.1, 4.3)	26.3	(21.9, 30.8)	25.2	(21.7, 29.0)	14.3	(11.8, 16.9)	66.4	(61.9, 70.5)	8.1	( 7.3, 8.7)	31	(30.0, 32.0)	2.1	( 2.0, 2.3)	19.5	(17.1, 22.1)	77.3	(73.9, 80.4)	10.8	( 9.5, 12.3)
CA	San Francisco	667000	6075032902	0667000-06075032902	3831	12.4	(10.3, 14.5)	19.5	(18.7, 20.4)	11.3	(11.0, 11.6)	28.2	(27.2, 29.3)	73	(72.0, 73.9)	5.5	( 5.3, 5.7)	7.1	( 6.8, 7.5)	5.2	( 4.8, 5.6)	65.2	(64.4, 65.9)	77.9	(76.3, 79.2)	58.2	(54.9, 61.5)	4.6	( 4.1, 5.1)	25.9	(22.7, 29.5)	27.7	(24.3, 30.9)	12.1	(10.4, 13.7)	66.2	(63.0, 69.3)	10.8	(10.0, 11.6)	38.3	(37.3, 39.3)	2.4	( 2.2, 2.5)	24.1	(21.9, 26.5)	75.1	(71.4, 78.1)	9.2	( 8.4, 10.0)
CA	San Francisco	667000	6075017601	0667000-06075017601	7630	19.4	(16.8, 22.2)	19.8	(18.9, 20.6)	15.1	(14.5, 15.6)	30.5	(29.4, 31.5)	68.5	(67.4, 69.5)	4.3	( 4.2, 4.5)	8.8	( 8.3, 9.3)	6	( 5.5, 6.5)	59	(58.0, 59.9)	71.7	(69.9, 73.4)	50.1	(46.6, 53.0)	6.6	( 5.8, 7.4)	22.3	(19.2, 25.7)	22.2	(18.3, 26.2)	19.9	(17.3, 22.5)	53.8	(50.1, 57.5)	12.2	(11.4, 12.9)	37.2	(36.2, 38.2)	2.5	( 2.3, 2.6)	27.3	(24.9, 29.7)	72.1	(68.5, 75.3)	13.5	(12.2, 14.8)
CA	San Francisco	667000	6075032802	0667000-06075032802	4047	12.4	(10.4, 14.5)	18.1	(17.3, 18.9)	12.8	(12.5, 13.1)	26.5	(25.5, 27.4)	71.3	(70.3, 72.3)	5.2	( 5.0, 5.4)	7	( 6.7, 7.4)	4.7	( 4.3, 5.1)	63.9	(63.1, 64.7)	76.3	(74.6, 77.8)	59.2	(56.0, 62.3)	4.3	( 3.8, 4.9)	26.3	(22.9, 29.9)	28.7	(25.3, 31.9)	12.6	(10.9, 14.2)	66.5	(63.5, 69.6)	9.8	( 9.2, 10.4)	36.8	(35.8, 37.8)	2.2	( 2.1, 2.4)	23.1	(21.0, 25.2)	75.8	(72.3, 78.5)	9.2	( 8.4, 10.1)
CA	San Francisco	667000	6075012301	0667000-06075012301	2734	28.5	(25.2, 31.8)	26.3	(25.1, 27.3)	12.7	(12.3, 13.3)	36.9	(35.8, 38.0)	74.5	(73.5, 75.4)	5.6	( 5.4, 5.8)	9.7	( 9.1, 10.2)	9.6	( 8.8, 10.4)	59.8	(58.8, 60.7)	71.6	(69.9, 73.2)	44.5	(41.3, 47.7)	10.1	( 8.9, 11.2)	21.7	(18.2, 25.6)	18.8	(15.5, 22.3)	22.8	(20.5, 25.3)	43.4	(39.7, 47.0)	17	(16.0, 17.9)	41.9	(40.8, 43.0)	3.4	( 3.1, 3.6)	35.5	(32.9, 38.1)	65.1	(61.0, 69.1)	15.9	(14.6, 17.2)
CA	San Francisco	667000	6075020700	0667000-06075020700	5171	7.2	( 6.0, 9.1)	12.6	(12.1, 13.3)	22.9	(22.1, 23.7)	19.4	(18.4, 20.4)	59	(57.5, 60.4)	4.4	( 4.3, 4.6)	7.2	( 6.8, 7.6)	2.9	( 2.7, 3.1)	59.3	(58.3, 60.4)	75.1	(72.1, 77.6)	69.6	(67.2, 71.5)	2.5	( 2.2, 3.0)	32.1	(28.1, 36.0)	31.4	(28.4, 34.1)	9.9	( 7.9, 12.7)	78.7	(75.3, 81.0)	5.1	( 4.8, 5.4)	28.9	(27.8, 30.1)	1.6	( 1.5, 1.7)	11.6	(10.5, 13.3)	80.6	(78.1, 82.7)	7.9	( 7.1, 9.1)
CA	San Francisco	667000	6075012202	0667000-06075012202	2986	17.9	(15.6, 20.5)	18.3	(17.5, 19.0)	17	(16.5, 17.5)	29.1	(28.2, 30.1)	67.3	(66.2, 68.3)	4.3	( 4.1, 4.4)	8.7	( 8.3, 9.2)	5.3	( 4.9, 5.7)	58.8	(58.0, 59.7)	69.2	(67.2, 71.1)	53.9	(50.7, 56.9)	5.7	( 5.0, 6.5)	24.3	(20.9, 28.0)	24.4	(21.2, 27.7)	18.2	(15.8, 20.6)	57.9	(54.7, 61.0)	10.5	( 9.9, 11.1)	36	(35.0, 37.1)	2.4	( 2.3, 2.6)	23.8	(21.8, 25.8)	74.1	(70.9, 76.9)	12.8	(11.7, 13.9)
CA	San Francisco	667000	6075023103	0667000-06075023103	3725	33.4	(29.4, 37.2)	23.7	(22.7, 24.8)	12.1	(11.5, 12.6)	35	(33.7, 36.3)	69	(67.6, 70.3)	4.1	( 3.9, 4.3)	14.1	(13.2, 15.2)	6.3	( 5.8, 6.8)	61.3	(60.2, 62.4)	65.3	(62.7, 67.6)	42.3	(38.4, 46.1)	10	( 8.8, 11.2)	17.3	(13.9, 20.9)	15	(11.9, 18.2)	29	(25.9, 32.4)	36.2	(32.5, 40.2)	15.8	(15.0, 16.8)	33.7	(32.6, 35.0)	3.2	( 3.0, 3.5)	36.9	(33.7, 39.9)	69.3	(65.0, 73.1)	21.8	(19.9, 23.8)
CA	San Francisco	667000	6075015801	0667000-06075015801	3594	11.9	(10.2, 14.0)	18.4	(17.6, 19.2)	17.1	(16.6, 17.6)	28.1	(27.3, 29.0)	69.6	(68.7, 70.6)	5.1	( 5.0, 5.3)	8.7	( 8.3, 9.2)	4.5	( 4.2, 4.9)	63.2	(62.4, 64.1)	75.1	(73.1, 77.0)	63.6	(60.9, 66.1)	4.5	( 4.0, 5.1)	26.2	(23.0, 29.4)	26.4	(23.3, 29.3)	14.1	(12.0, 16.6)	67.1	(64.1, 70.2)	9.3	( 8.7, 9.8)	33.3	(32.4, 34.3)	2.3	( 2.1, 2.4)	19.3	(17.4, 21.1)	78.7	(76.1, 80.9)	10.6	( 9.6, 11.7)
CA	San Francisco	667000	6075026404	0667000-06075026404	2851	23.3	(20.8, 25.9)	18.5	(17.8, 19.2)	13.2	(12.8, 13.7)	26.7	(25.7, 27.6)	68.6	(67.5, 69.7)	4	( 3.9, 4.2)	8.6	( 8.2, 9.1)	4.9	( 4.6, 5.2)	61.4	(60.5, 62.3)	72.5	(70.5, 74.4)	50.9	(47.6, 53.9)	5.2	( 4.9, 5.7)	21.2	(17.9, 24.8)	22.4	(19.3, 25.6)	17.7	(16.0, 19.5)	52.6	(49.3, 55.9)	12.3	(11.7, 12.9)	34.4	(33.3, 35.3)	2.5	( 2.4, 2.7)	30.4	(28.3, 32.5)	73.6	(70.3, 76.7)	12.9	(12.0, 13.9)
CA	San Francisco	667000	6075030900	0667000-06075030900	6581	7	( 5.9, 8.1)	20.7	(19.8, 21.6)	14.2	(13.9, 14.5)	29.6	(28.6, 30.5)	73.7	(72.9, 74.5)	7.3	( 7.1, 7.5)	7	( 6.7, 7.3)	5.4	( 5.0, 5.8)	68.2	(67.6, 68.8)	82.6	(81.4, 83.6)	69.2	(66.8, 71.2)	4.1	( 3.5, 4.7)	31.4	(28.1, 34.8)	33.3	(30.1, 36.2)	8.8	( 7.6, 10.3)	77.8	(75.4, 79.9)	8.9	( 8.5, 9.4)	38.8	(38.0, 39.7)	2.4	( 2.3, 2.6)	16.4	(15.0, 18.0)	79.9	(77.6, 81.9)	7.5	( 6.8, 8.3)
CA	San Francisco	667000	6075045100	0667000-06075045100	4996	11.7	( 9.7, 14.0)	15.6	(14.8, 16.5)	16	(15.5, 16.5)	23.6	(22.7, 24.7)	67.2	(66.0, 68.6)	4.4	( 4.2, 4.6)	7.7	( 7.2, 8.2)	3.8	( 3.5, 4.1)	60.8	(59.8, 61.8)	71.4	(69.1, 73.5)	59.4	(55.5, 62.2)	3.8	( 3.4, 4.5)	26	(21.7, 30.6)	27.8	(23.8, 31.9)	12.8	(10.6, 15.2)	67.9	(64.1, 71.1)	8	( 7.3, 8.6)	33.4	(32.3, 34.6)	2	( 1.8, 2.1)	19.7	(17.5, 22.2)	75.9	(72.2, 78.8)	9.8	( 8.7, 11.0)
CA	San Francisco	667000	6075018000	0667000-06075018000	4221	14.4	(12.5, 16.4)	12.8	(12.3, 13.5)	21.9	(21.4, 22.4)	22.4	(21.7, 23.3)	56.2	(55.1, 57.2)	3.3	( 3.2, 3.4)	8.1	( 7.7, 8.5)	3.3	( 3.0, 3.5)	56.8	(55.9, 57.6)	70.4	(68.6, 72.1)	58.5	(55.2, 61.4)	3.9	( 3.4, 4.5)	25.3	(21.6, 29.1)	27.6	(24.1, 31.0)	17.4	(15.2, 19.9)	63.7	(60.3, 66.8)	6.8	( 6.3, 7.2)	28.8	(28.0, 29.6)	1.7	( 1.7, 1.9)	18.1	(16.5, 20.0)	77.8	(74.9, 80.1)	11.3	(10.3, 12.4)
CA	San Francisco	667000	6075010700	0667000-06075010700	5592	21.2	(17.3, 24.8)	25.5	(23.2, 27.4)	8.5	( 8.1, 8.8)	36.7	(35.0, 38.5)	78.8	(77.6, 80.1)	5.8	( 5.4, 6.3)	8	( 7.3, 8.6)	7.9	( 6.6, 9.1)	65.7	(64.5, 66.8)	77.1	(75.0, 78.9)	47.5	(42.0, 53.2)	7.4	( 5.9, 8.8)	20.7	(15.4, 26.5)	20.8	(15.6, 27.1)	16.4	(13.9, 19.0)	50.1	(44.0, 56.4)	16.9	(15.1, 18.6)	43.6	(42.2, 45.1)	3.3	( 2.9, 3.8)	37.2	(32.3, 41.6)	69.4	(63.2, 75.2)	11.8	(10.2, 13.3)
CA	San Francisco	667000	6075035100	0667000-06075035100	7842	10.9	( 8.8, 12.9)	17.3	(16.4, 18.4)	13.7	(13.3, 14.1)	25.6	(24.7, 26.7)	70.2	(69.0, 71.3)	5.2	( 5.0, 5.4)	6.9	( 6.5, 7.3)	4.3	( 3.9, 4.8)	64	(63.1, 64.9)	77.2	(75.4, 78.9)	60.3	(55.7, 63.6)	3.9	( 3.3, 4.5)	27.3	(23.3, 31.4)	29.7	(25.5, 33.8)	11.7	( 9.8, 13.5)	69.7	(65.9, 73.3)	9	( 8.3, 9.7)	36	(35.0, 37.1)	2.1	( 2.0, 2.3)	21	(18.4, 23.6)	77.2	(73.5, 80.4)	8.7	( 7.6, 9.7)
CA	San Francisco	667000	6075022801	0667000-06075022801	5078	15.1	(12.1, 18.6)	13.1	(12.4, 13.9)	21.2	(20.5, 21.9)	20	(19.1, 21.0)	57.7	(56.4, 59.0)	3.6	( 3.5, 3.8)	7.9	( 7.4, 8.4)	3.2	( 3.0, 3.5)	56.8	(55.6, 57.9)	71	(68.3, 73.4)	60.7	(57.5, 63.9)	3.4	( 2.9, 4.0)	26.9	(22.9, 30.9)	26.8	(23.3, 30.2)	14.1	(11.3, 16.9)	67.8	(63.1, 72.0)	6.7	( 6.2, 7.2)	29.4	(28.5, 30.5)	1.8	( 1.7, 1.9)	17.5	(15.3, 19.9)	77.5	(74.3, 80.2)	10.6	( 9.2, 12.1)
CA	San Francisco	667000	6075035300	0667000-06075035300	7226	12.6	(10.4, 15.1)	18.9	(17.9, 20.0)	12.6	(12.2, 13.1)	26.7	(25.6, 27.9)	71.8	(70.6, 73.0)	5.4	( 5.2, 5.7)	7.1	( 6.7, 7.6)	5	( 4.4, 5.5)	64.5	(63.5, 65.4)	77.5	(75.4, 79.3)	59.2	(55.1, 63.3)	4.5	( 3.9, 5.2)	26.2	(22.1, 30.4)	28.8	(24.4, 33.3)	12.9	(10.9, 15.1)	66.1	(62.1, 69.9)	10.1	( 9.2, 10.9)	37	(35.8, 38.2)	2.3	( 2.1, 2.5)	23.9	(21.3, 26.7)	76	(71.7, 79.8)	9.5	( 8.4, 10.5)
CA	San Francisco	667000	6075026401	0667000-06075026401	4044	21.2	(18.3, 24.2)	20.1	(19.2, 21.0)	10.7	(10.3, 11.1)	28.7	(27.6, 29.9)	71.9	(70.8, 73.1)	4.5	( 4.3, 4.7)	7.9	( 7.4, 8.4)	5.5	( 5.1, 6.0)	62.9	(61.9, 64.1)	75	(72.8, 76.9)	50.6	(46.6, 54.7)	5.5	( 4.9, 6.2)	21.3	(17.5, 25.5)	23	(19.3, 27.3)	16.5	(14.5, 18.6)	53.3	(49.2, 57.3)	13.4	(12.7, 14.2)	37.7	(36.5, 38.9)	2.6	( 2.4, 2.8)	32.1	(29.2, 34.8)	73.1	(68.9, 77.2)	11.8	(10.7, 12.9)
CA	San Francisco	667000	6075023300	0667000-06075023300	2624	18.2	(15.4, 21.1)	17.5	(16.4, 18.6)	11.8	(11.4, 12.3)	26.6	(25.4, 27.7)	69.6	(68.4, 71.0)	4.1	( 3.9, 4.3)	7.5	( 6.9, 8.0)	4.5	( 4.1, 4.9)	63	(61.9, 64.1)	75.5	(73.3, 77.4)	53.5	(49.1, 57.8)	4.4	( 3.7, 5.0)	22.5	(18.3, 27.0)	25.3	(20.9, 30.1)	14.9	(12.8, 17.1)	58.4	(54.0, 63.0)	11.6	(10.6, 12.4)	35.8	(34.7, 37.1)	2.4	( 2.2, 2.6)	28.2	(25.0, 31.1)	75.2	(71.0, 79.3)	10.7	( 9.5, 11.9)
CA	San Francisco	667000	6075025100	0667000-06075025100	3077	8.7	( 7.2, 10.3)	16.9	(16.1, 17.7)	19.6	(19.1, 20.2)	24.3	(23.4, 25.4)	66.4	(65.3, 67.6)	5.5	( 5.3, 5.7)	7.4	( 7.1, 7.8)	4.2	( 3.9, 4.6)	63	(62.1, 63.9)	79.3	(77.3, 81.1)	68.2	(65.3, 70.6)	3.5	( 3.0, 4.2)	29.8	(26.5, 33.1)	30.4	(27.5, 33.3)	10.9	( 8.8, 13.4)	76.4	(73.5, 79.0)	7.5	( 7.0, 8.0)	33.6	(32.6, 34.7)	2.1	( 2.0, 2.2)	14.9	(13.4, 16.5)	79.9	(77.1, 82.3)	8.6	( 7.7, 9.7)
[truncated: 13 more columns]
