# Supplementary material for: Estimating the Health Effects of Adding Bicycle and Pedestrian Paths at the Census Tract Level: Multiple Model Comparison
Source: JMIR Public Health Surveill. 2022 Aug 24;8(8):e37379. doi: 10.2196/37379 (PMC9453587; doi:10.2196/37379)
Supplement: Multimedia Appendix 2 [file publichealth_v8i8e37379_app2.zip › appendix_2/san-francisco/2020/2020_500_cities.xlsx]

## Sheet: san_fran_2019_500_cities
StateAbbr	StateDesc	CountyName	CountyFIPS	CensusTract	Category	Measure	Data_Value_Unit	Data_Value_Type	Data_Value	Data_Value_Footnote_Symbol	Data_Value_Footnote	Low_Confidence_Limit	High_Confidence_Limit	TotalPopulation	Geolocation	LocationID	CategoryID	MeasureId	DataValueTypeID	Short_Question_Text
CA	California	San Francisco	6075	6075010100	Health Outcomes	Stroke among adults aged >=18 years	%	Crude prevalence	3.1	NA	NA	2.8	3.5	3739	POINT (-122.4113772 37.80692331)	6075010100	HLTHOUT	STROKE	CrdPrv	Stroke
CA	California	San Francisco	6075	6075021500	Health Outcomes	Stroke among adults aged >=18 years	%	Crude prevalence	1.5	NA	NA	1.4	1.7	5096	POINT (-122.426706 37.7450603)	6075021500	HLTHOUT	STROKE	CrdPrv	Stroke
CA	California	San Francisco	6075	6075047902	Health Outcomes	Stroke among adults aged >=18 years	%	Crude prevalence	2.4	NA	NA	2.1	2.6	3536	POINT (-122.503988 37.7791909)	6075047902	HLTHOUT	STROKE	CrdPrv	Stroke
CA	California	San Francisco	6075	6075980300	Prevention	Mammography use among women aged 50-74 years	%	Crude prevalence	82	NA	NA	79.4	84.2	171	POINT (-122.4819131 37.7690297)	6075980300	PREVENT	MAMMOUSE	CrdPrv	Mammography
CA	California	San Francisco	6075	6075026301	Prevention	Taking medicine for high blood pressure control among adults aged >=18 years with high blood pressure	%	Crude prevalence	73	NA	NA	72.1	73.9	4875	POINT (-122.4395463 37.71387135)	6075026301	PREVENT	BPMED	CrdPrv	Taking BP Medication
CA	California	San Francisco	6075	6075011901	Health Risk Behaviors	No leisure-time physical activity among adults aged >=18 years	%	Crude prevalence	14	NA	NA	12.9	15.2	2408	POINT (-122.4139308 37.79047667)	6075011901	RISKBEH	LPA	CrdPrv	Physical Inactivity
CA	California	San Francisco	6075	6075012700	Health Risk Behaviors	Sleeping less than 7 hours among adults aged >=18 years	%	Crude prevalence	29.1	NA	NA	27.2	30.9	3492	POINT (-122.4452552 37.80318047)	6075012700	RISKBEH	SLEEP	CrdPrv	Sleep <7 hours
CA	California	San Francisco	6075	6075021200	Health Risk Behaviors	Binge drinking among adults aged >=18 years	%	Crude prevalence	24.2	NA	NA	23.4	25.1	2779	POINT (-122.4381147 37.7531833)	6075021200	RISKBEH	BINGE	CrdPrv	Binge Drinking
CA	California	San Francisco	6075	6075012402	Health Status	Physical health not good for >=14 days among adults aged >=18 years	%	Crude prevalence	9.8	NA	NA	9	10.6	3974	POINT (-122.4177581 37.78011098)	6075012402	HLTHSTAT	PHLTH	CrdPrv	Physical Health
CA	California	San Francisco	6075	6075040200	Health Outcomes	Current asthma among adults aged >=18 years	%	Crude prevalence	7.6	NA	NA	7.1	8.1	5191	POINT (-122.4683829 37.78421108)	6075040200	HLTHOUT	CASTHMA	CrdPrv	Current Asthma
CA	California	San Francisco	6075	6075023400	Health Outcomes	All teeth lost among adults aged >=65 years	%	Crude prevalence	21.3	NA	NA	15.6	26.6	3660	POINT (-122.3900862 37.72160094)	6075023400	HLTHOUT	TEETHLOST	CrdPrv	All Teeth Lost
CA	California	San Francisco	6075	6075026004	Prevention	Mammography use among women aged 50-74 years	%	Crude prevalence	75.9	NA	NA	72.3	79.1	4315	POINT (-122.4357187 37.71789146)	6075026004	PREVENT	MAMMOUSE	CrdPrv	Mammography
CA	California	San Francisco	6075	6075012000	Prevention	Older adult women aged >=65 years who are up to date on a core set of clinical preventive services: Flu shot past year, PPV shot ever, Colorectal cancer screening, and Mammogram past 2 years	%	Crude prevalence	28.1	NA	NA	23.7	32.3	3833	POINT (-122.4185104 37.78796375)	6075012000	PREVENT	COREW	CrdPrv	Core preventive services for older women
CA	California	San Francisco	6075	6075012201	Health Status	Physical health not good for >=14 days among adults aged >=18 years	%	Crude prevalence	9.9	NA	NA	9	10.9	4567	POINT (-122.4163631 37.78584342)	6075012201	HLTHSTAT	PHLTH	CrdPrv	Physical Health
CA	California	San Francisco	6075	6075012501	Prevention	Mammography use among women aged 50-74 years	%	Crude prevalence	75.8	NA	NA	73	78.5	5335	POINT (-122.4109991 37.78302071)	6075012501	PREVENT	MAMMOUSE	CrdPrv	Mammography
CA	California	San Francisco	6075	6075042601	Health Outcomes	All teeth lost among adults aged >=65 years	%	Crude prevalence	6.2	NA	NA	3.9	9.5	3687	POINT (-122.4812038 37.78312187)	6075042601	HLTHOUT	TEETHLOST	CrdPrv	All Teeth Lost
CA	California	San Francisco	6075	6075020900	Health Outcomes	Chronic kidney disease among adults aged >=18 years	%	Crude prevalence	2.2	NA	NA	2.1	2.3	4372	POINT (-122.4184176 37.75182996)	6075020900	HLTHOUT	KIDNEY	CrdPrv	Chronic Kidney Disease
CA	California	San Francisco	6075	6075042602	Health Status	Mental health not good for >=14 days among adults aged >=18 years	%	Crude prevalence	9.1	NA	NA	8.4	9.9	3243	POINT (-122.475489 37.78338401)	6075042602	HLTHSTAT	MHLTH	CrdPrv	Mental Health
CA	California	San Francisco	6075	6075030800	Health Outcomes	Diagnosed diabetes among adults aged >=18 years	%	Crude prevalence	8.3	NA	NA	7.9	8.7	5667	POINT (-122.4678727 37.73919478)	6075030800	HLTHOUT	DIABETES	CrdPrv	Diabetes
CA	California	San Francisco	6075	6075013500	Health Risk Behaviors	Binge drinking among adults aged >=18 years	%	Crude prevalence	23.1	NA	NA	22.2	24	2556	POINT (-122.4325594 37.79090504)	6075013500	RISKBEH	BINGE	CrdPrv	Binge Drinking
CA	California	San Francisco	6075	6075026301	Health Risk Behaviors	Current smoking among adults aged >=18 years	%	Crude prevalence	11.6	NA	NA	10.3	13	4875	POINT (-122.4395463 37.71387135)	6075026301	RISKBEH	CSMOKING	CrdPrv	Current Smoking
CA	California	San Francisco	6075	6075030301	Health Risk Behaviors	Sleeping less than 7 hours among adults aged >=18 years	%	Crude prevalence	31.2	NA	NA	29	32.4	5658	POINT (-122.4692343 37.7569416)	6075030301	RISKBEH	SLEEP	CrdPrv	Sleep <7 hours
CA	California	San Francisco	6075	6075032601	Health Risk Behaviors	No leisure-time physical activity among adults aged >=18 years	%	Crude prevalence	18.4	NA	NA	16.5	20.6	4416	POINT (-122.4808018 37.76248701)	6075032601	RISKBEH	LPA	CrdPrv	Physical Inactivity
CA	California	San Francisco	6075	6075021200	Prevention	Current lack of health insurance among adults aged 18-64 years	%	Crude prevalence	5.1	NA	NA	4.5	6	2779	POINT (-122.4381147 37.7531833)	6075021200	PREVENT	ACCESS2	CrdPrv	Health Insurance
CA	California	San Francisco	6075	6075030202	Health Risk Behaviors	Sleeping less than 7 hours among adults aged >=18 years	%	Crude prevalence	31.6	NA	NA	30.2	32.8	4313	POINT (-122.4673281 37.76308855)	6075030202	RISKBEH	SLEEP	CrdPrv	Sleep <7 hours
CA	California	San Francisco	6075	6075022901	Health Outcomes	High blood pressure among adults aged >=18 years	%	Crude prevalence	19.6	NA	NA	18.6	20.5	4640	POINT (-122.4139495 37.75120186)	6075022901	HLTHOUT	BPHIGH	CrdPrv	High Blood Pressure
CA	California	San Francisco	6075	6075011902	Health Outcomes	All teeth lost among adults aged >=65 years	%	Crude prevalence	6.4	NA	NA	3.6	10.7	2598	POINT (-122.4098563 37.79100258)	6075011902	HLTHOUT	TEETHLOST	CrdPrv	All Teeth Lost
CA	California	San Francisco	6075	6075061500	Health Status	Physical health not good for >=14 days among adults aged >=18 years	%	Crude prevalence	6.3	NA	NA	5.9	6.9	11502	POINT (-122.3942147 37.7868572)	6075061500	HLTHSTAT	PHLTH	CrdPrv	Physical Health
CA	California	San Francisco	6075	6075017601	Health Outcomes	High blood pressure among adults aged >=18 years	%	Crude prevalence	27.4	NA	NA	26.5	28.4	7630	POINT (-122.4107073 37.77944763)	6075017601	HLTHOUT	BPHIGH	CrdPrv	High Blood Pressure
CA	California	San Francisco	6075	6075012100	Prevention	Visits to dentist or dental clinic among adults aged >=18 years	%	Crude prevalence	68.8	NA	NA	65.8	71.3	3833	POINT (-122.4119216 37.78880231)	6075012100	PREVENT	DENTAL	CrdPrv	Dental Visit
CA	California	San Francisco	6075	6075031100	Health Outcomes	Cancer (excluding skin cancer) among adults aged >=18 years	%	Crude prevalence	5.6	NA	NA	5.6	5.7	6193	POINT (-122.4461733 37.72964518)	6075031100	HLTHOUT	CANCER	CrdPrv	Cancer (except skin)
CA	California	San Francisco	6075	6075021300	Health Status	Mental health not good for >=14 days among adults aged >=18 years	%	Crude prevalence	9	NA	NA	8.3	9.9	2474	POINT (-122.43847 37.74927748)	6075021300	HLTHSTAT	MHLTH	CrdPrv	Mental Health
CA	California	San Francisco	6075	6075980300	Prevention	Taking medicine for high blood pressure control among adults aged >=18 years with high blood pressure	%	Crude prevalence	53.5	NA	NA	51.9	55	171	POINT (-122.4819131 37.7690297)	6075980300	PREVENT	BPMED	CrdPrv	Taking BP Medication
CA	California	San Francisco	6075	6075011901	Health Risk Behaviors	Binge drinking among adults aged >=18 years	%	Crude prevalence	22.8	NA	NA	22.1	23.4	2408	POINT (-122.4139308 37.79047667)	6075011901	RISKBEH	BINGE	CrdPrv	Binge Drinking
CA	California	San Francisco	6075	6075015900	Prevention	Taking medicine for high blood pressure control among adults aged >=18 years with high blood pressure	%	Crude prevalence	73	NA	NA	72.2	73.8	4350	POINT (-122.4293628 37.7833394)	6075015900	PREVENT	BPMED	CrdPrv	Taking BP Medication
CA	California	San Francisco	6075	6075025402	Health Outcomes	High blood pressure among adults aged >=18 years	%	Crude prevalence	24.9	NA	NA	24	25.8	2912	POINT (-122.4128103 37.73689351)	6075025402	HLTHOUT	BPHIGH	CrdPrv	High Blood Pressure
CA	California	San Francisco	6075	6075010700	Prevention	Mammography use among women aged 50-74 years	%	Crude prevalence	71.8	NA	NA	66.3	76.7	5592	POINT (-122.4100564 37.79852065)	6075010700	PREVENT	MAMMOUSE	CrdPrv	Mammography
CA	California	San Francisco	6075	6075060502	Prevention	Cervical cancer screening among adult women aged 21-65 years	%	Crude prevalence	75.5	NA	NA	73.4	77.5	3216	POINT (-122.4200853 37.71103267)	6075060502	PREVENT	CERVICAL	CrdPrv	Cervical Cancer Screening
CA	California	San Francisco	6075	6075015900	Health Risk Behaviors	No leisure-time physical activity among adults aged >=18 years	%	Crude prevalence	17.6	NA	NA	16.2	19.1	4350	POINT (-122.4293628 37.7833394)	6075015900	RISKBEH	LPA	CrdPrv	Physical Inactivity
CA	California	San Francisco	6075	6075032700	Health Risk Behaviors	Current smoking among adults aged >=18 years	%	Crude prevalence	8	NA	NA	6.5	9.8	6572	POINT (-122.4911462 37.76017801)	6075032700	RISKBEH	CSMOKING	CrdPrv	Current Smoking
CA	California	San Francisco	6075	6075012301	Health Outcomes	Diagnosed diabetes among adults aged >=18 years	%	Crude prevalence	17.6	NA	NA	16.4	18.4	2734	POINT (-122.4107605 37.78592753)	6075012301	HLTHOUT	DIABETES	CrdPrv	Diabetes
CA	California	San Francisco	6075	6075017902	Health Status	Physical health not good for >=14 days among adults aged >=18 years	%	Crude prevalence	12.6	NA	NA	11.7	13.5	2880	POINT (-122.3699706 37.8192126)	6075017902	HLTHSTAT	PHLTH	CrdPrv	Physical Health
CA	California	San Francisco	6075	6075015200	Health Status	Mental health not good for >=14 days among adults aged >=18 years	%	Crude prevalence	10.2	NA	NA	9.5	11.2	3934	POINT (-122.4302871 37.78791391)	6075015200	HLTHSTAT	MHLTH	CrdPrv	Mental Health
CA	California	San Francisco	6075	6075013000	Health Risk Behaviors	Current smoking among adults aged >=18 years	%	Crude prevalence	6.8	NA	NA	5.5	9	4044	POINT (-122.4305055 37.79724987)	6075013000	RISKBEH	CSMOKING	CrdPrv	Current Smoking
CA	California	San Francisco	6075	6075020800	Health Status	Fair or poor self-rated health status among adults aged >=18 years	%	Crude prevalence	13.8	NA	NA	11.5	16.4	6577	POINT (-122.4191514 37.75943716)	6075020800	HLTHSTAT	GHLTH	CrdPrv	General Health
CA	California	San Francisco	6075	6075025900	Health Outcomes	Cancer (excluding skin cancer) among adults aged >=18 years	%	Crude prevalence	6	NA	NA	5.8	6.2	4261	POINT (-122.4109715 37.72348743)	6075025900	HLTHOUT	CANCER	CrdPrv	Cancer (except skin)
CA	California	San Francisco	6075	6075010600	Health Outcomes	Obesity among adults aged >=18 years	%	Crude prevalence	14.7	NA	NA	13.9	15.5	3894	POINT (-122.406373 37.7993782)	6075010600	HLTHOUT	OBESITY	CrdPrv	Obesity
CA	California	San Francisco	6075	6075031202	Prevention	Cholesterol screening among adults aged >=18 years	%	Crude prevalence	85.2	NA	NA	84.7	85.7	3137	POINT (-122.4523889 37.71934378)	6075031202	PREVENT	CHOLSCREEN	CrdPrv	Cholesterol Screening
CA	California	San Francisco	6075	6075047701	Health Outcomes	High blood pressure among adults aged >=18 years	%	Crude prevalence	25.7	NA	NA	24.7	26.7	4334	POINT (-122.4840781 37.77824882)	6075047701	HLTHOUT	BPHIGH	CrdPrv	High Blood Pressure
CA	California	San Francisco	6075	6075016801	Prevention	Visits to dentist or dental clinic among adults aged >=18 years	%	Crude prevalence	73.8	NA	NA	70.8	76.2	3218	POINT (-122.4290261 37.77134806)	6075016801	PREVENT	DENTAL	CrdPrv	Dental Visit
CA	California	San Francisco	6075	6075015802	Health Risk Behaviors	Binge drinking among adults aged >=18 years	%	Crude prevalence	25.9	NA	NA	25.2	26.6	2965	POINT (-122.438506 37.77808023)	6075015802	RISKBEH	BINGE	CrdPrv	Binge Drinking
CA	California	San Francisco	6075	6075047802	Health Outcomes	Current asthma among adults aged >=18 years	%	Crude prevalence	7.3	NA	NA	6.9	7.6	3656	POINT (-122.4963385 37.77744624)	6075047802	HLTHOUT	CASTHMA	CrdPrv	Current Asthma
CA	California	San Francisco	6075	6075060400	Prevention	Current lack of health insurance among adults aged 18-64 years	%	Crude prevalence	7.8	NA	NA	6.8	8.9	1689	POINT (-122.493765 37.71953061)	6075060400	PREVENT	ACCESS2	CrdPrv	Health Insurance
CA	California	San Francisco	6075	6075023003	Prevention	Cervical cancer screening among adult women aged 21-65 years	%	Crude prevalence	80.2	NA	NA	77.6	82.6	4093	POINT (-122.3958519 37.73270201)	6075023003	PREVENT	CERVICAL	CrdPrv	Cervical Cancer Screening
CA	California	San Francisco	6075	6075035201	Prevention	Older adult men aged >=65 years who are up to date on a core set of clinical preventive services: Flu shot past year, PPV shot ever, Colorectal cancer screening	%	Crude prevalence	30.9	NA	NA	26.5	35.4	5300	POINT (-122.507087 37.75498536)	6075035201	PREVENT	COREM	CrdPrv	Core preventive services for older men
CA	California	San Francisco	6075	6075033201	Prevention	Current lack of health insurance among adults aged 18-64 years	%	Crude prevalence	15.2	NA	NA	12.6	17.6	3683	POINT (-122.479694 37.72628177)	6075033201	PREVENT	ACCESS2	CrdPrv	Health Insurance
CA	California	San Francisco	6075	6075012901	Prevention	Older adult women aged >=65 years who are up to date on a core set of clinical preventive services: Flu shot past year, PPV shot ever, Colorectal cancer screening, and Mammogram past 2 years	%	Crude prevalence	36.6	NA	NA	33.2	40.1	2557	POINT (-122.4272412 37.80196507)	6075012901	PREVENT	COREW	CrdPrv	Core preventive services for older women
CA	California	San Francisco	6075	6075035400	Prevention	Mammography use among women aged 50-74 years	%	Crude prevalence	76.7	NA	NA	72.9	80	6691	POINT (-122.5051079 37.74251313)	6075035400	PREVENT	MAMMOUSE	CrdPrv	Mammography
CA	California	San Francisco	6075	6075980200	Health Outcomes	Obesity among adults aged >=18 years	%	Crude prevalence	16	NA	NA	15	17.2	320	POINT (-122.5016599 37.78441423)	6075980200	HLTHOUT	OBESITY	CrdPrv	Obesity
CA	California	San Francisco	6075	6075030600	Health Status	Mental health not good for >=14 days among adults aged >=18 years	%	Crude prevalence	8.9	NA	NA	8.1	9.9	2221	POINT (-122.4571318 37.74376129)	6075030600	HLTHSTAT	MHLTH	CrdPrv	Mental Health
CA	California	San Francisco	6075	6075012302	Health Outcomes	High cholesterol among adults aged >=18 years who have been screened in the past 5 years	%	Crude prevalence	24	NA	NA	23.6	24.5	3073	POINT (-122.4120964 37.78702654)	6075012302	HLTHOUT	HIGHCHOL	CrdPrv	High Cholesterol
CA	California	San Francisco	6075	6075023001	Health Outcomes	Arthritis among adults aged >=18 years	%	Crude prevalence	19.5	NA	NA	18.7	20.3	5216	POINT (-122.4017648 37.73518561)	6075023001	HLTHOUT	ARTHRITIS	CrdPrv	Arthritis
CA	California	San Francisco	6075	6075010800	Prevention	Older adult men aged >=65 years who are up to date on a core set of clinical preventive services: Flu shot past year, PPV shot ever, Colorectal cancer screening	%	Crude prevalence	33	NA	NA	28.6	37.3	4578	POINT (-122.4143071 37.79649471)	6075010800	PREVENT	COREM	CrdPrv	Core preventive services for older men
CA	California	San Francisco	6075	6075025401	Health Outcomes	Arthritis among adults aged >=18 years	%	Crude prevalence	15.9	NA	NA	15.2	16.6	3404	POINT (-122.4209576 37.73769863)	6075025401	HLTHOUT	ARTHRITIS	CrdPrv	Arthritis
CA	California	San Francisco	6075	6075047701	Prevention	Older adult women aged >=65 years who are up to date on a core set of clinical preventive services: Flu shot past year, PPV shot ever, Colorectal cancer screening, and Mammogram past 2 years	%	Crude prevalence	31.1	NA	NA	26	36	4334	POINT (-122.4840781 37.77824882)	6075047701	PREVENT	COREW	CrdPrv	Core preventive services for older women
CA	California	San Francisco	6075	6075023200	Prevention	Current lack of health insurance among adults aged 18-64 years	%	Crude prevalence	18.4	NA	NA	15.5	21.7	4582	POINT (-122.3861627 37.72776304)	6075023200	PREVENT	ACCESS2	CrdPrv	Health Insurance
CA	California	San Francisco	6075	6075016300	Health Risk Behaviors	Sleeping less than 7 hours among adults aged >=18 years	%	Crude prevalence	32.5	NA	NA	31.5	33.8	4293	POINT (-122.4295706 37.7760446)	6075016300	RISKBEH	SLEEP	CrdPrv	Sleep <7 hours
CA	California	San Francisco	6075	6075021800	Prevention	Visits to dentist or dental clinic among adults aged >=18 years	%	Crude prevalence	78.3	NA	NA	75.7	80.7	3840	POINT (-122.4290714 37.73796927)	6075021800	PREVENT	DENTAL	CrdPrv	Dental Visit
CA	California	San Francisco	6075	6075012902	Prevention	Mammography use among women aged 50-74 years	%	Crude prevalence	79	NA	NA	75.9	81.5	3376	POINT (-122.4321106 37.80062163)	6075012902	PREVENT	MAMMOUSE	CrdPrv	Mammography
CA	California	San Francisco	6075	6075015400	Health Outcomes	Stroke among adults aged >=18 years	%	Crude prevalence	1.8	NA	NA	1.7	1.9	5621	POINT (-122.4510449 37.78436838)	6075015400	HLTHOUT	STROKE	CrdPrv	Stroke
CA	California	San Francisco	6075	6075025600	Health Risk Behaviors	Current smoking among adults aged >=18 years	%	Crude prevalence	11	NA	NA	10	12	5618	POINT (-122.4224226 37.72873104)	6075025600	RISKBEH	CSMOKING	CrdPrv	Current Smoking
CA	California	San Francisco	6075	6075022801	Health Outcomes	Diagnosed diabetes among adults aged >=18 years	%	Crude prevalence	7	NA	NA	6.5	7.4	5078	POINT (-122.4125253 37.76073728)	6075022801	HLTHOUT	DIABETES	CrdPrv	Diabetes
CA	California	San Francisco	6075	6075011200	Health Outcomes	Depression among adults aged >=18 years	%	Crude prevalence	14.4	NA	NA	13.7	15.1	3286	POINT (-122.4127434 37.79297474)	6075011200	HLTHOUT	DEPRESSION	CrdPrv	Depression
CA	California	San Francisco	6075	6075011700	Health Status	Physical health not good for >=14 days among adults aged >=18 years	%	Crude prevalence	10.9	NA	NA	10.2	11.7	1783	POINT (-122.4035143 37.79045272)	6075011700	HLTHSTAT	PHLTH	CrdPrv	Physical Health
CA	California	San Francisco	6075	6075026303	Prevention	Current lack of health insurance among adults aged 18-64 years	%	Crude prevalence	15.6	NA	NA	13	18.2	4551	POINT (-122.4434398 37.70967469)	6075026303	PREVENT	ACCESS2	CrdPrv	Health Insurance
CA	California	San Francisco	6075	6075025200	Prevention	Taking medicine for high blood pressure control among adults aged >=18 years with high blood pressure	%	Crude prevalence	65.8	NA	NA	64.5	66.9	5369	POINT (-122.4142436 37.74371804)	6075025200	PREVENT	BPMED	CrdPrv	Taking BP Medication
CA	California	San Francisco	6075	6075033100	Health Outcomes	Obesity among adults aged >=18 years	%	Crude prevalence	12.9	NA	NA	12.2	13.5	3968	POINT (-122.4872618 37.73220039)	6075033100	HLTHOUT	OBESITY	CrdPrv	Obesity
CA	California	San Francisco	6075	6075017902	Prevention	Mammography use among women aged 50-74 years	%	Crude prevalence	78.3	NA	NA	75.8	80.8	2880	POINT (-122.3699706 37.8192126)	6075017902	PREVENT	MAMMOUSE	CrdPrv	Mammography
CA	California	San Francisco	6075	6075021400	Health Outcomes	Chronic obstructive pulmonary disease among adults aged >=18 years	%	Crude prevalence	2.8	NA	NA	2.4	3.3	3264	POINT (-122.4294404 37.74957486)	6075021400	HLTHOUT	COPD	CrdPrv	COPD
CA	California	San Francisco	6075	6075060700	Health Status	Fair or poor self-rated health status among adults aged >=18 years	%	Crude prevalence	9.5	NA	NA	8.4	10.8	9083	POINT (-122.3935735 37.77158951)	6075060700	HLTHSTAT	GHLTH	CrdPrv	General Health
CA	California	San Francisco	6075	6075016400	Prevention	Fecal occult blood test, sigmoidoscopy, or colonoscopy among adults aged 50-75 years	%	Crude prevalence	74.5	NA	NA	71.5	76.8	3778	POINT (-122.4369824 37.77510524)	6075016400	PREVENT	COLON_SCREEN	CrdPrv	Colorectal Cancer Screening
CA	California	San Francisco	6075	6075016802	Health Outcomes	All teeth lost among adults aged >=65 years	%	Crude prevalence	7.6	NA	NA	5.2	11.1	3264	POINT (-122.4249484 37.77355128)	6075016802	HLTHOUT	TEETHLOST	CrdPrv	All Teeth Lost
CA	California	San Francisco	6075	6075061400	Health Status	Mental health not good for >=14 days among adults aged >=18 years	%	Crude prevalence	13.4	NA	NA	12	14.9	5395	POINT (-122.3974529 37.75508951)	6075061400	HLTHSTAT	MHLTH	CrdPrv	Mental Health
CA	California	San Francisco	6075	6075047802	Prevention	Older adult women aged >=65 years who are up to date on a core set of clinical preventive services: Flu shot past year, PPV shot ever, Colorectal cancer screening, and Mammogram past 2 years	%	Crude prevalence	30.3	NA	NA	25.8	34.4	3656	POINT (-122.4963385 37.77744624)	6075047802	PREVENT	COREW	CrdPrv	Core preventive services for older women
CA	California	San Francisco	6075	6075032802	Prevention	Older adult men aged >=65 years who are up to date on a core set of clinical preventive services: Flu shot past year, PPV shot ever, Colorectal cancer screening	%	Crude prevalence	33.2	NA	NA	28.9	37.2	4047	POINT (-122.4814996 37.75240392)	6075032802	PREVENT	COREM	CrdPrv	Core preventive services for older men
CA	California	San Francisco	6075	6075031000	Prevention	Cervical cancer screening among adult women aged 21-65 years	%	Crude prevalence	85.5	NA	NA	84	86.7	3494	POINT (-122.4571944 37.72861683)	6075031000	PREVENT	CERVICAL	CrdPrv	Cervical Cancer Screening
CA	California	San Francisco	6075	6075060400	Health Status	Physical health not good for >=14 days among adults aged >=18 years	%	Crude prevalence	8.4	NA	NA	7.6	9.2	1689	POINT (-122.493765 37.71953061)	6075060400	HLTHSTAT	PHLTH	CrdPrv	Physical Health
CA	California	San Francisco	6075	6075013101	Health Outcomes	Depression among adults aged >=18 years	%	Crude prevalence	16.5	NA	NA	15.7	17.5	3811	POINT (-122.424753 37.79378077)	6075013101	HLTHOUT	DEPRESSION	CrdPrv	Depression
CA	California	San Francisco	6075	6075016700	Health Outcomes	Stroke among adults aged >=18 years	%	Crude prevalence	1.3	NA	NA	1.2	1.5	4652	POINT (-122.4377389 37.77036346)	6075016700	HLTHOUT	STROKE	CrdPrv	Stroke
CA	California	San Francisco	6075	6075061100	Health Risk Behaviors	Sleeping less than 7 hours among adults aged >=18 years	%	Crude prevalence	40.5	NA	NA	39.6	42.1	4307	POINT (-122.4040776 37.79560341)	6075061100	RISKBEH	SLEEP	CrdPrv	Sleep <7 hours
CA	California	San Francisco	6075	6075023102	Prevention	Visits to doctor for routine checkup within the past year among adults aged >=18 years	%	Crude prevalence	73.7	NA	NA	72.9	74.6	3478	POINT (-122.3844988 37.7345044)	6075023102	PREVENT	CHECKUP	CrdPrv	Annual Checkup
CA	California	San Francisco	6075	6075047702	Health Outcomes	High cholesterol among adults aged >=18 years who have been screened in the past 5 years	%	Crude prevalence	30.5	NA	NA	29.6	31.3	3824	POINT (-122.4838042 37.77444438)	6075047702	HLTHOUT	HIGHCHOL	CrdPrv	High Cholesterol
CA	California	San Francisco	6075	6075025200	Health Outcomes	Chronic kidney disease among adults aged >=18 years	%	Crude prevalence	2	NA	NA	1.9	2.2	5369	POINT (-122.4142436 37.74371804)	6075025200	HLTHOUT	KIDNEY	CrdPrv	Chronic Kidney Disease
CA	California	San Francisco	6075	6075026004	Health Outcomes	Arthritis among adults aged >=18 years	%	Crude prevalence	16.6	NA	NA	16	17.2	4315	POINT (-122.4357187 37.71789146)	6075026004	HLTHOUT	ARTHRITIS	CrdPrv	Arthritis
CA	California	San Francisco	6075	6075035100	Prevention	Fecal occult blood test, sigmoidoscopy, or colonoscopy among adults aged 50-75 years	%	Crude prevalence	67.2	NA	NA	63.7	70.1	7842	POINT (-122.4991266 37.75763402)	6075035100	PREVENT	COLON_SCREEN	CrdPrv	Colorectal Cancer Screening
CA	California	San Francisco	6075	6075030302	Prevention	Older adult men aged >=65 years who are up to date on a core set of clinical preventive services: Flu shot past year, PPV shot ever, Colorectal cancer screening	%	Crude prevalence	35.7	NA	NA	32.3	38.9	3549	POINT (-122.4716375 37.75195009)	6075030302	PREVENT	COREM	CrdPrv	Core preventive services for older men
CA	California	San Francisco	6075	6075022801	Prevention	Current lack of health insurance among adults aged 18-64 years	%	Crude prevalence	14.2	NA	NA	11.3	17.4	5078	POINT (-122.4125253 37.76073728)	6075022801	PREVENT	ACCESS2	CrdPrv	Health Insurance
CA	California	San Francisco	6075	6075035300	Prevention	Current lack of health insurance among adults aged 18-64 years	%	Crude prevalence	11.1	NA	NA	8.8	13.5	7226	POINT (-122.4977954 37.74253502)	6075035300	PREVENT	ACCESS2	CrdPrv	Health Insurance
CA	California	San Francisco	6075	6075011700	Health Outcomes	Depression among adults aged >=18 years	%	Crude prevalence	14	NA	NA	13.4	14.6	1783	POINT (-122.4035143 37.79045272)	6075011700	HLTHOUT	DEPRESSION	CrdPrv	Depression
CA	California	San Francisco	6075	6075015600	Health Outcomes	High cholesterol among adults aged >=18 years who have been screened in the past 5 years	%	Crude prevalence	25.1	NA	NA	24.5	25.8	2728	POINT (-122.4564375 37.77823668)	6075015600	HLTHOUT	HIGHCHOL	CrdPrv	High Cholesterol
CA	California	San Francisco	6075	6075032801	Health Outcomes	Chronic obstructive pulmonary disease among adults aged >=18 years	%	Crude prevalence	3.9	NA	NA	3.3	4.7	4238	POINT (-122.4804275 37.74603208)	6075032801	HLTHOUT	COPD	CrdPrv	COPD
CA	California	San Francisco	6075	6075025702	Health Outcomes	Cancer (excluding skin cancer) among adults aged >=18 years	%	Crude prevalence	5.1	NA	NA	4.9	5.3	4665	POINT (-122.4057712 37.7281537)	6075025702	HLTHOUT	CANCER	CrdPrv	Cancer (except skin)
CA	California	San Francisco	6075	6075980600	Health Outcomes	Stroke among adults aged >=18 years	%	Crude prevalence	3.4	NA	NA	3	3.8	467	POINT (-122.3683241 37.72471535)	6075980600	HLTHOUT	STROKE	CrdPrv	Stroke
CA	California	San Francisco	6075	6075022704	Health Outcomes	Depression among adults aged >=18 years	%	Crude prevalence	15.9	NA	NA	15	16.9	3122	POINT (-122.4019873 37.76096462)	6075022704	HLTHOUT	DEPRESSION	CrdPrv	Depression
CA	California	San Francisco	6075	6075020300	Health Risk Behaviors	Sleeping less than 7 hours among adults aged >=18 years	%	Crude prevalence	31.1	NA	NA	29.6	32.6	3034	POINT (-122.4294463 37.76494435)	6075020300	RISKBEH	SLEEP	CrdPrv	Sleep <7 hours
CA	California	San Francisco	6075	6075011901	Health Risk Behaviors	Sleeping less than 7 hours among adults aged >=18 years	%	Crude prevalence	30.6	NA	NA	29.7	32	2408	POINT (-122.4139308 37.79047667)	6075011901	RISKBEH	SLEEP	CrdPrv	Sleep <7 hours
CA	California	San Francisco	6075	6075015600	Health Risk Behaviors	No leisure-time physical activity among adults aged >=18 years	%	Crude prevalence	16.2	NA	NA	14.2	18.1	2728	POINT (-122.4564375 37.77823668)	6075015600	RISKBEH	LPA	CrdPrv	Physical Inactivity
CA	California	San Francisco	6075	6075061100	Health Risk Behaviors	Binge drinking among adults aged >=18 years	%	Crude prevalence	7.4	NA	NA	7.1	7.7	4307	POINT (-122.4040776 37.79560341)	6075061100	RISKBEH	BINGE	CrdPrv	Binge Drinking
CA	California	San Francisco	6075	6075025600	Prevention	Cholesterol screening among adults aged >=18 years	%	Crude prevalence	86.2	NA	NA	86.2	86.2	5618	POINT (-122.4224226 37.72873104)	6075025600	PREVENT	CHOLSCREEN	CrdPrv	Cholesterol Screening
CA	California	San Francisco	6075	6075022902	Health Outcomes	Cancer (excluding skin cancer) among adults aged >=18 years	%	Crude prevalence	4.2	NA	NA	4.1	4.3	2617	POINT (-122.410379 37.7513427)	6075022902	HLTHOUT	CANCER	CrdPrv	Cancer (except skin)
CA	California	San Francisco	6075	6075026003	Health Status	Mental health not good for >=14 days among adults aged >=18 years	%	Crude prevalence	10.4	NA	NA	9.7	11.2	4908	POINT (-122.4288031 37.71963212)	6075026003	HLTHSTAT	MHLTH	CrdPrv	Mental Health
CA	California	San Francisco	6075	6075047600	Health Outcomes	Arthritis among adults aged >=18 years	%	Crude prevalence	17	NA	NA	16.5	17.7	5137	POINT (-122.4755574 37.7767598)	6075047600	HLTHOUT	ARTHRITIS	CrdPrv	Arthritis
CA	California	San Francisco	6075	6075033204	Health Outcomes	Diagnosed diabetes among adults aged >=18 years	%	Crude prevalence	7.8	NA	NA	7.4	8.2	3821	POINT (-122.4804093 37.71961942)	6075033204	HLTHOUT	DIABETES	CrdPrv	Diabetes
CA	California	San Francisco	6075	6075017601	Health Risk Behaviors	No leisure-time physical activity among adults aged >=18 years	%	Crude prevalence	21	NA	NA	19.2	23	7630	POINT (-122.4107073 37.77944763)	6075017601	RISKBEH	LPA	CrdPrv	Physical Inactivity
CA	California	San Francisco	6075	6075020402	Prevention	Cholesterol screening among adults aged >=18 years	%	Crude prevalence	89.3	NA	NA	89.1	89.5	3997	POINT (-122.4444103 37.75284243)	6075020402	PREVENT	CHOLSCREEN	CrdPrv	Cholesterol Screening
CA	California	San Francisco	6075	6075026404	Health Outcomes	Arthritis among adults aged >=18 years	%	Crude prevalence	17.3	NA	NA	16.7	17.9	2851	POINT (-122.4153419 37.70964389)	6075026404	HLTHOUT	ARTHRITIS	CrdPrv	Arthritis
CA	California	San Francisco	6075	6075033203	Health Risk Behaviors	Binge drinking among adults aged >=18 years	%	Crude prevalence	19.8	NA	NA	19.1	20.5	3472	POINT (-122.4782658 37.71592482)	6075033203	RISKBEH	BINGE	CrdPrv	Binge Drinking
CA	California	San Francisco	6075	6075980900	Prevention	Fecal occult blood test, sigmoidoscopy, or colonoscopy among adults aged 50-75 years	%	Crude prevalence	71	NA	NA	67.6	73.9	350	POINT (-122.3897899 37.74545483)	6075980900	PREVENT	COLON_SCREEN	CrdPrv	Colorectal Cancer Screening
CA	California	San Francisco	6075	6075016000	Health Outcomes	Diagnosed diabetes among adults aged >=18 years	%	Crude prevalence	9.8	NA	NA	9.3	10.3	2465	POINT (-122.4225 37.78233455)	6075016000	HLTHOUT	DIABETES	CrdPrv	Diabetes
CA	California	San Francisco	6075	6075012402	Health Outcomes	Chronic kidney disease among adults aged >=18 years	%	Crude prevalence	2.5	NA	NA	2.4	2.6	3974	POINT (-122.4177581 37.78011098)	6075012402	HLTHOUT	KIDNEY	CrdPrv	Chronic Kidney Disease
CA	California	San Francisco	6075	6075012501	Prevention	Older adult men aged >=65 years who are up to date on a core set of clinical preventive services: Flu shot past year, PPV shot ever, Colorectal cancer screening	%	Crude prevalence	23.1	NA	NA	19.2	26.8	5335	POINT (-122.4109991 37.78302071)	6075012501	PREVENT	COREM	CrdPrv	Core preventive services for older men
CA	California	San Francisco	6075	6075015700	Health Status	Mental health not good for >=14 days among adults aged >=18 years	%	Crude prevalence	12.9	NA	NA	11.7	14.2	7832	POINT (-122.448 37.7789256)	6075015700	HLTHSTAT	MHLTH	CrdPrv	Mental Health
CA	California	San Francisco	6075	6075023200	Health Outcomes	Depression among adults aged >=18 years	%	Crude prevalence	14.8	NA	NA	14	15.7	4582	POINT (-122.3861627 37.72776304)	6075023200	HLTHOUT	DEPRESSION	CrdPrv	Depression
CA	California	San Francisco	6075	6075016300	Prevention	Visits to doctor for routine checkup within the past year among adults aged >=18 years	%	Crude prevalence	67	NA	NA	66.2	67.7	4293	POINT (-122.4295706 37.7760446)	6075016300	PREVENT	CHECKUP	CrdPrv	Annual Checkup
CA	California	San Francisco	6075	6075023300	Health Risk Behaviors	Sleeping less than 7 hours among adults aged >=18 years	%	Crude prevalence	39.3	NA	NA	38	40.9	2624	POINT (-122.3977843 37.72542929)	6075023300	RISKBEH	SLEEP	CrdPrv	Sleep <7 hours
CA	California	San Francisco	6075	6075030600	Prevention	Mammography use among women aged 50-74 years	%	Crude prevalence	77.8	NA	NA	74.7	80.3	2221	POINT (-122.4571318 37.74376129)	6075030600	PREVENT	MAMMOUSE	CrdPrv	Mammography
CA	California	San Francisco	6075	6075030102	Prevention	Current lack of health insurance among adults aged 18-64 years	%	Crude prevalence	6.3	NA	NA	5.7	7	4838	POINT (-122.4569102 37.75836078)	6075030102	PREVENT	ACCESS2	CrdPrv	Health Insurance
CA	California	San Francisco	6075	6075025500	Prevention	Mammography use among women aged 50-74 years	%	Crude prevalence	76.2	NA	NA	73.3	78.9	8471	POINT (-122.4372418 37.7280668)	6075025500	PREVENT	MAMMOUSE	CrdPrv	Mammography
CA	California	San Francisco	6075	6075011000	Health Risk Behaviors	No leisure-time physical activity among adults aged >=18 years	%	Crude prevalence	17	NA	NA	14.6	19.7	4827	POINT (-122.4198114 37.79439047)	6075011000	RISKBEH	LPA	CrdPrv	Physical Inactivity
CA	California	San Francisco	6075	6075015100	Health Outcomes	Coronary heart disease among adults aged >=18 years	%	Crude prevalence	5	NA	NA	4.5	5.8	2493	POINT (-122.4234022 37.78745689)	6075015100	HLTHOUT	CHD	CrdPrv	Coronary Heart Disease
CA	California	San Francisco	6075	6075015200	Health Outcomes	All teeth lost among adults aged >=65 years	%	Crude prevalence	6.7	NA	NA	4.5	10.4	3934	POINT (-122.4302871 37.78791391)	6075015200	HLTHOUT	TEETHLOST	CrdPrv	All Teeth Lost
CA	California	San Francisco	6075	6075045100	Health Outcomes	Coronary heart disease among adults aged >=18 years	%	Crude prevalence	3.1	NA	NA	2.8	3.4	4996	POINT (-122.4613562 37.77758224)	6075045100	HLTHOUT	CHD	CrdPrv	Coronary Heart Disease
CA	California	San Francisco	6075	6075980900	Health Outcomes	Chronic kidney disease among adults aged >=18 years	%	Crude prevalence	1.8	NA	NA	1.7	2	350	POINT (-122.3897899 37.74545483)	6075980900	HLTHOUT	KIDNEY	CrdPrv	Chronic Kidney Disease
CA	California	San Francisco	6075	6075013400	Health Outcomes	Chronic kidney disease among adults aged >=18 years	%	Crude prevalence	1.6	NA	NA	1.5	1.7	3599	POINT (-122.4408017 37.78985851)	6075013400	HLTHOUT	KIDNEY	CrdPrv	Chronic Kidney Disease
CA	California	San Francisco	6075	6075017102	Prevention	Visits to dentist or dental clinic among adults aged >=18 years	%	Crude prevalence	77.3	NA	NA	74.2	79.8	3451	POINT (-122.4504771 37.76543888)	6075017102	PREVENT	DENTAL	CrdPrv	Dental Visit
CA	California	San Francisco	6075	6075016100	Health Outcomes	Cancer (excluding skin cancer) among adults aged >=18 years	%	Crude prevalence	7.4	NA	NA	7.2	7.7	5366	POINT (-122.4286732 37.77998419)	6075016100	HLTHOUT	CANCER	CrdPrv	Cancer (except skin)
CA	California	San Francisco	6075	6075013200	Health Outcomes	Current asthma among adults aged >=18 years	%	Crude prevalence	7.5	NA	NA	7.3	7.7	4162	POINT (-122.4387637 37.79367748)	6075013200	HLTHOUT	CASTHMA	CrdPrv	Current Asthma
CA	California	San Francisco	6075	6075012602	Health Outcomes	Obesity among adults aged >=18 years	%	Crude prevalence	14.7	NA	NA	13.9	15.6	2909	POINT (-122.4333699 37.80553395)	6075012602	HLTHOUT	OBESITY	CrdPrv	Obesity
CA	California	San Francisco	6075	6075016400	Health Risk Behaviors	No leisure-time physical activity among adults aged >=18 years	%	Crude prevalence	12.6	NA	NA	11.2	14.5	3778	POINT (-122.4369824 37.77510524)	6075016400	RISKBEH	LPA	CrdPrv	Physical Inactivity
CA	California	San Francisco	6075	6075047902	Health Outcomes	Current asthma among adults aged >=18 years	%	Crude prevalence	7.1	NA	NA	6.8	7.5	3536	POINT (-122.503988 37.7791909)	6075047902	HLTHOUT	CASTHMA	CrdPrv	Current Asthma
CA	California	San Francisco	6075	6075033201	Prevention	Mammography use among women aged 50-74 years	%	Crude prevalence	74.4	NA	NA	71.9	76.7	3683	POINT (-122.479694 37.72628177)	6075033201	PREVENT	MAMMOUSE	CrdPrv	Mammography
CA	California	San Francisco	6075	6075035400	Health Outcomes	Arthritis among adults aged >=18 years	%	Crude prevalence	17.6	NA	NA	16.7	18.5	6691	POINT (-122.5051079 37.74251313)	6075035400	HLTHOUT	ARTHRITIS	CrdPrv	Arthritis
CA	California	San Francisco	6075	6075017601	Health Outcomes	Chronic obstructive pulmonary disease among adults aged >=18 years	%	Crude prevalence	4.3	NA	NA	3.8	4.8	7630	POINT (-122.4107073 37.77944763)	6075017601	HLTHOUT	COPD	CrdPrv	COPD
CA	California	San Francisco	6075	6075018000	Health Outcomes	High blood pressure among adults aged >=18 years	%	Crude prevalence	20.8	NA	NA	20.1	21.6	4221	POINT (-122.4022974 37.77533348)	6075018000	HLTHOUT	BPHIGH	CrdPrv	High Blood Pressure
CA	California	San Francisco	6075	6075020200	Health Outcomes	All teeth lost among adults aged >=65 years	%	Crude prevalence	6.2	NA	NA	4.4	8.3	6269	POINT (-122.4242031 37.76710694)	6075020200	HLTHOUT	TEETHLOST	CrdPrv	All Teeth Lost
CA	California	San Francisco	6075	6075026302	Prevention	Older adult men aged >=65 years who are up to date on a core set of clinical preventive services: Flu shot past year, PPV shot ever, Colorectal cancer screening	%	Crude prevalence	29.1	NA	NA	25.6	32.9	4992	POINT (-122.4311539 37.71153443)	6075026302	PREVENT	COREM	CrdPrv	Core preventive services for older men
CA	California	San Francisco	6075	6075060100	Health Outcomes	High cholesterol among adults aged >=18 years who have been screened in the past 5 years	%	Crude prevalence	18.4	NA	NA	17.7	19.2	3235	POINT (-122.4663085 37.79735493)	6075060100	HLTHOUT	HIGHCHOL	CrdPrv	High Cholesterol
CA	California	San Francisco	6075	6075040100	Prevention	Older adult women aged >=65 years who are up to date on a core set of clinical preventive services: Flu shot past year, PPV shot ever, Colorectal cancer screening, and Mammogram past 2 years	%	Crude prevalence	31.3	NA	NA	27.1	35.6	4088	POINT (-122.4618228 37.78514926)	6075040100	PREVENT	COREW	CrdPrv	Core preventive services for older women
CA	California	San Francisco	6075	6075032601	Health Outcomes	Stroke among adults aged >=18 years	%	Crude prevalence	2.1	NA	NA	1.9	2.4	4416	POINT (-122.4808018 37.76248701)	6075032601	HLTHOUT	STROKE	CrdPrv	Stroke
CA	California	San Francisco	6075	6075016802	Prevention	Cervical cancer screening among adult women aged 21-65 years	%	Crude prevalence	86.2	NA	NA	84.2	87.7	3264	POINT (-122.4249484 37.77355128)	6075016802	PREVENT	CERVICAL	CrdPrv	Cervical Cancer Screening
CA	California	San Francisco	6075	6075013300	Health Status	Fair or poor self-rated health status among adults aged >=18 years	%	Crude prevalence	10.9	NA	NA	9.4	12.9	4232	POINT (-122.4524567 37.78873195)	6075013300	HLTHSTAT	GHLTH	CrdPrv	General Health
CA	California	San Francisco	6075	6075025900	Health Risk Behaviors	No leisure-time physical activity among adults aged >=18 years	%	Crude prevalence	22.4	NA	NA	20.4	24.5	4261	POINT (-122.4109715 37.72348743)	6075025900	RISKBEH	LPA	CrdPrv	Physical Inactivity
CA	California	San Francisco	6075	6075012601	Prevention	Cholesterol screening among adults aged >=18 years	%	Crude prevalence	86.9	NA	NA	86.8	87.1	2329	POINT (-122.4391758 37.8022676)	6075012601	PREVENT	CHOLSCREEN	CrdPrv	Cholesterol Screening
CA	California	San Francisco	6075	6075026302	Health Outcomes	Current asthma among adults aged >=18 years	%	Crude prevalence	7.4	NA	NA	7.1	7.6	4992	POINT (-122.4311539 37.71153443)	6075026302	HLTHOUT	CASTHMA	CrdPrv	Current Asthma
CA	California	San Francisco	6075	6075042601	Health Outcomes	Chronic obstructive pulmonary disease among adults aged >=18 years	%	Crude prevalence	3.5	NA	NA	3	4.1	3687	POINT (-122.4812038 37.78312187)	6075042601	HLTHOUT	COPD	CrdPrv	COPD
CA	California	San Francisco	6075	6075015600	Prevention	Current lack of health insurance among adults aged 18-64 years	%	Crude prevalence	8.4	NA	NA	6.5	10.7	2728	POINT (-122.4564375 37.77823668)	6075015600	PREVENT	ACCESS2	CrdPrv	Health Insurance
CA	California	San Francisco	6075	6075026002	Health Risk Behaviors	No leisure-time physical activity among adults aged >=18 years	%	Crude prevalence	21.7	NA	NA	19.3	24.2	3544	POINT (-122.426299 37.72612496)	6075026002	RISKBEH	LPA	CrdPrv	Physical Inactivity
CA	California	San Francisco	6075	6075030201	Prevention	Older adult women aged >=65 years who are up to date on a core set of clinical preventive services: Flu shot past year, PPV shot ever, Colorectal cancer screening, and Mammogram past 2 years	%	Crude prevalence	32.7	NA	NA	28.4	37.2	3928	POINT (-122.4737785 37.76282209)	6075030201	PREVENT	COREW	CrdPrv	Core preventive services for older women
CA	California	San Francisco	6075	6075010400	Health Outcomes	Obesity among adults aged >=18 years	%	Crude prevalence	14.7	NA	NA	13.9	15.5	4545	POINT (-122.4075907 37.80228574)	6075010400	HLTHOUT	OBESITY	CrdPrv	Obesity
CA	California	San Francisco	6075	6075016500	Health Outcomes	High blood pressure among adults aged >=18 years	%	Crude prevalence	19.7	NA	NA	19	20.5	5083	POINT (-122.4477905 37.77419539)	6075016500	HLTHOUT	BPHIGH	CrdPrv	High Blood Pressure
CA	California	San Francisco	6075	6075017902	Health Outcomes	Arthritis among adults aged >=18 years	%	Crude prevalence	12.3	NA	NA	11.8	12.7	2880	POINT (-122.3699706 37.8192126)	6075017902	HLTHOUT	ARTHRITIS	CrdPrv	Arthritis
CA	California	San Francisco	6075	6075020900	Health Risk Behaviors	Binge drinking among adults aged >=18 years	%	Crude prevalence	22.4	NA	NA	21.6	23.1	4372	POINT (-122.4184176 37.75182996)	6075020900	RISKBEH	BINGE	CrdPrv	Binge Drinking
CA	California	San Francisco	6075	6075026403	Health Risk Behaviors	Binge drinking among adults aged >=18 years	%	Crude prevalence	13.4	NA	NA	12.9	14	4140	POINT (-122.4069138 37.71121047)	6075026403	RISKBEH	BINGE	CrdPrv	Binge Drinking
CA	California	San Francisco	6075	6075030700	Health Outcomes	Coronary heart disease among adults aged >=18 years	%	Crude prevalence	4.7	NA	NA	4.4	5	6343	POINT (-122.4502514 37.73743935)	6075030700	HLTHOUT	CHD	CrdPrv	Coronary Heart Disease
CA	California	San Francisco	6075	6075030101	Health Risk Behaviors	Current smoking among adults aged >=18 years	%	Crude prevalence	8.7	NA	NA	7.1	10.5	4233	POINT (-122.4597484 37.76423671)	6075030101	RISKBEH	CSMOKING	CrdPrv	Current Smoking
CA	California	San Francisco	6075	6075021200	Prevention	Mammography use among women aged 50-74 years	%	Crude prevalence	80.3	NA	NA	77.2	82.9	2779	POINT (-122.4381147 37.7531833)	6075021200	PREVENT	MAMMOUSE	CrdPrv	Mammography
CA	California	San Francisco	6075	6075013200	Health Outcomes	Chronic kidney disease among adults aged >=18 years	%	Crude prevalence	1.9	NA	NA	1.9	2	4162	POINT (-122.4387637 37.79367748)	6075013200	HLTHOUT	KIDNEY	CrdPrv	Chronic Kidney Disease
CA	California	San Francisco	6075	6075031301	Health Outcomes	Chronic obstructive pulmonary disease among adults aged >=18 years	%	Crude prevalence	4.2	NA	NA	3.7	4.7	3826	POINT (-122.4678807 37.7193381)	6075031301	HLTHOUT	COPD	CrdPrv	COPD
CA	California	San Francisco	6075	6075016300	Health Status	Mental health not good for >=14 days among adults aged >=18 years	%	Crude prevalence	10.8	NA	NA	9.9	11.8	4293	POINT (-122.4295706 37.7760446)	6075016300	HLTHSTAT	MHLTH	CrdPrv	Mental Health
CA	California	San Francisco	6075	6075031100	Health Status	Fair or poor self-rated health status among adults aged >=18 years	%	Crude prevalence	11.2	NA	NA	10.5	11.9	6193	POINT (-122.4461733 37.72964518)	6075031100	HLTHSTAT	GHLTH	CrdPrv	General Health
CA	California	San Francisco	6075	6075012302	Prevention	Visits to doctor for routine checkup within the past year among adults aged >=18 years	%	Crude prevalence	66.8	NA	NA	66.1	67.5	3073	POINT (-122.4120964 37.78702654)	6075012302	PREVENT	CHECKUP	CrdPrv	Annual Checkup
CA	California	San Francisco	6075	6075010300	Health Status	Fair or poor self-rated health status among adults aged >=18 years	%	Crude prevalence	10	NA	NA	8.4	12.1	3852	POINT (-122.4156988 37.80163144)	6075010300	HLTHSTAT	GHLTH	CrdPrv	General Health
CA	California	San Francisco	6075	6075010800	Health Outcomes	Coronary heart disease among adults aged >=18 years	%	Crude prevalence	4.5	NA	NA	4.2	5	4578	POINT (-122.4143071 37.79649471)	6075010800	HLTHOUT	CHD	CrdPrv	Coronary Heart Disease
CA	California	San Francisco	6075	6075015802	Health Outcomes	Chronic kidney disease among adults aged >=18 years	%	Crude prevalence	1.7	NA	NA	1.7	1.8	2965	POINT (-122.438506 37.77808023)	6075015802	HLTHOUT	KIDNEY	CrdPrv	Chronic Kidney Disease
CA	California	San Francisco	6075	6075025100	Prevention	Older adult women aged >=65 years who are up to date on a core set of clinical preventive services: Flu shot past year, PPV shot ever, Colorectal cancer screening, and Mammogram past 2 years	%	Crude prevalence	32.1	NA	NA	28.8	35.6	3077	POINT (-122.4076885 37.74391962)	6075025100	PREVENT	COREW	CrdPrv	Core preventive services for older women
CA	California	San Francisco	6075	6075023003	Health Outcomes	High cholesterol among adults aged >=18 years who have been screened in the past 5 years	%	Crude prevalence	29.4	NA	NA	28.7	30.1	4093	POINT (-122.3958519 37.73270201)	6075023003	HLTHOUT	HIGHCHOL	CrdPrv	High Cholesterol
CA	California	San Francisco	6075	6075047802	Health Status	Fair or poor self-rated health status among adults aged >=18 years	%	Crude prevalence	13	NA	NA	11.2	14.9	3656	POINT (-122.4963385 37.77744624)	6075047802	HLTHSTAT	GHLTH	CrdPrv	General Health
CA	California	San Francisco	6075	6075021700	Health Status	Physical health not good for >=14 days among adults aged >=18 years	%	Crude prevalence	8.6	NA	NA	7.9	9.5	3948	POINT (-122.4392695 37.74027595)	6075021700	HLTHSTAT	PHLTH	CrdPrv	Physical Health
CA	California	San Francisco	6075	6075025402	Health Outcomes	Depression among adults aged >=18 years	%	Crude prevalence	15.1	NA	NA	14.4	16	2912	POINT (-122.4128103 37.73689351)	6075025402	HLTHOUT	DEPRESSION	CrdPrv	Depression
CA	California	San Francisco	6075	6075032602	Health Status	Mental health not good for >=14 days among adults aged >=18 years	%	Crude prevalence	9.4	NA	NA	8.5	10.4	4316	POINT (-122.4825971 37.75888809)	6075032602	HLTHSTAT	MHLTH	CrdPrv	Mental Health
CA	California	San Francisco	6075	6075030500	Prevention	Visits to doctor for routine checkup within the past year among adults aged >=18 years	%	Crude prevalence	76.7	NA	NA	76.2	77.3	3046	POINT (-122.4526326 37.75173463)	6075030500	PREVENT	CHECKUP	CrdPrv	Annual Checkup
CA	California	San Francisco	6075	6075017102	Health Outcomes	Cancer (excluding skin cancer) among adults aged >=18 years	%	Crude prevalence	4.7	NA	NA	4.5	4.9	3451	POINT (-122.4504771 37.76543888)	6075017102	HLTHOUT	CANCER	CrdPrv	Cancer (except skin)
CA	California	San Francisco	6075	6075061100	Prevention	Older adult women aged >=65 years who are up to date on a core set of clinical preventive services: Flu shot past year, PPV shot ever, Colorectal cancer screening, and Mammogram past 2 years	%	Crude prevalence	19	NA	NA	15.6	22.8	4307	POINT (-122.4040776 37.79560341)	6075061100	PREVENT	COREW	CrdPrv	Core preventive services for older women
CA	California	San Francisco	6075	6075012000	Health Outcomes	Chronic kidney disease among adults aged >=18 years	%	Crude prevalence	2.3	NA	NA	2.2	2.4	3833	POINT (-122.4185104 37.78796375)	6075012000	HLTHOUT	KIDNEY	CrdPrv	Chronic Kidney Disease
CA	California	San Francisco	6075	6075031201	Health Outcomes	Coronary heart disease among adults aged >=18 years	%	Crude prevalence	4.2	NA	NA	3.8	4.5	6167	POINT (-122.4573562 37.72177016)	6075031201	HLTHOUT	CHD	CrdPrv	Coronary Heart Disease
CA	California	San Francisco	6075	6075980300	Prevention	Visits to dentist or dental clinic among adults aged >=18 years	%	Crude prevalence	82	NA	NA	80.9	83	171	POINT (-122.4819131 37.7690297)	6075980300	PREVENT	DENTAL	CrdPrv	Dental Visit
CA	California	San Francisco	6075	6075015100	Health Outcomes	All teeth lost among adults aged >=65 years	%	Crude prevalence	5.2	NA	NA	3.2	10.3	2493	POINT (-122.4234022 37.78745689)	6075015100	HLTHOUT	TEETHLOST	CrdPrv	All Teeth Lost
CA	California	San Francisco	6075	6075010100	Health Outcomes	Diagnosed diabetes among adults aged >=18 years	%	Crude prevalence	10.4	NA	NA	9.7	11.2	3739	POINT (-122.4113772 37.80692331)	6075010100	HLTHOUT	DIABETES	CrdPrv	Diabetes
CA	California	San Francisco	6075	6075022600	Health Outcomes	Diagnosed diabetes among adults aged >=18 years	%	Crude prevalence	3.9	NA	NA	3.7	4.2	1534	POINT (-122.3873214 37.75954173)	6075022600	HLTHOUT	DIABETES	CrdPrv	Diabetes
CA	California	San Francisco	6075	6075031302	Health Status	Fair or poor self-rated health status among adults aged >=18 years	%	Crude prevalence	15.6	NA	NA	13.6	17.9	5495	POINT (-122.4671092 37.71342037)	6075031302	HLTHSTAT	GHLTH	CrdPrv	General Health
CA	California	San Francisco	6075	6075060400	Prevention	Older adult women aged >=65 years who are up to date on a core set of clinical preventive services: Flu shot past year, PPV shot ever, Colorectal cancer screening, and Mammogram past 2 years	%	Crude prevalence	28.9	NA	NA	23.7	34.8	1689	POINT (-122.493765 37.71953061)	6075060400	PREVENT	COREW	CrdPrv	Core preventive services for older women
CA	California	San Francisco	6075	6075012100	Health Outcomes	Arthritis among adults aged >=18 years	%	Crude prevalence	10.8	NA	NA	10.5	11.2	3833	POINT (-122.4119216 37.78880231)	6075012100	HLTHOUT	ARTHRITIS	CrdPrv	Arthritis
CA	California	San Francisco	6075	6075013400	Prevention	Taking medicine for high blood pressure control among adults aged >=18 years with high blood pressure	%	Crude prevalence	63.8	NA	NA	62.4	65.1	3599	POINT (-122.4408017 37.78985851)	6075013400	PREVENT	BPMED	CrdPrv	Taking BP Medication
CA	California	San Francisco	6075	6075030102	Health Outcomes	Chronic obstructive pulmonary disease among adults aged >=18 years	%	Crude prevalence	2.8	NA	NA	2.5	3.1	4838	POINT (-122.4569102 37.75836078)	6075030102	HLTHOUT	COPD	CrdPrv	COPD
CA	California	San Francisco	6075	6075023300	Health Risk Behaviors	Binge drinking among adults aged >=18 years	%	Crude prevalence	13.6	NA	NA	13.1	14.1	2624	POINT (-122.3977843 37.72542929)	6075023300	RISKBEH	BINGE	CrdPrv	Binge Drinking
CA	California	San Francisco	6075	6075012902	Health Outcomes	Obesity among adults aged >=18 years	%	Crude prevalence	13.9	NA	NA	13	14.8	3376	POINT (-122.4321106 37.80062163)	6075012902	HLTHOUT	OBESITY	CrdPrv	Obesity
CA	California	San Francisco	6075	6075013200	Health Outcomes	All teeth lost among adults aged >=65 years	%	Crude prevalence	2.9	NA	NA	2.4	3.9	4162	POINT (-122.4387637 37.79367748)	6075013200	HLTHOUT	TEETHLOST	CrdPrv	All Teeth Lost
CA	California	San Francisco	6075	6075016500	Health Status	Mental health not good for >=14 days among adults aged >=18 years	%	Crude prevalence	11.1	NA	NA	9.9	12.9	5083	POINT (-122.4477905 37.77419539)	6075016500	HLTHSTAT	MHLTH	CrdPrv	Mental Health
CA	California	San Francisco	6075	6075020100	Health Risk Behaviors	Sleeping less than 7 hours among adults aged >=18 years	%	Crude prevalence	35.3	NA	NA	34.3	36.5	6172	POINT (-122.4200111 37.76861508)	6075020100	RISKBEH	SLEEP	CrdPrv	Sleep <7 hours
CA	California	San Francisco	6075	6075017101	Health Outcomes	Diagnosed diabetes among adults aged >=18 years	%	Crude prevalence	5.1	NA	NA	4.8	5.5	3544	POINT (-122.4460859 37.76573068)	6075017101	HLTHOUT	DIABETES	CrdPrv	Diabetes
CA	California	San Francisco	6075	6075025900	Health Status	Mental health not good for >=14 days among adults aged >=18 years	%	Crude prevalence	10.1	NA	NA	9.3	10.9	4261	POINT (-122.4109715 37.72348743)	6075025900	HLTHSTAT	MHLTH	CrdPrv	Mental Health
CA	California	San Francisco	6075	6075030400	Health Risk Behaviors	Sleeping less than 7 hours among adults aged >=18 years	%	Crude prevalence	31.2	NA	NA	30.4	32.9	5106	POINT (-122.4675353 37.74695416)	6075030400	RISKBEH	SLEEP	CrdPrv	Sleep <7 hours
CA	California	San Francisco	6075	6075023003	Health Outcomes	Cancer (excluding skin cancer) among adults aged >=18 years	%	Crude prevalence	4.9	NA	NA	4.8	5.1	4093	POINT (-122.3958519 37.73270201)	6075023003	HLTHOUT	CANCER	CrdPrv	Cancer (except skin)
CA	California	San Francisco	6075	6075013400	Prevention	Cholesterol screening among adults aged >=18 years	%	Crude prevalence	88.1	NA	NA	87.8	88.4	3599	POINT (-122.4408017 37.78985851)	6075013400	PREVENT	CHOLSCREEN	CrdPrv	Cholesterol Screening
CA	California	San Francisco	6075	6075033000	Health Outcomes	Stroke among adults aged >=18 years	%	Crude prevalence	2.5	NA	NA	2.2	2.7	7764	POINT (-122.4847521 37.738517)	6075033000	HLTHOUT	STROKE	CrdPrv	Stroke
CA	California	San Francisco	6075	6075023003	Health Outcomes	High blood pressure among adults aged >=18 years	%	Crude prevalence	29.7	NA	NA	28.7	30.6	4093	POINT (-122.3958519 37.73270201)	6075023003	HLTHOUT	BPHIGH	CrdPrv	High Blood Pressure
CA	California	San Francisco	6075	6075016500	Prevention	Older adult men aged >=65 years who are up to date on a core set of clinical preventive services: Flu shot past year, PPV shot ever, Colorectal cancer screening	%	Crude prevalence	34.4	NA	NA	30	38.7	5083	POINT (-122.4477905 37.77419539)	6075016500	PREVENT	COREM	CrdPrv	Core preventive services for older men
CA	California	San Francisco	6075	6075021500	Prevention	Older adult women aged >=65 years who are up to date on a core set of clinical preventive services: Flu shot past year, PPV shot ever, Colorectal cancer screening, and Mammogram past 2 years	%	Crude prevalence	33.6	NA	NA	30.4	36.5	5096	POINT (-122.426706 37.7450603)	6075021500	PREVENT	COREW	CrdPrv	Core preventive services for older women
CA	California	San Francisco	6075	6075047901	Prevention	Visits to dentist or dental clinic among adults aged >=18 years	%	Crude prevalence	69.6	NA	NA	66.4	72.4	6400	POINT (-122.5074106 37.77590461)	6075047901	PREVENT	DENTAL	CrdPrv	Dental Visit
CA	California	San Francisco	6075	6075023003	Health Risk Behaviors	No leisure-time physical activity among adults aged >=18 years	%	Crude prevalence	24.8	NA	NA	22.5	27.1	4093	POINT (-122.3958519 37.73270201)	6075023003	RISKBEH	LPA	CrdPrv	Physical Inactivity
CA	California	San Francisco	6075	6075030201	Prevention	Cholesterol screening among adults aged >=18 years	%	Crude prevalence	86.9	NA	NA	86.7	87	3928	POINT (-122.4737785 37.76282209)	6075030201	PREVENT	CHOLSCREEN	CrdPrv	Cholesterol Screening
CA	California	San Francisco	6075	6075026001	Health Risk Behaviors	Sleeping less than 7 hours among adults aged >=18 years	%	Crude prevalence	36.6	NA	NA	35.3	37.9	5863	POINT (-122.4322591 37.72354668)	6075026001	RISKBEH	SLEEP	CrdPrv	Sleep <7 hours
CA	California	San Francisco	6075	6075032902	Prevention	Cholesterol screening among adults aged >=18 years	%	Crude prevalence	88.2	NA	NA	88	88.3	3831	POINT (-122.4906475 37.75268781)	6075032902	PREVENT	CHOLSCREEN	CrdPrv	Cholesterol Screening
CA	California	San Francisco	6075	6075047600	Prevention	Visits to dentist or dental clinic among adults aged >=18 years	%	Crude prevalence	72.7	NA	NA	70.1	74.8	5137	POINT (-122.4755574 37.7767598)	6075047600	PREVENT	DENTAL	CrdPrv	Dental Visit
CA	California	San Francisco	6075	6075022600	Prevention	Older adult men aged >=65 years who are up to date on a core set of clinical preventive services: Flu shot past year, PPV shot ever, Colorectal cancer screening	%	Crude prevalence	37.2	NA	NA	29.8	44.4	1534	POINT (-122.3873214 37.75954173)	6075022600	PREVENT	COREM	CrdPrv	Core preventive services for older men
CA	California	San Francisco	6075	6075035201	Health Outcomes	Diagnosed diabetes among adults aged >=18 years	%	Crude prevalence	10	NA	NA	9.5	10.7	5300	POINT (-122.507087 37.75498536)	6075035201	HLTHOUT	DIABETES	CrdPrv	Diabetes
CA	California	San Francisco	6075	6075025300	Health Outcomes	Current asthma among adults aged >=18 years	%	Crude prevalence	7.8	NA	NA	7.4	8.3	4362	POINT (-122.420202 37.74368116)	6075025300	HLTHOUT	CASTHMA	CrdPrv	Current Asthma
CA	California	San Francisco	6075	6075023102	Health Risk Behaviors	Sleeping less than 7 hours among adults aged >=18 years	%	Crude prevalence	42.7	NA	NA	41.3	44	3478	POINT (-122.3844988 37.7345044)	6075023102	RISKBEH	SLEEP	CrdPrv	Sleep <7 hours
CA	California	San Francisco	6075	6075015300	Prevention	Taking medicine for high blood pressure control among adults aged >=18 years with high blood pressure	%	Crude prevalence	66.6	NA	NA	65	68	2040	POINT (-122.439345 37.78676373)	6075015300	PREVENT	BPMED	CrdPrv	Taking BP Medication
CA	California	San Francisco	6075	6075023102	Health Risk Behaviors	No leisure-time physical activity among adults aged >=18 years	%	Crude prevalence	30	NA	NA	27.4	32.4	3478	POINT (-122.3844988 37.7345044)	6075023102	RISKBEH	LPA	CrdPrv	Physical Inactivity
CA	California	San Francisco	6075	6075010800	Health Outcomes	Diagnosed diabetes among adults aged >=18 years	%	Crude prevalence	9.2	NA	NA	8.7	9.9	4578	POINT (-122.4143071 37.79649471)	6075010800	HLTHOUT	DIABETES	CrdPrv	Diabetes
CA	California	San Francisco	6075	6075011100	Health Outcomes	Chronic obstructive pulmonary disease among adults aged >=18 years	%	Crude prevalence	3.4	NA	NA	2.8	4.2	5164	POINT (-122.4190819 37.7907454)	6075011100	HLTHOUT	COPD	CrdPrv	COPD
CA	California	San Francisco	6075	6075047702	Health Outcomes	Cancer (excluding skin cancer) among adults aged >=18 years	%	Crude prevalence	5.7	NA	NA	5.5	6	3824	POINT (-122.4838042 37.77444438)	6075047702	HLTHOUT	CANCER	CrdPrv	Cancer (except skin)
CA	California	San Francisco	6075	6075020300	Prevention	Cholesterol screening among adults aged >=18 years	%	Crude prevalence	86	NA	NA	85.9	86.1	3034	POINT (-122.4294463 37.76494435)	6075020300	PREVENT	CHOLSCREEN	CrdPrv	Cholesterol Screening
CA	California	San Francisco	6075	6075017802	Health Outcomes	Chronic kidney disease among adults aged >=18 years	%	Crude prevalence	2.3	NA	NA	2.2	2.5	4516	POINT (-122.4087151 37.77606674)	6075017802	HLTHOUT	KIDNEY	CrdPrv	Chronic Kidney Disease
CA	California	San Francisco	6075	6075060700	Prevention	Older adult men aged >=65 years who are up to date on a core set of clinical preventive services: Flu shot past year, PPV shot ever, Colorectal cancer screening	%	Crude prevalence	33.9	NA	NA	30.5	37.3	9083	POINT (-122.3935735 37.77158951)	6075060700	PREVENT	COREM	CrdPrv	Core preventive services for older men
CA	California	San Francisco	6075	6075023400	Prevention	Fecal occult blood test, sigmoidoscopy, or colonoscopy among adults aged 50-75 years	%	Crude prevalence	58	NA	NA	54.9	61	3660	POINT (-122.3900862 37.72160094)	6075023400	PREVENT	COLON_SCREEN	CrdPrv	Colorectal Cancer Screening
CA	California	San Francisco	6075	6075010900	Health Risk Behaviors	Current smoking among adults aged >=18 years	%	Crude prevalence	8.5	NA	NA	6.4	11.1	4320	POINT (-122.4205605 37.79804292)	6075010900	RISKBEH	CSMOKING	CrdPrv	Current Smoking
CA	California	San Francisco	6075	6075021100	Health Risk Behaviors	Current smoking among adults aged >=18 years	%	Crude prevalence	7.9	NA	NA	6.3	10.1	3853	POINT (-122.4298374 37.75397219)	6075021100	RISKBEH	CSMOKING	CrdPrv	Current Smoking
CA	California	San Francisco	6075	6075017801	Health Outcomes	Obesity among adults aged >=18 years	%	Crude prevalence	13.8	NA	NA	13.2	14.4	3499	POINT (-122.4011735 37.78202361)	6075017801	HLTHOUT	OBESITY	CrdPrv	Obesity
CA	California	San Francisco	6075	6075021600	Health Status	Mental health not good for >=14 days among adults aged >=18 years	%	Crude prevalence	8.6	NA	NA	7.9	9.4	3836	POINT (-122.4381411 37.74549834)	6075021600	HLTHSTAT	MHLTH	CrdPrv	Mental Health
CA	California	San Francisco	6075	6075026402	Prevention	Current lack of health insurance among adults aged 18-64 years	%	Crude prevalence	15.1	NA	NA	13.1	17.2	4118	POINT (-122.4032665 37.71649489)	6075026402	PREVENT	ACCESS2	CrdPrv	Health Insurance
CA	California	San Francisco	6075	6075026001	Prevention	Fecal occult blood test, sigmoidoscopy, or colonoscopy among adults aged 50-75 years	%	Crude prevalence	59.8	NA	NA	56.2	63.1	5863	POINT (-122.4322591 37.72354668)	6075026001	PREVENT	COLON_SCREEN	CrdPrv	Colorectal Cancer Screening
CA	California	San Francisco	6075	6075020500	Health Outcomes	Arthritis among adults aged >=18 years	%	Crude prevalence	15.8	NA	NA	14.9	16.7	2583	POINT (-122.4370355 37.75912655)	6075020500	HLTHOUT	ARTHRITIS	CrdPrv	Arthritis
CA	California	San Francisco	6075	6075047801	Prevention	Fecal occult blood test, sigmoidoscopy, or colonoscopy among adults aged 50-75 years	%	Crude prevalence	68.2	NA	NA	64.5	71.2	4005	POINT (-122.4921275 37.7758276)	6075047801	PREVENT	COLON_SCREEN	CrdPrv	Colorectal Cancer Screening
CA	California	San Francisco	6075	6075021300	Health Outcomes	Current asthma among adults aged >=18 years	%	Crude prevalence	7.6	NA	NA	7.3	7.9	2474	POINT (-122.43847 37.74927748)	6075021300	HLTHOUT	CASTHMA	CrdPrv	Current Asthma
CA	California	San Francisco	6075	6075060502	Health Outcomes	Stroke among adults aged >=18 years	%	Crude prevalence	3.9	NA	NA	3.7	4.2	3216	POINT (-122.4200853 37.71103267)	6075060502	HLTHOUT	STROKE	CrdPrv	Stroke
CA	California	San Francisco	6075	6075012800	Prevention	Cervical cancer screening among adult women aged 21-65 years	%	Crude prevalence	88.6	NA	NA	85.7	90.1	4106	POINT (-122.4417548 37.79781208)	6075012800	PREVENT	CERVICAL	CrdPrv	Cervical Cancer Screening
CA	California	San Francisco	6075	6075012502	Health Outcomes	Obesity among adults aged >=18 years	%	Crude prevalence	22.9	NA	NA	22.2	23.6	3821	POINT (-122.4126066 37.7839418)	6075012502	HLTHOUT	OBESITY	CrdPrv	Obesity
CA	California	San Francisco	6075	6075017700	Health Outcomes	Cancer (excluding skin cancer) among adults aged >=18 years	%	Crude prevalence	3.8	NA	NA	3.7	3.9	2128	POINT (-122.4124937 37.76804375)	6075017700	HLTHOUT	CANCER	CrdPrv	Cancer (except skin)
CA	California	San Francisco	6075	6075030900	Health Outcomes	High cholesterol among adults aged >=18 years who have been screened in the past 5 years	%	Crude prevalence	33	NA	NA	32.4	33.6	6581	POINT (-122.4682865 37.72829756)	6075030900	HLTHOUT	HIGHCHOL	CrdPrv	High Cholesterol
CA	California	San Francisco	6075	6075031400	Health Outcomes	High cholesterol among adults aged >=18 years who have been screened in the past 5 years	%	Crude prevalence	29.1	NA	NA	28.4	29.8	6676	POINT (-122.4571481 37.71472541)	6075031400	HLTHOUT	HIGHCHOL	CrdPrv	High Cholesterol
CA	California	San Francisco	6075	6075015200	Health Status	Fair or poor self-rated health status among adults aged >=18 years	%	Crude prevalence	11.4	NA	NA	10.2	12.9	3934	POINT (-122.4302871 37.78791391)	6075015200	HLTHSTAT	GHLTH	CrdPrv	General Health
CA	California	San Francisco	6075	6075031302	Health Outcomes	Stroke among adults aged >=18 years	%	Crude prevalence	2.6	NA	NA	2.4	2.9	5495	POINT (-122.4671092 37.71342037)	6075031302	HLTHOUT	STROKE	CrdPrv	Stroke
CA	California	San Francisco	6075	6075016200	Health Risk Behaviors	No leisure-time physical activity among adults aged >=18 years	%	Crude prevalence	14.8	NA	NA	13.2	16.7	2541	POINT (-122.4228953 37.77716215)	6075016200	RISKBEH	LPA	CrdPrv	Physical Inactivity
CA	California	San Francisco	6075	6075021200	Prevention	Taking medicine for high blood pressure control among adults aged >=18 years with high blood pressure	%	Crude prevalence	65.4	NA	NA	64	66.8	2779	POINT (-122.4381147 37.7531833)	6075021200	PREVENT	BPMED	CrdPrv	Taking BP Medication
CA	California	San Francisco	6075	6075018000	Health Outcomes	Obesity among adults aged >=18 years	%	Crude prevalence	19.6	NA	NA	18.8	20.3	4221	POINT (-122.4022974 37.77533348)	6075018000	HLTHOUT	OBESITY	CrdPrv	Obesity
CA	California	San Francisco	6075	6075031201	Health Outcomes	Diagnosed diabetes among adults aged >=18 years	%	Crude prevalence	10.8	NA	NA	10.1	11.5	6167	POINT (-122.4573562 37.72177016)	6075031201	HLTHOUT	DIABETES	CrdPrv	Diabetes
CA	California	San Francisco	6075	6075013500	Prevention	Mammography use among women aged 50-74 years	%	Crude prevalence	78.3	NA	NA	74.8	81.1	2556	POINT (-122.4325594 37.79090504)	6075013500	PREVENT	MAMMOUSE	CrdPrv	Mammography
CA	California	San Francisco	6075	6075012502	Health Outcomes	High blood pressure among adults aged >=18 years	%	Crude prevalence	43.2	NA	NA	42.1	44.2	3821	POINT (-122.4126066 37.7839418)	6075012502	HLTHOUT	BPHIGH	CrdPrv	High Blood Pressure
CA	California	San Francisco	6075	6075040200	Health Outcomes	Arthritis among adults aged >=18 years	%	Crude prevalence	16.6	NA	NA	15.9	17.5	5191	POINT (-122.4683829 37.78421108)	6075040200	HLTHOUT	ARTHRITIS	CrdPrv	Arthritis
CA	California	San Francisco	6075	6075026404	Prevention	Older adult women aged >=65 years who are up to date on a core set of clinical preventive services: Flu shot past year, PPV shot ever, Colorectal cancer screening, and Mammogram past 2 years	%	Crude prevalence	24.4	NA	NA	20.9	28.2	2851	POINT (-122.4153419 37.70964389)	6075026404	PREVENT	COREW	CrdPrv	Core preventive services for older women
CA	California	San Francisco	6075	6075016802	Health Outcomes	Chronic obstructive pulmonary disease among adults aged >=18 years	%	Crude prevalence	3.1	NA	NA	2.6	3.7	3264	POINT (-122.4249484 37.77355128)	6075016802	HLTHOUT	COPD	CrdPrv	COPD
CA	California	San Francisco	6075	6075032902	Health Risk Behaviors	Sleeping less than 7 hours among adults aged >=18 years	%	Crude prevalence	34.8	NA	NA	33	36.3	3831	POINT (-122.4906475 37.75268781)	6075032902	RISKBEH	SLEEP	CrdPrv	Sleep <7 hours
CA	California	San Francisco	6075	6075025100	Health Status	Fair or poor self-rated health status among adults aged >=18 years	%	Crude prevalence	10.8	NA	NA	9.5	12.4	3077	POINT (-122.4076885 37.74391962)	6075025100	HLTHSTAT	GHLTH	CrdPrv	General Health
CA	California	San Francisco	6075	6075011300	Health Status	Fair or poor self-rated health status among adults aged >=18 years	%	Crude prevalence	26.1	NA	NA	22.6	29.5	3143	POINT (-122.4093732 37.79473664)	6075011300	HLTHSTAT	GHLTH	CrdPrv	General Health
CA	California	San Francisco	6075	6075061200	Health Status	Fair or poor self-rated health status among adults aged >=18 years	%	Crude prevalence	22.8	NA	NA	20.4	25.1	4089	POINT (-122.3901731 37.7370644)	6075061200	HLTHSTAT	GHLTH	CrdPrv	General Health
CA	California	San Francisco	6075	6075017700	Health Outcomes	High cholesterol among adults aged >=18 years who have been screened in the past 5 years	%	Crude prevalence	23	NA	NA	22.5	23.6	2128	POINT (-122.4124937 37.76804375)	6075017700	HLTHOUT	HIGHCHOL	CrdPrv	High Cholesterol
CA	California	San Francisco	6075	6075022702	Health Outcomes	Stroke among adults aged >=18 years	%	Crude prevalence	1.6	NA	NA	1.4	1.7	2060	POINT (-122.3956217 37.76255578)	6075022702	HLTHOUT	STROKE	CrdPrv	Stroke
CA	California	San Francisco	6075	6075017000	Health Outcomes	Arthritis among adults aged >=18 years	%	Crude prevalence	16.9	NA	NA	16.3	17.6	3689	POINT (-122.4395078 37.76490019)	6075017000	HLTHOUT	ARTHRITIS	CrdPrv	Arthritis
CA	California	San Francisco	6075	6075010600	Health Outcomes	Current asthma among adults aged >=18 years	%	Crude prevalence	7.6	NA	NA	7.1	8.1	3894	POINT (-122.406373 37.7993782)	6075010600	HLTHOUT	CASTHMA	CrdPrv	Current Asthma
CA	California	San Francisco	6075	6075012402	Prevention	Fecal occult blood test, sigmoidoscopy, or colonoscopy among adults aged 50-75 years	%	Crude prevalence	67.7	NA	NA	65.5	69.8	3974	POINT (-122.4177581 37.78011098)	6075012402	PREVENT	COLON_SCREEN	CrdPrv	Colorectal Cancer Screening
CA	California	San Francisco	6075	6075023103	Health Risk Behaviors	Current smoking among adults aged >=18 years	%	Crude prevalence	21.8	NA	NA	19.4	24.1	3725	POINT (-122.3760695 37.73534357)	6075023103	RISKBEH	CSMOKING	CrdPrv	Current Smoking
CA	California	San Francisco	6075	6075033000	Prevention	Fecal occult blood test, sigmoidoscopy, or colonoscopy among adults aged 50-75 years	%	Crude prevalence	69.3	NA	NA	66.2	71.9	7764	POINT (-122.4847521 37.738517)	6075033000	PREVENT	COLON_SCREEN	CrdPrv	Colorectal Cancer Screening
CA	California	San Francisco	6075	6075012800	Health Outcomes	All teeth lost among adults aged >=65 years	%	Crude prevalence	5.1	NA	NA	2.8	9.6	4106	POINT (-122.4417548 37.79781208)	6075012800	HLTHOUT	TEETHLOST	CrdPrv	All Teeth Lost
CA	California	San Francisco	6075	6075980501	Health Outcomes	Arthritis among adults aged >=18 years	%	Crude prevalence	28.7	NA	NA	27.5	29.9	797	POINT (-122.4189916 37.71776415)	6075980501	HLTHOUT	ARTHRITIS	CrdPrv	Arthritis
CA	California	San Francisco	6075	6075016100	Health Outcomes	High cholesterol among adults aged >=18 years who have been screened in the past 5 years	%	Crude prevalence	32.9	NA	NA	32.4	33.5	5366	POINT (-122.4286732 37.77998419)	6075016100	HLTHOUT	HIGHCHOL	CrdPrv	High Cholesterol
CA	California	San Francisco	6075	6075010300	Health Risk Behaviors	Sleeping less than 7 hours among adults aged >=18 years	%	Crude prevalence	30.2	NA	NA	28.7	32.3	3852	POINT (-122.4156988 37.80163144)	6075010300	RISKBEH	SLEEP	CrdPrv	Sleep <7 hours
CA	California	San Francisco	6075	6075026401	Prevention	Visits to dentist or dental clinic among adults aged >=18 years	%	Crude prevalence	55.7	NA	NA	51.7	59.1	4044	POINT (-122.4113116 37.71352307)	6075026401	PREVENT	DENTAL	CrdPrv	Dental Visit
CA	California	San Francisco	6075	6075980501	Prevention	Cervical cancer screening among adult women aged 21-65 years	%	Crude prevalence	69.5	NA	NA	66.4	72.9	797	POINT (-122.4189916 37.71776415)	6075980501	PREVENT	CERVICAL	CrdPrv	Cervical Cancer Screening
CA	California	San Francisco	6075	6075032601	Prevention	Current lack of health insurance among adults aged 18-64 years	%	Crude prevalence	9.4	NA	NA	7.7	11.4	4416	POINT (-122.4808018 37.76248701)	6075032601	PREVENT	ACCESS2	CrdPrv	Health Insurance
CA	California	San Francisco	6075	6075015400	Prevention	Visits to dentist or dental clinic among adults aged >=18 years	%	Crude prevalence	76.8	NA	NA	74.7	78.6	5621	POINT (-122.4510449 37.78436838)	6075015400	PREVENT	DENTAL	CrdPrv	Dental Visit
CA	California	San Francisco	6075	6075061000	Health Risk Behaviors	Current smoking among adults aged >=18 years	%	Crude prevalence	10.6	NA	NA	9.3	11.8	3610	POINT (-122.3899376 37.71333739)	6075061000	RISKBEH	CSMOKING	CrdPrv	Current Smoking
CA	California	San Francisco	6075	6075011100	Health Outcomes	All teeth lost among adults aged >=65 years	%	Crude prevalence	6.7	NA	NA	3.6	10.3	5164	POINT (-122.4190819 37.7907454)	6075011100	HLTHOUT	TEETHLOST	CrdPrv	All Teeth Lost
CA	California	San Francisco	6075	6075032700	Prevention	Older adult men aged >=65 years who are up to date on a core set of clinical preventive services: Flu shot past year, PPV shot ever, Colorectal cancer screening	%	Crude prevalence	33.8	NA	NA	28.7	38.7	6572	POINT (-122.4911462 37.76017801)	6075032700	PREVENT	COREM	CrdPrv	Core preventive services for older men
CA	California	San Francisco	6075	6075047802	Health Status	Mental health not good for >=14 days among adults aged >=18 years	%	Crude prevalence	10	NA	NA	9	11	3656	POINT (-122.4963385 37.77744624)	6075047802	HLTHSTAT	MHLTH	CrdPrv	Mental Health
CA	California	San Francisco	6075	6075025900	Prevention	Visits to doctor for routine checkup within the past year among adults aged >=18 years	%	Crude prevalence	72.9	NA	NA	72.1	73.7	4261	POINT (-122.4109715 37.72348743)	6075025900	PREVENT	CHECKUP	CrdPrv	Annual Checkup
CA	California	San Francisco	6075	6075020401	Health Outcomes	All teeth lost among adults aged >=65 years	%	Crude prevalence	4.5	NA	NA	2.8	7.5	2846	POINT (-122.4434806 37.75952014)	6075020401	HLTHOUT	TEETHLOST	CrdPrv	All Teeth Lost
CA	California	San Francisco	6075	6075016600	Health Status	Physical health not good for >=14 days among adults aged >=18 years	%	Crude prevalence	6.2	NA	NA	5.6	7	5069	POINT (-122.4474705 37.77049874)	6075016600	HLTHSTAT	PHLTH	CrdPrv	Physical Health
CA	California	San Francisco	6075	6075061400	Prevention	Older adult women aged >=65 years who are up to date on a core set of clinical preventive services: Flu shot past year, PPV shot ever, Colorectal cancer screening, and Mammogram past 2 years	%	Crude prevalence	29.3	NA	NA	24.8	33.3	5395	POINT (-122.3974529 37.75508951)	6075061400	PREVENT	COREW	CrdPrv	Core preventive services for older women
CA	California	San Francisco	6075	6075040100	Health Outcomes	Coronary heart disease among adults aged >=18 years	%	Crude prevalence	3.6	NA	NA	3.3	3.9	4088	POINT (-122.4618228 37.78514926)	6075040100	HLTHOUT	CHD	CrdPrv	Coronary Heart Disease
CA	California	San Francisco	6075	6075015300	Health Status	Physical health not good for >=14 days among adults aged >=18 years	%	Crude prevalence	7	NA	NA	6.2	8.5	2040	POINT (-122.439345 37.78676373)	6075015300	HLTHSTAT	PHLTH	CrdPrv	Physical Health
CA	California	San Francisco	6075	6075017102	Prevention	Cholesterol screening among adults aged >=18 years	%	Crude prevalence	86.5	NA	NA	86.3	86.7	3451	POINT (-122.4504771 37.76543888)	6075017102	PREVENT	CHOLSCREEN	CrdPrv	Cholesterol Screening
CA	California	San Francisco	6075	6075031302	Health Outcomes	Arthritis among adults aged >=18 years	%	Crude prevalence	16	NA	NA	15.3	16.7	5495	POINT (-122.4671092 37.71342037)	6075031302	HLTHOUT	ARTHRITIS	CrdPrv	Arthritis
CA	California	San Francisco	6075	6075035100	Health Status	Physical health not good for >=14 days among adults aged >=18 years	%	Crude prevalence	8.2	NA	NA	7.4	9.1	7842	POINT (-122.4991266 37.75763402)	6075035100	HLTHSTAT	PHLTH	CrdPrv	Physical Health
CA	California	San Francisco	6075	6075021000	Prevention	Visits to doctor for routine checkup within the past year among adults aged >=18 years	%	Crude prevalence	66.3	NA	NA	65.4	67.2	4196	POINT (-122.4228861 37.7515815)	6075021000	PREVENT	CHECKUP	CrdPrv	Annual Checkup
CA	California	San Francisco	6075	6075026404	Health Outcomes	Stroke among adults aged >=18 years	%	Crude prevalence	3.2	NA	NA	2.9	3.4	2851	POINT (-122.4153419 37.70964389)	6075026404	HLTHOUT	STROKE	CrdPrv	Stroke
CA	California	San Francisco	6075	6075033203	Health Outcomes	Chronic kidney disease among adults aged >=18 years	%	Crude prevalence	2.4	NA	NA	2.3	2.5	3472	POINT (-122.4782658 37.71592482)	6075033203	HLTHOUT	KIDNEY	CrdPrv	Chronic Kidney Disease
CA	California	San Francisco	6075	6075030800	Prevention	Cervical cancer screening among adult women aged 21-65 years	%	Crude prevalence	85.6	NA	NA	84.3	87	5667	POINT (-122.4678727 37.73919478)	6075030800	PREVENT	CERVICAL	CrdPrv	Cervical Cancer Screening
CA	California	San Francisco	6075	6075047902	Health Outcomes	Diagnosed diabetes among adults aged >=18 years	%	Crude prevalence	8.8	NA	NA	8.3	9.5	3536	POINT (-122.503988 37.7791909)	6075047902	HLTHOUT	DIABETES	CrdPrv	Diabetes
CA	California	San Francisco	6075	6075016100	Health Risk Behaviors	Current smoking among adults aged >=18 years	%	Crude prevalence	14.2	NA	NA	13	15.5	5366	POINT (-122.4286732 37.77998419)	6075016100	RISKBEH	CSMOKING	CrdPrv	Current Smoking
CA	California	San Francisco	6075	6075030500	Health Risk Behaviors	No leisure-time physical activity among adults aged >=18 years	%	Crude prevalence	19	NA	NA	17.4	21	3046	POINT (-122.4526326 37.75173463)	6075030500	RISKBEH	LPA	CrdPrv	Physical Inactivity
CA	California	San Francisco	6075	6075011300	Health Status	Mental health not good for >=14 days among adults aged >=18 years	%	Crude prevalence	11.8	NA	NA	10.9	12.6	3143	POINT (-122.4093732 37.79473664)	6075011300	HLTHSTAT	MHLTH	CrdPrv	Mental Health
CA	California	San Francisco	6075	6075026303	Health Status	Fair or poor self-rated health status among adults aged >=18 years	%	Crude prevalence	18.5	NA	NA	16.1	20.9	4551	POINT (-122.4434398 37.70967469)	6075026303	HLTHSTAT	GHLTH	CrdPrv	General Health
CA	California	San Francisco	6075	6075035400	Health Outcomes	All teeth lost among adults aged >=65 years	%	Crude prevalence	7.3	NA	NA	4.6	10.5	6691	POINT (-122.5051079 37.74251313)	6075035400	HLTHOUT	TEETHLOST	CrdPrv	All Teeth Lost
CA	California	San Francisco	6075	6075017801	Prevention	Cervical cancer screening among adult women aged 21-65 years	%	Crude prevalence	73.8	NA	NA	70.9	76.9	3499	POINT (-122.4011735 37.78202361)	6075017801	PREVENT	CERVICAL	CrdPrv	Cervical Cancer Screening
CA	California	San Francisco	6075	6075026002	Prevention	Cholesterol screening among adults aged >=18 years	%	Crude prevalence	89.1	NA	NA	88.6	89.6	3544	POINT (-122.426299 37.72612496)	6075026002	PREVENT	CHOLSCREEN	CrdPrv	Cholesterol Screening
CA	California	San Francisco	6075	6075021000	Health Outcomes	Stroke among adults aged >=18 years	%	Crude prevalence	1.4	NA	NA	1.3	1.5	4196	POINT (-122.4228861 37.7515815)	6075021000	HLTHOUT	STROKE	CrdPrv	Stroke
CA	California	San Francisco	6075	6075017101	Prevention	Mammography use among women aged 50-74 years	%	Crude prevalence	80	NA	NA	76.9	82.6	3544	POINT (-122.4460859 37.76573068)	6075017101	PREVENT	MAMMOUSE	CrdPrv	Mammography
CA	California	San Francisco	6075	6075025200	Health Outcomes	Obesity among adults aged >=18 years	%	Crude prevalence	17.8	NA	NA	16.9	18.8	5369	POINT (-122.4142436 37.74371804)	6075025200	HLTHOUT	OBESITY	CrdPrv	Obesity
CA	California	San Francisco	6075	6075980600	Prevention	Visits to doctor for routine checkup within the past year among adults aged >=18 years	%	Crude prevalence	73.9	NA	NA	73.1	74.7	467	POINT (-122.3683241 37.72471535)	6075980600	PREVENT	CHECKUP	CrdPrv	Annual Checkup
CA	California	San Francisco	6075	6075012902	Health Outcomes	Cancer (excluding skin cancer) among adults aged >=18 years	%	Crude prevalence	5	NA	NA	4.8	5.3	3376	POINT (-122.4321106 37.80062163)	6075012902	HLTHOUT	CANCER	CrdPrv	Cancer (except skin)
CA	California	San Francisco	6075	6075017101	Health Outcomes	Obesity among adults aged >=18 years	%	Crude prevalence	16.4	NA	NA	15.5	17.5	3544	POINT (-122.4460859 37.76573068)	6075017101	HLTHOUT	OBESITY	CrdPrv	Obesity
CA	California	San Francisco	6075	6075042800	Health Outcomes	Diagnosed diabetes among adults aged >=18 years	%	Crude prevalence	7.9	NA	NA	7.5	8.5	2376	POINT (-122.4867719 37.78667866)	6075042800	HLTHOUT	DIABETES	CrdPrv	Diabetes
CA	California	San Francisco	6075	6075980600	Health Outcomes	High blood pressure among adults aged >=18 years	%	Crude prevalence	32	NA	NA	30.9	33.1	467	POINT (-122.3683241 37.72471535)	6075980600	HLTHOUT	BPHIGH	CrdPrv	High Blood Pressure
CA	California	San Francisco	6075	6075040100	Health Outcomes	Obesity among adults aged >=18 years	%	Crude prevalence	14.2	NA	NA	13.4	15	4088	POINT (-122.4618228 37.78514926)	6075040100	HLTHOUT	OBESITY	CrdPrv	Obesity
CA	California	San Francisco	6075	6075047802	Prevention	Visits to doctor for routine checkup within the past year among adults aged >=18 years	%	Crude prevalence	71.7	NA	NA	70.8	72.5	3656	POINT (-122.4963385 37.77744624)	6075047802	PREVENT	CHECKUP	CrdPrv	Annual Checkup
CA	California	San Francisco	6075	6075042602	Health Risk Behaviors	Current smoking among adults aged >=18 years	%	Crude prevalence	7.7	NA	NA	6.5	9	3243	POINT (-122.475489 37.78338401)	6075042602	RISKBEH	CSMOKING	CrdPrv	Current Smoking
CA	California	San Francisco	6075	6075026401	Health Risk Behaviors	Binge drinking among adults aged >=18 years	%	Crude prevalence	14.4	NA	NA	13.9	14.9	4044	POINT (-122.4113116 37.71352307)	6075026401	RISKBEH	BINGE	CrdPrv	Binge Drinking
CA	California	San Francisco	6075	6075012401	Health Risk Behaviors	No leisure-time physical activity among adults aged >=18 years	%	Crude prevalence	28.2	NA	NA	26.2	30.2	5075	POINT (-122.4158031 37.7830542)	6075012401	RISKBEH	LPA	CrdPrv	Physical Inactivity
CA	California	San Francisco	6075	6075022802	Prevention	Mammography use among women aged 50-74 years	%	Crude prevalence	77.1	NA	NA	74.1	79.9	2099	POINT (-122.4062643 37.75891419)	6075022802	PREVENT	MAMMOUSE	CrdPrv	Mammography
CA	California	San Francisco	6075	6075016000	Health Outcomes	Stroke among adults aged >=18 years	%	Crude prevalence	2.8	NA	NA	2.6	3.1	2465	POINT (-122.4225 37.78233455)	6075016000	HLTHOUT	STROKE	CrdPrv	Stroke
CA	California	San Francisco	6075	6075030302	Health Outcomes	Obesity among adults aged >=18 years	%	Crude prevalence	13.5	NA	NA	13	13.9	3549	POINT (-122.4716375 37.75195009)	6075030302	HLTHOUT	OBESITY	CrdPrv	Obesity
CA	California	San Francisco	6075	6075061400	Prevention	Visits to doctor for routine checkup within the past year among adults aged >=18 years	%	Crude prevalence	67.4	NA	NA	66.4	68.4	5395	POINT (-122.3974529 37.75508951)	6075061400	PREVENT	CHECKUP	CrdPrv	Annual Checkup
CA	California	San Francisco	6075	6075012700	Prevention	Cholesterol screening among adults aged >=18 years	%	Crude prevalence	88.8	NA	NA	88.7	88.8	3492	POINT (-122.4452552 37.80318047)	6075012700	PREVENT	CHOLSCREEN	CrdPrv	Cholesterol Screening
CA	California	San Francisco	6075	6075033204	Prevention	Taking medicine for high blood pressure control among adults aged >=18 years with high blood pressure	%	Crude prevalence	66.1	NA	NA	64.8	67.4	3821	POINT (-122.4804093 37.71961942)	6075033204	PREVENT	BPMED	CrdPrv	Taking BP Medication
CA	California	San Francisco	6075	6075010900	Health Outcomes	High cholesterol among adults aged >=18 years who have been screened in the past 5 years	%	Crude prevalence	25.4	NA	NA	24.7	26.1	4320	POINT (-122.4205605 37.79804292)	6075010900	HLTHOUT	HIGHCHOL	CrdPrv	High Cholesterol
CA	California	San Francisco	6075	6075025701	Health Outcomes	Chronic obstructive pulmonary disease among adults aged >=18 years	%	Crude prevalence	3.9	NA	NA	3.4	4.4	4788	POINT (-122.4120679 37.73159983)	6075025701	HLTHOUT	COPD	CrdPrv	COPD
CA	California	San Francisco	6075	6075010200	Health Outcomes	Depression among adults aged >=18 years	%	Crude prevalence	16.4	NA	NA	15.5	17.6	4143	POINT (-122.4216491 37.80389952)	6075010200	HLTHOUT	DEPRESSION	CrdPrv	Depression
CA	California	San Francisco	6075	6075015801	Prevention	Current lack of health insurance among adults aged 18-64 years	%	Crude prevalence	9.5	NA	NA	8.1	11.2	3594	POINT (-122.4373587 37.78129392)	6075015801	PREVENT	ACCESS2	CrdPrv	Health Insurance
CA	California	San Francisco	6075	6075021100	Health Outcomes	Obesity among adults aged >=18 years	%	Crude prevalence	16.3	NA	NA	15.4	17.4	3853	POINT (-122.4298374 37.75397219)	6075021100	HLTHOUT	OBESITY	CrdPrv	Obesity
CA	California	San Francisco	6075	6075017101	Health Outcomes	High blood pressure among adults aged >=18 years	%	Crude prevalence	19.6	NA	NA	18.8	20.5	3544	POINT (-122.4460859 37.76573068)	6075017101	HLTHOUT	BPHIGH	CrdPrv	High Blood Pressure
CA	California	San Francisco	6075	6075031302	Prevention	Older adult women aged >=65 years who are up to date on a core set of clinical preventive services: Flu shot past year, PPV shot ever, Colorectal cancer screening, and Mammogram past 2 years	%	Crude prevalence	27.6	NA	NA	23.4	32.1	5495	POINT (-122.4671092 37.71342037)	6075031302	PREVENT	COREW	CrdPrv	Core preventive services for older women
CA	California	San Francisco	6075	6075020800	Prevention	Current lack of health insurance among adults aged 18-64 years	%	Crude prevalence	14.5	NA	NA	11	18.2	6577	POINT (-122.4191514 37.75943716)	6075020800	PREVENT	ACCESS2	CrdPrv	Health Insurance
CA	California	San Francisco	6075	6075047801	Health Outcomes	Chronic kidney disease among adults aged >=18 years	%	Crude prevalence	2.4	NA	NA	2.2	2.6	4005	POINT (-122.4921275 37.7758276)	6075047801	HLTHOUT	KIDNEY	CrdPrv	Chronic Kidney Disease
CA	California	San Francisco	6075	6075026001	Health Status	Mental health not good for >=14 days among adults aged >=18 years	%	Crude prevalence	12.3	NA	NA	11.3	13.4	5863	POINT (-122.4322591 37.72354668)	6075026001	HLTHSTAT	MHLTH	CrdPrv	Mental Health
CA	California	San Francisco	6075	6075015801	Health Risk Behaviors	Current smoking among adults aged >=18 years	%	Crude prevalence	11	NA	NA	9.1	13.1	3594	POINT (-122.4373587 37.78129392)	6075015801	RISKBEH	CSMOKING	CrdPrv	Current Smoking
CA	California	San Francisco	6075	6075047902	Health Outcomes	Arthritis among adults aged >=18 years	%	Crude prevalence	18.4	NA	NA	17.5	19.3	3536	POINT (-122.503988 37.7791909)	6075047902	HLTHOUT	ARTHRITIS	CrdPrv	Arthritis
CA	California	San Francisco	6075	6075020600	Health Outcomes	Cancer (excluding skin cancer) among adults aged >=18 years	%	Crude prevalence	5.2	NA	NA	5	5.5	4711	POINT (-122.430375 37.75956643)	6075020600	HLTHOUT	CANCER	CrdPrv	Cancer (except skin)
CA	California	San Francisco	6075	6075025500	Health Outcomes	Stroke among adults aged >=18 years	%	Crude prevalence	2.5	NA	NA	2.3	2.7	8471	POINT (-122.4372418 37.7280668)	6075025500	HLTHOUT	STROKE	CrdPrv	Stroke
CA	California	San Francisco	6075	6075017102	Health Risk Behaviors	Sleeping less than 7 hours among adults aged >=18 years	%	Crude prevalence	30.6	NA	NA	28.7	32.5	3451	POINT (-122.4504771 37.76543888)	6075017102	RISKBEH	SLEEP	CrdPrv	Sleep <7 hours
CA	California	San Francisco	6075	6075032700	Health Status	Physical health not good for >=14 days among adults aged >=18 years	%	Crude prevalence	7.8	NA	NA	7	8.8	6572	POINT (-122.4911462 37.76017801)	6075032700	HLTHSTAT	PHLTH	CrdPrv	Physical Health
CA	California	San Francisco	6075	6075013102	Health Status	Fair or poor self-rated health status among adults aged >=18 years	%	Crude prevalence	7.7	NA	NA	6.9	8.9	2625	POINT (-122.4274441 37.79261407)	6075013102	HLTHSTAT	GHLTH	CrdPrv	General Health
CA	California	San Francisco	6075	6075042700	Prevention	Taking medicine for high blood pressure control among adults aged >=18 years with high blood pressure	%	Crude prevalence	73	NA	NA	71.8	74	5326	POINT (-122.4881726 37.78226815)	6075042700	PREVENT	BPMED	CrdPrv	Taking BP Medication
CA	California	San Francisco	6075	6075030600	Health Outcomes	Current asthma among adults aged >=18 years	%	Crude prevalence	7.5	NA	NA	7.1	7.9	2221	POINT (-122.4571318 37.74376129)	6075030600	HLTHOUT	CASTHMA	CrdPrv	Current Asthma
CA	California	San Francisco	6075	6075025401	Prevention	Visits to dentist or dental clinic among adults aged >=18 years	%	Crude prevalence	70.2	NA	NA	66.4	73.2	3404	POINT (-122.4209576 37.73769863)	6075025401	PREVENT	DENTAL	CrdPrv	Dental Visit
CA	California	San Francisco	6075	6075011100	Prevention	Fecal occult blood test, sigmoidoscopy, or colonoscopy among adults aged 50-75 years	%	Crude prevalence	69.7	NA	NA	66.5	72.5	5164	POINT (-122.4190819 37.7907454)	6075011100	PREVENT	COLON_SCREEN	CrdPrv	Colorectal Cancer Screening
CA	California	San Francisco	6075	6075012501	Health Outcomes	Current asthma among adults aged >=18 years	%	Crude prevalence	9.1	NA	NA	8.7	9.6	5335	POINT (-122.4109991 37.78302071)	6075012501	HLTHOUT	CASTHMA	CrdPrv	Current Asthma
CA	California	San Francisco	6075	6075021000	Health Status	Fair or poor self-rated health status among adults aged >=18 years	%	Crude prevalence	8.8	NA	NA	7.8	10.3	4196	POINT (-122.4228861 37.7515815)	6075021000	HLTHSTAT	GHLTH	CrdPrv	General Health
CA	California	San Francisco	6075	6075031000	Health Outcomes	Diagnosed diabetes among adults aged >=18 years	%	Crude prevalence	9.2	NA	NA	8.8	9.7	3494	POINT (-122.4571944 37.72861683)	6075031000	HLTHOUT	DIABETES	CrdPrv	Diabetes
CA	California	San Francisco	6075	6075016000	Prevention	Older adult men aged >=65 years who are up to date on a core set of clinical preventive services: Flu shot past year, PPV shot ever, Colorectal cancer screening	%	Crude prevalence	31.5	NA	NA	27.8	34.7	2465	POINT (-122.4225 37.78233455)	6075016000	PREVENT	COREM	CrdPrv	Core preventive services for older men
CA	California	San Francisco	6075	6075011902	Health Outcomes	Chronic obstructive pulmonary disease among adults aged >=18 years	%	Crude prevalence	2.7	NA	NA	2.3	3.2	2598	POINT (-122.4098563 37.79100258)	6075011902	HLTHOUT	COPD	CrdPrv	COPD
CA	California	San Francisco	6075	6075022903	Health Risk Behaviors	Sleeping less than 7 hours among adults aged >=18 years	%	Crude prevalence	32.4	NA	NA	31.3	33.5	3384	POINT (-122.4062321 37.75175786)	6075022903	RISKBEH	SLEEP	CrdPrv	Sleep <7 hours
CA	California	San Francisco	6075	6075011200	Health Risk Behaviors	No leisure-time physical activity among adults aged >=18 years	%	Crude prevalence	16	NA	NA	14.6	17.6	3286	POINT (-122.4127434 37.79297474)	6075011200	RISKBEH	LPA	CrdPrv	Physical Inactivity
CA	California	San Francisco	6075	6075020500	Health Status	Fair or poor self-rated health status among adults aged >=18 years	%	Crude prevalence	8.5	NA	NA	7.4	10.1	2583	POINT (-122.4370355 37.75912655)	6075020500	HLTHSTAT	GHLTH	CrdPrv	General Health
CA	California	San Francisco	6075	6075030301	Prevention	Cholesterol screening among adults aged >=18 years	%	Crude prevalence	88.3	NA	NA	88.2	88.4	5658	POINT (-122.4692343 37.7569416)	6075030301	PREVENT	CHOLSCREEN	CrdPrv	Cholesterol Screening
CA	California	San Francisco	6075	6075022901	Health Outcomes	Diagnosed diabetes among adults aged >=18 years	%	Crude prevalence	7.7	NA	NA	7	8.4	4640	POINT (-122.4139495 37.75120186)	6075022901	HLTHOUT	DIABETES	CrdPrv	Diabetes
CA	California	San Francisco	6075	6075032902	Prevention	Visits to doctor for routine checkup within the past year among adults aged >=18 years	%	Crude prevalence	73.2	NA	NA	72.5	73.9	3831	POINT (-122.4906475 37.75268781)	6075032902	PREVENT	CHECKUP	CrdPrv	Annual Checkup
CA	California	San Francisco	6075	6075021600	Prevention	Mammography use among women aged 50-74 years	%	Crude prevalence	79	NA	NA	76.3	81.4	3836	POINT (-122.4381411 37.74549834)	6075021600	PREVENT	MAMMOUSE	CrdPrv	Mammography
CA	California	San Francisco	6075	6075012501	Health Outcomes	Stroke among adults aged >=18 years	%	Crude prevalence	4.7	NA	NA	4.3	5.3	5335	POINT (-122.4109991 37.78302071)	6075012501	HLTHOUT	STROKE	CrdPrv	Stroke
CA	California	San Francisco	6075	6075011100	Health Status	Mental health not good for >=14 days among adults aged >=18 years	%	Crude prevalence	10.6	NA	NA	9.4	12.1	5164	POINT (-122.4190819 37.7907454)	6075011100	HLTHSTAT	MHLTH	CrdPrv	Mental Health
CA	California	San Francisco	6075	6075026100	Health Outcomes	High cholesterol among adults aged >=18 years who have been screened in the past 5 years	%	Crude prevalence	30.5	NA	NA	29.6	31.3	6810	POINT (-122.4431814 37.71960187)	6075026100	HLTHOUT	HIGHCHOL	CrdPrv	High Cholesterol
CA	California	San Francisco	6075	6075047901	Prevention	Fecal occult blood test, sigmoidoscopy, or colonoscopy among adults aged 50-75 years	%	Crude prevalence	68.5	NA	NA	65.4	71.4	6400	POINT (-122.5074106 37.77590461)	6075047901	PREVENT	COLON_SCREEN	CrdPrv	Colorectal Cancer Screening
CA	California	San Francisco	6075	6075030202	Health Outcomes	Obesity among adults aged >=18 years	%	Crude prevalence	13.8	NA	NA	13.1	14.6	4313	POINT (-122.4673281 37.76308855)	6075030202	HLTHOUT	OBESITY	CrdPrv	Obesity
CA	California	San Francisco	6075	6075045200	Health Risk Behaviors	No leisure-time physical activity among adults aged >=18 years	%	Crude prevalence	17.2	NA	NA	15.3	19.2	6474	POINT (-122.468011 37.77711816)	6075045200	RISKBEH	LPA	CrdPrv	Physical Inactivity
CA	California	San Francisco	6075	6075032601	Health Outcomes	Depression among adults aged >=18 years	%	Crude prevalence	13.7	NA	NA	12.9	14.5	4416	POINT (-122.4808018 37.76248701)	6075032601	HLTHOUT	DEPRESSION	CrdPrv	Depression
CA	California	San Francisco	6075	6075013300	Health Outcomes	Coronary heart disease among adults aged >=18 years	%	Crude prevalence	5.1	NA	NA	4.7	5.8	4232	POINT (-122.4524567 37.78873195)	6075013300	HLTHOUT	CHD	CrdPrv	Coronary Heart Disease
CA	California	San Francisco	6075	6075012202	Prevention	Visits to dentist or dental clinic among adults aged >=18 years	%	Crude prevalence	53	NA	NA	49.8	56.3	2986	POINT (-122.4196726 37.78540666)	6075012202	PREVENT	DENTAL	CrdPrv	Dental Visit
CA	California	San Francisco	6075	6075010300	Prevention	Current lack of health insurance among adults aged 18-64 years	%	Crude prevalence	7.1	NA	NA	5.7	9.3	3852	POINT (-122.4156988 37.80163144)	6075010300	PREVENT	ACCESS2	CrdPrv	Health Insurance
CA	California	San Francisco	6075	6075042700	Health Status	Physical health not good for >=14 days among adults aged >=18 years	%	Crude prevalence	9.9	NA	NA	8.8	10.9	5326	POINT (-122.4881726 37.78226815)	6075042700	HLTHSTAT	PHLTH	CrdPrv	Physical Health
CA	California	San Francisco	6075	6075023400	Health Outcomes	Chronic obstructive pulmonary disease among adults aged >=18 years	%	Crude prevalence	5.7	NA	NA	5.1	6.3	3660	POINT (-122.3900862 37.72160094)	6075023400	HLTHOUT	COPD	CrdPrv	COPD
CA	California	San Francisco	6075	6075016600	Prevention	Visits to doctor for routine checkup within the past year among adults aged >=18 years	%	Crude prevalence	65.1	NA	NA	63.9	66.2	5069	POINT (-122.4474705 37.77049874)	6075016600	PREVENT	CHECKUP	CrdPrv	Annual Checkup
CA	California	San Francisco	6075	6075011800	Health Risk Behaviors	Current smoking among adults aged >=18 years	%	Crude prevalence	13.9	NA	NA	11.2	16.6	1500	POINT (-122.4061897 37.79334276)	6075011800	RISKBEH	CSMOKING	CrdPrv	Current Smoking
CA	California	San Francisco	6075	6075011901	Health Outcomes	High cholesterol among adults aged >=18 years who have been screened in the past 5 years	%	Crude prevalence	25.4	NA	NA	25	25.9	2408	POINT (-122.4139308 37.79047667)	6075011901	HLTHOUT	HIGHCHOL	CrdPrv	High Cholesterol
CA	California	San Francisco	6075	6075013200	Health Status	Mental health not good for >=14 days among adults aged >=18 years	%	Crude prevalence	8.2	NA	NA	7.8	8.9	4162	POINT (-122.4387637 37.79367748)	6075013200	HLTHSTAT	MHLTH	CrdPrv	Mental Health
CA	California	San Francisco	6075	6075020600	Health Risk Behaviors	Current smoking among adults aged >=18 years	%	Crude prevalence	8.3	NA	NA	6.4	11.1	4711	POINT (-122.430375 37.75956643)	6075020600	RISKBEH	CSMOKING	CrdPrv	Current Smoking
CA	California	San Francisco	6075	6075030900	Prevention	Visits to doctor for routine checkup within the past year among adults aged >=18 years	%	Crude prevalence	74.9	NA	NA	74.4	75.4	6581	POINT (-122.4682865 37.72829756)	6075030900	PREVENT	CHECKUP	CrdPrv	Annual Checkup
CA	California	San Francisco	6075	6075061000	Prevention	Current lack of health insurance among adults aged 18-64 years	%	Crude prevalence	12.4	NA	NA	10.8	14.3	3610	POINT (-122.3899376 37.71333739)	6075061000	PREVENT	ACCESS2	CrdPrv	Health Insurance
CA	California	San Francisco	6075	6075035100	Prevention	Visits to dentist or dental clinic among adults aged >=18 years	%	Crude prevalence	70	NA	NA	66.7	73	7842	POINT (-122.4991266 37.75763402)	6075035100	PREVENT	DENTAL	CrdPrv	Dental Visit
CA	California	San Francisco	6075	6075980501	Health Risk Behaviors	No leisure-time physical activity among adults aged >=18 years	%	Crude prevalence	42.8	NA	NA	39.6	45.6	797	POINT (-122.4189916 37.71776415)	6075980501	RISKBEH	LPA	CrdPrv	Physical Inactivity
CA	California	San Francisco	6075	6075025800	Health Outcomes	High blood pressure among adults aged >=18 years	%	Crude prevalence	28.5	NA	NA	27.5	29.6	1960	POINT (-122.4020132 37.72163385)	6075025800	HLTHOUT	BPHIGH	CrdPrv	High Blood Pressure
CA	California	San Francisco	6075	6075012401	Prevention	Fecal occult blood test, sigmoidoscopy, or colonoscopy among adults aged 50-75 years	%	Crude prevalence	59.5	NA	NA	56.9	62.2	5075	POINT (-122.4158031 37.7830542)	6075012401	PREVENT	COLON_SCREEN	CrdPrv	Colorectal Cancer Screening
CA	California	San Francisco	6075	6075031400	Prevention	Fecal occult blood test, sigmoidoscopy, or colonoscopy among adults aged 50-75 years	%	Crude prevalence	62.8	NA	NA	59.5	65.9	6676	POINT (-122.4571481 37.71472541)	6075031400	PREVENT	COLON_SCREEN	CrdPrv	Colorectal Cancer Screening
CA	California	San Francisco	6075	6075035202	Health Risk Behaviors	Current smoking among adults aged >=18 years	%	Crude prevalence	10.4	NA	NA	8.7	12.4	4322	POINT (-122.5061469 37.76140402)	6075035202	RISKBEH	CSMOKING	CrdPrv	Current Smoking
CA	California	San Francisco	6075	6075030800	Health Risk Behaviors	No leisure-time physical activity among adults aged >=18 years	%	Crude prevalence	15	NA	NA	13.9	16.2	5667	POINT (-122.4678727 37.73919478)	6075030800	RISKBEH	LPA	CrdPrv	Physical Inactivity
CA	California	San Francisco	6075	6075016200	Prevention	Cervical cancer screening among adult women aged 21-65 years	%	Crude prevalence	86.9	NA	NA	84.7	88.4	2541	POINT (-122.4228953 37.77716215)	6075016200	PREVENT	CERVICAL	CrdPrv	Cervical Cancer Screening
CA	California	San Francisco	6075	6075016900	Health Status	Fair or poor self-rated health status among adults aged >=18 years	%	Crude prevalence	9	NA	NA	7.8	10.6	2924	POINT (-122.4324416 37.76711186)	6075016900	HLTHSTAT	GHLTH	CrdPrv	General Health
CA	California	San Francisco	6075	6075031202	Health Outcomes	Cancer (excluding skin cancer) among adults aged >=18 years	%	Crude prevalence	4.5	NA	NA	4.3	4.6	3137	POINT (-122.4523889 37.71934378)	6075031202	HLTHOUT	CANCER	CrdPrv	Cancer (except skin)
CA	California	San Francisco	6075	6075015400	Prevention	Fecal occult blood test, sigmoidoscopy, or colonoscopy among adults aged 50-75 years	%	Crude prevalence	73.9	NA	NA	72.2	75.4	5621	POINT (-122.4510449 37.78436838)	6075015400	PREVENT	COLON_SCREEN	CrdPrv	Colorectal Cancer Screening
CA	California	San Francisco	6075	6075030400	Prevention	Cholesterol screening among adults aged >=18 years	%	Crude prevalence	90.3	NA	NA	90.3	90.3	5106	POINT (-122.4675353 37.74695416)	6075030400	PREVENT	CHOLSCREEN	CrdPrv	Cholesterol Screening
CA	California	San Francisco	6075	6075015300	Health Outcomes	Chronic kidney disease among adults aged >=18 years	%	Crude prevalence	1.9	NA	NA	1.8	2	2040	POINT (-122.439345 37.78676373)	6075015300	HLTHOUT	KIDNEY	CrdPrv	Chronic Kidney Disease
CA	California	San Francisco	6075	6075015700	Health Risk Behaviors	Binge drinking among adults aged >=18 years	%	Crude prevalence	23.9	NA	NA	23.2	24.5	7832	POINT (-122.448 37.7789256)	6075015700	RISKBEH	BINGE	CrdPrv	Binge Drinking
CA	California	San Francisco	6075	6075022902	Health Outcomes	High cholesterol among adults aged >=18 years who have been screened in the past 5 years	%	Crude prevalence	24.3	NA	NA	23.7	24.9	2617	POINT (-122.410379 37.7513427)	6075022902	HLTHOUT	HIGHCHOL	CrdPrv	High Cholesterol
CA	California	San Francisco	6075	6075040200	Health Risk Behaviors	Sleeping less than 7 hours among adults aged >=18 years	%	Crude prevalence	31.8	NA	NA	29.9	33.1	5191	POINT (-122.4683829 37.78421108)	6075040200	RISKBEH	SLEEP	CrdPrv	Sleep <7 hours
CA	California	San Francisco	6075	6075012201	Health Outcomes	Diagnosed diabetes among adults aged >=18 years	%	Crude prevalence	8.6	NA	NA	8	9.1	4567	POINT (-122.4163631 37.78584342)	6075012201	HLTHOUT	DIABETES	CrdPrv	Diabetes
CA	California	San Francisco	6075	6075022902	Prevention	Current lack of health insurance among adults aged 18-64 years	%	Crude prevalence	14.1	NA	NA	11.4	17.2	2617	POINT (-122.410379 37.7513427)	6075022902	PREVENT	ACCESS2	CrdPrv	Health Insurance
CA	California	San Francisco	6075	6075025701	Health Outcomes	Depression among adults aged >=18 years	%	Crude prevalence	11.5	NA	NA	10.9	12.1	4788	POINT (-122.4120679 37.73159983)	6075025701	HLTHOUT	DEPRESSION	CrdPrv	Depression
CA	California	San Francisco	6075	6075016300	Health Status	Fair or poor self-rated health status among adults aged >=18 years	%	Crude prevalence	9.5	NA	NA	8.6	10.7	4293	POINT (-122.4295706 37.7760446)	6075016300	HLTHSTAT	GHLTH	CrdPrv	General Health
CA	California	San Francisco	6075	6075013102	Prevention	Taking medicine for high blood pressure control among adults aged >=18 years with high blood pressure	%	Crude prevalence	67.8	NA	NA	66.5	69	2625	POINT (-122.4274441 37.79261407)	6075013102	PREVENT	BPMED	CrdPrv	Taking BP Medication
CA	California	San Francisco	6075	6075012000	Health Risk Behaviors	Binge drinking among adults aged >=18 years	%	Crude prevalence	21	NA	NA	20.3	21.7	3833	POINT (-122.4185104 37.78796375)	6075012000	RISKBEH	BINGE	CrdPrv	Binge Drinking
CA	California	San Francisco	6075	6075012301	Prevention	Cervical cancer screening among adult women aged 21-65 years	%	Crude prevalence	70.9	NA	NA	68	73.6	2734	POINT (-122.4107605 37.78592753)	6075012301	PREVENT	CERVICAL	CrdPrv	Cervical Cancer Screening
CA	California	San Francisco	6075	6075042601	Health Outcomes	High blood pressure among adults aged >=18 years	%	Crude prevalence	24.6	NA	NA	23.7	25.5	3687	POINT (-122.4812038 37.78312187)	6075042601	HLTHOUT	BPHIGH	CrdPrv	High Blood Pressure
CA	California	San Francisco	6075	6075010700	Health Risk Behaviors	Sleeping less than 7 hours among adults aged >=18 years	%	Crude prevalence	38.4	NA	NA	35.6	39.8	5592	POINT (-122.4100564 37.79852065)	6075010700	RISKBEH	SLEEP	CrdPrv	Sleep <7 hours
CA	California	San Francisco	6075	6075017902	Health Outcomes	Diagnosed diabetes among adults aged >=18 years	%	Crude prevalence	7	NA	NA	6.7	7.3	2880	POINT (-122.3699706 37.8192126)	6075017902	HLTHOUT	DIABETES	CrdPrv	Diabetes
CA	California	San Francisco	6075	6075015600	Health Risk Behaviors	Current smoking among adults aged >=18 years	%	Crude prevalence	9.1	NA	NA	7.1	11.2	2728	POINT (-122.4564375 37.77823668)	6075015600	RISKBEH	CSMOKING	CrdPrv	Current Smoking
CA	California	San Francisco	6075	6075012800	Health Outcomes	Arthritis among adults aged >=18 years	%	Crude prevalence	16.2	NA	NA	15.4	17.2	4106	POINT (-122.4417548 37.79781208)	6075012800	HLTHOUT	ARTHRITIS	CrdPrv	Arthritis
CA	California	San Francisco	6075	6075040200	Prevention	Cholesterol screening among adults aged >=18 years	%	Crude prevalence	87.3	NA	NA	87.2	87.4	5191	POINT (-122.4683829 37.78421108)	6075040200	PREVENT	CHOLSCREEN	CrdPrv	Cholesterol Screening
CA	California	San Francisco	6075	6075031000	Prevention	Fecal occult blood test, sigmoidoscopy, or colonoscopy among adults aged 50-75 years	%	Crude prevalence	73.3	NA	NA	71.3	75	3494	POINT (-122.4571944 37.72861683)	6075031000	PREVENT	COLON_SCREEN	CrdPrv	Colorectal Cancer Screening
CA	California	San Francisco	6075	6075047802	Health Outcomes	All teeth lost among adults aged >=65 years	%	Crude prevalence	6.9	NA	NA	4.3	10.3	3656	POINT (-122.4963385 37.77744624)	6075047802	HLTHOUT	TEETHLOST	CrdPrv	All Teeth Lost
CA	California	San Francisco	6075	6075026402	Prevention	Cholesterol screening among adults aged >=18 years	%	Crude prevalence	85.4	NA	NA	84.7	86.1	4118	POINT (-122.4032665 37.71649489)	6075026402	PREVENT	CHOLSCREEN	CrdPrv	Cholesterol Screening
CA	California	San Francisco	6075	6075010500	Prevention	Taking medicine for high blood pressure control among adults aged >=18 years with high blood pressure	%	Crude prevalence	76	NA	NA	74.9	77	2685	POINT (-122.3986929 37.79907519)	6075010500	PREVENT	BPMED	CrdPrv	Taking BP Medication
CA	California	San Francisco	6075	6075015900	Health Outcomes	Coronary heart disease among adults aged >=18 years	%	Crude prevalence	4.4	NA	NA	4.1	4.7	4350	POINT (-122.4293628 37.7833394)	6075015900	HLTHOUT	CHD	CrdPrv	Coronary Heart Disease
CA	California	San Francisco	6075	6075025401	Health Outcomes	All teeth lost among adults aged >=65 years	%	Crude prevalence	6.6	NA	NA	4.3	9.3	3404	POINT (-122.4209576 37.73769863)	6075025401	HLTHOUT	TEETHLOST	CrdPrv	All Teeth Lost
CA	California	San Francisco	6075	6075033100	Health Outcomes	Chronic kidney disease among adults aged >=18 years	%	Crude prevalence	2.6	NA	NA	2.4	2.7	3968	POINT (-122.4872618 37.73220039)	6075033100	HLTHOUT	KIDNEY	CrdPrv	Chronic Kidney Disease
CA	California	San Francisco	6075	6075025200	Health Outcomes	Coronary heart disease among adults aged >=18 years	%	Crude prevalence	3.3	NA	NA	3	3.7	5369	POINT (-122.4142436 37.74371804)	6075025200	HLTHOUT	CHD	CrdPrv	Coronary Heart Disease
CA	California	San Francisco	6075	6075061000	Health Outcomes	Chronic kidney disease among adults aged >=18 years	%	Crude prevalence	2.2	NA	NA	2.1	2.3	3610	POINT (-122.3899376 37.71333739)	6075061000	HLTHOUT	KIDNEY	CrdPrv	Chronic Kidney Disease
CA	California	San Francisco	6075	6075017000	Health Outcomes	Chronic kidney disease among adults aged >=18 years	%	Crude prevalence	1.9	NA	NA	1.8	2	3689	POINT (-122.4395078 37.76490019)	6075017000	HLTHOUT	KIDNEY	CrdPrv	Chronic Kidney Disease
CA	California	San Francisco	6075	6075026403	Health Outcomes	Chronic obstructive pulmonary disease among adults aged >=18 years	%	Crude prevalence	4.8	NA	NA	4.2	5.5	4140	POINT (-122.4069138 37.71121047)	6075026403	HLTHOUT	COPD	CrdPrv	COPD
CA	California	San Francisco	6075	6075011800	Health Outcomes	Stroke among adults aged >=18 years	%	Crude prevalence	4.6	NA	NA	3.8	5.5	1500	POINT (-122.4061897 37.79334276)	6075011800	HLTHOUT	STROKE	CrdPrv	Stroke
CA	California	San Francisco	6075	6075030302	Prevention	Current lack of health insurance among adults aged 18-64 years	%	Crude prevalence	7.4	NA	NA	6.5	8.4	3549	POINT (-122.4716375 37.75195009)	6075030302	PREVENT	ACCESS2	CrdPrv	Health Insurance
CA	California	San Francisco	6075	6075031100	Prevention	Visits to doctor for routine checkup within the past year among adults aged >=18 years	%	Crude prevalence	71.1	NA	NA	70.8	71.5	6193	POINT (-122.4461733 37.72964518)	6075031100	PREVENT	CHECKUP	CrdPrv	Annual Checkup
CA	California	San Francisco	6075	6075032802	Prevention	Mammography use among women aged 50-74 years	%	Crude prevalence	76.3	NA	NA	73.5	78.8	4047	POINT (-122.4814996 37.75240392)	6075032802	PREVENT	MAMMOUSE	CrdPrv	Mammography
CA	California	San Francisco	6075	6075016300	Health Risk Behaviors	Binge drinking among adults aged >=18 years	%	Crude prevalence	25.4	NA	NA	24.7	26	4293	POINT (-122.4295706 37.7760446)	6075016300	RISKBEH	BINGE	CrdPrv	Binge Drinking
CA	California	San Francisco	6075	6075025702	Health Risk Behaviors	Binge drinking among adults aged >=18 years	%	Crude prevalence	14.4	NA	NA	13.9	14.9	4665	POINT (-122.4057712 37.7281537)	6075025702	RISKBEH	BINGE	CrdPrv	Binge Drinking
CA	California	San Francisco	6075	6075032700	Health Outcomes	Depression among adults aged >=18 years	%	Crude prevalence	12.2	NA	NA	11.6	13	6572	POINT (-122.4911462 37.76017801)	6075032700	HLTHOUT	DEPRESSION	CrdPrv	Depression
CA	California	San Francisco	6075	6075020600	Prevention	Cholesterol screening among adults aged >=18 years	%	Crude prevalence	88.4	NA	NA	88.3	88.6	4711	POINT (-122.430375 37.75956643)	6075020600	PREVENT	CHOLSCREEN	CrdPrv	Cholesterol Screening
CA	California	San Francisco	6075	6075015900	Health Outcomes	Diagnosed diabetes among adults aged >=18 years	%	Crude prevalence	8.6	NA	NA	8.3	9	4350	POINT (-122.4293628 37.7833394)	6075015900	HLTHOUT	DIABETES	CrdPrv	Diabetes
CA	California	San Francisco	6075	6075060700	Prevention	Current lack of health insurance among adults aged 18-64 years	%	Crude prevalence	9	NA	NA	7.7	10.7	9083	POINT (-122.3935735 37.77158951)	6075060700	PREVENT	ACCESS2	CrdPrv	Health Insurance
CA	California	San Francisco	6075	6075012301	Health Risk Behaviors	No leisure-time physical activity among adults aged >=18 years	%	Crude prevalence	33.5	NA	NA	30.8	36.2	2734	POINT (-122.4107605 37.78592753)	6075012301	RISKBEH	LPA	CrdPrv	Physical Inactivity
CA	California	San Francisco	6075	6075026100	Health Outcomes	Coronary heart disease among adults aged >=18 years	%	Crude prevalence	4.3	NA	NA	3.9	4.6	6810	POINT (-122.4431814 37.71960187)	6075026100	HLTHOUT	CHD	CrdPrv	Coronary Heart Disease
CA	California	San Francisco	6075	6075023103	Health Outcomes	Diagnosed diabetes among adults aged >=18 years	%	Crude prevalence	15.2	NA	NA	14.4	15.9	3725	POINT (-122.3760695 37.73534357)	6075023103	HLTHOUT	DIABETES	CrdPrv	Diabetes
CA	California	San Francisco	6075	6075021300	Health Outcomes	Stroke among adults aged >=18 years	%	Crude prevalence	1.6	NA	NA	1.5	1.8	2474	POINT (-122.43847 37.74927748)	6075021300	HLTHOUT	STROKE	CrdPrv	Stroke
CA	California	San Francisco	6075	6075030800	Prevention	Older adult women aged >=65 years who are up to date on a core set of clinical preventive services: Flu shot past year, PPV shot ever, Colorectal cancer screening, and Mammogram past 2 years	%	Crude prevalence	33.6	NA	NA	30.8	36.3	5667	POINT (-122.4678727 37.73919478)	6075030800	PREVENT	COREW	CrdPrv	Core preventive services for older women
CA	California	San Francisco	6075	6075012302	Prevention	Visits to dentist or dental clinic among adults aged >=18 years	%	Crude prevalence	64.7	NA	NA	61.8	67.4	3073	POINT (-122.4120964 37.78702654)	6075012302	PREVENT	DENTAL	CrdPrv	Dental Visit
CA	California	San Francisco	6075	6075017802	Prevention	Visits to dentist or dental clinic among adults aged >=18 years	%	Crude prevalence	60	NA	NA	56.3	63	4516	POINT (-122.4087151 37.77606674)	6075017802	PREVENT	DENTAL	CrdPrv	Dental Visit
CA	California	San Francisco	6075	6075042601	Health Outcomes	Obesity among adults aged >=18 years	%	Crude prevalence	14.7	NA	NA	13.9	15.4	3687	POINT (-122.4812038 37.78312187)	6075042601	HLTHOUT	OBESITY	CrdPrv	Obesity
CA	California	San Francisco	6075	6075026302	Health Risk Behaviors	Binge drinking among adults aged >=18 years	%	Crude prevalence	15.7	NA	NA	15.3	16	4992	POINT (-122.4311539 37.71153443)	6075026302	RISKBEH	BINGE	CrdPrv	Binge Drinking
CA	California	San Francisco	6075	6075031201	Prevention	Current lack of health insurance among adults aged 18-64 years	%	Crude prevalence	13.3	NA	NA	11	15.7	6167	POINT (-122.4573562 37.72177016)	6075031201	PREVENT	ACCESS2	CrdPrv	Health Insurance
CA	California	San Francisco	6075	6075025300	Health Risk Behaviors	Sleeping less than 7 hours among adults aged >=18 years	%	Crude prevalence	32.1	NA	NA	30.8	33.7	4362	POINT (-122.420202 37.74368116)	6075025300	RISKBEH	SLEEP	CrdPrv	Sleep <7 hours
CA	California	San Francisco	6075	6075047701	Health Outcomes	Diagnosed diabetes among adults aged >=18 years	%	Crude prevalence	9.5	NA	NA	8.8	10.4	4334	POINT (-122.4840781 37.77824882)	6075047701	HLTHOUT	DIABETES	CrdPrv	Diabetes
CA	California	San Francisco	6075	6075026001	Prevention	Cervical cancer screening among adult women aged 21-65 years	%	Crude prevalence	78.5	NA	NA	75.9	80.9	5863	POINT (-122.4322591 37.72354668)	6075026001	PREVENT	CERVICAL	CrdPrv	Cervical Cancer Screening
CA	California	San Francisco	6075	6075022801	Health Status	Mental health not good for >=14 days among adults aged >=18 years	%	Crude prevalence	12.4	NA	NA	11	13.8	5078	POINT (-122.4125253 37.76073728)	6075022801	HLTHSTAT	MHLTH	CrdPrv	Mental Health
CA	California	San Francisco	6075	6075021800	Health Outcomes	High cholesterol among adults aged >=18 years who have been screened in the past 5 years	%	Crude prevalence	27.8	NA	NA	27.1	28.7	3840	POINT (-122.4290714 37.73796927)	6075021800	HLTHOUT	HIGHCHOL	CrdPrv	High Cholesterol
CA	California	San Francisco	6075	6075022801	Health Risk Behaviors	No leisure-time physical activity among adults aged >=18 years	%	Crude prevalence	19.3	NA	NA	16.9	21.7	5078	POINT (-122.4125253 37.76073728)	6075022801	RISKBEH	LPA	CrdPrv	Physical Inactivity
CA	California	San Francisco	6075	6075013000	Health Outcomes	High blood pressure among adults aged >=18 years	%	Crude prevalence	17.7	NA	NA	17	18.5	4044	POINT (-122.4305055 37.79724987)	6075013000	HLTHOUT	BPHIGH	CrdPrv	High Blood Pressure
CA	California	San Francisco	6075	6075045200	Prevention	Current lack of health insurance among adults aged 18-64 years	%	Crude prevalence	8.4	NA	NA	6.8	10.3	6474	POINT (-122.468011 37.77711816)	6075045200	PREVENT	ACCESS2	CrdPrv	Health Insurance
CA	California	San Francisco	6075	6075021300	Health Risk Behaviors	Binge drinking among adults aged >=18 years	%	Crude prevalence	24.2	NA	NA	23.4	24.9	2474	POINT (-122.43847 37.74927748)	6075021300	RISKBEH	BINGE	CrdPrv	Binge Drinking
CA	California	San Francisco	6075	6075016801	Health Risk Behaviors	No leisure-time physical activity among adults aged >=18 years	%	Crude prevalence	13.7	NA	NA	12.5	15.3	3218	POINT (-122.4290261 37.77134806)	6075016801	RISKBEH	LPA	CrdPrv	Physical Inactivity
CA	California	San Francisco	6075	6075015500	Prevention	Older adult men aged >=65 years who are up to date on a core set of clinical preventive services: Flu shot past year, PPV shot ever, Colorectal cancer screening	%	Crude prevalence	31.6	NA	NA	27.2	36	3622	POINT (-122.4341167 37.78509791)	6075015500	PREVENT	COREM	CrdPrv	Core preventive services for older men
CA	California	San Francisco	6075	6075012602	Health Risk Behaviors	Binge drinking among adults aged >=18 years	%	Crude prevalence	25.5	NA	NA	24.5	26.5	2909	POINT (-122.4333699 37.80553395)	6075012602	RISKBEH	BINGE	CrdPrv	Binge Drinking
CA	California	San Francisco	6075	6075026100	Health Outcomes	Obesity among adults aged >=18 years	%	Crude prevalence	14.2	NA	NA	13.5	14.7	6810	POINT (-122.4431814 37.71960187)	6075026100	HLTHOUT	OBESITY	CrdPrv	Obesity
CA	California	San Francisco	6075	6075060400	Health Risk Behaviors	No leisure-time physical activity among adults aged >=18 years	%	Crude prevalence	16.2	NA	NA	14.7	18.1	1689	POINT (-122.493765 37.71953061)	6075060400	RISKBEH	LPA	CrdPrv	Physical Inactivity
CA	California	San Francisco	6075	6075045100	Health Outcomes	High cholesterol among adults aged >=18 years who have been screened in the past 5 years	%	Crude prevalence	25.8	NA	NA	25.2	26.5	4996	POINT (-122.4613562 37.77758224)	6075045100	HLTHOUT	HIGHCHOL	CrdPrv	High Cholesterol
CA	California	San Francisco	6075	6075021800	Health Outcomes	High blood pressure among adults aged >=18 years	%	Crude prevalence	22.1	NA	NA	21.2	23	3840	POINT (-122.4290714 37.73796927)	6075021800	HLTHOUT	BPHIGH	CrdPrv	High Blood Pressure
CA	California	San Francisco	6075	6075030500	Health Outcomes	All teeth lost among adults aged >=65 years	%	Crude prevalence	7.6	NA	NA	5.3	10.8	3046	POINT (-122.4526326 37.75173463)	6075030500	HLTHOUT	TEETHLOST	CrdPrv	All Teeth Lost
CA	California	San Francisco	6075	6075016801	Health Outcomes	Chronic obstructive pulmonary disease among adults aged >=18 years	%	Crude prevalence	2.7	NA	NA	2.4	3.1	3218	POINT (-122.4290261 37.77134806)	6075016801	HLTHOUT	COPD	CrdPrv	COPD
CA	California	San Francisco	6075	6075015802	Health Outcomes	Current asthma among adults aged >=18 years	%	Crude prevalence	8.3	NA	NA	8	8.7	2965	POINT (-122.438506 37.77808023)	6075015802	HLTHOUT	CASTHMA	CrdPrv	Current Asthma
CA	California	San Francisco	6075	6075060100	Health Risk Behaviors	Current smoking among adults aged >=18 years	%	Crude prevalence	8.2	NA	NA	6.3	11	3235	POINT (-122.4663085 37.79735493)	6075060100	RISKBEH	CSMOKING	CrdPrv	Current Smoking
CA	California	San Francisco	6075	6075026301	Health Status	Fair or poor self-rated health status among adults aged >=18 years	%	Crude prevalence	19.1	NA	NA	17.1	21	4875	POINT (-122.4395463 37.71387135)	6075026301	HLTHSTAT	GHLTH	CrdPrv	General Health
CA	California	San Francisco	6075	6075011300	Health Risk Behaviors	Current smoking among adults aged >=18 years	%	Crude prevalence	14	NA	NA	12.3	15.5	3143	POINT (-122.4093732 37.79473664)	6075011300	RISKBEH	CSMOKING	CrdPrv	Current Smoking
CA	California	San Francisco	6075	6075030202	Prevention	Cholesterol screening among adults aged >=18 years	%	Crude prevalence	86.6	NA	NA	86.3	86.8	4313	POINT (-122.4673281 37.76308855)	6075030202	PREVENT	CHOLSCREEN	CrdPrv	Cholesterol Screening
CA	California	San Francisco	6075	6075030302	Health Outcomes	Diagnosed diabetes among adults aged >=18 years	%	Crude prevalence	8.8	NA	NA	8.4	9.2	3549	POINT (-122.4716375 37.75195009)	6075030302	HLTHOUT	DIABETES	CrdPrv	Diabetes
CA	California	San Francisco	6075	6075023001	Health Outcomes	High cholesterol among adults aged >=18 years who have been screened in the past 5 years	%	Crude prevalence	31.9	NA	NA	31.1	32.8	5216	POINT (-122.4017648 37.73518561)	6075023001	HLTHOUT	HIGHCHOL	CrdPrv	High Cholesterol
CA	California	San Francisco	6075	6075021700	Health Outcomes	Arthritis among adults aged >=18 years	%	Crude prevalence	21	NA	NA	20.2	21.9	3948	POINT (-122.4392695 37.74027595)	6075021700	HLTHOUT	ARTHRITIS	CrdPrv	Arthritis
CA	California	San Francisco	6075	6075022903	Health Outcomes	Arthritis among adults aged >=18 years	%	Crude prevalence	13.4	NA	NA	12.8	14	3384	POINT (-122.4062321 37.75175786)	6075022903	HLTHOUT	ARTHRITIS	CrdPrv	Arthritis
CA	California	San Francisco	6075	6075030202	Health Outcomes	Chronic obstructive pulmonary disease among adults aged >=18 years	%	Crude prevalence	2.4	NA	NA	2	2.8	4313	POINT (-122.4673281 37.76308855)	6075030202	HLTHOUT	COPD	CrdPrv	COPD
CA	California	San Francisco	6075	6075015100	Prevention	Older adult women aged >=65 years who are up to date on a core set of clinical preventive services: Flu shot past year, PPV shot ever, Colorectal cancer screening, and Mammogram past 2 years	%	Crude prevalence	31.4	NA	NA	26	37	2493	POINT (-122.4234022 37.78745689)	6075015100	PREVENT	COREW	CrdPrv	Core preventive services for older women
CA	California	San Francisco	6075	6075020401	Health Outcomes	Chronic obstructive pulmonary disease among adults aged >=18 years	%	Crude prevalence	3.1	NA	NA	2.5	3.7	2846	POINT (-122.4434806 37.75952014)	6075020401	HLTHOUT	COPD	CrdPrv	COPD
CA	California	San Francisco	6075	6075030201	Health Outcomes	Current asthma among adults aged >=18 years	%	Crude prevalence	7.5	NA	NA	7.1	7.9	3928	POINT (-122.4737785 37.76282209)	6075030201	HLTHOUT	CASTHMA	CrdPrv	Current Asthma
CA	California	San Francisco	6075	6075023400	Health Status	Mental health not good for >=14 days among adults aged >=18 years	%	Crude prevalence	15.1	NA	NA	14	16.1	3660	POINT (-122.3900862 37.72160094)	6075023400	HLTHSTAT	MHLTH	CrdPrv	Mental Health
CA	California	San Francisco	6075	6075026402	Health Status	Mental health not good for >=14 days among adults aged >=18 years	%	Crude prevalence	11.4	NA	NA	10.6	12.2	4118	POINT (-122.4032665 37.71649489)	6075026402	HLTHSTAT	MHLTH	CrdPrv	Mental Health
CA	California	San Francisco	6075	6075031201	Health Outcomes	Stroke among adults aged >=18 years	%	Crude prevalence	2.7	NA	NA	2.4	2.9	6167	POINT (-122.4573562 37.72177016)	6075031201	HLTHOUT	STROKE	CrdPrv	Stroke
CA	California	San Francisco	6075	6075020300	Prevention	Mammography use among women aged 50-74 years	%	Crude prevalence	80	NA	NA	77.3	82.1	3034	POINT (-122.4294463 37.76494435)	6075020300	PREVENT	MAMMOUSE	CrdPrv	Mammography
CA	California	San Francisco	6075	6075025702	Health Outcomes	High cholesterol among adults aged >=18 years who have been screened in the past 5 years	%	Crude prevalence	31.8	NA	NA	30.8	32.7	4665	POINT (-122.4057712 37.7281537)	6075025702	HLTHOUT	HIGHCHOL	CrdPrv	High Cholesterol
CA	California	San Francisco	6075	6075060100	Health Outcomes	High blood pressure among adults aged >=18 years	%	Crude prevalence	13.5	NA	NA	12.8	14.4	3235	POINT (-122.4663085 37.79735493)	6075060100	HLTHOUT	BPHIGH	CrdPrv	High Blood Pressure
CA	California	San Francisco	6075	6075032602	Health Risk Behaviors	Current smoking among adults aged >=18 years	%	Crude prevalence	9	NA	NA	7.4	10.8	4316	POINT (-122.4825971 37.75888809)	6075032602	RISKBEH	CSMOKING	CrdPrv	Current Smoking
CA	California	San Francisco	6075	6075026303	Prevention	Taking medicine for high blood pressure control among adults aged >=18 years with high blood pressure	%	Crude prevalence	73.6	NA	NA	72.5	74.6	4551	POINT (-122.4434398 37.70967469)	6075026303	PREVENT	BPMED	CrdPrv	Taking BP Medication
CA	California	San Francisco	6075	6075026003	Prevention	Cervical cancer screening among adult women aged 21-65 years	%	Crude prevalence	80.2	NA	NA	78	82.5	4908	POINT (-122.4288031 37.71963212)	6075026003	PREVENT	CERVICAL	CrdPrv	Cervical Cancer Screening
CA	California	San Francisco	6075	6075026004	Health Outcomes	Current asthma among adults aged >=18 years	%	Crude prevalence	7.4	NA	NA	7.1	7.8	4315	POINT (-122.4357187 37.71789146)	6075026004	HLTHOUT	CASTHMA	CrdPrv	Current Asthma
CA	California	San Francisco	6075	6075042800	Health Outcomes	Current asthma among adults aged >=18 years	%	Crude prevalence	7.2	NA	NA	7	7.6	2376	POINT (-122.4867719 37.78667866)	6075042800	HLTHOUT	CASTHMA	CrdPrv	Current Asthma
CA	California	San Francisco	6075	6075032902	Health Risk Behaviors	Binge drinking among adults aged >=18 years	%	Crude prevalence	14.3	NA	NA	14	14.7	3831	POINT (-122.4906475 37.75268781)	6075032902	RISKBEH	BINGE	CrdPrv	Binge Drinking
CA	California	San Francisco	6075	6075013500	Health Outcomes	Current asthma among adults aged >=18 years	%	Crude prevalence	8	NA	NA	7.6	8.5	2556	POINT (-122.4325594 37.79090504)	6075013500	HLTHOUT	CASTHMA	CrdPrv	Current Asthma
CA	California	San Francisco	6075	6075035202	Prevention	Cholesterol screening among adults aged >=18 years	%	Crude prevalence	84.3	NA	NA	84	84.6	4322	POINT (-122.5061469 37.76140402)	6075035202	PREVENT	CHOLSCREEN	CrdPrv	Cholesterol Screening
CA	California	San Francisco	6075	6075022704	Health Status	Physical health not good for >=14 days among adults aged >=18 years	%	Crude prevalence	7	NA	NA	6.3	7.9	3122	POINT (-122.4019873 37.76096462)	6075022704	HLTHSTAT	PHLTH	CrdPrv	Physical Health
CA	California	San Francisco	6075	6075016900	Prevention	Older adult women aged >=65 years who are up to date on a core set of clinical preventive services: Flu shot past year, PPV shot ever, Colorectal cancer screening, and Mammogram past 2 years	%	Crude prevalence	33.2	NA	NA	30	36.6	2924	POINT (-122.4324416 37.76711186)	6075016900	PREVENT	COREW	CrdPrv	Core preventive services for older women
CA	California	San Francisco	6075	6075980600	Prevention	Older adult men aged >=65 years who are up to date on a core set of clinical preventive services: Flu shot past year, PPV shot ever, Colorectal cancer screening	%	Crude prevalence	27.2	NA	NA	22.4	32.1	467	POINT (-122.3683241 37.72471535)	6075980600	PREVENT	COREM	CrdPrv	Core preventive services for older men
CA	California	San Francisco	6075	6075047600	Health Outcomes	Cancer (excluding skin cancer) among adults aged >=18 years	%	Crude prevalence	5.7	NA	NA	5.5	5.8	5137	POINT (-122.4755574 37.7767598)	6075047600	HLTHOUT	CANCER	CrdPrv	Cancer (except skin)
CA	California	San Francisco	6075	6075011700	Prevention	Older adult men aged >=65 years who are up to date on a core set of clinical preventive services: Flu shot past year, PPV shot ever, Colorectal cancer screening	%	Crude prevalence	28.7	NA	NA	25.3	32.3	1783	POINT (-122.4035143 37.79045272)	6075011700	PREVENT	COREM	CrdPrv	Core preventive services for older men
CA	California	San Francisco	6075	6075021500	Health Outcomes	Chronic kidney disease among adults aged >=18 years	%	Crude prevalence	1.7	NA	NA	1.7	1.8	5096	POINT (-122.426706 37.7450603)	6075021500	HLTHOUT	KIDNEY	CrdPrv	Chronic Kidney Disease
CA	California	San Francisco	6075	6075016801	Health Risk Behaviors	Binge drinking among adults aged >=18 years	%	Crude prevalence	27	NA	NA	26.2	27.8	3218	POINT (-122.4290261 37.77134806)	6075016801	RISKBEH	BINGE	CrdPrv	Binge Drinking
CA	California	San Francisco	6075	6075011200	Prevention	Older adult women aged >=65 years who are up to date on a core set of clinical preventive services: Flu shot past year, PPV shot ever, Colorectal cancer screening, and Mammogram past 2 years	%	Crude prevalence	32.1	NA	NA	28.3	35.5	3286	POINT (-122.4127434 37.79297474)	6075011200	PREVENT	COREW	CrdPrv	Core preventive services for older women
CA	California	San Francisco	6075	6075021100	Health Risk Behaviors	Binge drinking among adults aged >=18 years	%	Crude prevalence	24.5	NA	NA	23.6	25.3	3853	POINT (-122.4298374 37.75397219)	6075021100	RISKBEH	BINGE	CrdPrv	Binge Drinking
CA	California	San Francisco	6075	6075025600	Health Outcomes	Obesity among adults aged >=18 years	%	Crude prevalence	14.9	NA	NA	14.5	15.3	5618	POINT (-122.4224226 37.72873104)	6075025600	HLTHOUT	OBESITY	CrdPrv	Obesity
CA	California	San Francisco	6075	6075016000	Health Outcomes	High blood pressure among adults aged >=18 years	%	Crude prevalence	28	NA	NA	27.3	28.7	2465	POINT (-122.4225 37.78233455)	6075016000	HLTHOUT	BPHIGH	CrdPrv	High Blood Pressure
CA	California	San Francisco	6075	6075025702	Prevention	Visits to doctor for routine checkup within the past year among adults aged >=18 years	%	Crude prevalence	70.6	NA	NA	69.6	71.5	4665	POINT (-122.4057712 37.7281537)	6075025702	PREVENT	CHECKUP	CrdPrv	Annual Checkup
CA	California	San Francisco	6075	6075010800	Prevention	Mammography use among women aged 50-74 years	%	Crude prevalence	76	NA	NA	73.3	78.5	4578	POINT (-122.4143071 37.79649471)	6075010800	PREVENT	MAMMOUSE	CrdPrv	Mammography
CA	California	San Francisco	6075	6075023103	Health Outcomes	Current asthma among adults aged >=18 years	%	Crude prevalence	14.2	NA	NA	13.4	15.1	3725	POINT (-122.3760695 37.73534357)	6075023103	HLTHOUT	CASTHMA	CrdPrv	Current Asthma
CA	California	San Francisco	6075	6075012502	Health Outcomes	Coronary heart disease among adults aged >=18 years	%	Crude prevalence	10.8	NA	NA	10	11.7	3821	POINT (-122.4126066 37.7839418)	6075012502	HLTHOUT	CHD	CrdPrv	Coronary Heart Disease
CA	California	San Francisco	6075	6075016300	Health Outcomes	Chronic obstructive pulmonary disease among adults aged >=18 years	%	Crude prevalence	2.5	NA	NA	2.2	2.9	4293	POINT (-122.4295706 37.7760446)	6075016300	HLTHOUT	COPD	CrdPrv	COPD
CA	California	San Francisco	6075	6075032801	Health Outcomes	Chronic kidney disease among adults aged >=18 years	%	Crude prevalence	2.4	NA	NA	2.3	2.6	4238	POINT (-122.4804275 37.74603208)	6075032801	HLTHOUT	KIDNEY	CrdPrv	Chronic Kidney Disease
CA	California	San Francisco	6075	6075035300	Health Risk Behaviors	No leisure-time physical activity among adults aged >=18 years	%	Crude prevalence	21.8	NA	NA	19.3	24.5	7226	POINT (-122.4977954 37.74253502)	6075035300	RISKBEH	LPA	CrdPrv	Physical Inactivity
CA	California	San Francisco	6075	6075061100	Health Outcomes	Diagnosed diabetes among adults aged >=18 years	%	Crude prevalence	25.9	NA	NA	24.6	27.1	4307	POINT (-122.4040776 37.79560341)	6075061100	HLTHOUT	DIABETES	CrdPrv	Diabetes
CA	California	San Francisco	6075	6075017601	Health Outcomes	Diagnosed diabetes among adults aged >=18 years	%	Crude prevalence	10.5	NA	NA	9.8	11.1	7630	POINT (-122.4107073 37.77944763)	6075017601	HLTHOUT	DIABETES	CrdPrv	Diabetes
CA	California	San Francisco	6075	6075021500	Prevention	Taking medicine for high blood pressure control among adults aged >=18 years with high blood pressure	%	Crude prevalence	62.4	NA	NA	61.4	63.4	5096	POINT (-122.426706 37.7450603)	6075021500	PREVENT	BPMED	CrdPrv	Taking BP Medication
CA	California	San Francisco	6075	6075047702	Prevention	Visits to dentist or dental clinic among adults aged >=18 years	%	Crude prevalence	67	NA	NA	63.2	70.3	3824	POINT (-122.4838042 37.77444438)	6075047702	PREVENT	DENTAL	CrdPrv	Dental Visit
CA	California	San Francisco	6075	6075031100	Health Risk Behaviors	Current smoking among adults aged >=18 years	%	Crude prevalence	8.2	NA	NA	7.5	9	6193	POINT (-122.4461733 37.72964518)	6075031100	RISKBEH	CSMOKING	CrdPrv	Current Smoking
CA	California	San Francisco	6075	6075016700	Prevention	Fecal occult blood test, sigmoidoscopy, or colonoscopy among adults aged 50-75 years	%	Crude prevalence	73.3	NA	NA	70.2	75.6	4652	POINT (-122.4377389 37.77036346)	6075016700	PREVENT	COLON_SCREEN	CrdPrv	Colorectal Cancer Screening
CA	California	San Francisco	6075	6075030400	Prevention	Cervical cancer screening among adult women aged 21-65 years	%	Crude prevalence	83.8	NA	NA	82.5	85.1	5106	POINT (-122.4675353 37.74695416)	6075030400	PREVENT	CERVICAL	CrdPrv	Cervical Cancer Screening
CA	California	San Francisco	6075	6075013400	Health Outcomes	Obesity among adults aged >=18 years	%	Crude prevalence	15	NA	NA	14.2	15.9	3599	POINT (-122.4408017 37.78985851)	6075013400	HLTHOUT	OBESITY	CrdPrv	Obesity
CA	California	San Francisco	6075	6075025800	Prevention	Cervical cancer screening among adult women aged 21-65 years	%	Crude prevalence	77.8	NA	NA	74.6	80.7	1960	POINT (-122.4020132 37.72163385)	6075025800	PREVENT	CERVICAL	CrdPrv	Cervical Cancer Screening
CA	California	San Francisco	6075	6075012502	Health Outcomes	High cholesterol among adults aged >=18 years who have been screened in the past 5 years	%	Crude prevalence	38.4	NA	NA	37.5	39.2	3821	POINT (-122.4126066 37.7839418)	6075012502	HLTHOUT	HIGHCHOL	CrdPrv	High Cholesterol
CA	California	San Francisco	6075	6075010900	Prevention	Cholesterol screening among adults aged >=18 years	%	Crude prevalence	86.3	NA	NA	86.1	86.6	4320	POINT (-122.4205605 37.79804292)	6075010900	PREVENT	CHOLSCREEN	CrdPrv	Cholesterol Screening
CA	California	San Francisco	6075	6075020402	Prevention	Older adult women aged >=65 years who are up to date on a core set of clinical preventive services: Flu shot past year, PPV shot ever, Colorectal cancer screening, and Mammogram past 2 years	%	Crude prevalence	35.4	NA	NA	31.9	38.8	3997	POINT (-122.4444103 37.75284243)	6075020402	PREVENT	COREW	CrdPrv	Core preventive services for older women
CA	California	San Francisco	6075	6075980900	Health Risk Behaviors	Current smoking among adults aged >=18 years	%	Crude prevalence	12.2	NA	NA	9.7	15.2	350	POINT (-122.3897899 37.74545483)	6075980900	RISKBEH	CSMOKING	CrdPrv	Current Smoking
CA	California	San Francisco	6075	6075012501	Prevention	Fecal occult blood test, sigmoidoscopy, or colonoscopy among adults aged 50-75 years	%	Crude prevalence	57.5	NA	NA	53.9	61.1	5335	POINT (-122.4109991 37.78302071)	6075012501	PREVENT	COLON_SCREEN	CrdPrv	Colorectal Cancer Screening
CA	California	San Francisco	6075	6075030301	Prevention	Older adult women aged >=65 years who are up to date on a core set of clinical preventive services: Flu shot past year, PPV shot ever, Colorectal cancer screening, and Mammogram past 2 years	%	Crude prevalence	32.6	NA	NA	27.9	37.1	5658	POINT (-122.4692343 37.7569416)	6075030301	PREVENT	COREW	CrdPrv	Core preventive services for older women
CA	California	San Francisco	6075	6075031400	Health Outcomes	High blood pressure among adults aged >=18 years	%	Crude prevalence	27.4	NA	NA	26.4	28.2	6676	POINT (-122.4571481 37.71472541)	6075031400	HLTHOUT	BPHIGH	CrdPrv	High Blood Pressure
CA	California	San Francisco	6075	6075021300	Health Status	Fair or poor self-rated health status among adults aged >=18 years	%	Crude prevalence	7.9	NA	NA	7.1	9	2474	POINT (-122.43847 37.74927748)	6075021300	HLTHSTAT	GHLTH	CrdPrv	General Health
CA	California	San Francisco	6075	6075025402	Health Risk Behaviors	Sleeping less than 7 hours among adults aged >=18 years	%	Crude prevalence	32.9	NA	NA	32	34	2912	POINT (-122.4128103 37.73689351)	6075025402	RISKBEH	SLEEP	CrdPrv	Sleep <7 hours
CA	California	San Francisco	6075	6075015500	Health Outcomes	Coronary heart disease among adults aged >=18 years	%	Crude prevalence	6.1	NA	NA	5.5	6.9	3622	POINT (-122.4341167 37.78509791)	6075015500	HLTHOUT	CHD	CrdPrv	Coronary Heart Disease
CA	California	San Francisco	6075	6075020500	Health Outcomes	Obesity among adults aged >=18 years	%	Crude prevalence	16.8	NA	NA	15.7	17.9	2583	POINT (-122.4370355 37.75912655)	6075020500	HLTHOUT	OBESITY	CrdPrv	Obesity
CA	California	San Francisco	6075	6075010900	Health Outcomes	Coronary heart disease among adults aged >=18 years	%	Crude prevalence	3.4	NA	NA	3.1	3.8	4320	POINT (-122.4205605 37.79804292)	6075010900	HLTHOUT	CHD	CrdPrv	Coronary Heart Disease
CA	California	San Francisco	6075	6075016400	Health Outcomes	Diagnosed diabetes among adults aged >=18 years	%	Crude prevalence	4.7	NA	NA	4.4	5	3778	POINT (-122.4369824 37.77510524)	6075016400	HLTHOUT	DIABETES	CrdPrv	Diabetes
CA	California	San Francisco	6075	6075980600	Health Status	Mental health not good for >=14 days among adults aged >=18 years	%	Crude prevalence	12.5	NA	NA	11.4	13.6	467	POINT (-122.3683241 37.72471535)	6075980600	HLTHSTAT	MHLTH	CrdPrv	Mental Health
CA	California	San Francisco	6075	6075016801	Health Risk Behaviors	Sleeping less than 7 hours among adults aged >=18 years	%	Crude prevalence	32.5	NA	NA	31.1	33.9	3218	POINT (-122.4290261 37.77134806)	6075016801	RISKBEH	SLEEP	CrdPrv	Sleep <7 hours
CA	California	San Francisco	6075	6075025800	Health Risk Behaviors	No leisure-time physical activity among adults aged >=18 years	%	Crude prevalence	25.7	NA	NA	23.2	28.4	1960	POINT (-122.4020132 37.72163385)	6075025800	RISKBEH	LPA	CrdPrv	Physical Inactivity
CA	California	San Francisco	6075	6075010400	Health Risk Behaviors	Binge drinking among adults aged >=18 years	%	Crude prevalence	21.5	NA	NA	20.9	22.2	4545	POINT (-122.4075907 37.80228574)	6075010400	RISKBEH	BINGE	CrdPrv	Binge Drinking
CA	California	San Francisco	6075	6075032802	Health Outcomes	Current asthma among adults aged >=18 years	%	Crude prevalence	6.6	NA	NA	6.4	6.9	4047	POINT (-122.4814996 37.75240392)	6075032802	HLTHOUT	CASTHMA	CrdPrv	Current Asthma
CA	California	San Francisco	6075	6075018000	Prevention	Older adult men aged >=65 years who are up to date on a core set of clinical preventive services: Flu shot past year, PPV shot ever, Colorectal cancer screening	%	Crude prevalence	29	NA	NA	24.8	33	4221	POINT (-122.4022974 37.77533348)	6075018000	PREVENT	COREM	CrdPrv	Core preventive services for older men
CA	California	San Francisco	6075	6075017000	Prevention	Visits to dentist or dental clinic among adults aged >=18 years	%	Crude prevalence	79.7	NA	NA	77.3	81.4	3689	POINT (-122.4395078 37.76490019)	6075017000	PREVENT	DENTAL	CrdPrv	Dental Visit
CA	California	San Francisco	6075	6075020200	Health Outcomes	Obesity among adults aged >=18 years	%	Crude prevalence	18.2	NA	NA	17.4	19	6269	POINT (-122.4242031 37.76710694)	6075020200	HLTHOUT	OBESITY	CrdPrv	Obesity
CA	California	San Francisco	6075	6075061500	Prevention	Fecal occult blood test, sigmoidoscopy, or colonoscopy among adults aged 50-75 years	%	Crude prevalence	72.8	NA	NA	70.9	74.3	11502	POINT (-122.3942147 37.7868572)	6075061500	PREVENT	COLON_SCREEN	CrdPrv	Colorectal Cancer Screening
CA	California	San Francisco	6075	6075047701	Prevention	Cervical cancer screening among adult women aged 21-65 years	%	Crude prevalence	80.8	NA	NA	78	83.1	4334	POINT (-122.4840781 37.77824882)	6075047701	PREVENT	CERVICAL	CrdPrv	Cervical Cancer Screening
CA	California	San Francisco	6075	6075023001	Health Outcomes	Diagnosed diabetes among adults aged >=18 years	%	Crude prevalence	14	NA	NA	13.2	14.8	5216	POINT (-122.4017648 37.73518561)	6075023001	HLTHOUT	DIABETES	CrdPrv	Diabetes
CA	California	San Francisco	6075	6075021400	Health Status	Fair or poor self-rated health status among adults aged >=18 years	%	Crude prevalence	8.8	NA	NA	7.8	10.3	3264	POINT (-122.4294404 37.74957486)	6075021400	HLTHSTAT	GHLTH	CrdPrv	General Health
CA	California	San Francisco	6075	6075035201	Health Outcomes	Stroke among adults aged >=18 years	%	Crude prevalence	2.6	NA	NA	2.4	2.8	5300	POINT (-122.507087 37.75498536)	6075035201	HLTHOUT	STROKE	CrdPrv	Stroke
CA	California	San Francisco	6075	6075030101	Health Outcomes	Obesity among adults aged >=18 years	%	Crude prevalence	15	NA	NA	14.4	15.8	4233	POINT (-122.4597484 37.76423671)	6075030101	HLTHOUT	OBESITY	CrdPrv	Obesity
CA	California	San Francisco	6075	6075012602	Health Outcomes	All teeth lost among adults aged >=65 years	%	Crude prevalence	3.9	NA	NA	2.8	6.3	2909	POINT (-122.4333699 37.80553395)	6075012602	HLTHOUT	TEETHLOST	CrdPrv	All Teeth Lost
CA	California	San Francisco	6075	6075015801	Prevention	Older adult men aged >=65 years who are up to date on a core set of clinical preventive services: Flu shot past year, PPV shot ever, Colorectal cancer screening	%	Crude prevalence	30	NA	NA	26.2	33.6	3594	POINT (-122.4373587 37.78129392)	6075015801	PREVENT	COREM	CrdPrv	Core preventive services for older men
CA	California	San Francisco	6075	6075042601	Health Outcomes	Coronary heart disease among adults aged >=18 years	%	Crude prevalence	3.9	NA	NA	3.6	4.3	3687	POINT (-122.4812038 37.78312187)	6075042601	HLTHOUT	CHD	CrdPrv	Coronary Heart Disease
CA	California	San Francisco	6075	6075010900	Health Outcomes	Obesity among adults aged >=18 years	%	Crude prevalence	14.8	NA	NA	13.9	15.8	4320	POINT (-122.4205605 37.79804292)	6075010900	HLTHOUT	OBESITY	CrdPrv	Obesity
CA	California	San Francisco	6075	6075015100	Prevention	Taking medicine for high blood pressure control among adults aged >=18 years with high blood pressure	%	Crude prevalence	75.9	NA	NA	74.5	77.2	2493	POINT (-122.4234022 37.78745689)	6075015100	PREVENT	BPMED	CrdPrv	Taking BP Medication
CA	California	San Francisco	6075	6075012502	Health Risk Behaviors	Current smoking among adults aged >=18 years	%	Crude prevalence	18.8	NA	NA	17	20.5	3821	POINT (-122.4126066 37.7839418)	6075012502	RISKBEH	CSMOKING	CrdPrv	Current Smoking
CA	California	San Francisco	6075	6075015802	Health Outcomes	Depression among adults aged >=18 years	%	Crude prevalence	17.1	NA	NA	16.3	18	2965	POINT (-122.438506 37.77808023)	6075015802	HLTHOUT	DEPRESSION	CrdPrv	Depression
CA	California	San Francisco	6075	6075026302	Health Outcomes	Depression among adults aged >=18 years	%	Crude prevalence	12.6	NA	NA	12.2	13.1	4992	POINT (-122.4311539 37.71153443)	6075026302	HLTHOUT	DEPRESSION	CrdPrv	Depression
CA	California	San Francisco	6075	6075022802	Prevention	Older adult men aged >=65 years who are up to date on a core set of clinical preventive services: Flu shot past year, PPV shot ever, Colorectal cancer screening	%	Crude prevalence	27.7	NA	NA	23.6	32.2	2099	POINT (-122.4062643 37.75891419)	6075022802	PREVENT	COREM	CrdPrv	Core preventive services for older men
CA	California	San Francisco	6075	6075012402	Health Outcomes	High blood pressure among adults aged >=18 years	%	Crude prevalence	25.4	NA	NA	24.8	26.1	3974	POINT (-122.4177581 37.78011098)	6075012402	HLTHOUT	BPHIGH	CrdPrv	High Blood Pressure
CA	California	San Francisco	6075	6075030201	Health Outcomes	Coronary heart disease among adults aged >=18 years	%	Crude prevalence	3.1	NA	NA	2.9	3.4	3928	POINT (-122.4737785 37.76282209)	6075030201	HLTHOUT	CHD	CrdPrv	Coronary Heart Disease
CA	California	San Francisco	6075	6075017102	Health Outcomes	Arthritis among adults aged >=18 years	%	Crude prevalence	14.4	NA	NA	13.7	15.2	3451	POINT (-122.4504771 37.76543888)	6075017102	HLTHOUT	ARTHRITIS	CrdPrv	Arthritis
CA	California	San Francisco	6075	6075023300	Prevention	Visits to doctor for routine checkup within the past year among adults aged >=18 years	%	Crude prevalence	70.4	NA	NA	69.4	71.4	2624	POINT (-122.3977843 37.72542929)	6075023300	PREVENT	CHECKUP	CrdPrv	Annual Checkup
CA	California	San Francisco	6075	6075017801	Health Outcomes	Arthritis among adults aged >=18 years	%	Crude prevalence	31.9	NA	NA	30	33.7	3499	POINT (-122.4011735 37.78202361)	6075017801	HLTHOUT	ARTHRITIS	CrdPrv	Arthritis
CA	California	San Francisco	6075	6075025402	Health Outcomes	Chronic kidney disease among adults aged >=18 years	%	Crude prevalence	2.4	NA	NA	2.3	2.5	2912	POINT (-122.4128103 37.73689351)	6075025402	HLTHOUT	KIDNEY	CrdPrv	Chronic Kidney Disease
CA	California	San Francisco	6075	6075060502	Prevention	Fecal occult blood test, sigmoidoscopy, or colonoscopy among adults aged 50-75 years	%	Crude prevalence	53.1	NA	NA	49.8	56.2	3216	POINT (-122.4200853 37.71103267)	6075060502	PREVENT	COLON_SCREEN	CrdPrv	Colorectal Cancer Screening
CA	California	San Francisco	6075	6075031202	Health Risk Behaviors	Current smoking among adults aged >=18 years	%	Crude prevalence	11.6	NA	NA	10	13.2	3137	POINT (-122.4523889 37.71934378)	6075031202	RISKBEH	CSMOKING	CrdPrv	Current Smoking
CA	California	San Francisco	6075	6075032602	Health Outcomes	High cholesterol among adults aged >=18 years who have been screened in the past 5 years	%	Crude prevalence	30.9	NA	NA	30.1	31.8	4316	POINT (-122.4825971 37.75888809)	6075032602	HLTHOUT	HIGHCHOL	CrdPrv	High Cholesterol
CA	California	San Francisco	6075	6075031201	Prevention	Older adult men aged >=65 years who are up to date on a core set of clinical preventive services: Flu shot past year, PPV shot ever, Colorectal cancer screening	%	Crude prevalence	29.3	NA	NA	24.3	34.7	6167	POINT (-122.4573562 37.72177016)	6075031201	PREVENT	COREM	CrdPrv	Core preventive services for older men
CA	California	San Francisco	6075	6075023200	Prevention	Cervical cancer screening among adult women aged 21-65 years	%	Crude prevalence	83.1	NA	NA	81.4	85	4582	POINT (-122.3861627 37.72776304)	6075023200	PREVENT	CERVICAL	CrdPrv	Cervical Cancer Screening
CA	California	San Francisco	6075	6075980900	Health Outcomes	Cancer (excluding skin cancer) among adults aged >=18 years	%	Crude prevalence	3.8	NA	NA	3.7	4	350	POINT (-122.3897899 37.74545483)	6075980900	HLTHOUT	CANCER	CrdPrv	Cancer (except skin)
CA	California	San Francisco	6075	6075010300	Prevention	Cervical cancer screening among adult women aged 21-65 years	%	Crude prevalence	85	NA	NA	82.5	86.7	3852	POINT (-122.4156988 37.80163144)	6075010300	PREVENT	CERVICAL	CrdPrv	Cervical Cancer Screening
CA	California	San Francisco	6075	6075017700	Prevention	Older adult women aged >=65 years who are up to date on a core set of clinical preventive services: Flu shot past year, PPV shot ever, Colorectal cancer screening, and Mammogram past 2 years	%	Crude prevalence	30.8	NA	NA	26.8	34.9	2128	POINT (-122.4124937 37.76804375)	6075017700	PREVENT	COREW	CrdPrv	Core preventive services for older women
CA	California	San Francisco	6075	6075022803	Health Risk Behaviors	Current smoking among adults aged >=18 years	%	Crude prevalence	10.4	NA	NA	8.4	12.5	4595	POINT (-122.4121134 37.75583632)	6075022803	RISKBEH	CSMOKING	CrdPrv	Current Smoking
CA	California	San Francisco	6075	6075011000	Prevention	Visits to doctor for routine checkup within the past year among adults aged >=18 years	%	Crude prevalence	68.7	NA	NA	67.6	69.8	4827	POINT (-122.4198114 37.79439047)	6075011000	PREVENT	CHECKUP	CrdPrv	Annual Checkup
CA	California	San Francisco	6075	6075016700	Health Outcomes	Depression among adults aged >=18 years	%	Crude prevalence	17.1	NA	NA	16.1	18.5	4652	POINT (-122.4377389 37.77036346)	6075016700	HLTHOUT	DEPRESSION	CrdPrv	Depression
CA	California	San Francisco	6075	6075026402	Health Outcomes	All teeth lost among adults aged >=65 years	%	Crude prevalence	10.5	NA	NA	8.1	13.2	4118	POINT (-122.4032665 37.71649489)	6075026402	HLTHOUT	TEETHLOST	CrdPrv	All Teeth Lost
CA	California	San Francisco	6075	6075032901	Prevention	Cervical cancer screening among adult women aged 21-65 years	%	Crude prevalence	79.7	NA	NA	76.5	82.5	5021	POINT (-122.4901204 37.74616392)	6075032901	PREVENT	CERVICAL	CrdPrv	Cervical Cancer Screening
CA	California	San Francisco	6075	6075020600	Health Risk Behaviors	Sleeping less than 7 hours among adults aged >=18 years	%	Crude prevalence	30.7	NA	NA	29.5	32.6	4711	POINT (-122.430375 37.75956643)	6075020600	RISKBEH	SLEEP	CrdPrv	Sleep <7 hours
CA	California	San Francisco	6075	6075032801	Health Outcomes	Coronary heart disease among adults aged >=18 years	%	Crude prevalence	4.5	NA	NA	4	5.1	4238	POINT (-122.4804275 37.74603208)	6075032801	HLTHOUT	CHD	CrdPrv	Coronary Heart Disease
CA	California	San Francisco	6075	6075011902	Health Status	Fair or poor self-rated health status among adults aged >=18 years	%	Crude prevalence	9.5	NA	NA	8.4	11.1	2598	POINT (-122.4098563 37.79100258)	6075011902	HLTHSTAT	GHLTH	CrdPrv	General Health
CA	California	San Francisco	6075	6075035201	Health Outcomes	Arthritis among adults aged >=18 years	%	Crude prevalence	17.7	NA	NA	17	18.4	5300	POINT (-122.507087 37.75498536)	6075035201	HLTHOUT	ARTHRITIS	CrdPrv	Arthritis
CA	California	San Francisco	6075	6075013300	Prevention	Mammography use among women aged 50-74 years	%	Crude prevalence	77.7	NA	NA	74.4	80.4	4232	POINT (-122.4524567 37.78873195)	6075013300	PREVENT	MAMMOUSE	CrdPrv	Mammography
CA	California	San Francisco	6075	6075033201	Health Status	Fair or poor self-rated health status among adults aged >=18 years	%	Crude prevalence	16.4	NA	NA	14.5	18	3683	POINT (-122.479694 37.72628177)	6075033201	HLTHSTAT	GHLTH	CrdPrv	General Health
CA	California	San Francisco	6075	6075025701	Prevention	Current lack of health insurance among adults aged 18-64 years	%	Crude prevalence	14.2	NA	NA	11.9	16.7	4788	POINT (-122.4120679 37.73159983)	6075025701	PREVENT	ACCESS2	CrdPrv	Health Insurance
CA	California	San Francisco	6075	6075021200	Health Risk Behaviors	Sleeping less than 7 hours among adults aged >=18 years	%	Crude prevalence	29	NA	NA	27.9	30.5	2779	POINT (-122.4381147 37.7531833)	6075021200	RISKBEH	SLEEP	CrdPrv	Sleep <7 hours
CA	California	San Francisco	6075	6075022600	Health Risk Behaviors	No leisure-time physical activity among adults aged >=18 years	%	Crude prevalence	11	NA	NA	10	12.5	1534	POINT (-122.3873214 37.75954173)	6075022600	RISKBEH	LPA	CrdPrv	Physical Inactivity
CA	California	San Francisco	6075	6075060100	Health Outcomes	Coronary heart disease among adults aged >=18 years	%	Crude prevalence	1.6	NA	NA	1.4	1.7	3235	POINT (-122.4663085 37.79735493)	6075060100	HLTHOUT	CHD	CrdPrv	Coronary Heart Disease
CA	California	San Francisco	6075	6075033100	Health Risk Behaviors	Binge drinking among adults aged >=18 years	%	Crude prevalence	15	NA	NA	14.6	15.4	3968	POINT (-122.4872618 37.73220039)	6075033100	RISKBEH	BINGE	CrdPrv	Binge Drinking
CA	California	San Francisco	6075	6075023001	Health Outcomes	Cancer (excluding skin cancer) among adults aged >=18 years	%	Crude prevalence	5	NA	NA	4.9	5.2	5216	POINT (-122.4017648 37.73518561)	6075023001	HLTHOUT	CANCER	CrdPrv	Cancer (except skin)
CA	California	San Francisco	6075	6075032700	Prevention	Current lack of health insurance among adults aged 18-64 years	%	Crude prevalence	8.2	NA	NA	6.5	10	6572	POINT (-122.4911462 37.76017801)	6075032700	PREVENT	ACCESS2	CrdPrv	Health Insurance
CA	California	San Francisco	6075	6075020100	Health Risk Behaviors	Current smoking among adults aged >=18 years	%	Crude prevalence	11.8	NA	NA	10.2	13.5	6172	POINT (-122.4200111 37.76861508)	6075020100	RISKBEH	CSMOKING	CrdPrv	Current Smoking
CA	California	San Francisco	6075	6075030202	Health Outcomes	Coronary heart disease among adults aged >=18 years	%	Crude prevalence	2.5	NA	NA	2.3	2.7	4313	POINT (-122.4673281 37.76308855)	6075030202	HLTHOUT	CHD	CrdPrv	Coronary Heart Disease
CA	California	San Francisco	6075	6075032602	Prevention	Fecal occult blood test, sigmoidoscopy, or colonoscopy among adults aged 50-75 years	%	Crude prevalence	66.7	NA	NA	63.2	70.7	4316	POINT (-122.4825971 37.75888809)	6075032602	PREVENT	COLON_SCREEN	CrdPrv	Colorectal Cancer Screening
CA	California	San Francisco	6075	6075022903	Prevention	Visits to dentist or dental clinic among adults aged >=18 years	%	Crude prevalence	70	NA	NA	65.9	73.5	3384	POINT (-122.4062321 37.75175786)	6075022903	PREVENT	DENTAL	CrdPrv	Dental Visit
CA	California	San Francisco	6075	6075015100	Health Outcomes	Obesity among adults aged >=18 years	%	Crude prevalence	12.9	NA	NA	12.3	13.7	2493	POINT (-122.4234022 37.78745689)	6075015100	HLTHOUT	OBESITY	CrdPrv	Obesity
CA	California	San Francisco	6075	6075980300	Health Outcomes	High cholesterol among adults aged >=18 years who have been screened in the past 5 years	%	Crude prevalence	21.7	NA	NA	21.1	22.3	171	POINT (-122.4819131 37.7690297)	6075980300	HLTHOUT	HIGHCHOL	CrdPrv	High Cholesterol
CA	California	San Francisco	6075	6075020500	Health Outcomes	Cancer (excluding skin cancer) among adults aged >=18 years	%	Crude prevalence	5.5	NA	NA	5.3	5.8	2583	POINT (-122.4370355 37.75912655)	6075020500	HLTHOUT	CANCER	CrdPrv	Cancer (except skin)
CA	California	San Francisco	6075	6075030102	Health Outcomes	Coronary heart disease among adults aged >=18 years	%	Crude prevalence	3.1	NA	NA	3	3.3	4838	POINT (-122.4569102 37.75836078)	6075030102	HLTHOUT	CHD	CrdPrv	Coronary Heart Disease
CA	California	San Francisco	6075	6075015500	Health Outcomes	High blood pressure among adults aged >=18 years	%	Crude prevalence	30.6	NA	NA	29.5	31.8	3622	POINT (-122.4341167 37.78509791)	6075015500	HLTHOUT	BPHIGH	CrdPrv	High Blood Pressure
CA	California	San Francisco	6075	6075060100	Health Outcomes	Obesity among adults aged >=18 years	%	Crude prevalence	15.4	NA	NA	14.4	16.8	3235	POINT (-122.4663085 37.79735493)	6075060100	HLTHOUT	OBESITY	CrdPrv	Obesity
CA	California	San Francisco	6075	6075047902	Prevention	Mammography use among women aged 50-74 years	%	Crude prevalence	77.5	NA	NA	74.2	80.4	3536	POINT (-122.503988 37.7791909)	6075047902	PREVENT	MAMMOUSE	CrdPrv	Mammography
CA	California	San Francisco	6075	6075020100	Health Outcomes	Cancer (excluding skin cancer) among adults aged >=18 years	%	Crude prevalence	4.4	NA	NA	4.3	4.5	6172	POINT (-122.4200111 37.76861508)	6075020100	HLTHOUT	CANCER	CrdPrv	Cancer (except skin)
CA	California	San Francisco	6075	6075047801	Prevention	Cervical cancer screening among adult women aged 21-65 years	%	Crude prevalence	80.5	NA	NA	77.9	82.8	4005	POINT (-122.4921275 37.7758276)	6075047801	PREVENT	CERVICAL	CrdPrv	Cervical Cancer Screening
CA	California	San Francisco	6075	6075060502	Health Status	Mental health not good for >=14 days among adults aged >=18 years	%	Crude prevalence	18	NA	NA	16.9	19.1	3216	POINT (-122.4200853 37.71103267)	6075060502	HLTHSTAT	MHLTH	CrdPrv	Mental Health
CA	California	San Francisco	6075	6075016500	Prevention	Cervical cancer screening among adult women aged 21-65 years	%	Crude prevalence	86.7	NA	NA	84.4	88.2	5083	POINT (-122.4477905 37.77419539)	6075016500	PREVENT	CERVICAL	CrdPrv	Cervical Cancer Screening
CA	California	San Francisco	6075	6075032801	Health Outcomes	High blood pressure among adults aged >=18 years	%	Crude prevalence	26.3	NA	NA	25.2	27.5	4238	POINT (-122.4804275 37.74603208)	6075032801	HLTHOUT	BPHIGH	CrdPrv	High Blood Pressure
CA	California	San Francisco	6075	6075030102	Health Outcomes	Cancer (excluding skin cancer) among adults aged >=18 years	%	Crude prevalence	5.6	NA	NA	5.4	5.7	4838	POINT (-122.4569102 37.75836078)	6075030102	HLTHOUT	CANCER	CrdPrv	Cancer (except skin)
CA	California	San Francisco	6075	6075011100	Prevention	Older adult women aged >=65 years who are up to date on a core set of clinical preventive services: Flu shot past year, PPV shot ever, Colorectal cancer screening, and Mammogram past 2 years	%	Crude prevalence	32.2	NA	NA	26.8	37.3	5164	POINT (-122.4190819 37.7907454)	6075011100	PREVENT	COREW	CrdPrv	Core preventive services for older women
CA	California	San Francisco	6075	6075016100	Prevention	Mammography use among women aged 50-74 years	%	Crude prevalence	77.1	NA	NA	74.8	79.2	5366	POINT (-122.4286732 37.77998419)	6075016100	PREVENT	MAMMOUSE	CrdPrv	Mammography
CA	California	San Francisco	6075	6075012601	Health Outcomes	Depression among adults aged >=18 years	%	Crude prevalence	17.4	NA	NA	16.3	18.8	2329	POINT (-122.4391758 37.8022676)	6075012601	HLTHOUT	DEPRESSION	CrdPrv	Depression
CA	California	San Francisco	6075	6075017801	Health Outcomes	Chronic kidney disease among adults aged >=18 years	%	Crude prevalence	5.7	NA	NA	5.2	6.3	3499	POINT (-122.4011735 37.78202361)	6075017801	HLTHOUT	KIDNEY	CrdPrv	Chronic Kidney Disease
CA	California	San Francisco	6075	6075023103	Health Outcomes	Arthritis among adults aged >=18 years	%	Crude prevalence	22.4	NA	NA	21.6	23.2	3725	POINT (-122.3760695 37.73534357)	6075023103	HLTHOUT	ARTHRITIS	CrdPrv	Arthritis
CA	California	San Francisco	6075	6075030600	Prevention	Fecal occult blood test, sigmoidoscopy, or colonoscopy among adults aged 50-75 years	%	Crude prevalence	72.8	NA	NA	70.2	74.6	2221	POINT (-122.4571318 37.74376129)	6075030600	PREVENT	COLON_SCREEN	CrdPrv	Colorectal Cancer Screening
CA	California	San Francisco	6075	6075011200	Prevention	Visits to doctor for routine checkup within the past year among adults aged >=18 years	%	Crude prevalence	72.1	NA	NA	71.5	72.8	3286	POINT (-122.4127434 37.79297474)	6075011200	PREVENT	CHECKUP	CrdPrv	Annual Checkup
CA	California	San Francisco	6075	6075013102	Prevention	Older adult women aged >=65 years who are up to date on a core set of clinical preventive services: Flu shot past year, PPV shot ever, Colorectal cancer screening, and Mammogram past 2 years	%	Crude prevalence	36.1	NA	NA	30.5	41.1	2625	POINT (-122.4274441 37.79261407)	6075013102	PREVENT	COREW	CrdPrv	Core preventive services for older women
CA	California	San Francisco	6075	6075015500	Health Outcomes	Diagnosed diabetes among adults aged >=18 years	%	Crude prevalence	10.3	NA	NA	9.6	11	3622	POINT (-122.4341167 37.78509791)	6075015500	HLTHOUT	DIABETES	CrdPrv	Diabetes
CA	California	San Francisco	6075	6075020200	Health Outcomes	Chronic kidney disease among adults aged >=18 years	%	Crude prevalence	2.1	NA	NA	2	2.2	6269	POINT (-122.4242031 37.76710694)	6075020200	HLTHOUT	KIDNEY	CrdPrv	Chronic Kidney Disease
CA	California	San Francisco	6075	6075017801	Prevention	Visits to dentist or dental clinic among adults aged >=18 years	%	Crude prevalence	54.1	NA	NA	48.8	58.9	3499	POINT (-122.4011735 37.78202361)	6075017801	PREVENT	DENTAL	CrdPrv	Dental Visit
CA	California	San Francisco	6075	6075011902	Prevention	Current lack of health insurance among adults aged 18-64 years	%	Crude prevalence	8.3	NA	NA	6.9	10.3	2598	POINT (-122.4098563 37.79100258)	6075011902	PREVENT	ACCESS2	CrdPrv	Health Insurance
CA	California	San Francisco	6075	6075031202	Health Outcomes	All teeth lost among adults aged >=65 years	%	Crude prevalence	11.5	NA	NA	8.2	15.4	3137	POINT (-122.4523889 37.71934378)	6075031202	HLTHOUT	TEETHLOST	CrdPrv	All Teeth Lost
CA	California	San Francisco	6075	6075025100	Prevention	Mammography use among women aged 50-74 years	%	Crude prevalence	79.1	NA	NA	76.4	81.4	3077	POINT (-122.4076885 37.74391962)	6075025100	PREVENT	MAMMOUSE	CrdPrv	Mammography
CA	California	San Francisco	6075	6075030201	Health Outcomes	Obesity among adults aged >=18 years	%	Crude prevalence	13.8	NA	NA	13.1	14.6	3928	POINT (-122.4737785 37.76282209)	6075030201	HLTHOUT	OBESITY	CrdPrv	Obesity
CA	California	San Francisco	6075	6075035300	Health Outcomes	Chronic obstructive pulmonary disease among adults aged >=18 years	%	Crude prevalence	4.2	NA	NA	3.5	4.9	7226	POINT (-122.4977954 37.74253502)	6075035300	HLTHOUT	COPD	CrdPrv	COPD
CA	California	San Francisco	6075	6075022702	Health Status	Mental health not good for >=14 days among adults aged >=18 years	%	Crude prevalence	9.1	NA	NA	8.2	10.3	2060	POINT (-122.3956217 37.76255578)	6075022702	HLTHSTAT	MHLTH	CrdPrv	Mental Health
CA	California	San Francisco	6075	6075015600	Health Outcomes	Cancer (excluding skin cancer) among adults aged >=18 years	%	Crude prevalence	4.8	NA	NA	4.6	4.9	2728	POINT (-122.4564375 37.77823668)	6075015600	HLTHOUT	CANCER	CrdPrv	Cancer (except skin)
CA	California	San Francisco	6075	6075012201	Health Outcomes	High blood pressure among adults aged >=18 years	%	Crude prevalence	23.3	NA	NA	22.5	24.1	4567	POINT (-122.4163631 37.78584342)	6075012201	HLTHOUT	BPHIGH	CrdPrv	High Blood Pressure
CA	California	San Francisco	6075	6075035100	Health Outcomes	High blood pressure among adults aged >=18 years	%	Crude prevalence	24.6	NA	NA	23.6	25.7	7842	POINT (-122.4991266 37.75763402)	6075035100	HLTHOUT	BPHIGH	CrdPrv	High Blood Pressure
CA	California	San Francisco	6075	6075025701	Health Risk Behaviors	No leisure-time physical activity among adults aged >=18 years	%	Crude prevalence	23.7	NA	NA	21.2	26.2	4788	POINT (-122.4120679 37.73159983)	6075025701	RISKBEH	LPA	CrdPrv	Physical Inactivity
CA	California	San Francisco	6075	6075042700	Prevention	Visits to doctor for routine checkup within the past year among adults aged >=18 years	%	Crude prevalence	71.1	NA	NA	70.2	71.8	5326	POINT (-122.4881726 37.78226815)	6075042700	PREVENT	CHECKUP	CrdPrv	Annual Checkup
CA	California	San Francisco	6075	6075980200	Health Outcomes	High blood pressure among adults aged >=18 years	%	Crude prevalence	39.7	NA	NA	37.8	41.8	320	POINT (-122.5016599 37.78441423)	6075980200	HLTHOUT	BPHIGH	CrdPrv	High Blood Pressure
CA	California	San Francisco	6075	6075013101	Health Risk Behaviors	Binge drinking among adults aged >=18 years	%	Crude prevalence	24.8	NA	NA	23.9	25.7	3811	POINT (-122.424753 37.79378077)	6075013101	RISKBEH	BINGE	CrdPrv	Binge Drinking
CA	California	San Francisco	6075	6075061500	Prevention	Visits to dentist or dental clinic among adults aged >=18 years	%	Crude prevalence	75.2	NA	NA	73.3	77.1	11502	POINT (-122.3942147 37.7868572)	6075061500	PREVENT	DENTAL	CrdPrv	Dental Visit
CA	California	San Francisco	6075	6075020300	Health Outcomes	Current asthma among adults aged >=18 years	%	Crude prevalence	7.4	NA	NA	7.1	7.8	3034	POINT (-122.4294463 37.76494435)	6075020300	HLTHOUT	CASTHMA	CrdPrv	Current Asthma
CA	California	San Francisco	6075	6075010800	Prevention	Current lack of health insurance among adults aged 18-64 years	%	Crude prevalence	10.3	NA	NA	8.7	12.1	4578	POINT (-122.4143071 37.79649471)	6075010800	PREVENT	ACCESS2	CrdPrv	Health Insurance
CA	California	San Francisco	6075	6075061000	Prevention	Fecal occult blood test, sigmoidoscopy, or colonoscopy among adults aged 50-75 years	%	Crude prevalence	65.6	NA	NA	62.9	68.2	3610	POINT (-122.3899376 37.71333739)	6075061000	PREVENT	COLON_SCREEN	CrdPrv	Colorectal Cancer Screening
CA	California	San Francisco	6075	6075026004	Health Status	Physical health not good for >=14 days among adults aged >=18 years	%	Crude prevalence	10.8	NA	NA	9.9	11.7	4315	POINT (-122.4357187 37.71789146)	6075026004	HLTHSTAT	PHLTH	CrdPrv	Physical Health
CA	California	San Francisco	6075	6075012202	Health Outcomes	Cancer (excluding skin cancer) among adults aged >=18 years	%	Crude prevalence	4.5	NA	NA	4.3	4.6	2986	POINT (-122.4196726 37.78540666)	6075012202	HLTHOUT	CANCER	CrdPrv	Cancer (except skin)
CA	California	San Francisco	6075	6075017700	Prevention	Visits to doctor for routine checkup within the past year among adults aged >=18 years	%	Crude prevalence	65	NA	NA	64.2	65.8	2128	POINT (-122.4124937 37.76804375)	6075017700	PREVENT	CHECKUP	CrdPrv	Annual Checkup
CA	California	San Francisco	6075	6075021600	Health Outcomes	Current asthma among adults aged >=18 years	%	Crude prevalence	7.2	NA	NA	7	7.6	3836	POINT (-122.4381411 37.74549834)	6075021600	HLTHOUT	CASTHMA	CrdPrv	Current Asthma
CA	California	San Francisco	6075	6075015802	Health Outcomes	Stroke among adults aged >=18 years	%	Crude prevalence	1.6	NA	NA	1.5	1.7	2965	POINT (-122.438506 37.77808023)	6075015802	HLTHOUT	STROKE	CrdPrv	Stroke
CA	California	San Francisco	6075	6075030101	Health Outcomes	High blood pressure among adults aged >=18 years	%	Crude prevalence	17.6	NA	NA	17	18.3	4233	POINT (-122.4597484 37.76423671)	6075030101	HLTHOUT	BPHIGH	CrdPrv	High Blood Pressure
CA	California	San Francisco	6075	6075017700	Health Status	Mental health not good for >=14 days among adults aged >=18 years	%	Crude prevalence	10.5	NA	NA	9.6	11.6	2128	POINT (-122.4124937 37.76804375)	6075017700	HLTHSTAT	MHLTH	CrdPrv	Mental Health
CA	California	San Francisco	6075	6075026200	Health Outcomes	Cancer (excluding skin cancer) among adults aged >=18 years	%	Crude prevalence	4.7	NA	NA	4.6	4.9	7564	POINT (-122.4539325 37.7113228)	6075026200	HLTHOUT	CANCER	CrdPrv	Cancer (except skin)
CA	California	San Francisco	6075	6075061200	Health Risk Behaviors	No leisure-time physical activity among adults aged >=18 years	%	Crude prevalence	27.5	NA	NA	25.4	29.7	4089	POINT (-122.3901731 37.7370644)	6075061200	RISKBEH	LPA	CrdPrv	Physical Inactivity
CA	California	San Francisco	6075	6075033204	Health Risk Behaviors	No leisure-time physical activity among adults aged >=18 years	%	Crude prevalence	22.2	NA	NA	19.8	25	3821	POINT (-122.4804093 37.71961942)	6075033204	RISKBEH	LPA	CrdPrv	Physical Inactivity
CA	California	San Francisco	6075	6075016700	Prevention	Current lack of health insurance among adults aged 18-64 years	%	Crude prevalence	7.1	NA	NA	5.8	9.1	4652	POINT (-122.4377389 37.77036346)	6075016700	PREVENT	ACCESS2	CrdPrv	Health Insurance
CA	California	San Francisco	6075	6075012601	Health Risk Behaviors	No leisure-time physical activity among adults aged >=18 years	%	Crude prevalence	11.5	NA	NA	10.1	13.5	2329	POINT (-122.4391758 37.8022676)	6075012601	RISKBEH	LPA	CrdPrv	Physical Inactivity
CA	California	San Francisco	6075	6075022803	Health Outcomes	Arthritis among adults aged >=18 years	%	Crude prevalence	13.3	NA	NA	12.7	13.9	4595	POINT (-122.4121134 37.75583632)	6075022803	HLTHOUT	ARTHRITIS	CrdPrv	Arthritis
CA	California	San Francisco	6075	6075011000	Health Outcomes	Chronic obstructive pulmonary disease among adults aged >=18 years	%	Crude prevalence	3	NA	NA	2.4	3.6	4827	POINT (-122.4198114 37.79439047)	6075011000	HLTHOUT	COPD	CrdPrv	COPD
CA	California	San Francisco	6075	6075020402	Health Outcomes	High blood pressure among adults aged >=18 years	%	Crude prevalence	21.7	NA	NA	20.9	22.5	3997	POINT (-122.4444103 37.75284243)	6075020402	HLTHOUT	BPHIGH	CrdPrv	High Blood Pressure
CA	California	San Francisco	6075	6075025300	Prevention	Cholesterol screening among adults aged >=18 years	%	Crude prevalence	86.6	NA	NA	86.4	86.9	4362	POINT (-122.420202 37.74368116)	6075025300	PREVENT	CHOLSCREEN	CrdPrv	Cholesterol Screening
CA	California	San Francisco	6075	6075020700	Health Outcomes	Chronic obstructive pulmonary disease among adults aged >=18 years	%	Crude prevalence	2.7	NA	NA	2.2	3.2	5171	POINT (-122.4235821 37.75918062)	6075020700	HLTHOUT	COPD	CrdPrv	COPD
CA	California	San Francisco	6075	6075030500	Prevention	Taking medicine for high blood pressure control among adults aged >=18 years with high blood pressure	%	Crude prevalence	78.8	NA	NA	78.1	79.5	3046	POINT (-122.4526326 37.75173463)	6075030500	PREVENT	BPMED	CrdPrv	Taking BP Medication
CA	California	San Francisco	6075	6075031400	Health Status	Physical health not good for >=14 days among adults aged >=18 years	%	Crude prevalence	10.6	NA	NA	9.7	11.4	6676	POINT (-122.4571481 37.71472541)	6075031400	HLTHSTAT	PHLTH	CrdPrv	Physical Health
CA	California	San Francisco	6075	6075012100	Prevention	Mammography use among women aged 50-74 years	%	Crude prevalence	76.7	NA	NA	74.6	78.6	3833	POINT (-122.4119216 37.78880231)	6075012100	PREVENT	MAMMOUSE	CrdPrv	Mammography
CA	California	San Francisco	6075	6075030700	Prevention	Older adult men aged >=65 years who are up to date on a core set of clinical preventive services: Flu shot past year, PPV shot ever, Colorectal cancer screening	%	Crude prevalence	35.4	NA	NA	32.3	38.2	6343	POINT (-122.4502514 37.73743935)	6075030700	PREVENT	COREM	CrdPrv	Core preventive services for older men
CA	California	San Francisco	6075	6075016500	Health Outcomes	High cholesterol among adults aged >=18 years who have been screened in the past 5 years	%	Crude prevalence	23.1	NA	NA	22.5	23.8	5083	POINT (-122.4477905 37.77419539)	6075016500	HLTHOUT	HIGHCHOL	CrdPrv	High Cholesterol
CA	California	San Francisco	6075	6075013200	Prevention	Visits to dentist or dental clinic among adults aged >=18 years	%	Crude prevalence	82.5	NA	NA	81.4	83.5	4162	POINT (-122.4387637 37.79367748)	6075013200	PREVENT	DENTAL	CrdPrv	Dental Visit
CA	California	San Francisco	6075	6075030900	Prevention	Visits to dentist or dental clinic among adults aged >=18 years	%	Crude prevalence	74.9	NA	NA	73.3	76.9	6581	POINT (-122.4682865 37.72829756)	6075030900	PREVENT	DENTAL	CrdPrv	Dental Visit
CA	California	San Francisco	6075	6075045100	Health Outcomes	Cancer (excluding skin cancer) among adults aged >=18 years	%	Crude prevalence	4.6	NA	NA	4.4	4.7	4996	POINT (-122.4613562 37.77758224)	6075045100	HLTHOUT	CANCER	CrdPrv	Cancer (except skin)
CA	California	San Francisco	6075	6075025403	Health Status	Physical health not good for >=14 days among adults aged >=18 years	%	Crude prevalence	10.4	NA	NA	9.7	11.1	4267	POINT (-122.4205785 37.73376152)	6075025403	HLTHSTAT	PHLTH	CrdPrv	Physical Health
CA	California	San Francisco	6075	6075013000	Health Outcomes	Diagnosed diabetes among adults aged >=18 years	%	Crude prevalence	4.5	NA	NA	4.2	4.8	4044	POINT (-122.4305055 37.79724987)	6075013000	HLTHOUT	DIABETES	CrdPrv	Diabetes
CA	California	San Francisco	6075	6075042602	Prevention	Fecal occult blood test, sigmoidoscopy, or colonoscopy among adults aged 50-75 years	%	Crude prevalence	72.4	NA	NA	70.1	74.1	3243	POINT (-122.475489 37.78338401)	6075042602	PREVENT	COLON_SCREEN	CrdPrv	Colorectal Cancer Screening
CA	California	San Francisco	6075	6075022802	Health Status	Physical health not good for >=14 days among adults aged >=18 years	%	Crude prevalence	11.6	NA	NA	10.6	12.8	2099	POINT (-122.4062643 37.75891419)	6075022802	HLTHSTAT	PHLTH	CrdPrv	Physical Health
CA	California	San Francisco	6075	6075020700	Health Outcomes	Depression among adults aged >=18 years	%	Crude prevalence	16.6	NA	NA	15.6	17.8	5171	POINT (-122.4235821 37.75918062)	6075020700	HLTHOUT	DEPRESSION	CrdPrv	Depression
CA	California	San Francisco	6075	6075017801	Prevention	Fecal occult blood test, sigmoidoscopy, or colonoscopy among adults aged 50-75 years	%	Crude prevalence	63.8	NA	NA	59.8	67.3	3499	POINT (-122.4011735 37.78202361)	6075017801	PREVENT	COLON_SCREEN	CrdPrv	Colorectal Cancer Screening
CA	California	San Francisco	6075	6075042800	Health Outcomes	Stroke among adults aged >=18 years	%	Crude prevalence	2.4	NA	NA	2.2	2.7	2376	POINT (-122.4867719 37.78667866)	6075042800	HLTHOUT	STROKE	CrdPrv	Stroke
CA	California	San Francisco	6075	6075031000	Health Risk Behaviors	No leisure-time physical activity among adults aged >=18 years	%	Crude prevalence	16.7	NA	NA	15.4	18.1	3494	POINT (-122.4571944 37.72861683)	6075031000	RISKBEH	LPA	CrdPrv	Physical Inactivity
CA	California	San Francisco	6075	6075021000	Prevention	Older adult men aged >=65 years who are up to date on a core set of clinical preventive services: Flu shot past year, PPV shot ever, Colorectal cancer screening	%	Crude prevalence	34.7	NA	NA	30.5	38.8	4196	POINT (-122.4228861 37.7515815)	6075021000	PREVENT	COREM	CrdPrv	Core preventive services for older men
CA	California	San Francisco	6075	6075012800	Health Outcomes	Chronic obstructive pulmonary disease among adults aged >=18 years	%	Crude prevalence	3	NA	NA	2.5	3.7	4106	POINT (-122.4417548 37.79781208)	6075012800	HLTHOUT	COPD	CrdPrv	COPD
CA	California	San Francisco	6075	6075012601	Prevention	Current lack of health insurance among adults aged 18-64 years	%	Crude prevalence	5.9	NA	NA	4.8	8.4	2329	POINT (-122.4391758 37.8022676)	6075012601	PREVENT	ACCESS2	CrdPrv	Health Insurance
CA	California	San Francisco	6075	6075013101	Health Outcomes	Cancer (excluding skin cancer) among adults aged >=18 years	%	Crude prevalence	5	NA	NA	4.8	5.2	3811	POINT (-122.424753 37.79378077)	6075013101	HLTHOUT	CANCER	CrdPrv	Cancer (except skin)
CA	California	San Francisco	6075	6075010500	Prevention	Mammography use among women aged 50-74 years	%	Crude prevalence	78.2	NA	NA	74.9	80.8	2685	POINT (-122.3986929 37.79907519)	6075010500	PREVENT	MAMMOUSE	CrdPrv	Mammography
CA	California	San Francisco	6075	6075012602	Health Outcomes	Depression among adults aged >=18 years	%	Crude prevalence	16.4	NA	NA	15.5	17.4	2909	POINT (-122.4333699 37.80553395)	6075012602	HLTHOUT	DEPRESSION	CrdPrv	Depression
CA	California	San Francisco	6075	6075026002	Health Status	Fair or poor self-rated health status among adults aged >=18 years	%	Crude prevalence	16.1	NA	NA	14.1	18.7	3544	POINT (-122.426299 37.72612496)	6075026002	HLTHSTAT	GHLTH	CrdPrv	General Health
CA	California	San Francisco	6075	6075030102	Prevention	Mammography use among women aged 50-74 years	%	Crude prevalence	79.2	NA	NA	77.5	80.7	4838	POINT (-122.4569102 37.75836078)	6075030102	PREVENT	MAMMOUSE	CrdPrv	Mammography
CA	California	San Francisco	6075	6075026303	Health Outcomes	Coronary heart disease among adults aged >=18 years	%	Crude prevalence	4.8	NA	NA	4.4	5.3	4551	POINT (-122.4434398 37.70967469)	6075026303	HLTHOUT	CHD	CrdPrv	Coronary Heart Disease
CA	California	San Francisco	6075	6075025500	Prevention	Older adult men aged >=65 years who are up to date on a core set of clinical preventive services: Flu shot past year, PPV shot ever, Colorectal cancer screening	%	Crude prevalence	29.8	NA	NA	25.8	33.8	8471	POINT (-122.4372418 37.7280668)	6075025500	PREVENT	COREM	CrdPrv	Core preventive services for older men
CA	California	San Francisco	6075	6075010100	Health Outcomes	High blood pressure among adults aged >=18 years	%	Crude prevalence	28.1	NA	NA	27	29.1	3739	POINT (-122.4113772 37.80692331)	6075010100	HLTHOUT	BPHIGH	CrdPrv	High Blood Pressure
CA	California	San Francisco	6075	6075013000	Prevention	Current lack of health insurance among adults aged 18-64 years	%	Crude prevalence	5.6	NA	NA	4.7	7.7	4044	POINT (-122.4305055 37.79724987)	6075013000	PREVENT	ACCESS2	CrdPrv	Health Insurance
CA	California	San Francisco	6075	6075025200	Health Outcomes	All teeth lost among adults aged >=65 years	%	Crude prevalence	5.9	NA	NA	3.7	8.8	5369	POINT (-122.4142436 37.74371804)	6075025200	HLTHOUT	TEETHLOST	CrdPrv	All Teeth Lost
CA	California	San Francisco	6075	6075033203	Health Outcomes	Obesity among adults aged >=18 years	%	Crude prevalence	16.7	NA	NA	16	17.5	3472	POINT (-122.4782658 37.71592482)	6075033203	HLTHOUT	OBESITY	CrdPrv	Obesity
CA	California	San Francisco	6075	6075021100	Health Outcomes	Chronic kidney disease among adults aged >=18 years	%	Crude prevalence	1.8	NA	NA	1.7	1.9	3853	POINT (-122.4298374 37.75397219)	6075021100	HLTHOUT	KIDNEY	CrdPrv	Chronic Kidney Disease
CA	California	San Francisco	6075	6075011300	Health Outcomes	Stroke among adults aged >=18 years	%	Crude prevalence	5	NA	NA	4.4	5.7	3143	POINT (-122.4093732 37.79473664)	6075011300	HLTHOUT	STROKE	CrdPrv	Stroke
CA	California	San Francisco	6075	6075042601	Health Outcomes	Diagnosed diabetes among adults aged >=18 years	%	Crude prevalence	8.6	NA	NA	8.1	9.2	3687	POINT (-122.4812038 37.78312187)	6075042601	HLTHOUT	DIABETES	CrdPrv	Diabetes
CA	California	San Francisco	6075	6075026401	Health Outcomes	Chronic obstructive pulmonary disease among adults aged >=18 years	%	Crude prevalence	4.2	NA	NA	3.7	4.8	4044	POINT (-122.4113116 37.71352307)	6075026401	HLTHOUT	COPD	CrdPrv	COPD
CA	California	San Francisco	6075	6075032700	Health Risk Behaviors	No leisure-time physical activity among adults aged >=18 years	%	Crude prevalence	17.4	NA	NA	15.5	19.7	6572	POINT (-122.4911462 37.76017801)	6075032700	RISKBEH	LPA	CrdPrv	Physical Inactivity
CA	California	San Francisco	6075	6075980501	Health Status	Physical health not good for >=14 days among adults aged >=18 years	%	Crude prevalence	20.4	NA	NA	18.7	22	797	POINT (-122.4189916 37.71776415)	6075980501	HLTHSTAT	PHLTH	CrdPrv	Physical Health
CA	California	San Francisco	6075	6075025401	Health Outcomes	Chronic obstructive pulmonary disease among adults aged >=18 years	%	Crude prevalence	3.3	NA	NA	2.8	3.8	3404	POINT (-122.4209576 37.73769863)	6075025401	HLTHOUT	COPD	CrdPrv	COPD
CA	California	San Francisco	6075	6075032601	Prevention	Older adult men aged >=65 years who are up to date on a core set of clinical preventive services: Flu shot past year, PPV shot ever, Colorectal cancer screening	%	Crude prevalence	32.8	NA	NA	27.5	38	4416	POINT (-122.4808018 37.76248701)	6075032601	PREVENT	COREM	CrdPrv	Core preventive services for older men
CA	California	San Francisco	6075	6075023001	Health Outcomes	High blood pressure among adults aged >=18 years	%	Crude prevalence	31.2	NA	NA	30.1	32.3	5216	POINT (-122.4017648 37.73518561)	6075023001	HLTHOUT	BPHIGH	CrdPrv	High Blood Pressure
CA	California	San Francisco	6075	6075021100	Prevention	Current lack of health insurance among adults aged 18-64 years	%	Crude prevalence	6.1	NA	NA	5	7.7	3853	POINT (-122.4298374 37.75397219)	6075021100	PREVENT	ACCESS2	CrdPrv	Health Insurance
CA	California	San Francisco	6075	6075026003	Prevention	Taking medicine for high blood pressure control among adults aged >=18 years with high blood pressure	%	Crude prevalence	70.6	NA	NA	69.6	71.6	4908	POINT (-122.4288031 37.71963212)	6075026003	PREVENT	BPMED	CrdPrv	Taking BP Medication
CA	California	San Francisco	6075	6075015801	Health Status	Fair or poor self-rated health status among adults aged >=18 years	%	Crude prevalence	13.9	NA	NA	12.2	15.7	3594	POINT (-122.4373587 37.78129392)	6075015801	HLTHSTAT	GHLTH	CrdPrv	General Health
CA	California	San Francisco	6075	6075017000	Prevention	Fecal occult blood test, sigmoidoscopy, or colonoscopy among adults aged 50-75 years	%	Crude prevalence	75.3	NA	NA	72.9	77.1	3689	POINT (-122.4395078 37.76490019)	6075017000	PREVENT	COLON_SCREEN	CrdPrv	Colorectal Cancer Screening
CA	California	San Francisco	6075	6075026303	Health Risk Behaviors	Current smoking among adults aged >=18 years	%	Crude prevalence	11.1	NA	NA	9.5	12.7	4551	POINT (-122.4434398 37.70967469)	6075026303	RISKBEH	CSMOKING	CrdPrv	Current Smoking
CA	California	San Francisco	6075	6075015700	Prevention	Older adult men aged >=65 years who are up to date on a core set of clinical preventive services: Flu shot past year, PPV shot ever, Colorectal cancer screening	%	Crude prevalence	33	NA	NA	30	36.1	7832	POINT (-122.448 37.7789256)	6075015700	PREVENT	COREM	CrdPrv	Core preventive services for older men
CA	California	San Francisco	6075	6075023300	Health Risk Behaviors	No leisure-time physical activity among adults aged >=18 years	%	Crude prevalence	29.3	NA	NA	26.4	32.3	2624	POINT (-122.3977843 37.72542929)	6075023300	RISKBEH	LPA	CrdPrv	Physical Inactivity
CA	California	San Francisco	6075	6075030900	Health Outcomes	Cancer (excluding skin cancer) among adults aged >=18 years	%	Crude prevalence	7.4	NA	NA	7.2	7.7	6581	POINT (-122.4682865 37.72829756)	6075030900	HLTHOUT	CANCER	CrdPrv	Cancer (except skin)
CA	California	San Francisco	6075	6075025701	Health Risk Behaviors	Sleeping less than 7 hours among adults aged >=18 years	%	Crude prevalence	35.8	NA	NA	34.1	37	4788	POINT (-122.4120679 37.73159983)	6075025701	RISKBEH	SLEEP	CrdPrv	Sleep <7 hours
CA	California	San Francisco	6075	6075061400	Health Outcomes	Current asthma among adults aged >=18 years	%	Crude prevalence	9.3	NA	NA	8.8	9.9	5395	POINT (-122.3974529 37.75508951)	6075061400	HLTHOUT	CASTHMA	CrdPrv	Current Asthma
CA	California	San Francisco	6075	6075012902	Health Outcomes	Arthritis among adults aged >=18 years	%	Crude prevalence	13	NA	NA	12.4	13.6	3376	POINT (-122.4321106 37.80062163)	6075012902	HLTHOUT	ARTHRITIS	CrdPrv	Arthritis
CA	California	San Francisco	6075	6075013500	Health Status	Fair or poor self-rated health status among adults aged >=18 years	%	Crude prevalence	8.6	NA	NA	7.4	10.3	2556	POINT (-122.4325594 37.79090504)	6075013500	HLTHSTAT	GHLTH	CrdPrv	General Health
CA	California	San Francisco	6075	6075026100	Health Outcomes	High blood pressure among adults aged >=18 years	%	Crude prevalence	25.9	NA	NA	24.9	26.9	6810	POINT (-122.4431814 37.71960187)	6075026100	HLTHOUT	BPHIGH	CrdPrv	High Blood Pressure
CA	California	San Francisco	6075	6075026401	Health Outcomes	Current asthma among adults aged >=18 years	%	Crude prevalence	7.2	NA	NA	6.8	7.6	4044	POINT (-122.4113116 37.71352307)	6075026401	HLTHOUT	CASTHMA	CrdPrv	Current Asthma
CA	California	San Francisco	6075	6075026003	Health Outcomes	Chronic kidney disease among adults aged >=18 years	%	Crude prevalence	2.4	NA	NA	2.3	2.6	4908	POINT (-122.4288031 37.71963212)	6075026003	HLTHOUT	KIDNEY	CrdPrv	Chronic Kidney Disease
CA	California	San Francisco	6075	6075010200	Health Outcomes	High cholesterol among adults aged >=18 years who have been screened in the past 5 years	%	Crude prevalence	25.8	NA	NA	25.1	26.5	4143	POINT (-122.4216491 37.80389952)	6075010200	HLTHOUT	HIGHCHOL	CrdPrv	High Cholesterol
CA	California	San Francisco	6075	6075022803	Health Outcomes	Stroke among adults aged >=18 years	%	Crude prevalence	1.8	NA	NA	1.6	1.9	4595	POINT (-122.4121134 37.75583632)	6075022803	HLTHOUT	STROKE	CrdPrv	Stroke
CA	California	San Francisco	6075	6075026403	Health Status	Physical health not good for >=14 days among adults aged >=18 years	%	Crude prevalence	11.5	NA	NA	10.4	12.6	4140	POINT (-122.4069138 37.71121047)	6075026403	HLTHSTAT	PHLTH	CrdPrv	Physical Health
CA	California	San Francisco	6075	6075033201	Prevention	Taking medicine for high blood pressure control among adults aged >=18 years with high blood pressure	%	Crude prevalence	50.5	NA	NA	49.4	52.1	3683	POINT (-122.479694 37.72628177)	6075033201	PREVENT	BPMED	CrdPrv	Taking BP Medication
CA	California	San Francisco	6075	6075061200	Prevention	Cervical cancer screening among adult women aged 21-65 years	%	Crude prevalence	81.8	NA	NA	80.2	83.6	4089	POINT (-122.3901731 37.7370644)	6075061200	PREVENT	CERVICAL	CrdPrv	Cervical Cancer Screening
CA	California	San Francisco	6075	6075016200	Prevention	Cholesterol screening among adults aged >=18 years	%	Crude prevalence	86	NA	NA	85.6	86.4	2541	POINT (-122.4228953 37.77716215)	6075016200	PREVENT	CHOLSCREEN	CrdPrv	Cholesterol Screening
CA	California	San Francisco	6075	6075011200	Health Status	Physical health not good for >=14 days among adults aged >=18 years	%	Crude prevalence	8	NA	NA	7.3	8.7	3286	POINT (-122.4127434 37.79297474)	6075011200	HLTHSTAT	PHLTH	CrdPrv	Physical Health
CA	California	San Francisco	6075	6075016600	Health Risk Behaviors	Current smoking among adults aged >=18 years	%	Crude prevalence	8.2	NA	NA	6.3	10.5	5069	POINT (-122.4474705 37.77049874)	6075016600	RISKBEH	CSMOKING	CrdPrv	Current Smoking
CA	California	San Francisco	6075	6075030400	Health Outcomes	High cholesterol among adults aged >=18 years who have been screened in the past 5 years	%	Crude prevalence	31.5	NA	NA	30.9	32	5106	POINT (-122.4675353 37.74695416)	6075030400	HLTHOUT	HIGHCHOL	CrdPrv	High Cholesterol
CA	California	San Francisco	6075	6075012601	Health Risk Behaviors	Sleeping less than 7 hours among adults aged >=18 years	%	Crude prevalence	28.8	NA	NA	27.6	30.1	2329	POINT (-122.4391758 37.8022676)	6075012601	RISKBEH	SLEEP	CrdPrv	Sleep <7 hours
CA	California	San Francisco	6075	6075015600	Health Outcomes	Stroke among adults aged >=18 years	%	Crude prevalence	1.9	NA	NA	1.7	2.1	2728	POINT (-122.4564375 37.77823668)	6075015600	HLTHOUT	STROKE	CrdPrv	Stroke
CA	California	San Francisco	6075	6075032601	Prevention	Fecal occult blood test, sigmoidoscopy, or colonoscopy among adults aged 50-75 years	%	Crude prevalence	68.5	NA	NA	65.8	71.2	4416	POINT (-122.4808018 37.76248701)	6075032601	PREVENT	COLON_SCREEN	CrdPrv	Colorectal Cancer Screening
CA	California	San Francisco	6075	6075023102	Health Outcomes	Cancer (excluding skin cancer) among adults aged >=18 years	%	Crude prevalence	4.9	NA	NA	4.7	5.1	3478	POINT (-122.3844988 37.7345044)	6075023102	HLTHOUT	CANCER	CrdPrv	Cancer (except skin)
CA	California	San Francisco	6075	6075020200	Prevention	Current lack of health insurance among adults aged 18-64 years	%	Crude prevalence	10.3	NA	NA	8.9	12.2	6269	POINT (-122.4242031 37.76710694)	6075020200	PREVENT	ACCESS2	CrdPrv	Health Insurance
CA	California	San Francisco	6075	6075035300	Health Outcomes	Depression among adults aged >=18 years	%	Crude prevalence	12.2	NA	NA	11.5	12.9	7226	POINT (-122.4977954 37.74253502)	6075035300	HLTHOUT	DEPRESSION	CrdPrv	Depression
CA	California	San Francisco	6075	6075010200	Health Outcomes	Cancer (excluding skin cancer) among adults aged >=18 years	%	Crude prevalence	6.3	NA	NA	6.1	6.6	4143	POINT (-122.4216491 37.80389952)	6075010200	HLTHOUT	CANCER	CrdPrv	Cancer (except skin)
CA	California	San Francisco	6075	6075015300	Prevention	Visits to doctor for routine checkup within the past year among adults aged >=18 years	%	Crude prevalence	68.7	NA	NA	67.4	69.7	2040	POINT (-122.439345 37.78676373)	6075015300	PREVENT	CHECKUP	CrdPrv	Annual Checkup
CA	California	San Francisco	6075	6075020500	Health Risk Behaviors	Current smoking among adults aged >=18 years	%	Crude prevalence	7.7	NA	NA	6.1	9.7	2583	POINT (-122.4370355 37.75912655)	6075020500	RISKBEH	CSMOKING	CrdPrv	Current Smoking
CA	California	San Francisco	6075	6075025403	Prevention	Fecal occult blood test, sigmoidoscopy, or colonoscopy among adults aged 50-75 years	%	Crude prevalence	67.7	NA	NA	65.5	69.6	4267	POINT (-122.4205785 37.73376152)	6075025403	PREVENT	COLON_SCREEN	CrdPrv	Colorectal Cancer Screening
CA	California	San Francisco	6075	6075022600	Prevention	Visits to doctor for routine checkup within the past year among adults aged >=18 years	%	Crude prevalence	65.4	NA	NA	64.3	66.4	1534	POINT (-122.3873214 37.75954173)	6075022600	PREVENT	CHECKUP	CrdPrv	Annual Checkup
CA	California	San Francisco	6075	6075047600	Health Outcomes	High cholesterol among adults aged >=18 years who have been screened in the past 5 years	%	Crude prevalence	29.8	NA	NA	29.2	30.4	5137	POINT (-122.4755574 37.7767598)	6075047600	HLTHOUT	HIGHCHOL	CrdPrv	High Cholesterol
CA	California	San Francisco	6075	6075061100	Health Outcomes	Coronary heart disease among adults aged >=18 years	%	Crude prevalence	12.3	NA	NA	11.3	13.2	4307	POINT (-122.4040776 37.79560341)	6075061100	HLTHOUT	CHD	CrdPrv	Coronary Heart Disease
CA	California	San Francisco	6075	6075040200	Prevention	Mammography use among women aged 50-74 years	%	Crude prevalence	76.6	NA	NA	72.9	79.7	5191	POINT (-122.4683829 37.78421108)	6075040200	PREVENT	MAMMOUSE	CrdPrv	Mammography
CA	California	San Francisco	6075	6075020900	Health Outcomes	Stroke among adults aged >=18 years	%	Crude prevalence	1.9	NA	NA	1.7	2.1	4372	POINT (-122.4184176 37.75182996)	6075020900	HLTHOUT	STROKE	CrdPrv	Stroke
CA	California	San Francisco	6075	6075022702	Health Risk Behaviors	Current smoking among adults aged >=18 years	%	Crude prevalence	7.4	NA	NA	5.8	9.9	2060	POINT (-122.3956217 37.76255578)	6075022702	RISKBEH	CSMOKING	CrdPrv	Current Smoking
CA	California	San Francisco	6075	6075012401	Health Outcomes	Diagnosed diabetes among adults aged >=18 years	%	Crude prevalence	12.1	NA	NA	11.6	12.8	5075	POINT (-122.4158031 37.7830542)	6075012401	HLTHOUT	DIABETES	CrdPrv	Diabetes
CA	California	San Francisco	6075	6075980200	Health Outcomes	High cholesterol among adults aged >=18 years who have been screened in the past 5 years	%	Crude prevalence	39.5	NA	NA	38.2	40.9	320	POINT (-122.5016599 37.78441423)	6075980200	HLTHOUT	HIGHCHOL	CrdPrv	High Cholesterol
CA	California	San Francisco	6075	6075047801	Health Outcomes	Obesity among adults aged >=18 years	%	Crude prevalence	13.1	NA	NA	12.5	13.8	4005	POINT (-122.4921275 37.7758276)	6075047801	HLTHOUT	OBESITY	CrdPrv	Obesity
CA	California	San Francisco	6075	6075023200	Health Outcomes	High cholesterol among adults aged >=18 years who have been screened in the past 5 years	%	Crude prevalence	27.3	NA	NA	26.6	28	4582	POINT (-122.3861627 37.72776304)	6075023200	HLTHOUT	HIGHCHOL	CrdPrv	High Cholesterol
CA	California	San Francisco	6075	6075010400	Health Outcomes	Chronic kidney disease among adults aged >=18 years	%	Crude prevalence	2	NA	NA	1.9	2.1	4545	POINT (-122.4075907 37.80228574)	6075010400	HLTHOUT	KIDNEY	CrdPrv	Chronic Kidney Disease
CA	California	San Francisco	6075	6075061500	Health Outcomes	Arthritis among adults aged >=18 years	%	Crude prevalence	11.9	NA	NA	11.5	12.3	11502	POINT (-122.3942147 37.7868572)	6075061500	HLTHOUT	ARTHRITIS	CrdPrv	Arthritis
CA	California	San Francisco	6075	6075011800	Health Status	Fair or poor self-rated health status among adults aged >=18 years	%	Crude prevalence	25.5	NA	NA	20.8	30.4	1500	POINT (-122.4061897 37.79334276)	6075011800	HLTHSTAT	GHLTH	CrdPrv	General Health
CA	California	San Francisco	6075	6075012700	Prevention	Older adult women aged >=65 years who are up to date on a core set of clinical preventive services: Flu shot past year, PPV shot ever, Colorectal cancer screening, and Mammogram past 2 years	%	Crude prevalence	36.4	NA	NA	31.6	41.1	3492	POINT (-122.4452552 37.80318047)	6075012700	PREVENT	COREW	CrdPrv	Core preventive services for older women
CA	California	San Francisco	6075	6075011800	Prevention	Visits to doctor for routine checkup within the past year among adults aged >=18 years	%	Crude prevalence	73.7	NA	NA	72.6	74.9	1500	POINT (-122.4061897 37.79334276)	6075011800	PREVENT	CHECKUP	CrdPrv	Annual Checkup
CA	California	San Francisco	6075	6075026301	Prevention	Current lack of health insurance among adults aged 18-64 years	%	Crude prevalence	16.8	NA	NA	14.6	19.2	4875	POINT (-122.4395463 37.71387135)	6075026301	PREVENT	ACCESS2	CrdPrv	Health Insurance
CA	California	San Francisco	6075	6075021200	Health Outcomes	Depression among adults aged >=18 years	%	Crude prevalence	15.8	NA	NA	15	16.7	2779	POINT (-122.4381147 37.7531833)	6075021200	HLTHOUT	DEPRESSION	CrdPrv	Depression
CA	California	San Francisco	6075	6075012202	Health Outcomes	High cholesterol among adults aged >=18 years who have been screened in the past 5 years	%	Crude prevalence	29.4	NA	NA	28.8	30.1	2986	POINT (-122.4196726 37.78540666)	6075012202	HLTHOUT	HIGHCHOL	CrdPrv	High Cholesterol
CA	California	San Francisco	6075	6075026200	Prevention	Cholesterol screening among adults aged >=18 years	%	Crude prevalence	84.5	NA	NA	84.1	84.9	7564	POINT (-122.4539325 37.7113228)	6075026200	PREVENT	CHOLSCREEN	CrdPrv	Cholesterol Screening
CA	California	San Francisco	6075	6075030800	Health Outcomes	High blood pressure among adults aged >=18 years	%	Crude prevalence	26.3	NA	NA	25.6	27.1	5667	POINT (-122.4678727 37.73919478)	6075030800	HLTHOUT	BPHIGH	CrdPrv	High Blood Pressure
CA	California	San Francisco	6075	6075016802	Health Status	Mental health not good for >=14 days among adults aged >=18 years	%	Crude prevalence	11.6	NA	NA	10.6	12.9	3264	POINT (-122.4249484 37.77355128)	6075016802	HLTHSTAT	MHLTH	CrdPrv	Mental Health
CA	California	San Francisco	6075	6075030800	Prevention	Cholesterol screening among adults aged >=18 years	%	Crude prevalence	91	NA	NA	90.9	91.1	5667	POINT (-122.4678727 37.73919478)	6075030800	PREVENT	CHOLSCREEN	CrdPrv	Cholesterol Screening
CA	California	San Francisco	6075	6075021200	Prevention	Older adult men aged >=65 years who are up to date on a core set of clinical preventive services: Flu shot past year, PPV shot ever, Colorectal cancer screening	%	Crude prevalence	38.6	NA	NA	32.6	43.8	2779	POINT (-122.4381147 37.7531833)	6075021200	PREVENT	COREM	CrdPrv	Core preventive services for older men
CA	California	San Francisco	6075	6075025401	Health Outcomes	Obesity among adults aged >=18 years	%	Crude prevalence	18.3	NA	NA	17.4	19.2	3404	POINT (-122.4209576 37.73769863)	6075025401	HLTHOUT	OBESITY	CrdPrv	Obesity
CA	California	San Francisco	6075	6075042601	Prevention	Cervical cancer screening among adult women aged 21-65 years	%	Crude prevalence	82.6	NA	NA	80.4	84.6	3687	POINT (-122.4812038 37.78312187)	6075042601	PREVENT	CERVICAL	CrdPrv	Cervical Cancer Screening
CA	California	San Francisco	6075	6075021600	Health Outcomes	High blood pressure among adults aged >=18 years	%	Crude prevalence	24.6	NA	NA	23.7	25.5	3836	POINT (-122.4381411 37.74549834)	6075021600	HLTHOUT	BPHIGH	CrdPrv	High Blood Pressure
CA	California	San Francisco	6075	6075012301	Prevention	Cholesterol screening among adults aged >=18 years	%	Crude prevalence	82.3	NA	NA	82.3	82.4	2734	POINT (-122.4107605 37.78592753)	6075012301	PREVENT	CHOLSCREEN	CrdPrv	Cholesterol Screening
CA	California	San Francisco	6075	6075042700	Health Outcomes	All teeth lost among adults aged >=65 years	%	Crude prevalence	9	NA	NA	5.5	13.1	5326	POINT (-122.4881726 37.78226815)	6075042700	HLTHOUT	TEETHLOST	CrdPrv	All Teeth Lost
CA	California	San Francisco	6075	6075013101	Health Outcomes	High cholesterol among adults aged >=18 years who have been screened in the past 5 years	%	Crude prevalence	22.7	NA	NA	22.2	23.3	3811	POINT (-122.424753 37.79378077)	6075013101	HLTHOUT	HIGHCHOL	CrdPrv	High Cholesterol
CA	California	San Francisco	6075	6075026301	Prevention	Cervical cancer screening among adult women aged 21-65 years	%	Crude prevalence	75.1	NA	NA	72.4	77.9	4875	POINT (-122.4395463 37.71387135)	6075026301	PREVENT	CERVICAL	CrdPrv	Cervical Cancer Screening
CA	California	San Francisco	6075	6075032700	Prevention	Taking medicine for high blood pressure control among adults aged >=18 years with high blood pressure	%	Crude prevalence	73.1	NA	NA	71.9	74.2	6572	POINT (-122.4911462 37.76017801)	6075032700	PREVENT	BPMED	CrdPrv	Taking BP Medication
CA	California	San Francisco	6075	6075012602	Health Outcomes	Chronic obstructive pulmonary disease among adults aged >=18 years	%	Crude prevalence	2.5	NA	NA	2.2	3	2909	POINT (-122.4333699 37.80553395)	6075012602	HLTHOUT	COPD	CrdPrv	COPD
CA	California	San Francisco	6075	6075980200	Health Outcomes	Current asthma among adults aged >=18 years	%	Crude prevalence	6.2	NA	NA	5.8	6.6	320	POINT (-122.5016599 37.78441423)	6075980200	HLTHOUT	CASTHMA	CrdPrv	Current Asthma
CA	California	San Francisco	6075	6075031301	Prevention	Cervical cancer screening among adult women aged 21-65 years	%	Crude prevalence	77.9	NA	NA	74.9	80.5	3826	POINT (-122.4678807 37.7193381)	6075031301	PREVENT	CERVICAL	CrdPrv	Cervical Cancer Screening
CA	California	San Francisco	6075	6075030600	Health Outcomes	High blood pressure among adults aged >=18 years	%	Crude prevalence	26.7	NA	NA	25.7	27.7	2221	POINT (-122.4571318 37.74376129)	6075030600	HLTHOUT	BPHIGH	CrdPrv	High Blood Pressure
CA	California	San Francisco	6075	6075047902	Prevention	Older adult men aged >=65 years who are up to date on a core set of clinical preventive services: Flu shot past year, PPV shot ever, Colorectal cancer screening	%	Crude prevalence	34.1	NA	NA	29	39.2	3536	POINT (-122.503988 37.7791909)	6075047902	PREVENT	COREM	CrdPrv	Core preventive services for older men
CA	California	San Francisco	6075	6075020700	Health Outcomes	Diagnosed diabetes among adults aged >=18 years	%	Crude prevalence	5.3	NA	NA	5	5.6	5171	POINT (-122.4235821 37.75918062)	6075020700	HLTHOUT	DIABETES	CrdPrv	Diabetes
CA	California	San Francisco	6075	6075022901	Health Risk Behaviors	Sleeping less than 7 hours among adults aged >=18 years	%	Crude prevalence	34.1	NA	NA	32.2	35.6	4640	POINT (-122.4139495 37.75120186)	6075022901	RISKBEH	SLEEP	CrdPrv	Sleep <7 hours
CA	California	San Francisco	6075	6075022702	Prevention	Cervical cancer screening among adult women aged 21-65 years	%	Crude prevalence	90.7	NA	NA	89.5	91.7	2060	POINT (-122.3956217 37.76255578)	6075022702	PREVENT	CERVICAL	CrdPrv	Cervical Cancer Screening
CA	California	San Francisco	6075	6075045200	Health Outcomes	Diagnosed diabetes among adults aged >=18 years	%	Crude prevalence	8.3	NA	NA	7.7	8.8	6474	POINT (-122.468011 37.77711816)	6075045200	HLTHOUT	DIABETES	CrdPrv	Diabetes
CA	California	San Francisco	6075	6075047901	Health Outcomes	High blood pressure among adults aged >=18 years	%	Crude prevalence	27.3	NA	NA	26.2	28.3	6400	POINT (-122.5074106 37.77590461)	6075047901	HLTHOUT	BPHIGH	CrdPrv	High Blood Pressure
CA	California	San Francisco	6075	6075017000	Prevention	Mammography use among women aged 50-74 years	%	Crude prevalence	79.7	NA	NA	77.7	81.5	3689	POINT (-122.4395078 37.76490019)	6075017000	PREVENT	MAMMOUSE	CrdPrv	Mammography
CA	California	San Francisco	6075	6075012000	Health Outcomes	Current asthma among adults aged >=18 years	%	Crude prevalence	8.2	NA	NA	7.8	8.7	3833	POINT (-122.4185104 37.78796375)	6075012000	HLTHOUT	CASTHMA	CrdPrv	Current Asthma
CA	California	San Francisco	6075	6075017700	Health Outcomes	All teeth lost among adults aged >=65 years	%	Crude prevalence	6.2	NA	NA	4.3	8.6	2128	POINT (-122.4124937 37.76804375)	6075017700	HLTHOUT	TEETHLOST	CrdPrv	All Teeth Lost
CA	California	San Francisco	6075	6075012302	Health Outcomes	Chronic obstructive pulmonary disease among adults aged >=18 years	%	Crude prevalence	3.5	NA	NA	3.1	3.9	3073	POINT (-122.4120964 37.78702654)	6075012302	HLTHOUT	COPD	CrdPrv	COPD
CA	California	San Francisco	6075	6075042602	Health Outcomes	Current asthma among adults aged >=18 years	%	Crude prevalence	7.3	NA	NA	7	7.5	3243	POINT (-122.475489 37.78338401)	6075042602	HLTHOUT	CASTHMA	CrdPrv	Current Asthma
CA	California	San Francisco	6075	6075060700	Prevention	Taking medicine for high blood pressure control among adults aged >=18 years with high blood pressure	%	Crude prevalence	56	NA	NA	55	56.9	9083	POINT (-122.3935735 37.77158951)	6075060700	PREVENT	BPMED	CrdPrv	Taking BP Medication
CA	California	San Francisco	6075	6075030900	Health Outcomes	All teeth lost among adults aged >=65 years	%	Crude prevalence	5.9	NA	NA	4.3	8.2	6581	POINT (-122.4682865 37.72829756)	6075030900	HLTHOUT	TEETHLOST	CrdPrv	All Teeth Lost
CA	California	San Francisco	6075	6075020800	Health Status	Mental health not good for >=14 days among adults aged >=18 years	%	Crude prevalence	10.9	NA	NA	9.6	12.4	6577	POINT (-122.4191514 37.75943716)	6075020800	HLTHSTAT	MHLTH	CrdPrv	Mental Health
CA	California	San Francisco	6075	6075026003	Health Outcomes	Depression among adults aged >=18 years	%	Crude prevalence	12.8	NA	NA	12.2	13.4	4908	POINT (-122.4288031 37.71963212)	6075026003	HLTHOUT	DEPRESSION	CrdPrv	Depression
CA	California	San Francisco	6075	6075031202	Health Status	Mental health not good for >=14 days among adults aged >=18 years	%	Crude prevalence	11.1	NA	NA	10.2	12.1	3137	POINT (-122.4523889 37.71934378)	6075031202	HLTHSTAT	MHLTH	CrdPrv	Mental Health
CA	California	San Francisco	6075	6075020800	Health Status	Physical health not good for >=14 days among adults aged >=18 years	%	Crude prevalence	8.2	NA	NA	7.3	9.3	6577	POINT (-122.4191514 37.75943716)	6075020800	HLTHSTAT	PHLTH	CrdPrv	Physical Health
CA	California	San Francisco	6075	6075023102	Health Outcomes	Arthritis among adults aged >=18 years	%	Crude prevalence	22.4	NA	NA	21.5	23.2	3478	POINT (-122.3844988 37.7345044)	6075023102	HLTHOUT	ARTHRITIS	CrdPrv	Arthritis
CA	California	San Francisco	6075	6075047901	Health Risk Behaviors	No leisure-time physical activity among adults aged >=18 years	%	Crude prevalence	20	NA	NA	17.9	22.4	6400	POINT (-122.5074106 37.77590461)	6075047901	RISKBEH	LPA	CrdPrv	Physical Inactivity
CA	California	San Francisco	6075	6075011700	Health Outcomes	High blood pressure among adults aged >=18 years	%	Crude prevalence	28	NA	NA	27.3	28.7	1783	POINT (-122.4035143 37.79045272)	6075011700	HLTHOUT	BPHIGH	CrdPrv	High Blood Pressure
CA	California	San Francisco	6075	6075016400	Health Status	Fair or poor self-rated health status among adults aged >=18 years	%	Crude prevalence	8.1	NA	NA	7.1	9.5	3778	POINT (-122.4369824 37.77510524)	6075016400	HLTHSTAT	GHLTH	CrdPrv	General Health
CA	California	San Francisco	6075	6075015500	Prevention	Visits to doctor for routine checkup within the past year among adults aged >=18 years	%	Crude prevalence	75.1	NA	NA	74.5	75.7	3622	POINT (-122.4341167 37.78509791)	6075015500	PREVENT	CHECKUP	CrdPrv	Annual Checkup
CA	California	San Francisco	6075	6075030700	Prevention	Visits to dentist or dental clinic among adults aged >=18 years	%	Crude prevalence	75.5	NA	NA	73.6	77.2	6343	POINT (-122.4502514 37.73743935)	6075030700	PREVENT	DENTAL	CrdPrv	Dental Visit
CA	California	San Francisco	6075	6075020800	Prevention	Visits to doctor for routine checkup within the past year among adults aged >=18 years	%	Crude prevalence	64.8	NA	NA	63.5	66	6577	POINT (-122.4191514 37.75943716)	6075020800	PREVENT	CHECKUP	CrdPrv	Annual Checkup
CA	California	San Francisco	6075	6075022801	Health Outcomes	Stroke among adults aged >=18 years	%	Crude prevalence	1.7	NA	NA	1.6	1.9	5078	POINT (-122.4125253 37.76073728)	6075022801	HLTHOUT	STROKE	CrdPrv	Stroke
CA	California	San Francisco	6075	6075030302	Prevention	Taking medicine for high blood pressure control among adults aged >=18 years with high blood pressure	%	Crude prevalence	73.3	NA	NA	72.5	74.1	3549	POINT (-122.4716375 37.75195009)	6075030302	PREVENT	BPMED	CrdPrv	Taking BP Medication
CA	California	San Francisco	6075	6075026003	Prevention	Fecal occult blood test, sigmoidoscopy, or colonoscopy among adults aged 50-75 years	%	Crude prevalence	64.1	NA	NA	61	67.1	4908	POINT (-122.4288031 37.71963212)	6075026003	PREVENT	COLON_SCREEN	CrdPrv	Colorectal Cancer Screening
CA	California	San Francisco	6075	6075013300	Prevention	Fecal occult blood test, sigmoidoscopy, or colonoscopy among adults aged 50-75 years	%	Crude prevalence	75.7	NA	NA	73	78	4232	POINT (-122.4524567 37.78873195)	6075013300	PREVENT	COLON_SCREEN	CrdPrv	Colorectal Cancer Screening
CA	California	San Francisco	6075	6075980200	Health Outcomes	Depression among adults aged >=18 years	%	Crude prevalence	11.2	NA	NA	10.5	12.2	320	POINT (-122.5016599 37.78441423)	6075980200	HLTHOUT	DEPRESSION	CrdPrv	Depression
CA	California	San Francisco	6075	6075030600	Prevention	Older adult women aged >=65 years who are up to date on a core set of clinical preventive services: Flu shot past year, PPV shot ever, Colorectal cancer screening, and Mammogram past 2 years	%	Crude prevalence	33.5	NA	NA	29.6	37.7	2221	POINT (-122.4571318 37.74376129)	6075030600	PREVENT	COREW	CrdPrv	Core preventive services for older women
CA	California	San Francisco	6075	6075013300	Prevention	Visits to dentist or dental clinic among adults aged >=18 years	%	Crude prevalence	77	NA	NA	74.5	79.2	4232	POINT (-122.4524567 37.78873195)	6075013300	PREVENT	DENTAL	CrdPrv	Dental Visit
CA	California	San Francisco	6075	6075061500	Prevention	Taking medicine for high blood pressure control among adults aged >=18 years with high blood pressure	%	Crude prevalence	57.5	NA	NA	56.6	58.5	11502	POINT (-122.3942147 37.7868572)	6075061500	PREVENT	BPMED	CrdPrv	Taking BP Medication
CA	California	San Francisco	6075	6075022903	Health Risk Behaviors	Binge drinking among adults aged >=18 years	%	Crude prevalence	23.2	NA	NA	22.5	23.9	3384	POINT (-122.4062321 37.75175786)	6075022903	RISKBEH	BINGE	CrdPrv	Binge Drinking
CA	California	San Francisco	6075	6075022801	Prevention	Mammography use among women aged 50-74 years	%	Crude prevalence	78.4	NA	NA	75.4	81.1	5078	POINT (-122.4125253 37.76073728)	6075022801	PREVENT	MAMMOUSE	CrdPrv	Mammography
CA	California	San Francisco	6075	6075032601	Health Risk Behaviors	Sleeping less than 7 hours among adults aged >=18 years	%	Crude prevalence	33.4	NA	NA	31.8	34.9	4416	POINT (-122.4808018 37.76248701)	6075032601	RISKBEH	SLEEP	CrdPrv	Sleep <7 hours
CA	California	San Francisco	6075	6075035202	Health Outcomes	Obesity among adults aged >=18 years	%	Crude prevalence	14.9	NA	NA	14.2	15.7	4322	POINT (-122.5061469 37.76140402)	6075035202	HLTHOUT	OBESITY	CrdPrv	Obesity
CA	California	San Francisco	6075	6075016400	Health Outcomes	Cancer (excluding skin cancer) among adults aged >=18 years	%	Crude prevalence	4.3	NA	NA	4.2	4.5	3778	POINT (-122.4369824 37.77510524)	6075016400	HLTHOUT	CANCER	CrdPrv	Cancer (except skin)
CA	California	San Francisco	6075	6075010200	Prevention	Older adult men aged >=65 years who are up to date on a core set of clinical preventive services: Flu shot past year, PPV shot ever, Colorectal cancer screening	%	Crude prevalence	38	NA	NA	32.4	43.5	4143	POINT (-122.4216491 37.80389952)	6075010200	PREVENT	COREM	CrdPrv	Core preventive services for older men
CA	California	San Francisco	6075	6075026001	Health Outcomes	High blood pressure among adults aged >=18 years	%	Crude prevalence	26	NA	NA	25.1	26.9	5863	POINT (-122.4322591 37.72354668)	6075026001	HLTHOUT	BPHIGH	CrdPrv	High Blood Pressure
CA	California	San Francisco	6075	6075045100	Prevention	Visits to dentist or dental clinic among adults aged >=18 years	%	Crude prevalence	73.4	NA	NA	70.4	76	4996	POINT (-122.4613562 37.77758224)	6075045100	PREVENT	DENTAL	CrdPrv	Dental Visit
CA	California	San Francisco	6075	6075030400	Health Outcomes	High blood pressure among adults aged >=18 years	%	Crude prevalence	26.2	NA	NA	25.4	27	5106	POINT (-122.4675353 37.74695416)	6075030400	HLTHOUT	BPHIGH	CrdPrv	High Blood Pressure
CA	California	San Francisco	6075	6075021300	Health Risk Behaviors	Current smoking among adults aged >=18 years	%	Crude prevalence	7.2	NA	NA	5.9	8.8	2474	POINT (-122.43847 37.74927748)	6075021300	RISKBEH	CSMOKING	CrdPrv	Current Smoking
CA	California	San Francisco	6075	6075012902	Prevention	Cholesterol screening among adults aged >=18 years	%	Crude prevalence	86.8	NA	NA	86.6	86.9	3376	POINT (-122.4321106 37.80062163)	6075012902	PREVENT	CHOLSCREEN	CrdPrv	Cholesterol Screening
CA	California	San Francisco	6075	6075033000	Prevention	Taking medicine for high blood pressure control among adults aged >=18 years with high blood pressure	%	Crude prevalence	73.7	NA	NA	72.8	74.7	7764	POINT (-122.4847521 37.738517)	6075033000	PREVENT	BPMED	CrdPrv	Taking BP Medication
CA	California	San Francisco	6075	6075030201	Health Risk Behaviors	Binge drinking among adults aged >=18 years	%	Crude prevalence	21.3	NA	NA	20.6	22	3928	POINT (-122.4737785 37.76282209)	6075030201	RISKBEH	BINGE	CrdPrv	Binge Drinking
CA	California	San Francisco	6075	6075021200	Health Outcomes	Stroke among adults aged >=18 years	%	Crude prevalence	1.7	NA	NA	1.5	1.8	2779	POINT (-122.4381147 37.7531833)	6075021200	HLTHOUT	STROKE	CrdPrv	Stroke
CA	California	San Francisco	6075	6075025100	Health Status	Physical health not good for >=14 days among adults aged >=18 years	%	Crude prevalence	8	NA	NA	7.2	8.9	3077	POINT (-122.4076885 37.74391962)	6075025100	HLTHSTAT	PHLTH	CrdPrv	Physical Health
CA	California	San Francisco	6075	6075025403	Health Outcomes	Chronic obstructive pulmonary disease among adults aged >=18 years	%	Crude prevalence	4	NA	NA	3.7	4.4	4267	POINT (-122.4205785 37.73376152)	6075025403	HLTHOUT	COPD	CrdPrv	COPD
CA	California	San Francisco	6075	6075032700	Health Outcomes	Chronic kidney disease among adults aged >=18 years	%	Crude prevalence	2.2	NA	NA	2.1	2.4	6572	POINT (-122.4911462 37.76017801)	6075032700	HLTHOUT	KIDNEY	CrdPrv	Chronic Kidney Disease
CA	California	San Francisco	6075	6075016400	Prevention	Older adult women aged >=65 years who are up to date on a core set of clinical preventive services: Flu shot past year, PPV shot ever, Colorectal cancer screening, and Mammogram past 2 years	%	Crude prevalence	29.4	NA	NA	25.4	33.4	3778	POINT (-122.4369824 37.77510524)	6075016400	PREVENT	COREW	CrdPrv	Core preventive services for older women
CA	California	San Francisco	6075	6075980900	Health Status	Fair or poor self-rated health status among adults aged >=18 years	%	Crude prevalence	13.1	NA	NA	11	15.5	350	POINT (-122.3897899 37.74545483)	6075980900	HLTHSTAT	GHLTH	CrdPrv	General Health
CA	California	San Francisco	6075	6075015600	Prevention	Fecal occult blood test, sigmoidoscopy, or colonoscopy among adults aged 50-75 years	%	Crude prevalence	69.2	NA	NA	65.9	72.1	2728	POINT (-122.4564375 37.77823668)	6075015600	PREVENT	COLON_SCREEN	CrdPrv	Colorectal Cancer Screening
CA	California	San Francisco	6075	6075011300	Prevention	Fecal occult blood test, sigmoidoscopy, or colonoscopy among adults aged 50-75 years	%	Crude prevalence	57.9	NA	NA	54.1	61.8	3143	POINT (-122.4093732 37.79473664)	6075011300	PREVENT	COLON_SCREEN	CrdPrv	Colorectal Cancer Screening
CA	California	San Francisco	6075	6075061000	Prevention	Mammography use among women aged 50-74 years	%	Crude prevalence	77.4	NA	NA	74.5	80	3610	POINT (-122.3899376 37.71333739)	6075061000	PREVENT	MAMMOUSE	CrdPrv	Mammography
CA	California	San Francisco	6075	6075032602	Health Status	Fair or poor self-rated health status among adults aged >=18 years	%	Crude prevalence	13.3	NA	NA	11.2	15.7	4316	POINT (-122.4825971 37.75888809)	6075032602	HLTHSTAT	GHLTH	CrdPrv	General Health
CA	California	San Francisco	6075	6075031100	Prevention	Older adult men aged >=65 years who are up to date on a core set of clinical preventive services: Flu shot past year, PPV shot ever, Colorectal cancer screening	%	Crude prevalence	33.9	NA	NA	31.8	36	6193	POINT (-122.4461733 37.72964518)	6075031100	PREVENT	COREM	CrdPrv	Core preventive services for older men
CA	California	San Francisco	6075	6075032901	Health Outcomes	Stroke among adults aged >=18 years	%	Crude prevalence	2.5	NA	NA	2.2	2.8	5021	POINT (-122.4901204 37.74616392)	6075032901	HLTHOUT	STROKE	CrdPrv	Stroke
CA	California	San Francisco	6075	6075013500	Health Outcomes	Chronic obstructive pulmonary disease among adults aged >=18 years	%	Crude prevalence	2.9	NA	NA	2.4	3.5	2556	POINT (-122.4325594 37.79090504)	6075013500	HLTHOUT	COPD	CrdPrv	COPD
CA	California	San Francisco	6075	6075042800	Prevention	Cholesterol screening among adults aged >=18 years	%	Crude prevalence	92.6	NA	NA	92.6	92.7	2376	POINT (-122.4867719 37.78667866)	6075042800	PREVENT	CHOLSCREEN	CrdPrv	Cholesterol Screening
CA	California	San Francisco	6075	6075060100	Prevention	Older adult men aged >=65 years who are up to date on a core set of clinical preventive services: Flu shot past year, PPV shot ever, Colorectal cancer screening	%	Crude prevalence	38	NA	NA	32.2	43.7	3235	POINT (-122.4663085 37.79735493)	6075060100	PREVENT	COREM	CrdPrv	Core preventive services for older men
CA	California	San Francisco	6075	6075042602	Health Outcomes	Cancer (excluding skin cancer) among adults aged >=18 years	%	Crude prevalence	5.7	NA	NA	5.5	5.8	3243	POINT (-122.475489 37.78338401)	6075042602	HLTHOUT	CANCER	CrdPrv	Cancer (except skin)
CA	California	San Francisco	6075	6075012602	Health Outcomes	Current asthma among adults aged >=18 years	%	Crude prevalence	7.5	NA	NA	7.2	8	2909	POINT (-122.4333699 37.80553395)	6075012602	HLTHOUT	CASTHMA	CrdPrv	Current Asthma
CA	California	San Francisco	6075	6075030700	Health Outcomes	Arthritis among adults aged >=18 years	%	Crude prevalence	20.8	NA	NA	20.2	21.4	6343	POINT (-122.4502514 37.73743935)	6075030700	HLTHOUT	ARTHRITIS	CrdPrv	Arthritis
CA	California	San Francisco	6075	6075022902	Health Outcomes	All teeth lost among adults aged >=65 years	%	Crude prevalence	7.6	NA	NA	5.3	10.8	2617	POINT (-122.410379 37.7513427)	6075022902	HLTHOUT	TEETHLOST	CrdPrv	All Teeth Lost
CA	California	San Francisco	6075	6075031302	Prevention	Visits to doctor for routine checkup within the past year among adults aged >=18 years	%	Crude prevalence	70.4	NA	NA	69.4	71.3	5495	POINT (-122.4671092 37.71342037)	6075031302	PREVENT	CHECKUP	CrdPrv	Annual Checkup
CA	California	San Francisco	6075	6075020300	Health Status	Fair or poor self-rated health status among adults aged >=18 years	%	Crude prevalence	9.1	NA	NA	8	10.7	3034	POINT (-122.4294463 37.76494435)	6075020300	HLTHSTAT	GHLTH	CrdPrv	General Health
CA	California	San Francisco	6075	6075016900	Prevention	Cholesterol screening among adults aged >=18 years	%	Crude prevalence	86.6	NA	NA	85.5	87.6	2924	POINT (-122.4324416 37.76711186)	6075016900	PREVENT	CHOLSCREEN	CrdPrv	Cholesterol Screening
CA	California	San Francisco	6075	6075018000	Prevention	Taking medicine for high blood pressure control among adults aged >=18 years with high blood pressure	%	Crude prevalence	56.8	NA	NA	55.7	57.9	4221	POINT (-122.4022974 37.77533348)	6075018000	PREVENT	BPMED	CrdPrv	Taking BP Medication
CA	California	San Francisco	6075	6075022801	Prevention	Cholesterol screening among adults aged >=18 years	%	Crude prevalence	83.1	NA	NA	82.7	83.4	5078	POINT (-122.4125253 37.76073728)	6075022801	PREVENT	CHOLSCREEN	CrdPrv	Cholesterol Screening
CA	California	San Francisco	6075	6075025702	Health Status	Mental health not good for >=14 days among adults aged >=18 years	%	Crude prevalence	11.2	NA	NA	10.3	12.1	4665	POINT (-122.4057712 37.7281537)	6075025702	HLTHSTAT	MHLTH	CrdPrv	Mental Health
CA	California	San Francisco	6075	6075013000	Prevention	Cervical cancer screening among adult women aged 21-65 years	%	Crude prevalence	88.9	NA	NA	86.7	90.2	4044	POINT (-122.4305055 37.79724987)	6075013000	PREVENT	CERVICAL	CrdPrv	Cervical Cancer Screening
CA	California	San Francisco	6075	6075047801	Health Outcomes	Stroke among adults aged >=18 years	%	Crude prevalence	2.6	NA	NA	2.3	2.9	4005	POINT (-122.4921275 37.7758276)	6075047801	HLTHOUT	STROKE	CrdPrv	Stroke
CA	California	San Francisco	6075	6075026004	Health Risk Behaviors	Binge drinking among adults aged >=18 years	%	Crude prevalence	17	NA	NA	16.5	17.6	4315	POINT (-122.4357187 37.71789146)	6075026004	RISKBEH	BINGE	CrdPrv	Binge Drinking
CA	California	San Francisco	6075	6075020900	Prevention	Fecal occult blood test, sigmoidoscopy, or colonoscopy among adults aged 50-75 years	%	Crude prevalence	65.4	NA	NA	62.1	68.5	4372	POINT (-122.4184176 37.75182996)	6075020900	PREVENT	COLON_SCREEN	CrdPrv	Colorectal Cancer Screening
CA	California	San Francisco	6075	6075017700	Health Risk Behaviors	Current smoking among adults aged >=18 years	%	Crude prevalence	9.6	NA	NA	7.9	11.6	2128	POINT (-122.4124937 37.76804375)	6075017700	RISKBEH	CSMOKING	CrdPrv	Current Smoking
CA	California	San Francisco	6075	6075026404	Prevention	Mammography use among women aged 50-74 years	%	Crude prevalence	75.4	NA	NA	72.3	78.4	2851	POINT (-122.4153419 37.70964389)	6075026404	PREVENT	MAMMOUSE	CrdPrv	Mammography
CA	California	San Francisco	6075	6075033203	Prevention	Cholesterol screening among adults aged >=18 years	%	Crude prevalence	82.6	NA	NA	82.5	82.7	3472	POINT (-122.4782658 37.71592482)	6075033203	PREVENT	CHOLSCREEN	CrdPrv	Cholesterol Screening
CA	California	San Francisco	6075	6075026302	Prevention	Older adult women aged >=65 years who are up to date on a core set of clinical preventive services: Flu shot past year, PPV shot ever, Colorectal cancer screening, and Mammogram past 2 years	%	Crude prevalence	28.7	NA	NA	25.4	32.1	4992	POINT (-122.4311539 37.71153443)	6075026302	PREVENT	COREW	CrdPrv	Core preventive services for older women
CA	California	San Francisco	6075	6075021700	Health Outcomes	Cancer (excluding skin cancer) among adults aged >=18 years	%	Crude prevalence	7.3	NA	NA	7	7.5	3948	POINT (-122.4392695 37.74027595)	6075021700	HLTHOUT	CANCER	CrdPrv	Cancer (except skin)
CA	California	San Francisco	6075	6075016000	Prevention	Cholesterol screening among adults aged >=18 years	%	Crude prevalence	87.7	NA	NA	87.6	87.8	2465	POINT (-122.4225 37.78233455)	6075016000	PREVENT	CHOLSCREEN	CrdPrv	Cholesterol Screening
CA	California	San Francisco	6075	6075021100	Health Outcomes	Current asthma among adults aged >=18 years	%	Crude prevalence	7.8	NA	NA	7.4	8.2	3853	POINT (-122.4298374 37.75397219)	6075021100	HLTHOUT	CASTHMA	CrdPrv	Current Asthma
CA	California	San Francisco	6075	6075030800	Health Risk Behaviors	Current smoking among adults aged >=18 years	%	Crude prevalence	6.9	NA	NA	6	8	5667	POINT (-122.4678727 37.73919478)	6075030800	RISKBEH	CSMOKING	CrdPrv	Current Smoking
CA	California	San Francisco	6075	6075011000	Health Outcomes	Cancer (excluding skin cancer) among adults aged >=18 years	%	Crude prevalence	4.5	NA	NA	4.3	4.7	4827	POINT (-122.4198114 37.79439047)	6075011000	HLTHOUT	CANCER	CrdPrv	Cancer (except skin)
CA	California	San Francisco	6075	6075980600	Health Outcomes	High cholesterol among adults aged >=18 years who have been screened in the past 5 years	%	Crude prevalence	28.7	NA	NA	27.9	29.5	467	POINT (-122.3683241 37.72471535)	6075980600	HLTHOUT	HIGHCHOL	CrdPrv	High Cholesterol
CA	California	San Francisco	6075	6075017000	Health Outcomes	Current asthma among adults aged >=18 years	%	Crude prevalence	7	NA	NA	6.7	7.2	3689	POINT (-122.4395078 37.76490019)	6075017000	HLTHOUT	CASTHMA	CrdPrv	Current Asthma
CA	California	San Francisco	6075	6075010600	Health Outcomes	Arthritis among adults aged >=18 years	%	Crude prevalence	18.8	NA	NA	17.8	19.8	3894	POINT (-122.406373 37.7993782)	6075010600	HLTHOUT	ARTHRITIS	CrdPrv	Arthritis
CA	California	San Francisco	6075	6075011300	Health Outcomes	Arthritis among adults aged >=18 years	%	Crude prevalence	24.5	NA	NA	23.3	25.7	3143	POINT (-122.4093732 37.79473664)	6075011300	HLTHOUT	ARTHRITIS	CrdPrv	Arthritis
CA	California	San Francisco	6075	6075047600	Prevention	Visits to doctor for routine checkup within the past year among adults aged >=18 years	%	Crude prevalence	72.2	NA	NA	71.6	72.7	5137	POINT (-122.4755574 37.7767598)	6075047600	PREVENT	CHECKUP	CrdPrv	Annual Checkup
CA	California	San Francisco	6075	6075013400	Prevention	Older adult men aged >=65 years who are up to date on a core set of clinical preventive services: Flu shot past year, PPV shot ever, Colorectal cancer screening	%	Crude prevalence	38.2	NA	NA	32.6	43.3	3599	POINT (-122.4408017 37.78985851)	6075013400	PREVENT	COREM	CrdPrv	Core preventive services for older men
CA	California	San Francisco	6075	6075060400	Prevention	Visits to doctor for routine checkup within the past year among adults aged >=18 years	%	Crude prevalence	71.7	NA	NA	71	72.4	1689	POINT (-122.493765 37.71953061)	6075060400	PREVENT	CHECKUP	CrdPrv	Annual Checkup
CA	California	San Francisco	6075	6075047702	Health Outcomes	Stroke among adults aged >=18 years	%	Crude prevalence	2.6	NA	NA	2.3	3	3824	POINT (-122.4838042 37.77444438)	6075047702	HLTHOUT	STROKE	CrdPrv	Stroke
CA	California	San Francisco	6075	6075015801	Health Risk Behaviors	Sleeping less than 7 hours among adults aged >=18 years	%	Crude prevalence	35.2	NA	NA	34.1	36.7	3594	POINT (-122.4373587 37.78129392)	6075015801	RISKBEH	SLEEP	CrdPrv	Sleep <7 hours
CA	California	San Francisco	6075	6075023103	Health Risk Behaviors	Binge drinking among adults aged >=18 years	%	Crude prevalence	16.3	NA	NA	15.7	17	3725	POINT (-122.3760695 37.73534357)	6075023103	RISKBEH	BINGE	CrdPrv	Binge Drinking
CA	California	San Francisco	6075	6075022901	Health Outcomes	Coronary heart disease among adults aged >=18 years	%	Crude prevalence	3	NA	NA	2.8	3.3	4640	POINT (-122.4139495 37.75120186)	6075022901	HLTHOUT	CHD	CrdPrv	Coronary Heart Disease
CA	California	San Francisco	6075	6075030301	Health Outcomes	Diagnosed diabetes among adults aged >=18 years	%	Crude prevalence	7.5	NA	NA	7.1	8.1	5658	POINT (-122.4692343 37.7569416)	6075030301	HLTHOUT	DIABETES	CrdPrv	Diabetes
CA	California	San Francisco	6075	6075980600	Health Outcomes	Depression among adults aged >=18 years	%	Crude prevalence	14.1	NA	NA	13.4	14.9	467	POINT (-122.3683241 37.72471535)	6075980600	HLTHOUT	DEPRESSION	CrdPrv	Depression
CA	California	San Francisco	6075	6075021700	Health Outcomes	Diagnosed diabetes among adults aged >=18 years	%	Crude prevalence	9.1	NA	NA	8.6	9.6	3948	POINT (-122.4392695 37.74027595)	6075021700	HLTHOUT	DIABETES	CrdPrv	Diabetes
CA	California	San Francisco	6075	6075030101	Health Outcomes	Chronic kidney disease among adults aged >=18 years	%	Crude prevalence	1.6	NA	NA	1.5	1.6	4233	POINT (-122.4597484 37.76423671)	6075030101	HLTHOUT	KIDNEY	CrdPrv	Chronic Kidney Disease
CA	California	San Francisco	6075	6075026404	Health Risk Behaviors	Binge drinking among adults aged >=18 years	%	Crude prevalence	16.1	NA	NA	15.6	16.6	2851	POINT (-122.4153419 37.70964389)	6075026404	RISKBEH	BINGE	CrdPrv	Binge Drinking
CA	California	San Francisco	6075	6075022704	Prevention	Visits to doctor for routine checkup within the past year among adults aged >=18 years	%	Crude prevalence	68.2	NA	NA	67.3	69.1	3122	POINT (-122.4019873 37.76096462)	6075022704	PREVENT	CHECKUP	CrdPrv	Annual Checkup
CA	California	San Francisco	6075	6075016300	Health Outcomes	High blood pressure among adults aged >=18 years	%	Crude prevalence	19.2	NA	NA	18.7	19.8	4293	POINT (-122.4295706 37.7760446)	6075016300	HLTHOUT	BPHIGH	CrdPrv	High Blood Pressure
CA	California	San Francisco	6075	6075026404	Prevention	Taking medicine for high blood pressure control among adults aged >=18 years with high blood pressure	%	Crude prevalence	70.3	NA	NA	69.4	71.3	2851	POINT (-122.4153419 37.70964389)	6075026404	PREVENT	BPMED	CrdPrv	Taking BP Medication
CA	California	San Francisco	6075	6075023001	Health Status	Mental health not good for >=14 days among adults aged >=18 years	%	Crude prevalence	11.8	NA	NA	10.9	12.8	5216	POINT (-122.4017648 37.73518561)	6075023001	HLTHSTAT	MHLTH	CrdPrv	Mental Health
CA	California	San Francisco	6075	6075031400	Prevention	Cervical cancer screening among adult women aged 21-65 years	%	Crude prevalence	77.7	NA	NA	75.2	80	6676	POINT (-122.4571481 37.71472541)	6075031400	PREVENT	CERVICAL	CrdPrv	Cervical Cancer Screening
CA	California	San Francisco	6075	6075016801	Prevention	Mammography use among women aged 50-74 years	%	Crude prevalence	81.1	NA	NA	79	82.8	3218	POINT (-122.4290261 37.77134806)	6075016801	PREVENT	MAMMOUSE	CrdPrv	Mammography
CA	California	San Francisco	6075	6075025403	Health Outcomes	Arthritis among adults aged >=18 years	%	Crude prevalence	17.3	NA	NA	16.8	17.8	4267	POINT (-122.4205785 37.73376152)	6075025403	HLTHOUT	ARTHRITIS	CrdPrv	Arthritis
CA	California	San Francisco	6075	6075032901	Health Status	Fair or poor self-rated health status among adults aged >=18 years	%	Crude prevalence	12.3	NA	NA	10.6	14.1	5021	POINT (-122.4901204 37.74616392)	6075032901	HLTHSTAT	GHLTH	CrdPrv	General Health
CA	California	San Francisco	6075	6075030202	Prevention	Visits to dentist or dental clinic among adults aged >=18 years	%	Crude prevalence	74.3	NA	NA	70.8	76.9	4313	POINT (-122.4673281 37.76308855)	6075030202	PREVENT	DENTAL	CrdPrv	Dental Visit
CA	California	San Francisco	6075	6075017902	Health Risk Behaviors	Current smoking among adults aged >=18 years	%	Crude prevalence	18.5	NA	NA	16.4	20.6	2880	POINT (-122.3699706 37.8192126)	6075017902	RISKBEH	CSMOKING	CrdPrv	Current Smoking
CA	California	San Francisco	6075	6075026004	Prevention	Visits to doctor for routine checkup within the past year among adults aged >=18 years	%	Crude prevalence	68.6	NA	NA	67.7	69.5	4315	POINT (-122.4357187 37.71789146)	6075026004	PREVENT	CHECKUP	CrdPrv	Annual Checkup
CA	California	San Francisco	6075	6075010800	Health Risk Behaviors	Sleeping less than 7 hours among adults aged >=18 years	%	Crude prevalence	32.4	NA	NA	31.4	33.6	4578	POINT (-122.4143071 37.79649471)	6075010800	RISKBEH	SLEEP	CrdPrv	Sleep <7 hours
CA	California	San Francisco	6075	6075015700	Health Risk Behaviors	No leisure-time physical activity among adults aged >=18 years	%	Crude prevalence	15.3	NA	NA	14	16.8	7832	POINT (-122.448 37.7789256)	6075015700	RISKBEH	LPA	CrdPrv	Physical Inactivity
CA	California	San Francisco	6075	6075026302	Health Outcomes	Chronic kidney disease among adults aged >=18 years	%	Crude prevalence	2.6	NA	NA	2.5	2.8	4992	POINT (-122.4311539 37.71153443)	6075026302	HLTHOUT	KIDNEY	CrdPrv	Chronic Kidney Disease
CA	California	San Francisco	6075	6075025100	Health Outcomes	Current asthma among adults aged >=18 years	%	Crude prevalence	7.7	NA	NA	7.4	8.1	3077	POINT (-122.4076885 37.74391962)	6075025100	HLTHOUT	CASTHMA	CrdPrv	Current Asthma
CA	California	San Francisco	6075	6075031301	Health Risk Behaviors	No leisure-time physical activity among adults aged >=18 years	%	Crude prevalence	21.1	NA	NA	19.1	23.1	3826	POINT (-122.4678807 37.7193381)	6075031301	RISKBEH	LPA	CrdPrv	Physical Inactivity
CA	California	San Francisco	6075	6075010800	Prevention	Cervical cancer screening among adult women aged 21-65 years	%	Crude prevalence	81	NA	NA	79.1	82.6	4578	POINT (-122.4143071 37.79649471)	6075010800	PREVENT	CERVICAL	CrdPrv	Cervical Cancer Screening
CA	California	San Francisco	6075	6075023001	Prevention	Older adult women aged >=65 years who are up to date on a core set of clinical preventive services: Flu shot past year, PPV shot ever, Colorectal cancer screening, and Mammogram past 2 years	%	Crude prevalence	24.9	NA	NA	21.2	29.1	5216	POINT (-122.4017648 37.73518561)	6075023001	PREVENT	COREW	CrdPrv	Core preventive services for older women
CA	California	San Francisco	6075	6075010900	Prevention	Cervical cancer screening among adult women aged 21-65 years	%	Crude prevalence	86.8	NA	NA	84.4	88.7	4320	POINT (-122.4205605 37.79804292)	6075010900	PREVENT	CERVICAL	CrdPrv	Cervical Cancer Screening
CA	California	San Francisco	6075	6075016900	Prevention	Current lack of health insurance among adults aged 18-64 years	%	Crude prevalence	6.8	NA	NA	5.6	8.6	2924	POINT (-122.4324416 37.76711186)	6075016900	PREVENT	ACCESS2	CrdPrv	Health Insurance
CA	California	San Francisco	6075	6075040100	Prevention	Visits to dentist or dental clinic among adults aged >=18 years	%	Crude prevalence	73	NA	NA	69.5	75.9	4088	POINT (-122.4618228 37.78514926)	6075040100	PREVENT	DENTAL	CrdPrv	Dental Visit
CA	California	San Francisco	6075	6075042602	Health Risk Behaviors	Sleeping less than 7 hours among adults aged >=18 years	%	Crude prevalence	31.2	NA	NA	30.5	32.1	3243	POINT (-122.475489 37.78338401)	6075042602	RISKBEH	SLEEP	CrdPrv	Sleep <7 hours
CA	California	San Francisco	6075	6075025402	Health Outcomes	Obesity among adults aged >=18 years	%	Crude prevalence	17.7	NA	NA	17	18.5	2912	POINT (-122.4128103 37.73689351)	6075025402	HLTHOUT	OBESITY	CrdPrv	Obesity
CA	California	San Francisco	6075	6075015100	Prevention	Current lack of health insurance among adults aged 18-64 years	%	Crude prevalence	6.6	NA	NA	5.6	8.1	2493	POINT (-122.4234022 37.78745689)	6075015100	PREVENT	ACCESS2	CrdPrv	Health Insurance
CA	California	San Francisco	6075	6075010900	Health Outcomes	All teeth lost among adults aged >=65 years	%	Crude prevalence	4.9	NA	NA	2.9	8.2	4320	POINT (-122.4205605 37.79804292)	6075010900	HLTHOUT	TEETHLOST	CrdPrv	All Teeth Lost
CA	California	San Francisco	6075	6075025300	Prevention	Mammography use among women aged 50-74 years	%	Crude prevalence	78.7	NA	NA	75.9	81.1	4362	POINT (-122.420202 37.74368116)	6075025300	PREVENT	MAMMOUSE	CrdPrv	Mammography
CA	California	San Francisco	6075	6075047902	Health Status	Mental health not good for >=14 days among adults aged >=18 years	%	Crude prevalence	9.1	NA	NA	8.3	10.1	3536	POINT (-122.503988 37.7791909)	6075047902	HLTHSTAT	MHLTH	CrdPrv	Mental Health
CA	California	San Francisco	6075	6075061500	Prevention	Mammography use among women aged 50-74 years	%	Crude prevalence	79.7	NA	NA	77.7	81.4	11502	POINT (-122.3942147 37.7868572)	6075061500	PREVENT	MAMMOUSE	CrdPrv	Mammography
CA	California	San Francisco	6075	6075012402	Prevention	Cervical cancer screening among adult women aged 21-65 years	%	Crude prevalence	81.4	NA	NA	79.1	83.1	3974	POINT (-122.4177581 37.78011098)	6075012402	PREVENT	CERVICAL	CrdPrv	Cervical Cancer Screening
CA	California	San Francisco	6075	6075025800	Prevention	Fecal occult blood test, sigmoidoscopy, or colonoscopy among adults aged 50-75 years	%	Crude prevalence	62.8	NA	NA	58.7	66.3	1960	POINT (-122.4020132 37.72163385)	6075025800	PREVENT	COLON_SCREEN	CrdPrv	Colorectal Cancer Screening
CA	California	San Francisco	6075	6075047701	Prevention	Fecal occult blood test, sigmoidoscopy, or colonoscopy among adults aged 50-75 years	%	Crude prevalence	68.2	NA	NA	64.8	71.2	4334	POINT (-122.4840781 37.77824882)	6075047701	PREVENT	COLON_SCREEN	CrdPrv	Colorectal Cancer Screening
CA	California	San Francisco	6075	6075016801	Prevention	Visits to doctor for routine checkup within the past year among adults aged >=18 years	%	Crude prevalence	65.1	NA	NA	64.3	66	3218	POINT (-122.4290261 37.77134806)	6075016801	PREVENT	CHECKUP	CrdPrv	Annual Checkup
CA	California	San Francisco	6075	6075035202	Health Risk Behaviors	Binge drinking among adults aged >=18 years	%	Crude prevalence	19.9	NA	NA	19.3	20.5	4322	POINT (-122.5061469 37.76140402)	6075035202	RISKBEH	BINGE	CrdPrv	Binge Drinking
CA	California	San Francisco	6075	6075013200	Prevention	Older adult men aged >=65 years who are up to date on a core set of clinical preventive services: Flu shot past year, PPV shot ever, Colorectal cancer screening	%	Crude prevalence	40.3	NA	NA	36.4	44.2	4162	POINT (-122.4387637 37.79367748)	6075013200	PREVENT	COREM	CrdPrv	Core preventive services for older men
CA	California	San Francisco	6075	6075033201	Health Risk Behaviors	Current smoking among adults aged >=18 years	%	Crude prevalence	12.8	NA	NA	10.5	14.8	3683	POINT (-122.479694 37.72628177)	6075033201	RISKBEH	CSMOKING	CrdPrv	Current Smoking
CA	California	San Francisco	6075	6075016000	Health Outcomes	Chronic kidney disease among adults aged >=18 years	%	Crude prevalence	2.8	NA	NA	2.6	2.9	2465	POINT (-122.4225 37.78233455)	6075016000	HLTHOUT	KIDNEY	CrdPrv	Chronic Kidney Disease
CA	California	San Francisco	6075	6075013102	Health Status	Physical health not good for >=14 days among adults aged >=18 years	%	Crude prevalence	6.6	NA	NA	6	7.3	2625	POINT (-122.4274441 37.79261407)	6075013102	HLTHSTAT	PHLTH	CrdPrv	Physical Health
CA	California	San Francisco	6075	6075015801	Prevention	Visits to doctor for routine checkup within the past year among adults aged >=18 years	%	Crude prevalence	70.9	NA	NA	70	71.6	3594	POINT (-122.4373587 37.78129392)	6075015801	PREVENT	CHECKUP	CrdPrv	Annual Checkup
CA	California	San Francisco	6075	6075012502	Health Status	Fair or poor self-rated health status among adults aged >=18 years	%	Crude prevalence	33.6	NA	NA	30.6	36.7	3821	POINT (-122.4126066 37.7839418)	6075012502	HLTHSTAT	GHLTH	CrdPrv	General Health
CA	California	San Francisco	6075	6075016300	Prevention	Visits to dentist or dental clinic among adults aged >=18 years	%	Crude prevalence	73.4	NA	NA	70.8	75.8	4293	POINT (-122.4295706 37.7760446)	6075016300	PREVENT	DENTAL	CrdPrv	Dental Visit
CA	California	San Francisco	6075	6075031100	Health Risk Behaviors	Sleeping less than 7 hours among adults aged >=18 years	%	Crude prevalence	31.8	NA	NA	31.2	32.5	6193	POINT (-122.4461733 37.72964518)	6075031100	RISKBEH	SLEEP	CrdPrv	Sleep <7 hours
CA	California	San Francisco	6075	6075018000	Health Outcomes	Depression among adults aged >=18 years	%	Crude prevalence	14.8	NA	NA	14.2	15.4	4221	POINT (-122.4022974 37.77533348)	6075018000	HLTHOUT	DEPRESSION	CrdPrv	Depression
CA	California	San Francisco	6075	6075011300	Prevention	Visits to dentist or dental clinic among adults aged >=18 years	%	Crude prevalence	51.3	NA	NA	47.6	55.7	3143	POINT (-122.4093732 37.79473664)	6075011300	PREVENT	DENTAL	CrdPrv	Dental Visit
CA	California	San Francisco	6075	6075012502	Prevention	Older adult men aged >=65 years who are up to date on a core set of clinical preventive services: Flu shot past year, PPV shot ever, Colorectal cancer screening	%	Crude prevalence	21.4	NA	NA	17.6	25.7	3821	POINT (-122.4126066 37.7839418)	6075012502	PREVENT	COREM	CrdPrv	Core preventive services for older men
CA	California	San Francisco	6075	6075010300	Prevention	Fecal occult blood test, sigmoidoscopy, or colonoscopy among adults aged 50-75 years	%	Crude prevalence	72.8	NA	NA	69.7	75.3	3852	POINT (-122.4156988 37.80163144)	6075010300	PREVENT	COLON_SCREEN	CrdPrv	Colorectal Cancer Screening
CA	California	San Francisco	6075	6075040200	Health Risk Behaviors	Current smoking among adults aged >=18 years	%	Crude prevalence	9.3	NA	NA	7.4	11.5	5191	POINT (-122.4683829 37.78421108)	6075040200	RISKBEH	CSMOKING	CrdPrv	Current Smoking
CA	California	San Francisco	6075	6075023300	Health Status	Fair or poor self-rated health status among adults aged >=18 years	%	Crude prevalence	21.9	NA	NA	19.2	24.9	2624	POINT (-122.3977843 37.72542929)	6075023300	HLTHSTAT	GHLTH	CrdPrv	General Health
CA	California	San Francisco	6075	6075010700	Health Risk Behaviors	Current smoking among adults aged >=18 years	%	Crude prevalence	17.2	NA	NA	14.7	19.6	5592	POINT (-122.4100564 37.79852065)	6075010700	RISKBEH	CSMOKING	CrdPrv	Current Smoking
CA	California	San Francisco	6075	6075025403	Health Outcomes	All teeth lost among adults aged >=65 years	%	Crude prevalence	7.4	NA	NA	5.8	9.1	4267	POINT (-122.4205785 37.73376152)	6075025403	HLTHOUT	TEETHLOST	CrdPrv	All Teeth Lost
CA	California	San Francisco	6075	6075022803	Prevention	Cholesterol screening among adults aged >=18 years	%	Crude prevalence	83	NA	NA	82.6	83.4	4595	POINT (-122.4121134 37.75583632)	6075022803	PREVENT	CHOLSCREEN	CrdPrv	Cholesterol Screening
CA	California	San Francisco	6075	6075015400	Health Outcomes	Cancer (excluding skin cancer) among adults aged >=18 years	%	Crude prevalence	5.8	NA	NA	5.6	5.9	5621	POINT (-122.4510449 37.78436838)	6075015400	HLTHOUT	CANCER	CrdPrv	Cancer (except skin)
CA	California	San Francisco	6075	6075061000	Health Outcomes	Current asthma among adults aged >=18 years	%	Crude prevalence	7.2	NA	NA	6.9	7.5	3610	POINT (-122.3899376 37.71333739)	6075061000	HLTHOUT	CASTHMA	CrdPrv	Current Asthma
CA	California	San Francisco	6075	6075017700	Prevention	Cholesterol screening among adults aged >=18 years	%	Crude prevalence	84.3	NA	NA	84.2	84.4	2128	POINT (-122.4124937 37.76804375)	6075017700	PREVENT	CHOLSCREEN	CrdPrv	Cholesterol Screening
CA	California	San Francisco	6075	6075012800	Prevention	Mammography use among women aged 50-74 years	%	Crude prevalence	78.6	NA	NA	74.7	81.5	4106	POINT (-122.4417548 37.79781208)	6075012800	PREVENT	MAMMOUSE	CrdPrv	Mammography
CA	California	San Francisco	6075	6075016700	Health Outcomes	High cholesterol among adults aged >=18 years who have been screened in the past 5 years	%	Crude prevalence	21.1	NA	NA	20.4	21.9	4652	POINT (-122.4377389 37.77036346)	6075016700	HLTHOUT	HIGHCHOL	CrdPrv	High Cholesterol
CA	California	San Francisco	6075	6075030201	Prevention	Cervical cancer screening among adult women aged 21-65 years	%	Crude prevalence	84.6	NA	NA	82.5	86.5	3928	POINT (-122.4737785 37.76282209)	6075030201	PREVENT	CERVICAL	CrdPrv	Cervical Cancer Screening
CA	California	San Francisco	6075	6075026403	Prevention	Current lack of health insurance among adults aged 18-64 years	%	Crude prevalence	16.6	NA	NA	14	19.2	4140	POINT (-122.4069138 37.71121047)	6075026403	PREVENT	ACCESS2	CrdPrv	Health Insurance
CA	California	San Francisco	6075	6075022704	Health Risk Behaviors	No leisure-time physical activity among adults aged >=18 years	%	Crude prevalence	12.8	NA	NA	11.4	14.4	3122	POINT (-122.4019873 37.76096462)	6075022704	RISKBEH	LPA	CrdPrv	Physical Inactivity
CA	California	San Francisco	6075	6075011300	Health Outcomes	Current asthma among adults aged >=18 years	%	Crude prevalence	7.5	NA	NA	7.1	7.9	3143	POINT (-122.4093732 37.79473664)	6075011300	HLTHOUT	CASTHMA	CrdPrv	Current Asthma
CA	California	San Francisco	6075	6075012100	Health Outcomes	Coronary heart disease among adults aged >=18 years	%	Crude prevalence	2.4	NA	NA	2.2	2.6	3833	POINT (-122.4119216 37.78880231)	6075012100	HLTHOUT	CHD	CrdPrv	Coronary Heart Disease
CA	California	San Francisco	6075	6075026402	Health Outcomes	Obesity among adults aged >=18 years	%	Crude prevalence	16.4	NA	NA	15.8	16.9	4118	POINT (-122.4032665 37.71649489)	6075026402	HLTHOUT	OBESITY	CrdPrv	Obesity
CA	California	San Francisco	6075	6075980300	Health Outcomes	Chronic obstructive pulmonary disease among adults aged >=18 years	%	Crude prevalence	2.5	NA	NA	2.1	2.9	171	POINT (-122.4819131 37.7690297)	6075980300	HLTHOUT	COPD	CrdPrv	COPD
CA	California	San Francisco	6075	6075018000	Health Outcomes	Stroke among adults aged >=18 years	%	Crude prevalence	1.7	NA	NA	1.6	1.8	4221	POINT (-122.4022974 37.77533348)	6075018000	HLTHOUT	STROKE	CrdPrv	Stroke
CA	California	San Francisco	6075	6075015100	Health Outcomes	Depression among adults aged >=18 years	%	Crude prevalence	13.2	NA	NA	12.6	14	2493	POINT (-122.4234022 37.78745689)	6075015100	HLTHOUT	DEPRESSION	CrdPrv	Depression
CA	California	San Francisco	6075	6075013400	Health Outcomes	Diagnosed diabetes among adults aged >=18 years	%	Crude prevalence	4.7	NA	NA	4.5	5.1	3599	POINT (-122.4408017 37.78985851)	6075013400	HLTHOUT	DIABETES	CrdPrv	Diabetes
CA	California	San Francisco	6075	6075025500	Prevention	Older adult women aged >=65 years who are up to date on a core set of clinical preventive services: Flu shot past year, PPV shot ever, Colorectal cancer screening, and Mammogram past 2 years	%	Crude prevalence	29.2	NA	NA	25.3	33	8471	POINT (-122.4372418 37.7280668)	6075025500	PREVENT	COREW	CrdPrv	Core preventive services for older women
CA	California	San Francisco	6075	6075011100	Health Outcomes	Diagnosed diabetes among adults aged >=18 years	%	Crude prevalence	7.7	NA	NA	7.1	8.2	5164	POINT (-122.4190819 37.7907454)	6075011100	HLTHOUT	DIABETES	CrdPrv	Diabetes
CA	California	San Francisco	6075	6075013200	Health Outcomes	Depression among adults aged >=18 years	%	Crude prevalence	15.6	NA	NA	15	16.2	4162	POINT (-122.4387637 37.79367748)	6075013200	HLTHOUT	DEPRESSION	CrdPrv	Depression
CA	California	San Francisco	6075	6075035400	Prevention	Older adult women aged >=65 years who are up to date on a core set of clinical preventive services: Flu shot past year, PPV shot ever, Colorectal cancer screening, and Mammogram past 2 years	%	Crude prevalence	31.1	NA	NA	26.5	36	6691	POINT (-122.5051079 37.74251313)	6075035400	PREVENT	COREW	CrdPrv	Core preventive services for older women
CA	California	San Francisco	6075	6075026403	Health Outcomes	Depression among adults aged >=18 years	%	Crude prevalence	11.4	NA	NA	10.9	12.1	4140	POINT (-122.4069138 37.71121047)	6075026403	HLTHOUT	DEPRESSION	CrdPrv	Depression
CA	California	San Francisco	6075	6075030102	Health Outcomes	Current asthma among adults aged >=18 years	%	Crude prevalence	7.3	NA	NA	7.1	7.5	4838	POINT (-122.4569102 37.75836078)	6075030102	HLTHOUT	CASTHMA	CrdPrv	Current Asthma
CA	California	San Francisco	6075	6075030202	Prevention	Taking medicine for high blood pressure control among adults aged >=18 years with high blood pressure	%	Crude prevalence	62.9	NA	NA	61.6	64.1	4313	POINT (-122.4673281 37.76308855)	6075030202	PREVENT	BPMED	CrdPrv	Taking BP Medication
CA	California	San Francisco	6075	6075032602	Prevention	Cervical cancer screening among adult women aged 21-65 years	%	Crude prevalence	78.7	NA	NA	75.2	81.3	4316	POINT (-122.4825971 37.75888809)	6075032602	PREVENT	CERVICAL	CrdPrv	Cervical Cancer Screening
CA	California	San Francisco	6075	6075022903	Health Outcomes	Chronic obstructive pulmonary disease among adults aged >=18 years	%	Crude prevalence	2.9	NA	NA	2.5	3.3	3384	POINT (-122.4062321 37.75175786)	6075022903	HLTHOUT	COPD	CrdPrv	COPD
CA	California	San Francisco	6075	6075012601	Health Outcomes	Chronic kidney disease among adults aged >=18 years	%	Crude prevalence	1.5	NA	NA	1.4	1.7	2329	POINT (-122.4391758 37.8022676)	6075012601	HLTHOUT	KIDNEY	CrdPrv	Chronic Kidney Disease
CA	California	San Francisco	6075	6075023200	Health Status	Mental health not good for >=14 days among adults aged >=18 years	%	Crude prevalence	13.3	NA	NA	12.2	14.4	4582	POINT (-122.3861627 37.72776304)	6075023200	HLTHSTAT	MHLTH	CrdPrv	Mental Health
CA	California	San Francisco	6075	6075033100	Health Outcomes	Current asthma among adults aged >=18 years	%	Crude prevalence	6.7	NA	NA	6.4	7	3968	POINT (-122.4872618 37.73220039)	6075033100	HLTHOUT	CASTHMA	CrdPrv	Current Asthma
CA	California	San Francisco	6075	6075020402	Prevention	Mammography use among women aged 50-74 years	%	Crude prevalence	79.1	NA	NA	76.6	81.1	3997	POINT (-122.4444103 37.75284243)	6075020402	PREVENT	MAMMOUSE	CrdPrv	Mammography
CA	California	San Francisco	6075	6075023001	Prevention	Visits to doctor for routine checkup within the past year among adults aged >=18 years	%	Crude prevalence	71.6	NA	NA	70.6	72.5	5216	POINT (-122.4017648 37.73518561)	6075023001	PREVENT	CHECKUP	CrdPrv	Annual Checkup
CA	California	San Francisco	6075	6075025200	Health Outcomes	Stroke among adults aged >=18 years	%	Crude prevalence	1.9	NA	NA	1.7	2.1	5369	POINT (-122.4142436 37.74371804)	6075025200	HLTHOUT	STROKE	CrdPrv	Stroke
CA	California	San Francisco	6075	6075015500	Prevention	Cervical cancer screening among adult women aged 21-65 years	%	Crude prevalence	81.2	NA	NA	79.5	82.8	3622	POINT (-122.4341167 37.78509791)	6075015500	PREVENT	CERVICAL	CrdPrv	Cervical Cancer Screening
CA	California	San Francisco	6075	6075022803	Health Outcomes	Chronic kidney disease among adults aged >=18 years	%	Crude prevalence	2.1	NA	NA	2	2.2	4595	POINT (-122.4121134 37.75583632)	6075022803	HLTHOUT	KIDNEY	CrdPrv	Chronic Kidney Disease
CA	California	San Francisco	6075	6075013300	Health Status	Physical health not good for >=14 days among adults aged >=18 years	%	Crude prevalence	8.8	NA	NA	7.9	10	4232	POINT (-122.4524567 37.78873195)	6075013300	HLTHSTAT	PHLTH	CrdPrv	Physical Health
CA	California	San Francisco	6075	6075025600	Health Outcomes	Cancer (excluding skin cancer) among adults aged >=18 years	%	Crude prevalence	5.1	NA	NA	5	5.2	5618	POINT (-122.4224226 37.72873104)	6075025600	HLTHOUT	CANCER	CrdPrv	Cancer (except skin)
CA	California	San Francisco	6075	6075011800	Health Outcomes	Cancer (excluding skin cancer) among adults aged >=18 years	%	Crude prevalence	5.7	NA	NA	5.4	6.1	1500	POINT (-122.4061897 37.79334276)	6075011800	HLTHOUT	CANCER	CrdPrv	Cancer (except skin)
CA	California	San Francisco	6075	6075023400	Health Outcomes	Chronic kidney disease among adults aged >=18 years	%	Crude prevalence	3.3	NA	NA	3.1	3.5	3660	POINT (-122.3900862 37.72160094)	6075023400	HLTHOUT	KIDNEY	CrdPrv	Chronic Kidney Disease
CA	California	San Francisco	6075	6075015500	Health Outcomes	High cholesterol among adults aged >=18 years who have been screened in the past 5 years	%	Crude prevalence	31.1	NA	NA	30.3	31.8	3622	POINT (-122.4341167 37.78509791)	6075015500	HLTHOUT	HIGHCHOL	CrdPrv	High Cholesterol
CA	California	San Francisco	6075	6075011800	Health Risk Behaviors	No leisure-time physical activity among adults aged >=18 years	%	Crude prevalence	33.6	NA	NA	29.1	38	1500	POINT (-122.4061897 37.79334276)	6075011800	RISKBEH	LPA	CrdPrv	Physical Inactivity
CA	California	San Francisco	6075	6075026200	Health Outcomes	Depression among adults aged >=18 years	%	Crude prevalence	12.4	NA	NA	11.7	13	7564	POINT (-122.4539325 37.7113228)	6075026200	HLTHOUT	DEPRESSION	CrdPrv	Depression
CA	California	San Francisco	6075	6075035201	Health Risk Behaviors	Sleeping less than 7 hours among adults aged >=18 years	%	Crude prevalence	35.1	NA	NA	34.2	36.4	5300	POINT (-122.507087 37.75498536)	6075035201	RISKBEH	SLEEP	CrdPrv	Sleep <7 hours
CA	California	San Francisco	6075	6075012901	Health Outcomes	Obesity among adults aged >=18 years	%	Crude prevalence	13.7	NA	NA	13	14.5	2557	POINT (-122.4272412 37.80196507)	6075012901	HLTHOUT	OBESITY	CrdPrv	Obesity
CA	California	San Francisco	6075	6075022802	Health Outcomes	Coronary heart disease among adults aged >=18 years	%	Crude prevalence	4.7	NA	NA	4.4	5.1	2099	POINT (-122.4062643 37.75891419)	6075022802	HLTHOUT	CHD	CrdPrv	Coronary Heart Disease
CA	California	San Francisco	6075	6075011200	Prevention	Older adult men aged >=65 years who are up to date on a core set of clinical preventive services: Flu shot past year, PPV shot ever, Colorectal cancer screening	%	Crude prevalence	35	NA	NA	31.2	38.7	3286	POINT (-122.4127434 37.79297474)	6075011200	PREVENT	COREM	CrdPrv	Core preventive services for older men
CA	California	San Francisco	6075	6075061200	Prevention	Fecal occult blood test, sigmoidoscopy, or colonoscopy among adults aged 50-75 years	%	Crude prevalence	61	NA	NA	57.5	64	4089	POINT (-122.3901731 37.7370644)	6075061200	PREVENT	COLON_SCREEN	CrdPrv	Colorectal Cancer Screening
CA	California	San Francisco	6075	6075016801	Health Outcomes	Stroke among adults aged >=18 years	%	Crude prevalence	1.5	NA	NA	1.4	1.6	3218	POINT (-122.4290261 37.77134806)	6075016801	HLTHOUT	STROKE	CrdPrv	Stroke
CA	California	San Francisco	6075	6075012901	Prevention	Mammography use among women aged 50-74 years	%	Crude prevalence	78.2	NA	NA	75.5	80.3	2557	POINT (-122.4272412 37.80196507)	6075012901	PREVENT	MAMMOUSE	CrdPrv	Mammography
CA	California	San Francisco	6075	6075016100	Health Risk Behaviors	Sleeping less than 7 hours among adults aged >=18 years	%	Crude prevalence	37.2	NA	NA	36.1	38.3	5366	POINT (-122.4286732 37.77998419)	6075016100	RISKBEH	SLEEP	CrdPrv	Sleep <7 hours
CA	California	San Francisco	6075	6075011100	Health Outcomes	Arthritis among adults aged >=18 years	%	Crude prevalence	15.1	NA	NA	14.4	15.9	5164	POINT (-122.4190819 37.7907454)	6075011100	HLTHOUT	ARTHRITIS	CrdPrv	Arthritis
CA	California	San Francisco	6075	6075012401	Health Risk Behaviors	Binge drinking among adults aged >=18 years	%	Crude prevalence	19.7	NA	NA	19.1	20.3	5075	POINT (-122.4158031 37.7830542)	6075012401	RISKBEH	BINGE	CrdPrv	Binge Drinking
CA	California	San Francisco	6075	6075033000	Health Status	Fair or poor self-rated health status among adults aged >=18 years	%	Crude prevalence	12.3	NA	NA	10.8	14.1	7764	POINT (-122.4847521 37.738517)	6075033000	HLTHSTAT	GHLTH	CrdPrv	General Health
CA	California	San Francisco	6075	6075025800	Health Status	Physical health not good for >=14 days among adults aged >=18 years	%	Crude prevalence	11.2	NA	NA	10.1	12.3	1960	POINT (-122.4020132 37.72163385)	6075025800	HLTHSTAT	PHLTH	CrdPrv	Physical Health
CA	California	San Francisco	6075	6075980501	Health Risk Behaviors	Current smoking among adults aged >=18 years	%	Crude prevalence	18.1	NA	NA	16.2	19.8	797	POINT (-122.4189916 37.71776415)	6075980501	RISKBEH	CSMOKING	CrdPrv	Current Smoking
CA	California	San Francisco	6075	6075030201	Health Outcomes	All teeth lost among adults aged >=65 years	%	Crude prevalence	5.3	NA	NA	3.1	8.5	3928	POINT (-122.4737785 37.76282209)	6075030201	HLTHOUT	TEETHLOST	CrdPrv	All Teeth Lost
CA	California	San Francisco	6075	6075016100	Health Outcomes	Chronic obstructive pulmonary disease among adults aged >=18 years	%	Crude prevalence	7.9	NA	NA	7.1	8.8	5366	POINT (-122.4286732 37.77998419)	6075016100	HLTHOUT	COPD	CrdPrv	COPD
CA	California	San Francisco	6075	6075032801	Prevention	Cervical cancer screening among adult women aged 21-65 years	%	Crude prevalence	78.6	NA	NA	75	81.3	4238	POINT (-122.4804275 37.74603208)	6075032801	PREVENT	CERVICAL	CrdPrv	Cervical Cancer Screening
CA	California	San Francisco	6075	6075012202	Health Outcomes	Coronary heart disease among adults aged >=18 years	%	Crude prevalence	6.2	NA	NA	5.8	6.6	2986	POINT (-122.4196726 37.78540666)	6075012202	HLTHOUT	CHD	CrdPrv	Coronary Heart Disease
CA	California	San Francisco	6075	6075042602	Health Outcomes	High cholesterol among adults aged >=18 years who have been screened in the past 5 years	%	Crude prevalence	27.9	NA	NA	27.4	28.4	3243	POINT (-122.475489 37.78338401)	6075042602	HLTHOUT	HIGHCHOL	CrdPrv	High Cholesterol
CA	California	San Francisco	6075	6075017801	Health Outcomes	Chronic obstructive pulmonary disease among adults aged >=18 years	%	Crude prevalence	9	NA	NA	7.4	10.7	3499	POINT (-122.4011735 37.78202361)	6075017801	HLTHOUT	COPD	CrdPrv	COPD
CA	California	San Francisco	6075	6075011000	Prevention	Visits to dentist or dental clinic among adults aged >=18 years	%	Crude prevalence	70.9	NA	NA	66.1	75.2	4827	POINT (-122.4198114 37.79439047)	6075011000	PREVENT	DENTAL	CrdPrv	Dental Visit
CA	California	San Francisco	6075	6075016600	Health Outcomes	Diagnosed diabetes among adults aged >=18 years	%	Crude prevalence	4.2	NA	NA	4	4.5	5069	POINT (-122.4474705 37.77049874)	6075016600	HLTHOUT	DIABETES	CrdPrv	Diabetes
CA	California	San Francisco	6075	6075015900	Prevention	Older adult men aged >=65 years who are up to date on a core set of clinical preventive services: Flu shot past year, PPV shot ever, Colorectal cancer screening	%	Crude prevalence	33.2	NA	NA	29.9	36.5	4350	POINT (-122.4293628 37.7833394)	6075015900	PREVENT	COREM	CrdPrv	Core preventive services for older men
CA	California	San Francisco	6075	6075020401	Health Outcomes	Chronic kidney disease among adults aged >=18 years	%	Crude prevalence	1.8	NA	NA	1.7	2	2846	POINT (-122.4434806 37.75952014)	6075020401	HLTHOUT	KIDNEY	CrdPrv	Chronic Kidney Disease
CA	California	San Francisco	6075	6075061100	Prevention	Mammography use among women aged 50-74 years	%	Crude prevalence	69	NA	NA	65.7	72.8	4307	POINT (-122.4040776 37.79560341)	6075061100	PREVENT	MAMMOUSE	CrdPrv	Mammography
CA	California	San Francisco	6075	6075010800	Prevention	Taking medicine for high blood pressure control among adults aged >=18 years with high blood pressure	%	Crude prevalence	72.2	NA	NA	71.2	73.1	4578	POINT (-122.4143071 37.79649471)	6075010800	PREVENT	BPMED	CrdPrv	Taking BP Medication
CA	California	San Francisco	6075	6075016200	Health Outcomes	All teeth lost among adults aged >=65 years	%	Crude prevalence	6	NA	NA	3.9	9	2541	POINT (-122.4228953 37.77716215)	6075016200	HLTHOUT	TEETHLOST	CrdPrv	All Teeth Lost
CA	California	San Francisco	6075	6075020600	Prevention	Visits to dentist or dental clinic among adults aged >=18 years	%	Crude prevalence	77.4	NA	NA	74.4	80	4711	POINT (-122.430375 37.75956643)	6075020600	PREVENT	DENTAL	CrdPrv	Dental Visit
CA	California	San Francisco	6075	6075045200	Prevention	Cervical cancer screening among adult women aged 21-65 years	%	Crude prevalence	82.5	NA	NA	80.3	84.8	6474	POINT (-122.468011 37.77711816)	6075045200	PREVENT	CERVICAL	CrdPrv	Cervical Cancer Screening
CA	California	San Francisco	6075	6075025701	Prevention	Cervical cancer screening among adult women aged 21-65 years	%	Crude prevalence	77.6	NA	NA	74.4	80.7	4788	POINT (-122.4120679 37.73159983)	6075025701	PREVENT	CERVICAL	CrdPrv	Cervical Cancer Screening
CA	California	San Francisco	6075	6075012700	Health Status	Fair or poor self-rated health status among adults aged >=18 years	%	Crude prevalence	7	NA	NA	6.2	8.1	3492	POINT (-122.4452552 37.80318047)	6075012700	HLTHSTAT	GHLTH	CrdPrv	General Health
CA	California	San Francisco	6075	6075022902	Prevention	Cholesterol screening among adults aged >=18 years	%	Crude prevalence	85	NA	NA	84.9	85.1	2617	POINT (-122.410379 37.7513427)	6075022902	PREVENT	CHOLSCREEN	CrdPrv	Cholesterol Screening
CA	California	San Francisco	6075	6075030101	Health Outcomes	Current asthma among adults aged >=18 years	%	Crude prevalence	8	NA	NA	7.7	8.4	4233	POINT (-122.4597484 37.76423671)	6075030101	HLTHOUT	CASTHMA	CrdPrv	Current Asthma
CA	California	San Francisco	6075	6075015200	Health Outcomes	Current asthma among adults aged >=18 years	%	Crude prevalence	7.9	NA	NA	7.6	8.2	3934	POINT (-122.4302871 37.78791391)	6075015200	HLTHOUT	CASTHMA	CrdPrv	Current Asthma
CA	California	San Francisco	6075	6075017802	Health Outcomes	Stroke among adults aged >=18 years	%	Crude prevalence	2.4	NA	NA	2.2	2.6	4516	POINT (-122.4087151 37.77606674)	6075017802	HLTHOUT	STROKE	CrdPrv	Stroke
CA	California	San Francisco	6075	6075020200	Health Outcomes	Depression among adults aged >=18 years	%	Crude prevalence	15.9	NA	NA	15.2	16.7	6269	POINT (-122.4242031 37.76710694)	6075020200	HLTHOUT	DEPRESSION	CrdPrv	Depression
CA	California	San Francisco	6075	6075030900	Health Outcomes	Chronic obstructive pulmonary disease among adults aged >=18 years	%	Crude prevalence	4.2	NA	NA	3.7	4.7	6581	POINT (-122.4682865 37.72829756)	6075030900	HLTHOUT	COPD	CrdPrv	COPD
CA	California	San Francisco	6075	6075016700	Health Outcomes	High blood pressure among adults aged >=18 years	%	Crude prevalence	16.8	NA	NA	16	17.7	4652	POINT (-122.4377389 37.77036346)	6075016700	HLTHOUT	BPHIGH	CrdPrv	High Blood Pressure
CA	California	San Francisco	6075	6075026401	Health Status	Mental health not good for >=14 days among adults aged >=18 years	%	Crude prevalence	10.6	NA	NA	9.7	11.5	4044	POINT (-122.4113116 37.71352307)	6075026401	HLTHSTAT	MHLTH	CrdPrv	Mental Health
CA	California	San Francisco	6075	6075011000	Prevention	Cholesterol screening among adults aged >=18 years	%	Crude prevalence	86.9	NA	NA	86.4	87.4	4827	POINT (-122.4198114 37.79439047)	6075011000	PREVENT	CHOLSCREEN	CrdPrv	Cholesterol Screening
CA	California	San Francisco	6075	6075012401	Health Outcomes	Arthritis among adults aged >=18 years	%	Crude prevalence	18.2	NA	NA	17.7	18.7	5075	POINT (-122.4158031 37.7830542)	6075012401	HLTHOUT	ARTHRITIS	CrdPrv	Arthritis
CA	California	San Francisco	6075	6075015802	Health Status	Physical health not good for >=14 days among adults aged >=18 years	%	Crude prevalence	6.9	NA	NA	6.3	7.5	2965	POINT (-122.438506 37.77808023)	6075015802	HLTHSTAT	PHLTH	CrdPrv	Physical Health
CA	California	San Francisco	6075	6075026100	Health Outcomes	Stroke among adults aged >=18 years	%	Crude prevalence	2.6	NA	NA	2.4	2.9	6810	POINT (-122.4431814 37.71960187)	6075026100	HLTHOUT	STROKE	CrdPrv	Stroke
CA	California	San Francisco	6075	6075015700	Health Outcomes	Depression among adults aged >=18 years	%	Crude prevalence	17.2	NA	NA	16.3	18.2	7832	POINT (-122.448 37.7789256)	6075015700	HLTHOUT	DEPRESSION	CrdPrv	Depression
CA	California	San Francisco	6075	6075035300	Prevention	Cholesterol screening among adults aged >=18 years	%	Crude prevalence	87.4	NA	NA	87.2	87.6	7226	POINT (-122.4977954 37.74253502)	6075035300	PREVENT	CHOLSCREEN	CrdPrv	Cholesterol Screening
CA	California	San Francisco	6075	6075040200	Health Outcomes	Diagnosed diabetes among adults aged >=18 years	%	Crude prevalence	8	NA	NA	7.4	8.6	5191	POINT (-122.4683829 37.78421108)	6075040200	HLTHOUT	DIABETES	CrdPrv	Diabetes
CA	California	San Francisco	6075	6075016500	Prevention	Visits to dentist or dental clinic among adults aged >=18 years	%	Crude prevalence	74.4	NA	NA	70.7	77.3	5083	POINT (-122.4477905 37.77419539)	6075016500	PREVENT	DENTAL	CrdPrv	Dental Visit
CA	California	San Francisco	6075	6075045100	Health Outcomes	Arthritis among adults aged >=18 years	%	Crude prevalence	14.1	NA	NA	13.5	14.7	4996	POINT (-122.4613562 37.77758224)	6075045100	HLTHOUT	ARTHRITIS	CrdPrv	Arthritis
CA	California	San Francisco	6075	6075026002	Health Risk Behaviors	Current smoking among adults aged >=18 years	%	Crude prevalence	8.4	NA	NA	7.3	9.6	3544	POINT (-122.426299 37.72612496)	6075026002	RISKBEH	CSMOKING	CrdPrv	Current Smoking
CA	California	San Francisco	6075	6075016600	Health Outcomes	Current asthma among adults aged >=18 years	%	Crude prevalence	8	NA	NA	7.6	8.5	5069	POINT (-122.4474705 37.77049874)	6075016600	HLTHOUT	CASTHMA	CrdPrv	Current Asthma
CA	California	San Francisco	6075	6075011902	Prevention	Taking medicine for high blood pressure control among adults aged >=18 years with high blood pressure	%	Crude prevalence	61.5	NA	NA	60.2	62.8	2598	POINT (-122.4098563 37.79100258)	6075011902	PREVENT	BPMED	CrdPrv	Taking BP Medication
CA	California	San Francisco	6075	6075012401	Health Status	Fair or poor self-rated health status among adults aged >=18 years	%	Crude prevalence	23.6	NA	NA	21.5	25.8	5075	POINT (-122.4158031 37.7830542)	6075012401	HLTHSTAT	GHLTH	CrdPrv	General Health
CA	California	San Francisco	6075	6075011700	Health Outcomes	High cholesterol among adults aged >=18 years who have been screened in the past 5 years	%	Crude prevalence	30.5	NA	NA	29.9	31	1783	POINT (-122.4035143 37.79045272)	6075011700	HLTHOUT	HIGHCHOL	CrdPrv	High Cholesterol
CA	California	San Francisco	6075	6075010100	Health Risk Behaviors	Current smoking among adults aged >=18 years	%	Crude prevalence	12.5	NA	NA	10.2	15.2	3739	POINT (-122.4113772 37.80692331)	6075010100	RISKBEH	CSMOKING	CrdPrv	Current Smoking
CA	California	San Francisco	6075	6075026200	Health Risk Behaviors	Sleeping less than 7 hours among adults aged >=18 years	%	Crude prevalence	37.1	NA	NA	35.4	38.1	7564	POINT (-122.4539325 37.7113228)	6075026200	RISKBEH	SLEEP	CrdPrv	Sleep <7 hours
CA	California	San Francisco	6075	6075015600	Prevention	Visits to doctor for routine checkup within the past year among adults aged >=18 years	%	Crude prevalence	68.4	NA	NA	67.4	69.4	2728	POINT (-122.4564375 37.77823668)	6075015600	PREVENT	CHECKUP	CrdPrv	Annual Checkup
CA	California	San Francisco	6075	6075012100	Health Risk Behaviors	Sleeping less than 7 hours among adults aged >=18 years	%	Crude prevalence	33	NA	NA	31.7	34.4	3833	POINT (-122.4119216 37.78880231)	6075012100	RISKBEH	SLEEP	CrdPrv	Sleep <7 hours
CA	California	San Francisco	6075	6075025403	Health Risk Behaviors	No leisure-time physical activity among adults aged >=18 years	%	Crude prevalence	21.9	NA	NA	20.5	23.5	4267	POINT (-122.4205785 37.73376152)	6075025403	RISKBEH	LPA	CrdPrv	Physical Inactivity
CA	California	San Francisco	6075	6075013000	Health Risk Behaviors	No leisure-time physical activity among adults aged >=18 years	%	Crude prevalence	11.4	NA	NA	10.2	13.2	4044	POINT (-122.4305055 37.79724987)	6075013000	RISKBEH	LPA	CrdPrv	Physical Inactivity
CA	California	San Francisco	6075	6075015802	Health Outcomes	Chronic obstructive pulmonary disease among adults aged >=18 years	%	Crude prevalence	2.6	NA	NA	2.3	2.9	2965	POINT (-122.438506 37.77808023)	6075015802	HLTHOUT	COPD	CrdPrv	COPD
CA	California	San Francisco	6075	6075017101	Health Outcomes	Coronary heart disease among adults aged >=18 years	%	Crude prevalence	2.8	NA	NA	2.6	3.1	3544	POINT (-122.4460859 37.76573068)	6075017101	HLTHOUT	CHD	CrdPrv	Coronary Heart Disease
CA	California	San Francisco	6075	6075020300	Health Risk Behaviors	Binge drinking among adults aged >=18 years	%	Crude prevalence	26.2	NA	NA	25.4	26.9	3034	POINT (-122.4294463 37.76494435)	6075020300	RISKBEH	BINGE	CrdPrv	Binge Drinking
CA	California	San Francisco	6075	6075017802	Prevention	Older adult men aged >=65 years who are up to date on a core set of clinical preventive services: Flu shot past year, PPV shot ever, Colorectal cancer screening	%	Crude prevalence	26.7	NA	NA	23	30.5	4516	POINT (-122.4087151 37.77606674)	6075017802	PREVENT	COREM	CrdPrv	Core preventive services for older men
CA	California	San Francisco	6075	6075047702	Prevention	Older adult men aged >=65 years who are up to date on a core set of clinical preventive services: Flu shot past year, PPV shot ever, Colorectal cancer screening	%	Crude prevalence	31.7	NA	NA	25.8	37.3	3824	POINT (-122.4838042 37.77444438)	6075047702	PREVENT	COREM	CrdPrv	Core preventive services for older men
CA	California	San Francisco	6075	6075025800	Prevention	Taking medicine for high blood pressure control among adults aged >=18 years with high blood pressure	%	Crude prevalence	73	NA	NA	72	74	1960	POINT (-122.4020132 37.72163385)	6075025800	PREVENT	BPMED	CrdPrv	Taking BP Medication
CA	California	San Francisco	6075	6075023001	Prevention	Taking medicine for high blood pressure control among adults aged >=18 years with high blood pressure	%	Crude prevalence	75.1	NA	NA	74.1	76.1	5216	POINT (-122.4017648 37.73518561)	6075023001	PREVENT	BPMED	CrdPrv	Taking BP Medication
CA	California	San Francisco	6075	6075010500	Health Status	Fair or poor self-rated health status among adults aged >=18 years	%	Crude prevalence	11.3	NA	NA	10	13.1	2685	POINT (-122.3986929 37.79907519)	6075010500	HLTHSTAT	GHLTH	CrdPrv	General Health
CA	California	San Francisco	6075	6075032802	Health Status	Physical health not good for >=14 days among adults aged >=18 years	%	Crude prevalence	8.1	NA	NA	7.5	8.8	4047	POINT (-122.4814996 37.75240392)	6075032802	HLTHSTAT	PHLTH	CrdPrv	Physical Health
CA	California	San Francisco	6075	6075017802	Prevention	Current lack of health insurance among adults aged 18-64 years	%	Crude prevalence	11.2	NA	NA	9.6	13.2	4516	POINT (-122.4087151 37.77606674)	6075017802	PREVENT	ACCESS2	CrdPrv	Health Insurance
CA	California	San Francisco	6075	6075021400	Health Outcomes	High blood pressure among adults aged >=18 years	%	Crude prevalence	19.4	NA	NA	18.7	20.2	3264	POINT (-122.4294404 37.74957486)	6075021400	HLTHOUT	BPHIGH	CrdPrv	High Blood Pressure
CA	California	San Francisco	6075	6075980300	Prevention	Cervical cancer screening among adult women aged 21-65 years	%	Crude prevalence	90.4	NA	NA	89.3	91.2	171	POINT (-122.4819131 37.7690297)	6075980300	PREVENT	CERVICAL	CrdPrv	Cervical Cancer Screening
CA	California	San Francisco	6075	6075012901	Health Outcomes	Coronary heart disease among adults aged >=18 years	%	Crude prevalence	2	NA	NA	1.9	2.1	2557	POINT (-122.4272412 37.80196507)	6075012901	HLTHOUT	CHD	CrdPrv	Coronary Heart Disease
CA	California	San Francisco	6075	6075031400	Prevention	Visits to doctor for routine checkup within the past year among adults aged >=18 years	%	Crude prevalence	70.2	NA	NA	69.3	71.1	6676	POINT (-122.4571481 37.71472541)	6075031400	PREVENT	CHECKUP	CrdPrv	Annual Checkup
CA	California	San Francisco	6075	6075022802	Health Outcomes	Obesity among adults aged >=18 years	%	Crude prevalence	20.1	NA	NA	19.2	21	2099	POINT (-122.4062643 37.75891419)	6075022802	HLTHOUT	OBESITY	CrdPrv	Obesity
CA	California	San Francisco	6075	6075031000	Health Status	Physical health not good for >=14 days among adults aged >=18 years	%	Crude prevalence	8.6	NA	NA	8	9.4	3494	POINT (-122.4571944 37.72861683)	6075031000	HLTHSTAT	PHLTH	CrdPrv	Physical Health
CA	California	San Francisco	6075	6075020600	Health Risk Behaviors	No leisure-time physical activity among adults aged >=18 years	%	Crude prevalence	12.6	NA	NA	11.1	14.6	4711	POINT (-122.430375 37.75956643)	6075020600	RISKBEH	LPA	CrdPrv	Physical Inactivity
CA	California	San Francisco	6075	6075026301	Health Outcomes	Chronic obstructive pulmonary disease among adults aged >=18 years	%	Crude prevalence	4.3	NA	NA	3.8	4.8	4875	POINT (-122.4395463 37.71387135)	6075026301	HLTHOUT	COPD	CrdPrv	COPD
CA	California	San Francisco	6075	6075020200	Prevention	Taking medicine for high blood pressure control among adults aged >=18 years with high blood pressure	%	Crude prevalence	64.3	NA	NA	63.4	65.3	6269	POINT (-122.4242031 37.76710694)	6075020200	PREVENT	BPMED	CrdPrv	Taking BP Medication
CA	California	San Francisco	6075	6075026100	Prevention	Current lack of health insurance among adults aged 18-64 years	%	Crude prevalence	15.4	NA	NA	12.8	18.1	6810	POINT (-122.4431814 37.71960187)	6075026100	PREVENT	ACCESS2	CrdPrv	Health Insurance
CA	California	San Francisco	6075	6075012800	Prevention	Visits to dentist or dental clinic among adults aged >=18 years	%	Crude prevalence	77	NA	NA	72.4	80.1	4106	POINT (-122.4417548 37.79781208)	6075012800	PREVENT	DENTAL	CrdPrv	Dental Visit
CA	California	San Francisco	6075	6075021800	Prevention	Cervical cancer screening among adult women aged 21-65 years	%	Crude prevalence	90.1	NA	NA	88.7	91.2	3840	POINT (-122.4290714 37.73796927)	6075021800	PREVENT	CERVICAL	CrdPrv	Cervical Cancer Screening
CA	California	San Francisco	6075	6075013101	Prevention	Visits to doctor for routine checkup within the past year among adults aged >=18 years	%	Crude prevalence	67.8	NA	NA	66.9	68.8	3811	POINT (-122.424753 37.79378077)	6075013101	PREVENT	CHECKUP	CrdPrv	Annual Checkup
CA	California	San Francisco	6075	6075025800	Health Outcomes	Chronic kidney disease among adults aged >=18 years	%	Crude prevalence	2.8	NA	NA	2.6	2.9	1960	POINT (-122.4020132 37.72163385)	6075025800	HLTHOUT	KIDNEY	CrdPrv	Chronic Kidney Disease
CA	California	San Francisco	6075	6075035400	Health Outcomes	Current asthma among adults aged >=18 years	%	Crude prevalence	7	NA	NA	6.7	7.4	6691	POINT (-122.5051079 37.74251313)	6075035400	HLTHOUT	CASTHMA	CrdPrv	Current Asthma
CA	California	San Francisco	6075	6075010200	Prevention	Visits to doctor for routine checkup within the past year among adults aged >=18 years	%	Crude prevalence	69.7	NA	NA	68.7	70.5	4143	POINT (-122.4216491 37.80389952)	6075010200	PREVENT	CHECKUP	CrdPrv	Annual Checkup
CA	California	San Francisco	6075	6075025403	Prevention	Cervical cancer screening among adult women aged 21-65 years	%	Crude prevalence	84.9	NA	NA	83.5	86.1	4267	POINT (-122.4205785 37.73376152)	6075025403	PREVENT	CERVICAL	CrdPrv	Cervical Cancer Screening
CA	California	San Francisco	6075	6075031201	Prevention	Cervical cancer screening among adult women aged 21-65 years	%	Crude prevalence	76.8	NA	NA	73.9	79.6	6167	POINT (-122.4573562 37.72177016)	6075031201	PREVENT	CERVICAL	CrdPrv	Cervical Cancer Screening
CA	California	San Francisco	6075	6075012601	Prevention	Mammography use among women aged 50-74 years	%	Crude prevalence	78.6	NA	NA	75.3	81.2	2329	POINT (-122.4391758 37.8022676)	6075012601	PREVENT	MAMMOUSE	CrdPrv	Mammography
CA	California	San Francisco	6075	6075026303	Prevention	Fecal occult blood test, sigmoidoscopy, or colonoscopy among adults aged 50-75 years	%	Crude prevalence	61.7	NA	NA	57.9	65.4	4551	POINT (-122.4434398 37.70967469)	6075026303	PREVENT	COLON_SCREEN	CrdPrv	Colorectal Cancer Screening
CA	California	San Francisco	6075	6075061400	Health Risk Behaviors	Binge drinking among adults aged >=18 years	%	Crude prevalence	21	NA	NA	20.3	21.7	5395	POINT (-122.3974529 37.75508951)	6075061400	RISKBEH	BINGE	CrdPrv	Binge Drinking
CA	California	San Francisco	6075	6075013500	Health Risk Behaviors	Current smoking among adults aged >=18 years	%	Crude prevalence	7.7	NA	NA	5.9	10	2556	POINT (-122.4325594 37.79090504)	6075013500	RISKBEH	CSMOKING	CrdPrv	Current Smoking
CA	California	San Francisco	6075	6075012601	Prevention	Taking medicine for high blood pressure control among adults aged >=18 years with high blood pressure	%	Crude prevalence	60.8	NA	NA	59.1	62.4	2329	POINT (-122.4391758 37.8022676)	6075012601	PREVENT	BPMED	CrdPrv	Taking BP Medication
CA	California	San Francisco	6075	6075026301	Health Outcomes	All teeth lost among adults aged >=65 years	%	Crude prevalence	10.9	NA	NA	8	13.9	4875	POINT (-122.4395463 37.71387135)	6075026301	HLTHOUT	TEETHLOST	CrdPrv	All Teeth Lost
CA	California	San Francisco	6075	6075026401	Prevention	Cholesterol screening among adults aged >=18 years	%	Crude prevalence	86.8	NA	NA	86.5	87.1	4044	POINT (-122.4113116 37.71352307)	6075026401	PREVENT	CHOLSCREEN	CrdPrv	Cholesterol Screening
CA	California	San Francisco	6075	6075042601	Health Outcomes	High cholesterol among adults aged >=18 years who have been screened in the past 5 years	%	Crude prevalence	29.2	NA	NA	28.6	29.9	3687	POINT (-122.4812038 37.78312187)	6075042601	HLTHOUT	HIGHCHOL	CrdPrv	High Cholesterol
CA	California	San Francisco	6075	6075061400	Health Outcomes	Depression among adults aged >=18 years	%	Crude prevalence	17.6	NA	NA	16.6	18.8	5395	POINT (-122.3974529 37.75508951)	6075061400	HLTHOUT	DEPRESSION	CrdPrv	Depression
CA	California	San Francisco	6075	6075033204	Health Outcomes	Chronic obstructive pulmonary disease among adults aged >=18 years	%	Crude prevalence	4.5	NA	NA	4	5.2	3821	POINT (-122.4804093 37.71961942)	6075033204	HLTHOUT	COPD	CrdPrv	COPD
CA	California	San Francisco	6075	6075030500	Prevention	Visits to dentist or dental clinic among adults aged >=18 years	%	Crude prevalence	73	NA	NA	70.3	75.4	3046	POINT (-122.4526326 37.75173463)	6075030500	PREVENT	DENTAL	CrdPrv	Dental Visit
CA	California	San Francisco	6075	6075017102	Health Outcomes	Obesity among adults aged >=18 years	%	Crude prevalence	16.8	NA	NA	15.8	17.9	3451	POINT (-122.4504771 37.76543888)	6075017102	HLTHOUT	OBESITY	CrdPrv	Obesity
CA	California	San Francisco	6075	6075980600	Prevention	Current lack of health insurance among adults aged 18-64 years	%	Crude prevalence	13	NA	NA	10.9	15.1	467	POINT (-122.3683241 37.72471535)	6075980600	PREVENT	ACCESS2	CrdPrv	Health Insurance
CA	California	San Francisco	6075	6075010600	Prevention	Older adult men aged >=65 years who are up to date on a core set of clinical preventive services: Flu shot past year, PPV shot ever, Colorectal cancer screening	%	Crude prevalence	28.4	NA	NA	22.8	34.3	3894	POINT (-122.406373 37.7993782)	6075010600	PREVENT	COREM	CrdPrv	Core preventive services for older men
CA	California	San Francisco	6075	6075025300	Health Outcomes	High blood pressure among adults aged >=18 years	%	Crude prevalence	20.1	NA	NA	19.3	20.9	4362	POINT (-122.420202 37.74368116)	6075025300	HLTHOUT	BPHIGH	CrdPrv	High Blood Pressure
CA	California	San Francisco	6075	6075032801	Health Status	Mental health not good for >=14 days among adults aged >=18 years	%	Crude prevalence	9.7	NA	NA	8.7	10.8	4238	POINT (-122.4804275 37.74603208)	6075032801	HLTHSTAT	MHLTH	CrdPrv	Mental Health
CA	California	San Francisco	6075	6075045200	Prevention	Older adult women aged >=65 years who are up to date on a core set of clinical preventive services: Flu shot past year, PPV shot ever, Colorectal cancer screening, and Mammogram past 2 years	%	Crude prevalence	31.9	NA	NA	27	36.7	6474	POINT (-122.468011 37.77711816)	6075045200	PREVENT	COREW	CrdPrv	Core preventive services for older women
CA	California	San Francisco	6075	6075010600	Health Outcomes	Stroke among adults aged >=18 years	%	Crude prevalence	3.1	NA	NA	2.7	3.6	3894	POINT (-122.406373 37.7993782)	6075010600	HLTHOUT	STROKE	CrdPrv	Stroke
CA	California	San Francisco	6075	6075026003	Prevention	Current lack of health insurance among adults aged 18-64 years	%	Crude prevalence	15.7	NA	NA	13	18.3	4908	POINT (-122.4288031 37.71963212)	6075026003	PREVENT	ACCESS2	CrdPrv	Health Insurance
CA	California	San Francisco	6075	6075020500	Health Outcomes	High cholesterol among adults aged >=18 years who have been screened in the past 5 years	%	Crude prevalence	27.1	NA	NA	26.3	28	2583	POINT (-122.4370355 37.75912655)	6075020500	HLTHOUT	HIGHCHOL	CrdPrv	High Cholesterol
CA	California	San Francisco	6075	6075010400	Health Outcomes	Depression among adults aged >=18 years	%	Crude prevalence	15	NA	NA	14.2	16	4545	POINT (-122.4075907 37.80228574)	6075010400	HLTHOUT	DEPRESSION	CrdPrv	Depression
CA	California	San Francisco	6075	6075023400	Prevention	Taking medicine for high blood pressure control among adults aged >=18 years with high blood pressure	%	Crude prevalence	70.5	NA	NA	69.5	71.4	3660	POINT (-122.3900862 37.72160094)	6075023400	PREVENT	BPMED	CrdPrv	Taking BP Medication
CA	California	San Francisco	6075	6075023103	Health Risk Behaviors	No leisure-time physical activity among adults aged >=18 years	%	Crude prevalence	34.7	NA	NA	32.1	37.4	3725	POINT (-122.3760695 37.73534357)	6075023103	RISKBEH	LPA	CrdPrv	Physical Inactivity
CA	California	San Francisco	6075	6075012201	Prevention	Cholesterol screening among adults aged >=18 years	%	Crude prevalence	83.4	NA	NA	82.6	84.1	4567	POINT (-122.4163631 37.78584342)	6075012201	PREVENT	CHOLSCREEN	CrdPrv	Cholesterol Screening
CA	California	San Francisco	6075	6075022702	Health Outcomes	High cholesterol among adults aged >=18 years who have been screened in the past 5 years	%	Crude prevalence	24.8	NA	NA	24.1	25.6	2060	POINT (-122.3956217 37.76255578)	6075022702	HLTHOUT	HIGHCHOL	CrdPrv	High Cholesterol
CA	California	San Francisco	6075	6075026402	Health Risk Behaviors	Current smoking among adults aged >=18 years	%	Crude prevalence	12.4	NA	NA	10.9	13.9	4118	POINT (-122.4032665 37.71649489)	6075026402	RISKBEH	CSMOKING	CrdPrv	Current Smoking
CA	California	San Francisco	6075	6075013300	Health Risk Behaviors	Binge drinking among adults aged >=18 years	%	Crude prevalence	18.9	NA	NA	18.4	19.5	4232	POINT (-122.4524567 37.78873195)	6075013300	RISKBEH	BINGE	CrdPrv	Binge Drinking
CA	California	San Francisco	6075	6075016900	Health Outcomes	Chronic kidney disease among adults aged >=18 years	%	Crude prevalence	1.7	NA	NA	1.6	1.8	2924	POINT (-122.4324416 37.76711186)	6075016900	HLTHOUT	KIDNEY	CrdPrv	Chronic Kidney Disease
CA	California	San Francisco	6075	6075047901	Prevention	Visits to doctor for routine checkup within the past year among adults aged >=18 years	%	Crude prevalence	72	NA	NA	71.2	72.8	6400	POINT (-122.5074106 37.77590461)	6075047901	PREVENT	CHECKUP	CrdPrv	Annual Checkup
CA	California	San Francisco	6075	6075980501	Prevention	Cholesterol screening among adults aged >=18 years	%	Crude prevalence	83.6	NA	NA	83.3	83.8	797	POINT (-122.4189916 37.71776415)	6075980501	PREVENT	CHOLSCREEN	CrdPrv	Cholesterol Screening
CA	California	San Francisco	6075	6075010600	Prevention	Older adult women aged >=65 years who are up to date on a core set of clinical preventive services: Flu shot past year, PPV shot ever, Colorectal cancer screening, and Mammogram past 2 years	%	Crude prevalence	27	NA	NA	21	33.1	3894	POINT (-122.406373 37.7993782)	6075010600	PREVENT	COREW	CrdPrv	Core preventive services for older women
CA	California	San Francisco	6075	6075025500	Prevention	Visits to doctor for routine checkup within the past year among adults aged >=18 years	%	Crude prevalence	70.1	NA	NA	69.3	70.8	8471	POINT (-122.4372418 37.7280668)	6075025500	PREVENT	CHECKUP	CrdPrv	Annual Checkup
CA	California	San Francisco	6075	6075021500	Health Outcomes	Arthritis among adults aged >=18 years	%	Crude prevalence	14.6	NA	NA	14.1	15.2	5096	POINT (-122.426706 37.7450603)	6075021500	HLTHOUT	ARTHRITIS	CrdPrv	Arthritis
CA	California	San Francisco	6075	6075025702	Health Status	Fair or poor self-rated health status among adults aged >=18 years	%	Crude prevalence	20	NA	NA	17.4	22.7	4665	POINT (-122.4057712 37.7281537)	6075025702	HLTHSTAT	GHLTH	CrdPrv	General Health
CA	California	San Francisco	6075	6075033201	Health Outcomes	Coronary heart disease among adults aged >=18 years	%	Crude prevalence	2.7	NA	NA	2.6	2.9	3683	POINT (-122.479694 37.72628177)	6075033201	HLTHOUT	CHD	CrdPrv	Coronary Heart Disease
CA	California	San Francisco	6075	6075016200	Prevention	Older adult women aged >=65 years who are up to date on a core set of clinical preventive services: Flu shot past year, PPV shot ever, Colorectal cancer screening, and Mammogram past 2 years	%	Crude prevalence	30.8	NA	NA	26.8	34.5	2541	POINT (-122.4228953 37.77716215)	6075016200	PREVENT	COREW	CrdPrv	Core preventive services for older women
CA	California	San Francisco	6075	6075020100	Health Status	Fair or poor self-rated health status among adults aged >=18 years	%	Crude prevalence	16.9	NA	NA	15.2	18.8	6172	POINT (-122.4200111 37.76861508)	6075020100	HLTHSTAT	GHLTH	CrdPrv	General Health
CA	California	San Francisco	6075	6075026100	Health Risk Behaviors	Current smoking among adults aged >=18 years	%	Crude prevalence	10.9	NA	NA	9.2	12.5	6810	POINT (-122.4431814 37.71960187)	6075026100	RISKBEH	CSMOKING	CrdPrv	Current Smoking
CA	California	San Francisco	6075	6075025401	Health Outcomes	Coronary heart disease among adults aged >=18 years	%	Crude prevalence	3.3	NA	NA	3	3.5	3404	POINT (-122.4209576 37.73769863)	6075025401	HLTHOUT	CHD	CrdPrv	Coronary Heart Disease
CA	California	San Francisco	6075	6075032801	Health Risk Behaviors	Binge drinking among adults aged >=18 years	%	Crude prevalence	15.7	NA	NA	15.2	16.2	4238	POINT (-122.4804275 37.74603208)	6075032801	RISKBEH	BINGE	CrdPrv	Binge Drinking
CA	California	San Francisco	6075	6075012401	Prevention	Older adult women aged >=65 years who are up to date on a core set of clinical preventive services: Flu shot past year, PPV shot ever, Colorectal cancer screening, and Mammogram past 2 years	%	Crude prevalence	25.1	NA	NA	21.6	28.6	5075	POINT (-122.4158031 37.7830542)	6075012401	PREVENT	COREW	CrdPrv	Core preventive services for older women
CA	California	San Francisco	6075	6075021600	Prevention	Visits to dentist or dental clinic among adults aged >=18 years	%	Crude prevalence	77.1	NA	NA	74.4	79.1	3836	POINT (-122.4381411 37.74549834)	6075021600	PREVENT	DENTAL	CrdPrv	Dental Visit
CA	California	San Francisco	6075	6075020401	Prevention	Visits to doctor for routine checkup within the past year among adults aged >=18 years	%	Crude prevalence	68.2	NA	NA	67.2	69.2	2846	POINT (-122.4434806 37.75952014)	6075020401	PREVENT	CHECKUP	CrdPrv	Annual Checkup
CA	California	San Francisco	6075	6075021600	Prevention	Cervical cancer screening among adult women aged 21-65 years	%	Crude prevalence	89	NA	NA	87.7	90.1	3836	POINT (-122.4381411 37.74549834)	6075021600	PREVENT	CERVICAL	CrdPrv	Cervical Cancer Screening
CA	California	San Francisco	6075	6075015802	Health Outcomes	All teeth lost among adults aged >=65 years	%	Crude prevalence	5.2	NA	NA	3.9	7	2965	POINT (-122.438506 37.77808023)	6075015802	HLTHOUT	TEETHLOST	CrdPrv	All Teeth Lost
CA	California	San Francisco	6075	6075016600	Health Outcomes	Arthritis among adults aged >=18 years	%	Crude prevalence	11.8	NA	NA	11.1	12.4	5069	POINT (-122.4474705 37.77049874)	6075016600	HLTHOUT	ARTHRITIS	CrdPrv	Arthritis
CA	California	San Francisco	6075	6075010200	Health Status	Mental health not good for >=14 days among adults aged >=18 years	%	Crude prevalence	9.1	NA	NA	8.3	10.3	4143	POINT (-122.4216491 37.80389952)	6075010200	HLTHSTAT	MHLTH	CrdPrv	Mental Health
CA	California	San Francisco	6075	6075020900	Health Status	Physical health not good for >=14 days among adults aged >=18 years	%	Crude prevalence	9.3	NA	NA	8.3	10.5	4372	POINT (-122.4184176 37.75182996)	6075020900	HLTHSTAT	PHLTH	CrdPrv	Physical Health
CA	California	San Francisco	6075	6075031202	Health Outcomes	High blood pressure among adults aged >=18 years	%	Crude prevalence	26.6	NA	NA	25.5	27.6	3137	POINT (-122.4523889 37.71934378)	6075031202	HLTHOUT	BPHIGH	CrdPrv	High Blood Pressure
CA	California	San Francisco	6075	6075035100	Health Outcomes	Obesity among adults aged >=18 years	%	Crude prevalence	12.5	NA	NA	11.9	13.1	7842	POINT (-122.4991266 37.75763402)	6075035100	HLTHOUT	OBESITY	CrdPrv	Obesity
CA	California	San Francisco	6075	6075033203	Health Outcomes	All teeth lost among adults aged >=65 years	%	Crude prevalence	9.8	NA	NA	6.8	13.5	3472	POINT (-122.4782658 37.71592482)	6075033203	HLTHOUT	TEETHLOST	CrdPrv	All Teeth Lost
CA	California	San Francisco	6075	6075047600	Health Status	Mental health not good for >=14 days among adults aged >=18 years	%	Crude prevalence	9.2	NA	NA	8.6	9.9	5137	POINT (-122.4755574 37.7767598)	6075047600	HLTHSTAT	MHLTH	CrdPrv	Mental Health
CA	California	San Francisco	6075	6075022600	Health Outcomes	Cancer (excluding skin cancer) among adults aged >=18 years	%	Crude prevalence	3.8	NA	NA	3.6	4	1534	POINT (-122.3873214 37.75954173)	6075022600	HLTHOUT	CANCER	CrdPrv	Cancer (except skin)
CA	California	San Francisco	6075	6075030102	Health Risk Behaviors	Sleeping less than 7 hours among adults aged >=18 years	%	Crude prevalence	29.9	NA	NA	29.2	30.6	4838	POINT (-122.4569102 37.75836078)	6075030102	RISKBEH	SLEEP	CrdPrv	Sleep <7 hours
CA	California	San Francisco	6075	6075022803	Prevention	Current lack of health insurance among adults aged 18-64 years	%	Crude prevalence	14.6	NA	NA	11.7	18	4595	POINT (-122.4121134 37.75583632)	6075022803	PREVENT	ACCESS2	CrdPrv	Health Insurance
CA	California	San Francisco	6075	6075020700	Prevention	Older adult men aged >=65 years who are up to date on a core set of clinical preventive services: Flu shot past year, PPV shot ever, Colorectal cancer screening	%	Crude prevalence	35.2	NA	NA	30.5	39.7	5171	POINT (-122.4235821 37.75918062)	6075020700	PREVENT	COREM	CrdPrv	Core preventive services for older men
CA	California	San Francisco	6075	6075032902	Health Outcomes	Depression among adults aged >=18 years	%	Crude prevalence	11.7	NA	NA	11.1	12.2	3831	POINT (-122.4906475 37.75268781)	6075032902	HLTHOUT	DEPRESSION	CrdPrv	Depression
CA	California	San Francisco	6075	6075015802	Prevention	Fecal occult blood test, sigmoidoscopy, or colonoscopy among adults aged 50-75 years	%	Crude prevalence	75	NA	NA	73.3	76.3	2965	POINT (-122.438506 37.77808023)	6075015802	PREVENT	COLON_SCREEN	CrdPrv	Colorectal Cancer Screening
CA	California	San Francisco	6075	6075020700	Health Outcomes	High blood pressure among adults aged >=18 years	%	Crude prevalence	18.2	NA	NA	17.5	19.1	5171	POINT (-122.4235821 37.75918062)	6075020700	HLTHOUT	BPHIGH	CrdPrv	High Blood Pressure
CA	California	San Francisco	6075	6075061200	Prevention	Taking medicine for high blood pressure control among adults aged >=18 years with high blood pressure	%	Crude prevalence	70.4	NA	NA	69.5	71.4	4089	POINT (-122.3901731 37.7370644)	6075061200	PREVENT	BPMED	CrdPrv	Taking BP Medication
CA	California	San Francisco	6075	6075025600	Health Outcomes	High cholesterol among adults aged >=18 years who have been screened in the past 5 years	%	Crude prevalence	30.9	NA	NA	30.3	31.4	5618	POINT (-122.4224226 37.72873104)	6075025600	HLTHOUT	HIGHCHOL	CrdPrv	High Cholesterol
CA	California	San Francisco	6075	6075061100	Prevention	Taking medicine for high blood pressure control among adults aged >=18 years with high blood pressure	%	Crude prevalence	83.7	NA	NA	83.1	84.4	4307	POINT (-122.4040776 37.79560341)	6075061100	PREVENT	BPMED	CrdPrv	Taking BP Medication
CA	California	San Francisco	6075	6075042700	Health Outcomes	Chronic obstructive pulmonary disease among adults aged >=18 years	%	Crude prevalence	4.4	NA	NA	3.7	5.2	5326	POINT (-122.4881726 37.78226815)	6075042700	HLTHOUT	COPD	CrdPrv	COPD
CA	California	San Francisco	6075	6075013102	Prevention	Fecal occult blood test, sigmoidoscopy, or colonoscopy among adults aged 50-75 years	%	Crude prevalence	77.9	NA	NA	75.9	79.7	2625	POINT (-122.4274441 37.79261407)	6075013102	PREVENT	COLON_SCREEN	CrdPrv	Colorectal Cancer Screening
CA	California	San Francisco	6075	6075032602	Health Outcomes	Chronic obstructive pulmonary disease among adults aged >=18 years	%	Crude prevalence	3.9	NA	NA	3.3	4.7	4316	POINT (-122.4825971 37.75888809)	6075032602	HLTHOUT	COPD	CrdPrv	COPD
CA	California	San Francisco	6075	6075012700	Prevention	Visits to doctor for routine checkup within the past year among adults aged >=18 years	%	Crude prevalence	68.3	NA	NA	67.3	69.4	3492	POINT (-122.4452552 37.80318047)	6075012700	PREVENT	CHECKUP	CrdPrv	Annual Checkup
CA	California	San Francisco	6075	6075018000	Prevention	Current lack of health insurance among adults aged 18-64 years	%	Crude prevalence	10.1	NA	NA	8.7	11.4	4221	POINT (-122.4022974 37.77533348)	6075018000	PREVENT	ACCESS2	CrdPrv	Health Insurance
CA	California	San Francisco	6075	6075020800	Health Outcomes	Cancer (excluding skin cancer) among adults aged >=18 years	%	Crude prevalence	3.9	NA	NA	3.8	4	6577	POINT (-122.4191514 37.75943716)	6075020800	HLTHOUT	CANCER	CrdPrv	Cancer (except skin)
CA	California	San Francisco	6075	6075032601	Health Outcomes	Diagnosed diabetes among adults aged >=18 years	%	Crude prevalence	8.3	NA	NA	7.8	9	4416	POINT (-122.4808018 37.76248701)	6075032601	HLTHOUT	DIABETES	CrdPrv	Diabetes
CA	California	San Francisco	6075	6075047901	Health Status	Physical health not good for >=14 days among adults aged >=18 years	%	Crude prevalence	9.6	NA	NA	8.7	10.7	6400	POINT (-122.5074106 37.77590461)	6075047901	HLTHSTAT	PHLTH	CrdPrv	Physical Health
CA	California	San Francisco	6075	6075033100	Prevention	Older adult men aged >=65 years who are up to date on a core set of clinical preventive services: Flu shot past year, PPV shot ever, Colorectal cancer screening	%	Crude prevalence	35.8	NA	NA	30.7	40.7	3968	POINT (-122.4872618 37.73220039)	6075033100	PREVENT	COREM	CrdPrv	Core preventive services for older men
CA	California	San Francisco	6075	6075012501	Health Status	Fair or poor self-rated health status among adults aged >=18 years	%	Crude prevalence	26.6	NA	NA	23.8	29.8	5335	POINT (-122.4109991 37.78302071)	6075012501	HLTHSTAT	GHLTH	CrdPrv	General Health
CA	California	San Francisco	6075	6075025200	Prevention	Visits to dentist or dental clinic among adults aged >=18 years	%	Crude prevalence	73.6	NA	NA	70	76.6	5369	POINT (-122.4142436 37.74371804)	6075025200	PREVENT	DENTAL	CrdPrv	Dental Visit
CA	California	San Francisco	6075	6075012700	Prevention	Taking medicine for high blood pressure control among adults aged >=18 years with high blood pressure	%	Crude prevalence	63.2	NA	NA	61.8	64.7	3492	POINT (-122.4452552 37.80318047)	6075012700	PREVENT	BPMED	CrdPrv	Taking BP Medication
CA	California	San Francisco	6075	6075013400	Health Outcomes	Stroke among adults aged >=18 years	%	Crude prevalence	1.5	NA	NA	1.4	1.6	3599	POINT (-122.4408017 37.78985851)	6075013400	HLTHOUT	STROKE	CrdPrv	Stroke
CA	California	San Francisco	6075	6075061100	Health Status	Physical health not good for >=14 days among adults aged >=18 years	%	Crude prevalence	20.8	NA	NA	19.1	22.2	4307	POINT (-122.4040776 37.79560341)	6075061100	HLTHSTAT	PHLTH	CrdPrv	Physical Health
CA	California	San Francisco	6075	6075042800	Health Outcomes	High blood pressure among adults aged >=18 years	%	Crude prevalence	27.2	NA	NA	26.3	28.3	2376	POINT (-122.4867719 37.78667866)	6075042800	HLTHOUT	BPHIGH	CrdPrv	High Blood Pressure
CA	California	San Francisco	6075	6075015500	Health Status	Physical health not good for >=14 days among adults aged >=18 years	%	Crude prevalence	9.4	NA	NA	8.5	10.6	3622	POINT (-122.4341167 37.78509791)	6075015500	HLTHSTAT	PHLTH	CrdPrv	Physical Health
CA	California	San Francisco	6075	6075060700	Health Outcomes	Chronic kidney disease among adults aged >=18 years	%	Crude prevalence	1.4	NA	NA	1.4	1.5	9083	POINT (-122.3935735 37.77158951)	6075060700	HLTHOUT	KIDNEY	CrdPrv	Chronic Kidney Disease
CA	California	San Francisco	6075	6075013101	Health Status	Mental health not good for >=14 days among adults aged >=18 years	%	Crude prevalence	9.6	NA	NA	8.8	10.7	3811	POINT (-122.424753 37.79378077)	6075013101	HLTHSTAT	MHLTH	CrdPrv	Mental Health
CA	California	San Francisco	6075	6075035300	Health Outcomes	Chronic kidney disease among adults aged >=18 years	%	Crude prevalence	2.5	NA	NA	2.3	2.7	7226	POINT (-122.4977954 37.74253502)	6075035300	HLTHOUT	KIDNEY	CrdPrv	Chronic Kidney Disease
CA	California	San Francisco	6075	6075010300	Health Risk Behaviors	Current smoking among adults aged >=18 years	%	Crude prevalence	7.9	NA	NA	6.1	10.2	3852	POINT (-122.4156988 37.80163144)	6075010300	RISKBEH	CSMOKING	CrdPrv	Current Smoking
CA	California	San Francisco	6075	6075031100	Health Outcomes	Arthritis among adults aged >=18 years	%	Crude prevalence	16.9	NA	NA	16.6	17.3	6193	POINT (-122.4461733 37.72964518)	6075031100	HLTHOUT	ARTHRITIS	CrdPrv	Arthritis
CA	California	San Francisco	6075	6075012000	Prevention	Cholesterol screening among adults aged >=18 years	%	Crude prevalence	82.5	NA	NA	81.4	83.5	3833	POINT (-122.4185104 37.78796375)	6075012000	PREVENT	CHOLSCREEN	CrdPrv	Cholesterol Screening
CA	California	San Francisco	6075	6075025900	Health Outcomes	Arthritis among adults aged >=18 years	%	Crude prevalence	19.3	NA	NA	18.6	20.1	4261	POINT (-122.4109715 37.72348743)	6075025900	HLTHOUT	ARTHRITIS	CrdPrv	Arthritis
CA	California	San Francisco	6075	6075011200	Health Outcomes	Chronic kidney disease among adults aged >=18 years	%	Crude prevalence	2.4	NA	NA	2.3	2.5	3286	POINT (-122.4127434 37.79297474)	6075011200	HLTHOUT	KIDNEY	CrdPrv	Chronic Kidney Disease
CA	California	San Francisco	6075	6075031301	Prevention	Fecal occult blood test, sigmoidoscopy, or colonoscopy among adults aged 50-75 years	%	Crude prevalence	65.6	NA	NA	62.7	68.4	3826	POINT (-122.4678807 37.7193381)	6075031301	PREVENT	COLON_SCREEN	CrdPrv	Colorectal Cancer Screening
CA	California	San Francisco	6075	6075980600	Health Risk Behaviors	Sleeping less than 7 hours among adults aged >=18 years	%	Crude prevalence	40.7	NA	NA	39.3	42.2	467	POINT (-122.3683241 37.72471535)	6075980600	RISKBEH	SLEEP	CrdPrv	Sleep <7 hours
CA	California	San Francisco	6075	6075013200	Prevention	Visits to doctor for routine checkup within the past year among adults aged >=18 years	%	Crude prevalence	71.7	NA	NA	71	72.3	4162	POINT (-122.4387637 37.79367748)	6075013200	PREVENT	CHECKUP	CrdPrv	Annual Checkup
CA	California	San Francisco	6075	6075020401	Prevention	Taking medicine for high blood pressure control among adults aged >=18 years with high blood pressure	%	Crude prevalence	64.1	NA	NA	62.5	65.7	2846	POINT (-122.4434806 37.75952014)	6075020401	PREVENT	BPMED	CrdPrv	Taking BP Medication
CA	California	San Francisco	6075	6075031301	Health Outcomes	Cancer (excluding skin cancer) among adults aged >=18 years	%	Crude prevalence	5.5	NA	NA	5.3	5.7	3826	POINT (-122.4678807 37.7193381)	6075031301	HLTHOUT	CANCER	CrdPrv	Cancer (except skin)
CA	California	San Francisco	6075	6075030301	Prevention	Mammography use among women aged 50-74 years	%	Crude prevalence	77	NA	NA	73.5	79.8	5658	POINT (-122.4692343 37.7569416)	6075030301	PREVENT	MAMMOUSE	CrdPrv	Mammography
CA	California	San Francisco	6075	6075020800	Health Risk Behaviors	Current smoking among adults aged >=18 years	%	Crude prevalence	9.8	NA	NA	7.6	12.3	6577	POINT (-122.4191514 37.75943716)	6075020800	RISKBEH	CSMOKING	CrdPrv	Current Smoking
CA	California	San Francisco	6075	6075025600	Prevention	Fecal occult blood test, sigmoidoscopy, or colonoscopy among adults aged 50-75 years	%	Crude prevalence	62.9	NA	NA	60.5	65.1	5618	POINT (-122.4224226 37.72873104)	6075025600	PREVENT	COLON_SCREEN	CrdPrv	Colorectal Cancer Screening
CA	California	San Francisco	6075	6075033000	Prevention	Current lack of health insurance among adults aged 18-64 years	%	Crude prevalence	8.8	NA	NA	7.2	10.6	7764	POINT (-122.4847521 37.738517)	6075033000	PREVENT	ACCESS2	CrdPrv	Health Insurance
CA	California	San Francisco	6075	6075022901	Health Outcomes	All teeth lost among adults aged >=65 years	%	Crude prevalence	9.8	NA	NA	6.2	14.5	4640	POINT (-122.4139495 37.75120186)	6075022901	HLTHOUT	TEETHLOST	CrdPrv	All Teeth Lost
CA	California	San Francisco	6075	6075025402	Prevention	Cervical cancer screening among adult women aged 21-65 years	%	Crude prevalence	86	NA	NA	84.5	87.4	2912	POINT (-122.4128103 37.73689351)	6075025402	PREVENT	CERVICAL	CrdPrv	Cervical Cancer Screening
CA	California	San Francisco	6075	6075060502	Prevention	Visits to dentist or dental clinic among adults aged >=18 years	%	Crude prevalence	44.1	NA	NA	41.5	47.2	3216	POINT (-122.4200853 37.71103267)	6075060502	PREVENT	DENTAL	CrdPrv	Dental Visit
CA	California	San Francisco	6075	6075030700	Health Outcomes	High cholesterol among adults aged >=18 years who have been screened in the past 5 years	%	Crude prevalence	32.1	NA	NA	31.6	32.6	6343	POINT (-122.4502514 37.73743935)	6075030700	HLTHOUT	HIGHCHOL	CrdPrv	High Cholesterol
CA	California	San Francisco	6075	6075047902	Prevention	Fecal occult blood test, sigmoidoscopy, or colonoscopy among adults aged 50-75 years	%	Crude prevalence	69.9	NA	NA	67.1	72.6	3536	POINT (-122.503988 37.7791909)	6075047902	PREVENT	COLON_SCREEN	CrdPrv	Colorectal Cancer Screening
CA	California	San Francisco	6075	6075022901	Prevention	Mammography use among women aged 50-74 years	%	Crude prevalence	78.4	NA	NA	74.3	81.7	4640	POINT (-122.4139495 37.75120186)	6075022901	PREVENT	MAMMOUSE	CrdPrv	Mammography
CA	California	San Francisco	6075	6075020800	Health Outcomes	High cholesterol among adults aged >=18 years who have been screened in the past 5 years	%	Crude prevalence	23.5	NA	NA	22.8	24.2	6577	POINT (-122.4191514 37.75943716)	6075020800	HLTHOUT	HIGHCHOL	CrdPrv	High Cholesterol
CA	California	San Francisco	6075	6075012501	Prevention	Current lack of health insurance among adults aged 18-64 years	%	Crude prevalence	16.3	NA	NA	13.9	18.9	5335	POINT (-122.4109991 37.78302071)	6075012501	PREVENT	ACCESS2	CrdPrv	Health Insurance
CA	California	San Francisco	6075	6075980200	Health Outcomes	Stroke among adults aged >=18 years	%	Crude prevalence	4.3	NA	NA	3.6	5.3	320	POINT (-122.5016599 37.78441423)	6075980200	HLTHOUT	STROKE	CrdPrv	Stroke
CA	California	San Francisco	6075	6075017601	Prevention	Cervical cancer screening among adult women aged 21-65 years	%	Crude prevalence	79.3	NA	NA	77.1	81.3	7630	POINT (-122.4107073 37.77944763)	6075017601	PREVENT	CERVICAL	CrdPrv	Cervical Cancer Screening
CA	California	San Francisco	6075	6075012902	Health Status	Fair or poor self-rated health status among adults aged >=18 years	%	Crude prevalence	7	NA	NA	6.2	8.2	3376	POINT (-122.4321106 37.80062163)	6075012902	HLTHSTAT	GHLTH	CrdPrv	General Health
CA	California	San Francisco	6075	6075980900	Prevention	Older adult women aged >=65 years who are up to date on a core set of clinical preventive services: Flu shot past year, PPV shot ever, Colorectal cancer screening, and Mammogram past 2 years	%	Crude prevalence	33.6	NA	NA	27.3	40.1	350	POINT (-122.3897899 37.74545483)	6075980900	PREVENT	COREW	CrdPrv	Core preventive services for older women
CA	California	San Francisco	6075	6075031202	Health Outcomes	High cholesterol among adults aged >=18 years who have been screened in the past 5 years	%	Crude prevalence	29.2	NA	NA	28.4	30	3137	POINT (-122.4523889 37.71934378)	6075031202	HLTHOUT	HIGHCHOL	CrdPrv	High Cholesterol
CA	California	San Francisco	6075	6075021500	Health Outcomes	All teeth lost among adults aged >=65 years	%	Crude prevalence	4.4	NA	NA	3	6.6	5096	POINT (-122.426706 37.7450603)	6075021500	HLTHOUT	TEETHLOST	CrdPrv	All Teeth Lost
CA	California	San Francisco	6075	6075020402	Prevention	Fecal occult blood test, sigmoidoscopy, or colonoscopy among adults aged 50-75 years	%	Crude prevalence	73.7	NA	NA	71.5	75.8	3997	POINT (-122.4444103 37.75284243)	6075020402	PREVENT	COLON_SCREEN	CrdPrv	Colorectal Cancer Screening
CA	California	San Francisco	6075	6075023300	Health Status	Physical health not good for >=14 days among adults aged >=18 years	%	Crude prevalence	12.2	NA	NA	11	13.5	2624	POINT (-122.3977843 37.72542929)	6075023300	HLTHSTAT	PHLTH	CrdPrv	Physical Health
CA	California	San Francisco	6075	6075025800	Prevention	Visits to dentist or dental clinic among adults aged >=18 years	%	Crude prevalence	61	NA	NA	57.7	64.6	1960	POINT (-122.4020132 37.72163385)	6075025800	PREVENT	DENTAL	CrdPrv	Dental Visit
CA	California	San Francisco	6075	6075023003	Prevention	Fecal occult blood test, sigmoidoscopy, or colonoscopy among adults aged 50-75 years	%	Crude prevalence	64.7	NA	NA	61.7	67.4	4093	POINT (-122.3958519 37.73270201)	6075023003	PREVENT	COLON_SCREEN	CrdPrv	Colorectal Cancer Screening
CA	California	San Francisco	6075	6075031302	Prevention	Older adult men aged >=65 years who are up to date on a core set of clinical preventive services: Flu shot past year, PPV shot ever, Colorectal cancer screening	%	Crude prevalence	28	NA	NA	23.6	32.3	5495	POINT (-122.4671092 37.71342037)	6075031302	PREVENT	COREM	CrdPrv	Core preventive services for older men
CA	California	San Francisco	6075	6075012902	Health Risk Behaviors	Current smoking among adults aged >=18 years	%	Crude prevalence	6.8	NA	NA	5.5	9	3376	POINT (-122.4321106 37.80062163)	6075012902	RISKBEH	CSMOKING	CrdPrv	Current Smoking
CA	California	San Francisco	6075	6075032802	Health Outcomes	Depression among adults aged >=18 years	%	Crude prevalence	11.8	NA	NA	11.3	12.3	4047	POINT (-122.4814996 37.75240392)	6075032802	HLTHOUT	DEPRESSION	CrdPrv	Depression
CA	California	San Francisco	6075	6075015400	Health Status	Mental health not good for >=14 days among adults aged >=18 years	%	Crude prevalence	9.1	NA	NA	8.5	9.8	5621	POINT (-122.4510449 37.78436838)	6075015400	HLTHSTAT	MHLTH	CrdPrv	Mental Health
CA	California	San Francisco	6075	6075012202	Prevention	Older adult men aged >=65 years who are up to date on a core set of clinical preventive services: Flu shot past year, PPV shot ever, Colorectal cancer screening	%	Crude prevalence	24.5	NA	NA	20.6	28.5	2986	POINT (-122.4196726 37.78540666)	6075012202	PREVENT	COREM	CrdPrv	Core preventive services for older men
CA	California	San Francisco	6075	6075035400	Health Status	Fair or poor self-rated health status among adults aged >=18 years	%	Crude prevalence	13.7	NA	NA	11.9	16.2	6691	POINT (-122.5051079 37.74251313)	6075035400	HLTHSTAT	GHLTH	CrdPrv	General Health
CA	California	San Francisco	6075	6075010600	Health Outcomes	Chronic kidney disease among adults aged >=18 years	%	Crude prevalence	2.8	NA	NA	2.6	3	3894	POINT (-122.406373 37.7993782)	6075010600	HLTHOUT	KIDNEY	CrdPrv	Chronic Kidney Disease
CA	California	San Francisco	6075	6075021800	Prevention	Fecal occult blood test, sigmoidoscopy, or colonoscopy among adults aged 50-75 years	%	Crude prevalence	75	NA	NA	71.8	77.3	3840	POINT (-122.4290714 37.73796927)	6075021800	PREVENT	COLON_SCREEN	CrdPrv	Colorectal Cancer Screening
CA	California	San Francisco	6075	6075032801	Health Outcomes	Depression among adults aged >=18 years	%	Crude prevalence	12.3	NA	NA	11.6	13.2	4238	POINT (-122.4804275 37.74603208)	6075032801	HLTHOUT	DEPRESSION	CrdPrv	Depression
CA	California	San Francisco	6075	6075012302	Health Status	Mental health not good for >=14 days among adults aged >=18 years	%	Crude prevalence	12.4	NA	NA	11.5	13.3	3073	POINT (-122.4120964 37.78702654)	6075012302	HLTHSTAT	MHLTH	CrdPrv	Mental Health
CA	California	San Francisco	6075	6075020900	Prevention	Cervical cancer screening among adult women aged 21-65 years	%	Crude prevalence	85.1	NA	NA	83	87	4372	POINT (-122.4184176 37.75182996)	6075020900	PREVENT	CERVICAL	CrdPrv	Cervical Cancer Screening
CA	California	San Francisco	6075	6075025403	Prevention	Visits to dentist or dental clinic among adults aged >=18 years	%	Crude prevalence	68.1	NA	NA	66	70.1	4267	POINT (-122.4205785 37.73376152)	6075025403	PREVENT	DENTAL	CrdPrv	Dental Visit
CA	California	San Francisco	6075	6075016801	Health Outcomes	Depression among adults aged >=18 years	%	Crude prevalence	16.9	NA	NA	16.1	17.9	3218	POINT (-122.4290261 37.77134806)	6075016801	HLTHOUT	DEPRESSION	CrdPrv	Depression
CA	California	San Francisco	6075	6075021300	Health Outcomes	High cholesterol among adults aged >=18 years who have been screened in the past 5 years	%	Crude prevalence	26.3	NA	NA	25.7	27	2474	POINT (-122.43847 37.74927748)	6075021300	HLTHOUT	HIGHCHOL	CrdPrv	High Cholesterol
CA	California	San Francisco	6075	6075047701	Health Status	Physical health not good for >=14 days among adults aged >=18 years	%	Crude prevalence	8.9	NA	NA	8	9.8	4334	POINT (-122.4840781 37.77824882)	6075047701	HLTHSTAT	PHLTH	CrdPrv	Physical Health
CA	California	San Francisco	6075	6075020500	Health Outcomes	Chronic obstructive pulmonary disease among adults aged >=18 years	%	Crude prevalence	2.9	NA	NA	2.4	3.5	2583	POINT (-122.4370355 37.75912655)	6075020500	HLTHOUT	COPD	CrdPrv	COPD
CA	California	San Francisco	6075	6075010400	Health Status	Mental health not good for >=14 days among adults aged >=18 years	%	Crude prevalence	9.5	NA	NA	8.5	10.6	4545	POINT (-122.4075907 37.80228574)	6075010400	HLTHSTAT	MHLTH	CrdPrv	Mental Health
CA	California	San Francisco	6075	6075012901	Health Outcomes	Diagnosed diabetes among adults aged >=18 years	%	Crude prevalence	3.7	NA	NA	3.5	3.9	2557	POINT (-122.4272412 37.80196507)	6075012901	HLTHOUT	DIABETES	CrdPrv	Diabetes
CA	California	San Francisco	6075	6075010400	Prevention	Cholesterol screening among adults aged >=18 years	%	Crude prevalence	88.2	NA	NA	88.2	88.2	4545	POINT (-122.4075907 37.80228574)	6075010400	PREVENT	CHOLSCREEN	CrdPrv	Cholesterol Screening
CA	California	San Francisco	6075	6075031302	Prevention	Cervical cancer screening among adult women aged 21-65 years	%	Crude prevalence	77.4	NA	NA	74.1	80.4	5495	POINT (-122.4671092 37.71342037)	6075031302	PREVENT	CERVICAL	CrdPrv	Cervical Cancer Screening
CA	California	San Francisco	6075	6075980200	Prevention	Cholesterol screening among adults aged >=18 years	%	Crude prevalence	94.5	NA	NA	94.5	94.5	320	POINT (-122.5016599 37.78441423)	6075980200	PREVENT	CHOLSCREEN	CrdPrv	Cholesterol Screening
CA	California	San Francisco	6075	6075020900	Health Outcomes	Depression among adults aged >=18 years	%	Crude prevalence	16.2	NA	NA	15.2	17.3	4372	POINT (-122.4184176 37.75182996)	6075020900	HLTHOUT	DEPRESSION	CrdPrv	Depression
CA	California	San Francisco	6075	6075020700	Health Risk Behaviors	No leisure-time physical activity among adults aged >=18 years	%	Crude prevalence	13.5	NA	NA	11.9	15.6	5171	POINT (-122.4235821 37.75918062)	6075020700	RISKBEH	LPA	CrdPrv	Physical Inactivity
CA	California	San Francisco	6075	6075061500	Health Outcomes	Coronary heart disease among adults aged >=18 years	%	Crude prevalence	2.3	NA	NA	2.1	2.4	11502	POINT (-122.3942147 37.7868572)	6075061500	HLTHOUT	CHD	CrdPrv	Coronary Heart Disease
CA	California	San Francisco	6075	6075025900	Prevention	Mammography use among women aged 50-74 years	%	Crude prevalence	77.2	NA	NA	73.8	79.9	4261	POINT (-122.4109715 37.72348743)	6075025900	PREVENT	MAMMOUSE	CrdPrv	Mammography
CA	California	San Francisco	6075	6075030700	Health Outcomes	Cancer (excluding skin cancer) among adults aged >=18 years	%	Crude prevalence	7.2	NA	NA	7	7.4	6343	POINT (-122.4502514 37.73743935)	6075030700	HLTHOUT	CANCER	CrdPrv	Cancer (except skin)
CA	California	San Francisco	6075	6075035202	Health Outcomes	All teeth lost among adults aged >=65 years	%	Crude prevalence	8.2	NA	NA	5.5	11.7	4322	POINT (-122.5061469 37.76140402)	6075035202	HLTHOUT	TEETHLOST	CrdPrv	All Teeth Lost
CA	California	San Francisco	6075	6075023103	Health Status	Physical health not good for >=14 days among adults aged >=18 years	%	Crude prevalence	18.5	NA	NA	17.2	19.9	3725	POINT (-122.3760695 37.73534357)	6075023103	HLTHSTAT	PHLTH	CrdPrv	Physical Health
CA	California	San Francisco	6075	6075020700	Health Status	Mental health not good for >=14 days among adults aged >=18 years	%	Crude prevalence	10.3	NA	NA	9.2	11.8	5171	POINT (-122.4235821 37.75918062)	6075020700	HLTHSTAT	MHLTH	CrdPrv	Mental Health
CA	California	San Francisco	6075	6075017801	Health Risk Behaviors	Binge drinking among adults aged >=18 years	%	Crude prevalence	8.8	NA	NA	8.5	9.2	3499	POINT (-122.4011735 37.78202361)	6075017801	RISKBEH	BINGE	CrdPrv	Binge Drinking
CA	California	San Francisco	6075	6075980200	Prevention	Older adult men aged >=65 years who are up to date on a core set of clinical preventive services: Flu shot past year, PPV shot ever, Colorectal cancer screening	%	Crude prevalence	35.1	NA	NA	29	40.6	320	POINT (-122.5016599 37.78441423)	6075980200	PREVENT	COREM	CrdPrv	Core preventive services for older men
CA	California	San Francisco	6075	6075030600	Health Outcomes	Diagnosed diabetes among adults aged >=18 years	%	Crude prevalence	8.5	NA	NA	8	9.1	2221	POINT (-122.4571318 37.74376129)	6075030600	HLTHOUT	DIABETES	CrdPrv	Diabetes
CA	California	San Francisco	6075	6075016801	Prevention	Taking medicine for high blood pressure control among adults aged >=18 years with high blood pressure	%	Crude prevalence	57.9	NA	NA	56.8	58.9	3218	POINT (-122.4290261 37.77134806)	6075016801	PREVENT	BPMED	CrdPrv	Taking BP Medication
CA	California	San Francisco	6075	6075026301	Health Status	Mental health not good for >=14 days among adults aged >=18 years	%	Crude prevalence	10.7	NA	NA	10	11.4	4875	POINT (-122.4395463 37.71387135)	6075026301	HLTHSTAT	MHLTH	CrdPrv	Mental Health
CA	California	San Francisco	6075	6075025401	Health Outcomes	Cancer (excluding skin cancer) among adults aged >=18 years	%	Crude prevalence	4.9	NA	NA	4.8	5.1	3404	POINT (-122.4209576 37.73769863)	6075025401	HLTHOUT	CANCER	CrdPrv	Cancer (except skin)
CA	California	San Francisco	6075	6075022902	Health Outcomes	Obesity among adults aged >=18 years	%	Crude prevalence	19	NA	NA	18	19.9	2617	POINT (-122.410379 37.7513427)	6075022902	HLTHOUT	OBESITY	CrdPrv	Obesity
CA	California	San Francisco	6075	6075021100	Health Status	Physical health not good for >=14 days among adults aged >=18 years	%	Crude prevalence	7	NA	NA	6.3	7.9	3853	POINT (-122.4298374 37.75397219)	6075021100	HLTHSTAT	PHLTH	CrdPrv	Physical Health
CA	California	San Francisco	6075	6075016000	Health Outcomes	Current asthma among adults aged >=18 years	%	Crude prevalence	7.6	NA	NA	7.3	7.8	2465	POINT (-122.4225 37.78233455)	6075016000	HLTHOUT	CASTHMA	CrdPrv	Current Asthma
CA	California	San Francisco	6075	6075031100	Health Risk Behaviors	No leisure-time physical activity among adults aged >=18 years	%	Crude prevalence	16	NA	NA	15.3	16.8	6193	POINT (-122.4461733 37.72964518)	6075031100	RISKBEH	LPA	CrdPrv	Physical Inactivity
CA	California	San Francisco	6075	6075030301	Health Outcomes	Arthritis among adults aged >=18 years	%	Crude prevalence	16.6	NA	NA	15.9	17.3	5658	POINT (-122.4692343 37.7569416)	6075030301	HLTHOUT	ARTHRITIS	CrdPrv	Arthritis
CA	California	San Francisco	6075	6075030102	Health Outcomes	Depression among adults aged >=18 years	%	Crude prevalence	14.9	NA	NA	14.4	15.3	4838	POINT (-122.4569102 37.75836078)	6075030102	HLTHOUT	DEPRESSION	CrdPrv	Depression
CA	California	San Francisco	6075	6075011800	Prevention	Current lack of health insurance among adults aged 18-64 years	%	Crude prevalence	16.8	NA	NA	12.9	20.6	1500	POINT (-122.4061897 37.79334276)	6075011800	PREVENT	ACCESS2	CrdPrv	Health Insurance
CA	California	San Francisco	6075	6075047802	Health Outcomes	Diagnosed diabetes among adults aged >=18 years	%	Crude prevalence	9.5	NA	NA	8.7	10.3	3656	POINT (-122.4963385 37.77744624)	6075047802	HLTHOUT	DIABETES	CrdPrv	Diabetes
CA	California	San Francisco	6075	6075021400	Health Outcomes	Coronary heart disease among adults aged >=18 years	%	Crude prevalence	2.8	NA	NA	2.6	3.1	3264	POINT (-122.4294404 37.74957486)	6075021400	HLTHOUT	CHD	CrdPrv	Coronary Heart Disease
CA	California	San Francisco	6075	6075012901	Prevention	Older adult men aged >=65 years who are up to date on a core set of clinical preventive services: Flu shot past year, PPV shot ever, Colorectal cancer screening	%	Crude prevalence	38.3	NA	NA	34.4	42	2557	POINT (-122.4272412 37.80196507)	6075012901	PREVENT	COREM	CrdPrv	Core preventive services for older men
CA	California	San Francisco	6075	6075026404	Health Status	Fair or poor self-rated health status among adults aged >=18 years	%	Crude prevalence	22.3	NA	NA	20.1	24.7	2851	POINT (-122.4153419 37.70964389)	6075026404	HLTHSTAT	GHLTH	CrdPrv	General Health
CA	California	San Francisco	6075	6075016300	Health Outcomes	High cholesterol among adults aged >=18 years who have been screened in the past 5 years	%	Crude prevalence	21.7	NA	NA	21.3	22.1	4293	POINT (-122.4295706 37.7760446)	6075016300	HLTHOUT	HIGHCHOL	CrdPrv	High Cholesterol
CA	California	San Francisco	6075	6075020401	Health Outcomes	Arthritis among adults aged >=18 years	%	Crude prevalence	16.2	NA	NA	15.3	17.2	2846	POINT (-122.4434806 37.75952014)	6075020401	HLTHOUT	ARTHRITIS	CrdPrv	Arthritis
CA	California	San Francisco	6075	6075032901	Health Risk Behaviors	Current smoking among adults aged >=18 years	%	Crude prevalence	8.3	NA	NA	7	9.9	5021	POINT (-122.4901204 37.74616392)	6075032901	RISKBEH	CSMOKING	CrdPrv	Current Smoking
CA	California	San Francisco	6075	6075023200	Prevention	Older adult men aged >=65 years who are up to date on a core set of clinical preventive services: Flu shot past year, PPV shot ever, Colorectal cancer screening	%	Crude prevalence	22.8	NA	NA	18.9	27.4	4582	POINT (-122.3861627 37.72776304)	6075023200	PREVENT	COREM	CrdPrv	Core preventive services for older men
CA	California	San Francisco	6075	6075032901	Health Status	Mental health not good for >=14 days among adults aged >=18 years	%	Crude prevalence	8.8	NA	NA	8.1	9.7	5021	POINT (-122.4901204 37.74616392)	6075032901	HLTHSTAT	MHLTH	CrdPrv	Mental Health
CA	California	San Francisco	6075	6075015900	Health Risk Behaviors	Sleeping less than 7 hours among adults aged >=18 years	%	Crude prevalence	32.4	NA	NA	31.2	33.5	4350	POINT (-122.4293628 37.7833394)	6075015900	RISKBEH	SLEEP	CrdPrv	Sleep <7 hours
CA	California	San Francisco	6075	6075022901	Health Outcomes	Chronic obstructive pulmonary disease among adults aged >=18 years	%	Crude prevalence	3.3	NA	NA	2.8	3.8	4640	POINT (-122.4139495 37.75120186)	6075022901	HLTHOUT	COPD	CrdPrv	COPD
CA	California	San Francisco	6075	6075026404	Health Outcomes	Coronary heart disease among adults aged >=18 years	%	Crude prevalence	4.6	NA	NA	4.3	4.9	2851	POINT (-122.4153419 37.70964389)	6075026404	HLTHOUT	CHD	CrdPrv	Coronary Heart Disease
CA	California	San Francisco	6075	6075015300	Prevention	Visits to dentist or dental clinic among adults aged >=18 years	%	Crude prevalence	75.8	NA	NA	71.2	79.1	2040	POINT (-122.439345 37.78676373)	6075015300	PREVENT	DENTAL	CrdPrv	Dental Visit
CA	California	San Francisco	6075	6075030302	Prevention	Visits to doctor for routine checkup within the past year among adults aged >=18 years	%	Crude prevalence	72.8	NA	NA	72.4	73.3	3549	POINT (-122.4716375 37.75195009)	6075030302	PREVENT	CHECKUP	CrdPrv	Annual Checkup
CA	California	San Francisco	6075	6075015100	Health Risk Behaviors	No leisure-time physical activity among adults aged >=18 years	%	Crude prevalence	14.5	NA	NA	13	16.8	2493	POINT (-122.4234022 37.78745689)	6075015100	RISKBEH	LPA	CrdPrv	Physical Inactivity
CA	California	San Francisco	6075	6075017000	Health Risk Behaviors	Binge drinking among adults aged >=18 years	%	Crude prevalence	24.8	NA	NA	24.1	25.5	3689	POINT (-122.4395078 37.76490019)	6075017000	RISKBEH	BINGE	CrdPrv	Binge Drinking
CA	California	San Francisco	6075	6075030202	Health Status	Physical health not good for >=14 days among adults aged >=18 years	%	Crude prevalence	6.3	NA	NA	5.7	7.2	4313	POINT (-122.4673281 37.76308855)	6075030202	HLTHSTAT	PHLTH	CrdPrv	Physical Health
CA	California	San Francisco	6075	6075016400	Health Outcomes	Arthritis among adults aged >=18 years	%	Crude prevalence	12.2	NA	NA	11.7	12.9	3778	POINT (-122.4369824 37.77510524)	6075016400	HLTHOUT	ARTHRITIS	CrdPrv	Arthritis
CA	California	San Francisco	6075	6075021200	Health Outcomes	High blood pressure among adults aged >=18 years	%	Crude prevalence	20.9	NA	NA	20	21.7	2779	POINT (-122.4381147 37.7531833)	6075021200	HLTHOUT	BPHIGH	CrdPrv	High Blood Pressure
CA	California	San Francisco	6075	6075035202	Health Outcomes	Coronary heart disease among adults aged >=18 years	%	Crude prevalence	3.6	NA	NA	3.3	3.9	4322	POINT (-122.5061469 37.76140402)	6075035202	HLTHOUT	CHD	CrdPrv	Coronary Heart Disease
CA	California	San Francisco	6075	6075012501	Health Outcomes	Depression among adults aged >=18 years	%	Crude prevalence	15.8	NA	NA	15.1	16.6	5335	POINT (-122.4109991 37.78302071)	6075012501	HLTHOUT	DEPRESSION	CrdPrv	Depression
CA	California	San Francisco	6075	6075035300	Prevention	Taking medicine for high blood pressure control among adults aged >=18 years with high blood pressure	%	Crude prevalence	74.2	NA	NA	73	75.2	7226	POINT (-122.4977954 37.74253502)	6075035300	PREVENT	BPMED	CrdPrv	Taking BP Medication
CA	California	San Francisco	6075	6075021700	Prevention	Older adult women aged >=65 years who are up to date on a core set of clinical preventive services: Flu shot past year, PPV shot ever, Colorectal cancer screening, and Mammogram past 2 years	%	Crude prevalence	34.2	NA	NA	30.3	37.8	3948	POINT (-122.4392695 37.74027595)	6075021700	PREVENT	COREW	CrdPrv	Core preventive services for older women
CA	California	San Francisco	6075	6075022903	Health Risk Behaviors	No leisure-time physical activity among adults aged >=18 years	%	Crude prevalence	18.5	NA	NA	16.4	20.6	3384	POINT (-122.4062321 37.75175786)	6075022903	RISKBEH	LPA	CrdPrv	Physical Inactivity
CA	California	San Francisco	6075	6075012301	Health Risk Behaviors	Current smoking among adults aged >=18 years	%	Crude prevalence	18.6	NA	NA	16.4	20.9	2734	POINT (-122.4107605 37.78592753)	6075012301	RISKBEH	CSMOKING	CrdPrv	Current Smoking
CA	California	San Francisco	6075	6075013101	Prevention	Older adult men aged >=65 years who are up to date on a core set of clinical preventive services: Flu shot past year, PPV shot ever, Colorectal cancer screening	%	Crude prevalence	38.1	NA	NA	33.3	43.3	3811	POINT (-122.424753 37.79378077)	6075013101	PREVENT	COREM	CrdPrv	Core preventive services for older men
CA	California	San Francisco	6075	6075015300	Prevention	Older adult women aged >=65 years who are up to date on a core set of clinical preventive services: Flu shot past year, PPV shot ever, Colorectal cancer screening, and Mammogram past 2 years	%	Crude prevalence	30.9	NA	NA	26.1	35.4	2040	POINT (-122.439345 37.78676373)	6075015300	PREVENT	COREW	CrdPrv	Core preventive services for older women
CA	California	San Francisco	6075	6075015700	Prevention	Cervical cancer screening among adult women aged 21-65 years	%	Crude prevalence	81.9	NA	NA	80.2	83.1	7832	POINT (-122.448 37.7789256)	6075015700	PREVENT	CERVICAL	CrdPrv	Cervical Cancer Screening
CA	California	San Francisco	6075	6075023102	Prevention	Older adult men aged >=65 years who are up to date on a core set of clinical preventive services: Flu shot past year, PPV shot ever, Colorectal cancer screening	%	Crude prevalence	21.9	NA	NA	18.2	26	3478	POINT (-122.3844988 37.7345044)	6075023102	PREVENT	COREM	CrdPrv	Core preventive services for older men
CA	California	San Francisco	6075	6075025701	Health Outcomes	Diagnosed diabetes among adults aged >=18 years	%	Crude prevalence	11.2	NA	NA	10.5	12	4788	POINT (-122.4120679 37.73159983)	6075025701	HLTHOUT	DIABETES	CrdPrv	Diabetes
CA	California	San Francisco	6075	6075015300	Health Outcomes	High blood pressure among adults aged >=18 years	%	Crude prevalence	20.3	NA	NA	19.5	21.1	2040	POINT (-122.439345 37.78676373)	6075015300	HLTHOUT	BPHIGH	CrdPrv	High Blood Pressure
CA	California	San Francisco	6075	6075035300	Health Risk Behaviors	Sleeping less than 7 hours among adults aged >=18 years	%	Crude prevalence	34.6	NA	NA	33.2	36.2	7226	POINT (-122.4977954 37.74253502)	6075035300	RISKBEH	SLEEP	CrdPrv	Sleep <7 hours
CA	California	San Francisco	6075	6075980900	Health Outcomes	Obesity among adults aged >=18 years	%	Crude prevalence	20	NA	NA	19	21.1	350	POINT (-122.3897899 37.74545483)	6075980900	HLTHOUT	OBESITY	CrdPrv	Obesity
CA	California	San Francisco	6075	6075045100	Health Outcomes	Chronic obstructive pulmonary disease among adults aged >=18 years	%	Crude prevalence	2.8	NA	NA	2.4	3.2	4996	POINT (-122.4613562 37.77758224)	6075045100	HLTHOUT	COPD	CrdPrv	COPD
CA	California	San Francisco	6075	6075025100	Health Risk Behaviors	Binge drinking among adults aged >=18 years	%	Crude prevalence	22.2	NA	NA	21.6	22.9	3077	POINT (-122.4076885 37.74391962)	6075025100	RISKBEH	BINGE	CrdPrv	Binge Drinking
CA	California	San Francisco	6075	6075017902	Prevention	Fecal occult blood test, sigmoidoscopy, or colonoscopy among adults aged 50-75 years	%	Crude prevalence	56	NA	NA	52.7	59.2	2880	POINT (-122.3699706 37.8192126)	6075017902	PREVENT	COLON_SCREEN	CrdPrv	Colorectal Cancer Screening
CA	California	San Francisco	6075	6075026302	Health Status	Physical health not good for >=14 days among adults aged >=18 years	%	Crude prevalence	10.8	NA	NA	10.2	11.5	4992	POINT (-122.4311539 37.71153443)	6075026302	HLTHSTAT	PHLTH	CrdPrv	Physical Health
CA	California	San Francisco	6075	6075012700	Health Outcomes	Chronic kidney disease among adults aged >=18 years	%	Crude prevalence	1.6	NA	NA	1.5	1.7	3492	POINT (-122.4452552 37.80318047)	6075012700	HLTHOUT	KIDNEY	CrdPrv	Chronic Kidney Disease
CA	California	San Francisco	6075	6075061000	Health Outcomes	Stroke among adults aged >=18 years	%	Crude prevalence	2.4	NA	NA	2.2	2.5	3610	POINT (-122.3899376 37.71333739)	6075061000	HLTHOUT	STROKE	CrdPrv	Stroke
CA	California	San Francisco	6075	6075022801	Prevention	Taking medicine for high blood pressure control among adults aged >=18 years with high blood pressure	%	Crude prevalence	58.5	NA	NA	57.2	59.8	5078	POINT (-122.4125253 37.76073728)	6075022801	PREVENT	BPMED	CrdPrv	Taking BP Medication
CA	California	San Francisco	6075	6075012202	Health Outcomes	Stroke among adults aged >=18 years	%	Crude prevalence	3.8	NA	NA	3.5	4.1	2986	POINT (-122.4196726 37.78540666)	6075012202	HLTHOUT	STROKE	CrdPrv	Stroke
CA	California	San Francisco	6075	6075013000	Prevention	Fecal occult blood test, sigmoidoscopy, or colonoscopy among adults aged 50-75 years	%	Crude prevalence	77.4	NA	NA	74.9	79.2	4044	POINT (-122.4305055 37.79724987)	6075013000	PREVENT	COLON_SCREEN	CrdPrv	Colorectal Cancer Screening
CA	California	San Francisco	6075	6075010400	Health Outcomes	All teeth lost among adults aged >=65 years	%	Crude prevalence	5.2	NA	NA	3	8.3	4545	POINT (-122.4075907 37.80228574)	6075010400	HLTHOUT	TEETHLOST	CrdPrv	All Teeth Lost
CA	California	San Francisco	6075	6075021700	Prevention	Visits to doctor for routine checkup within the past year among adults aged >=18 years	%	Crude prevalence	74.2	NA	NA	73.5	74.9	3948	POINT (-122.4392695 37.74027595)	6075021700	PREVENT	CHECKUP	CrdPrv	Annual Checkup
CA	California	San Francisco	6075	6075010900	Health Outcomes	High blood pressure among adults aged >=18 years	%	Crude prevalence	21	NA	NA	20.2	22	4320	POINT (-122.4205605 37.79804292)	6075010900	HLTHOUT	BPHIGH	CrdPrv	High Blood Pressure
CA	California	San Francisco	6075	6075032700	Prevention	Older adult women aged >=65 years who are up to date on a core set of clinical preventive services: Flu shot past year, PPV shot ever, Colorectal cancer screening, and Mammogram past 2 years	%	Crude prevalence	32	NA	NA	27.7	36.7	6572	POINT (-122.4911462 37.76017801)	6075032700	PREVENT	COREW	CrdPrv	Core preventive services for older women
CA	California	San Francisco	6075	6075013400	Health Outcomes	Arthritis among adults aged >=18 years	%	Crude prevalence	14.8	NA	NA	14.1	15.5	3599	POINT (-122.4408017 37.78985851)	6075013400	HLTHOUT	ARTHRITIS	CrdPrv	Arthritis
CA	California	San Francisco	6075	6075026004	Prevention	Older adult men aged >=65 years who are up to date on a core set of clinical preventive services: Flu shot past year, PPV shot ever, Colorectal cancer screening	%	Crude prevalence	28.1	NA	NA	23.3	33	4315	POINT (-122.4357187 37.71789146)	6075026004	PREVENT	COREM	CrdPrv	Core preventive services for older men
CA	California	San Francisco	6075	6075022803	Health Outcomes	Current asthma among adults aged >=18 years	%	Crude prevalence	8	NA	NA	7.5	8.4	4595	POINT (-122.4121134 37.75583632)	6075022803	HLTHOUT	CASTHMA	CrdPrv	Current Asthma
CA	California	San Francisco	6075	6075017601	Health Outcomes	Coronary heart disease among adults aged >=18 years	%	Crude prevalence	4.5	NA	NA	4.2	4.8	7630	POINT (-122.4107073 37.77944763)	6075017601	HLTHOUT	CHD	CrdPrv	Coronary Heart Disease
CA	California	San Francisco	6075	6075020100	Health Risk Behaviors	Binge drinking among adults aged >=18 years	%	Crude prevalence	21.8	NA	NA	21.2	22.4	6172	POINT (-122.4200111 37.76861508)	6075020100	RISKBEH	BINGE	CrdPrv	Binge Drinking
CA	California	San Francisco	6075	6075012402	Health Outcomes	Depression among adults aged >=18 years	%	Crude prevalence	15	NA	NA	14.4	15.7	3974	POINT (-122.4177581 37.78011098)	6075012402	HLTHOUT	DEPRESSION	CrdPrv	Depression
CA	California	San Francisco	6075	6075021000	Prevention	Taking medicine for high blood pressure control among adults aged >=18 years with high blood pressure	%	Crude prevalence	59.7	NA	NA	58.4	60.9	4196	POINT (-122.4228861 37.7515815)	6075021000	PREVENT	BPMED	CrdPrv	Taking BP Medication
CA	California	San Francisco	6075	6075026302	Prevention	Visits to doctor for routine checkup within the past year among adults aged >=18 years	%	Crude prevalence	70.6	NA	NA	70	71.3	4992	POINT (-122.4311539 37.71153443)	6075026302	PREVENT	CHECKUP	CrdPrv	Annual Checkup
CA	California	San Francisco	6075	6075032602	Health Risk Behaviors	Binge drinking among adults aged >=18 years	%	Crude prevalence	15.6	NA	NA	15.1	16.1	4316	POINT (-122.4825971 37.75888809)	6075032602	RISKBEH	BINGE	CrdPrv	Binge Drinking
CA	California	San Francisco	6075	6075023300	Health Risk Behaviors	Current smoking among adults aged >=18 years	%	Crude prevalence	13.9	NA	NA	11.8	16	2624	POINT (-122.3977843 37.72542929)	6075023300	RISKBEH	CSMOKING	CrdPrv	Current Smoking
CA	California	San Francisco	6075	6075012700	Health Risk Behaviors	No leisure-time physical activity among adults aged >=18 years	%	Crude prevalence	11.1	NA	NA	10	12.6	3492	POINT (-122.4452552 37.80318047)	6075012700	RISKBEH	LPA	CrdPrv	Physical Inactivity
CA	California	San Francisco	6075	6075011700	Health Outcomes	Coronary heart disease among adults aged >=18 years	%	Crude prevalence	5.2	NA	NA	4.9	5.5	1783	POINT (-122.4035143 37.79045272)	6075011700	HLTHOUT	CHD	CrdPrv	Coronary Heart Disease
CA	California	San Francisco	6075	6075016400	Health Status	Physical health not good for >=14 days among adults aged >=18 years	%	Crude prevalence	6.2	NA	NA	5.6	7	3778	POINT (-122.4369824 37.77510524)	6075016400	HLTHSTAT	PHLTH	CrdPrv	Physical Health
CA	California	San Francisco	6075	6075033201	Health Risk Behaviors	Sleeping less than 7 hours among adults aged >=18 years	%	Crude prevalence	36.9	NA	NA	34.7	39.2	3683	POINT (-122.479694 37.72628177)	6075033201	RISKBEH	SLEEP	CrdPrv	Sleep <7 hours
CA	California	San Francisco	6075	6075013102	Health Risk Behaviors	No leisure-time physical activity among adults aged >=18 years	%	Crude prevalence	11.8	NA	NA	10.7	13.2	2625	POINT (-122.4274441 37.79261407)	6075013102	RISKBEH	LPA	CrdPrv	Physical Inactivity
CA	California	San Francisco	6075	6075025500	Health Outcomes	High blood pressure among adults aged >=18 years	%	Crude prevalence	25.2	NA	NA	24.4	26	8471	POINT (-122.4372418 37.7280668)	6075025500	HLTHOUT	BPHIGH	CrdPrv	High Blood Pressure
CA	California	San Francisco	6075	6075026003	Health Outcomes	Stroke among adults aged >=18 years	%	Crude prevalence	2.4	NA	NA	2.2	2.7	4908	POINT (-122.4288031 37.71963212)	6075026003	HLTHOUT	STROKE	CrdPrv	Stroke
CA	California	San Francisco	6075	6075010800	Health Outcomes	Chronic obstructive pulmonary disease among adults aged >=18 years	%	Crude prevalence	4.2	NA	NA	3.7	4.8	4578	POINT (-122.4143071 37.79649471)	6075010800	HLTHOUT	COPD	CrdPrv	COPD
CA	California	San Francisco	6075	6075021800	Health Outcomes	Stroke among adults aged >=18 years	%	Crude prevalence	1.8	NA	NA	1.7	2.1	3840	POINT (-122.4290714 37.73796927)	6075021800	HLTHOUT	STROKE	CrdPrv	Stroke
CA	California	San Francisco	6075	6075017102	Health Outcomes	High cholesterol among adults aged >=18 years who have been screened in the past 5 years	%	Crude prevalence	23.1	NA	NA	22.4	23.8	3451	POINT (-122.4504771 37.76543888)	6075017102	HLTHOUT	HIGHCHOL	CrdPrv	High Cholesterol
CA	California	San Francisco	6075	6075060400	Health Outcomes	Cancer (excluding skin cancer) among adults aged >=18 years	%	Crude prevalence	6.8	NA	NA	6.4	7.1	1689	POINT (-122.493765 37.71953061)	6075060400	HLTHOUT	CANCER	CrdPrv	Cancer (except skin)
CA	California	San Francisco	6075	6075032601	Health Outcomes	Cancer (excluding skin cancer) among adults aged >=18 years	%	Crude prevalence	4.8	NA	NA	4.6	5	4416	POINT (-122.4808018 37.76248701)	6075032601	HLTHOUT	CANCER	CrdPrv	Cancer (except skin)
CA	California	San Francisco	6075	6075012602	Health Outcomes	Coronary heart disease among adults aged >=18 years	%	Crude prevalence	2.9	NA	NA	2.7	3.1	2909	POINT (-122.4333699 37.80553395)	6075012602	HLTHOUT	CHD	CrdPrv	Coronary Heart Disease
CA	California	San Francisco	6075	6075026403	Health Outcomes	Current asthma among adults aged >=18 years	%	Crude prevalence	7.1	NA	NA	6.8	7.6	4140	POINT (-122.4069138 37.71121047)	6075026403	HLTHOUT	CASTHMA	CrdPrv	Current Asthma
CA	California	San Francisco	6075	6075015200	Prevention	Older adult women aged >=65 years who are up to date on a core set of clinical preventive services: Flu shot past year, PPV shot ever, Colorectal cancer screening, and Mammogram past 2 years	%	Crude prevalence	29.7	NA	NA	26.1	33.3	3934	POINT (-122.4302871 37.78791391)	6075015200	PREVENT	COREW	CrdPrv	Core preventive services for older women
CA	California	San Francisco	6075	6075020402	Health Outcomes	Current asthma among adults aged >=18 years	%	Crude prevalence	7.1	NA	NA	6.9	7.4	3997	POINT (-122.4444103 37.75284243)	6075020402	HLTHOUT	CASTHMA	CrdPrv	Current Asthma
CA	California	San Francisco	6075	6075016000	Health Outcomes	Obesity among adults aged >=18 years	%	Crude prevalence	16.2	NA	NA	15.7	16.7	2465	POINT (-122.4225 37.78233455)	6075016000	HLTHOUT	OBESITY	CrdPrv	Obesity
CA	California	San Francisco	6075	6075012100	Prevention	Taking medicine for high blood pressure control among adults aged >=18 years with high blood pressure	%	Crude prevalence	57.2	NA	NA	56.1	58.3	3833	POINT (-122.4119216 37.78880231)	6075012100	PREVENT	BPMED	CrdPrv	Taking BP Medication
CA	California	San Francisco	6075	6075026002	Health Status	Physical health not good for >=14 days among adults aged >=18 years	%	Crude prevalence	10.1	NA	NA	9	11.5	3544	POINT (-122.426299 37.72612496)	6075026002	HLTHSTAT	PHLTH	CrdPrv	Physical Health
CA	California	San Francisco	6075	6075011800	Health Risk Behaviors	Sleeping less than 7 hours among adults aged >=18 years	%	Crude prevalence	38.1	NA	NA	36.1	40.4	1500	POINT (-122.4061897 37.79334276)	6075011800	RISKBEH	SLEEP	CrdPrv	Sleep <7 hours
CA	California	San Francisco	6075	6075035201	Health Outcomes	Coronary heart disease among adults aged >=18 years	%	Crude prevalence	4.4	NA	NA	4	4.7	5300	POINT (-122.507087 37.75498536)	6075035201	HLTHOUT	CHD	CrdPrv	Coronary Heart Disease
CA	California	San Francisco	6075	6075047702	Health Outcomes	Coronary heart disease among adults aged >=18 years	%	Crude prevalence	4.5	NA	NA	4	5	3824	POINT (-122.4838042 37.77444438)	6075047702	HLTHOUT	CHD	CrdPrv	Coronary Heart Disease
CA	California	San Francisco	6075	6075031301	Health Status	Physical health not good for >=14 days among adults aged >=18 years	%	Crude prevalence	9.7	NA	NA	8.9	10.5	3826	POINT (-122.4678807 37.7193381)	6075031301	HLTHSTAT	PHLTH	CrdPrv	Physical Health
CA	California	San Francisco	6075	6075016900	Prevention	Taking medicine for high blood pressure control among adults aged >=18 years with high blood pressure	%	Crude prevalence	61	NA	NA	59.5	62.5	2924	POINT (-122.4324416 37.76711186)	6075016900	PREVENT	BPMED	CrdPrv	Taking BP Medication
CA	California	San Francisco	6075	6075980900	Health Risk Behaviors	Binge drinking among adults aged >=18 years	%	Crude prevalence	25.4	NA	NA	24.6	26.2	350	POINT (-122.3897899 37.74545483)	6075980900	RISKBEH	BINGE	CrdPrv	Binge Drinking
CA	California	San Francisco	6075	6075042700	Health Outcomes	Arthritis among adults aged >=18 years	%	Crude prevalence	19	NA	NA	18.1	19.8	5326	POINT (-122.4881726 37.78226815)	6075042700	HLTHOUT	ARTHRITIS	CrdPrv	Arthritis
CA	California	San Francisco	6075	6075011200	Prevention	Visits to dentist or dental clinic among adults aged >=18 years	%	Crude prevalence	73.3	NA	NA	70.6	75.8	3286	POINT (-122.4127434 37.79297474)	6075011200	PREVENT	DENTAL	CrdPrv	Dental Visit
CA	California	San Francisco	6075	6075025402	Prevention	Older adult men aged >=65 years who are up to date on a core set of clinical preventive services: Flu shot past year, PPV shot ever, Colorectal cancer screening	%	Crude prevalence	30.9	NA	NA	26.9	35.1	2912	POINT (-122.4128103 37.73689351)	6075025402	PREVENT	COREM	CrdPrv	Core preventive services for older men
CA	California	San Francisco	6075	6075026303	Health Outcomes	Arthritis among adults aged >=18 years	%	Crude prevalence	18	NA	NA	17.2	18.8	4551	POINT (-122.4434398 37.70967469)	6075026303	HLTHOUT	ARTHRITIS	CrdPrv	Arthritis
CA	California	San Francisco	6075	6075035201	Health Outcomes	Current asthma among adults aged >=18 years	%	Crude prevalence	7.3	NA	NA	7	7.6	5300	POINT (-122.507087 37.75498536)	6075035201	HLTHOUT	CASTHMA	CrdPrv	Current Asthma
CA	California	San Francisco	6075	6075061500	Health Status	Fair or poor self-rated health status among adults aged >=18 years	%	Crude prevalence	8.3	NA	NA	7.5	9.3	11502	POINT (-122.3942147 37.7868572)	6075061500	HLTHSTAT	GHLTH	CrdPrv	General Health
CA	California	San Francisco	6075	6075023003	Prevention	Visits to dentist or dental clinic among adults aged >=18 years	%	Crude prevalence	61.1	NA	NA	57.6	64.5	4093	POINT (-122.3958519 37.73270201)	6075023003	PREVENT	DENTAL	CrdPrv	Dental Visit
CA	California	San Francisco	6075	6075016400	Health Outcomes	All teeth lost among adults aged >=65 years	%	Crude prevalence	5.7	NA	NA	3.9	8.9	3778	POINT (-122.4369824 37.77510524)	6075016400	HLTHOUT	TEETHLOST	CrdPrv	All Teeth Lost
CA	California	San Francisco	6075	6075026004	Health Status	Fair or poor self-rated health status among adults aged >=18 years	%	Crude prevalence	19.2	NA	NA	17	21.5	4315	POINT (-122.4357187 37.71789146)	6075026004	HLTHSTAT	GHLTH	CrdPrv	General Health
CA	California	San Francisco	6075	6075015400	Health Outcomes	Arthritis among adults aged >=18 years	%	Crude prevalence	15.7	NA	NA	15.3	16.3	5621	POINT (-122.4510449 37.78436838)	6075015400	HLTHOUT	ARTHRITIS	CrdPrv	Arthritis
CA	California	San Francisco	6075	6075025900	Health Outcomes	Diagnosed diabetes among adults aged >=18 years	%	Crude prevalence	11.3	NA	NA	10.6	11.9	4261	POINT (-122.4109715 37.72348743)	6075025900	HLTHOUT	DIABETES	CrdPrv	Diabetes
CA	California	San Francisco	6075	6075031301	Prevention	Visits to dentist or dental clinic among adults aged >=18 years	%	Crude prevalence	62	NA	NA	59.1	64.6	3826	POINT (-122.4678807 37.7193381)	6075031301	PREVENT	DENTAL	CrdPrv	Dental Visit
CA	California	San Francisco	6075	6075012800	Health Outcomes	Chronic kidney disease among adults aged >=18 years	%	Crude prevalence	1.8	NA	NA	1.7	2	4106	POINT (-122.4417548 37.79781208)	6075012800	HLTHOUT	KIDNEY	CrdPrv	Chronic Kidney Disease
CA	California	San Francisco	6075	6075010500	Health Outcomes	Chronic obstructive pulmonary disease among adults aged >=18 years	%	Crude prevalence	4.2	NA	NA	3.6	5.1	2685	POINT (-122.3986929 37.79907519)	6075010500	HLTHOUT	COPD	CrdPrv	COPD
CA	California	San Francisco	6075	6075021300	Prevention	Cholesterol screening among adults aged >=18 years	%	Crude prevalence	89.8	NA	NA	89.3	90.4	2474	POINT (-122.43847 37.74927748)	6075021300	PREVENT	CHOLSCREEN	CrdPrv	Cholesterol Screening
CA	California	San Francisco	6075	6075012301	Health Outcomes	All teeth lost among adults aged >=65 years	%	Crude prevalence	24.5	NA	NA	17.9	30.9	2734	POINT (-122.4107605 37.78592753)	6075012301	HLTHOUT	TEETHLOST	CrdPrv	All Teeth Lost
CA	California	San Francisco	6075	6075035400	Health Outcomes	Chronic obstructive pulmonary disease among adults aged >=18 years	%	Crude prevalence	3.9	NA	NA	3.3	4.6	6691	POINT (-122.5051079 37.74251313)	6075035400	HLTHOUT	COPD	CrdPrv	COPD
CA	California	San Francisco	6075	6075023400	Health Outcomes	Depression among adults aged >=18 years	%	Crude prevalence	15.6	NA	NA	14.8	16.3	3660	POINT (-122.3900862 37.72160094)	6075023400	HLTHOUT	DEPRESSION	CrdPrv	Depression
CA	California	San Francisco	6075	6075010500	Health Status	Physical health not good for >=14 days among adults aged >=18 years	%	Crude prevalence	8.9	NA	NA	8.1	10	2685	POINT (-122.3986929 37.79907519)	6075010500	HLTHSTAT	PHLTH	CrdPrv	Physical Health
CA	California	San Francisco	6075	6075022802	Prevention	Taking medicine for high blood pressure control among adults aged >=18 years with high blood pressure	%	Crude prevalence	67.7	NA	NA	66.7	68.8	2099	POINT (-122.4062643 37.75891419)	6075022802	PREVENT	BPMED	CrdPrv	Taking BP Medication
CA	California	San Francisco	6075	6075021500	Prevention	Cholesterol screening among adults aged >=18 years	%	Crude prevalence	88.4	NA	NA	88.4	88.4	5096	POINT (-122.426706 37.7450603)	6075021500	PREVENT	CHOLSCREEN	CrdPrv	Cholesterol Screening
CA	California	San Francisco	6075	6075016500	Health Outcomes	Stroke among adults aged >=18 years	%	Crude prevalence	1.8	NA	NA	1.6	2	5083	POINT (-122.4477905 37.77419539)	6075016500	HLTHOUT	STROKE	CrdPrv	Stroke
CA	California	San Francisco	6075	6075013000	Health Status	Physical health not good for >=14 days among adults aged >=18 years	%	Crude prevalence	6.1	NA	NA	5.6	6.9	4044	POINT (-122.4305055 37.79724987)	6075013000	HLTHSTAT	PHLTH	CrdPrv	Physical Health
CA	California	San Francisco	6075	6075060502	Health Outcomes	Arthritis among adults aged >=18 years	%	Crude prevalence	19.3	NA	NA	18.8	19.9	3216	POINT (-122.4200853 37.71103267)	6075060502	HLTHOUT	ARTHRITIS	CrdPrv	Arthritis
CA	California	San Francisco	6075	6075042800	Health Risk Behaviors	Sleeping less than 7 hours among adults aged >=18 years	%	Crude prevalence	28	NA	NA	27.1	28.9	2376	POINT (-122.4867719 37.78667866)	6075042800	RISKBEH	SLEEP	CrdPrv	Sleep <7 hours
CA	California	San Francisco	6075	6075017102	Health Outcomes	Current asthma among adults aged >=18 years	%	Crude prevalence	8.2	NA	NA	7.9	8.7	3451	POINT (-122.4504771 37.76543888)	6075017102	HLTHOUT	CASTHMA	CrdPrv	Current Asthma
CA	California	San Francisco	6075	6075026001	Health Risk Behaviors	Current smoking among adults aged >=18 years	%	Crude prevalence	12.4	NA	NA	10.8	14.1	5863	POINT (-122.4322591 37.72354668)	6075026001	RISKBEH	CSMOKING	CrdPrv	Current Smoking
CA	California	San Francisco	6075	6075012601	Health Risk Behaviors	Current smoking among adults aged >=18 years	%	Crude prevalence	7.3	NA	NA	5.6	9.9	2329	POINT (-122.4391758 37.8022676)	6075012601	RISKBEH	CSMOKING	CrdPrv	Current Smoking
CA	California	San Francisco	6075	6075025600	Health Outcomes	Arthritis among adults aged >=18 years	%	Crude prevalence	17.5	NA	NA	16.9	18	5618	POINT (-122.4224226 37.72873104)	6075025600	HLTHOUT	ARTHRITIS	CrdPrv	Arthritis
CA	California	San Francisco	6075	6075020100	Prevention	Mammography use among women aged 50-74 years	%	Crude prevalence	77	NA	NA	74.9	78.9	6172	POINT (-122.4200111 37.76861508)	6075020100	PREVENT	MAMMOUSE	CrdPrv	Mammography
CA	California	San Francisco	6075	6075980300	Health Outcomes	Stroke among adults aged >=18 years	%	Crude prevalence	1.3	NA	NA	1.1	1.4	171	POINT (-122.4819131 37.7690297)	6075980300	HLTHOUT	STROKE	CrdPrv	Stroke
CA	California	San Francisco	6075	6075040100	Prevention	Taking medicine for high blood pressure control among adults aged >=18 years with high blood pressure	%	Crude prevalence	69.6	NA	NA	68.4	70.8	4088	POINT (-122.4618228 37.78514926)	6075040100	PREVENT	BPMED	CrdPrv	Taking BP Medication
CA	California	San Francisco	6075	6075016700	Health Outcomes	Obesity among adults aged >=18 years	%	Crude prevalence	16.5	NA	NA	15.4	17.6	4652	POINT (-122.4377389 37.77036346)	6075016700	HLTHOUT	OBESITY	CrdPrv	Obesity
CA	California	San Francisco	6075	6075012602	Health Outcomes	High cholesterol among adults aged >=18 years who have been screened in the past 5 years	%	Crude prevalence	24	NA	NA	23.4	24.6	2909	POINT (-122.4333699 37.80553395)	6075012602	HLTHOUT	HIGHCHOL	CrdPrv	High Cholesterol
CA	California	San Francisco	6075	6075035100	Health Outcomes	Current asthma among adults aged >=18 years	%	Crude prevalence	6.8	NA	NA	6.4	7.1	7842	POINT (-122.4991266 37.75763402)	6075035100	HLTHOUT	CASTHMA	CrdPrv	Current Asthma
CA	California	San Francisco	6075	6075016100	Health Outcomes	Coronary heart disease among adults aged >=18 years	%	Crude prevalence	8.2	NA	NA	7.7	8.8	5366	POINT (-122.4286732 37.77998419)	6075016100	HLTHOUT	CHD	CrdPrv	Coronary Heart Disease
CA	California	San Francisco	6075	6075016700	Health Outcomes	Coronary heart disease among adults aged >=18 years	%	Crude prevalence	2.2	NA	NA	2	2.5	4652	POINT (-122.4377389 37.77036346)	6075016700	HLTHOUT	CHD	CrdPrv	Coronary Heart Disease
CA	California	San Francisco	6075	6075023200	Health Outcomes	Stroke among adults aged >=18 years	%	Crude prevalence	3.6	NA	NA	3.2	4	4582	POINT (-122.3861627 37.72776304)	6075023200	HLTHOUT	STROKE	CrdPrv	Stroke
CA	California	San Francisco	6075	6075026200	Health Risk Behaviors	No leisure-time physical activity among adults aged >=18 years	%	Crude prevalence	27.6	NA	NA	25.2	30.1	7564	POINT (-122.4539325 37.7113228)	6075026200	RISKBEH	LPA	CrdPrv	Physical Inactivity
CA	California	San Francisco	6075	6075060700	Prevention	Visits to doctor for routine checkup within the past year among adults aged >=18 years	%	Crude prevalence	64.9	NA	NA	64	65.6	9083	POINT (-122.3935735 37.77158951)	6075060700	PREVENT	CHECKUP	CrdPrv	Annual Checkup
CA	California	San Francisco	6075	6075012000	Health Outcomes	Obesity among adults aged >=18 years	%	Crude prevalence	17	NA	NA	16.2	17.8	3833	POINT (-122.4185104 37.78796375)	6075012000	HLTHOUT	OBESITY	CrdPrv	Obesity
CA	California	San Francisco	6075	6075011800	Health Outcomes	High cholesterol among adults aged >=18 years who have been screened in the past 5 years	%	Crude prevalence	37.2	NA	NA	35.8	38.7	1500	POINT (-122.4061897 37.79334276)	6075011800	HLTHOUT	HIGHCHOL	CrdPrv	High Cholesterol
CA	California	San Francisco	6075	6075047600	Health Outcomes	Chronic obstructive pulmonary disease among adults aged >=18 years	%	Crude prevalence	3.3	NA	NA	2.9	3.8	5137	POINT (-122.4755574 37.7767598)	6075047600	HLTHOUT	COPD	CrdPrv	COPD
CA	California	San Francisco	6075	6075026402	Prevention	Taking medicine for high blood pressure control among adults aged >=18 years with high blood pressure	%	Crude prevalence	72.7	NA	NA	71.8	73.7	4118	POINT (-122.4032665 37.71649489)	6075026402	PREVENT	BPMED	CrdPrv	Taking BP Medication
CA	California	San Francisco	6075	6075033000	Prevention	Mammography use among women aged 50-74 years	%	Crude prevalence	77	NA	NA	73.7	79.9	7764	POINT (-122.4847521 37.738517)	6075033000	PREVENT	MAMMOUSE	CrdPrv	Mammography
CA	California	San Francisco	6075	6075010100	Health Risk Behaviors	No leisure-time physical activity among adults aged >=18 years	%	Crude prevalence	22.8	NA	NA	20.4	25.3	3739	POINT (-122.4113772 37.80692331)	6075010100	RISKBEH	LPA	CrdPrv	Physical Inactivity
CA	California	San Francisco	6075	6075023102	Health Outcomes	Diagnosed diabetes among adults aged >=18 years	%	Crude prevalence	14.6	NA	NA	13.8	15.4	3478	POINT (-122.3844988 37.7345044)	6075023102	HLTHOUT	DIABETES	CrdPrv	Diabetes
CA	California	San Francisco	6075	6075022702	Prevention	Current lack of health insurance among adults aged 18-64 years	%	Crude prevalence	6	NA	NA	5	7.8	2060	POINT (-122.3956217 37.76255578)	6075022702	PREVENT	ACCESS2	CrdPrv	Health Insurance
CA	California	San Francisco	6075	6075011902	Health Outcomes	Coronary heart disease among adults aged >=18 years	%	Crude prevalence	2.7	NA	NA	2.5	3	2598	POINT (-122.4098563 37.79100258)	6075011902	HLTHOUT	CHD	CrdPrv	Coronary Heart Disease
CA	California	San Francisco	6075	6075011901	Prevention	Visits to dentist or dental clinic among adults aged >=18 years	%	Crude prevalence	75.9	NA	NA	73.9	77.7	2408	POINT (-122.4139308 37.79047667)	6075011901	PREVENT	DENTAL	CrdPrv	Dental Visit
CA	California	San Francisco	6075	6075026200	Prevention	Older adult men aged >=65 years who are up to date on a core set of clinical preventive services: Flu shot past year, PPV shot ever, Colorectal cancer screening	%	Crude prevalence	27.1	NA	NA	22.9	32.1	7564	POINT (-122.4539325 37.7113228)	6075026200	PREVENT	COREM	CrdPrv	Core preventive services for older men
CA	California	San Francisco	6075	6075035201	Prevention	Mammography use among women aged 50-74 years	%	Crude prevalence	75.9	NA	NA	72.6	78.7	5300	POINT (-122.507087 37.75498536)	6075035201	PREVENT	MAMMOUSE	CrdPrv	Mammography
CA	California	San Francisco	6075	6075016802	Health Risk Behaviors	Binge drinking among adults aged >=18 years	%	Crude prevalence	25.2	NA	NA	24.5	26	3264	POINT (-122.4249484 37.77355128)	6075016802	RISKBEH	BINGE	CrdPrv	Binge Drinking
CA	California	San Francisco	6075	6075047901	Health Outcomes	High cholesterol among adults aged >=18 years who have been screened in the past 5 years	%	Crude prevalence	31.2	NA	NA	30.4	32	6400	POINT (-122.5074106 37.77590461)	6075047901	HLTHOUT	HIGHCHOL	CrdPrv	High Cholesterol
CA	California	San Francisco	6075	6075025500	Health Outcomes	Diagnosed diabetes among adults aged >=18 years	%	Crude prevalence	10.4	NA	NA	9.8	11	8471	POINT (-122.4372418 37.7280668)	6075025500	HLTHOUT	DIABETES	CrdPrv	Diabetes
CA	California	San Francisco	6075	6075011100	Prevention	Cervical cancer screening among adult women aged 21-65 years	%	Crude prevalence	82.5	NA	NA	79.3	85	5164	POINT (-122.4190819 37.7907454)	6075011100	PREVENT	CERVICAL	CrdPrv	Cervical Cancer Screening
CA	California	San Francisco	6075	6075026403	Health Outcomes	Chronic kidney disease among adults aged >=18 years	%	Crude prevalence	2.8	NA	NA	2.6	3	4140	POINT (-122.4069138 37.71121047)	6075026403	HLTHOUT	KIDNEY	CrdPrv	Chronic Kidney Disease
CA	California	San Francisco	6075	6075011000	Health Risk Behaviors	Sleeping less than 7 hours among adults aged >=18 years	%	Crude prevalence	31.9	NA	NA	30	33.3	4827	POINT (-122.4198114 37.79439047)	6075011000	RISKBEH	SLEEP	CrdPrv	Sleep <7 hours
CA	California	San Francisco	6075	6075026002	Health Outcomes	Arthritis among adults aged >=18 years	%	Crude prevalence	21	NA	NA	19.8	22.2	3544	POINT (-122.426299 37.72612496)	6075026002	HLTHOUT	ARTHRITIS	CrdPrv	Arthritis
CA	California	San Francisco	6075	6075042601	Health Outcomes	Depression among adults aged >=18 years	%	Crude prevalence	14.3	NA	NA	13.6	15.1	3687	POINT (-122.4812038 37.78312187)	6075042601	HLTHOUT	DEPRESSION	CrdPrv	Depression
CA	California	San Francisco	6075	6075017000	Health Outcomes	Chronic obstructive pulmonary disease among adults aged >=18 years	%	Crude prevalence	2.9	NA	NA	2.6	3.3	3689	POINT (-122.4395078 37.76490019)	6075017000	HLTHOUT	COPD	CrdPrv	COPD
CA	California	San Francisco	6075	6075031400	Prevention	Visits to dentist or dental clinic among adults aged >=18 years	%	Crude prevalence	59.8	NA	NA	56.5	62.9	6676	POINT (-122.4571481 37.71472541)	6075031400	PREVENT	DENTAL	CrdPrv	Dental Visit
CA	California	San Francisco	6075	6075012402	Prevention	Cholesterol screening among adults aged >=18 years	%	Crude prevalence	84.7	NA	NA	84.6	84.8	3974	POINT (-122.4177581 37.78011098)	6075012402	PREVENT	CHOLSCREEN	CrdPrv	Cholesterol Screening
CA	California	San Francisco	6075	6075030302	Prevention	Older adult women aged >=65 years who are up to date on a core set of clinical preventive services: Flu shot past year, PPV shot ever, Colorectal cancer screening, and Mammogram past 2 years	%	Crude prevalence	33.2	NA	NA	30.1	36.1	3549	POINT (-122.4716375 37.75195009)	6075030302	PREVENT	COREW	CrdPrv	Core preventive services for older women
CA	California	San Francisco	6075	6075017101	Prevention	Taking medicine for high blood pressure control among adults aged >=18 years with high blood pressure	%	Crude prevalence	63.4	NA	NA	62	64.7	3544	POINT (-122.4460859 37.76573068)	6075017101	PREVENT	BPMED	CrdPrv	Taking BP Medication
CA	California	San Francisco	6075	6075026200	Health Risk Behaviors	Binge drinking among adults aged >=18 years	%	Crude prevalence	15.2	NA	NA	14.7	15.7	7564	POINT (-122.4539325 37.7113228)	6075026200	RISKBEH	BINGE	CrdPrv	Binge Drinking
CA	California	San Francisco	6075	6075010700	Health Outcomes	High blood pressure among adults aged >=18 years	%	Crude prevalence	40.7	NA	NA	38.8	42.3	5592	POINT (-122.4100564 37.79852065)	6075010700	HLTHOUT	BPHIGH	CrdPrv	High Blood Pressure
CA	California	San Francisco	6075	6075021200	Health Outcomes	Coronary heart disease among adults aged >=18 years	%	Crude prevalence	3.1	NA	NA	2.9	3.4	2779	POINT (-122.4381147 37.7531833)	6075021200	HLTHOUT	CHD	CrdPrv	Coronary Heart Disease
CA	California	San Francisco	6075	6075016900	Health Risk Behaviors	Sleeping less than 7 hours among adults aged >=18 years	%	Crude prevalence	31.2	NA	NA	29.5	32.8	2924	POINT (-122.4324416 37.76711186)	6075016900	RISKBEH	SLEEP	CrdPrv	Sleep <7 hours
CA	California	San Francisco	6075	6075031201	Health Risk Behaviors	No leisure-time physical activity among adults aged >=18 years	%	Crude prevalence	22.9	NA	NA	20.4	25	6167	POINT (-122.4573562 37.72177016)	6075031201	RISKBEH	LPA	CrdPrv	Physical Inactivity
CA	California	San Francisco	6075	6075022902	Prevention	Older adult women aged >=65 years who are up to date on a core set of clinical preventive services: Flu shot past year, PPV shot ever, Colorectal cancer screening, and Mammogram past 2 years	%	Crude prevalence	28.6	NA	NA	24.4	32.7	2617	POINT (-122.410379 37.7513427)	6075022902	PREVENT	COREW	CrdPrv	Core preventive services for older women
CA	California	San Francisco	6075	6075013500	Health Risk Behaviors	Sleeping less than 7 hours among adults aged >=18 years	%	Crude prevalence	29.8	NA	NA	28.4	31.6	2556	POINT (-122.4325594 37.79090504)	6075013500	RISKBEH	SLEEP	CrdPrv	Sleep <7 hours
CA	California	San Francisco	6075	6075061200	Health Outcomes	Stroke among adults aged >=18 years	%	Crude prevalence	3.6	NA	NA	3.3	3.9	4089	POINT (-122.3901731 37.7370644)	6075061200	HLTHOUT	STROKE	CrdPrv	Stroke
CA	California	San Francisco	6075	6075011901	Health Outcomes	Chronic obstructive pulmonary disease among adults aged >=18 years	%	Crude prevalence	3	NA	NA	2.7	3.3	2408	POINT (-122.4139308 37.79047667)	6075011901	HLTHOUT	COPD	CrdPrv	COPD
CA	California	San Francisco	6075	6075040200	Health Outcomes	Cancer (excluding skin cancer) among adults aged >=18 years	%	Crude prevalence	5.4	NA	NA	5.2	5.6	5191	POINT (-122.4683829 37.78421108)	6075040200	HLTHOUT	CANCER	CrdPrv	Cancer (except skin)
CA	California	San Francisco	6075	6075011901	Health Outcomes	Chronic kidney disease among adults aged >=18 years	%	Crude prevalence	1.9	NA	NA	1.8	2	2408	POINT (-122.4139308 37.79047667)	6075011901	HLTHOUT	KIDNEY	CrdPrv	Chronic Kidney Disease
CA	California	San Francisco	6075	6075030900	Health Status	Mental health not good for >=14 days among adults aged >=18 years	%	Crude prevalence	9	NA	NA	8.3	9.6	6581	POINT (-122.4682865 37.72829756)	6075030900	HLTHSTAT	MHLTH	CrdPrv	Mental Health
CA	California	San Francisco	6075	6075011901	Prevention	Cervical cancer screening among adult women aged 21-65 years	%	Crude prevalence	84.5	NA	NA	83	85.9	2408	POINT (-122.4139308 37.79047667)	6075011901	PREVENT	CERVICAL	CrdPrv	Cervical Cancer Screening
CA	California	San Francisco	6075	6075047801	Health Risk Behaviors	Current smoking among adults aged >=18 years	%	Crude prevalence	9.3	NA	NA	7.6	11	4005	POINT (-122.4921275 37.7758276)	6075047801	RISKBEH	CSMOKING	CrdPrv	Current Smoking
CA	California	San Francisco	6075	6075061200	Health Risk Behaviors	Current smoking among adults aged >=18 years	%	Crude prevalence	14.5	NA	NA	12.9	16.1	4089	POINT (-122.3901731 37.7370644)	6075061200	RISKBEH	CSMOKING	CrdPrv	Current Smoking
CA	California	San Francisco	6075	6075010700	Health Outcomes	Coronary heart disease among adults aged >=18 years	%	Crude prevalence	10	NA	NA	8.6	11.3	5592	POINT (-122.4100564 37.79852065)	6075010700	HLTHOUT	CHD	CrdPrv	Coronary Heart Disease
CA	California	San Francisco	6075	6075016200	Health Outcomes	Diagnosed diabetes among adults aged >=18 years	%	Crude prevalence	6.4	NA	NA	6	6.7	2541	POINT (-122.4228953 37.77716215)	6075016200	HLTHOUT	DIABETES	CrdPrv	Diabetes
CA	California	San Francisco	6075	6075030101	Prevention	Taking medicine for high blood pressure control among adults aged >=18 years with high blood pressure	%	Crude prevalence	60.3	NA	NA	59.2	61.4	4233	POINT (-122.4597484 37.76423671)	6075030101	PREVENT	BPMED	CrdPrv	Taking BP Medication
CA	California	San Francisco	6075	6075018000	Health Outcomes	Chronic kidney disease among adults aged >=18 years	%	Crude prevalence	1.7	NA	NA	1.7	1.8	4221	POINT (-122.4022974 37.77533348)	6075018000	HLTHOUT	KIDNEY	CrdPrv	Chronic Kidney Disease
CA	California	San Francisco	6075	6075025701	Health Outcomes	High blood pressure among adults aged >=18 years	%	Crude prevalence	26.5	NA	NA	25.5	27.6	4788	POINT (-122.4120679 37.73159983)	6075025701	HLTHOUT	BPHIGH	CrdPrv	High Blood Pressure
CA	California	San Francisco	6075	6075032700	Prevention	Visits to doctor for routine checkup within the past year among adults aged >=18 years	%	Crude prevalence	72.4	NA	NA	71.5	73.2	6572	POINT (-122.4911462 37.76017801)	6075032700	PREVENT	CHECKUP	CrdPrv	Annual Checkup
CA	California	San Francisco	6075	6075035400	Health Risk Behaviors	Binge drinking among adults aged >=18 years	%	Crude prevalence	16.7	NA	NA	16.2	17.2	6691	POINT (-122.5051079 37.74251313)	6075035400	RISKBEH	BINGE	CrdPrv	Binge Drinking
CA	California	San Francisco	6075	6075030101	Prevention	Cholesterol screening among adults aged >=18 years	%	Crude prevalence	85.2	NA	NA	85	85.5	4233	POINT (-122.4597484 37.76423671)	6075030101	PREVENT	CHOLSCREEN	CrdPrv	Cholesterol Screening
CA	California	San Francisco	6075	6075035100	Prevention	Current lack of health insurance among adults aged 18-64 years	%	Crude prevalence	9.1	NA	NA	7.4	11.2	7842	POINT (-122.4991266 37.75763402)	6075035100	PREVENT	ACCESS2	CrdPrv	Health Insurance
CA	California	San Francisco	6075	6075012402	Health Risk Behaviors	Current smoking among adults aged >=18 years	%	Crude prevalence	11	NA	NA	9.5	12.5	3974	POINT (-122.4177581 37.78011098)	6075012402	RISKBEH	CSMOKING	CrdPrv	Current Smoking
CA	California	San Francisco	6075	6075025900	Prevention	Older adult men aged >=65 years who are up to date on a core set of clinical preventive services: Flu shot past year, PPV shot ever, Colorectal cancer screening	%	Crude prevalence	31.2	NA	NA	26.9	35.6	4261	POINT (-122.4109715 37.72348743)	6075025900	PREVENT	COREM	CrdPrv	Core preventive services for older men
CA	California	San Francisco	6075	6075017802	Health Status	Mental health not good for >=14 days among adults aged >=18 years	%	Crude prevalence	12.6	NA	NA	11.6	13.9	4516	POINT (-122.4087151 37.77606674)	6075017802	HLTHSTAT	MHLTH	CrdPrv	Mental Health
CA	California	San Francisco	6075	6075025300	Health Outcomes	Diagnosed diabetes among adults aged >=18 years	%	Crude prevalence	6.5	NA	NA	6.2	7	4362	POINT (-122.420202 37.74368116)	6075025300	HLTHOUT	DIABETES	CrdPrv	Diabetes
CA	California	San Francisco	6075	6075021000	Prevention	Mammography use among women aged 50-74 years	%	Crude prevalence	80.4	NA	NA	78.1	82.4	4196	POINT (-122.4228861 37.7515815)	6075021000	PREVENT	MAMMOUSE	CrdPrv	Mammography
CA	California	San Francisco	6075	6075023102	Prevention	Mammography use among women aged 50-74 years	%	Crude prevalence	80.3	NA	NA	77.3	82.8	3478	POINT (-122.3844988 37.7345044)	6075023102	PREVENT	MAMMOUSE	CrdPrv	Mammography
CA	California	San Francisco	6075	6075012602	Health Status	Fair or poor self-rated health status among adults aged >=18 years	%	Crude prevalence	7.2	NA	NA	6.4	8.4	2909	POINT (-122.4333699 37.80553395)	6075012602	HLTHSTAT	GHLTH	CrdPrv	General Health
CA	California	San Francisco	6075	6075030800	Health Risk Behaviors	Sleeping less than 7 hours among adults aged >=18 years	%	Crude prevalence	29.5	NA	NA	28.6	30.3	5667	POINT (-122.4678727 37.73919478)	6075030800	RISKBEH	SLEEP	CrdPrv	Sleep <7 hours
CA	California	San Francisco	6075	6075023003	Health Status	Physical health not good for >=14 days among adults aged >=18 years	%	Crude prevalence	11	NA	NA	10.1	12	4093	POINT (-122.3958519 37.73270201)	6075023003	HLTHSTAT	PHLTH	CrdPrv	Physical Health
CA	California	San Francisco	6075	6075015400	Health Outcomes	Diagnosed diabetes among adults aged >=18 years	%	Crude prevalence	5.9	NA	NA	5.7	6.2	5621	POINT (-122.4510449 37.78436838)	6075015400	HLTHOUT	DIABETES	CrdPrv	Diabetes
CA	California	San Francisco	6075	6075015801	Health Status	Mental health not good for >=14 days among adults aged >=18 years	%	Crude prevalence	11.8	NA	NA	10.8	13	3594	POINT (-122.4373587 37.78129392)	6075015801	HLTHSTAT	MHLTH	CrdPrv	Mental Health
CA	California	San Francisco	6075	6075010300	Prevention	Mammography use among women aged 50-74 years	%	Crude prevalence	77.7	NA	NA	74.2	80.5	3852	POINT (-122.4156988 37.80163144)	6075010300	PREVENT	MAMMOUSE	CrdPrv	Mammography
CA	California	San Francisco	6075	6075060502	Health Risk Behaviors	Binge drinking among adults aged >=18 years	%	Crude prevalence	15.4	NA	NA	14.9	15.9	3216	POINT (-122.4200853 37.71103267)	6075060502	RISKBEH	BINGE	CrdPrv	Binge Drinking
CA	California	San Francisco	6075	6075011300	Prevention	Mammography use among women aged 50-74 years	%	Crude prevalence	71.6	NA	NA	67.5	75.4	3143	POINT (-122.4093732 37.79473664)	6075011300	PREVENT	MAMMOUSE	CrdPrv	Mammography
CA	California	San Francisco	6075	6075017802	Prevention	Visits to doctor for routine checkup within the past year among adults aged >=18 years	%	Crude prevalence	66.2	NA	NA	65.3	67	4516	POINT (-122.4087151 37.77606674)	6075017802	PREVENT	CHECKUP	CrdPrv	Annual Checkup
CA	California	San Francisco	6075	6075016200	Health Outcomes	Obesity among adults aged >=18 years	%	Crude prevalence	17.2	NA	NA	16.3	18.2	2541	POINT (-122.4228953 37.77716215)	6075016200	HLTHOUT	OBESITY	CrdPrv	Obesity
CA	California	San Francisco	6075	6075022704	Health Risk Behaviors	Binge drinking among adults aged >=18 years	%	Crude prevalence	24.2	NA	NA	23.3	25	3122	POINT (-122.4019873 37.76096462)	6075022704	RISKBEH	BINGE	CrdPrv	Binge Drinking
CA	California	San Francisco	6075	6075011800	Prevention	Cholesterol screening among adults aged >=18 years	%	Crude prevalence	86	NA	NA	85.5	86.4	1500	POINT (-122.4061897 37.79334276)	6075011800	PREVENT	CHOLSCREEN	CrdPrv	Cholesterol Screening
CA	California	San Francisco	6075	6075011200	Health Outcomes	High blood pressure among adults aged >=18 years	%	Crude prevalence	25.1	NA	NA	24.5	25.9	3286	POINT (-122.4127434 37.79297474)	6075011200	HLTHOUT	BPHIGH	CrdPrv	High Blood Pressure
CA	California	San Francisco	6075	6075011700	Health Outcomes	Diagnosed diabetes among adults aged >=18 years	%	Crude prevalence	11	NA	NA	10.5	11.6	1783	POINT (-122.4035143 37.79045272)	6075011700	HLTHOUT	DIABETES	CrdPrv	Diabetes
CA	California	San Francisco	6075	6075025702	Prevention	Older adult women aged >=65 years who are up to date on a core set of clinical preventive services: Flu shot past year, PPV shot ever, Colorectal cancer screening, and Mammogram past 2 years	%	Crude prevalence	26	NA	NA	21.7	30.6	4665	POINT (-122.4057712 37.7281537)	6075025702	PREVENT	COREW	CrdPrv	Core preventive services for older women
CA	California	San Francisco	6075	6075047802	Health Outcomes	High cholesterol among adults aged >=18 years who have been screened in the past 5 years	%	Crude prevalence	30	NA	NA	29.2	30.8	3656	POINT (-122.4963385 37.77744624)	6075047802	HLTHOUT	HIGHCHOL	CrdPrv	High Cholesterol
CA	California	San Francisco	6075	6075023103	Prevention	Fecal occult blood test, sigmoidoscopy, or colonoscopy among adults aged 50-75 years	%	Crude prevalence	57.6	NA	NA	53.9	61.3	3725	POINT (-122.3760695 37.73534357)	6075023103	PREVENT	COLON_SCREEN	CrdPrv	Colorectal Cancer Screening
CA	California	San Francisco	6075	6075012901	Health Outcomes	High blood pressure among adults aged >=18 years	%	Crude prevalence	15	NA	NA	14.6	15.6	2557	POINT (-122.4272412 37.80196507)	6075012901	HLTHOUT	BPHIGH	CrdPrv	High Blood Pressure
CA	California	San Francisco	6075	6075026303	Prevention	Mammography use among women aged 50-74 years	%	Crude prevalence	74.6	NA	NA	70.8	78	4551	POINT (-122.4434398 37.70967469)	6075026303	PREVENT	MAMMOUSE	CrdPrv	Mammography
CA	California	San Francisco	6075	6075020600	Health Outcomes	Arthritis among adults aged >=18 years	%	Crude prevalence	15.2	NA	NA	14.4	16.2	4711	POINT (-122.430375 37.75956643)	6075020600	HLTHOUT	ARTHRITIS	CrdPrv	Arthritis
CA	California	San Francisco	6075	6075010100	Prevention	Fecal occult blood test, sigmoidoscopy, or colonoscopy among adults aged 50-75 years	%	Crude prevalence	68.3	NA	NA	65.1	71.3	3739	POINT (-122.4113772 37.80692331)	6075010100	PREVENT	COLON_SCREEN	CrdPrv	Colorectal Cancer Screening
CA	California	San Francisco	6075	6075010900	Prevention	Visits to dentist or dental clinic among adults aged >=18 years	%	Crude prevalence	75.5	NA	NA	71.4	78.7	4320	POINT (-122.4205605 37.79804292)	6075010900	PREVENT	DENTAL	CrdPrv	Dental Visit
CA	California	San Francisco	6075	6075030500	Health Outcomes	Chronic obstructive pulmonary disease among adults aged >=18 years	%	Crude prevalence	5.1	NA	NA	4.4	6	3046	POINT (-122.4526326 37.75173463)	6075030500	HLTHOUT	COPD	CrdPrv	COPD
CA	California	San Francisco	6075	6075042800	Prevention	Older adult women aged >=65 years who are up to date on a core set of clinical preventive services: Flu shot past year, PPV shot ever, Colorectal cancer screening, and Mammogram past 2 years	%	Crude prevalence	35.2	NA	NA	30.9	39.4	2376	POINT (-122.4867719 37.78667866)	6075042800	PREVENT	COREW	CrdPrv	Core preventive services for older women
CA	California	San Francisco	6075	6075033203	Health Outcomes	Depression among adults aged >=18 years	%	Crude prevalence	17	NA	NA	16.1	17.9	3472	POINT (-122.4782658 37.71592482)	6075033203	HLTHOUT	DEPRESSION	CrdPrv	Depression
CA	California	San Francisco	6075	6075040100	Health Outcomes	Chronic kidney disease among adults aged >=18 years	%	Crude prevalence	2.1	NA	NA	2	2.2	4088	POINT (-122.4618228 37.78514926)	6075040100	HLTHOUT	KIDNEY	CrdPrv	Chronic Kidney Disease
CA	California	San Francisco	6075	6075012902	Health Status	Mental health not good for >=14 days among adults aged >=18 years	%	Crude prevalence	9.9	NA	NA	9	11.2	3376	POINT (-122.4321106 37.80062163)	6075012902	HLTHSTAT	MHLTH	CrdPrv	Mental Health
CA	California	San Francisco	6075	6075017000	Health Outcomes	All teeth lost among adults aged >=65 years	%	Crude prevalence	3.9	NA	NA	2.9	5.5	3689	POINT (-122.4395078 37.76490019)	6075017000	HLTHOUT	TEETHLOST	CrdPrv	All Teeth Lost
CA	California	San Francisco	6075	6075016802	Health Status	Fair or poor self-rated health status among adults aged >=18 years	%	Crude prevalence	10.9	NA	NA	9.5	12.8	3264	POINT (-122.4249484 37.77355128)	6075016802	HLTHSTAT	GHLTH	CrdPrv	General Health
CA	California	San Francisco	6075	6075060100	Prevention	Cervical cancer screening among adult women aged 21-65 years	%	Crude prevalence	89.2	NA	NA	87.5	90.5	3235	POINT (-122.4663085 37.79735493)	6075060100	PREVENT	CERVICAL	CrdPrv	Cervical Cancer Screening
CA	California	San Francisco	6075	6075017700	Prevention	Current lack of health insurance among adults aged 18-64 years	%	Crude prevalence	10.7	NA	NA	8.9	13	2128	POINT (-122.4124937 37.76804375)	6075017700	PREVENT	ACCESS2	CrdPrv	Health Insurance
CA	California	San Francisco	6075	6075031302	Health Outcomes	Diagnosed diabetes among adults aged >=18 years	%	Crude prevalence	10.1	NA	NA	9.4	10.8	5495	POINT (-122.4671092 37.71342037)	6075031302	HLTHOUT	DIABETES	CrdPrv	Diabetes
CA	California	San Francisco	6075	6075026303	Health Outcomes	Stroke among adults aged >=18 years	%	Crude prevalence	2.9	NA	NA	2.6	3.2	4551	POINT (-122.4434398 37.70967469)	6075026303	HLTHOUT	STROKE	CrdPrv	Stroke
CA	California	San Francisco	6075	6075060400	Health Risk Behaviors	Current smoking among adults aged >=18 years	%	Crude prevalence	8	NA	NA	6.8	9.3	1689	POINT (-122.493765 37.71953061)	6075060400	RISKBEH	CSMOKING	CrdPrv	Current Smoking
CA	California	San Francisco	6075	6075031000	Prevention	Older adult women aged >=65 years who are up to date on a core set of clinical preventive services: Flu shot past year, PPV shot ever, Colorectal cancer screening, and Mammogram past 2 years	%	Crude prevalence	33.7	NA	NA	30.5	36.7	3494	POINT (-122.4571944 37.72861683)	6075031000	PREVENT	COREW	CrdPrv	Core preventive services for older women
CA	California	San Francisco	6075	6075016802	Health Outcomes	Depression among adults aged >=18 years	%	Crude prevalence	16.8	NA	NA	15.9	17.8	3264	POINT (-122.4249484 37.77355128)	6075016802	HLTHOUT	DEPRESSION	CrdPrv	Depression
CA	California	San Francisco	6075	6075026002	Health Outcomes	Current asthma among adults aged >=18 years	%	Crude prevalence	7.1	NA	NA	6.8	7.5	3544	POINT (-122.426299 37.72612496)	6075026002	HLTHOUT	CASTHMA	CrdPrv	Current Asthma
CA	California	San Francisco	6075	6075060400	Health Outcomes	Depression among adults aged >=18 years	%	Crude prevalence	15	NA	NA	14.2	15.7	1689	POINT (-122.493765 37.71953061)	6075060400	HLTHOUT	DEPRESSION	CrdPrv	Depression
CA	California	San Francisco	6075	6075013200	Health Outcomes	Stroke among adults aged >=18 years	%	Crude prevalence	1.8	NA	NA	1.7	1.9	4162	POINT (-122.4387637 37.79367748)	6075013200	HLTHOUT	STROKE	CrdPrv	Stroke
CA	California	San Francisco	6075	6075020600	Health Outcomes	High cholesterol among adults aged >=18 years who have been screened in the past 5 years	%	Crude prevalence	26.1	NA	NA	25.2	27	4711	POINT (-122.430375 37.75956643)	6075020600	HLTHOUT	HIGHCHOL	CrdPrv	High Cholesterol
CA	California	San Francisco	6075	6075025401	Health Outcomes	High cholesterol among adults aged >=18 years who have been screened in the past 5 years	%	Crude prevalence	26.6	NA	NA	25.9	27.2	3404	POINT (-122.4209576 37.73769863)	6075025401	HLTHOUT	HIGHCHOL	CrdPrv	High Cholesterol
CA	California	San Francisco	6075	6075045200	Health Outcomes	High blood pressure among adults aged >=18 years	%	Crude prevalence	23.4	NA	NA	22.5	24.2	6474	POINT (-122.468011 37.77711816)	6075045200	HLTHOUT	BPHIGH	CrdPrv	High Blood Pressure
CA	California	San Francisco	6075	6075031400	Health Risk Behaviors	Current smoking among adults aged >=18 years	%	Crude prevalence	11.8	NA	NA	10.3	13.3	6676	POINT (-122.4571481 37.71472541)	6075031400	RISKBEH	CSMOKING	CrdPrv	Current Smoking
CA	California	San Francisco	6075	6075032901	Prevention	Current lack of health insurance among adults aged 18-64 years	%	Crude prevalence	8.8	NA	NA	7.1	10.7	5021	POINT (-122.4901204 37.74616392)	6075032901	PREVENT	ACCESS2	CrdPrv	Health Insurance
CA	California	San Francisco	6075	6075031201	Health Outcomes	High blood pressure among adults aged >=18 years	%	Crude prevalence	26.2	NA	NA	25.2	27.1	6167	POINT (-122.4573562 37.72177016)	6075031201	HLTHOUT	BPHIGH	CrdPrv	High Blood Pressure
CA	California	San Francisco	6075	6075031302	Health Status	Mental health not good for >=14 days among adults aged >=18 years	%	Crude prevalence	11.2	NA	NA	10.2	12.3	5495	POINT (-122.4671092 37.71342037)	6075031302	HLTHSTAT	MHLTH	CrdPrv	Mental Health
CA	California	San Francisco	6075	6075012201	Health Outcomes	Current asthma among adults aged >=18 years	%	Crude prevalence	8	NA	NA	7.6	8.4	4567	POINT (-122.4163631 37.78584342)	6075012201	HLTHOUT	CASTHMA	CrdPrv	Current Asthma
CA	California	San Francisco	6075	6075030700	Health Outcomes	Obesity among adults aged >=18 years	%	Crude prevalence	16	NA	NA	15.5	16.6	6343	POINT (-122.4502514 37.73743935)	6075030700	HLTHOUT	OBESITY	CrdPrv	Obesity
CA	California	San Francisco	6075	6075047801	Prevention	Cholesterol screening among adults aged >=18 years	%	Crude prevalence	88.3	NA	NA	88	88.5	4005	POINT (-122.4921275 37.7758276)	6075047801	PREVENT	CHOLSCREEN	CrdPrv	Cholesterol Screening
CA	California	San Francisco	6075	6075060502	Health Status	Fair or poor self-rated health status among adults aged >=18 years	%	Crude prevalence	29	NA	NA	26.6	31.3	3216	POINT (-122.4200853 37.71103267)	6075060502	HLTHSTAT	GHLTH	CrdPrv	General Health
CA	California	San Francisco	6075	6075021000	Health Status	Mental health not good for >=14 days among adults aged >=18 years	%	Crude prevalence	10.1	NA	NA	9.2	11.4	4196	POINT (-122.4228861 37.7515815)	6075021000	HLTHSTAT	MHLTH	CrdPrv	Mental Health
CA	California	San Francisco	6075	6075061400	Health Outcomes	Chronic kidney disease among adults aged >=18 years	%	Crude prevalence	2.3	NA	NA	2.2	2.4	5395	POINT (-122.3974529 37.75508951)	6075061400	HLTHOUT	KIDNEY	CrdPrv	Chronic Kidney Disease
CA	California	San Francisco	6075	6075030201	Health Status	Fair or poor self-rated health status among adults aged >=18 years	%	Crude prevalence	9.9	NA	NA	8.5	11.6	3928	POINT (-122.4737785 37.76282209)	6075030201	HLTHSTAT	GHLTH	CrdPrv	General Health
CA	California	San Francisco	6075	6075015801	Prevention	Taking medicine for high blood pressure control among adults aged >=18 years with high blood pressure	%	Crude prevalence	70.2	NA	NA	69.1	71.1	3594	POINT (-122.4373587 37.78129392)	6075015801	PREVENT	BPMED	CrdPrv	Taking BP Medication
CA	California	San Francisco	6075	6075012501	Health Risk Behaviors	Binge drinking among adults aged >=18 years	%	Crude prevalence	16.8	NA	NA	16.3	17.4	5335	POINT (-122.4109991 37.78302071)	6075012501	RISKBEH	BINGE	CrdPrv	Binge Drinking
CA	California	San Francisco	6075	6075026001	Health Outcomes	High cholesterol among adults aged >=18 years who have been screened in the past 5 years	%	Crude prevalence	29.2	NA	NA	28.4	30	5863	POINT (-122.4322591 37.72354668)	6075026001	HLTHOUT	HIGHCHOL	CrdPrv	High Cholesterol
CA	California	San Francisco	6075	6075012401	Health Status	Physical health not good for >=14 days among adults aged >=18 years	%	Crude prevalence	13.6	NA	NA	12.8	14.5	5075	POINT (-122.4158031 37.7830542)	6075012401	HLTHSTAT	PHLTH	CrdPrv	Physical Health
CA	California	San Francisco	6075	6075030301	Health Outcomes	Current asthma among adults aged >=18 years	%	Crude prevalence	7	NA	NA	6.7	7.4	5658	POINT (-122.4692343 37.7569416)	6075030301	HLTHOUT	CASTHMA	CrdPrv	Current Asthma
CA	California	San Francisco	6075	6075022903	Prevention	Cervical cancer screening among adult women aged 21-65 years	%	Crude prevalence	86.7	NA	NA	85.1	88.2	3384	POINT (-122.4062321 37.75175786)	6075022903	PREVENT	CERVICAL	CrdPrv	Cervical Cancer Screening
CA	California	San Francisco	6075	6075010800	Prevention	Older adult women aged >=65 years who are up to date on a core set of clinical preventive services: Flu shot past year, PPV shot ever, Colorectal cancer screening, and Mammogram past 2 years	%	Crude prevalence	30.1	NA	NA	25.8	34.2	4578	POINT (-122.4143071 37.79649471)	6075010800	PREVENT	COREW	CrdPrv	Core preventive services for older women
CA	California	San Francisco	6075	6075016600	Prevention	Mammography use among women aged 50-74 years	%	Crude prevalence	80.4	NA	NA	77.2	82.9	5069	POINT (-122.4474705 37.77049874)	6075016600	PREVENT	MAMMOUSE	CrdPrv	Mammography
CA	California	San Francisco	6075	6075015200	Prevention	Older adult men aged >=65 years who are up to date on a core set of clinical preventive services: Flu shot past year, PPV shot ever, Colorectal cancer screening	%	Crude prevalence	33.5	NA	NA	29.3	37.4	3934	POINT (-122.4302871 37.78791391)	6075015200	PREVENT	COREM	CrdPrv	Core preventive services for older men
CA	California	San Francisco	6075	6075060700	Health Status	Physical health not good for >=14 days among adults aged >=18 years	%	Crude prevalence	6.6	NA	NA	6.1	7.2	9083	POINT (-122.3935735 37.77158951)	6075060700	HLTHSTAT	PHLTH	CrdPrv	Physical Health
CA	California	San Francisco	6075	6075035100	Health Outcomes	Chronic kidney disease among adults aged >=18 years	%	Crude prevalence	2.2	NA	NA	2.1	2.3	7842	POINT (-122.4991266 37.75763402)	6075035100	HLTHOUT	KIDNEY	CrdPrv	Chronic Kidney Disease
CA	California	San Francisco	6075	6075026100	Prevention	Fecal occult blood test, sigmoidoscopy, or colonoscopy among adults aged 50-75 years	%	Crude prevalence	62.7	NA	NA	58.7	66.6	6810	POINT (-122.4431814 37.71960187)	6075026100	PREVENT	COLON_SCREEN	CrdPrv	Colorectal Cancer Screening
CA	California	San Francisco	6075	6075030400	Prevention	Older adult women aged >=65 years who are up to date on a core set of clinical preventive services: Flu shot past year, PPV shot ever, Colorectal cancer screening, and Mammogram past 2 years	%	Crude prevalence	32.8	NA	NA	29.9	36	5106	POINT (-122.4675353 37.74695416)	6075030400	PREVENT	COREW	CrdPrv	Core preventive services for older women
CA	California	San Francisco	6075	6075020200	Health Outcomes	Coronary heart disease among adults aged >=18 years	%	Crude prevalence	3.5	NA	NA	3.3	3.8	6269	POINT (-122.4242031 37.76710694)	6075020200	HLTHOUT	CHD	CrdPrv	Coronary Heart Disease
CA	California	San Francisco	6075	6075021600	Health Outcomes	Chronic obstructive pulmonary disease among adults aged >=18 years	%	Crude prevalence	3.2	NA	NA	2.8	3.7	3836	POINT (-122.4381411 37.74549834)	6075021600	HLTHOUT	COPD	CrdPrv	COPD
CA	California	San Francisco	6075	6075012800	Health Outcomes	Current asthma among adults aged >=18 years	%	Crude prevalence	8	NA	NA	7.6	8.7	4106	POINT (-122.4417548 37.79781208)	6075012800	HLTHOUT	CASTHMA	CrdPrv	Current Asthma
CA	California	San Francisco	6075	6075040200	Prevention	Current lack of health insurance among adults aged 18-64 years	%	Crude prevalence	8.9	NA	NA	7.1	11.2	5191	POINT (-122.4683829 37.78421108)	6075040200	PREVENT	ACCESS2	CrdPrv	Health Insurance
CA	California	San Francisco	6075	6075022801	Health Risk Behaviors	Current smoking among adults aged >=18 years	%	Crude prevalence	11.8	NA	NA	9.3	14.3	5078	POINT (-122.4125253 37.76073728)	6075022801	RISKBEH	CSMOKING	CrdPrv	Current Smoking
CA	California	San Francisco	6075	6075025200	Health Outcomes	Arthritis among adults aged >=18 years	%	Crude prevalence	16.4	NA	NA	15.6	17.3	5369	POINT (-122.4142436 37.74371804)	6075025200	HLTHOUT	ARTHRITIS	CrdPrv	Arthritis
CA	California	San Francisco	6075	6075012800	Prevention	Fecal occult blood test, sigmoidoscopy, or colonoscopy among adults aged 50-75 years	%	Crude prevalence	76.2	NA	NA	73.1	78.8	4106	POINT (-122.4417548 37.79781208)	6075012800	PREVENT	COLON_SCREEN	CrdPrv	Colorectal Cancer Screening
CA	California	San Francisco	6075	6075013500	Health Outcomes	High cholesterol among adults aged >=18 years who have been screened in the past 5 years	%	Crude prevalence	25.1	NA	NA	24.5	25.9	2556	POINT (-122.4325594 37.79090504)	6075013500	HLTHOUT	HIGHCHOL	CrdPrv	High Cholesterol
CA	California	San Francisco	6075	6075031202	Prevention	Visits to doctor for routine checkup within the past year among adults aged >=18 years	%	Crude prevalence	70.5	NA	NA	69.6	71.5	3137	POINT (-122.4523889 37.71934378)	6075031202	PREVENT	CHECKUP	CrdPrv	Annual Checkup
CA	California	San Francisco	6075	6075021400	Health Risk Behaviors	Sleeping less than 7 hours among adults aged >=18 years	%	Crude prevalence	30.4	NA	NA	29.3	31.9	3264	POINT (-122.4294404 37.74957486)	6075021400	RISKBEH	SLEEP	CrdPrv	Sleep <7 hours
CA	California	San Francisco	6075	6075022803	Health Risk Behaviors	Sleeping less than 7 hours among adults aged >=18 years	%	Crude prevalence	32.7	NA	NA	31.5	34.2	4595	POINT (-122.4121134 37.75583632)	6075022803	RISKBEH	SLEEP	CrdPrv	Sleep <7 hours
CA	California	San Francisco	6075	6075011700	Health Outcomes	Obesity among adults aged >=18 years	%	Crude prevalence	16.2	NA	NA	15.7	16.7	1783	POINT (-122.4035143 37.79045272)	6075011700	HLTHOUT	OBESITY	CrdPrv	Obesity
CA	California	San Francisco	6075	6075022803	Health Outcomes	Obesity among adults aged >=18 years	%	Crude prevalence	19.1	NA	NA	18.1	20.1	4595	POINT (-122.4121134 37.75583632)	6075022803	HLTHOUT	OBESITY	CrdPrv	Obesity
CA	California	San Francisco	6075	6075017101	Prevention	Older adult women aged >=65 years who are up to date on a core set of clinical preventive services: Flu shot past year, PPV shot ever, Colorectal cancer screening, and Mammogram past 2 years	%	Crude prevalence	35.6	NA	NA	30.1	40.9	3544	POINT (-122.4460859 37.76573068)	6075017101	PREVENT	COREW	CrdPrv	Core preventive services for older women
CA	California	San Francisco	6075	6075025702	Health Outcomes	All teeth lost among adults aged >=65 years	%	Crude prevalence	12.5	NA	NA	8.8	16.7	4665	POINT (-122.4057712 37.7281537)	6075025702	HLTHOUT	TEETHLOST	CrdPrv	All Teeth Lost
CA	California	San Francisco	6075	6075021100	Prevention	Fecal occult blood test, sigmoidoscopy, or colonoscopy among adults aged 50-75 years	%	Crude prevalence	75.8	NA	NA	73	78.1	3853	POINT (-122.4298374 37.75397219)	6075021100	PREVENT	COLON_SCREEN	CrdPrv	Colorectal Cancer Screening
CA	California	San Francisco	6075	6075032902	Health Status	Physical health not good for >=14 days among adults aged >=18 years	%	Crude prevalence	9.2	NA	NA	8.4	10.1	3831	POINT (-122.4906475 37.75268781)	6075032902	HLTHSTAT	PHLTH	CrdPrv	Physical Health
CA	California	San Francisco	6075	6075047802	Health Outcomes	High blood pressure among adults aged >=18 years	%	Crude prevalence	25.7	NA	NA	24.7	26.7	3656	POINT (-122.4963385 37.77744624)	6075047802	HLTHOUT	BPHIGH	CrdPrv	High Blood Pressure
CA	California	San Francisco	6075	6075030500	Health Outcomes	Arthritis among adults aged >=18 years	%	Crude prevalence	25.3	NA	NA	24.4	26.2	3046	POINT (-122.4526326 37.75173463)	6075030500	HLTHOUT	ARTHRITIS	CrdPrv	Arthritis
CA	California	San Francisco	6075	6075022802	Health Status	Fair or poor self-rated health status among adults aged >=18 years	%	Crude prevalence	18.3	NA	NA	16.1	20.7	2099	POINT (-122.4062643 37.75891419)	6075022802	HLTHSTAT	GHLTH	CrdPrv	General Health
CA	California	San Francisco	6075	6075030302	Health Outcomes	All teeth lost among adults aged >=65 years	%	Crude prevalence	5.2	NA	NA	3.7	7.2	3549	POINT (-122.4716375 37.75195009)	6075030302	HLTHOUT	TEETHLOST	CrdPrv	All Teeth Lost
CA	California	San Francisco	6075	6075023400	Prevention	Current lack of health insurance among adults aged 18-64 years	%	Crude prevalence	20.3	NA	NA	17.8	23	3660	POINT (-122.3900862 37.72160094)	6075023400	PREVENT	ACCESS2	CrdPrv	Health Insurance
CA	California	San Francisco	6075	6075013102	Prevention	Cervical cancer screening among adult women aged 21-65 years	%	Crude prevalence	89	NA	NA	87.4	90.1	2625	POINT (-122.4274441 37.79261407)	6075013102	PREVENT	CERVICAL	CrdPrv	Cervical Cancer Screening
CA	California	San Francisco	6075	6075015400	Prevention	Cervical cancer screening among adult women aged 21-65 years	%	Crude prevalence	87.4	NA	NA	86.1	88.4	5621	POINT (-122.4510449 37.78436838)	6075015400	PREVENT	CERVICAL	CrdPrv	Cervical Cancer Screening
CA	California	San Francisco	6075	6075032801	Health Outcomes	Stroke among adults aged >=18 years	%	Crude prevalence	2.7	NA	NA	2.3	3.1	4238	POINT (-122.4804275 37.74603208)	6075032801	HLTHOUT	STROKE	CrdPrv	Stroke
CA	California	San Francisco	6075	6075045200	Prevention	Cholesterol screening among adults aged >=18 years	%	Crude prevalence	87.4	NA	NA	87.3	87.6	6474	POINT (-122.468011 37.77711816)	6075045200	PREVENT	CHOLSCREEN	CrdPrv	Cholesterol Screening
CA	California	San Francisco	6075	6075017601	Health Risk Behaviors	Sleeping less than 7 hours among adults aged >=18 years	%	Crude prevalence	37.6	NA	NA	35.7	38.8	7630	POINT (-122.4107073 37.77944763)	6075017601	RISKBEH	SLEEP	CrdPrv	Sleep <7 hours
CA	California	San Francisco	6075	6075020500	Prevention	Cervical cancer screening among adult women aged 21-65 years	%	Crude prevalence	90	NA	NA	88.2	91	2583	POINT (-122.4370355 37.75912655)	6075020500	PREVENT	CERVICAL	CrdPrv	Cervical Cancer Screening
CA	California	San Francisco	6075	6075040100	Health Outcomes	High blood pressure among adults aged >=18 years	%	Crude prevalence	22.3	NA	NA	21.5	23.3	4088	POINT (-122.4618228 37.78514926)	6075040100	HLTHOUT	BPHIGH	CrdPrv	High Blood Pressure
CA	California	San Francisco	6075	6075023001	Health Outcomes	All teeth lost among adults aged >=65 years	%	Crude prevalence	14.6	NA	NA	10.6	18.9	5216	POINT (-122.4017648 37.73518561)	6075023001	HLTHOUT	TEETHLOST	CrdPrv	All Teeth Lost
CA	California	San Francisco	6075	6075032902	Health Outcomes	Chronic kidney disease among adults aged >=18 years	%	Crude prevalence	2.5	NA	NA	2.4	2.7	3831	POINT (-122.4906475 37.75268781)	6075032902	HLTHOUT	KIDNEY	CrdPrv	Chronic Kidney Disease
CA	California	San Francisco	6075	6075042700	Prevention	Visits to dentist or dental clinic among adults aged >=18 years	%	Crude prevalence	65.2	NA	NA	61.8	68.9	5326	POINT (-122.4881726 37.78226815)	6075042700	PREVENT	DENTAL	CrdPrv	Dental Visit
CA	California	San Francisco	6075	6075061200	Prevention	Current lack of health insurance among adults aged 18-64 years	%	Crude prevalence	19.4	NA	NA	16.4	22.3	4089	POINT (-122.3901731 37.7370644)	6075061200	PREVENT	ACCESS2	CrdPrv	Health Insurance
CA	California	San Francisco	6075	6075025600	Prevention	Visits to dentist or dental clinic among adults aged >=18 years	%	Crude prevalence	61.7	NA	NA	59.4	64.1	5618	POINT (-122.4224226 37.72873104)	6075025600	PREVENT	DENTAL	CrdPrv	Dental Visit
CA	California	San Francisco	6075	6075020900	Health Risk Behaviors	No leisure-time physical activity among adults aged >=18 years	%	Crude prevalence	19.3	NA	NA	17.1	21.8	4372	POINT (-122.4184176 37.75182996)	6075020900	RISKBEH	LPA	CrdPrv	Physical Inactivity
CA	California	San Francisco	6075	6075020700	Prevention	Cervical cancer screening among adult women aged 21-65 years	%	Crude prevalence	89.2	NA	NA	87.3	90.3	5171	POINT (-122.4235821 37.75918062)	6075020700	PREVENT	CERVICAL	CrdPrv	Cervical Cancer Screening
CA	California	San Francisco	6075	6075012502	Health Risk Behaviors	Binge drinking among adults aged >=18 years	%	Crude prevalence	13.3	NA	NA	12.9	13.8	3821	POINT (-122.4126066 37.7839418)	6075012502	RISKBEH	BINGE	CrdPrv	Binge Drinking
CA	California	San Francisco	6075	6075033204	Health Outcomes	Obesity among adults aged >=18 years	%	Crude prevalence	16.3	NA	NA	15.5	17.2	3821	POINT (-122.4804093 37.71961942)	6075033204	HLTHOUT	OBESITY	CrdPrv	Obesity
CA	California	San Francisco	6075	6075026402	Health Status	Fair or poor self-rated health status among adults aged >=18 years	%	Crude prevalence	18.5	NA	NA	16.7	20.5	4118	POINT (-122.4032665 37.71649489)	6075026402	HLTHSTAT	GHLTH	CrdPrv	General Health
CA	California	San Francisco	6075	6075030202	Health Outcomes	Chronic kidney disease among adults aged >=18 years	%	Crude prevalence	1.6	NA	NA	1.5	1.7	4313	POINT (-122.4673281 37.76308855)	6075030202	HLTHOUT	KIDNEY	CrdPrv	Chronic Kidney Disease
CA	California	San Francisco	6075	6075021300	Health Outcomes	Cancer (excluding skin cancer) among adults aged >=18 years	%	Crude prevalence	5.8	NA	NA	5.5	6	2474	POINT (-122.43847 37.74927748)	6075021300	HLTHOUT	CANCER	CrdPrv	Cancer (except skin)
CA	California	San Francisco	6075	6075016200	Health Outcomes	Arthritis among adults aged >=18 years	%	Crude prevalence	14.7	NA	NA	14.1	15.3	2541	POINT (-122.4228953 37.77716215)	6075016200	HLTHOUT	ARTHRITIS	CrdPrv	Arthritis
CA	California	San Francisco	6075	6075980501	Health Outcomes	Diagnosed diabetes among adults aged >=18 years	%	Crude prevalence	23.9	NA	NA	22.4	25.1	797	POINT (-122.4189916 37.71776415)	6075980501	HLTHOUT	DIABETES	CrdPrv	Diabetes
CA	California	San Francisco	6075	6075025900	Health Outcomes	Stroke among adults aged >=18 years	%	Crude prevalence	3.1	NA	NA	2.8	3.4	4261	POINT (-122.4109715 37.72348743)	6075025900	HLTHOUT	STROKE	CrdPrv	Stroke
CA	California	San Francisco	6075	6075035202	Health Status	Fair or poor self-rated health status among adults aged >=18 years	%	Crude prevalence	12.5	NA	NA	11	14.4	4322	POINT (-122.5061469 37.76140402)	6075035202	HLTHSTAT	GHLTH	CrdPrv	General Health
CA	California	San Francisco	6075	6075047702	Prevention	Mammography use among women aged 50-74 years	%	Crude prevalence	76.6	NA	NA	73	79.9	3824	POINT (-122.4838042 37.77444438)	6075047702	PREVENT	MAMMOUSE	CrdPrv	Mammography
CA	California	San Francisco	6075	6075011300	Health Outcomes	Obesity among adults aged >=18 years	%	Crude prevalence	12.6	NA	NA	12.1	13.1	3143	POINT (-122.4093732 37.79473664)	6075011300	HLTHOUT	OBESITY	CrdPrv	Obesity
CA	California	San Francisco	6075	6075030102	Health Status	Mental health not good for >=14 days among adults aged >=18 years	%	Crude prevalence	9.1	NA	NA	8.7	9.6	4838	POINT (-122.4569102 37.75836078)	6075030102	HLTHSTAT	MHLTH	CrdPrv	Mental Health
CA	California	San Francisco	6075	6075030500	Health Outcomes	High blood pressure among adults aged >=18 years	%	Crude prevalence	34.2	NA	NA	33.2	35.2	3046	POINT (-122.4526326 37.75173463)	6075030500	HLTHOUT	BPHIGH	CrdPrv	High Blood Pressure
CA	California	San Francisco	6075	6075030500	Health Outcomes	Obesity among adults aged >=18 years	%	Crude prevalence	16.4	NA	NA	15.8	17	3046	POINT (-122.4526326 37.75173463)	6075030500	HLTHOUT	OBESITY	CrdPrv	Obesity
CA	California	San Francisco	6075	6075026004	Prevention	Cholesterol screening among adults aged >=18 years	%	Crude prevalence	84.4	NA	NA	84.1	84.8	4315	POINT (-122.4357187 37.71789146)	6075026004	PREVENT	CHOLSCREEN	CrdPrv	Cholesterol Screening
CA	California	San Francisco	6075	6075025300	Prevention	Current lack of health insurance among adults aged 18-64 years	%	Crude prevalence	9.6	NA	NA	7.8	11.6	4362	POINT (-122.420202 37.74368116)	6075025300	PREVENT	ACCESS2	CrdPrv	Health Insurance
CA	California	San Francisco	6075	6075023103	Prevention	Visits to doctor for routine checkup within the past year among adults aged >=18 years	%	Crude prevalence	71.8	NA	NA	70.8	72.6	3725	POINT (-122.3760695 37.73534357)	6075023103	PREVENT	CHECKUP	CrdPrv	Annual Checkup
CA	California	San Francisco	6075	6075015600	Health Status	Fair or poor self-rated health status among adults aged >=18 years	%	Crude prevalence	11	NA	NA	9.3	12.8	2728	POINT (-122.4564375 37.77823668)	6075015600	HLTHSTAT	GHLTH	CrdPrv	General Health
CA	California	San Francisco	6075	6075026402	Health Outcomes	Stroke among adults aged >=18 years	%	Crude prevalence	3	NA	NA	2.8	3.2	4118	POINT (-122.4032665 37.71649489)	6075026402	HLTHOUT	STROKE	CrdPrv	Stroke
CA	California	San Francisco	6075	6075061100	Health Outcomes	Arthritis among adults aged >=18 years	%	Crude prevalence	29.8	NA	NA	28.6	30.9	4307	POINT (-122.4040776 37.79560341)	6075061100	HLTHOUT	ARTHRITIS	CrdPrv	Arthritis
CA	California	San Francisco	6075	6075022801	Health Outcomes	Arthritis among adults aged >=18 years	%	Crude prevalence	13.3	NA	NA	12.6	13.9	5078	POINT (-122.4125253 37.76073728)	6075022801	HLTHOUT	ARTHRITIS	CrdPrv	Arthritis
CA	California	San Francisco	6075	6075021000	Health Outcomes	Coronary heart disease among adults aged >=18 years	%	Crude prevalence	2.5	NA	NA	2.3	2.7	4196	POINT (-122.4228861 37.7515815)	6075021000	HLTHOUT	CHD	CrdPrv	Coronary Heart Disease
CA	California	San Francisco	6075	6075030302	Health Outcomes	Chronic obstructive pulmonary disease among adults aged >=18 years	%	Crude prevalence	3.4	NA	NA	3.1	3.8	3549	POINT (-122.4716375 37.75195009)	6075030302	HLTHOUT	COPD	CrdPrv	COPD
CA	California	San Francisco	6075	6075033203	Health Outcomes	High cholesterol among adults aged >=18 years who have been screened in the past 5 years	%	Crude prevalence	24.8	NA	NA	24.2	25.4	3472	POINT (-122.4782658 37.71592482)	6075033203	HLTHOUT	HIGHCHOL	CrdPrv	High Cholesterol
CA	California	San Francisco	6075	6075042602	Prevention	Older adult women aged >=65 years who are up to date on a core set of clinical preventive services: Flu shot past year, PPV shot ever, Colorectal cancer screening, and Mammogram past 2 years	%	Crude prevalence	33.4	NA	NA	29.8	36.7	3243	POINT (-122.475489 37.78338401)	6075042602	PREVENT	COREW	CrdPrv	Core preventive services for older women
CA	California	San Francisco	6075	6075022704	Prevention	Older adult women aged >=65 years who are up to date on a core set of clinical preventive services: Flu shot past year, PPV shot ever, Colorectal cancer screening, and Mammogram past 2 years	%	Crude prevalence	34.4	NA	NA	29.5	39	3122	POINT (-122.4019873 37.76096462)	6075022704	PREVENT	COREW	CrdPrv	Core preventive services for older women
CA	California	San Francisco	6075	6075032700	Health Outcomes	All teeth lost among adults aged >=65 years	%	Crude prevalence	6.6	NA	NA	4	10	6572	POINT (-122.4911462 37.76017801)	6075032700	HLTHOUT	TEETHLOST	CrdPrv	All Teeth Lost
CA	California	San Francisco	6075	6075040100	Health Status	Mental health not good for >=14 days among adults aged >=18 years	%	Crude prevalence	10	NA	NA	9.1	11.1	4088	POINT (-122.4618228 37.78514926)	6075040100	HLTHSTAT	MHLTH	CrdPrv	Mental Health
CA	California	San Francisco	6075	6075020600	Prevention	Taking medicine for high blood pressure control among adults aged >=18 years with high blood pressure	%	Crude prevalence	62.5	NA	NA	60.9	64	4711	POINT (-122.430375 37.75956643)	6075020600	PREVENT	BPMED	CrdPrv	Taking BP Medication
CA	California	San Francisco	6075	6075042800	Health Status	Fair or poor self-rated health status among adults aged >=18 years	%	Crude prevalence	9.1	NA	NA	8.2	10.6	2376	POINT (-122.4867719 37.78667866)	6075042800	HLTHSTAT	GHLTH	CrdPrv	General Health
CA	California	San Francisco	6075	6075032901	Prevention	Mammography use among women aged 50-74 years	%	Crude prevalence	76.4	NA	NA	72.7	79.6	5021	POINT (-122.4901204 37.74616392)	6075032901	PREVENT	MAMMOUSE	CrdPrv	Mammography
CA	California	San Francisco	6075	6075010900	Health Outcomes	Chronic kidney disease among adults aged >=18 years	%	Crude prevalence	2	NA	NA	1.8	2.1	4320	POINT (-122.4205605 37.79804292)	6075010900	HLTHOUT	KIDNEY	CrdPrv	Chronic Kidney Disease
CA	California	San Francisco	6075	6075013101	Health Outcomes	Stroke among adults aged >=18 years	%	Crude prevalence	1.4	NA	NA	1.3	1.5	3811	POINT (-122.424753 37.79378077)	6075013101	HLTHOUT	STROKE	CrdPrv	Stroke
CA	California	San Francisco	6075	6075026003	Health Outcomes	Obesity among adults aged >=18 years	%	Crude prevalence	15.9	NA	NA	15.2	16.6	4908	POINT (-122.4288031 37.71963212)	6075026003	HLTHOUT	OBESITY	CrdPrv	Obesity
CA	California	San Francisco	6075	6075061500	Prevention	Cholesterol screening among adults aged >=18 years	%	Crude prevalence	86.3	NA	NA	86	86.5	11502	POINT (-122.3942147 37.7868572)	6075061500	PREVENT	CHOLSCREEN	CrdPrv	Cholesterol Screening
CA	California	San Francisco	6075	6075047801	Health Outcomes	High cholesterol among adults aged >=18 years who have been screened in the past 5 years	%	Crude prevalence	30.9	NA	NA	30	31.7	4005	POINT (-122.4921275 37.7758276)	6075047801	HLTHOUT	HIGHCHOL	CrdPrv	High Cholesterol
CA	California	San Francisco	6075	6075020402	Health Risk Behaviors	Current smoking among adults aged >=18 years	%	Crude prevalence	8	NA	NA	6.7	9.6	3997	POINT (-122.4444103 37.75284243)	6075020402	RISKBEH	CSMOKING	CrdPrv	Current Smoking
CA	California	San Francisco	6075	6075033204	Prevention	Cervical cancer screening among adult women aged 21-65 years	%	Crude prevalence	71.6	NA	NA	69	74.4	3821	POINT (-122.4804093 37.71961942)	6075033204	PREVENT	CERVICAL	CrdPrv	Cervical Cancer Screening
CA	California	San Francisco	6075	6075017601	Prevention	Mammography use among women aged 50-74 years	%	Crude prevalence	77.6	NA	NA	74.7	80.4	7630	POINT (-122.4107073 37.77944763)	6075017601	PREVENT	MAMMOUSE	CrdPrv	Mammography
CA	California	San Francisco	6075	6075020800	Health Outcomes	Arthritis among adults aged >=18 years	%	Crude prevalence	12.5	NA	NA	11.9	13.1	6577	POINT (-122.4191514 37.75943716)	6075020800	HLTHOUT	ARTHRITIS	CrdPrv	Arthritis
CA	California	San Francisco	6075	6075021700	Prevention	Cholesterol screening among adults aged >=18 years	%	Crude prevalence	91.5	NA	NA	91.3	91.7	3948	POINT (-122.4392695 37.74027595)	6075021700	PREVENT	CHOLSCREEN	CrdPrv	Cholesterol Screening
CA	California	San Francisco	6075	6075021700	Health Outcomes	Chronic obstructive pulmonary disease among adults aged >=18 years	%	Crude prevalence	3.8	NA	NA	3.3	4.5	3948	POINT (-122.4392695 37.74027595)	6075021700	HLTHOUT	COPD	CrdPrv	COPD
CA	California	San Francisco	6075	6075016300	Health Status	Physical health not good for >=14 days among adults aged >=18 years	%	Crude prevalence	6.8	NA	NA	6.3	7.5	4293	POINT (-122.4295706 37.7760446)	6075016300	HLTHSTAT	PHLTH	CrdPrv	Physical Health
CA	California	San Francisco	6075	6075025401	Health Outcomes	Depression among adults aged >=18 years	%	Crude prevalence	15.7	NA	NA	14.9	16.7	3404	POINT (-122.4209576 37.73769863)	6075025401	HLTHOUT	DEPRESSION	CrdPrv	Depression
CA	California	San Francisco	6075	6075026003	Health Outcomes	High blood pressure among adults aged >=18 years	%	Crude prevalence	24.7	NA	NA	23.9	25.6	4908	POINT (-122.4288031 37.71963212)	6075026003	HLTHOUT	BPHIGH	CrdPrv	High Blood Pressure
CA	California	San Francisco	6075	6075022903	Health Status	Physical health not good for >=14 days among adults aged >=18 years	%	Crude prevalence	8.5	NA	NA	7.6	9.3	3384	POINT (-122.4062321 37.75175786)	6075022903	HLTHSTAT	PHLTH	CrdPrv	Physical Health
CA	California	San Francisco	6075	6075980600	Prevention	Mammography use among women aged 50-74 years	%	Crude prevalence	80.6	NA	NA	77.6	83.3	467	POINT (-122.3683241 37.72471535)	6075980600	PREVENT	MAMMOUSE	CrdPrv	Mammography
CA	California	San Francisco	6075	6075011902	Prevention	Older adult men aged >=65 years who are up to date on a core set of clinical preventive services: Flu shot past year, PPV shot ever, Colorectal cancer screening	%	Crude prevalence	34.4	NA	NA	28.9	39.7	2598	POINT (-122.4098563 37.79100258)	6075011902	PREVENT	COREM	CrdPrv	Core preventive services for older men
CA	California	San Francisco	6075	6075010900	Prevention	Taking medicine for high blood pressure control among adults aged >=18 years with high blood pressure	%	Crude prevalence	67.4	NA	NA	66	68.8	4320	POINT (-122.4205605 37.79804292)	6075010900	PREVENT	BPMED	CrdPrv	Taking BP Medication
CA	California	San Francisco	6075	6075010400	Prevention	Visits to doctor for routine checkup within the past year among adults aged >=18 years	%	Crude prevalence	70.1	NA	NA	69.2	70.9	4545	POINT (-122.4075907 37.80228574)	6075010400	PREVENT	CHECKUP	CrdPrv	Annual Checkup
CA	California	San Francisco	6075	6075017000	Health Outcomes	Depression among adults aged >=18 years	%	Crude prevalence	14.6	NA	NA	14.1	15.3	3689	POINT (-122.4395078 37.76490019)	6075017000	HLTHOUT	DEPRESSION	CrdPrv	Depression
CA	California	San Francisco	6075	6075033201	Health Outcomes	All teeth lost among adults aged >=65 years	%	Crude prevalence	20.2	NA	NA	15.8	24.3	3683	POINT (-122.479694 37.72628177)	6075033201	HLTHOUT	TEETHLOST	CrdPrv	All Teeth Lost
CA	California	San Francisco	6075	6075030400	Health Outcomes	Current asthma among adults aged >=18 years	%	Crude prevalence	7	NA	NA	6.8	7.2	5106	POINT (-122.4675353 37.74695416)	6075030400	HLTHOUT	CASTHMA	CrdPrv	Current Asthma
CA	California	San Francisco	6075	6075047902	Prevention	Current lack of health insurance among adults aged 18-64 years	%	Crude prevalence	7.7	NA	NA	6.3	9.4	3536	POINT (-122.503988 37.7791909)	6075047902	PREVENT	ACCESS2	CrdPrv	Health Insurance
CA	California	San Francisco	6075	6075012902	Health Risk Behaviors	Binge drinking among adults aged >=18 years	%	Crude prevalence	26.1	NA	NA	25.1	27.1	3376	POINT (-122.4321106 37.80062163)	6075012902	RISKBEH	BINGE	CrdPrv	Binge Drinking
CA	California	San Francisco	6075	6075016400	Health Risk Behaviors	Sleeping less than 7 hours among adults aged >=18 years	%	Crude prevalence	30.9	NA	NA	29.6	32.4	3778	POINT (-122.4369824 37.77510524)	6075016400	RISKBEH	SLEEP	CrdPrv	Sleep <7 hours
CA	California	San Francisco	6075	6075012700	Prevention	Current lack of health insurance among adults aged 18-64 years	%	Crude prevalence	5.3	NA	NA	4.5	6.7	3492	POINT (-122.4452552 37.80318047)	6075012700	PREVENT	ACCESS2	CrdPrv	Health Insurance
CA	California	San Francisco	6075	6075022901	Health Status	Fair or poor self-rated health status among adults aged >=18 years	%	Crude prevalence	17.4	NA	NA	14.4	20.7	4640	POINT (-122.4139495 37.75120186)	6075022901	HLTHSTAT	GHLTH	CrdPrv	General Health
CA	California	San Francisco	6075	6075032902	Health Outcomes	Coronary heart disease among adults aged >=18 years	%	Crude prevalence	4.7	NA	NA	4.3	5.1	3831	POINT (-122.4906475 37.75268781)	6075032902	HLTHOUT	CHD	CrdPrv	Coronary Heart Disease
CA	California	San Francisco	6075	6075020500	Prevention	Visits to dentist or dental clinic among adults aged >=18 years	%	Crude prevalence	78.5	NA	NA	75.4	80.7	2583	POINT (-122.4370355 37.75912655)	6075020500	PREVENT	DENTAL	CrdPrv	Dental Visit
CA	California	San Francisco	6075	6075026302	Health Risk Behaviors	No leisure-time physical activity among adults aged >=18 years	%	Crude prevalence	25.1	NA	NA	23.4	26.8	4992	POINT (-122.4311539 37.71153443)	6075026302	RISKBEH	LPA	CrdPrv	Physical Inactivity
CA	California	San Francisco	6075	6075021500	Health Outcomes	Coronary heart disease among adults aged >=18 years	%	Crude prevalence	2.7	NA	NA	2.6	2.9	5096	POINT (-122.426706 37.7450603)	6075021500	HLTHOUT	CHD	CrdPrv	Coronary Heart Disease
CA	California	San Francisco	6075	6075010200	Health Status	Fair or poor self-rated health status among adults aged >=18 years	%	Crude prevalence	7.5	NA	NA	6.6	8.9	4143	POINT (-122.4216491 37.80389952)	6075010200	HLTHSTAT	GHLTH	CrdPrv	General Health
CA	California	San Francisco	6075	6075012202	Health Outcomes	Depression among adults aged >=18 years	%	Crude prevalence	16.8	NA	NA	16.1	17.7	2986	POINT (-122.4196726 37.78540666)	6075012202	HLTHOUT	DEPRESSION	CrdPrv	Depression
CA	California	San Francisco	6075	6075025402	Health Outcomes	Diagnosed diabetes among adults aged >=18 years	%	Crude prevalence	9.2	NA	NA	8.7	9.8	2912	POINT (-122.4128103 37.73689351)	6075025402	HLTHOUT	DIABETES	CrdPrv	Diabetes
CA	California	San Francisco	6075	6075015300	Prevention	Cholesterol screening among adults aged >=18 years	%	Crude prevalence	87	NA	NA	86.9	87	2040	POINT (-122.439345 37.78676373)	6075015300	PREVENT	CHOLSCREEN	CrdPrv	Cholesterol Screening
CA	California	San Francisco	6075	6075026302	Prevention	Cervical cancer screening among adult women aged 21-65 years	%	Crude prevalence	77.5	NA	NA	75.3	79.5	4992	POINT (-122.4311539 37.71153443)	6075026302	PREVENT	CERVICAL	CrdPrv	Cervical Cancer Screening
CA	California	San Francisco	6075	6075015900	Prevention	Mammography use among women aged 50-74 years	%	Crude prevalence	77.7	NA	NA	75.5	79.4	4350	POINT (-122.4293628 37.7833394)	6075015900	PREVENT	MAMMOUSE	CrdPrv	Mammography
CA	California	San Francisco	6075	6075013200	Health Risk Behaviors	Sleeping less than 7 hours among adults aged >=18 years	%	Crude prevalence	27.4	NA	NA	26.2	28.5	4162	POINT (-122.4387637 37.79367748)	6075013200	RISKBEH	SLEEP	CrdPrv	Sleep <7 hours
CA	California	San Francisco	6075	6075060100	Health Status	Fair or poor self-rated health status among adults aged >=18 years	%	Crude prevalence	6.9	NA	NA	5.9	8.6	3235	POINT (-122.4663085 37.79735493)	6075060100	HLTHSTAT	GHLTH	CrdPrv	General Health
CA	California	San Francisco	6075	6075023400	Prevention	Older adult men aged >=65 years who are up to date on a core set of clinical preventive services: Flu shot past year, PPV shot ever, Colorectal cancer screening	%	Crude prevalence	22.1	NA	NA	18.5	26	3660	POINT (-122.3900862 37.72160094)	6075023400	PREVENT	COREM	CrdPrv	Core preventive services for older men
CA	California	San Francisco	6075	6075012601	Health Outcomes	Stroke among adults aged >=18 years	%	Crude prevalence	1.4	NA	NA	1.2	1.6	2329	POINT (-122.4391758 37.8022676)	6075012601	HLTHOUT	STROKE	CrdPrv	Stroke
CA	California	San Francisco	6075	6075016200	Prevention	Visits to doctor for routine checkup within the past year among adults aged >=18 years	%	Crude prevalence	67	NA	NA	66.1	67.8	2541	POINT (-122.4228953 37.77716215)	6075016200	PREVENT	CHECKUP	CrdPrv	Annual Checkup
CA	California	San Francisco	6075	6075031302	Health Outcomes	Depression among adults aged >=18 years	%	Crude prevalence	12.7	NA	NA	12	13.4	5495	POINT (-122.4671092 37.71342037)	6075031302	HLTHOUT	DEPRESSION	CrdPrv	Depression
CA	California	San Francisco	6075	6075020100	Prevention	Visits to doctor for routine checkup within the past year among adults aged >=18 years	%	Crude prevalence	66.5	NA	NA	65.7	67.2	6172	POINT (-122.4200111 37.76861508)	6075020100	PREVENT	CHECKUP	CrdPrv	Annual Checkup
CA	California	San Francisco	6075	6075980900	Prevention	Cholesterol screening among adults aged >=18 years	%	Crude prevalence	86.2	NA	NA	85.7	86.7	350	POINT (-122.3897899 37.74545483)	6075980900	PREVENT	CHOLSCREEN	CrdPrv	Cholesterol Screening
CA	California	San Francisco	6075	6075030202	Health Status	Mental health not good for >=14 days among adults aged >=18 years	%	Crude prevalence	9.7	NA	NA	8.8	10.9	4313	POINT (-122.4673281 37.76308855)	6075030202	HLTHSTAT	MHLTH	CrdPrv	Mental Health
CA	California	San Francisco	6075	6075025600	Health Outcomes	All teeth lost among adults aged >=65 years	%	Crude prevalence	10.1	NA	NA	7.9	12.7	5618	POINT (-122.4224226 37.72873104)	6075025600	HLTHOUT	TEETHLOST	CrdPrv	All Teeth Lost
CA	California	San Francisco	6075	6075031301	Health Risk Behaviors	Current smoking among adults aged >=18 years	%	Crude prevalence	10.2	NA	NA	8.8	11.7	3826	POINT (-122.4678807 37.7193381)	6075031301	RISKBEH	CSMOKING	CrdPrv	Current Smoking
CA	California	San Francisco	6075	6075013200	Health Risk Behaviors	No leisure-time physical activity among adults aged >=18 years	%	Crude prevalence	10.9	NA	NA	10.3	11.7	4162	POINT (-122.4387637 37.79367748)	6075013200	RISKBEH	LPA	CrdPrv	Physical Inactivity
CA	California	San Francisco	6075	6075021200	Health Outcomes	High cholesterol among adults aged >=18 years who have been screened in the past 5 years	%	Crude prevalence	27.2	NA	NA	26.4	28	2779	POINT (-122.4381147 37.7531833)	6075021200	HLTHOUT	HIGHCHOL	CrdPrv	High Cholesterol
CA	California	San Francisco	6075	6075030700	Prevention	Cervical cancer screening among adult women aged 21-65 years	%	Crude prevalence	87.1	NA	NA	85.9	88.2	6343	POINT (-122.4502514 37.73743935)	6075030700	PREVENT	CERVICAL	CrdPrv	Cervical Cancer Screening
CA	California	San Francisco	6075	6075020900	Health Outcomes	High blood pressure among adults aged >=18 years	%	Crude prevalence	20.5	NA	NA	19.7	21.4	4372	POINT (-122.4184176 37.75182996)	6075020900	HLTHOUT	BPHIGH	CrdPrv	High Blood Pressure
CA	California	San Francisco	6075	6075012800	Health Status	Physical health not good for >=14 days among adults aged >=18 years	%	Crude prevalence	6.9	NA	NA	6	8	4106	POINT (-122.4417548 37.79781208)	6075012800	HLTHSTAT	PHLTH	CrdPrv	Physical Health
CA	California	San Francisco	6075	6075980501	Health Outcomes	Chronic kidney disease among adults aged >=18 years	%	Crude prevalence	5.6	NA	NA	5.2	6.1	797	POINT (-122.4189916 37.71776415)	6075980501	HLTHOUT	KIDNEY	CrdPrv	Chronic Kidney Disease
CA	California	San Francisco	6075	6075025403	Health Outcomes	High cholesterol among adults aged >=18 years who have been screened in the past 5 years	%	Crude prevalence	28.3	NA	NA	27.8	28.7	4267	POINT (-122.4205785 37.73376152)	6075025403	HLTHOUT	HIGHCHOL	CrdPrv	High Cholesterol
CA	California	San Francisco	6075	6075022803	Health Outcomes	Chronic obstructive pulmonary disease among adults aged >=18 years	%	Crude prevalence	3	NA	NA	2.6	3.5	4595	POINT (-122.4121134 37.75583632)	6075022803	HLTHOUT	COPD	CrdPrv	COPD
CA	California	San Francisco	6075	6075025800	Health Outcomes	Chronic obstructive pulmonary disease among adults aged >=18 years	%	Crude prevalence	4.6	NA	NA	4	5.2	1960	POINT (-122.4020132 37.72163385)	6075025800	HLTHOUT	COPD	CrdPrv	COPD
CA	California	San Francisco	6075	6075011902	Health Outcomes	Diagnosed diabetes among adults aged >=18 years	%	Crude prevalence	5.4	NA	NA	5.1	5.8	2598	POINT (-122.4098563 37.79100258)	6075011902	HLTHOUT	DIABETES	CrdPrv	Diabetes
CA	California	San Francisco	6075	6075022802	Health Risk Behaviors	No leisure-time physical activity among adults aged >=18 years	%	Crude prevalence	22.6	NA	NA	20.4	24.8	2099	POINT (-122.4062643 37.75891419)	6075022802	RISKBEH	LPA	CrdPrv	Physical Inactivity
CA	California	San Francisco	6075	6075016900	Health Outcomes	Diagnosed diabetes among adults aged >=18 years	%	Crude prevalence	5.5	NA	NA	5.1	6	2924	POINT (-122.4324416 37.76711186)	6075016900	HLTHOUT	DIABETES	CrdPrv	Diabetes
CA	California	San Francisco	6075	6075980300	Prevention	Visits to doctor for routine checkup within the past year among adults aged >=18 years	%	Crude prevalence	64.3	NA	NA	63.2	65.2	171	POINT (-122.4819131 37.7690297)	6075980300	PREVENT	CHECKUP	CrdPrv	Annual Checkup
CA	California	San Francisco	6075	6075025100	Health Risk Behaviors	Current smoking among adults aged >=18 years	%	Crude prevalence	8.3	NA	NA	6.7	10.4	3077	POINT (-122.4076885 37.74391962)	6075025100	RISKBEH	CSMOKING	CrdPrv	Current Smoking
CA	California	San Francisco	6075	6075061400	Health Outcomes	Coronary heart disease among adults aged >=18 years	%	Crude prevalence	3.8	NA	NA	3.4	4.2	5395	POINT (-122.3974529 37.75508951)	6075061400	HLTHOUT	CHD	CrdPrv	Coronary Heart Disease
CA	California	San Francisco	6075	6075031100	Health Outcomes	Diagnosed diabetes among adults aged >=18 years	%	Crude prevalence	8.2	NA	NA	8	8.4	6193	POINT (-122.4461733 37.72964518)	6075031100	HLTHOUT	DIABETES	CrdPrv	Diabetes
CA	California	San Francisco	6075	6075025500	Prevention	Current lack of health insurance among adults aged 18-64 years	%	Crude prevalence	14	NA	NA	11.8	16.2	8471	POINT (-122.4372418 37.7280668)	6075025500	PREVENT	ACCESS2	CrdPrv	Health Insurance
CA	California	San Francisco	6075	6075032602	Health Risk Behaviors	Sleeping less than 7 hours among adults aged >=18 years	%	Crude prevalence	33.3	NA	NA	31.8	34.5	4316	POINT (-122.4825971 37.75888809)	6075032602	RISKBEH	SLEEP	CrdPrv	Sleep <7 hours
CA	California	San Francisco	6075	6075042601	Health Risk Behaviors	Current smoking among adults aged >=18 years	%	Crude prevalence	8.6	NA	NA	7.1	10.4	3687	POINT (-122.4812038 37.78312187)	6075042601	RISKBEH	CSMOKING	CrdPrv	Current Smoking
CA	California	San Francisco	6075	6075015700	Health Outcomes	High blood pressure among adults aged >=18 years	%	Crude prevalence	16.5	NA	NA	16.1	16.9	7832	POINT (-122.448 37.7789256)	6075015700	HLTHOUT	BPHIGH	CrdPrv	High Blood Pressure
CA	California	San Francisco	6075	6075030800	Prevention	Mammography use among women aged 50-74 years	%	Crude prevalence	77.4	NA	NA	75.4	79.4	5667	POINT (-122.4678727 37.73919478)	6075030800	PREVENT	MAMMOUSE	CrdPrv	Mammography
CA	California	San Francisco	6075	6075021700	Health Risk Behaviors	Sleeping less than 7 hours among adults aged >=18 years	%	Crude prevalence	30.3	NA	NA	29.2	31.6	3948	POINT (-122.4392695 37.74027595)	6075021700	RISKBEH	SLEEP	CrdPrv	Sleep <7 hours
CA	California	San Francisco	6075	6075013300	Health Status	Mental health not good for >=14 days among adults aged >=18 years	%	Crude prevalence	9.4	NA	NA	8.6	10.4	4232	POINT (-122.4524567 37.78873195)	6075013300	HLTHSTAT	MHLTH	CrdPrv	Mental Health
CA	California	San Francisco	6075	6075061100	Prevention	Older adult men aged >=65 years who are up to date on a core set of clinical preventive services: Flu shot past year, PPV shot ever, Colorectal cancer screening	%	Crude prevalence	19.5	NA	NA	15.8	23.7	4307	POINT (-122.4040776 37.79560341)	6075061100	PREVENT	COREM	CrdPrv	Core preventive services for older men
CA	California	San Francisco	6075	6075035300	Health Outcomes	High blood pressure among adults aged >=18 years	%	Crude prevalence	27	NA	NA	25.8	28.2	7226	POINT (-122.4977954 37.74253502)	6075035300	HLTHOUT	BPHIGH	CrdPrv	High Blood Pressure
CA	California	San Francisco	6075	6075022902	Health Outcomes	Chronic kidney disease among adults aged >=18 years	%	Crude prevalence	2.1	NA	NA	2	2.2	2617	POINT (-122.410379 37.7513427)	6075022902	HLTHOUT	KIDNEY	CrdPrv	Chronic Kidney Disease
CA	California	San Francisco	6075	6075047600	Health Outcomes	Current asthma among adults aged >=18 years	%	Crude prevalence	7.1	NA	NA	6.8	7.3	5137	POINT (-122.4755574 37.7767598)	6075047600	HLTHOUT	CASTHMA	CrdPrv	Current Asthma
CA	California	San Francisco	6075	6075030400	Prevention	Fecal occult blood test, sigmoidoscopy, or colonoscopy among adults aged 50-75 years	%	Crude prevalence	71.9	NA	NA	69.8	73.7	5106	POINT (-122.4675353 37.74695416)	6075030400	PREVENT	COLON_SCREEN	CrdPrv	Colorectal Cancer Screening
CA	California	San Francisco	6075	6075025800	Health Risk Behaviors	Binge drinking among adults aged >=18 years	%	Crude prevalence	14.8	NA	NA	14.4	15.3	1960	POINT (-122.4020132 37.72163385)	6075025800	RISKBEH	BINGE	CrdPrv	Binge Drinking
CA	California	San Francisco	6075	6075020100	Health Status	Mental health not good for >=14 days among adults aged >=18 years	%	Crude prevalence	11.8	NA	NA	11	12.7	6172	POINT (-122.4200111 37.76861508)	6075020100	HLTHSTAT	MHLTH	CrdPrv	Mental Health
CA	California	San Francisco	6075	6075010400	Prevention	Older adult women aged >=65 years who are up to date on a core set of clinical preventive services: Flu shot past year, PPV shot ever, Colorectal cancer screening, and Mammogram past 2 years	%	Crude prevalence	34	NA	NA	29.5	38.4	4545	POINT (-122.4075907 37.80228574)	6075010400	PREVENT	COREW	CrdPrv	Core preventive services for older women
CA	California	San Francisco	6075	6075025800	Health Status	Fair or poor self-rated health status among adults aged >=18 years	%	Crude prevalence	19.2	NA	NA	16.8	21.9	1960	POINT (-122.4020132 37.72163385)	6075025800	HLTHSTAT	GHLTH	CrdPrv	General Health
CA	California	San Francisco	6075	6075012000	Health Outcomes	High cholesterol among adults aged >=18 years who have been screened in the past 5 years	%	Crude prevalence	26.1	NA	NA	25.4	26.8	3833	POINT (-122.4185104 37.78796375)	6075012000	HLTHOUT	HIGHCHOL	CrdPrv	High Cholesterol
CA	California	San Francisco	6075	6075016802	Health Outcomes	Arthritis among adults aged >=18 years	%	Crude prevalence	13.7	NA	NA	13.2	14.4	3264	POINT (-122.4249484 37.77355128)	6075016802	HLTHOUT	ARTHRITIS	CrdPrv	Arthritis
CA	California	San Francisco	6075	6075012000	Health Risk Behaviors	Current smoking among adults aged >=18 years	%	Crude prevalence	11.2	NA	NA	9	13.4	3833	POINT (-122.4185104 37.78796375)	6075012000	RISKBEH	CSMOKING	CrdPrv	Current Smoking
CA	California	San Francisco	6075	6075015100	Health Status	Physical health not good for >=14 days among adults aged >=18 years	%	Crude prevalence	7.3	NA	NA	6.6	8.4	2493	POINT (-122.4234022 37.78745689)	6075015100	HLTHSTAT	PHLTH	CrdPrv	Physical Health
CA	California	San Francisco	6075	6075020600	Health Status	Mental health not good for >=14 days among adults aged >=18 years	%	Crude prevalence	9.4	NA	NA	8.4	10.6	4711	POINT (-122.430375 37.75956643)	6075020600	HLTHSTAT	MHLTH	CrdPrv	Mental Health
CA	California	San Francisco	6075	6075012502	Prevention	Taking medicine for high blood pressure control among adults aged >=18 years with high blood pressure	%	Crude prevalence	79.5	NA	NA	78.7	80.3	3821	POINT (-122.4126066 37.7839418)	6075012502	PREVENT	BPMED	CrdPrv	Taking BP Medication
CA	California	San Francisco	6075	6075013400	Prevention	Fecal occult blood test, sigmoidoscopy, or colonoscopy among adults aged 50-75 years	%	Crude prevalence	76.8	NA	NA	74	79	3599	POINT (-122.4408017 37.78985851)	6075013400	PREVENT	COLON_SCREEN	CrdPrv	Colorectal Cancer Screening
CA	California	San Francisco	6075	6075010900	Prevention	Older adult women aged >=65 years who are up to date on a core set of clinical preventive services: Flu shot past year, PPV shot ever, Colorectal cancer screening, and Mammogram past 2 years	%	Crude prevalence	32.8	NA	NA	28.1	37.5	4320	POINT (-122.4205605 37.79804292)	6075010900	PREVENT	COREW	CrdPrv	Core preventive services for older women
CA	California	San Francisco	6075	6075023001	Health Outcomes	Current asthma among adults aged >=18 years	%	Crude prevalence	7.7	NA	NA	7.3	8.1	5216	POINT (-122.4017648 37.73518561)	6075023001	HLTHOUT	CASTHMA	CrdPrv	Current Asthma
CA	California	San Francisco	6075	6075013400	Health Outcomes	Cancer (excluding skin cancer) among adults aged >=18 years	%	Crude prevalence	5.5	NA	NA	5.2	5.7	3599	POINT (-122.4408017 37.78985851)	6075013400	HLTHOUT	CANCER	CrdPrv	Cancer (except skin)
CA	California	San Francisco	6075	6075026404	Health Outcomes	Chronic obstructive pulmonary disease among adults aged >=18 years	%	Crude prevalence	4.8	NA	NA	4.3	5.3	2851	POINT (-122.4153419 37.70964389)	6075026404	HLTHOUT	COPD	CrdPrv	COPD
CA	California	San Francisco	6075	6075016500	Health Outcomes	Obesity among adults aged >=18 years	%	Crude prevalence	16.2	NA	NA	15.3	17.1	5083	POINT (-122.4477905 37.77419539)	6075016500	HLTHOUT	OBESITY	CrdPrv	Obesity
[truncated: 4,281 more rows]
