# Supplementary material for: Estimating the Health Effects of Adding Bicycle and Pedestrian Paths at the Census Tract Level: Multiple Model Comparison
Source: JMIR Public Health Surveill. 2022 Aug 24;8(8):e37379. doi: 10.2196/37379 (PMC9453587; doi:10.2196/37379)
Supplement: Multimedia Appendix 3 [file publichealth_v8i8e37379_app3.zip]

Archive with 126 entries (97 files):
- appendix_3/
- __MACOSX/._appendix_3
- appendix_3/.DS_Store
- __MACOSX/appendix_3/._.DS_Store
- appendix_3/paths/
- __MACOSX/appendix_3/._paths
- appendix_3/README
- __MACOSX/appendix_3/._README
- appendix_3/counts/
- __MACOSX/appendix_3/._counts
- appendix_3/paths/.DS_Store
- __MACOSX/appendix_3/paths/._.DS_Store
- appendix_3/paths/norfolk/
- __MACOSX/appendix_3/paths/._norfolk
- appendix_3/paths/san-francisco/
- __MACOSX/appendix_3/paths/._san-francisco
- appendix_3/counts/.DS_Store
- __MACOSX/appendix_3/counts/._.DS_Store
- appendix_3/counts/norfolk/
- __MACOSX/appendix_3/counts/._norfolk
- appendix_3/counts/san-francisco/
- __MACOSX/appendix_3/counts/._san-francisco
- appendix_3/paths/norfolk/2013/
- __MACOSX/appendix_3/paths/norfolk/._2013
- appendix_3/paths/norfolk/2014/
- __MACOSX/appendix_3/paths/norfolk/._2014
- appendix_3/paths/norfolk/2015/
- __MACOSX/appendix_3/paths/norfolk/._2015
- appendix_3/paths/norfolk/2012/
- __MACOSX/appendix_3/paths/norfolk/._2012
- appendix_3/paths/norfolk/.DS_Store
- __MACOSX/appendix_3/paths/norfolk/._.DS_Store
- appendix_3/paths/norfolk/2011/
- __MACOSX/appendix_3/paths/norfolk/._2011
- appendix_3/paths/norfolk/2016/
- __MACOSX/appendix_3/paths/norfolk/._2016
- appendix_3/paths/san-francisco/2013/
- __MACOSX/appendix_3/paths/san-francisco/._2013
- appendix_3/paths/san-francisco/2014/
- __MACOSX/appendix_3/paths/san-francisco/._2014
- appendix_3/paths/san-francisco/2015/
- __MACOSX/appendix_3/paths/san-francisco/._2015
- appendix_3/paths/san-francisco/2012/
- __MACOSX/appendix_3/paths/san-francisco/._2012
- appendix_3/paths/san-francisco/.DS_Store
- __MACOSX/appendix_3/paths/san-francisco/._.DS_Store
- appendix_3/paths/san-francisco/2011/
- __MACOSX/appendix_3/paths/san-francisco/._2011
- appendix_3/paths/san-francisco/2016/
- __MACOSX/appendix_3/paths/san-francisco/._2016
- appendix_3/counts/norfolk/2013/
- __MACOSX/appendix_3/counts/norfolk/._2013
- appendix_3/counts/norfolk/2014/
- __MACOSX/appendix_3/counts/norfolk/._2014
- appendix_3/counts/norfolk/2015/
- __MACOSX/appendix_3/counts/norfolk/._2015
- appendix_3/counts/norfolk/2012/
- __MACOSX/appendix_3/counts/norfolk/._2012
- appendix_3/counts/norfolk/.DS_Store
- __MACOSX/appendix_3/counts/norfolk/._.DS_Store
- appendix_3/counts/norfolk/2011/
- __MACOSX/appendix_3/counts/norfolk/._2011
- appendix_3/counts/san-francisco/2013/
- __MACOSX/appendix_3/counts/san-francisco/._2013
- appendix_3/counts/san-francisco/2014/
- __MACOSX/appendix_3/counts/san-francisco/._2014
- appendix_3/counts/san-francisco/2015/
- __MACOSX/appendix_3/counts/san-francisco/._2015
- appendix_3/counts/san-francisco/2012/
- __MACOSX/appendix_3/counts/san-francisco/._2012
- appendix_3/counts/san-francisco/.DS_Store
- __MACOSX/appendix_3/counts/san-francisco/._.DS_Store
- appendix_3/counts/san-francisco/2011/
- __MACOSX/appendix_3/counts/san-francisco/._2011
- appendix_3/paths/norfolk/2013/2013_paths.csv
- __MACOSX/appendix_3/paths/norfolk/2013/._2013_paths.csv
- appendix_3/paths/norfolk/2014/2014_paths.csv
- __MACOSX/appendix_3/paths/norfolk/2014/._2014_paths.csv
- appendix_3/paths/norfolk/2015/2015_paths.csv
- __MACOSX/appendix_3/paths/norfolk/2015/._2015_paths.csv
- appendix_3/paths/norfolk/2012/.DS_Store
- __MACOSX/appendix_3/paths/norfolk/2012/._.DS_Store
- appendix_3/paths/norfolk/2012/2012_paths.csv
- __MACOSX/appendix_3/paths/norfolk/2012/._2012_paths.csv
- appendix_3/paths/norfolk/2011/2011_paths.csv
- __MACOSX/appendix_3/paths/norfolk/2011/._2011_paths.csv
- appendix_3/paths/norfolk/2016/2016_paths.csv
- __MACOSX/appendix_3/paths/norfolk/2016/._2016_paths.csv
- appendix_3/paths/san-francisco/2013/2013_paths.csv
- __MACOSX/appendix_3/paths/san-francisco/2013/._2013_paths.csv
- appendix_3/paths/san-francisco/2014/2014_paths.csv
- __MACOSX/appendix_3/paths/san-francisco/2014/._2014_paths.csv
- appendix_3/paths/san-francisco/2015/2015_paths.csv
- __MACOSX/appendix_3/paths/san-francisco/2015/._2015_paths.csv
- appendix_3/paths/san-francisco/2012/.DS_Store
- __MACOSX/appendix_3/paths/san-francisco/2012/._.DS_Store
- appendix_3/paths/san-francisco/2012/2012_paths.csv
- __MACOSX/appendix_3/paths/san-francisco/2012/._2012_paths.csv
- appendix_3/paths/san-francisco/2011/2011_paths.csv
- __MACOSX/appendix_3/paths/san-francisco/2011/._2011_paths.csv
- appendix_3/paths/san-francisco/2016/2016_paths.csv
- __MACOSX/appendix_3/paths/san-francisco/2016/._2016_paths.csv
- appendix_3/counts/norfolk/2013/2013_counts.xlsx
- __MACOSX/appendix_3/counts/norfolk/2013/._2013_counts.xlsx
- appendix_3/counts/norfolk/2014/2014_counts.xlsx
- __MACOSX/appendix_3/counts/norfolk/2014/._2014_counts.xlsx
- appendix_3/counts/norfolk/2015/2015_counts.xlsx
- __MACOSX/appendix_3/counts/norfolk/2015/._2015_counts.xlsx
- appendix_3/counts/norfolk/2012/.DS_Store
- __MACOSX/appendix_3/counts/norfolk/2012/._.DS_Store
- appendix_3/counts/norfolk/2012/2012_counts.xlsx
- __MACOSX/appendix_3/counts/norfolk/2012/._2012_counts.xlsx
- appendix_3/counts/norfolk/2011/2011_counts.xlsx
- __MACOSX/appendix_3/counts/norfolk/2011/._2011_counts.xlsx
- appendix_3/counts/san-francisco/2013/2013_counts.xlsx
- __MACOSX/appendix_3/counts/san-francisco/2013/._2013_counts.xlsx
- appendix_3/counts/san-francisco/2014/2014_counts.xlsx
- __MACOSX/appendix_3/counts/san-francisco/2014/._2014_counts.xlsx
- appendix_3/counts/san-francisco/2015/2015_counts.xlsx
- __MACOSX/appendix_3/counts/san-francisco/2015/._2015_counts.xlsx
- appendix_3/counts/san-francisco/2012/2012_counts.xlsx
- __MACOSX/appendix_3/counts/san-francisco/2012/._2012_counts.xlsx
- appendix_3/counts/san-francisco/2012/San_Francisco_Bike_and_Pedestrian_Trip_Counts.csv
- __MACOSX/appendix_3/counts/san-francisco/2012/._San_Francisco_Bike_and_Pedestrian_Trip_Counts.csv
- appendix_3/counts/san-francisco/2011/2011_counts.xlsx
- __MACOSX/appendix_3/counts/san-francisco/2011/._2011_counts.xlsx
