# Supplementary material for: Estimating the Health Effects of Adding Bicycle and Pedestrian Paths at the Census Tract Level: Multiple Model Comparison
Source: JMIR Public Health Surveill. 2022 Aug 24;8(8):e37379. doi: 10.2196/37379 (PMC9453587; doi:10.2196/37379)
Supplement: Multimedia Appendix 3 [file publichealth_v8i8e37379_app3.zip › appendix_3/README]

This directory contains the bounding boxes of the bicycle paths (i.e. lat, lon) in Norfolk, VA to San Francisco, CA from 2011-2015. It also contains the location of the bicycle / pedestrian path counters and the counts for those locations from 2011-2015.


The 2011-2015 bicycle path and count data is used to fit and confirm the factor model presented in the paper.

The 2016 bicycle path and count data is used as input data for the approaches presented in the Evaluation Section of the paper as input.
