# Supplementary material for: Estimating the Health Effects of Adding Bicycle and Pedestrian Paths at the Census Tract Level: Multiple Model Comparison
Source: JMIR Public Health Surveill. 2022 Aug 24;8(8):e37379. doi: 10.2196/37379 (PMC9453587; doi:10.2196/37379)
Supplement: Multimedia Appendix 3 [file publichealth_v8i8e37379_app3.zip › appendix_3/paths/norfolk/2013/2013_paths.csv]

objectid	lat_lon
49199	MULTILINESTRING ((-77.512127223196 36.686959541492, -77.512122851194 36.686957745492, -77.512043459168 36.686925847488, -77.511963752142 36.686894499484, -77.511883698116 36.686863718481, -77.511803297089 36.686833512477, -77.511722618063 36.686803852473, -77.511641587037 36.68677479747, -77.51156024601 36.686746283467, -77.511478586984 36.686718349464, -77.511370130949 36.686684419461, -77.51126…
49351	MULTILINESTRING ((-77.538860464323 36.704160185186, -77.538034629084 36.704416290269))
63088	MULTILINESTRING ((-76.981841368694 36.969857120836, -76.98149450856 36.969353579742, -76.980966450356 36.968590221599, -76.9805610692 36.968019059493, -76.980450640158 36.967863445464, -76.979919664952 36.96709293232, -76.979880412938 36.96704092031, -76.979840541923 36.966989231301, -76.979800048907 36.966937831292, -76.979758898892 36.966886783282, -76.979717155876 36.966836029273, -76.97967479…
43339	MULTILINESTRING ((-75.548902612429 37.897936932928, -75.548957781479 37.898538392052, -75.548968515511 37.89906040816, -75.548982314563 37.899940626342, -75.548999540665 37.901700802708, -75.549013187723 37.90267304991, -75.549032324779 37.903593926101, -75.549033201783 37.903658314114, -75.549050166827 37.904371895262, -75.549073685888 37.905357441466, -75.549089306934 37.906103760621, -75.54910…
49660	MULTILINESTRING ((-77.012470631648 36.682895339095, -77.011554691358 36.682736865093, -77.010334506972 36.68252289109, -77.010269948951 36.682510399089, -77.010207748932 36.682499020089, -77.01014081591 36.682486780089, -77.010086420893 36.682477851089))
43908	MULTILINESTRING ((-75.722368561827 37.684905370561, -75.722348501834 37.685144493612, -75.722340672836 37.68522869463, -75.722223022868 37.686477499895, -75.722183200878 37.686900378984, -75.722148903888 37.687270300063))
44243	MULTILINESTRING ((-75.549092501196 37.892607332813, -75.548918514164 37.893001816901, -75.548842945156 37.893285752963, -75.548826188157 37.893399110987))
59041	MULTILINESTRING ((-77.462904477605 36.806332104441, -77.462825217597 36.806621039505, -77.462787248593 36.806772296538))
43910	MULTILINESTRING ((-75.716789081804 37.69800923349, -75.716671199773 37.698110870515, -75.71632175468 37.698395973586, -75.715972999586 37.698662555654, -75.715674308505 37.69888427571, -75.715301438404 37.699148226778, -75.715180353371 37.699242919802, -75.71503137233 37.699343832829, -75.71495691231 37.699393597842, -75.714882477289 37.699442684854, -75.714804583268 37.699491684867, -75.71473014…
8795	MULTILINESTRING ((-77.556265719419 36.663006909871, -77.556108166422 36.663947509076, -77.556064467424 36.664235930138, -77.556043161426 36.664400962174, -77.556031960428 36.664487538193, -77.55601103143 36.664649508228, -77.555951538455 36.665437867397, -77.555915117485 36.666198829559, -77.555890286524 36.667053881741, -77.555894916561 36.667711080879, -77.55592247061 36.668468141039, -77.55594…
50833	MULTILINESTRING ((-76.942354086929 36.660955708867, -76.942048191833 36.660909062868, -76.941140312547 36.660787796874, -76.94028656728 36.660687160882, -76.940187914249 36.660676232883, -76.940174305245 36.660674672883, -76.940085867217 36.660664576884, -76.939987222186 36.660652957885, -76.939885201154 36.660639923886, -76.939786593123 36.660626930886, -76.939687641092 36.660612961887))
43734	MULTILINESTRING ((-75.972909957504 37.293658145948, -75.972914663507 37.293672060951, -75.972939817518 37.293742659965, -75.97304881557 37.294081562033, -75.973213996632 37.29428359907))
51229	MULTILINESTRING ((-77.444005291095 36.682890769028, -77.443522833948 36.682904046048, -77.442966683778 36.682923068072, -77.442639139679 36.682934529086, -77.441482483326 36.682974906135, -77.440789811115 36.683000924165, -77.439636608764 36.683037875213, -77.438568724438 36.683070100257, -77.437122081997 36.683117416318, -77.436333921757 36.683143232351, -77.434877009313 36.683193862413, -77.434…
7216	MULTILINESTRING ((-77.392395463588 36.945463087248, -77.392400416608 36.945808730321, -77.392397968614 36.945933617347))
49878	MULTILINESTRING ((-77.040562550966 36.695713444838, -77.040438366914 36.69546606579))
43384	MULTILINESTRING ((-75.945929857357 37.334994967567, -75.945777213326 37.335311525638, -75.945512650275 37.335875015766, -75.945458280264 37.335990820792, -75.945118045196 37.336688892951, -75.944766634126 37.337412131115, -75.944440608062 37.33809676727, -75.943729497921 37.339583587607, -75.943393114853 37.340268687762, -75.943337767842 37.340378757787, -75.943089466793 37.340901597906, -75.9428…
58873	MULTILINESTRING ((-77.535282319179 36.70329619913, -77.535224936171 36.703467794168, -77.534938401126 36.704257688345, -77.534838403111 36.704533361407, -77.534738136095 36.704807953468, -77.53464328908 36.705077912529, -77.534478745056 36.705553122635))
43349	MULTILINESTRING ((-75.814058066623 37.542770913687, -75.81401186061 37.542806320696, -75.813919537585 37.542879096714, -75.813859018569 37.542931298727, -75.81374486454 37.543035869753, -75.813687762525 37.543088833766, -75.813634082511 37.543142570779, -75.813576952496 37.543196221793, -75.813415842455 37.543359486832, -75.813362109441 37.543414585846, -75.813311806429 37.543470458859, -75.81325…
43765	MULTILINESTRING ((-75.701017617568 37.710345742607, -75.698806644927 37.711207853863, -75.698631168876 37.711276519883, -75.698217044756 37.711437786931, -75.697058815421 37.711891282066, -75.696971053395 37.711926300076, -75.696795407345 37.711999080097, -75.69671101232 37.712036242108, -75.696623142295 37.712074003119, -75.696485970256 37.712135338136, -75.696401298232 37.712180043148, -75.6963…
44476	MULTILINESTRING ((-75.94609550139 37.334651446489, -75.945929857357 37.334994967567))
49154	MULTILINESTRING ((-77.04056255099 36.69571344479, -77.040770282013 36.695653644728, -77.04079085817 36.695647715892, -77.040900634228 36.695615431732, -77.041010427831 36.695582467013, -77.041120206082 36.695549487771, -77.042438047324 36.69513324585, -77.042801735618 36.695023076653, -77.043162004787 36.694912874766, -77.04336443496 36.69485152745, -77.043525710626 36.694802022502, -77.043889423…
51250	MULTILINESTRING ((-77.514584277008 36.688048714636, -77.514469005968 36.687964324622, -77.514402602945 36.687916855614, -77.514335714922 36.687869841607, -77.514268351899 36.687823270599, -77.514200499875 36.687777158592, -77.514132163852 36.687731506585, -77.514063381828 36.687686296578, -77.513933007784 36.687604140565, -77.513867162762 36.687563731559, -77.513734297717 36.687484223547, -77.513…
8425	MULTILINESTRING ((-77.557013829469 36.67811328604, -77.557104765529 36.678717438164, -77.557169087573 36.679153686254, -77.557220202607 36.679489841324, -77.557287507651 36.679919540412, -77.557350439694 36.680355701502, -77.557395868725 36.680679881569, -77.557445534758 36.681006213636, -77.557533197815 36.68156016275, -77.557612341868 36.682095316861, -77.557694220923 36.682642495973, -77.55774…
43164	MULTILINESTRING ((-75.94609550139 37.334651446489, -75.946194093422 37.334686551493, -75.946231453435 37.334701092495, -75.946268809447 37.334715632496, -75.946309438461 37.334735059499, -75.946353493475 37.334755247502, -75.946354525476 37.334755776502))
58874	MULTILINESTRING ((-77.534206358014 36.706314477806, -77.534025328986 36.706817676918, -77.533860077961 36.707287880024, -77.533811896953 36.707420124053, -77.533771565947 36.707530818078, -77.533642665927 36.707887126158))
43975	MULTILINESTRING ((-75.547744794948 37.932250073104, -75.547546010915 37.93277527222, -75.547086697836 37.933958588482, -75.546750459779 37.934819351672, -75.546359309711 37.935813259892, -75.546194881683 37.936225165983))
59113	MULTILINESTRING ((-77.533642665927 36.707887126158, -77.533509319906 36.708255720241))
49250	MULTILINESTRING ((-77.560120679981 36.706791582992, -77.559776670868 36.706660111976, -77.558727336524 36.706255033928, -77.558581516477 36.706198870921, -77.557752809205 36.705876581882, -77.557199986024 36.705666050857, -77.556586283823 36.705429140829, -77.555602496501 36.705049377783, -77.555319627409 36.70494017277, -77.554596364173 36.704685403742, -77.554468647132 36.704639134737, -77.5542…
49966	MULTILINESTRING ((-77.538651606787 36.695492011361, -77.538253509652 36.695243542323))
59060	MULTILINESTRING ((-77.426246985047 36.855508719107, -77.426009511983 36.85567371815, -77.425858382941 36.855766740175, -77.425824493932 36.85578673318, -77.425755487913 36.855825376191, -77.425720432903 36.855844009196, -77.425649171883 36.855879863206, -77.425612994873 36.855897085211, -77.425576461863 36.855913834216, -77.425539618853 36.85593011722, -77.425502411842 36.855945865225, -77.425464…
60064	MULTILINESTRING ((-77.533259255867 36.708953453397, -77.533198364858 36.709123351435, -77.533096052842 36.709408793499, -77.53295500782 36.709802323587, -77.532785279794 36.710279821694))
59241	MULTILINESTRING ((-77.55232950843 36.666995505854, -77.552298768428 36.667133352884, -77.552283955427 36.667196511898, -77.552227097422 36.667438912951, -77.552104527412 36.667939293061, -77.552055449408 36.668143510106, -77.551934724399 36.668651723218, -77.551863173393 36.668947911283, -77.551742519383 36.669449872394, -77.55158190237 36.670119509541, -77.551572762369 36.670157614549, -77.55154…
58952	MULTILINESTRING ((-77.518566869653 36.732625923917, -77.517903037478 36.733158595053, -77.517678516419 36.733338772099, -77.517295418319 36.733644957177, -77.516809805191 36.734033124276, -77.516085884001 36.734616562425, -77.515793953924 36.734851817485, -77.515042392726 36.735444276637, -77.514856654677 36.735588118673, -77.514366039548 36.735990995776, -77.513673781366 36.736546036918))
63210	MULTILINESTRING ((-76.894333109373 36.907395416711, -76.893658325142 36.906954227641, -76.893192734982 36.906649130593, -76.893094493948 36.906584708583))
59214	MULTILINESTRING ((-77.536985798443 36.698546982066, -77.536846412421 36.698936205153))
59161	MULTILINESTRING ((-77.513536161318 36.736436819899, -77.51255625906 36.737217772099, -77.512109479943 36.737578535191, -77.511651590823 36.737948264285, -77.511015895655 36.738451470414, -77.510917230629 36.738530622434, -77.51050081452 36.738864716519, -77.510368586486 36.738978634548, -77.509792683335 36.739446545667, -77.509188249176 36.739932485791, -77.508718728052 36.740299110885, -77.50811…
43757	MULTILINESTRING ((-75.707018458056 37.703366203944, -75.706677432978 37.703887757064, -75.706648083971 37.703933087075, -75.706618704965 37.703979103085, -75.706592781959 37.704025202096, -75.706566833954 37.704071984107, -75.706537421947 37.704118688117, -75.706514936943 37.704165553128, -75.706488984937 37.704212339139, -75.706440489927 37.70430735516, -75.706395420918 37.704403149182, -75.7063…
43184	MULTILINESTRING ((-75.675561698986 37.716577290782, -75.675434969953 37.716710627814))
43894	MULTILINESTRING ((-75.78352707358 37.587916447185, -75.783400849551 37.58810730723, -75.783322616533 37.588225433257, -75.783243911515 37.588343803284, -75.783165301497 37.588462554312, -75.783078287477 37.588594587343, -75.782991989457 37.588725776373, -75.782904710437 37.588856245403, -75.782816616417 37.588987570434, -75.782728411396 37.589119980465, -75.782649958379 37.589238917492, -75.78257…
50729	MULTILINESTRING ((-77.543814063755 36.702576539677, -77.543427339643 36.702704004717))
49251	MULTILINESTRING ((-77.554020667985 36.704476501718, -77.553997764978 36.704468090717, -77.553995517977 36.704467262717, -77.553646957863 36.704338904702))
44212	MULTILINESTRING ((-75.904305056354 37.403511664136, -75.904794087703 37.403212614746, -75.905131914342 37.403003651771, -75.905554392283 37.402736796379, -75.905702241469 37.402643875614, -75.906275577602 37.402296523237, -75.906681218711 37.402045167645, -75.907077913951 37.401799638972, -75.907877068035 37.401295129103, -75.908416353281 37.400936032932, -75.908888995201 37.400611874294, -75.909…
59593	MULTILINESTRING ((-77.39276216771 36.945648928274, -77.392762875723 36.94586876132, -77.392763346731 36.946014896351, -77.392763982733 36.946053512359))
59222	MULTILINESTRING ((-77.532358870728 36.71146995696, -77.532266063714 36.711730904019, -77.532051580681 36.712330533153, -77.531961955668 36.712595742212))
60396	MULTILINESTRING ((-77.541131682257 36.690154073145, -77.540994630227 36.690374200197, -77.540983371225 36.690392129201, -77.540908945208 36.690510619229, -77.540812215187 36.690664579265, -77.540773527179 36.69072889728, -77.540514571123 36.69115941938, -77.540482238116 36.691213173392, -77.540432568105 36.691300385412, -77.540297270077 36.691537920467, -77.540235654064 36.691646078492, -77.54022…
43921	MULTILINESTRING ((-75.605578265083 37.787961846077, -75.605437629052 37.788196766131, -75.605140612988 37.788715679249, -75.605025826963 37.788908641294, -75.604907191937 37.78911181234, -75.604788444911 37.789317738387, -75.604562197862 37.789707183476, -75.604439983835 37.789913018523, -75.604328685811 37.790105389567, -75.604206744784 37.790304351613, -75.604084927756 37.790499895658, -75.6039…
44193	MULTILINESTRING ((-75.548826188157 37.893399110987, -75.548795770158 37.893604881031, -75.548799022177 37.893920119096, -75.548803502186 37.894063661126))
49880	MULTILINESTRING ((-77.068587852748 36.717563430494, -77.068555478733 36.717471012476, -77.068496994706 36.717315096445, -77.068454888687 36.717195774421, -77.068390152657 36.717009573384, -77.068335016632 36.716857132353, -77.068289475612 36.71673914333, -77.068150102548 36.716349436252, -77.068078646516 36.716157653214, -77.068010509485 36.715971407177, -77.067938962453 36.71578511414, -77.06786…
49542	MULTILINESTRING ((-77.587808795224 36.720743473962, -77.587679282181 36.720671547951, -77.587101450987 36.720362821906, -77.585816393555 36.719657421803, -77.584593164143 36.718988297705, -77.5835742748 36.718424484621, -77.582427300415 36.717803760531, -77.580573399792 36.716786589381, -77.580128750642 36.716542633346, -77.579708126501 36.716319920313, -77.579339316378 36.716124640285, -77.57865…
43867	MULTILINESTRING ((-75.912267266276 37.397511082856, -75.912144203247 37.397684920897, -75.911794315163 37.398145714006, -75.911492471089 37.398511389093, -75.911177116011 37.398869222179, -75.910926977947 37.399133002243, -75.91058804586 37.399475203326, -75.910403268812 37.399640822367, -75.909941286691 37.40005588147, -75.909884603676 37.400102030482, -75.90952314958 37.400397721557, -75.909127…
43600	MULTILINESTRING ((-75.83188685301 37.521484294616, -75.831885614011 37.521519239624, -75.831882250015 37.521613954644, -75.831882357021 37.521708055663, -75.831878480025 37.521817182686, -75.831871185029 37.521925547709, -75.831870763035 37.522034747732, -75.831866890039 37.522143874755, -75.831862968044 37.522254370779, -75.831855147054 37.522474683825, -75.831851225058 37.522585187848, -75.8318…
50192	MULTILINESTRING ((-77.006907660917 36.682493442202, -77.006705847856 36.682515865214, -77.006411901768 36.682548508231, -77.00612134168 36.682582579248, -77.005827366592 36.682616596266, -77.005718029559 36.682626882272, -77.005451488478 36.682653017287, -77.005263541422 36.682671906297, -77.005075577365 36.682691486308, -77.004938852324 36.682706903316, -77.004887581308 36.682712427319, -77.0047…
50816	MULTILINESTRING ((-77.308568419889 36.705933489943, -77.308904858263 36.705827239613, -77.310245374509 36.705402042533, -77.310660200541 36.705271660622, -77.311729814198 36.704934342281, -77.313293040699 36.704445448857, -77.31451700624 36.704053367439, -77.314824611237 36.703956964651))
65038	MULTILINESTRING ((-77.093740827833 37.037661829187, -77.093614636789 37.037570967172, -77.093570850774 37.037535809166, -77.093527585759 37.03750021116, -77.093484908744 37.037464183154, -77.093442752729 37.037427754148, -77.093401192714 37.037390886142, -77.093360215699 37.037353617135, -77.093319806685 37.037315938129, -77.09327997567 37.037277858122, -77.093240740656 37.037239401115, -77.09320…
48738	MULTILINESTRING ((-76.974132799078 36.686862270265, -76.974055588053 36.68682556626, -76.973586012896 36.686600382228, -76.9729947877 36.686319359189, -76.971917224341 36.685799188116, -76.971366549157 36.685537224079, -76.970724725944 36.685228751036, -76.969707889605 36.684742992968, -76.969130223413 36.68446692693, -76.968677622262 36.684247445899, -76.968106556072 36.683977611862))
43664	MULTILINESTRING ((-75.543882987158 37.939808258808, -75.543880554162 37.939884232824, -75.543836636151 37.939944595838, -75.543727721124 37.940064516866, -75.543654763106 37.940154749888, -75.543596304092 37.940229536905, -75.543537862078 37.940303640923, -75.543482837065 37.94037920494, -75.543424370051 37.940453995958, -75.543369325038 37.940530247975, -75.543314288025 37.940605799993, -75.5432…
43941	MULTILINESTRING ((-75.630077857644 37.749974852313, -75.630012686627 37.750029993327, -75.629862256587 37.75016305236, -75.629711781548 37.750297477393, -75.629561248508 37.750433288427, -75.62948942449 37.750501607443, -75.629187828411 37.750786934513, -75.629108849391 37.750861273532, -75.628957762352 37.751011480568, -75.628731056293 37.751238860623, -75.628658917275 37.751315418642, -75.62851…
8245	MULTILINESTRING ((-77.54517144157 36.70991643918, -77.545010129533 36.710154164236, -77.544875870502 36.710336997279))
50682	MULTILINESTRING ((-76.950890898703 36.682518018148, -76.950482927581 36.682577636175, -76.95048194258 36.682577777175, -76.950308034528 36.682603191186, -76.949863568395 36.682668651215, -76.949298137226 36.682751908253, -76.949033264146 36.68279092327, -76.948493748985 36.682869546305, -76.947936423818 36.682951524342, -76.947240019609 36.683054869388, -76.946929948516 36.683098970408))
50319	MULTILINESTRING ((-76.921178706365 36.678680145361, -76.921012542319 36.678773784387))
43932	MULTILINESTRING ((-75.671443203255 37.726699060036, -75.671421963248 37.726706446039, -75.671384231237 37.726719563043, -75.671284158208 37.726754577053, -75.670178358885 37.727141437172, -75.669550889702 37.727360716239, -75.669175752592 37.72749328328, -75.66879367648 37.727626354321, -75.668422126372 37.727755557361, -75.668225808314 37.727824377382, -75.667910226222 37.727937066416, -75.66784…
43745	MULTILINESTRING ((-75.823242347021 37.534368074612, -75.82322604002 37.534438458627, -75.823209725019 37.534508837643, -75.823203477019 37.53454333065, -75.823196848019 37.534579979658, -75.823168864016 37.534687872682, -75.823157171014 37.53472538569, -75.823142059011 37.534762137698, -75.82313037001 37.534799650706, -75.823115263007 37.534836398714, -75.823100160004 37.534873154723, -75.8230816…
6848	MULTILINESTRING ((-77.427314830161 36.851603295246, -77.426942090061 36.851871776315, -77.426430806924 36.852238232411, -77.426119788841 36.852457267468, -77.425204241596 36.85312136364, -77.424703679462 36.853488068735, -77.424427824389 36.853684932786, -77.424312830358 36.853766968808, -77.4240964403 36.853921415848, -77.423783638216 36.854141923906, -77.423251203073 36.854518245004, -77.423087…
58877	MULTILINESTRING ((-77.532785279794 36.710279821694, -77.532358870728 36.71146995696))
65701	MULTILINESTRING ((-76.954263151928 36.946323682837, -76.953572531692 36.945895337771, -76.952782811423 36.945409360696, -76.952275126249 36.945092462647))
43173	MULTILINESTRING ((-75.705230748781 37.708536817085, -75.705179283776 37.708734105128, -75.705129840772 37.708947243174))
48968	MULTILINESTRING ((-76.954625804906 36.664266897433, -76.954389422538 36.664169047051, -76.953662067881 36.663886807966, -76.953304610334 36.663752842446, -76.953137531586 36.663690224729, -76.952887148132 36.663596391738, -76.952724297783 36.663540370202, -76.952478142727 36.663453062974, -76.95229799279 36.663389240804, -76.952284539993 36.663384466191, -76.951600421146 36.663156353121, -76.9509…
44176	MULTILINESTRING ((-75.712833718715 37.700605577168, -75.712720967683 37.700662000183, -75.712558980637 37.700740622205, -75.712474586613 37.700778483216, -75.71239364259 37.700816423227, -75.712309243565 37.700854280237, -75.712228349542 37.700890849248, -75.712144000518 37.700927332258, -75.711975368469 37.700998925279, -75.711891089445 37.701033351289, -75.711680202384 37.701125252316, -75.7115…
58860	MULTILINESTRING ((-77.528234352027 36.721804101289, -77.527930638961 36.722302932406, -77.527781454928 36.722546347462, -77.527678282906 36.722711176501, -77.527642039898 36.722770673515, -77.52760646789 36.722830448528, -77.527571614883 36.722890471542, -77.527537465875 36.722950784556, -77.527504039868 36.72301132457, -77.527471289862 36.723072141584, -77.527439254855 36.723133182598, -77.52740…
8509	MULTILINESTRING ((-77.550382454669 36.700772817064, -77.550330483659 36.700876151088, -77.550169311625 36.701168114155, -77.549944889578 36.701564437247, -77.549691263525 36.702017683351, -77.549591116503 36.702180129389))
59111	MULTILINESTRING ((-77.534206358014 36.706314477806, -77.534025328986 36.706817676918, -77.533860077961 36.707287880024, -77.533811896953 36.707420124053, -77.533771565947 36.707530818078, -77.533642665927 36.707887126158))
48736	MULTILINESTRING ((-76.918860764722 36.679998033721, -76.918838053716 36.680011367725, -76.918808104708 36.68002973173, -76.9187785897 36.680048529735, -76.918749538692 36.68006783174, -76.918723152685 36.680086043745))
51228	MULTILINESTRING ((-77.388907573338 36.685407231496, -77.388138618106 36.68549148254, -77.386782692698 36.685626250617, -77.386082588487 36.685691710655, -77.385245627235 36.685786764704, -77.384490763008 36.685864728747, -77.384214113925 36.685891616763, -77.383886209826 36.685926270782, -77.383561718728 36.6859595678, -77.383233831629 36.685992152818, -77.382905943531 36.686024737837, -77.382578…
65170	MULTILINESTRING ((-76.893094493948 36.906584708583, -76.892646184794 36.906290726536, -76.89216713863 36.905975136486, -76.892099692607 36.905929575479, -76.891772442494 36.905714951445, -76.890571449082 36.90492591832, -76.889036542555 36.90391596716, -76.887771443121 36.90308825003, -76.885339088286 36.901499366779, -76.88526179026 36.901448748771, -76.884769554091 36.90112639572))
43742	MULTILINESTRING ((-75.870176958446 37.457524683895, -75.87014958644 37.457566237905, -75.869953595395 37.457862913974, -75.869938513392 37.457885750979, -75.86971401534 37.458219267056))
60478	MULTILINESTRING ((-77.533509319906 36.708255720241, -77.533259255867 36.708953453397))
43751	MULTILINESTRING ((-75.675561698986 37.716577290782, -75.675434969953 37.716710627814))
49153	MULTILINESTRING ((-77.014338724239 36.683217219098, -77.01374020805 36.683118267098, -77.013322161918 36.683044291097, -77.012706961723 36.682936228095, -77.012470631648 36.682895339095))
50771	MULTILINESTRING ((-77.194754035836 36.705267046494, -77.194484598753 36.705263364503, -77.19392181658 36.705257091521, -77.193260015377 36.705255899544, -77.192789105233 36.705263699562, -77.192239542065 36.705282290585, -77.191570376861 36.705312591615, -77.190798672626 36.705354110651, -77.190597153565 36.705368340661, -77.190310242478 36.705388482675, -77.189316064177 36.705472141727, -77.1884…
64543	MULTILINESTRING ((-76.835276640106 36.868681104583, -76.835272213105 36.868678236583, -76.83511099105 36.868573786566, -76.835041268026 36.86853137156))
49287	MULTILINESTRING ((-76.91271327362 36.648435144097, -76.912635565839 36.648397970881, -76.91309799644 36.648619186975, -76.91327686119 36.648706079047, -76.913344366425 36.648738582167, -76.913688621194 36.64890463433, -76.914164500207 36.64913496007, -76.914518939977 36.649303883006, -76.914610043534 36.649349072406, -76.914741667777 36.649412652837, -76.915106204821 36.64958721986, -76.915342451…
49461	MULTILINESTRING ((-77.543814063813 36.702576539702, -77.544203486833 36.702458259637))
51305	MULTILINESTRING ((-77.533594074721 36.704391322421, -77.533477090684 36.704370389421, -77.533406011662 36.70435686742, -77.533264357617 36.704328204419, -77.533123387572 36.704297344418, -77.532983198527 36.704264358415, -77.53277166546 36.704210368412, -77.532560389392 36.704155832407, -77.532349287324 36.704100749403, -77.532279920302 36.704077900401, -77.532210869279 36.704054447398, -77.53214…
50626	MULTILINESTRING ((-76.909428045145 36.646554326806, -76.909168814514 36.646430105051, -76.90857523339 36.646124681801, -76.90822121032 36.645937198121, -76.907988573856 36.645813853439, -76.90789754048 36.645765913382, -76.907145846216 36.645360132084, -76.906613340005 36.645068577847, -76.906337015943 36.644915794167, -76.905518412981 36.64445002599, -76.9045176687 36.643892493789, -76.903497041…
52373	MULTILINESTRING ((-77.027312511535 36.688992308873, -77.027262508517 36.688953850866, -77.027202030496 36.688907077858, -77.027074217452 36.688814138843, -77.026946368408 36.688723255828, -77.026882439386 36.688677818821, -77.026795011355 36.68861354181, -77.026731115333 36.688566722803, -77.026677245315 36.688530338797, -77.026626768297 36.688494683791, -77.026572881279 36.688459660785, -77.0265…
49955	MULTILINESTRING ((-76.922154126727 36.679856137577, -76.921774636588 36.679422856498, -76.921635556537 36.679273382471, -76.921438469465 36.679061522433, -76.921250211396 36.678848181395, -76.921240471392 36.678836099392, -76.921231384389 36.67882369839, -76.921223017385 36.678810974388, -76.921215383382 36.678797965385, -76.921208456379 36.678784683382, -76.921202291377 36.67877116838, -76.92117…
49482	MULTILINESTRING ((-77.288711373698 36.705686535299, -77.288262089557 36.705630806303, -77.286430391982 36.705402416319, -77.285967366837 36.705344056322, -77.285504367692 36.705285014326, -77.285153655582 36.70524361133, -77.284816577476 36.705203036333, -77.284455666363 36.705158778336, -77.284104987253 36.705115310339, -77.283941544202 36.705097137341, -77.28377469115 36.705077548343, -77.28344…
50796	MULTILINESTRING ((-77.543709484704 36.702367406657, -77.544186945803 36.702221681598))
8150	MULTILINESTRING ((-77.528320557221 36.72489528294, -77.528301660216 36.724913496944, -77.527973627134 36.725242945025, -77.527621235045 36.725591923111, -77.527520683019 36.725691499136, -77.527024807896 36.726212424264, -77.526367480733 36.726928081438, -77.526206698694 36.727106764481, -77.525984076639 36.727360589543, -77.525716273574 36.727665947617, -77.525292537472 36.72817892274, -77.52515…
50768	MULTILINESTRING ((-77.014525852287 36.683028150051, -77.014302043216 36.682990103051, -77.013938372101 36.68292575105, -77.013404710932 36.682833826049, -77.01320756987 36.682799735049, -77.012840438753 36.682738081048, -77.012541329659 36.682686210048, -77.012523681653 36.682683190048))
43737	MULTILINESTRING ((-75.931980121697 37.366020917566, -75.931971901695 37.366021467566, -75.931944294686 37.366023607568, -75.931916711678 37.366025071569, -75.93185815766 37.366025866571, -75.93182720265 37.366025191572, -75.931799686641 37.366024591573, -75.931758382629 37.366024376574, -75.931734305621 37.366023851575, -75.931717112616 37.366023482575, -75.931672411602 37.366021827577, -75.93163…
43620	MULTILINESTRING ((-75.546035758655 37.936623785072, -75.545993958648 37.936731057096, -75.545952162641 37.936838330119, -75.545910366633 37.936945598143, -75.545885161629 37.937010282157))
7357	MULTILINESTRING ((-77.556334645418 36.662595419782, -77.556265719419 36.663006909871))
58794	MULTILINESTRING ((-77.45301051471 36.82718826619, -77.452922155688 36.827294657216, -77.452843396669 36.827389492238, -77.452660460625 36.82760131029, -77.452392790559 36.827906208363, -77.452182742508 36.828149837422, -77.451951439452 36.828418116487, -77.451619418371 36.828796981578, -77.451470105334 36.82896731862, -77.451274900287 36.829192187674, -77.450973387214 36.829546217759, -77.4506760…
44198	MULTILINESTRING ((-75.585966700792 37.821292105698, -75.585910446779 37.82139214972, -75.585736232733 37.821531928755, -75.58553926168 37.821698139797, -75.585345802629 37.821863056838, -75.585145106576 37.822036032881, -75.585059201553 37.822107430899, -75.585042778549 37.822121250902, -75.584955346526 37.82219486292, -75.584675106452 37.822453818984, -75.584137729315 37.823000452116, -75.583971…
65034	MULTILINESTRING ((-76.982471411935 36.970726175997, -76.982452777929 36.970706293993, -76.982393040907 36.970639707981, -76.982210526836 36.970380238933, -76.98195951074 36.970028628868, -76.981951120737 36.970016448865))
43182	MULTILINESTRING ((-75.717487865601 37.690266026849, -75.717324757553 37.690324679866), (-75.717324757553 37.690324828866, -75.717214551521 37.690364030878))
50190	MULTILINESTRING ((-76.91306185219 36.648342506195, -76.912873922044 36.648248057113, -76.91251957658 36.648074998114, -76.912273204402 36.647956288139, -76.912043700857 36.647845350172, -76.911797290299 36.647728018059, -76.911075098324 36.647376909253, -76.910599280719 36.647145200909, -76.909428046242 36.646554326806))
43847	MULTILINESTRING ((-75.974285036449 37.26600445908, -75.974295418458 37.266106986102, -75.974323782482 37.26638718916, -75.974347397501 37.266606116205, -75.974367084519 37.266839397253, -75.974401056547 37.26715952232, -75.974434663575 37.267490625388, -75.974465088602 37.267814110455, -75.974464927602 37.267818910456, -75.974488144622 37.268049514504, -75.974511179642 37.268285609553, -75.974554…
43970	MULTILINESTRING ((-75.540129611325 37.945948796213, -75.540118182322 37.945974611219, -75.540047356307 37.946098543247, -75.539929235283 37.946321868298))
49957	MULTILINESTRING ((-76.918481818621 36.680290525796, -76.918420682606 36.680359302813))
65030	MULTILINESTRING ((-76.996379797602 36.977812387003, -76.99592596345 36.977584964971, -76.994840286087 36.977055445898, -76.993802541739 36.976543566826, -76.993430077615 36.9763592108, -76.993082758498 36.976187309776, -76.993022793478 36.976157633772, -76.992742680385 36.976018979753, -76.992435821282 36.975870697732, -76.992300303237 36.975805212723, -76.991817037075 36.975571695691, -76.990931…
43830	MULTILINESTRING ((-75.946071263358 37.334201193395, -75.945965252338 37.334433641447, -75.945887602322 37.334592689484))
8105	MULTILINESTRING ((-77.550318883676 36.701261845169, -77.550221729656 36.70143634721, -77.549834274575 36.702122970368, -77.549815140571 36.702158058377, -77.549796690567 36.702193395385, -77.549776700563 36.702233366394))
49938	MULTILINESTRING ((-76.91906961478 36.679879405689, -76.918868462724 36.67999351272, -76.918860764722 36.679998033721))
65176	MULTILINESTRING ((-77.026982171841 36.992869810104, -77.026308132615 36.992530774056, -77.025401701312 36.992091529995, -77.02470981908 36.991747160947, -77.023546802691 36.991180463868, -77.022704382409 36.99076362181, -77.021351953957 36.990104093718, -77.020548318688 36.989704977662, -77.019411233308 36.989145736584, -77.018482333997 36.98868651552, -77.017944969817 36.988421894483, -77.015599…
43602	MULTILINESTRING ((-75.831898681001 37.521248222567, -75.831888949007 37.521425212604, -75.83188685301 37.521484294616))
58992	MULTILINESTRING ((-77.392763982733 36.946053512359, -77.392766177741 36.946186764387, -77.392768121748 36.946304666412, -77.392772656765 36.94658158947, -77.392780733809 36.947340197629, -77.39278697383 36.947681160701, -77.392791351844 36.947921132751, -77.392801778887 36.9486305629, -77.392806032908 36.948995462977, -77.392816712937 36.949468447076, -77.392821226952 36.949707819126, -77.3928293…
43460	MULTILINESTRING ((-75.717214551521 37.690364030878, -75.717116497492 37.690397447889, -75.716822002406 37.690507318922, -75.716583126338 37.690608868951, -75.716319279262 37.690731127986, -75.716199362228 37.690794946003))
50786	MULTILINESTRING ((-77.246340589489 36.701884442976, -77.2460532384 36.701866002982, -77.245402366198 36.701824702996, -77.244969453064 36.701805653007, -77.244202519827 36.701769277026, -77.243752541688 36.701750732038, -77.243275063541 36.701744918054, -77.242647342348 36.701747806076, -77.241719333064 36.701756388111, -77.239941893519 36.701766824175, -77.23935850034 36.701770854196, -77.239242…
43174	MULTILINESTRING ((-75.688974698179 37.716919805393, -75.688860665143 37.716917107396, -75.688712159096 37.7169115334))
43912	MULTILINESTRING ((-75.722443635808 37.684119837395, -75.722412417816 37.684445370464, -75.722373232826 37.684849708549, -75.722368561827 37.684905370561))
6950	MULTILINESTRING ((-77.56431265765 36.603346720961, -77.564308438665 36.603644757024))
58947	MULTILINESTRING ((-77.552428464474 36.667263638907, -77.552338566468 36.667655815993, -77.552310226466 36.66777949102, -77.552160086452 36.668371627151, -77.552011828442 36.669011907291, -77.551933768435 36.669330852362, -77.551899234432 36.669471923393, -77.55175125842 36.670087181528, -77.551704650416 36.67027838057, -77.551641876411 36.670535876627, -77.55162929241 36.670590627639, -77.5515760…
65172	MULTILINESTRING ((-76.894333109373 36.907395416711, -76.893658325142 36.906954227641, -76.893192734982 36.906649130593, -76.893094493948 36.906584708583))
51569	MULTILINESTRING ((-77.002005365452 36.683253551533, -77.001861175409 36.683295973547, -77.001782258386 36.683319687555, -77.001706760365 36.683343442563, -77.00155231732 36.683392971579, -77.001476781298 36.683418100587, -77.001325664254 36.683471110603, -77.001250121232 36.683497612611, -77.001037090171 36.683577294636, -77.00089276313 36.683632447652, -77.000890512129 36.683633316653, -77.00058…
58878	MULTILINESTRING ((-77.531961955668 36.712595742212, -77.531828304648 36.712991220301))
43390	MULTILINESTRING ((-75.96966457809 37.173673689777, -75.969620688102 37.174163870882, -75.969585467109 37.174497629954, -75.969525726125 37.175153691094, -75.969486777137 37.175598654189, -75.969427019148 37.176152366308, -75.969371328154 37.176584601401, -75.969321492157 37.176944834479, -75.969292130158 37.177117686517, -75.969278712158 37.177196685534, -75.969278542158 37.177197811534, -75.9692…
52799	MULTILINESTRING ((-76.923690948153 36.678974376337, -76.922963228951 36.67939053545, -76.922331812776 36.679751285549, -76.922154126727 36.679856137577))
58765	MULTILINESTRING ((-77.553476618557 36.66286667794, -77.553400365551 36.663187318011))
7390	MULTILINESTRING ((-77.530119775696 36.723480188577, -77.529872390632 36.723704695633, -77.52951367654 36.724036336716, -77.529063955425 36.724458330821, -77.528993939408 36.724527299838, -77.528640736318 36.724875217924, -77.528509679285 36.725006720956))
6818	MULTILINESTRING ((-77.392867033753 36.982176305953, -77.392874448801 36.983016425129, -77.392874734803 36.983041198135, -77.392875160847 36.983841399303, -77.392868937875 36.984384353417, -77.392867998898 36.984807071506, -77.392867700905 36.984937085533, -77.392857930933 36.985495217651, -77.39284141697 36.986273148815, -77.39282627299 36.986716365909, -77.392809453021 36.987365715046, -77.39280…
48754	MULTILINESTRING ((-77.543542376638 36.701971039558, -77.543538924637 36.701960565556, -77.54352603963 36.701919233548, -77.543502284619 36.701836166531, -77.543490661612 36.701770206518, -77.543471623593 36.70154075247, -77.543469840591 36.701503330462, -77.543471056586 36.701406625442, -77.543486407582 36.701254520409, -77.543491265582 36.701221132402, -77.543496835582 36.701187839394, -77.54350…
43176	MULTILINESTRING ((-75.718884792008 37.689769887697, -75.718423323873 37.689933520747, -75.718202583809 37.690012143771, -75.717925773728 37.690111442801, -75.717487865601 37.690266026849))
50701	MULTILINESTRING ((-77.543427339643 36.702704004717, -77.543152656564 36.702794539746, -77.542574047396 36.702978849806, -77.542220604294 36.703088497841, -77.54161819012 36.703280015903, -77.541320301034 36.703374183933, -77.54096013393 36.703491134971, -77.539998061652 36.70379949207, -77.538907196336 36.704145690182, -77.538860464323 36.704160185186))
59189	MULTILINESTRING ((-77.55415410161 36.660016269313, -77.553974297595 36.660770172479, -77.553939291593 36.660922775513, -77.553789122583 36.661577375656, -77.553605167567 36.662329433822, -77.553576902565 36.662444977847, -77.553476618557 36.66286667794))
59154	MULTILINESTRING ((-77.523258044875 36.728667076915, -77.523017705812 36.728858991964, -77.522729060736 36.729089455023, -77.522283431619 36.729442546113, -77.52171844847 36.729890227228, -77.520903574255 36.730538360393, -77.520072442037 36.731213054565, -77.520034120027 36.731243556573))
43397	MULTILINESTRING ((-76.057366930703 37.050527239777, -76.057362263702 37.050531619778, -76.05724206067 37.050643419806, -76.057121249639 37.050755185834, -76.056998795607 37.050866777862, -76.056874305574 37.050978246889, -76.056762261545 37.051076841914, -76.056648265515 37.051175466939, -76.056533060485 37.051273172963, -76.056416660454 37.051369934988, -76.056298890422 37.051465874012, -76.0561…
58876	MULTILINESTRING ((-77.533642665927 36.707887126158, -77.533509319906 36.708255720241))
59772	MULTILINESTRING ((-77.392763982733 36.946053512359, -77.392766177741 36.946186764387, -77.392768121748 36.946304666412, -77.392772656765 36.94658158947, -77.392780733809 36.947340197629, -77.39278697383 36.947681160701, -77.392791351844 36.947921132751, -77.392801778887 36.9486305629, -77.392806032908 36.948995462977, -77.392816712937 36.949468447076, -77.392821226952 36.949707819126, -77.3928293…
51236	MULTILINESTRING ((-76.913061853286 36.648342504875, -76.912873926431 36.648248056673, -76.913427206183 36.648526125672, -76.913707210355 36.648667269542, -76.914179290828 36.648916082186, -76.914607359115 36.649150571055, -76.914644458483 36.649169609696, -76.915113117638 36.649419743915, -76.915463793958 36.649605104116, -76.915828138005 36.649789960635, -76.916101325859 36.649931000135, -76.916…
8059	MULTILINESTRING ((-77.48182507715 36.764953872041, -77.481197719964 36.765075701088, -77.480589458784 36.765199500136, -77.480083326635 36.765300905175, -77.479713320525 36.765375030204, -77.479385349428 36.76544177223, -77.478909469287 36.765531538265, -77.478552550182 36.765598161292, -77.47820514908 36.765679063321, -77.477924369996 36.765731410342, -77.477705446931 36.765770140358))
59008	MULTILINESTRING ((-77.399721656541 36.903630429183, -77.399682385541 36.903859559233, -77.399612505543 36.904276906323, -77.399511953542 36.904830441443, -77.399464939542 36.905097619501, -77.399435755542 36.905263412537, -77.399399111543 36.905471577582, -77.399290274547 36.906166657732, -77.399204617549 36.906685579845, -77.399100175551 36.907298950978, -77.399020510549 36.907716037068, -77.398…
49882	MULTILINESTRING ((-77.041071029184 36.696868094065, -77.041034898169 36.696795542051, -77.040998390152 36.696698084031, -77.040961886136 36.696600631012, -77.040925382119 36.696503172992, -77.040888875103 36.696405719973, -77.040848386084 36.696284762949, -77.040807898065 36.696163806925, -77.040767409046 36.6960428549, -77.040726917027 36.695921898876, -77.040686429008 36.695800942852, -77.04063…
43816	MULTILINESTRING ((-75.830071540023 37.532150897913, -75.83005386702 37.532203526925, -75.830026888016 37.532283291943, -75.829996459011 37.53236296496, -75.829966025006 37.532442633978, -75.829935182001 37.532533988998, -75.829900862996 37.532625939019, -75.82986655299 37.532717897039, -75.829828807983 37.532809082059, -75.82980699298 37.532877422074))
43317	MULTILINESTRING ((-75.763858858082 37.617726359096, -75.763537579005 37.618147488196, -75.762937861867 37.619040343403, -75.762354295733 37.619921194607))
51176	MULTILINESTRING ((-77.200939766765 36.705819890395, -77.200643346673 36.705798063401, -77.200049389488 36.705755377413, -77.199999363472 36.705751781414, -77.199440590299 36.705710565424, -77.198694367067 36.70565902444, -77.197938013832 36.705601174454, -77.197229327611 36.705548673467, -77.196690912444 36.705514528479, -77.196213724296 36.70548999549, -77.195555822093 36.705460704507, -77.19474…
59162	MULTILINESTRING ((-77.536763627409 36.699167375205, -77.536517366371 36.699855144359, -77.536257003331 36.700589711523, -77.536010216292 36.701274865677, -77.535787425258 36.701900116817, -77.535600644229 36.702420652933, -77.535300376182 36.703244352118, -77.535282319179 36.70329619913))
59065	MULTILINESTRING ((-77.394739659156 36.942702581584, -77.394954843236 36.942953000629, -77.394968490241 36.942967929632, -77.394981544246 36.942983189635, -77.39499404525 36.942998772638, -77.395029609264 36.943050143647))
44221	MULTILINESTRING ((-75.862422549656 37.46896577356, -75.862375205645 37.469038598577, -75.861956496549 37.469674247725, -75.861330377406 37.470621233945, -75.860814988288 37.471396712125, -75.859910966081 37.472758752442, -75.859608856012 37.473214287548, -75.859266796933 37.473727308667, -75.858629570787 37.474693957892, -75.858192887687 37.475349112044))
43369	MULTILINESTRING ((-75.854266145801 37.481528511475, -75.853716686675 37.482348731665, -75.853596314648 37.482536306709, -75.853341545589 37.482918010798, -75.853079349529 37.48331465689, -75.852886296485 37.483607761958, -75.852635086428 37.483986110046, -75.852376494368 37.484378030137, -75.852241858338 37.484579024183, -75.852055934295 37.48486541825, -75.852008113284 37.484937515267, -75.85199…
43876	MULTILINESTRING ((-76.057044286579 37.050075858693, -76.056970997559 37.050127464706, -76.056834681522 37.050222617731, -76.056697658485 37.050318204756, -76.056559853447 37.050413543781, -76.056421518409 37.050508593806, -76.056282450371 37.05060384183, -76.056143019333 37.050699263855, -76.056003074295 37.05079516888, -76.055864702257 37.050890657905, -76.05572783222 37.05098598393, -76.0555944…
43502	MULTILINESTRING ((-75.614240498679 37.76772393356, -75.614197382673 37.767869994592, -75.614193695673 37.767882072594, -75.614162239668 37.767973547614, -75.614104211658 37.768132182649, -75.614081432654 37.768184513661, -75.614007854642 37.768387418706, -75.613961768634 37.76849328773))
58880	MULTILINESTRING ((-77.542619318508 36.686390049297, -77.54247291448 36.686687426365, -77.542440031473 36.68675039538, -77.542407884466 36.686813575394, -77.54237646246 36.686877020409, -77.542345751454 36.686940684423, -77.542315789449 36.687004580438, -77.542262838439 36.687122284465, -77.542203266428 36.687262291496, -77.542177011424 36.687327225511, -77.542113736414 36.687504294551, -77.542102…
43377	MULTILINESTRING ((-75.86971401534 37.458219267056, -75.869567704306 37.458436629107, -75.869178151217 37.459030366245, -75.868596061084 37.459906248449, -75.867886361922 37.460981232698, -75.867697230878 37.461264142764, -75.867238869773 37.461951816924, -75.866693337647 37.462766686114, -75.865794073442 37.464134859432, -75.865153525295 37.465102840657, -75.864836974223 37.465578666767, -75.8643…
