# Supplementary material for: Estimating the Health Effects of Adding Bicycle and Pedestrian Paths at the Census Tract Level: Multiple Model Comparison
Source: JMIR Public Health Surveill. 2022 Aug 24;8(8):e37379. doi: 10.2196/37379 (PMC9453587; doi:10.2196/37379)
Supplement: Multimedia Appendix 3 [file publichealth_v8i8e37379_app3.zip › appendix_3/paths/norfolk/2014/2014_paths.csv]

objectid	lat_lon
43484	MULTILINESTRING ((-75.697522041315 37.707300387091, -75.697513750313 37.707307523093, -75.697299304256 37.707493418139, -75.697195537229 37.707586444162, -75.697113169207 37.707662116181, -75.696876359146 37.707891437237, -75.696797397126 37.707968566256, -75.696718402106 37.708046382275, -75.696567331067 37.708202166312, -75.696491767048 37.708280747331, -75.696340592009 37.70843928237, -75.6962…
7248	MULTILINESTRING ((-77.564308438665 36.603644757024, -77.564299458696 36.604279195159, -77.564270030738 36.60522381036, -77.564260239754 36.605579351436, -77.564243721782 36.606179932563, -77.564221692822 36.607049085748, -77.564204292842 36.607517956848))
49460	MULTILINESTRING ((-77.544203486559 36.702458259637, -77.544303289256 36.702427947592, -77.544687111787 36.702305716585, -77.544798642366 36.702274488592, -77.544910462442 36.702244001516, -77.545140154598 36.70218472756, -77.545561556798 36.702100762555, -77.545905115242 36.7020507285, -77.546231993664 36.702027382517, -77.546472147157 36.702017373435), (-77.54668865408 36.702016165434, -77.54647…
43865	MULTILINESTRING ((-75.831575783056 37.52412513718, -75.831559253071 37.524493617258, -75.83155150708 37.524711869304, -75.831547634085 37.524820991327, -75.83154376109 37.52493011335, -75.831505068105 37.525436845458, -75.83149250211 37.525596606492, -75.831486221112 37.525676142508, -75.831482534111 37.52568292851, -75.831451219123 37.526079231594, -75.831437225124 37.526181952616, -75.831421911…
51225	MULTILINESTRING ((-77.481736064537 36.680603683218, -77.481521204469 36.680569169218, -77.48019064005 36.68035846022, -77.480088548017 36.680342463221, -77.478703616581 36.680117532222, -77.478043397373 36.680016326223, -77.477975309352 36.680007492224, -77.477886798324 36.679996415225, -77.477805072298 36.679987469226, -77.477726752274 36.679979230227, -77.477648423249 36.679971679228, -77.47757…
43393	MULTILINESTRING ((-75.968238845375 37.187321057705, -75.968136682402 37.188422002941, -75.968068611418 37.18912048109, -75.968039576428 37.189474288166, -75.968029563429 37.189568178186, -75.968022173433 37.189686164211, -75.967986224441 37.190041200287, -75.967941676455 37.190550596396, -75.967914474462 37.19084949446, -75.967877470477 37.191338450565, -75.967836166486 37.191751072653, -75.96775…
48885	MULTILINESTRING ((-77.46740722818 36.68125734486, -77.467109993091 36.681297985879, -77.466734105979 36.681353043904, -77.466078045783 36.681448883947, -77.465070088482 36.681590376013, -77.462035957575 36.68201676421, -77.460993856263 36.682159973277, -77.460870856226 36.682177422285, -77.459774006899 36.682334564356, -77.459124768705 36.682428363399, -77.459001760668 36.682445126407, -77.458742…
43343	MULTILINESTRING ((-75.765814727543 37.615020852463, -75.765477426465 37.615512750578, -75.765290716423 37.615802429645, -75.765195662401 37.615946540678, -75.765093463377 37.616097359713))
43347	MULTILINESTRING ((-75.794587757127 37.571493791369, -75.794503730108 37.571622916399, -75.794313729065 37.571914623466, -75.793722573929 37.572801631672, -75.793521716883 37.573106827743, -75.793262391824 37.573502041835, -75.792802393719 37.574196960996, -75.792338975613 37.574891110157, -75.791951789524 37.575481227294, -75.791623367449 37.575973075408, -75.791422600403 37.576275528478, -75.791…
58866	MULTILINESTRING ((-77.539622385935 36.692745769747, -77.539520388914 36.692927981789, -77.5394500299 36.693057325819, -77.539417899893 36.693116394832))
43624	MULTILINESTRING ((-75.762354295733 37.619921194607, -75.760661193345 37.622471223198, -75.759999448194 37.623479531432))
51560	MULTILINESTRING ((-77.146527345162 36.707762285705, -77.144777986629 36.707846550783, -77.144460451532 36.707860743797, -77.144142924436 36.707874919812, -77.143825402339 36.707888412825, -77.143641083283 36.707893833833, -77.143453339225 36.707899899841, -77.143268979169 36.707907384849, -77.143084611113 36.707915552857, -77.142732923006 36.707932078873, -77.142377828898 36.707947885888, -77.142…
43614	MULTILINESTRING ((-75.718934554371 37.696154608028, -75.71876974533 37.696348067075, -75.718654304301 37.696477245106, -75.718556830277 37.696588296132, -75.718397377237 37.696758398173))
58867	MULTILINESTRING ((-77.538059934613 36.695618170409, -77.538033130608 36.695677589422, -77.538006226603 36.695739110436, -77.537973910597 36.695816003454, -77.537954760594 36.695862789464, -77.53793019859 36.695924939478, -77.537906422586 36.695987287492, -77.537883424582 36.696049834506, -77.537863447579 36.696100294518, -77.537762000563 36.696380891581, -77.537540396529 36.697000498719, -77.5372…
43650	MULTILINESTRING ((-75.568039589476 37.844568167162, -75.567798016421 37.844938785247, -75.567564020368 37.84529852433))
43928	MULTILINESTRING ((-75.5618966781 37.854432610427, -75.561701750051 37.854634084476, -75.561598570027 37.854790890512, -75.561484379001 37.854963225552, -75.561381918976 37.855101498584, -75.561319789962 37.855183758603, -75.561129822916 37.855432535662, -75.560845191847 37.855797783747, -75.560710092815 37.855973035789, -75.560622209794 37.856093131817, -75.560530946772 37.856211083844, -75.56043…
48693	MULTILINESTRING ((-77.04065305707 36.697139654137, -77.040678306074 36.697068542121, -77.040696293077 36.69702000511, -77.040700174077 36.696995331105, -77.040707461077 36.696971386099, -77.040711342077 36.696946712094, -77.040715236077 36.696922039089, -77.040723106077 36.696867200077))
59123	MULTILINESTRING ((-77.537130284465 36.698145597976, -77.536985798443 36.698546982066))
43159	MULTILINESTRING ((-75.946071958369 37.35301317035, -75.946044992365 37.353097759368, -75.946033303364 37.353138033377, -75.946021634362 37.353177619386, -75.946009916361 37.353218583395, -75.945925323354 37.353582172474, -75.945848807348 37.353910217546, -75.94575619034 37.354307289632, -75.945671882333 37.35466195271, -75.945555536324 37.35516590782, -75.945421769314 37.355745249946, -75.9454179…
44461	MULTILINESTRING ((-75.974433811494 37.265976045069, -75.9744409285 37.266053273085, -75.974443899503 37.266085473092, -75.974457185513 37.266201836116, -75.974477109532 37.266428240163, -75.974490751542 37.266534321185, -75.974513898561 37.266766973233, -75.974520369569 37.266881822257, -75.974533937579 37.266989951279, -75.974543818589 37.267105561303, -75.9745606096 37.267219938327, -75.9745671…
49939	MULTILINESTRING ((-76.921012542319 36.678773784387, -76.920932904297 36.678818662399, -76.920600704205 36.679010456451))
43764	MULTILINESTRING ((-75.688712159096 37.7169115334, -75.688567199051 37.716903295404, -75.688422318005 37.716892996406, -75.687300207653 37.716841017434, -75.686237041319 37.716784937459, -75.685684768146 37.716755373472, -75.684738886849 37.716707544494, -75.682740142221 37.716605903542, -75.681764786915 37.716556026565, -75.680893320641 37.716511263585, -75.680624073557 37.716497315592, -75.68014…
43766	MULTILINESTRING ((-75.689578110364 37.716877074363, -75.689484111336 37.71689339337, -75.689449296325 37.716899443372, -75.689411079314 37.716904027375, -75.689376351303 37.716908016377, -75.689338159291 37.716911922379, -75.68929998828 37.716915137381, -75.689265309269 37.716917757383, -75.689227187257 37.716919598384, -75.689189099245 37.716920757386, -75.689151035234 37.716921237387, -75.68907…
43387	MULTILINESTRING ((-75.966860769297 37.212640665091, -75.966883405306 37.212677849098, -75.966897213312 37.212699337102, -75.966938905328 37.212764218114, -75.966955192335 37.212790671119, -75.967037116366 37.212908507142, -75.967138674405 37.213055627169, -75.967335257482 37.213340088222, -75.967368161494 37.21338338223, -75.96759117658 37.213698637289, -75.967919337706 37.214156961375, -75.96827…
43617	MULTILINESTRING ((-75.722376333957 37.687240323049, -75.722367568959 37.687336735069, -75.722338860967 37.687645154135, -75.722300746976 37.688033524217, -75.722299985977 37.688041254219, -75.722276408984 37.688304464274, -75.722254631988 37.68851894732, -75.722238758992 37.688667626351))
65877	MULTILINESTRING ((-76.951991820152 36.94491562162, -76.951593577016 36.94466343058, -76.951346889932 36.944509777557, -76.9512522669 36.944450855547, -76.95052231265 36.943997600477, -76.949606467338 36.94342995639, -76.949271641224 36.94323599236, -76.948994499129 36.943065461334, -76.947463639607 36.942116783187, -76.946730297357 36.941664153117, -76.946179526168 36.941320363064, -76.9460510851…
43767	MULTILINESTRING ((-75.704613817614 37.708992871201, -75.70460039261 37.708995055202, -75.704529342588 37.709006612207, -75.704470117571 37.709018264211, -75.704410661553 37.709036102217, -75.704351185535 37.709054623223, -75.704295138519 37.709073910229, -75.704235599502 37.709093804235, -75.704179499485 37.709114464241, -75.704158433479 37.709122893244, -75.703119497178 37.709532544365, -75.7026…
7585	MULTILINESTRING ((-77.48048797878 36.765678831241, -77.479977903628 36.765767364277, -77.479533408496 36.76584451331, -77.478734080259 36.765994479369, -77.478561233208 36.766026192382))
43648	MULTILINESTRING ((-75.567564020368 37.84529852433, -75.567279260303 37.845736305431, -75.567120613267 37.845980986488, -75.566817097197 37.846439562594, -75.56630173808 37.847229973776, -75.565621784924 37.848262468014, -75.565156178818 37.848972812178, -75.564915287763 37.849337328262, -75.56472707172 37.849624284329, -75.564600988692 37.849826788375, -75.564481476665 37.850019900419, -75.564053…
43324	MULTILINESTRING ((-75.549092501196 37.892607332813, -75.548918514164 37.893001816901, -75.548842945156 37.893285752963, -75.548826188157 37.893399110987))
8547	MULTILINESTRING ((-77.392107612545 36.946296796434, -77.392120005591 36.947061896594, -77.392128637623 36.947594833706, -77.392136730653 36.948094580811, -77.392138658666 36.948318733858, -77.392146640704 36.948973288995, -77.392152888729 36.949388170083, -77.39215915776 36.949923800195, -77.392170586807 36.95070822436, -77.392179912835 36.951158930454, -77.392183905854 36.951494270525, -77.39218…
43371	MULTILINESTRING ((-75.968777841566 37.300047256434, -75.968709877553 37.300196651468, -75.96869506855 37.300227937475, -75.968665003545 37.300304214492, -75.96858231353 37.300513322539, -75.968503190517 37.300719057585, -75.968427141505 37.300935166633, -75.968226892471 37.301470072752, -75.968151311459 37.301672452797, -75.967961767428 37.302195917914, -75.967822153405 37.302563834996, -75.96780…
61205	MULTILINESTRING ((-77.553204723535 36.663994234188, -77.553192939534 36.664043278199, -77.553091017513 36.664228714242, -77.55307494551 36.664275856252, -77.552969940493 36.664552207314, -77.552918441485 36.664690613346, -77.552867617477 36.664829183377, -77.55281129347 36.665020863419, -77.552632047454 36.665738792577, -77.552568263449 36.665997062634, -77.552508207443 36.666240224688, -77.55250…
43154	MULTILINESTRING ((-75.932484124849 37.365940544532, -75.932299263796 37.366011400553, -75.932198487766 37.366039434562, -75.931802657649 37.366139366597, -75.931768189638 37.366140673598, -75.931733721627 37.3661419896, -75.931702745618 37.366142001601, -75.931668319607 37.366141944602, -75.931637360597 37.366141269603, -75.931602987587 37.366139837604, -75.931568635576 37.366137719605, -75.93153…
51227	MULTILINESTRING ((-77.308568422082 36.705933488185, -77.308904851683 36.705827238734, -77.310245376702 36.705402042533, -77.310660198348 36.705271661501, -77.311729807619 36.704934342281, -77.31329303412 36.704445447978, -77.31451700624 36.704053367439), (-77.314824609044 36.70395696553, -77.31451700624 36.704053367439, -77.315158055957 36.703852464642, -77.315624267554 36.703706779982, -77.31668…
59119	MULTILINESTRING ((-77.539622385935 36.692745769747, -77.539520388914 36.692927981789, -77.5394500299 36.693057325819, -77.539417899893 36.693116394832))
43861	MULTILINESTRING ((-75.831686162927 37.521112924546, -75.831673836942 37.521460201619, -75.831671837945 37.521516543631))
8925	MULTILINESTRING ((-77.393099559495 36.939843884041, -77.393044063489 36.940035622083, -77.393001543487 36.940245371129, -77.392932326484 36.9405747572, -77.392919195483 36.940634067214))
63212	MULTILINESTRING ((-76.835276640106 36.868681104583, -76.835272213105 36.868678236583, -76.83511099105 36.868573786566, -76.835041268026 36.86853137156))
51815	MULTILINESTRING ((-77.534792468474 36.69309078399, -77.534664747431 36.693019799979, -77.534642059424 36.693007543978, -77.534621221417 36.692996284976, -77.534577278402 36.692973232973, -77.534532945387 36.692950706969, -77.534488212372 36.692928664966, -77.534443122357 36.692907114963, -77.53433277532 36.692852644956, -77.53418128227 36.692777866945, -77.533852662161 36.692619467923, -77.533669…
43827	MULTILINESTRING ((-75.91206364931 37.397414403336, -75.91206398267 37.397413901544, -75.912263743776 37.39711261679, -75.912346101041 37.396980296436, -75.912348373147 37.396976630547, -75.912507955699 37.396720254829, -75.912584566904 37.396595544375, -75.912849438324 37.396102680273, -75.913041707621 37.395718787923, -75.913209475019 37.395346044843, -75.913508621026 37.39455718831, -75.9138237…
43874	MULTILINESTRING ((-75.832665224875 37.51451898813, -75.832611814866 37.514663401162, -75.832570220859 37.514766184185, -75.832532086853 37.514869037208, -75.832432299837 37.515153913271))
59830	MULTILINESTRING ((-77.392779298693 36.945230497186, -77.392775553693 36.94525016419, -77.392771262693 36.945276745196, -77.392767658693 36.945303409201, -77.392764807694 36.945330073207, -77.392761277696 36.945383604218, -77.39276216771 36.945648928274))
43735	MULTILINESTRING ((-75.975175509055 37.272163492347, -75.975119669039 37.272188397354, -75.975081287028 37.272205441359, -75.974885514973 37.272302220386, -75.974857592965 37.272314674389, -75.974829538957 37.272331246394, -75.974798012948 37.272348439399, -75.974766473939 37.272366302403, -75.974738374931 37.272384256408, -75.974710241924 37.272402880413, -75.974682112916 37.272421512418, -75.974…
43392	MULTILINESTRING ((-75.967059076431 37.138849534515, -75.967128889462 37.139019325549, -75.967157497474 37.139087255562, -75.967186131487 37.139154499576, -75.967214765499 37.139221746589, -75.967246849513 37.139288373602, -75.967278934526 37.139355000615, -75.96731102254 37.139421635628, -75.967520296626 37.139833458708, -75.967723822709 37.140212183781, -75.967930522794 37.140598534855, -75.9679…
43887	MULTILINESTRING ((-76.079486514703 37.034595711655, -76.079347210664 37.034674164676, -76.079211486626 37.034753882698, -76.079064383585 37.034842899721, -76.078919635545 37.034931758745, -76.078777675506 37.035021056769, -76.078637060467 37.035111012793, -76.078497550429 37.035200244816, -76.078359662391 37.03528849584, -76.078223818354 37.035379026863, -76.078088479317 37.035471791888, -76.0779…
52297	MULTILINESTRING ((-77.512249439223 36.686768710448, -77.5121809582 36.686743109445, -77.512092599171 36.686710756441, -77.512003901143 36.686678940437, -77.511914918114 36.686647700434, -77.511825657085 36.68661701043, -77.511707035046 36.686580655427, -77.511588135008 36.686544983424, -77.511468916969 36.68650995742, -77.511349420931 36.686475567417, -77.511229606892 36.686441844414, -77.5103773…
48746	MULTILINESTRING ((-76.965611270253 36.683002136741, -76.965516854223 36.682985622741, -76.965469827208 36.682978687741, -76.965421692193 36.682970809741, -76.965262673143 36.682949743742, -76.965040886074 36.682924234744, -76.964758075986 36.682899515749, -76.964334546854 36.682867236757, -76.963918209724 36.682834088764, -76.963273692523 36.682786333776, -76.962725905353 36.682741815786, -76.962…
59194	MULTILINESTRING ((-77.395029609264 36.943050143647, -77.395064147278 36.94311529366, -77.395071587281 36.943132829663, -77.395078344284 36.943150526667, -77.395097813294 36.94321905668, -77.3951066013 36.943277933692, -77.395107834302 36.943296442696, -77.395110561304 36.943321020701, -77.395112560306 36.943345648706, -77.395113847307 36.943370301712, -77.395113441311 36.943442622727, -77.3951133…
50784	MULTILINESTRING ((-77.288946444132 36.705537470075, -77.290018290418 36.705672982215, -77.290358772965 36.705714265453, -77.291489202743 36.705850221248, -77.292612781111 36.705988146075, -77.294366153939 36.706210144341, -77.294955199623 36.706281434416, -77.295660026217 36.706366279373, -77.29655884154 36.70647988731, -77.296712090267 36.706496566239, -77.296865347767 36.706513246044, -77.29701…
8235	MULTILINESTRING ((-77.392470181625 36.982065367944, -77.392408197674 36.983300411206, -77.39237925369 36.983751228301, -77.392309874728 36.984829672531, -77.392279254745 36.985318702635, -77.392240521764 36.985883297755, -77.392166495803 36.986997599991, -77.392147805816 36.987331744062, -77.392095222843 36.988126910231, -77.392073014861 36.988563191324, -77.392018420887 36.98934397449, -77.39198…
50727	MULTILINESTRING ((-77.537851139514 36.694979907281, -77.537842861511 36.694974750281, -77.537612642433 36.694831351258, -77.537372190351 36.694682187235, -77.536883851185 36.694379234189, -77.536749091139 36.694295646176, -77.536391995018 36.694078759142, -77.536179571946 36.693949734123, -77.536109473922 36.693905642116, -77.535933401862 36.693794906098, -77.535513650719 36.693530901057, -77.535…
52793	MULTILINESTRING ((-77.544203486559 36.702458259637, -77.544303289256 36.702427947592, -77.544687111787 36.702305716585, -77.544798642366 36.702274488592, -77.544910462442 36.702244001516, -77.545140154598 36.70218472756, -77.545561556798 36.702100762555, -77.545905115242 36.7020507285, -77.546231993664 36.702027382517, -77.546472147157 36.702017373435, -77.546524944015 36.702017079457))
43770	MULTILINESTRING ((-75.688974698179 37.716919805393, -75.688860665143 37.716917107396, -75.688712159096 37.7169115334))
51742	MULTILINESTRING ((-76.91271327691 36.648435144097, -76.912635568032 36.648397970441, -76.912382337866 36.648280539312, -76.912257406028 36.648223218164, -76.91192344811 36.648053870113, -76.911089767224 36.647653869322, -76.910273051471 36.647258898972, -76.909804047991 36.647026585841, -76.909260925825 36.646751511164))
43748	MULTILINESTRING ((-75.832593185889 37.515188443273, -75.832432299837 37.515153913271, -75.832329582804 37.51513236327, -75.832107002732 37.515086826268, -75.832093260728 37.515085146269, -75.832082969725 37.515083537269, -75.83206921172 37.515082548269, -75.832058871717 37.515082316269, -75.832045063713 37.51508268427, -75.832031230709 37.51508374827, -75.832020815706 37.515085573271, -75.8320069…
51917	MULTILINESTRING ((-77.194747679843 36.705438662531, -77.19412009165 36.705431669551, -77.193311502402 36.70543571158, -77.192734825226 36.705444384602, -77.192038491013 36.705467519631, -77.191458101836 36.705493326657, -77.19061459358 36.705544329697, -77.190122708431 36.705580729722, -77.189511178246 36.705632265754, -77.189347181196 36.705646230763, -77.186435851317 36.705921982923, -77.186012…
43739	MULTILINESTRING ((-75.946354525476 37.334755776502, -75.946394073489 37.334776040505, -75.946434665503 37.334796836508, -75.946475223516 37.334818320511, -75.946512319529 37.334840416514, -75.946552836543 37.334863269518, -75.946589886556 37.334886738521, -75.94663038357 37.334910278525, -75.946667441582 37.334933748529, -75.946704449595 37.334958583533, -75.946741458608 37.334983426536, -75.9467…
8616	MULTILINESTRING ((-77.576418907209 36.545085139189, -77.5763646432 36.54522163722))
43381	MULTILINESTRING ((-75.939256036032 37.348864994711, -75.939035308988 37.349320115814, -75.938960021973 37.349474517849, -75.938898430961 37.349600827878, -75.938579550898 37.350274616031, -75.93823916683 37.350973346189, -75.938143053811 37.351168398233, -75.937905850764 37.351666738346, -75.937691483721 37.352111477447))
60790	MULTILINESTRING ((-77.531828304648 36.712991220301, -77.531660227614 36.713308060373, -77.531609179607 36.713463447408, -77.531519186594 36.713737394469, -77.531368719575 36.714225535578, -77.531151658545 36.714906232729, -77.530958406518 36.715487440859, -77.530734220486 36.716172086011, -77.530510307455 36.716864916166, -77.530478748451 36.716966590188, -77.530294653427 36.71755946232, -77.5302…
43622	MULTILINESTRING ((-76.079486514703 37.034595711655, -76.079347210664 37.034674164676, -76.079211486626 37.034753882698, -76.079064383585 37.034842899721, -76.078919635545 37.034931758745, -76.078777675506 37.035021056769, -76.078637060467 37.035111012793, -76.078497550429 37.035200244816, -76.078359662391 37.03528849584, -76.078223818354 37.035379026863, -76.078088479317 37.035471791888, -76.0779…
51045	MULTILINESTRING ((-77.623523060206 36.739797130721, -77.623337697144 36.739701666708, -77.623287506128 36.739675821704, -77.623031123042 36.739541396685, -77.622774699956 36.739406951665, -77.621868715651 36.738904084591, -77.62103300337 36.738446095524, -77.620314374128 36.738045788465, -77.619745843936 36.737733756419, -77.614004232005 36.734582231957, -77.613807789939 36.734475712942, -77.6131…
44133	MULTILINESTRING ((-75.83107128414 37.528570540129, -75.831043869139 37.528710406159, -75.831023363137 37.52880401318))
51787	MULTILINESTRING ((-77.543814063813 36.702576539702, -77.544203486833 36.702458259637))
65173	MULTILINESTRING ((-76.884769554091 36.90112639572, -76.884435023976 36.900907321685, -76.883082363512 36.900019977545, -76.882117606181 36.899388627445, -76.881807266074 36.899185879413, -76.881136019844 36.898745352343, -76.880802115729 36.898525118308, -76.880275906549 36.898180671254, -76.879321324221 36.897555614155, -76.878080114795 36.896739801026, -76.87707493145 36.896083801922, -76.87638…
43175	MULTILINESTRING ((-75.675434969953 37.716710627814, -75.675406654946 37.716727815819, -75.675303888917 37.716793379836, -75.674758434766 37.717133452926, -75.674584866718 37.717241978954, -75.674333366648 37.717399467996, -75.674046476568 37.717578101043, -75.673274134355 37.718064583171, -75.673174786327 37.718130912188, -75.673068506298 37.718197750206, -75.673001168279 37.718240799217, -75.672…
59110	MULTILINESTRING ((-77.535282319179 36.70329619913, -77.535224936171 36.703467794168, -77.534938401126 36.704257688345, -77.534838403111 36.704533361407, -77.534738136095 36.704807953468, -77.53464328908 36.705077912529, -77.534478745056 36.705553122635))
50563	MULTILINESTRING ((-77.547510575856 36.702010026427, -77.547321410797 36.701976202426, -77.547199337758 36.701959444427))
48748	MULTILINESTRING ((-76.918481818621 36.680290525796, -76.918420682606 36.680359302813))
43909	MULTILINESTRING ((-75.722148903888 37.687270300063, -75.722114127897 37.687645394142, -75.722079601907 37.688028352223, -75.722078906908 37.688036090225, -75.722069406908 37.68810593224, -75.72202840092 37.688559671336, -75.722004157923 37.688747316376))
65313	MULTILINESTRING ((-76.952275126249 36.945092462647, -76.951991820152 36.94491562162))
50774	MULTILINESTRING ((-77.010056603872 36.682259085043, -77.009974955847 36.682248435044, -77.009903516824 36.682239286044, -77.009835458803 36.682231552045, -77.009767403782 36.682223823046, -77.009627823738 36.682211058048, -77.009559719717 36.682205381049, -77.009450729683 36.682197813051, -77.009300957636 36.682182863053, -77.009226009613 36.682178481055, -77.00915104959 36.682175460057, -77.0090…
43920	MULTILINESTRING ((-75.597720140331 37.800720616007, -75.597657214317 37.800824248031, -75.597324059244 37.801379359158, -75.597242606226 37.801515431189, -75.597005403174 37.801917646281, -75.59676484812 37.802317026372, -75.596594457083 37.802603416438, -75.596531571069 37.802706981462, -75.596246733006 37.803176713569, -75.595931969937 37.80370341469, -75.595573288857 37.804290866825, -75.59551…
52754	MULTILINESTRING ((-77.538253509652 36.695243542323, -77.538024846574 36.695100813301, -77.537996378564 36.695080260297, -77.53789660753 36.695008213286, -77.537882609525 36.694999507284, -77.537882597525 36.694999503284, -77.537851139514 36.694979907281))
43271	MULTILINESTRING ((-75.758817887935 37.625485084892, -75.758761916923 37.625569539911, -75.758717716912 37.625634825927, -75.75861951889 37.62577987296))
7430	MULTILINESTRING ((-77.494602981928 36.762386584048, -77.493730000677 36.762694900144, -77.493110290498 36.762897540208, -77.492730460388 36.763020218247, -77.49190953215 36.76327190833, -77.491273204965 36.763454786391, -77.490285183677 36.763716593481, -77.489298980387 36.763956499566, -77.488683258206 36.764091002616, -77.487859218962 36.764257363681, -77.487805075946 36.764268287685, -77.48686…
44393	MULTILINESTRING ((-75.598176283433 37.799982315837, -75.598144966426 37.800032504849, -75.59794199038 37.800355881923, -75.597838458357 37.800525759962, -75.597720140331 37.800720616007))
6937	MULTILINESTRING ((-77.469860072634 36.767760809055, -77.469753300604 36.767806304069, -77.469505835532 36.767882444094, -77.46918698844 36.767991901128, -77.468953798374 36.768087079156, -77.468601638273 36.768225087198, -77.4683398972 36.768348819233, -77.468040089116 36.768491586274, -77.467759310037 36.768634353314, -77.467416666943 36.768829471367, -77.467180799878 36.768964818404, -77.467094…
59213	MULTILINESTRING ((-77.550948111319 36.672756738121, -77.550809412309 36.673358524253, -77.550804078309 36.673381398258, -77.550798161309 36.673407317264, -77.550751826306 36.673610359308, -77.550736069304 36.673679406323, -77.550716456303 36.673765344342, -77.550689664302 36.67389169637, -77.550666807301 36.673999478394, -77.550587079297 36.674375418476, -77.550578485296 36.674421157486, -77.5505…
43321	MULTILINESTRING ((-75.548826188157 37.893399110987, -75.548795770158 37.893604881031, -75.548799022177 37.893920119096, -75.548803502186 37.894063661126))
8157	MULTILINESTRING ((-77.421302371551 36.855913110367, -77.421093011495 36.856052194403, -77.420916517448 36.856185638438, -77.420709888392 36.856332001476, -77.420356904298 36.856581671541, -77.420059876219 36.856805518599, -77.419745631135 36.857029365657, -77.419478738063 36.857223076707, -77.419194628987 36.85742539876, -77.418863161898 36.85765354882, -77.418577479821 36.857858841873, -77.41812…
65177	MULTILINESTRING ((-77.083156206123 37.029381039817, -77.082502970898 37.028955813751, -77.081824512665 37.028510909681, -77.080912424352 37.027915380588, -77.080284806136 37.027506246524, -77.079943752019 37.027286694489, -77.079330703809 37.026885087426, -77.078869743651 37.02658698038, -77.078305434457 37.026219497322, -77.078220671428 37.026164907314, -77.077618555221 37.025777021253, -77.0768…
44219	MULTILINESTRING ((-75.858192887687 37.475349112044, -75.858014709646 37.475612335105, -75.857505044529 37.476381945284, -75.856743680356 37.477544316554, -75.856481455296 37.477943030647, -75.856037638194 37.4786035148, -75.855524195076 37.479381272981, -75.855214845005 37.479844877089))
43375	MULTILINESTRING ((-75.904427420174 37.403658592416, -75.904173839104 37.403821311459, -75.903965989047 37.403956191494, -75.903764684992 37.404100824531, -75.903566500939 37.404255139571, -75.903385351891 37.40441463961, -75.903121752823 37.404667814672, -75.902888901765 37.404928521735, -75.902655368708 37.405208447802, -75.902456000661 37.405496678869, -75.902283831624 37.405795121938, -75.9016…
43701	MULTILINESTRING ((-75.598330928486 37.800078226852, -75.598101258435 37.800445626936, -75.597997908412 37.800610699974, -75.597908344392 37.800758442008))
43746	MULTILINESTRING ((-75.824786769082 37.526621493936, -75.824637834049 37.526859074991, -75.824605054041 37.526907789002, -75.824572266034 37.526956504014, -75.824542929027 37.527005297025, -75.824513571021 37.527054772036, -75.824480767013 37.527104169048, -75.824451409007 37.527153657059, -75.824425477001 37.527203894071, -75.824367117988 37.527292559091, -75.824312183976 37.527381990112, -75.824…
43759	MULTILINESTRING ((-75.717214551521 37.690364030878, -75.717116497492 37.690397447889, -75.716822002406 37.690507318922, -75.716583126338 37.690608868951, -75.716319279262 37.690731127986, -75.716199362228 37.690794946003))
64855	MULTILINESTRING ((-76.860215736664 36.885030804173, -76.85918445531 36.884358999067, -76.858142580953 36.883674866959, -76.858058289924 36.88361943295, -76.857572730757 36.8833022289, -76.856571436413 36.882640618795, -76.856281550314 36.882447019764, -76.855172146933 36.88172550665, -76.855077742901 36.88166375364, -76.852549193033 36.880000713376, -76.851305125606 36.879185251247, -76.850435338…
8396	MULTILINESTRING ((-77.564115098589 36.603341275967, -77.564078536627 36.60424557116, -77.564069590649 36.604706783258, -77.56404148669 36.605618366452, -77.564029445707 36.605999180533, -77.56401859673 36.606485190636, -77.563994944762 36.607222604793, -77.563985667793 36.607834738923))
43851	MULTILINESTRING ((-75.966246977821 37.207280391982, -75.966225163827 37.207521017033, -75.966204383832 37.207730763078, -75.966172062841 37.208079687153, -75.966132799853 37.20853287625, -75.966093411865 37.208990181348, -75.966062026872 37.209310968416, -75.966050994875 37.209435057443, -75.966007382893 37.210017970567, -75.966005280901 37.210182779602, -75.966006641905 37.210244626615, -75.9660…
62808	MULTILINESTRING ((-77.092757801459 37.036346380945, -77.092620045395 37.035965640869, -77.092594904384 37.035904409857, -77.092581357378 37.035874062851, -77.092567148372 37.035843918846, -77.092552247366 37.03581396984, -77.092520597353 37.035754695828, -77.092508230348 37.035733118824))
59124	MULTILINESTRING ((-77.538253509652 36.695243542323, -77.538118439624 36.695494363381, -77.538089218618 36.695555214395, -77.538060783613 36.695616288409, -77.538059934613 36.695618170409))
44223	MULTILINESTRING ((-75.759999448194 37.623479531432, -75.759874038165 37.623670619476, -75.759526041082 37.624131020584, -75.75920705301 37.624636746701, -75.758692480892 37.62540907088))
43399	MULTILINESTRING ((-75.533173708033 37.961934142774, -75.533135351035 37.962201034831, -75.533115841037 37.962342725861, -75.533102637037 37.962413138876, -75.53308173304 37.962589834913, -75.53307306004 37.962633575923, -75.533043380043 37.96285675297, -75.533007116043 37.963070830016, -75.533001439044 37.963126326028, -75.532974096045 37.963290490063, -75.532954405047 37.963436984094, -75.532944…
49590	MULTILINESTRING ((-77.010086420893 36.682477851089, -77.01001162587 36.682465901089, -77.009947013849 36.682456161089, -77.009882385829 36.682447099089, -77.009817752809 36.68243872409, -77.009685049767 36.682423294091, -77.009620383747 36.682416293092, -77.009555709727 36.682409979093, -77.009446748693 36.682401045095, -77.008908681525 36.682360540105, -77.008830274501 36.682358860107, -77.00867…
43329	MULTILINESTRING ((-75.548816579213 37.894482670213, -75.548825663238 37.894886170296))
52143	MULTILINESTRING ((-77.486073793913 36.681472161249, -77.485497078731 36.68138037725, -77.484486900413 36.68121417025, -77.483529239111 36.681069049253, -77.48342841708 36.681052076253, -77.48251195579 36.680898799253, -77.481882968592 36.680799864254))
8248	MULTILINESTRING ((-77.42723021712 36.851331060191, -77.426913907036 36.851570912253, -77.426520774931 36.851854004327, -77.426117549823 36.852146782403, -77.425706260712 36.852432746477, -77.425392974628 36.852656245536, -77.425110234553 36.85286708759, -77.424809499473 36.853087346647, -77.424403870364 36.853380253723, -77.424226449317 36.853510370757, -77.424116405288 36.853591078778, -77.42391…
50644	MULTILINESTRING ((-76.955229687077 36.664516872178, -76.954635600881 36.664270952146))
43168	MULTILINESTRING ((-75.823344510087 37.534987205738, -75.823277734068 37.535021404748, -75.823218030051 37.535050968756, -75.823158317034 37.535080529764, -75.823095025016 37.535114128773, -75.823063330007 37.535131957778, -75.822999917989 37.535168991788, -75.822971643982 37.535187586793, -75.822939914973 37.535206790798, -75.822798128934 37.535312796825))
43935	MULTILINESTRING ((-75.548675353943 37.926870366953, -75.548603769948 37.927365881059, -75.548578553951 37.927565137101, -75.548389041967 37.928938970393, -75.548270460975 37.929745833565, -75.548218821977 37.930087297638, -75.548167454979 37.930421896709, -75.548123668978 37.930652277759, -75.548051422974 37.930988428831, -75.548038727974 37.931046493843, -75.548025970973 37.931105929856, -75.548…
7366	MULTILINESTRING ((-77.549321124469 36.703067622586, -77.549302694464 36.703092767592, -77.54928355346 36.703117582598, -77.549263774455 36.703142061604, -77.549094708419 36.703434397672, -77.54871680634 36.704110844828, -77.548462729287 36.704563458933))
50963	MULTILINESTRING ((-76.954332045281 36.664012353535, -76.953925202324 36.663858000372, -76.95307921566 36.663541234874, -76.951877315427 36.663121557614, -76.951206763422 36.662897058175, -76.950437611664 36.662659577307, -76.95001059609 36.66253168618, -76.94765828646 36.661887582839, -76.947372435344 36.661818940678, -76.94708743517 36.661749930764, -76.946951736049 36.661716529739, -76.94575023…
49214	MULTILINESTRING ((-77.553646957863 36.704338904702, -77.55326918474 36.704191759685, -77.553166734706 36.70415266468))
43152	MULTILINESTRING ((-75.971698277919 37.289744582166, -75.971792081963 37.290024091222, -75.971871784003 37.29031359628, -75.971943264038 37.290540422325, -75.972034048086 37.2909098374, -75.972126478131 37.291229842464, -75.972256153195 37.291670154552, -75.972308521221 37.291851923589, -75.972399089264 37.292125180643, -75.972489636307 37.292399119698, -75.972533468327 37.292527817723, -75.972614…
43157	MULTILINESTRING ((-75.930859114346 37.365947835589, -75.930691028287 37.36582947757))
50780	MULTILINESTRING ((-76.942478812963 36.660859160843, -76.942111752847 36.660802088843, -76.941190276557 36.660678583849, -76.940421646316 36.660584568855, -76.940193744244 36.660558181858, -76.939826382129 36.660515524861, -76.939564616047 36.660478387862, -76.939472856018 36.660463429862, -76.939381104989 36.660448471862, -76.93928935696 36.660433513862, -76.939109320903 36.660400903862, -76.9390…
43356	MULTILINESTRING ((-75.829221187916 37.53505384055, -75.82918691891 37.535144420571, -75.829164031906 37.535205718584, -75.829137686901 37.535267636598, -75.829111382897 37.535328168612, -75.829088425893 37.535391534626, -75.829062051888 37.53545413164, -75.829035677883 37.535516727654, -75.829009302878 37.535579332668, -75.828982924874 37.535641933682, -75.828953128868 37.535703760696, -75.828923…
43367	MULTILINESTRING ((-75.855347585049 37.479893856095, -75.854426336838 37.481286876418, -75.854357239822 37.481389047442, -75.854266145801 37.481528511475))
65031	MULTILINESTRING ((-76.981951120737 36.970016448865, -76.981841368694 36.969857120836))
51209	MULTILINESTRING ((-77.534838403111 36.704533361407, -77.534746407082 36.704528118409, -77.534678907061 36.704524274411, -77.53457910803 36.704517716413, -77.534479348999 36.704510520415, -77.534379702968 36.704502699417, -77.534280097937 36.704494242418, -77.534180607906 36.70448512642, -77.534100032881 36.70447426942, -77.534019568856 36.704462782421, -77.53393929183 36.704450671421, -77.5338591…
43833	MULTILINESTRING ((-75.975175509055 37.272163492347, -75.975255691095 37.272438581402, -75.975296039114 37.272568582428, -75.975395590162 37.27288117749, -75.975505469212 37.273193304552, -75.975621853266 37.273516569616, -75.97574186632 37.273834406679, -75.975824527356 37.274035367719, -75.975910328394 37.27424532776, -75.976003003434 37.274455428801, -75.976092354473 37.274662029841, -75.976200…
43976	MULTILINESTRING ((-75.546194881683 37.936225165983, -75.546035758655 37.936623785072))
43549	MULTILINESTRING ((-75.707018458056 37.703366203944, -75.706677432978 37.703887757064, -75.706648083971 37.703933087075, -75.706618704965 37.703979103085, -75.706592781959 37.704025202096, -75.706566833954 37.704071984107, -75.706537421947 37.704118688117, -75.706514936943 37.704165553128, -75.706488984937 37.704212339139, -75.706440489927 37.70430735516, -75.706395420918 37.704403149182, -75.7063…
43374	MULTILINESTRING ((-75.973213996632 37.29428359907, -75.973100690602 37.294380775094, -75.97305465759 37.294420316104, -75.972796020522 37.29464694316, -75.97251946245 37.294895174222, -75.972345409405 37.295060426263, -75.972160917357 37.295240929307, -75.972082282337 37.295317867326, -75.971829496272 37.295574841389, -75.97166195223 37.295751219431, -75.971415777168 37.296015890496, -75.97117975…
49366	MULTILINESTRING ((-77.20553348018 36.705905820253, -77.205342120122 36.705928337265, -77.205131961059 36.705951819277, -77.205096707048 36.705955754279, -77.204849928974 36.705983329293, -77.204781588953 36.705990127297, -77.204713256933 36.705996239301, -77.204644920912 36.706002350305, -77.204576605891 36.706007088308, -77.204508298871 36.706011830311, -77.204443107851 36.706015479314, -77.2044…
6996	MULTILINESTRING ((-77.54505661756 36.710387131284, -77.544912779527 36.710587082331, -77.544698383477 36.710875805399, -77.544654605467 36.710932998413))
60868	MULTILINESTRING ((-77.531828304648 36.712991220301, -77.531713290639 36.713468193405, -77.531692080636 36.713537071421, -77.531489290607 36.714139874555, -77.531415848596 36.714358180604, -77.531343573587 36.714590071655, -77.53106290255 36.715490333856, -77.530682568499 36.716696317124, -77.530596919487 36.716959460183, -77.530393484459 36.717584480322, -77.530321056448 36.71780146237, -77.53022…
43924	MULTILINESTRING ((-75.587873152298 37.8196959733, -75.587574965221 37.81998406737, -75.587306223149 37.820201674424, -75.585966700792 37.821292105698, -75.58582651175 37.821338933712, -75.585659340705 37.821460671743, -75.585426568643 37.821656910792, -75.585240429594 37.821811701831, -75.585043556541 37.821975165872, -75.584968310521 37.822039943888, -75.5848895355 37.822106015904, -75.584877088…
43968	MULTILINESTRING ((-75.539929235283 37.946321868298, -75.539908586278 37.946360908306, -75.539799952256 37.946563586352, -75.539709914237 37.946734436391, -75.539601218214 37.946938479437, -75.539496122192 37.947139179482, -75.53939118717 37.947335758527, -75.539267777144 37.947560730578, -75.539038787097 37.947998750677, -75.538807058048 37.948418157772, -75.538638086013 37.948742275845, -75.5384…
50235	MULTILINESTRING ((-77.519476207968 36.69654491926, -77.519439476954 36.69649145825, -77.519423975948 36.696468295246, -77.519399054939 36.696431051239, -77.519359347923 36.696370341227, -77.519320369908 36.696309341216, -77.519282103893 36.696248015204, -77.519244593878 36.696186420192, -77.519207804863 36.696124531181, -77.519171735849 36.696062373169, -77.519136415835 36.695999946157, -77.51913…
43337	MULTILINESTRING ((-75.548858120002 37.926897564953, -75.548842715002 37.926999155974, -75.548811582005 37.927222635022, -75.548795892006 37.927335257046, -75.548761805009 37.927579979098, -75.548718999012 37.92787357716, -75.54864860302 37.928426814278, -75.548583118023 37.928855163369, -75.548542100029 37.92919139744, -75.548460701035 37.929759471561, -75.548424086035 37.929983856609, -75.548405…
43494	MULTILINESTRING ((-75.630498352766 37.749817107266, -75.630312830717 37.749963060303, -75.630255885701 37.750004272313, -75.630203771687 37.750042597323))
58953	MULTILINESTRING ((-77.487626065115 36.750014139681, -77.487200604012 36.750517440802, -77.486807475916 36.750984756915, -77.486324866799 36.751547270051, -77.485818631676 36.752144491195, -77.484828269436 36.753306382475, -77.484329440315 36.753889485616, -77.4842674603 36.753962563633, -77.483859841201 36.754443405749, -77.483284736061 36.755114097911, -77.483007296994 36.755431855988, -77.48278…
43845	MULTILINESTRING ((-75.945708310287 37.334971380569, -75.94557294226 37.335247356632, -75.945409942228 37.335589329709, -75.9452715412 37.335870662773, -75.945239986193 37.335933904788, -75.944910112128 37.336630818946, -75.944861944119 37.336732119969, -75.944743541095 37.336976834024, -75.944577077062 37.337319423102, -75.944406964028 37.337668116181, -75.944244107996 37.338005972258, -75.944181…
43980	MULTILINESTRING ((-75.977331664715 37.290670345168, -75.977255843696 37.290757706189, -75.977098789657 37.290929512231, -75.976849234593 37.291193433295, -75.976586264526 37.291447453357, -75.976320084456 37.291694542418, -75.976135935408 37.291853396458, -75.975852367333 37.292106291521, -75.975824023326 37.292131105527, -75.975795725318 37.292154529533, -75.975573487258 37.292321506576, -75.975…
8510	MULTILINESTRING ((-77.549591116503 36.702180129389, -77.549410703464 36.702472767457, -77.549346869451 36.702594013485))
58789	MULTILINESTRING ((-77.462082746564 36.810186278284, -77.462022731558 36.810417854335, -77.461893036545 36.810918511445, -77.461863683542 36.811026781469, -77.461833522539 36.811134873492, -77.461802518535 36.811242828516, -77.461770640531 36.81135062254, -77.461737980527 36.811458254564, -77.461664994516 36.811670023611, -77.461549574498 36.811988315682, -77.461429863479 36.812301187753, -77.4613…
43641	MULTILINESTRING ((-75.590466498849 37.814970366226, -75.589925895739 37.816043273468, -75.589710820695 37.816471706565, -75.589256961604 37.817396802773, -75.588681252488 37.818558508035, -75.588434068436 37.819016149139, -75.588139738367 37.819433690236, -75.587873152298 37.8196959733))
43952	MULTILINESTRING ((-75.648506726594 37.735506039662, -75.648169184502 37.735739717722, -75.647859594418 37.73596582378, -75.647612902351 37.736156162828, -75.647364055284 37.736350945877, -75.647078211208 37.736589299937, -75.646804699136 37.736827413996, -75.646709653111 37.736910149016, -75.646698969108 37.736918139018, -75.646523411062 37.737076712058, -75.646412236033 37.737179822083, -75.6462…
58884	MULTILINESTRING ((-77.551109349371 36.672791434123, -77.550947196357 36.67346226727, -77.550906141354 36.673632119308, -77.550764140343 36.674223035437, -77.550624634329 36.674761967556, -77.550605608327 36.674835401573, -77.550589016325 36.674883416583, -77.550565704321 36.674946976598, -77.550553592319 36.674978966605, -77.550534753316 36.675026439615, -77.550515235313 36.675073742626, -77.5504…
43344	MULTILINESTRING ((-75.763951514106 37.617637839075, -75.763858858082 37.617726359096))
43363	MULTILINESTRING ((-75.822588048135 37.540222758861, -75.82257133213 37.540226383862, -75.822411522082 37.540257114874, -75.822279601042 37.540279550883, -75.822126931996 37.540303578893, -75.822005458959 37.540323497902, -75.82190829093 37.540339163908, -75.821807675899 37.540354742915, -75.821707106869 37.540368963922, -75.821648254851 37.540374496925, -75.821495656805 37.540396459935, -75.82144…
43740	MULTILINESTRING ((-75.94609550139 37.334651446489, -75.946194093422 37.334686551493, -75.946231453435 37.334701092495, -75.946268809447 37.334715632496, -75.946309438461 37.334735059499, -75.946353493475 37.334755247502, -75.946354525476 37.334755776502))
58782	MULTILINESTRING ((-77.533259255867 36.708953453397, -77.533198364858 36.709123351435, -77.533096052842 36.709408793499, -77.53295500782 36.709802323587, -77.532785279794 36.710279821694))
51044	MULTILINESTRING ((-77.587931981255 36.72061539593, -77.587029286952 36.720121422858, -77.586137966652 36.719635396787, -77.58497108626 36.718994818693, -77.583560218785 36.718223528579, -77.58262157447 36.717724414507, -77.581488698089 36.717098211415, -77.580692435821 36.71665966635, -77.58012484463 36.716347055304, -77.579314799358 36.715903690239, -77.578753614171 36.715618991199))
7247	MULTILINESTRING ((-77.482892262491 36.765210879057, -77.482562793394 36.765273587082, -77.482033097237 36.765380612123))
50954	MULTILINESTRING ((-77.109282206442 36.702539589895, -77.109135751396 36.702512162895, -77.107935697015 36.702285034888, -77.107323823821 36.702166515885, -77.106779925648 36.702061849881, -77.105617190279 36.701846816876, -77.102450472275 36.701253844861, -77.10139497194 36.701050044854, -77.101187580874 36.701011857853, -77.101146790861 36.701004504853, -77.100912214787 36.700960507852, -77.1004…
43328	MULTILINESTRING ((-75.548825663238 37.894886170296, -75.548839477276 37.895499779423, -75.548861462333 37.896428281616, -75.548874860372 37.897059925747, -75.548902612429 37.897936932928))
43810	MULTILINESTRING ((-75.788670987759 37.580175618389, -75.788314217677 37.580715887514, -75.787868861575 37.58138570667, -75.787503158493 37.581971822805, -75.787389178467 37.582148568846))
44194	MULTILINESTRING ((-75.546035758655 37.936623785072, -75.545993958648 37.936731057096, -75.545952162641 37.936838330119, -75.545910366633 37.936945598143, -75.545885161629 37.937010282157))
48886	MULTILINESTRING ((-77.304355533942 36.707249799144, -77.304475182476 36.707234539287, -77.304629046383 36.707212078949, -77.304779538318 36.707187509141, -77.304936875082 36.707161643933, -77.305015546753 36.707148030223, -77.305094243646 36.707133725956, -77.305172931766 36.707118729814, -77.305251646205 36.707103051906, -77.305330367222 36.707086683001, -77.305405678984 36.707070289037, -77.305…
43487	MULTILINESTRING ((-75.698158957484 37.706767474958, -75.698056444457 37.706851193979, -75.697945848427 37.706941998002, -75.697810141391 37.707056942031, -75.697620940341 37.70721526707, -75.697522041315 37.707300387091))
43500	MULTILINESTRING ((-75.615971685911 37.762089523325, -75.615907151897 37.762206265351, -75.615821254879 37.762369720388, -75.615780178871 37.762447718406, -75.615671383849 37.762666939456, -75.615667548848 37.762675438458))
49941	MULTILINESTRING ((-76.946929948516 36.683098970408, -76.946550441403 36.683152919433, -76.946127422276 36.683214853461, -76.945334337038 36.683331030513, -76.945168803989 36.683355261524, -76.944854620895 36.683402077544, -76.944516318793 36.683452471567, -76.944197951698 36.683499911588, -76.944195162697 36.683500325588, -76.94407301066 36.683518531596, -76.94383876559 36.683552200611, -76.94372…
43817	MULTILINESTRING ((-75.829016701848 37.534982603543, -75.828993757845 37.535045957557, -75.82896734984 37.535109245571, -75.828940925835 37.535173215585, -75.828869110822 37.535349494624, -75.828820296813 37.53546104565, -75.828797612809 37.535516860662, -75.828778839806 37.535559711672, -75.828763534803 37.535601950681, -75.8287447648 37.535644801691, -75.828722565795 37.5356868867, -75.828703817…
52837	MULTILINESTRING ((-77.55320165271 36.704020097651, -77.553011647648 36.703958880644, -77.553003926646 36.703956389644, -77.551742687235 36.703522449597))
49666	MULTILINESTRING ((-76.931272359521 36.679683301225, -76.931216238502 36.679658044222, -76.930957431416 36.679518522201, -76.930915805402 36.679498052198, -76.930873827388 36.679478095195, -76.930831456374 36.679458631193, -76.930788746359 36.67943970919, -76.930745671345 36.679421275188, -76.930702282331 36.679403387186, -76.930269377188 36.679209862159, -76.929316192872 36.678785671102))
