# Supplementary material for: Estimating the Health Effects of Adding Bicycle and Pedestrian Paths at the Census Tract Level: Multiple Model Comparison
Source: JMIR Public Health Surveill. 2022 Aug 24;8(8):e37379. doi: 10.2196/37379 (PMC9453587; doi:10.2196/37379)
Supplement: Multimedia Appendix 3 [file publichealth_v8i8e37379_app3.zip › appendix_3/paths/norfolk/2015/2015_paths.csv]

objectid	lat_lon
43820	MULTILINESTRING ((-75.82980699298 37.532877422074, -75.829778747975 37.532955639092, -75.82974856297 37.533028456108, -75.829721824966 37.533101343124, -75.829665012956 37.533243622156, -75.829611630947 37.533386666188, -75.829558281938 37.53352901822, -75.829516229931 37.533644153245, -75.829474218924 37.53375859627, -75.829432169917 37.533873734296, -75.829394354911 37.533966984317, -75.8293484…
48758	MULTILINESTRING ((-77.543956885609 36.699097812936, -77.543926984597 36.699052587928, -77.543911666592 36.699034087925, -77.543903560589 36.699023519923, -77.543884617582 36.698998841918, -77.543862161573 36.698975256914, -77.54382345256 36.698939319908, -77.543779674544 36.698905447902, -77.543765229539 36.6988931049, -77.543745711532 36.698877372897, -77.543725713525 36.698862046895, -77.543636…
59159	MULTILINESTRING ((-77.518421707603 36.732532636902, -77.517152597269 36.73354289816, -77.515942186951 36.734512464408, -77.515122069735 36.735168156575, -77.514735483634 36.735478835655, -77.514234465502 36.735881472757, -77.513536161318 36.736436819899))
49950	MULTILINESTRING ((-76.92595809178 36.677676077983, -76.925839390747 36.677734695, -76.925587191677 36.677879977039, -76.925428345634 36.677974728065, -76.925365467616 36.678012254075, -76.925300115598 36.678052527086, -76.92523431558 36.678092300096, -76.925168024562 36.678131572107, -76.925101268543 36.678170310117, -76.924830383468 36.678323388159, -76.924676763426 36.678411204183, -76.92369094…
43919	MULTILINESTRING ((-75.568039589476 37.844568167162, -75.567798016421 37.844938785247, -75.567564020368 37.84529852433))
63211	MULTILINESTRING ((-76.884769554091 36.90112639572, -76.884435023976 36.900907321685, -76.883082363512 36.900019977545, -76.882117606181 36.899388627445, -76.881807266074 36.899185879413, -76.881136019844 36.898745352343, -76.880802115729 36.898525118308, -76.880275906549 36.898180671254, -76.879321324221 36.897555614155, -76.878080114795 36.896739801026, -76.87707493145 36.896083801922, -76.87638…
58955	MULTILINESTRING ((-77.553204723535 36.663994234188, -77.553192939534 36.664043278199))
43354	MULTILINESTRING ((-75.830278802091 37.532221946921, -75.830231457083 37.53235177195, -75.830181791075 37.53248733898, -75.830132121067 37.53262290601, -75.83009035406 37.532730497034, -75.830048558053 37.532838763058, -75.830026508049 37.532900710072))
50783	MULTILINESTRING ((-77.288946440762 36.705537470259, -77.288734775695 36.705510710261, -77.288615619658 36.705495748262, -77.286991507149 36.705299719277, -77.284836431473 36.705028131295, -77.2839648562 36.704918827303, -77.282446348724 36.704733453316, -77.281533934437 36.704619593324, -77.28026741104 36.704462899335, -77.27956608182 36.704375256341, -77.27838469745 36.704228356352, -77.27684240…
59112	MULTILINESTRING ((-77.534478745056 36.705553122635, -77.534416236046 36.705719383672, -77.53431233503 36.70601988774, -77.534206358014 36.706314477806))
43478	MULTILINESTRING ((-75.73752485405 37.657459223307, -75.737509465051 37.65756832933, -75.73732313601 37.657879558402, -75.737088522957 37.658244313486, -75.736587256842 37.658999206661, -75.736327638782 37.659386053751, -75.736210443756 37.659565340792, -75.736020091712 37.659854208859, -75.735822677666 37.660147024927, -75.735716315642 37.660310186965, -75.735654173628 37.660405492987, -75.735456…
43187	MULTILINESTRING ((-75.704613817614 37.708992871201, -75.70460039261 37.708995055202, -75.704529342588 37.709006612207, -75.704470117571 37.709018264211, -75.704410661553 37.709036102217, -75.704351185535 37.709054623223, -75.704295138519 37.709073910229, -75.704235599502 37.709093804235, -75.704179499485 37.709114464241, -75.704158433479 37.709122893244, -75.703119497178 37.709532544365, -75.7026…
43408	MULTILINESTRING ((-75.558429706925 37.870989472993, -75.558489313965 37.871387879074, -75.558543565002 37.871758938149))
50228	MULTILINESTRING ((-77.560200477 36.706694517969, -77.559738553849 36.706517523948, -77.559504465772 36.706424203936, -77.559183599667 36.706299427921, -77.558854491559 36.706173977906, -77.558514876448 36.706043583891, -77.558046779294 36.705861337869, -77.557660366168 36.705713510851, -77.557583027143 36.705683937848, -77.557192571015 36.705530090829, -77.556795403885 36.705381067811, -77.556641…
51363	MULTILINESTRING ((-76.920600704205 36.679010456451, -76.920406778151 36.679122418482, -76.919807449985 36.679459608574, -76.919189531813 36.67981137967, -76.91906961478 36.679879405689))
43808	MULTILINESTRING ((-75.816537885306 37.541156649264, -75.816342051249 37.541229834286, -75.815988336147 37.541375683329, -75.815524914015 37.541598723391, -75.815451095994 37.541636890402, -75.815380785974 37.541673080412, -75.815313906955 37.541710030422, -75.815247014937 37.541747663432, -75.815180102918 37.541785305442, -75.815113173899 37.541823625452, -75.81504621988 37.541862636463, -75.8149…
65175	MULTILINESTRING ((-76.955143556229 36.946870612922, -76.954263151928 36.946323682837))
62838	MULTILINESTRING ((-76.955143556229 36.946870612922, -76.954263151928 36.946323682837))
50223	MULTILINESTRING ((-77.031553722912 36.692350167689, -77.032235030137 36.69286263091, -77.032678722443 36.693201934898, -77.033223545399 36.693604315296, -77.033263829225 36.69363778601, -77.033280672637 36.693648982772, -77.033337804261 36.693692963505, -77.033394966589 36.693736253979, -77.033509291245 36.693821464056, -77.033617010126 36.693895608327, -77.033691072887 36.693946660948, -77.03375…
48964	MULTILINESTRING ((-77.087546964502 36.697616246608, -77.087506840489 36.697600272606, -77.087401856454 36.697559175601, -77.08729685942 36.697518778596, -77.087188444384 36.697479005592, -77.087080009349 36.697439928587, -77.086974987315 36.697400892583, -77.086866544279 36.697362501578, -77.086758096244 36.697324802574, -77.086649624209 36.69728778557, -77.086541143173 36.697251451566, -77.08643…
49201	MULTILINESTRING ((-77.535687935386 36.704808106435, -77.535524133336 36.704812025442))
8552	MULTILINESTRING ((-77.576187182138 36.545080260196, -77.576126464127 36.545233264231))
52350	MULTILINESTRING ((-77.388961266363 36.685570979528, -77.386278075555 36.685850134682, -77.384539511032 36.68602861878, -77.383624108756 36.686123597833, -77.382783820503 36.686213098881, -77.381226260034 36.68637403897, -77.379740411587 36.686528776055, -77.378941125346 36.6866110981, -77.378005212065 36.686708576154, -77.377188847819 36.6867927762, -77.37639636758 36.686876517245, -77.3747533580…
7032	MULTILINESTRING ((-77.520460514418 36.736017875566, -77.520290687381 36.736295091631, -77.52009556934 36.736647251712, -77.519937033305 36.73689351677, -77.519515780214 36.737595991933, -77.519149034135 36.738211250076, -77.519045494113 36.738384959116, -77.5189824831 36.738490663141, -77.518820401065 36.738771529206))
43172	MULTILINESTRING ((-75.832593185889 37.515188443273, -75.832432299837 37.515153913271, -75.832329582804 37.51513236327, -75.832107002732 37.515086826268, -75.832093260728 37.515085146269, -75.832082969725 37.515083537269, -75.83206921172 37.515082548269, -75.832058871717 37.515082316269, -75.832045063713 37.51508268427, -75.832031230709 37.51508374827, -75.832020815706 37.515085573271, -75.8320069…
43813	MULTILINESTRING ((-75.794929672192 37.570728994197, -75.794805454164 37.57091270424, -75.794681468135 37.571096703282, -75.794495259092 37.571378885348, -75.794444768081 37.571455369366))
50765	MULTILINESTRING ((-77.031553722018 36.692350167437, -77.031471833989 36.692288572427, -77.030624792694 36.691640671319, -77.030160907533 36.691288048261, -77.02963648635 36.690890719195, -77.02894745911 36.690363588107, -77.028336549895 36.68985391902, -77.027685681666 36.689294292924, -77.027625244644 36.689244775915, -77.027507772603 36.689146473899, -77.027386866561 36.689049496882, -77.027312…
58945	MULTILINESTRING ((-77.547929273059 36.611235076208, -77.548068184116 36.611491651257, -77.548138597144 36.611618429282))
43283	MULTILINESTRING ((-76.077030814028 37.036206854079, -76.07700099002 37.036227545084, -76.076866618983 37.036319073108, -76.076734907948 37.036410105132, -76.076602643912 37.036502084156, -76.076469393875 37.03659499418, -76.076335920839 37.036688761205, -76.076201599802 37.036781919229, -76.076067724766 37.036874101253, -76.07593543973 37.036966197277, -76.075803972694 37.037059181301, -76.075671…
43956	MULTILINESTRING ((-75.758209326781 37.626136191049, -75.757832719695 37.62670339318, -75.757306216575 37.627498989365, -75.756999324504 37.627956224471, -75.756531247397 37.628665245635, -75.756271600338 37.629058315726, -75.755822086234 37.629731362883, -75.755441839147 37.630305036016, -75.755229809099 37.63062365109, -75.75497386604 37.631009931179, -75.754908054025 37.631109379202, -75.753946…
43637	MULTILINESTRING ((-75.671574226303 37.726839292061, -75.671513835285 37.726860021067, -75.671493973279 37.72686665007, -75.671454275268 37.726879899074, -75.671398150251 37.72690054208, -75.671314041227 37.726929445089, -75.671082680159 37.727010484114, -75.670574376011 37.727188645168, -75.670199271901 37.727320525209, -75.669950390828 37.727407328235, -75.669575261719 37.727539887276, -75.66893…
49847	MULTILINESTRING ((-76.921012542319 36.678773784387, -76.920932904297 36.678818662399, -76.920600704205 36.679010456451))
43394	MULTILINESTRING ((-76.059878545358 37.048229810206, -76.059754278326 37.048339263233, -76.059637683295 37.048443043259, -76.059520563264 37.048547357285, -76.059403157234 37.048651667311, -76.059287265203 37.048755811337, -76.059173124174 37.048859749363, -76.059059674144 37.048964108389, -76.058943497114 37.049070276416, -76.058823641082 37.049178715443, -76.058702577051 37.04928931147, -76.0585…
8328	MULTILINESTRING ((-77.549346869451 36.702594013485, -77.549258850433 36.702761151524, -77.549234416428 36.702813528536, -77.549134133409 36.703025569584))
62938	MULTILINESTRING ((-77.083156206123 37.029381039817, -77.082502970898 37.028955813751, -77.081824512665 37.028510909681, -77.080912424352 37.027915380588, -77.080284806136 37.027506246524, -77.079943752019 37.027286694489, -77.079330703809 37.026885087426, -77.078869743651 37.02658698038, -77.078305434457 37.026219497322, -77.078220671428 37.026164907314, -77.077618555221 37.025777021253, -77.0768…
43156	MULTILINESTRING ((-75.945887602322 37.334592689484, -75.94609550139 37.334651446489))
63660	MULTILINESTRING ((-76.952275126249 36.945092462647, -76.951991820152 36.94491562162))
49968	MULTILINESTRING ((-77.544105890698 36.6998979111, -77.544111414699 36.699877894096, -77.544117410699 36.699853555091, -77.5441226987 36.699829092085, -77.5441272787 36.69980454708, -77.5441283797 36.699797480078, -77.5441311317 36.699779915075, -77.544134271699 36.699755216069, -77.544136700699 36.699730468064, -77.544138372698 36.699705674059, -77.544139055696 36.699678431053, -77.544138993695 3…
43906	MULTILINESTRING ((-75.722004157923 37.688747316376, -75.721968518929 37.689056257442, -75.721921587932 37.689389660513, -75.721885923933 37.68960587756, -75.72180082193 37.690036618652, -75.721751817926 37.690239469697, -75.721702586922 37.690448503742, -75.721666839918 37.690581078771, -75.721666516918 37.690582282771, -75.721665916918 37.690584401772, -75.721555098904 37.690976689857, -75.72144…
51708	MULTILINESTRING ((-77.578753614171 36.715618991199, -77.5785434051 36.715512349184, -77.57845359807 36.715462009177, -77.577939033897 36.715173600134, -77.577090415611 36.714695083063, -77.576241740325 36.714232853995, -77.575806952179 36.71399180596, -77.575444617057 36.71379094093, -77.574658429793 36.713365280868, -77.57340011537 36.712676621767, -77.572821034176 36.712366112721, -77.572421215…
43188	MULTILINESTRING ((-75.705129840772 37.708947243174, -75.705032912742 37.708949775178, -75.704984442727 37.70895138518, -75.704887411697 37.708956657184, -75.704838862682 37.708960319186, -75.704762408659 37.708970200191, -75.704713755644 37.708976609194, -75.704613817614 37.708992871201))
50800	MULTILINESTRING ((-77.551742687235 36.703522449597, -77.551679834215 36.703498818594, -77.551366110112 36.703370199578))
43841	MULTILINESTRING ((-75.939056411966 37.3487802437, -75.938983126951 37.348931584734, -75.938838692922 37.349232058803, -75.938816377918 37.349281025814, -75.9387242209 37.349468885856, -75.938642498883 37.349637869895, -75.938483251852 37.34996892297, -75.938313043818 37.350318977049, -75.938201657796 37.350558349103, -75.937964644749 37.351051198215, -75.937787049713 37.351415511298, -75.93761671…
60902	MULTILINESTRING ((-77.47424187687 36.765789230484, -77.474096152836 36.765984631531, -77.474061920828 36.766029713542, -77.47402835882 36.766075125552, -77.473995438813 36.766120844563, -77.473963242805 36.766166848574, -77.473931683798 36.766213183585, -77.473900839791 36.766259832596, -77.473870675785 36.766306755607, -77.473771173763 36.766464368644, -77.473737136755 36.766519976657, -77.47371…
50713	MULTILINESTRING ((-77.543234252574 36.702517480685, -77.54315230955 36.702543238693, -77.542825621456 36.702649096727, -77.542278078297 36.702823268783, -77.541786764155 36.702977161833, -77.541324033021 36.703118682879, -77.540645938826 36.703344089951, -77.540077408661 36.703523878009, -77.53976206157 36.703624304041))
49965	MULTILINESTRING ((-77.543956885609 36.699097812936, -77.543926984597 36.699052587928, -77.543911666592 36.699034087925, -77.543903560589 36.699023519923, -77.543884617582 36.698998841918, -77.543862161573 36.698975256914, -77.54382345256 36.698939319908, -77.543779674544 36.698905447902, -77.543765229539 36.6988931049, -77.543745711532 36.698877372897, -77.543725713525 36.698862046895, -77.543636…
58767	MULTILINESTRING ((-77.395029609264 36.943050143647, -77.395064147278 36.94311529366, -77.395071587281 36.943132829663, -77.395078344284 36.943150526667, -77.395097813294 36.94321905668, -77.3951066013 36.943277933692, -77.395107834302 36.943296442696, -77.395110561304 36.943321020701, -77.395112560306 36.943345648706, -77.395113847307 36.943370301712, -77.395113441311 36.943442622727, -77.3951133…
48739	MULTILINESTRING ((-76.918413676605 36.680373279816, -76.918358188594 36.680483974842, -76.918325257586 36.680529023852))
43625	MULTILINESTRING ((-75.759999448194 37.623479531432, -75.759874038165 37.623670619476))
43386	MULTILINESTRING ((-75.973028467366 37.253027403391, -75.973053381383 37.253205601427, -75.973070222394 37.25331860945, -75.973097213414 37.253538988496, -75.973114004426 37.253653369519, -75.973130845437 37.253766377543, -75.973162499461 37.254030849597, -75.973165317463 37.254049018601, -75.973174532468 37.254103885612, -75.973188000479 37.254214757635, -75.973221707501 37.254440085682, -75.9732…
60525	MULTILINESTRING ((-77.519702418951 36.731709375683, -77.519646306936 36.731753293694, -77.519453885885 36.731902997733))
48966	MULTILINESTRING ((-76.909260926921 36.646751511604, -76.909099037173 36.646669519671, -76.908640396339 36.646431855894, -76.90818177305 36.646192818859, -76.907891746171 36.646042599459, -76.907450032089 36.645810656146, -76.906994979253 36.645564794979, -76.906428764286 36.645254919857, -76.905761778347 36.644874313323, -76.904973392641 36.644430929872, -76.904077463507 36.643914657194, -76.9034…
43960	MULTILINESTRING ((-75.765676342498 37.614985449461, -75.765533580466 37.615203577511, -75.76542019644 37.615376806551, -75.765303373413 37.615549949592, -75.765189981387 37.615723178632, -75.765003859344 37.615997075695))
59226	MULTILINESTRING ((-77.47480067599 36.764836991264, -77.474520041921 36.765155888341, -77.474116841825 36.765670560464))
7446	MULTILINESTRING ((-77.458133474281 36.808886937149, -77.458082132277 36.809105281197, -77.458043083275 36.809287501237, -77.45798668127 36.809517447287, -77.457921602264 36.809764751342, -77.45786519926 36.810012051396, -77.457787102252 36.810298400459, -77.457703949243 36.810609368527, -77.457673958241 36.810728959554, -77.457600123235 36.811045914623, -77.457521406229 36.811367769694, -77.45744…
59200	MULTILINESTRING ((-77.39276216771 36.945648928274, -77.392762875723 36.94586876132, -77.392763346731 36.946014896351, -77.392763982733 36.946053512359))
43916	MULTILINESTRING ((-75.567564020368 37.84529852433, -75.567279260303 37.845736305431, -75.567120613267 37.845980986488, -75.566817097197 37.846439562594, -75.56630173808 37.847229973776, -75.565621784924 37.848262468014, -75.565156178818 37.848972812178, -75.564915287763 37.849337328262, -75.56472707172 37.849624284329, -75.564600988692 37.849826788375, -75.564481476665 37.850019900419, -75.564053…
43359	MULTILINESTRING ((-75.830026508049 37.532900710072, -75.830010229047 37.532946432082, -75.829971876041 37.533054777106, -75.829804303013 37.533498841205, -75.829632811984 37.533955870306, -75.829599221979 37.534046405326, -75.829438219952 37.534480374423, -75.829404334946 37.534559977441, -75.829373905941 37.534639658458, -75.829335601935 37.534746637482, -75.829297322929 37.534852921506, -75.829…
7356	MULTILINESTRING ((-77.556452872017 36.67296308397, -77.556522469063 36.673422908065, -77.556568043093 36.673718682126, -77.556649102148 36.674267727239, -77.556721398196 36.674740392337, -77.55681758926 36.67538373847, -77.556959019355 36.676322092663, -77.557162835489 36.677645494936, -77.557212696523 36.677993716007, -77.557229541534 36.678106822031))
43481	MULTILINESTRING ((-75.648603488629 37.735599710678, -75.648404663575 37.735733693713, -75.648198571518 37.73587642275, -75.647892647435 37.736097128806, -75.647703872384 37.736239588842, -75.647493647327 37.736400077883, -75.647297424275 37.736556093922, -75.647108173224 37.736710909961, -75.646922328175 37.736867174, -75.646811518146 37.736960676023, -75.646732755125 37.737030232041, -75.6465501…
43832	MULTILINESTRING ((-75.976538737666 37.275682467041, -75.976600129693 37.275824086069, -75.976810627784 37.276314891165, -75.976903422824 37.276521562205, -75.977037486882 37.276830768266, -75.977130070922 37.277043616307, -75.977219363961 37.277252282348, -75.977308762 37.277457500388, -75.977397989039 37.277668213429, -75.977487465077 37.277871379469, -75.977666346155 37.278279776549, -75.977755…
8433	MULTILINESTRING ((-77.392441386291 36.976161467704, -77.392451586313 36.976506580776, -77.392467599342 36.976951771869, -77.392481200371 36.977405282964, -77.392502489414 36.978068672102, -77.392517017455 36.97872512624, -77.392522177487 36.979284056357, -77.392526376514 36.979738288453, -77.392526981544 36.980286745568, -77.392510657601 36.981415550806, -77.392470181625 36.982065367944))
52549	MULTILINESTRING ((-76.938201041812 36.682696627625, -76.937851305699 36.682591452615, -76.937339923533 36.682433636599, -76.937170269478 36.682379539593, -76.93711548846 36.682360290591, -76.937006726424 36.682320273586, -76.936899164389 36.682278241581, -76.936845865372 36.682256485578, -76.936792843354 36.682234215575, -76.936642533304 36.682164770566, -76.936572720281 36.682131655561, -76.9365…
44224	MULTILINESTRING ((-75.758692480892 37.62540907088, -75.758669813887 37.625443092888, -75.758545087858 37.625630423932, -75.758446868836 37.625777944966))
52067	MULTILINESTRING ((-77.0513038998 36.705688751579, -77.051175003758 36.705629084571, -77.051087782727 36.705551087557, -77.051044186711 36.70551140555, -77.051000615695 36.705471041543, -77.050960441681 36.705430710536, -77.050501050517 36.705011621463, -77.050098636374 36.7046467994, -77.049954475323 36.704513843377, -77.049662727219 36.704249280331, -77.049585590191 36.704179649319, -77.04891121…
50776	MULTILINESTRING ((-77.005761346562 36.682439856231, -77.00568743854 36.682447939235, -77.004292962119 36.682599771315, -77.004183625086 36.682610050321, -77.004077718054 36.682619004327, -77.003968401021 36.682627912333, -77.003862514989 36.682636172338, -77.003753251956 36.682643015343, -77.003643971923 36.682649859349, -77.003538126891 36.682656066354, -77.003428880857 36.682661536358, -77.0033…
8704	MULTILINESTRING ((-77.557930619203 36.686456010771, -77.557925313203 36.686491744779, -77.557906958204 36.686608447804, -77.557880492203 36.686732250831, -77.5578217652 36.687007020892, -77.557713073188 36.687411656981, -77.557677823184 36.687536925009))
59198	MULTILINESTRING ((-77.462783795593 36.806786038541, -77.462741584589 36.806954028578, -77.462683038583 36.807166881625, -77.462621753576 36.807386855674, -77.462567407571 36.807604218722, -77.462510280566 36.807827282771, -77.46245313356 36.808044621819, -77.462365445551 36.80837007989, -77.462306837545 36.808591580939, -77.462253898541 36.808805885986, -77.462193250534 36.809023994034, -77.46210…
65036	MULTILINESTRING ((-77.101574629526 37.042807025993, -77.101226209406 37.042579611958, -77.101166728386 37.042541585952, -77.097344929073 37.040050450562, -77.096805789888 37.039697471507, -77.096478456776 37.039486484474, -77.096359167735 37.039409604462, -77.096044367627 37.03920461743, -77.095659531495 37.038955472391, -77.095156672322 37.03862748534, -77.094620512138 37.038279504286, -77.09447…
48965	MULTILINESTRING ((-76.96467171561 36.668508489258, -76.963793520307 36.66813678987, -76.963707215368 36.668100257699, -76.962740254409 36.667691322072, -76.962648953468 36.667653042847, -76.962266936998 36.667490076224, -76.961972791379 36.66736604481, -76.961722592149 36.667260433415, -76.961171505549 36.667027255747, -76.960731962688 36.666842241827, -76.960485180391 36.666736673692, -76.960231…
43506	MULTILINESTRING ((-75.632647312347 37.748189829853, -75.63239303628 37.748410096907, -75.632222567233 37.748524809937, -75.6321017432 37.748607755959, -75.632027097179 37.748659531972, -75.63195588616 37.748712073985, -75.63180995012 37.748818453013, -75.631738701101 37.748871682026, -75.631353897997 37.7491618741, -75.631197111955 37.74928035213, -75.631043756913 37.74939960316, -75.630904433876…
43331	MULTILINESTRING ((-75.738187415201 37.656450179073, -75.73752485405 37.657459223307))
58862	MULTILINESTRING ((-77.539837843981 36.692366471659, -77.539747905962 36.692521566695, -77.539622385935 36.692745769747))
58954	MULTILINESTRING ((-77.519453885885 36.731902997733, -77.519304263846 36.732019404763, -77.518683075683 36.732532657893, -77.518566869653 36.732625923917))
43926	MULTILINESTRING ((-75.558370882951 37.871799473164, -75.558380323957 37.871868058178, -75.558451242006 37.872356112277, -75.55846989902 37.872498754306, -75.558474012025 37.872570297321, -75.558481622031 37.872641227335, -75.558493328043 37.872784387365, -75.558505687058 37.872998994409, -75.558510429067 37.873142667439, -75.558511091072 37.873214118453, -75.558513131093 37.873602939534, -75.5585…
43183	MULTILINESTRING ((-75.722004157923 37.688747316376, -75.721930603901 37.688773061384, -75.721794213861 37.688815205398, -75.720685166535 37.689167725509, -75.720450760467 37.689242603533, -75.720048516348 37.689367808573, -75.719796623274 37.689447767598, -75.719548003202 37.689532621625, -75.719162530089 37.689671958667, -75.718968098032 37.689740198688))
48745	MULTILINESTRING ((-76.950890898703 36.682518018148, -76.950482927581 36.682577636175, -76.95048194258 36.682577777175, -76.950308034528 36.682603191186, -76.949863568395 36.682668651215, -76.949298137226 36.682751908253, -76.949033264146 36.68279092327, -76.948493748985 36.682869546305, -76.947936423818 36.682951524342, -76.947240019609 36.683054869388, -76.946929948516 36.683098970408))
43957	MULTILINESTRING ((-75.758446868836 37.625777944966, -75.758307941804 37.625987669015, -75.758209326781 37.626136191049))
49936	MULTILINESTRING ((-77.001270214203 36.682824181468, -77.001163512172 36.682873636482, -77.001139037167 36.682904222489, -77.001044401144 36.68303349652, -77.00102695214 36.683053874525, -77.001006106135 36.68307283853, -77.000968009125 36.683102568537, -77.00091260811 36.683144426548, -77.000850334093 36.68318964456, -77.000808857082 36.683217276567, -77.000725931059 36.683271833582, -77.00068447…
43962	MULTILINESTRING ((-75.763922572095 37.617613417071, -75.763858858082 37.617726359096, -75.763537579005 37.618147488196, -75.762937861867 37.619040343403, -75.762354295733 37.619921194607))
48705	MULTILINESTRING ((-77.068587852748 36.717563430494, -77.068555478733 36.717471012476, -77.068496994706 36.717315096445, -77.068454888687 36.717195774421, -77.068390152657 36.717009573384, -77.068335016632 36.716857132353, -77.068289475612 36.71673914333, -77.068150102548 36.716349436252, -77.068078646516 36.716157653214, -77.068010509485 36.715971407177, -77.067938962453 36.71578511414, -77.06786…
7303	MULTILINESTRING ((-77.52848985928 36.725026607961, -77.528298399232 36.725218747009, -77.527994614155 36.725520107083, -77.527592602055 36.725937545185, -77.527122137939 36.726459459312, -77.526867074876 36.726733166379, -77.526404249763 36.727259672507, -77.526209387715 36.727486602561, -77.525850598628 36.727904437662, -77.525359640511 36.728510216808, -77.524949398414 36.729037520934, -77.5243…
50937	MULTILINESTRING ((-77.200959834761 36.705643628357, -77.200080613488 36.705579492374, -77.199971743454 36.705571551376, -77.199038185164 36.705502831394, -77.197930941819 36.705416375415, -77.196946124514 36.705353237436, -77.196499659375 36.705327673446, -77.19599856322 36.705304932459, -77.195882671184 36.705299524462, -77.195211059977 36.70527350948, -77.194931390891 36.705269711488, -77.19475…
8250	MULTILINESTRING ((-77.574663448881 36.548975406076, -77.574480470849 36.549424933178, -77.574178754799 36.550203133353, -77.573772744728 36.551186300576, -77.573770299727 36.551192105577, -77.573506696681 36.551818627719, -77.573467586674 36.551924339743, -77.573383030661 36.552152936795, -77.573160267627 36.552799923939, -77.572841826574 36.553618315124, -77.572573382528 36.554295123277, -77.572…
63097	MULTILINESTRING ((-77.092508230348 37.035733118824, -77.092503806346 37.035725399823, -77.09248639034 37.035696352817, -77.092449663325 37.035638998807, -77.092430385318 37.035610720801, -77.09241048231 37.035582686796, -77.092389996302 37.035554971791, -77.092347223286 37.035500377781, -77.092324937278 37.035473515776, -77.092271179258 37.035412664765, -77.092230182243 37.035369374758, -77.09219…
43389	MULTILINESTRING ((-75.96639195387 37.207361806994, -75.966376213874 37.207523570029, -75.966351337884 37.2078554881, -75.966333412891 37.208082463148, -75.966290697902 37.208536260245, -75.966251330914 37.208992883343, -75.96621635792 37.209318404413, -75.966190790926 37.209568572466, -75.96615848694 37.210019157562, -75.96616336995 37.210180677596, -75.966164544954 37.21024801961, -75.9661627029…
58949	MULTILINESTRING ((-77.52357434897 36.728638260898, -77.523254247886 36.728890707962, -77.522534091696 36.729456941107, -77.522423504667 36.72954644213, -77.521769736496 36.730075535265, -77.521026429299 36.730657057414, -77.520804602241 36.730830584459, -77.520136950066 36.731369459596))
48757	MULTILINESTRING ((-77.537851139514 36.694979907281, -77.537842861511 36.694974750281, -77.537612642433 36.694831351258, -77.537372190351 36.694682187235, -77.536883851185 36.694379234189, -77.536749091139 36.694295646176, -77.536391995018 36.694078759142, -77.536179571946 36.693949734123, -77.536109473922 36.693905642116, -77.535933401862 36.693794906098, -77.535513650719 36.693530901057, -77.535…
49368	MULTILINESTRING ((-77.213817818668 36.704891363749, -77.213474831565 36.70493353477, -77.212753497349 36.705023813814, -77.211998054122 36.705113036859, -77.21076053275 36.705265622935, -77.210213584586 36.705331707968, -77.208309476014 36.705563458084, -77.208005193922 36.705602680103, -77.207639366812 36.705649462125, -77.20729899071 36.705690716146))
7203	MULTILINESTRING ((-77.557229541534 36.678106822031, -77.557272793563 36.678397279091, -77.557339163607 36.678819989178, -77.557416387658 36.679332849283, -77.557487504706 36.679815941383, -77.55755373775 36.680252769473, -77.55774811188 36.681551646741, -77.557827536933 36.682064498847, -77.55789656398 36.682537159944, -77.557960712023 36.682969519033, -77.557992532045 36.683200118081, -77.558025…
65039	MULTILINESTRING ((-77.092757801459 37.036346380945, -77.092620045395 37.035965640869, -77.092594904384 37.035904409857, -77.092581357378 37.035874062851, -77.092567148372 37.035843918846, -77.092552247366 37.03581396984, -77.092520597353 37.035754695828, -77.092508230348 37.035733118824))
43755	MULTILINESTRING ((-75.716199362228 37.690794946003, -75.716065371191 37.690865305023, -75.715931249153 37.690939086043, -75.715803982117 37.691014406063, -75.715577496054 37.6911547191, -75.715230449959 37.691375996158, -75.715109563926 37.691465886181, -75.715031313905 37.691524490196, -75.714895692869 37.691638772224, -75.714741518829 37.69178695526, -75.714662126809 37.691876447282, -75.714597…
49234	MULTILINESTRING ((-77.538651606787 36.695492011361, -77.538253509652 36.695243542323))
50979	MULTILINESTRING ((-77.482130526661 36.680667046217, -77.481736064537 36.680603683218))
7304	MULTILINESTRING ((-77.459923110429 36.801546143537, -77.45910621336 36.804858285265, -77.458133474281 36.808886937149))
59064	MULTILINESTRING ((-77.399721656541 36.903630429183, -77.399682385541 36.903859559233, -77.399612505543 36.904276906323, -77.399511953542 36.904830441443, -77.399464939542 36.905097619501, -77.399435755542 36.905263412537, -77.399399111543 36.905471577582, -77.399290274547 36.906166657732, -77.399204617549 36.906685579845, -77.399100175551 36.907298950978, -77.399020510549 36.907716037068, -77.398…
6919	MULTILINESTRING ((-77.549551761518 36.702674506495, -77.54951164551 36.702745295511))
43607	MULTILINESTRING ((-75.832593185889 37.515188443273, -75.832565756885 37.515281241293, -75.83252272788 37.515424517325, -75.832483140875 37.515567867356, -75.832443566871 37.515711225388, -75.832328325858 37.516139980482, -75.832254208853 37.516479006555, -75.832225161852 37.516617097585, -75.832199581851 37.516754588615, -75.832173984851 37.516892758645, -75.832148069851 37.517039857676, -75.8321…
44210	MULTILINESTRING ((-75.904305057128 37.403511663389, -75.904055225059 37.40366553943, -75.903981390038 37.403709247442, -75.903639999944 37.403921557498, -75.903286784848 37.404176885564, -75.903113203802 37.404316631599, -75.902853097734 37.404568499661, -75.902601821672 37.404863834731, -75.902460908639 37.405055121776, -75.902323094607 37.405256098823, -75.902201687581 37.405480789875, -75.9019…
49944	MULTILINESTRING ((-76.929316192872 36.678785671102, -76.928349221552 36.678352448044, -76.927955149421 36.67817467902, -76.927465436259 36.67795625699, -76.927357605223 36.677908171984, -76.926386114901 36.677477281926))
43940	MULTILINESTRING ((-75.549237389744 37.920049410516, -75.54924716477 37.920468577603, -75.549253763783 37.920652825641, -75.549258939796 37.920872000686))
43613	MULTILINESTRING ((-75.722238758992 37.688667626351, -75.722206086999 37.68898969242, -75.722178136001 37.689184111461, -75.722124638002 37.689508427531, -75.722085491001 37.689725257578, -75.722021647999 37.690048651647, -75.721964111995 37.690295264701, -75.721947548994 37.690369057717, -75.721900046989 37.690551940757, -75.721863211985 37.690685798786, -75.721764140972 37.691026914861, -75.7217…
49465	MULTILINESTRING ((-77.547733260932 36.702145218447, -77.547704149923 36.702139306447, -77.547633839901 36.702125713447, -77.547563397878 36.702112758446, -77.547492732856 36.702100423446, -77.54747454485 36.702097413446))
6921	MULTILINESTRING ((-77.530434895777 36.723200513507, -77.530234108725 36.723376427551, -77.530119775696 36.723480188577))
8202	MULTILINESTRING ((-77.494280373804 36.761929807963, -77.493553953596 36.762189107043, -77.492916533412 36.76240200511, -77.492304535235 36.762598820174, -77.49190922212 36.762721568213, -77.491125997893 36.762950810289, -77.490611768743 36.763094243338, -77.489965927554 36.763263632396, -77.489320244365 36.763420844452, -77.488788305208 36.763545057497, -77.488225820042 36.763666369543, -77.48767…
43914	MULTILINESTRING ((-75.722521268788 37.683300350221, -75.722497209794 37.683555793275, -75.722480852798 37.683717514309, -75.722446198807 37.684093111389, -75.722443635808 37.684119837395))
43768	MULTILINESTRING ((-75.705129840772 37.708947243174, -75.705032912742 37.708949775178, -75.704984442727 37.70895138518, -75.704887411697 37.708956657184, -75.704838862682 37.708960319186, -75.704762408659 37.708970200191, -75.704713755644 37.708976609194, -75.704613817614 37.708992871201))
43336	MULTILINESTRING ((-75.546194881683 37.936225165983, -75.546035758655 37.936623785072))
48960	MULTILINESTRING ((-77.113724086861 36.703550252955, -77.113052413648 36.703423839951, -77.111791070248 36.703189160946, -77.111383087119 36.703113591944, -77.110811850938 36.703010680942, -77.110587432866 36.702970245941, -77.108880746325 36.702651974933, -77.108510177208 36.702583022931, -77.107765583972 36.702446445928, -77.107265769813 36.702356047927, -77.106323989515 36.702183471923, -77.104…
50931	MULTILINESTRING ((-77.444063218122 36.683066633064, -77.443325799898 36.683094546095, -77.442953922784 36.683105615111, -77.441063766208 36.68316476919, -77.440122010921 36.683201583231, -77.439627298771 36.683216338251, -77.438808464521 36.683241885285, -77.43716743702 36.683288133353, -77.436092708693 36.683321645398, -77.434983831355 36.683358269444, -77.434586589234 36.683371994461, -77.43449…
49926	MULTILINESTRING ((-77.0513038998 36.705688751579, -77.051234500772 36.705550156552, -77.05117436575 36.70548349154, -77.051114222727 36.705416819528, -77.051054075705 36.705350833516, -77.05093035566 36.705219512492, -77.050866778637 36.705154172481, -77.050739606591 36.705024870458, -77.050223126408 36.704559061377, -77.050078862357 36.704431604355, -77.050075526355 36.704427442354, -77.04969979…
52369	MULTILINESTRING ((-76.918420682606 36.680359302813, -76.918413676605 36.680373279816))
50956	MULTILINESTRING ((-77.10045215964 36.700865223848, -77.099719397407 36.700713459841, -77.099617404375 36.700695075841, -77.099532389348 36.700680324841, -77.098784374111 36.700546400838, -77.097873047823 36.700389229837, -77.097506024706 36.700314099834, -77.097138996589 36.70023829583, -77.096772006472 36.700161795827, -77.096561372405 36.700114636824, -77.096354163339 36.700066832821, -77.09614…
43763	MULTILINESTRING ((-75.675434969953 37.716710627814, -75.675406654946 37.716727815819, -75.675303888917 37.716793379836, -75.674758434766 37.717133452926, -75.674584866718 37.717241978954, -75.674333366648 37.717399467996, -75.674046476568 37.717578101043, -75.673274134355 37.718064583171, -75.673174786327 37.718130912188, -75.673068506298 37.718197750206, -75.673001168279 37.718240799217, -75.672…
60630	MULTILINESTRING ((-77.551011622324 36.672487657062, -77.550966090321 36.672678720104, -77.550948111319 36.672756738121))
59116	MULTILINESTRING ((-77.539837843981 36.692366471659, -77.539747905962 36.692521566695, -77.539622385935 36.692745769747))
51492	MULTILINESTRING ((-77.570892564527 36.711312351567, -77.570407184364 36.711044436528, -77.570051685245 36.7108530595, -77.569601062093 36.710607327464, -77.569011043895 36.710287074417, -77.568465652712 36.709993724374, -77.567910963527 36.709719777336, -77.567335912337 36.709459435301, -77.567137467271 36.709379025291))
48996	MULTILINESTRING ((-77.50816513292 36.685823011391, -77.507989495863 36.685777156388))
50773	MULTILINESTRING ((-77.087794483573 36.697519510579, -77.087272644404 36.697353663562, -77.08651981316 36.697114531538, -77.085566859851 36.696814611507, -77.08445456849 36.696462629471, -77.084379968466 36.696439068469, -77.082270656782 36.695774231401, -77.081921331669 36.695666313391, -77.081083653398 36.695406198365, -77.080076566071 36.695084972332, -77.079062543743 36.6947698423, -77.0789641…
51063	MULTILINESTRING ((-77.482148681667 36.680669962217, -77.482130526661 36.680667046217))
59253	MULTILINESTRING ((-77.553400365551 36.663187318011, -77.553350568547 36.663396710057, -77.553300067542 36.663597418101))
7348	MULTILINESTRING ((-77.54951164551 36.702745295511, -77.549433999493 36.702882281543, -77.549387780484 36.702963866562, -77.54937220148 36.702990249568, -77.549355873477 36.703016346574, -77.549321124469 36.703067622586))
58787	MULTILINESTRING ((-77.55415410161 36.660016269313, -77.553974297595 36.660770172479, -77.553939291593 36.660922775513, -77.553789122583 36.661577375656, -77.553605167567 36.662329433822, -77.553576902565 36.662444977847, -77.553476618557 36.66286667794))
49768	MULTILINESTRING ((-76.923690948153 36.678974376337, -76.922963228951 36.67939053545, -76.922331812776 36.679751285549, -76.922154126727 36.679856137577))
49852	MULTILINESTRING ((-76.929316192872 36.678785671102, -76.928349221552 36.678352448044, -76.927955149421 36.67817467902, -76.927465436259 36.67795625699, -76.927357605223 36.677908171984, -76.926386114901 36.677477281926))
58885	MULTILINESTRING ((-77.551167212375 36.67255205007, -77.551109349371 36.672791434123))
44179	MULTILINESTRING ((-75.688712159096 37.7169115334, -75.687942130905 37.717799982612, -75.687811855873 37.717953507649, -75.68767815484 37.718106258685, -75.687547913807 37.718259096722, -75.687280553741 37.718563232794, -75.687146906707 37.71871461483, -75.68703472268 37.718846585862, -75.686976938665 37.718911842877, -75.686922625652 37.718976491893, -75.686861385636 37.719041674909, -75.68674588…
8520	MULTILINESTRING ((-77.556487579118 36.674633248322, -77.556547482157 36.6750077904, -77.55659714419 36.675341801468, -77.556642569222 36.675665957535, -77.556695172256 36.675996733603, -77.556758125299 36.676427618692, -77.556823974343 36.676864943783, -77.55694233642 36.677626356939, -77.557013829469 36.67811328604))
52590	MULTILINESTRING ((-77.536334608568 36.704507388349, -77.535960904454 36.704528645366))
43838	MULTILINESTRING ((-75.973947223815 37.29345598087, -75.973802329776 37.293557112897, -75.973492400691 37.293775091953, -75.973214319615 37.293966275003, -75.973182627607 37.293988263008, -75.97304881557 37.294081562033))
58766	MULTILINESTRING ((-77.553400365551 36.663187318011, -77.553350568547 36.663396710057, -77.553300067542 36.663597418101))
48961	MULTILINESTRING ((-77.095139863964 36.700043846859, -77.094681786818 36.69992867985, -77.094539223772 36.699890570847, -77.094400068727 36.699851824844, -77.094237147675 36.69980797684, -77.094074221622 36.699764136836, -77.09391130357 36.699719605833, -77.093751811518 36.699674424829, -77.093690742499 36.699656524827, -77.093588918466 36.699628523825, -77.093577113462 36.699625126824, -77.093429…
7275	MULTILINESTRING ((-77.518820401065 36.738771529206, -77.518726738045 36.738933822244, -77.518500577996 36.739298346329, -77.518216356936 36.739795035443, -77.518037201897 36.740096747514, -77.517789980844 36.740516055611, -77.517420851765 36.741127552753, -77.517062588687 36.741727575892, -77.516657215601 36.742413892052, -77.516407658547 36.742827888148))
43364	MULTILINESTRING ((-75.82290504623 37.540156988836, -75.82283899921 37.540170610841, -75.822686082164 37.540201498853, -75.822588048135 37.540222758861))
49834	MULTILINESTRING ((-76.92595809178 36.677676077983, -76.925839390747 36.677734695, -76.925587191677 36.677879977039, -76.925428345634 36.677974728065, -76.925365467616 36.678012254075, -76.925300115598 36.678052527086, -76.92523431558 36.678092300096, -76.925168024562 36.678131572107, -76.925101268543 36.678170310117, -76.924830383468 36.678323388159, -76.924676763426 36.678411204183, -76.92369094…
58769	MULTILINESTRING ((-77.459471222144 36.817163167847, -77.459371551127 36.817410732903, -77.459285174112 36.817630478953, -77.459199232097 36.817832262998, -77.459116079082 36.818038330045, -77.459026814067 36.818256951094, -77.458942183052 36.81846199114, -77.458885905043 36.818602267172, -77.458858985038 36.818669291187, -77.458709076013 36.819052245273, -77.458584962992 36.819365952343, -77.4584…
51979	MULTILINESTRING ((-76.926386114901 36.677477281926, -76.926317824881 36.677487630931, -76.926297176875 36.677496501933, -76.926114314824 36.677598953961, -76.92595809178 36.677676077983))
48750	MULTILINESTRING ((-76.920600704205 36.679010456451, -76.920406778151 36.679122418482, -76.919807449985 36.679459608574, -76.919189531813 36.67981137967, -76.91906961478 36.679879405689))
43738	MULTILINESTRING ((-75.946071958369 37.35301317035, -75.946044992365 37.353097759368, -75.946033303364 37.353138033377, -75.946021634362 37.353177619386, -75.946009916361 37.353218583395, -75.945925323354 37.353582172474, -75.945848807348 37.353910217546, -75.94575619034 37.354307289632, -75.945671882333 37.35466195271, -75.945555536324 37.35516590782, -75.945421769314 37.355745249946, -75.9454179…
60196	MULTILINESTRING ((-77.532358870728 36.71146995696, -77.532266063714 36.711730904019, -77.532051580681 36.712330533153, -77.531961955668 36.712595742212))
59727	MULTILINESTRING ((-77.530185792429 36.718206712461, -77.53012745742 36.7183815035, -77.530117009419 36.718422124508, -77.530094884416 36.718487315523, -77.530041059407 36.718627826555, -77.530013117403 36.71869780957, -77.529984483398 36.718767639586, -77.529955163392 36.718837278602, -77.529925180387 36.718906710618, -77.529895756382 36.718972058632, -77.529865550376 36.719037183647, -77.5298345…
43848	MULTILINESTRING ((-75.97288021432 37.253039791398, -75.972956858375 37.253624591519, -75.973004286408 37.253953248586, -75.973014378416 37.254043998605, -75.973048250439 37.254282522654, -75.973122619491 37.254832928768, -75.973152957513 37.255056126814, -75.973200124545 37.255392326883, -75.973240910575 37.255713970949, -75.973270971597 37.255945410997, -75.973303358621 37.256209862051, -75.9733…
43936	MULTILINESTRING ((-75.549258939796 37.920872000686, -75.54926414981 37.921092669732, -75.549276075845 37.921669239851, -75.549277229858 37.9219034889, -75.549276364864 37.922013359923, -75.549277908872 37.922150089951, -75.549277006878 37.922260647974, -75.549268395887 37.92247885502, -75.549259192892 37.922624245051, -75.549228192897 37.922882423105, -75.5492158709 37.923018800134, -75.549115453…
48970	MULTILINESTRING ((-76.954635600881 36.664270952146, -76.954625804878 36.664266897146))
43342	MULTILINESTRING ((-75.765093463377 37.616097359713, -75.764907108334 37.616377430778, -75.764808629312 37.616520772812, -75.764782900306 37.616563905822, -75.764771844304 37.616582438826, -75.764731632294 37.61664332684, -75.764691397285 37.616704904854, -75.764651185276 37.616765796868, -75.764570809257 37.616886202896, -75.764527159247 37.61694633391, -75.764487006238 37.617005855924, -75.76444…
7057	MULTILINESTRING ((-77.5763646432 36.54522163722, -77.576346193196 36.545268046231, -77.576049517146 36.546014340399, -77.575753052096 36.546766555569, -77.575482895051 36.547473350729, -77.575168123997 36.548257054906, -77.57494601096 36.548828129035, -77.574722610923 36.549408998166, -77.574447740876 36.550098720322, -77.574196021834 36.550748442468, -77.573871779776 36.551510671641, -77.5737319…
49481	MULTILINESTRING ((-77.308589511437 36.706114837028, -77.309330463639 36.705879632033, -77.310043540873 36.705656140906, -77.310766919344 36.705427254688, -77.311483446406 36.705201036005, -77.312131356305 36.704998846494, -77.312772454272 36.704795891587, -77.313536963126 36.70455435527, -77.314178041354 36.704351400069, -77.314918962853 36.704113994412))
49599	MULTILINESTRING ((-77.560487690101 36.706932149009, -77.560120679981 36.706791582992))
43274	MULTILINESTRING ((-75.75861951889 37.62577987296, -75.758473259856 37.626001096012, -75.758355746829 37.626175197052))
50795	MULTILINESTRING ((-77.546526019757 36.701902552438, -77.546442467224 36.701897733397, -77.54621569854 36.701897733397, -77.545997032458 36.701901779413, -77.545798612464 36.701909877489, -77.54557589563 36.701930128444, -77.54534102873 36.701958472518, -77.545065667462 36.701994917506, -77.544798409892 36.702051609553, -77.544535196496 36.702116399503, -77.544186945803 36.702221681598))
59611	MULTILINESTRING ((-77.487567490086 36.749814746641, -77.487406534047 36.750002681686, -77.48725357201 36.75018281273, -77.487039862958 36.750436248791, -77.486951661937 36.750540889816, -77.486709380878 36.750825500885, -77.48647117982 36.751107843953, -77.486167291746 36.751462846039, -77.485781238653 36.751920831149, -77.485467017577 36.752292501238, -77.485064620479 36.752761789352, -77.484279…
