# Supplementary material for: Estimating the Health Effects of Adding Bicycle and Pedestrian Paths at the Census Tract Level: Multiple Model Comparison
Source: JMIR Public Health Surveill. 2022 Aug 24;8(8):e37379. doi: 10.2196/37379 (PMC9453587; doi:10.2196/37379)
Supplement: Multimedia Appendix 3 [file publichealth_v8i8e37379_app3.zip › appendix_3/paths/norfolk/2012/2012_paths.csv]

objectid	lat_lon
44305	MULTILINESTRING ((-76.084882885148 37.030359436575, -76.084790549124 37.030454242598, -76.084684100097 37.030560852624, -76.084576058069 37.03066589865, -76.084467258041 37.030770332676, -76.084356833012 37.030873964702, -76.084245120983 37.030976842727, -76.084132724954 37.031078686753, -76.084018943924 37.031179271778, -76.083904458894 37.031278492803, -76.083788381863 37.031377898828, -76.0836…
48759	MULTILINESTRING ((-77.544124254682 36.699494141014, -77.544118150678 36.699461354008, -77.544112283675 36.699434524002, -77.544105658672 36.699407768997, -77.544100916669 36.699390501993, -77.544098351668 36.699381170991, -77.544090311664 36.699356004986, -77.54408148566 36.699331020981, -77.544071902656 36.699306222976, -77.544061574651 36.699281606972, -77.544055045648 36.699267252969, -77.5440…
43826	MULTILINESTRING ((-75.85414455276 37.481463668465, -75.854027783733 37.481639950506, -75.8534454876 37.482511641709, -75.851842138232 37.484932798271, -75.850313960882 37.487237392807, -75.848278372416 37.49030613252, -75.845179095706 37.494978899606, -75.844337748513 37.496247247901, -75.843893505411 37.496913860056, -75.843193600252 37.497984115304, -75.842891114182 37.498444405411, -75.8428753…
49277	MULTILINESTRING ((-77.519208756893 36.696661448294, -77.519115304856 36.696518085267, -77.519060846835 36.696432420251, -77.519007108814 36.696346441234, -77.518930087783 36.696211822209, -77.518853522752 36.696076627183, -77.518777634722 36.695941375157, -77.518702434691 36.695805883131, -77.518659413673 36.695719407114, -77.518617145656 36.695632699097, -77.518575602638 36.69554577208, -77.5185…
43854	MULTILINESTRING ((-75.969455305025 37.173668509783, -75.969426352034 37.174020259858, -75.969373463047 37.174574133977, -75.96932085906 37.175119078094, -75.96929591207 37.175453744165, -75.96925388508 37.175888325258, -75.969211778091 37.176324966352, -75.9691660891 37.176766345447, -75.969128431104 37.177070511512, -75.969124119104 37.177096521518, -75.969101469106 37.177260159553, -75.96904386…
63208	MULTILINESTRING ((-76.902541219191 36.912786942564, -76.9022754911 36.912612379536, -76.901674946894 36.912214831473, -76.900389335453 36.91137323934, -76.900267861411 36.911293988328, -76.899491833144 36.910783470247, -76.899296160077 36.910653758226, -76.897976892624 36.90978902009, -76.896249612031 36.908646058908, -76.895426337748 36.908108086823, -76.894939945582 36.907791811774))
51254	MULTILINESTRING ((-77.560979340255 36.706992887004, -77.560379785058 36.706763221977, -77.560200477 36.706694517969))
43712	MULTILINESTRING ((-75.978162535933 37.289942811987, -75.97814540993 37.289967567993, -75.977933048879 37.290250834059, -75.977789305844 37.290435972103, -75.977645906809 37.290610806145, -75.977510558776 37.290770641183))
44038	MULTILINESTRING ((-75.966849161367 37.138866321526, -75.966915895396 37.139025743558, -75.966954033413 37.139116538575, -75.966992176429 37.139207343593, -75.967033740447 37.139298217611, -75.967075329465 37.139388413629, -75.967116926482 37.139478596646, -75.9671585155 37.139568788664, -75.967229553529 37.13970219569, -75.967300533558 37.139836979716, -75.967368116586 37.139970999742, -75.967587…
8167	MULTILINESTRING ((-77.458031593201 36.807987775963, -77.457753756174 36.809055727198, -77.457630089163 36.809550285307, -77.457488105149 36.810091567426, -77.457355443138 36.810627355544, -77.457248683128 36.811050619637, -77.457102474115 36.811637380766, -77.457032909109 36.811916466827, -77.456813639089 36.812778330016, -77.456704893079 36.813214074112, -77.456621906071 36.813537455183, -77.456…
49935	MULTILINESTRING ((-76.97419938709 36.686687433225, -76.973958366009 36.686571575209, -76.973201594757 36.686211491159, -76.972498991523 36.685872009111, -76.971711803262 36.685498465059, -76.971066612047 36.685187886016, -76.970431512835 36.684884290973, -76.969782871619 36.68457640993, -76.969336927471 36.684364561901, -76.968776205284 36.684094218863, -76.968208772095 36.683818971824, -76.96758…
63087	MULTILINESTRING ((-76.986485688291 36.972941477323, -76.986043614144 36.972724962293, -76.98451004863 36.971968369187, -76.984035864472 36.971735200155, -76.98346143428 36.971452716115, -76.983418219265 36.971430786112, -76.983375397251 36.971408367109, -76.983332959236 36.971385489106, -76.983290936222 36.971362148102, -76.983249338208 36.971338314098, -76.983208130194 36.971314025095, -76.98312…
59256	MULTILINESTRING ((-77.542806884545 36.686013883211, -77.542741180532 36.686142523241, -77.542619318508 36.686390049297))
52402	MULTILINESTRING ((-77.544124254682 36.699494141014, -77.544118150678 36.699461354008, -77.544112283675 36.699434524002, -77.544105658672 36.699407768997, -77.544100916669 36.699390501993, -77.544098351668 36.699381170991, -77.544090311664 36.699356004986, -77.54408148566 36.699331020981, -77.544071902656 36.699306222976, -77.544061574651 36.699281606972, -77.544055045648 36.699267252969, -77.5440…
60052	MULTILINESTRING ((-77.55032268227 36.675374134696, -77.550296610264 36.675419489707, -77.55027411326 36.675456886716, -77.55023168825 36.675524014731, -77.550199082243 36.675574768743, -77.550170374236 36.675618405753, -77.55014098723 36.675661732764, -77.550110914223 36.675704773774, -77.550080137216 36.675747484784, -77.550061992212 36.67577196379, -77.550048710209 36.675789888794, -77.55001661…
43350	MULTILINESTRING ((-75.795050248234 37.570802336208, -75.794999980222 37.570878674226, -75.794799705176 37.571168089293, -75.794587757127 37.571493791369))
48694	MULTILINESTRING ((-77.100176798517 36.700142074704, -77.100107407499 36.70020579272, -77.100062272487 36.700248519731, -77.100017137476 36.700291246741, -77.09983653443 36.700465580785, -77.099791378418 36.700509677796, -77.099749632408 36.700553810806, -77.099704455396 36.700598594817, -77.099662688386 36.700644110829, -77.099617404375 36.700695075841, -77.099579134365 36.700735133851, -77.09953…
43334	MULTILINESTRING ((-75.547744794948 37.932250073104, -75.547546010915 37.93277527222, -75.547086697836 37.933958588482, -75.546750459779 37.934819351672, -75.546359309711 37.935813259892, -75.546194881683 37.936225165983))
43479	MULTILINESTRING ((-75.722738164858 37.683353034224, -75.722705188868 37.683727574304, -75.722672218876 37.684057874374, -75.722668576876 37.684092743381))
43333	MULTILINESTRING ((-75.745499140876 37.645414621516, -75.744139690564 37.647466300991, -75.743288060369 37.648737252286, -75.742313041145 37.650207918627, -75.741525852965 37.651399224903, -75.740877694816 37.652372010129, -75.740459313721 37.653013944277, -75.739988427613 37.65371516144, -75.739471743495 37.654513327624, -75.739287690453 37.654778415686, -75.738652181308 37.655748150911, -75.7381…
43508	MULTILINESTRING ((-75.967375182024 37.129333461495, -75.967341932022 37.129489187529, -75.967329373021 37.129556919544, -75.967316828021 37.129623968558, -75.967304286021 37.129691004573, -75.96729171502 37.129758740588, -75.967286477022 37.129812895599, -75.967277638022 37.129871776612, -75.967266967025 37.129985570637, -75.967256287028 37.130099364661, -75.967246775034 37.1302830417, -75.967246…
48962	MULTILINESTRING ((-77.100299097605 36.701080615899, -77.100173595565 36.701056752898, -77.100061486529 36.701032070897, -77.099952765495 36.701008108896, -77.099840606459 36.700985474895, -77.099728451423 36.700962853894, -77.099616295388 36.700940223893, -77.099432722329 36.700905747892, -77.099351128304 36.700890354892, -77.099170919246 36.700858675891, -77.099058698211 36.700839480891, -77.098…
7487	MULTILINESTRING ((-77.516407658547 36.742827888148, -77.516299018523 36.74300811419, -77.515990731457 36.743528848311, -77.515231838294 36.744801309606, -77.514875118217 36.745397848745, -77.514165001063 36.746564448016, -77.513848830995 36.74709897414, -77.513626581947 36.747476018228, -77.513204467855 36.748154080386, -77.512885989783 36.748631946498, -77.51247395069 36.74923727064, -77.5120718…
44287	MULTILINESTRING ((-75.571751054336 37.839129711902, -75.571722073328 37.839161969909, -75.571569541291 37.839341603952, -75.571493153272 37.839434526974, -75.571392369248 37.839575042007, -75.571219376202 37.839724111044))
49962	MULTILINESTRING ((-76.918489671623 36.680282039794, -76.918487135623 36.680284545795, -76.918481818621 36.680290525796))
49462	MULTILINESTRING ((-77.551281474089 36.703428074593, -77.550939766977 36.703297510578, -77.550507705835 36.703124947557, -77.550079869696 36.702962571537, -77.54951164551 36.702745295511, -77.549308951443 36.702665974502, -77.548988792338 36.702539982486, -77.548881036303 36.702498442482, -77.548753852261 36.702450882476, -77.548618500217 36.70240157247, -77.548530402189 36.702370369467, -77.54844…
43605	MULTILINESTRING ((-75.831396942213 37.528060276011, -75.831377657212 37.528151253031, -75.83131461821 37.528469230099))
50840	MULTILINESTRING ((-77.623228676123 36.739916476757, -77.623088068075 36.739838606745, -77.622936637025 36.739759355734, -77.622688537941 36.739627169715, -77.622105091745 36.739296405666, -77.621349110491 36.738890412607, -77.620580062232 36.738463548544, -77.619814262975 36.738049474484, -77.619553572887 36.737901614462, -77.618857006652 36.737506595403, -77.617657676249 36.73686599731, -77.6156…
65876	MULTILINESTRING ((-76.902541219191 36.912786942564, -76.9022754911 36.912612379536, -76.901674946894 36.912214831473, -76.900389335453 36.91137323934, -76.900267861411 36.911293988328, -76.899491833144 36.910783470247, -76.899296160077 36.910653758226, -76.897976892624 36.90978902009, -76.896249612031 36.908646058908, -76.895426337748 36.908108086823, -76.894939945582 36.907791811774))
8322	MULTILINESTRING ((-77.549134133409 36.703025569584, -77.549127388408 36.703038554587, -77.549112695405 36.703065243593, -77.549097323401 36.703091650599, -77.549081235398 36.703117805605, -77.549064506394 36.703143683611, -77.54904705339 36.703169250617, -77.54885698735 36.703504627695, -77.548588961294 36.703979531805, -77.548386903252 36.704342830889, -77.548306345235 36.704482204921))
65040	MULTILINESTRING ((-77.092508230348 37.035733118824, -77.092503806346 37.035725399823, -77.09248639034 37.035696352817, -77.092449663325 37.035638998807, -77.092430385318 37.035610720801, -77.09241048231 37.035582686796, -77.092389996302 37.035554971791, -77.092347223286 37.035500377781, -77.092324937278 37.035473515776, -77.092271179258 37.035412664765, -77.092230182243 37.035369374758, -77.09219…
8289	MULTILINESTRING ((-77.523968598159 36.729883607147, -77.523752940108 36.730156967212, -77.523226474988 36.73091115139, -77.522759738883 36.731623428557, -77.522461742817 36.732080862664, -77.522164747754 36.732595572783, -77.521799106675 36.733212522927, -77.521751587665 36.733285029944, -77.521750222664 36.733287131944, -77.521717517657 36.733337314956, -77.521680827649 36.733393601969, -77.5216…
49111	MULTILINESTRING ((-76.96467171561 36.668508487498, -76.963793524693 36.668136788111, -76.965286149228 36.668768550751, -76.965380805692 36.66880893334, -76.965969061841 36.669060425127, -76.966628446314 36.669336198954, -76.96714913582 36.669556587915, -76.96737925893 36.66964406501, -76.967605802816 36.669739049881, -76.967828925384 36.669834689021, -76.968055451724 36.66993103872, -76.968278574…
52140	MULTILINESTRING ((-77.535524133336 36.704812025442, -77.535178919231 36.704820284456, -77.535106988208 36.704819754458, -77.534963166164 36.704816949462, -77.53481941512 36.704811864466, -77.534738136095 36.704807953468, -77.534675825075 36.70480453147, -77.534599747052 36.704799206472, -77.534523719028 36.704793310473, -77.534447762005 36.704786859474, -77.534296118957 36.704772236477, -77.53422…
43939	MULTILINESTRING ((-75.548816579213 37.894482670213, -75.548825663238 37.894886170296))
43609	MULTILINESTRING ((-75.831917810979 37.520738691459, -75.83191577798 37.520766416465, -75.831912517984 37.520858387484, -75.831906914991 37.521016240518, -75.831898681001 37.521248222567))
44174	MULTILINESTRING ((-75.69732848025 37.70721405108, -75.697266206234 37.707268719093, -75.697087139187 37.707433457134, -75.696997580164 37.707516524154, -75.696728817094 37.707767754216, -75.696642664071 37.707852269237, -75.696553027048 37.707937384258, -75.696380650004 37.708107778299, -75.69628701998 37.708207230323, -75.696099730933 37.708406809371, -75.69600952691 37.708507027395, -75.6959158…
50549	MULTILINESTRING ((-76.926386114901 36.677477281926, -76.926317824881 36.677487630931, -76.926297176875 36.677496501933, -76.926114314824 36.677598953961, -76.92595809178 36.677676077983))
43872	MULTILINESTRING ((-75.540122327345 37.946352690297, -75.539936487306 37.946707780377, -75.539494649213 37.947526527563, -75.539235788159 37.948018065674, -75.538815466072 37.948818800855, -75.538414619988 37.949565761024, -75.537875509875 37.950562036249, -75.537770492853 37.950760676294, -75.53766191283 37.95096128934, -75.537556613809 37.951166789386, -75.537447963786 37.951369454432, -75.53723…
43946	MULTILINESTRING ((-75.615320217739 37.762664342467, -75.615260892729 37.7628115225, -75.615187223717 37.763017171545, -75.61512700571 37.763232771592, -75.615098334708 37.763348153617, -75.614974175698 37.763876096732, -75.61487431069 37.764312588826, -75.614774700683 37.764742224919, -75.614711843679 37.765026438981, -75.614678393676 37.765176057013, -75.61460008567 37.765501789084, -75.61454987…
7246	MULTILINESTRING ((-77.549776700563 36.702233366394, -77.549551761518 36.702674506495))
58780	MULTILINESTRING ((-77.482612404898 36.7558935361, -77.482429716854 36.756112280152, -77.48237204084 36.756180583169))
43749	MULTILINESTRING ((-75.831817925651 37.51523539531, -75.83181531265 37.51523892831, -75.831782474643 37.515289703322, -75.831746177634 37.515340403334, -75.831713290627 37.515392548346, -75.831625746607 37.515526584377, -75.831571074594 37.515609145396, -75.831516405582 37.515691719415, -75.831472507572 37.515762165432, -75.831425179561 37.515832533448, -75.831381285551 37.515902979464, -75.831333…
7995	MULTILINESTRING ((-77.576126464127 36.545233264231, -77.575780237068 36.546105583428, -77.575538408029 36.546742254572, -77.575265167982 36.547433346728, -77.575039979946 36.548031026862, -77.574793300904 36.548650742002, -77.574663448881 36.548975406076))
58948	MULTILINESTRING ((-77.553192939534 36.664043278199, -77.55319971754 36.664123916216, -77.55319086654 36.664177964227, -77.553130719538 36.66446561629, -77.553117097537 36.664527418304, -77.553088803535 36.66464757133, -77.553073927533 36.664705852343, -77.553058171532 36.664764009356, -77.55304152453 36.664821971369, -77.553023959527 36.664879781382, -77.553005513525 36.664937395395, -77.55298273…
50802	MULTILINESTRING ((-77.535960904454 36.704528645366, -77.535601215345 36.704549105383, -77.534910964133 36.704536013405, -77.534878697123 36.704535475406, -77.534838403111 36.704533361407))
59059	MULTILINESTRING ((-77.461895440504 36.810154847284, -77.4618479965 36.810335582323, -77.461792252495 36.810557442372, -77.461679757483 36.810972385464, -77.46165647848 36.811055357482, -77.461632293477 36.8111381755, -77.461607180474 36.811220819519, -77.46157754147 36.811309782538, -77.461547050465 36.811398554558, -77.461515780461 36.811487165578, -77.461483692456 36.811575578598, -77.461450780…
58776	MULTILINESTRING ((-77.461121684426 36.813061363924, -77.461050278414 36.813240439964, -77.460924712392 36.813554222035, -77.460838670377 36.813760429081, -77.460711656356 36.814077513153, -77.460586070334 36.814384675222, -77.460292671284 36.815116594387, -77.460164200261 36.815429089457, -77.459956934226 36.815948259574, -77.459875303213 36.816158542621, -77.459789088198 36.816367278668, -77.459…
43824	MULTILINESTRING ((-75.834541295274 37.511124932355, -75.83438778024 37.511366528411, -75.834365895235 37.511400379418, -75.834282220215 37.511522821447, -75.834227726203 37.511600591465, -75.833983504147 37.511970812551, -75.833968943143 37.511992461556, -75.833960039141 37.512005123559, -75.833928989134 37.512049261569, -75.833892485126 37.512106139583, -75.833855973118 37.512163013596, -75.8338…
7474	MULTILINESTRING ((-77.392400000583 36.945348045224, -77.392395463588 36.945463087248))
43825	MULTILINESTRING ((-75.855214845005 37.479844877089, -75.855054727968 37.480084455145, -75.854541164851 37.480864953326, -75.854297220795 37.481233163412, -75.85414455276 37.481463668465))
63296	MULTILINESTRING ((-76.996379797602 36.977812387003, -76.99592596345 36.977584964971, -76.994840286087 36.977055445898, -76.993802541739 36.976543566826, -76.993430077615 36.9763592108, -76.993082758498 36.976187309776, -76.993022793478 36.976157633772, -76.992742680385 36.976018979753, -76.992435821282 36.975870697732, -76.992300303237 36.975805212723, -76.991817037075 36.975571695691, -76.990931…
49942	MULTILINESTRING ((-76.938201041812 36.682696627625, -76.937851305699 36.682591452615, -76.937339923533 36.682433636599, -76.937170269478 36.682379539593, -76.93711548846 36.682360290591, -76.937006726424 36.682320273586, -76.936899164389 36.682278241581, -76.936845865372 36.682256485578, -76.936792843354 36.682234215575, -76.936642533304 36.682164770566, -76.936572720281 36.682131655561, -76.9365…
43743	MULTILINESTRING ((-75.945887602322 37.334592689484, -75.94609550139 37.334651446489))
48995	MULTILINESTRING ((-77.040562550966 36.695713444838, -77.040438366914 36.69546606579))
43153	MULTILINESTRING ((-75.975175509055 37.272163492347, -75.975119669039 37.272188397354, -75.975081287028 37.272205441359, -75.974885514973 37.272302220386, -75.974857592965 37.272314674389, -75.974829538957 37.272331246394, -75.974798012948 37.272348439399, -75.974766473939 37.272366302403, -75.974738374931 37.272384256408, -75.974710241924 37.272402880413, -75.974682112916 37.272421512418, -75.974…
59480	MULTILINESTRING ((-77.547676143613 36.678206229389, -77.547496943568 36.678383579432, -77.547208704494 36.678661983501, -77.547145462479 36.678727468518, -77.546959906432 36.678919598565, -77.546923125423 36.678957683574, -77.546906888419 36.678974499578, -77.546718258372 36.679175025627, -77.546707306369 36.67918666963, -77.546621268348 36.679278135652, -77.54650853432 36.679394697681, -77.54650…
49559	MULTILINESTRING ((-77.246457068535 36.702067214011, -77.246370674508 36.702061675013, -77.245361944195 36.702000072035, -77.24495984507 36.701974475043, -77.244288411862 36.701939134059, -77.243746227695 36.701926456076, -77.243538219631 36.701921470082, -77.242664932363 36.701921731112, -77.242095119189 36.701929352134, -77.241064768873 36.701938207172, -77.240123212584 36.701941137205, -77.2393…
51595	MULTILINESTRING ((-77.543709484711 36.702367406636, -77.54360313568 36.702401527647, -77.543234252574 36.702517480685))
43852	MULTILINESTRING ((-75.966339845099 37.211945101962, -75.966360184108 37.211992781972, -75.96636659411 37.212006660974, -75.966401633126 37.21208846499, -75.966424076135 37.212136339, -75.966462731151 37.212212727014, -75.966472430155 37.212230793018, -75.966498329166 37.212278059027, -75.966527289178 37.212336381038, -75.966614903213 37.212489377068, -75.966663634233 37.212572849084, -75.96673873…
62870	MULTILINESTRING ((-77.093740827833 37.037661829187, -77.093614636789 37.037570967172, -77.093570850774 37.037535809166, -77.093527585759 37.03750021116, -77.093484908744 37.037464183154, -77.093442752729 37.037427754148, -77.093401192714 37.037390886142, -77.093360215699 37.037353617135, -77.093319806685 37.037315938129, -77.09327997567 37.037277858122, -77.093240740656 37.037239401115, -77.09320…
44275	MULTILINESTRING ((-75.974031990851 37.293639433906, -75.973857155804 37.293768462939, -75.973440441692 37.294094059022, -75.973213996632 37.29428359907))
43949	MULTILINESTRING ((-75.614097188632 37.767681000556, -75.614052364628 37.767860978595, -75.614052232628 37.767864412595, -75.614048272627 37.767878539598, -75.61398815062 37.768090208645, -75.613956922615 37.768182179665, -75.613918221609 37.768288388688, -75.613872602601 37.768394440712, -75.613833365593 37.76847560873))
59115	MULTILINESTRING ((-77.541131682257 36.690154073145, -77.540994630227 36.690374200197, -77.540983371225 36.690392129201, -77.540908945208 36.690510619229, -77.540812215187 36.690664579265, -77.540773527179 36.69072889728, -77.540514571123 36.69115941938, -77.540482238116 36.691213173392, -77.540432568105 36.691300385412, -77.540297270077 36.691537920467, -77.540235654064 36.691646078492, -77.54022…
61675	MULTILINESTRING ((-77.531961955668 36.712595742212, -77.531828304648 36.712991220301))
50273	MULTILINESTRING ((-77.304505396442 36.707048748218, -77.304672944524 36.707023676816, -77.304751592071 36.707012119801, -77.304826845715 36.706999152223, -77.304905514097 36.706986225962, -77.304980780899 36.706972566946, -77.305056059764 36.706958220888, -77.30513475227 36.706943229986, -77.305210044294 36.706928204796, -77.305285356056 36.706911802886, -77.305435992739 36.706878319929, -77.3055…
43822	MULTILINESTRING ((-75.822984339244 37.539965085793, -75.822859133207 37.539993160803, -75.822772223181 37.54001111881, -75.822685325155 37.540029076817, -75.822511599102 37.54006293283, -75.822484567094 37.540067775832))
43272	MULTILINESTRING ((-75.758355746829 37.626175197052, -75.758239527802 37.626347381092, -75.758126114776 37.626520589132, -75.757796823701 37.627024023249, -75.757431410617 37.627570573376, -75.757171800558 37.627962952467, -75.756835550481 37.628467590584, -75.756758603464 37.628588079611, -75.756517402408 37.628949293695, -75.756425920387 37.629089357728, -75.756330986365 37.62922934376, -75.7562…
44217	MULTILINESTRING ((-75.870053913404 37.457452859884, -75.870017239396 37.457506967897, -75.869896850368 37.457697306941, -75.869813175349 37.45782321197, -75.869787132343 37.457858875978, -75.869627822307 37.458097279034, -75.869571168293 37.458179609053))
7991	MULTILINESTRING ((-77.520006428282 36.736071012594, -77.519528950176 36.736821312769, -77.519478854165 36.736902686788, -77.519210476107 36.73733857489, -77.518739698005 36.738118807071, -77.518678337992 36.738220502095, -77.518452984943 36.738601465183))
43769	MULTILINESTRING ((-75.722004157923 37.688747316376, -75.721930603901 37.688773061384, -75.721794213861 37.688815205398, -75.720685166535 37.689167725509, -75.720450760467 37.689242603533, -75.720048516348 37.689367808573, -75.719796623274 37.689447767598, -75.719548003202 37.689532621625, -75.719162530089 37.689671958667, -75.718968098032 37.689740198688))
49463	MULTILINESTRING ((-77.54747454485 36.702097413446, -77.547421930834 36.702088705446, -77.547350979811 36.702077574447, -77.547262835784 36.702066340447, -77.547174626756 36.702055648448, -77.547086304728 36.702045514449, -77.546997863701 36.70203592745, -77.546904431672 36.702028293452, -77.546774509631 36.702019161455, -77.54673806762 36.702017410455, -77.546701584609 36.702016318456, -77.546688…
43185	MULTILINESTRING ((-75.689578110364 37.716877074363, -75.689484111336 37.71689339337, -75.689449296325 37.716899443372, -75.689411079314 37.716904027375, -75.689376351303 37.716908016377, -75.689338159291 37.716911922379, -75.68929998828 37.716915137381, -75.689265309269 37.716917757383, -75.689227187257 37.716919598384, -75.689189099245 37.716920757386, -75.689151035234 37.716921237387, -75.68907…
63209	MULTILINESTRING ((-76.893094493948 36.906584708583, -76.892646184794 36.906290726536, -76.89216713863 36.905975136486, -76.892099692607 36.905929575479, -76.891772442494 36.905714951445, -76.890571449082 36.90492591832, -76.889036542555 36.90391596716, -76.887771443121 36.90308825003, -76.885339088286 36.901499366779, -76.88526179026 36.901448748771, -76.884769554091 36.90112639572))
43404	MULTILINESTRING ((-75.558543565002 37.871758938149, -75.558625882059 37.872321963264, -75.558658724081 37.872544630309, -75.558666147087 37.872620369325, -75.558677029095 37.87269619834, -75.558684444101 37.872771936356, -75.558692683112 37.872915005385, -75.558696833117 37.8729858614, -75.558701612126 37.873128851429, -75.558705725131 37.873200377444, -75.55870703714 37.873343284474, -75.5586877…
63617	MULTILINESTRING ((-76.860215736664 36.885030804173, -76.85918445531 36.884358999067, -76.858142580953 36.883674866959, -76.858058289924 36.88361943295, -76.857572730757 36.8833022289, -76.856571436413 36.882640618795, -76.856281550314 36.882447019764, -76.855172146933 36.88172550665, -76.855077742901 36.88166375364, -76.852549193033 36.880000713376, -76.851305125606 36.879185251247, -76.850435338…
58768	MULTILINESTRING ((-77.392779298693 36.945230497186, -77.392775553693 36.94525016419, -77.392771262693 36.945276745196, -77.392767658693 36.945303409201, -77.392764807694 36.945330073207, -77.392761277696 36.945383604218, -77.39276216771 36.945648928274))
43396	MULTILINESTRING ((-75.832634510895 37.515061590245, -75.832631940894 37.515068421247, -75.832593185889 37.515188443273))
8519	MULTILINESTRING ((-77.392162811432 36.943926393933, -77.392126998451 36.944468326048, -77.392107960474 36.945001325161, -77.392108303485 36.945197378202))
48734	MULTILINESTRING ((-76.968106556072 36.683977611862, -76.967990230034 36.683931478856, -76.967837507983 36.683858967846, -76.967684594932 36.683786142836, -76.967531810882 36.683713714825, -76.967484143866 36.683691440822))
43496	MULTILINESTRING ((-75.613961768634 37.76849328773, -75.613916723625 37.768596766753, -75.613829287609 37.768800015798, -75.613776621599 37.768909327823, -75.613671624577 37.76911902387, -75.613567029556 37.769318428915, -75.613243949486 37.769888249045, -75.613103111455 37.7701300421, -75.612936180419 37.770419982167, -75.612883882408 37.770519674189, -75.612716640373 37.770817832257, -75.6125959…
43658	MULTILINESTRING ((-75.549423090804 37.920074674515, -75.549434341829 37.920471155597, -75.549440465842 37.920667750637, -75.549442673852 37.920842060674))
49634	MULTILINESTRING ((-77.260933364025 36.70294143869, -77.26056123391 36.702918505698, -77.257460049948 36.702728419766, -77.256492126647 36.702674205788, -77.256406080621 36.70266932379, -77.254631290071 36.702568617831, -77.254464284019 36.702559290835, -77.25317602062 36.702486540865, -77.251812953196 36.702397862894, -77.250603138821 36.70232523192, -77.249485401474 36.702254260944, -77.24813599…
43744	MULTILINESTRING ((-75.930949690367 37.365815173558, -75.930691028287 37.36582947757))
61563	MULTILINESTRING ((-77.547676143613 36.678206229389, -77.547496943568 36.678383579432, -77.547208704494 36.678661983501, -77.547145462479 36.678727468518, -77.546959906432 36.678919598565, -77.546923125423 36.678957683574, -77.546906888419 36.678974499578, -77.546718258372 36.679175025627, -77.546707306369 36.67918666963, -77.546621268348 36.679278135652, -77.54650853432 36.679394697681, -77.54650…
6915	MULTILINESTRING ((-77.460056300439 36.800979560413, -77.459923110429 36.801546143537))
43340	MULTILINESTRING ((-75.816695449362 37.541285918286, -75.81658701833 37.541326737298, -75.816492539303 37.541363746309, -75.816394552274 37.54140205432, -75.816299995247 37.541441127332, -75.816201987219 37.541480117343, -75.816107405192 37.541519873355, -75.816012794164 37.541560325366, -75.815918167137 37.541601446378, -75.81582353111 37.54164258039, -75.815735607085 37.541689358403, -75.8156442…
8392	MULTILINESTRING ((-77.548306345235 36.704482204921, -77.54733893103 36.706163845311, -77.547086573977 36.706617067415, -77.546868296934 36.707045627513, -77.546646348887 36.707437812604, -77.546429912842 36.707822715693, -77.546042933761 36.708514965853, -77.545765390702 36.708990146963, -77.545732887695 36.709045799976, -77.545453466633 36.709495612081, -77.545241685586 36.709812928156, -77.5451…
49547	MULTILINESTRING ((-77.570792064505 36.711464649603, -77.570023113246 36.711043725541, -77.568975446893 36.710458163454, -77.568052935583 36.709956939381, -77.567359754352 36.709609707332, -77.567265615321 36.709569128327, -77.567088356263 36.709494515317))
51138	MULTILINESTRING ((-77.553678951865 36.704179764668, -77.553423909782 36.704091707658, -77.553377818767 36.704076857656, -77.55320165271 36.704020097651))
49151	MULTILINESTRING ((-77.030909775809 36.692159588419, -77.03065263972 36.691964467387, -77.029980313486 36.691454722302, -77.029781988417 36.691303900277, -77.029082799174 36.690772519189, -77.028787045071 36.690544932151, -77.028629221015 36.690416593129, -77.02847142196 36.690286882107, -77.028317031906 36.690157211085, -77.02815924885 36.690026808063, -77.028004884796 36.68989576804, -77.0279109…
49967	MULTILINESTRING ((-77.543542376638 36.701971039558, -77.543538924637 36.701960565556, -77.54352603963 36.701919233548, -77.543502284619 36.701836166531, -77.543490661612 36.701770206518, -77.543471623593 36.70154075247, -77.543469840591 36.701503330462, -77.543471056586 36.701406625442, -77.543486407582 36.701254520409, -77.543491265582 36.701221132402, -77.543496835582 36.701187839394, -77.54350…
49522	MULTILINESTRING ((-77.288711373269 36.705686535087, -77.289596722636 36.705796355367, -77.289950820273 36.705839839468, -77.291200364552 36.70599350531, -77.29120378587 36.705993542234, -77.292678031786 36.706176288324, -77.293018531878 36.706216876333, -77.293359014425 36.706258150048, -77.293699496972 36.706299425059, -77.294812837705 36.706438604045, -77.294901362114 36.706449817404, -77.29531…
48749	MULTILINESTRING ((-76.918719154684 36.680088855745, -76.918692874677 36.68010775375, -76.918665300669 36.680128392756, -76.918638222662 36.680149483761, -76.918611683655 36.680170966766, -76.918585647648 36.680192888772, -76.918560192642 36.680215212778, -76.918535261635 36.680237945783, -76.918510915629 36.680261050789, -76.918489671623 36.680282039794))
7340	MULTILINESTRING ((-77.548462729287 36.704563458933, -77.548234765241 36.705003287034, -77.547350202054 36.706551611392, -77.547076415997 36.707035535504, -77.546794180938 36.70753723962, -77.546598772897 36.707888113701, -77.546397753855 36.708245726784, -77.54623373182 36.708539556852, -77.546061238784 36.708842443922, -77.545934841757 36.709054836971, -77.545850529739 36.709196511004, -77.54563…
51548	MULTILINESTRING ((-76.909428045145 36.646554326806, -76.909168814514 36.646430105051, -76.90857523339 36.646124681801, -76.90822121032 36.645937198121, -76.907988573856 36.645813853439, -76.90789754048 36.645765913382, -76.907145846216 36.645360132084, -76.906613340005 36.645068577847, -76.906337015943 36.644915794167, -76.905518412981 36.64445002599, -76.9045176687 36.643892493789, -76.903497041…
6971	MULTILINESTRING ((-77.524048337205 36.730272829226, -77.523800810147 36.730598607304, -77.523279679029 36.731369868485, -77.522644484889 36.732379997721, -77.522137094783 36.73328601893, -77.522010833756 36.733495039979, -77.521979109749 36.733547548991, -77.521941306741 36.733610096006, -77.521839247719 36.733778993045, -77.521379698616 36.734489730211, -77.520892849511 36.735293023398, -77.5204…
7481	MULTILINESTRING ((-77.427470529202 36.851494537217, -77.42735100417 36.851577239239, -77.427314830161 36.851603295246))
51376	MULTILINESTRING ((-77.656539486263 36.757013542184, -77.656483928245 36.756993444182, -77.656427087226 36.756971998179, -77.656370568207 36.756950035177, -77.656264372173 36.756907076171, -77.656205015153 36.756882121168, -77.656092570116 36.756832860162, -77.656037955098 36.756807967159, -77.655817626025 36.756705246145, -77.65565201397 36.756627344134, -77.655486778915 36.756548858123, -77.6553…
43400	MULTILINESTRING ((-75.540300275382 37.946019660222, -75.54024401337 37.946126096246, -75.540202987361 37.946198570262, -75.540122327345 37.946352690297))
43435	MULTILINESTRING ((-75.701017617568 37.710345742607, -75.698806644927 37.711207853863, -75.698631168876 37.711276519883, -75.698217044756 37.711437786931, -75.697058815421 37.711891282066, -75.696971053395 37.711926300076, -75.696795407345 37.711999080097, -75.69671101232 37.712036242108, -75.696623142295 37.712074003119, -75.696485970256 37.712135338136, -75.696401298232 37.712180043148, -75.6963…
43917	MULTILINESTRING ((-75.571615512289 37.83905219389, -75.571600993286 37.839069009894, -75.571524427267 37.839166719917, -75.571377974232 37.839367808964, -75.571238931199 37.839556708008, -75.571219376202 37.839724111044, -75.570894343128 37.840216112157, -75.569840427887 37.841818637527, -75.568791503648 37.843428813899, -75.568388245555 37.844033260039, -75.568039589476 37.844568167162))
7391	MULTILINESTRING ((-77.528509679285 36.725006720956, -77.52848985928 36.725026607961))
43760	MULTILINESTRING ((-75.717487865601 37.690266026849, -75.717324757553 37.690324679866), (-75.717324757553 37.690324828866, -75.717214551521 37.690364030878))
59255	MULTILINESTRING ((-77.542619318508 36.686390049297, -77.54247291448 36.686687426365, -77.542440031473 36.68675039538, -77.542407884466 36.686813575394, -77.54237646246 36.686877020409, -77.542345751454 36.686940684423, -77.542315789449 36.687004580438, -77.542262838439 36.687122284465, -77.542203266428 36.687262291496, -77.542177011424 36.687327225511, -77.542113736414 36.687504294551, -77.542102…
50772	MULTILINESTRING ((-77.146587553171 36.707590418666, -77.146116082028 36.707612731687, -77.145146461732 36.70765372073, -77.144327065482 36.707688200766, -77.14346669222 36.707724944803, -77.143169664129 36.707737300816, -77.143053507094 36.707746945822, -77.142933933058 36.707755858828, -77.142810970021 36.707764050834, -77.142694846985 36.70777163184, -77.142575296949 36.707779178846, -77.142455…
43948	MULTILINESTRING ((-75.615766362838 37.761922819297, -75.61573318183 37.761968482308, -75.615634089807 37.76210759934, -75.61551630278 37.762290200382, -75.615390132753 37.762511059433, -75.615345067744 37.762602691453, -75.615320217739 37.762664342467))
50714	MULTILINESTRING ((-77.53976206157 36.703624304041, -77.539684602548 36.703648972049, -77.539188459404 36.7038063031))
50920	MULTILINESTRING ((-77.100098610492 36.700127402704, -77.100032749475 36.700184300718, -77.099980761461 36.70022900573, -77.099932171449 36.700274434741, -77.099883556436 36.700320554752, -77.099834953424 36.700366670764, -77.099789756413 36.700412827775, -77.0997411334 36.700459630787, -77.099695911389 36.700507157798, -77.099650693377 36.70055469281, -77.099605454366 36.700602909822, -77.0995323…
43736	MULTILINESTRING ((-75.971698277919 37.289744582166, -75.971792081963 37.290024091222, -75.971871784003 37.29031359628, -75.971943264038 37.290540422325, -75.972034048086 37.2909098374, -75.972126478131 37.291229842464, -75.972256153195 37.291670154552, -75.972308521221 37.291851923589, -75.972399089264 37.292125180643, -75.972489636307 37.292399119698, -75.972533468327 37.292527817723, -75.972614…
52189	MULTILINESTRING ((-76.909260926921 36.646751511604, -76.909099037173 36.646669519671, -76.908640396339 36.646431855894, -76.90818177305 36.646192818859, -76.907891746171 36.646042599459, -76.907450032089 36.645810656146, -76.906994979253 36.645564794979, -76.906428764286 36.645254919857, -76.905761778347 36.644874313323, -76.904973392641 36.644430929872, -76.904077463507 36.643914657194, -76.9034…
8238	MULTILINESTRING ((-77.556119392353 36.662612285793, -77.556023859347 36.663039053887, -77.555933448348 36.663571445003, -77.555875643353 36.663996091094, -77.555824623362 36.664452908193, -77.555813679364 36.664543435212, -77.555802734365 36.664633796232, -77.555759767372 36.664988849308, -77.55572621839 36.665519054422, -77.555687021421 36.66630741359, -77.555675729446 36.666829612701, -77.55567…
49194	MULTILINESTRING ((-77.48187443459 36.680798561254, -77.481518858478 36.680744256255))
43929	MULTILINESTRING ((-75.548803502186 37.894063661126, -75.548816579213 37.894482670213))
51046	MULTILINESTRING ((-77.567137467271 36.709379025291, -77.566974727218 36.709313068283, -77.566814917165 36.709247190275, -77.566013850903 36.708935870237, -77.565248373653 36.708642546202, -77.564290592339 36.708275903159, -77.56374335116 36.708066547134, -77.563454065065 36.70795282812, -77.562253919672 36.707481094062, -77.561523490433 36.707201320029, -77.560979340255 36.706992887004))
43973	MULTILINESTRING ((-75.785043445927 37.585632697655, -75.785022739922 37.585662916662, -75.784956928908 37.58578604069, -75.78487156989 37.585928008723, -75.784776085867 37.586056177753, -75.784682550845 37.586182289783, -75.784592457824 37.586309025812, -75.784511303805 37.586433259841, -75.784425944786 37.586564042872, -75.784346147767 37.5866852599, -75.784264272749 37.586808508928, -75.7841805…
49152	MULTILINESTRING ((-77.026926428416 36.688999766888, -77.026839927386 36.688935491877, -77.026715424344 36.688848084863, -77.02661783931 36.688779562852, -77.026590906301 36.688761364849, -77.026466333258 36.688677387835, -77.026338355214 36.688593378822, -77.026270938191 36.688552012815, -77.026206934169 36.688510688809, -77.026139513146 36.688470009803, -77.026072067123 36.688430017796, -77.0260…
43498	MULTILINESTRING ((-75.62083476817 37.757392102178, -75.620751952147 37.757442747191, -75.620638510115 37.75751280921, -75.620539364087 37.757571541226, -75.620245092006 37.757754680274, -75.620223741 37.757769961278, -75.619904446912 37.757973785331, -75.619598882828 37.758180683385, -75.619300095746 37.758391185439, -75.619100467692 37.758542952478, -75.61890782464 37.758692831516, -75.618718507…
43966	MULTILINESTRING ((-75.782462545338 37.589570972568, -75.782350336312 37.589738242607, -75.782190368275 37.589956350658, -75.782011272234 37.590230434722, -75.781828745192 37.590503744785, -75.781368692086 37.591194496945, -75.781356171084 37.59121660495, -75.781350254082 37.591227044953, -75.781280950066 37.591329182977, -75.781100864025 37.59160253404))
58882	MULTILINESTRING ((-77.54535117006 36.681132732089, -77.545282044045 36.681259125119, -77.54520782003 36.68139483715, -77.545140320016 36.681523766179, -77.545022541992 36.681748726231, -77.545008182989 36.681776139238, -77.544933615974 36.68191857127, -77.544865321961 36.6820490153, -77.544720924931 36.682324791364, -77.544671874921 36.682417590385, -77.544642243915 36.682473669398, -77.544590736…
43477	MULTILINESTRING ((-75.722668576876 37.684092743381, -75.722634725884 37.68441691545, -75.722587343898 37.684955433564))
43762	MULTILINESTRING ((-75.648059313417 37.734808426531, -75.648055304416 37.734822755535, -75.648046205417 37.734880225547, -75.648048774419 37.734903645552, -75.648051369421 37.734926374556, -75.648053930423 37.734949790561, -75.648056529425 37.734972519566, -75.648059102427 37.734995935571, -75.64806514843 37.735018742575, -75.648071230433 37.73504087158, -75.648077275436 37.735063683584, -75.64808…
43382	MULTILINESTRING ((-75.937691483721 37.352111477447, -75.937672560717 37.352150737456, -75.937379935659 37.352760524594, -75.937153912615 37.353232999701, -75.936942751573 37.353673514801, -75.936735477532 37.354101073898, -75.936532070491 37.354515656992, -75.936328110451 37.35494671309, -75.936153871416 37.355313160173, -75.936135135413 37.355358085183, -75.935921058369 37.355782743279, -75.9357…
43884	MULTILINESTRING ((-75.787389178467 37.582148568846, -75.787275707439 37.582267385875, -75.78719375842 37.582391680903, -75.787111739401 37.582515334932, -75.787030038382 37.582638430961, -75.786949723364 37.582761430989, -75.786869772346 37.582884117018, -75.786789536327 37.583006637046, -75.786708208309 37.583129211074, -75.78662592829 37.583251885103, -75.786544210271 37.583374993131, -75.78646…
50782	MULTILINESTRING ((-77.260774550966 36.702757081656, -77.260587934908 36.70274504566, -77.260288064815 36.702725394666, -77.259868913685 36.702698304675, -77.258345564213 36.702606639709, -77.256501854641 36.70249645075, -77.256329994588 36.702486672754, -77.254944344158 36.702407818786, -77.254630814061 36.702389380793, -77.252517824406 36.702267344841, -77.250415224753 36.702135757887, -77.24846…
43320	MULTILINESTRING ((-75.644974734668 37.73870064745, -75.644186901467 37.739505999645, -75.643728742348 37.739942922752, -75.643415105264 37.740199838816, -75.643152210194 37.740400600867, -75.643036629162 37.740481176888, -75.642373077981 37.740945020007, -75.641524547751 37.74158462517, -75.640566732499 37.742422952378, -75.639796745296 37.743107208547, -75.639036503096 37.743775749712, -75.63842…
43611	MULTILINESTRING ((-75.718397377237 37.696758398173, -75.718355220226 37.696803370184, -75.718150436174 37.697010815234, -75.718067613153 37.697099546256, -75.717834299093 37.697330365312, -75.717672933051 37.69748593835, -75.717415122984 37.697724424409, -75.717193266926 37.697925973458, -75.717082650896 37.698018167481, -75.716993302873 37.698096433501))
43166	MULTILINESTRING ((-75.822798128934 37.535312796825, -75.822769772927 37.535334134831, -75.822720226913 37.535368735839, -75.822674131901 37.535404096848, -75.822624564887 37.535439379858, -75.822546517866 37.535499440873, -75.82248632985 37.535542721884, -75.822443734839 37.535576105892, -75.822397726826 37.535608723901, -75.822174620765 37.535769907942, -75.8219338537 37.535942367987, -75.821859…
58781	MULTILINESTRING ((-77.48237204084 36.756180583169, -77.482283023818 36.756285998194, -77.482113820777 36.756484087242, -77.48196113974 36.756664301285, -77.481799206701 36.756862443333, -77.481776593696 36.756888975339, -77.480918248487 36.757895570582, -77.480768476451 36.758074786625, -77.480446650373 36.758455030717, -77.480207841315 36.758733727784, -77.479804339217 36.759211403899, -77.47957…
50766	MULTILINESTRING ((-76.974921086341 36.687238039317, -76.974741437281 36.687151082305, -76.974535341212 36.687053629291, -76.974132799078 36.686862270265))
50154	MULTILINESTRING ((-77.514388583957 36.68822492268, -77.514270391916 36.688138997666, -77.514210301896 36.688096468659, -77.514149770875 36.688054370652, -77.514094828856 36.688014854646, -77.514039402837 36.68797576564, -77.513983525818 36.687937113634, -77.513870327779 36.687861176621, -77.513813035759 36.687823862616, -77.513755296739 36.68778703961, -77.51369710672 36.687750648604, -77.5136385…
43747	MULTILINESTRING ((-75.822778987635 37.52988904569, -75.822751396629 37.529941750702, -75.822740034627 37.529970342708, -75.822725212624 37.529998864714, -75.822664093614 37.530165075751, -75.822646784614 37.530263592773, -75.822642088615 37.53029851578, -75.822637400615 37.530333438788, -75.822636146617 37.530368444795, -75.822634905618 37.530403446802, -75.82263365962 37.53043844781, -75.8226324…
51536	MULTILINESTRING ((-76.91906961478 36.679879405689, -76.918868462724 36.67999351272, -76.918860764722 36.679998033721))
43490	MULTILINESTRING ((-75.688974698179 37.716919805393, -75.688808408137 37.717111633439, -75.688692835108 37.71724214847, -75.688522987066 37.717436633516, -75.688356610025 37.717630518563, -75.688190265984 37.717823716609, -75.688020466941 37.718016819655, -75.687604555838 37.71850084377, -75.687499757812 37.718620628799, -75.687420224792 37.718712160821, -75.687340729773 37.718802997842, -75.68710…
43696	MULTILINESTRING ((-75.597908344392 37.800758442008, -75.597753762357 37.801013433067, -75.597480005297 37.80146559117, -75.597198539235 37.801937470278, -75.596943270178 37.802359162375, -75.596688149122 37.802776736471, -75.596506454082 37.803086893542, -75.596413767062 37.803244672578, -75.595737033911 37.804354625832, -75.595561764874 37.804677295906, -75.595385783838 37.805018494983, -75.5952…
43761	MULTILINESTRING ((-75.718968098032 37.689740198688, -75.718884792008 37.689769887697))
49543	MULTILINESTRING ((-77.578656936149 36.715762199233, -77.57836169405 36.71560538321, -77.578224091004 36.7155323062, -77.577335853706 36.715057307131, -77.57625052034 36.714459146043, -77.575675825147 36.714144867996, -77.575101124954 36.71383055995, -77.573943297563 36.713170737852, -77.572913957217 36.712604160768, -77.57271514415 36.712496788753, -77.572016272916 36.712119301698, -77.5712095956…
