# Supplementary material for: Estimating the Health Effects of Adding Bicycle and Pedestrian Paths at the Census Tract Level: Multiple Model Comparison
Source: JMIR Public Health Surveill. 2022 Aug 24;8(8):e37379. doi: 10.2196/37379 (PMC9453587; doi:10.2196/37379)
Supplement: Multimedia Appendix 3 [file publichealth_v8i8e37379_app3.zip › appendix_3/paths/norfolk/2011/2011_paths.csv]

objectid	lat_lon
8434	MULTILINESTRING ((-77.555673254456 36.667038865745, -77.555723384581 36.669048576168, -77.555758050615 36.669478440258, -77.555813745668 36.670134670395, -77.555873226709 36.670570046485, -77.555907698732 36.67078956453, -77.555969066774 36.67122739762, -77.556020366807 36.671541655685, -77.556116566871 36.672178248816, -77.556198523926 36.67272891593, -77.556268076971 36.67316664602, -77.5564152…
63086	MULTILINESTRING ((-76.981951120737 36.970016448865, -76.981841368694 36.969857120836))
59125	MULTILINESTRING ((-77.532785279794 36.710279821694, -77.532358870728 36.71146995696))
43964	MULTILINESTRING ((-75.781100864025 37.59160253404, -75.78081709796 37.592029456139, -75.780539537896 37.592447585236, -75.780044449784 37.593208771412, -75.77993986676 37.59337003845, -75.779724225711 37.593698923526, -75.779341209622 37.594263670657, -75.77907094056 37.594670975752, -75.778190776359 37.595995681059, -75.777515425203 37.597003621293, -75.77732124216 37.597311696364, -75.776962271…
7101	MULTILINESTRING ((-77.556976778433 36.659256945053, -77.556886648432 36.65974746916, -77.55674382843 36.660504480325, -77.556615138425 36.661149199466, -77.556465552419 36.661884230627, -77.556349917418 36.662509998763, -77.556334645418 36.662595419782))
65179	MULTILINESTRING ((-77.187144744946 37.099008698783, -77.186480229718 37.098580116717, -77.183774577789 37.096829661445, -77.182483322345 37.095985516313, -77.18194097716 37.095656726263, -77.181883995141 37.095622933258, -77.181826554121 37.095589603253, -77.181710522082 37.095524304244, -77.181651893062 37.095492360239, -77.181533440022 37.09542988423, -77.181473657002 37.095399363226, -77.18135…
43711	MULTILINESTRING ((-75.977510558776 37.290770641183, -75.977484796769 37.290801062191, -75.977242102708 37.291065824255, -75.977078050667 37.291240911297, -75.976907296623 37.291411045339, -75.976729598577 37.291583086381, -75.976552194531 37.291746202421, -75.976456561506 37.291829335442, -75.976275937458 37.291986207481, -75.976081345407 37.292148960522, -75.975985919381 37.292225914542, -75.975…
50794	MULTILINESTRING ((-77.547199337328 36.701959444458, -77.547066075896 36.701942276376, -77.546891948356 36.701926077484, -77.54665303509 36.701909877489, -77.546442467224 36.701897733397, -77.546526019757 36.701902552438), (-77.544186945803 36.702221681598, -77.544535196496 36.702116399503, -77.544798409892 36.702051609553, -77.545065667462 36.701994917506, -77.54534102873 36.701958472518, -77.545…
64255	MULTILINESTRING ((-76.982471411935 36.970726175997, -76.982452777929 36.970706293993, -76.982393040907 36.970639707981, -76.982210526836 36.970380238933, -76.98195951074 36.970028628868, -76.981951120737 36.970016448865))
48755	MULTILINESTRING ((-77.544105890698 36.6998979111, -77.544111414699 36.699877894096, -77.544117410699 36.699853555091, -77.5441226987 36.699829092085, -77.5441272787 36.69980454708, -77.5441283797 36.699797480078, -77.5441311317 36.699779915075, -77.544134271699 36.699755216069, -77.544136700699 36.699730468064, -77.544138372698 36.699705674059, -77.544139055696 36.699678431053, -77.544138993695 3…
58951	MULTILINESTRING ((-77.520136950066 36.731369459596, -77.520063066046 36.731429092611, -77.519702418951 36.731709375683))
43846	MULTILINESTRING ((-75.945887602322 37.334592689484, -75.945742969294 37.334900720553, -75.945708310287 37.334971380569))
51237	MULTILINESTRING ((-77.203024561404 36.705796966318, -77.201137023817 36.705655892354, -77.200959834761 36.705643628357))
8259	MULTILINESTRING ((-77.563985667793 36.607834738923, -77.563940946848 36.609114425196, -77.563940118851 36.609164931206, -77.563927837888 36.609917051366, -77.563910293917 36.610554045501, -77.56389840593 36.61087703357, -77.563885984945 36.611214521642, -77.563860056973 36.611873913783, -77.563803820004 36.612767442974, -77.563766270022 36.613321900093, -77.563704319034 36.613887041214, -77.56363…
43403	MULTILINESTRING ((-75.540496732423 37.945651017139, -75.540465145416 37.945711236152, -75.540397422402 37.945838751181, -75.540356420394 37.945915962198, -75.540300275382 37.946019660222))
43753	MULTILINESTRING ((-75.709279101573 37.699952694153, -75.708890719485 37.700539778289, -75.708428729379 37.701246014453, -75.70829889335 37.701442642498, -75.708285813347 37.701462454503, -75.708007190283 37.701887257601, -75.707784258231 37.702209658676, -75.707652953201 37.702409030722, -75.70751705517 37.70261471277, -75.707495431165 37.702646556777, -75.707223830103 37.703051635871, -75.707018…
43323	MULTILINESTRING ((-75.551620631776 37.888788837932, -75.550965191627 37.889802993165, -75.550287737472 37.890841507404, -75.54971852534 37.891659798594, -75.549156400208 37.892462453781, -75.549092501196 37.892607332813))
43636	MULTILINESTRING ((-75.930859114346 37.365947835589, -75.930783040328 37.366058827615, -75.930667203301 37.366225283654, -75.930515407265 37.366436977703, -75.930356822227 37.366645775753, -75.930266775206 37.36676264778, -75.930169462182 37.366891043811, -75.930115493169 37.366959242827, -75.930029240148 37.367065894852, -75.929943058127 37.367170485877, -75.929842613102 37.367289195906, -75.9297…
43171	MULTILINESTRING ((-75.822778987635 37.52988904569, -75.822751396629 37.529941750702, -75.822740034627 37.529970342708, -75.822725212624 37.529998864714, -75.822664093614 37.530165075751, -75.822646784614 37.530263592773, -75.822642088615 37.53029851578, -75.822637400615 37.530333438788, -75.822636146617 37.530368444795, -75.822634905618 37.530403446802, -75.82263365962 37.53043844781, -75.8226324…
43850	MULTILINESTRING ((-75.966742074264 37.212701793108, -75.96675804627 37.212728045113, -75.966777564278 37.212760750119, -75.966836607301 37.212843755135, -75.966918494332 37.212962977157, -75.966977337355 37.213052159174, -75.967177342432 37.213336699227, -75.96724954746 37.213437157246, -75.967505478559 37.213795710313, -75.968115593794 37.214655731473, -75.968315751871 37.214936150525, -75.96875…
43821	MULTILINESTRING ((-75.822484567094 37.540067775832, -75.82233797305 37.540094044842, -75.822164395998 37.540123770854, -75.821987467944 37.540150686866, -75.821810609891 37.540175538877, -75.821723930864 37.540187318883, -75.821547192811 37.540208735893, -75.821320015742 37.540238097907, -75.820940582626 37.540287068931, -75.820805396585 37.540304616939, -75.820576530516 37.540336540953, -75.8204…
50781	MULTILINESTRING ((-77.2136225856 36.704736849723, -77.213453936549 36.704757508733, -77.212824899361 36.704836437772, -77.211898507082 36.704948509828, -77.211409649935 36.705009053858, -77.211033589822 36.705056427881, -77.21072594473 36.7050928699, -77.209150074256 36.705280853995, -77.208408183034 36.70537569304, -77.207840753863 36.705442228074))
49861	MULTILINESTRING ((-76.918723152685 36.680086043745, -76.918720954684 36.680087561745, -76.918719154684 36.680088855745))
59165	MULTILINESTRING ((-77.548138597144 36.611618429282, -77.548339744225 36.611980628351, -77.548343445227 36.611987232353))
6857	MULTILINESTRING ((-77.557660181456 36.655820500302, -77.557575522452 36.656231007392, -77.557471936452 36.656810944518, -77.557382800449 36.657260500617, -77.557177234441 36.658271282838, -77.557073722439 36.658811882956, -77.556976778433 36.659256945053))
58864	MULTILINESTRING ((-77.539417899893 36.693116394832, -77.539346224878 36.693248164863, -77.539330484875 36.693276343869, -77.539054646817 36.693770355983, -77.538853805776 36.69414619307, -77.538819329769 36.694210763085, -77.538626093729 36.694557027165, -77.538556247714 36.694685092194, -77.538522599707 36.694746770208, -77.538460288694 36.694861023235))
44214	MULTILINESTRING ((-75.869571168293 37.458179609053, -75.869500734277 37.458281966077, -75.869060161177 37.458954934233, -75.868674365088 37.459539825369, -75.868219574984 37.460224829528, -75.867775459883 37.460899775685, -75.867571813836 37.461203651756, -75.866738729645 37.462454477047, -75.866225770527 37.463224737226, -75.865068398262 37.464974556633, -75.864704184179 37.465531748762, -75.864…
8170	MULTILINESTRING ((-77.557446675389 36.655784120302, -77.557308510383 36.656468566452, -77.55719330938 36.657063214581, -77.556929644373 36.658413503876, -77.556795025368 36.659081200022, -77.556721728365 36.659447718102, -77.556679990364 36.659656433148, -77.556547696361 36.660356554301, -77.556487052362 36.660709115378, -77.55642043036 36.661047000451, -77.556358561357 36.661337291515, -77.55630…
7448	MULTILINESTRING ((-77.524359899277 36.729844498125, -77.524048337205 36.730272829226))
43372	MULTILINESTRING ((-75.946256314421 37.334298985409, -75.94609550139 37.334651446489))
59260	MULTILINESTRING ((-77.543004168585 36.685627559122, -77.542806884545 36.686013883211))
8639	MULTILINESTRING ((-77.392397968614 36.945933617347, -77.392395401621 36.946064570375, -77.392405435636 36.946285297421, -77.392405435654 36.946611372489, -77.392410450675 36.946967546564, -77.392415469696 36.947323720639, -77.392425499726 36.94780530674, -77.392435591751 36.948207128824, -77.392445617801 36.949061561003, -77.392456537824 36.949419290078, -77.392458990854 36.94995197419, -77.39246…
7214	MULTILINESTRING ((-77.478561233208 36.766026192382, -77.477476551886 36.766225203462))
43915	MULTILINESTRING ((-75.745499140876 37.645414621516, -75.744139690564 37.647466300991, -75.743288060369 37.648737252286, -75.742313041145 37.650207918627, -75.741525852965 37.651399224903, -75.740877694816 37.652372010129, -75.740459313721 37.653013944277, -75.739988427613 37.65371516144, -75.739471743495 37.654513327624, -75.739287690453 37.654778415686, -75.738652181308 37.655748150911, -75.7381…
43177	MULTILINESTRING ((-75.718968098032 37.689740198688, -75.718884792008 37.689769887697))
6929	MULTILINESTRING ((-77.544654605467 36.710932998413, -77.544485009427 36.711154536466, -77.544111067337 36.711612719576, -77.543804920263 36.711973076663, -77.543725689244 36.712063508685, -77.543645850224 36.712153559707, -77.543565403204 36.712243266728, -77.543484306184 36.71233261875, -77.543402572164 36.712421605772, -77.543320259144 36.712510204793, -77.543076696083 36.712767588856, -77.5427…
8303	MULTILINESTRING ((-77.518452984943 36.738601465183, -77.518261127903 36.738931472259, -77.518216103892 36.738990779274, -77.517917950827 36.739476685387, -77.517492137734 36.740164864547, -77.517060841639 36.740857006709, -77.516882635601 36.741156637778, -77.516581556536 36.741649139893, -77.516396199495 36.741947342962, -77.516289443473 36.742141762007, -77.515994695409 36.742620433119))
52495	MULTILINESTRING ((-77.656536552276 36.75727717724, -77.656442206245 36.757242358236, -77.656370461222 36.757214982233, -77.656299047199 36.757187027229, -77.656207940169 36.757150089225, -77.656086943129 36.757099691218, -77.655926500076 36.757029704209, -77.655836345046 36.756989476204, -77.655746547016 36.756948731199, -77.655657057987 36.756907490193, -77.655567950957 36.756865785187, -77.6554…
44173	MULTILINESTRING ((-75.714530114192 37.699664528913, -75.714418841161 37.69972990593, -75.714341042139 37.699776170942, -75.714256113115 37.699828439956, -75.714171206092 37.69988003397, -75.714086327068 37.699930920984, -75.713997989043 37.699981732997, -75.71391313902 37.700031953011, -75.713824829995 37.700082083024, -75.713648315945 37.700179599051, -75.71356008092 37.700227672064, -75.7134718…
59053	MULTILINESTRING ((-77.462066327522 36.809515097143, -77.461962377511 36.809907381229, -77.461895440504 36.810154847284))
58872	MULTILINESTRING ((-77.538253509652 36.695243542323, -77.538118439624 36.695494363381, -77.538089218618 36.695555214395, -77.538060783613 36.695616288409, -77.538059934613 36.695618170409))
8034	MULTILINESTRING ((-77.532225344233 36.721493417083, -77.532091205197 36.72159803311, -77.532074624193 36.721611236113, -77.531942877158 36.72171694114, -77.531924410154 36.721731795144, -77.531812155124 36.721822095167, -77.53175721811 36.721866626178, -77.53168234409 36.721927315194, -77.531553907056 36.72203141022, -77.531424704022 36.722136141247, -77.531295844989 36.722241097274, -77.53116768…
58773	MULTILINESTRING ((-77.536763627409 36.699167375205, -77.536517366371 36.699855144359, -77.536257003331 36.700589711523, -77.536010216292 36.701274865677, -77.535787425258 36.701900116817, -77.535600644229 36.702420652933, -77.535300376182 36.703244352118, -77.535282319179 36.70329619913))
50669	MULTILINESTRING ((-77.534792468474 36.69309078399, -77.534664747431 36.693019799979, -77.534642059424 36.693007543978, -77.534621221417 36.692996284976, -77.534577278402 36.692973232973, -77.534532945387 36.692950706969, -77.534488212372 36.692928664966, -77.534443122357 36.692907114963, -77.53433277532 36.692852644956, -77.53418128227 36.692777866945, -77.533852662161 36.692619467923, -77.533669…
64861	MULTILINESTRING ((-76.987271933554 36.973326549377, -76.986485688291 36.972941477323))
49295	MULTILINESTRING ((-77.507989495863 36.685777156388, -77.50479882284 36.684944138324, -77.504488251741 36.684863053318, -77.504109216619 36.684759021309, -77.503915894557 36.684706020305, -77.50305434628 36.684473157286, -77.502094300972 36.684223353267, -77.500934507601 36.683929511246, -77.500559146481 36.683845146241, -77.500214228372 36.683772271238, -77.500062912324 36.683738759236, -77.49991…
60105	MULTILINESTRING ((-77.538460288694 36.694861023235, -77.538399967682 36.69497163026, -77.53834058967 36.695081866286, -77.538253509652 36.695243542323))
44191	MULTILINESTRING ((-75.545885161629 37.937010282157, -75.545868566626 37.937052871167, -75.545826770619 37.93716013919, -75.545784970612 37.937267412214, -75.545743174605 37.937374680238, -75.545697554596 37.937478721261, -75.545647743586 37.937580821284, -75.545593832575 37.937680815307, -75.545535899562 37.937778538329, -75.545474047548 37.937873827351, -75.545410693533 37.937962376372, -75.5453…
43700	MULTILINESTRING ((-75.605745175139 37.788032524086, -75.605674998123 37.788146214112, -75.605378173059 37.78866033223, -75.605185422017 37.788989465305, -75.604914655958 37.789456130412, -75.604792441931 37.789661961459, -75.604629325896 37.789940982522, -75.604436834853 37.790263246596, -75.604211461803 37.79063004668, -75.603945541744 37.791060423779, -75.603912500736 37.791109079791, -75.60375…
59252	MULTILINESTRING ((-77.553476618557 36.66286667794, -77.553400365551 36.663187318011))
65805	MULTILINESTRING ((-76.999166752534 36.979184196195, -76.996379797602 36.977812387003))
43267	MULTILINESTRING ((-75.759874038165 37.623670619476, -75.759609066113 37.624222229601, -75.759557413102 37.624312396621, -75.759472469083 37.624462917656, -75.759402457068 37.624582876683, -75.75936576706 37.624641786697, -75.759292346044 37.624760297724, -75.758856965944 37.625426119878, -75.758817887935 37.625485084892))
49381	MULTILINESTRING ((-77.308589511437 36.706114837028, -77.309330463639 36.705879632033, -77.310043536487 36.705656140026, -77.310766925923 36.70542725293, -77.311483437634 36.705201037764, -77.312131347532 36.704998847373, -77.312772449886 36.704795889829, -77.313536965319 36.704554354391, -77.314178050127 36.704351399189), (-77.314918967239 36.704113994412, -77.314178050127 36.704351399189, -77.31…
44067	MULTILINESTRING ((-75.545885161629 37.937010282157, -75.545868566626 37.937052871167, -75.545826770619 37.93716013919, -75.545784970612 37.937267412214, -75.545743174605 37.937374680238, -75.545697554596 37.937478721261, -75.545647743586 37.937580821284, -75.545593832575 37.937680815307, -75.545535899562 37.937778538329, -75.545474047548 37.937873827351, -75.545410693533 37.937962376372, -75.5453…
50769	MULTILINESTRING ((-77.04043836592 36.695466065826, -77.041279900484 36.695226652625, -77.041907561006 36.695047671452, -77.042085870887 36.694999069635, -77.042264176383 36.694950474822, -77.042442495037 36.694901181402, -77.042620835623 36.694851212672, -77.042799182788 36.694800545772, -77.042977538726 36.694749199603, -77.043090716363 36.694716957711, -77.043155890278 36.694697845487, -77.0433…
43812	MULTILINESTRING ((-75.813818595547 37.54274846569, -75.813816477546 37.542750485691, -75.813770762535 37.542793985702, -75.813656708505 37.542895800727, -75.813549489477 37.542999154752, -75.813495863463 37.543051514765, -75.813442237449 37.543103878778, -75.813334919422 37.543209975804, -75.813234466396 37.54331759583, -75.81313052437 37.543425824856, -75.813083697358 37.543481084869, -75.813033…
50305	MULTILINESTRING ((-77.207176693664 36.705521571114, -77.206767336541 36.70557323914, -77.206008410313 36.705665810186, -77.205517794165 36.705725960216))
59211	MULTILINESTRING ((-77.530326641101 36.545154804822, -77.530330663126 36.545585578913, -77.530333233156 36.546123986027, -77.530339651165 36.546269860058, -77.530349813181 36.546500997106, -77.530356549191 36.546654104139, -77.530407391231 36.547106941233, -77.530474576271 36.547458584305, -77.530639583362 36.548204473457, -77.530819106446 36.548746028566, -77.53107053556 36.549438092704, -77.5313…
59202	MULTILINESTRING ((-77.536846412421 36.698936205153, -77.536763627409 36.699167375205))
43649	MULTILINESTRING ((-75.571219376202 37.839724111044, -75.570894343128 37.840216112157, -75.569840427887 37.841818637527, -75.568791503648 37.843428813899, -75.568388245555 37.844033260039, -75.568039589476 37.844568167162))
50718	MULTILINESTRING ((-76.922154126727 36.679856137577, -76.921774636588 36.679422856498, -76.921635556537 36.679273382471, -76.921438469465 36.679061522433, -76.921250211396 36.678848181395, -76.921240471392 36.678836099392, -76.921231384389 36.67882369839, -76.921223017385 36.678810974388, -76.921215383382 36.678797965385, -76.921208456379 36.678784683382, -76.921202291377 36.67877116838, -76.92117…
43785	MULTILINESTRING ((-75.718884792008 37.689769887697, -75.718423323873 37.689933520747, -75.718202583809 37.690012143771, -75.717925773728 37.690111442801, -75.717487865601 37.690266026849))
49072	MULTILINESTRING ((-76.954625804906 36.664266897433, -76.954389422538 36.664169047051, -76.953662067881 36.663886807966, -76.953304610334 36.663752842446, -76.953137531586 36.663690224729, -76.952887148132 36.663596391738, -76.952724297783 36.663540370202, -76.952478142727 36.663453062974, -76.95229799279 36.663389240804, -76.952284539993 36.663384466191, -76.951600421146 36.663156353121, -76.9509…
65035	MULTILINESTRING ((-76.981841368694 36.969857120836, -76.98149450856 36.969353579742, -76.980966450356 36.968590221599, -76.9805610692 36.968019059493, -76.980450640158 36.967863445464, -76.979919664952 36.96709293232, -76.979880412938 36.96704092031, -76.979840541923 36.966989231301, -76.979800048907 36.966937831292, -76.979758898892 36.966886783282, -76.979717155876 36.966836029273, -76.97967479…
58943	MULTILINESTRING ((-77.548343445227 36.611987232353, -77.548555878312 36.612366353425, -77.548923398462 36.613043305556, -77.549248467593 36.61363847167, -77.549580845728 36.614240727786, -77.549911604862 36.614841731902, -77.550243936997 36.615459974021, -77.550583865134 36.616072344139, -77.550899617262 36.616657428252, -77.55116365037 36.617149261346, -77.551379494458 36.617549166423, -77.55169…
7923	MULTILINESTRING ((-77.392919195483 36.940634067214, -77.392883744481 36.940794201248, -77.392805664481 36.941233975344, -77.392746973481 36.941555317413, -77.392695151484 36.941895237487, -77.392632017487 36.942314847577, -77.392592273492 36.942631426645, -77.392533078499 36.943080850742, -77.392499264506 36.943395372809, -77.392486424511 36.943561075845, -77.392472335517 36.943743192884, -77.392…
63594	MULTILINESTRING ((-76.978342938384 36.965569601054, -76.978139900313 36.965401113026, -76.977690824155 36.965035153964, -76.977230004992 36.964659614901, -76.976864442864 36.964359657851, -76.976272612655 36.963874028769, -76.974961972194 36.96280602459, -76.973734293761 36.961800397421, -76.972891129464 36.961111316305, -76.97211263519 36.960476160198, -76.97165874703 36.960103956136, -76.971358…
43859	MULTILINESTRING ((-75.831671837945 37.521516543631, -75.831670451946 37.521555606639, -75.831667058951 37.521651003659, -75.831660289959 37.521841806699, -75.831656883963 37.521937890719, -75.831656962968 37.522032683739, -75.831653598972 37.522127397759, -75.831650213976 37.522222790779, -75.83164684998 37.522317508799, -75.831640047983 37.522412140819, -75.831619702008 37.52298522194, -75.83159…
50962	MULTILINESTRING ((-76.954332045281 36.664012353535, -76.953925202324 36.663858000372, -76.95307921566 36.663541234874, -76.951877315427 36.663121557614, -76.951206763422 36.662897058175, -76.950437611664 36.662659577307, -76.95001059609 36.66253168618, -76.94765828646 36.661887582839, -76.947372435344 36.661818940678, -76.94708743517 36.661749930764, -76.946951736049 36.661716529739, -76.94575023…
61243	MULTILINESTRING ((-77.513673781366 36.736546036918, -77.512724172117 36.737308650112, -77.512266256996 36.737667750204, -77.511746035859 36.73808364831, -77.511164633707 36.738556003431, -77.509781283343 36.739671882715, -77.50946494426 36.73992594778, -77.508926624118 36.740345330888, -77.508205834928 36.740916860034, -77.508065426891 36.741029334062, -77.507562328759 36.741432340165, -77.506934…
50306	MULTILINESTRING ((-77.207840753863 36.705442228074, -77.207317755706 36.705503766106, -77.207176693664 36.705521571114))
7457	MULTILINESTRING ((-77.477476551886 36.766225203462, -77.477007573747 36.766320559499, -77.476603707627 36.766395374529, -77.476210897511 36.766470538559, -77.475681444354 36.766569249598, -77.475483045295 36.766606671613, -77.475277044234 36.766645542629, -77.474878479116 36.766724156659, -77.474652456049 36.766768248677, -77.474426196982 36.766811534694, -77.474199709915 36.766854029711, -77.473…
49952	MULTILINESTRING ((-76.931272359521 36.679683301225, -76.931216238502 36.679658044222, -76.930957431416 36.679518522201, -76.930915805402 36.679498052198, -76.930873827388 36.679478095195, -76.930831456374 36.679458631193, -76.930788746359 36.67943970919, -76.930745671345 36.679421275188, -76.930702282331 36.679403387186, -76.930269377188 36.679209862159, -76.929316192872 36.678785671102))
52774	MULTILINESTRING ((-77.095463406054 36.699860542809, -77.093906358553 36.699433869772, -77.093807953521 36.69940521477, -77.093760455506 36.699391601768, -77.093614552459 36.699349321765, -77.093472088413 36.69930572976, -77.093326209365 36.699262084756, -77.093180364318 36.699217073752, -77.090823364554 36.698472504676, -77.090314650389 36.69831256266, -77.089578725151 36.698080526636, -77.088527…
48695	MULTILINESTRING ((-77.09602522847 36.70439340275, -77.094985577188 36.705086219932, -77.094926882172 36.705123972943, -77.094419256034 36.70545575903, -77.09370786484 36.705921754154, -77.092868490612 36.706482356302, -77.092084583399 36.706994165438, -77.092001670376 36.707050174452, -77.091901498349 36.70711695447, -77.091490594237 36.707382588541, -77.090982815099 36.70772122263, -77.090727239…
58944	MULTILINESTRING ((-77.530326641101 36.545154804822, -77.530330663126 36.545585578913, -77.530333233156 36.546123986027, -77.530339651165 36.546269860058, -77.530349813181 36.546500997106, -77.530356549191 36.546654104139, -77.530407391231 36.547106941233, -77.530474576271 36.547458584305, -77.530639583362 36.548204473457, -77.530819106446 36.548746028566, -77.53107053556 36.549438092704, -77.5313…
49502	MULTILINESTRING ((-77.481882968592 36.680799864254, -77.48187443459 36.680798561254))
43378	MULTILINESTRING ((-75.882939668368 37.438246239413, -75.88259805129 37.438755900531, -75.881957743144 37.439729467758, -75.881746748095 37.440049688832, -75.881586747059 37.440290682888, -75.881448537027 37.440499868937, -75.88093568091 37.441275686117, -75.880608529835 37.441765056231, -75.880088841715 37.442538651411, -75.879593369603 37.44330935459, -75.878953458456 37.444269171813, -75.878918…
50985	MULTILINESTRING ((-77.52569870313 36.701227935031, -77.5256075101 36.701189301026, -77.525579269091 36.701177123024, -77.525500684065 36.70114325502, -77.52539424303 36.701096556014, -77.525288282994 36.701049257007, -77.525182710959 36.701001324001, -77.525054583917 36.700946233994, -77.524926799875 36.700890563986, -77.524799433833 36.700834322979, -77.524672481791 36.700777477972, -77.52454591…
65695	MULTILINESTRING ((-76.954263151928 36.946323682837, -76.953572531692 36.945895337771, -76.952782811423 36.945409360696, -76.952275126249 36.945092462647))
58785	MULTILINESTRING ((-77.533509319906 36.708255720241, -77.533259255867 36.708953453397))
8301	MULTILINESTRING ((-77.515994695409 36.742620433119, -77.515982828406 36.742639705123, -77.515685597341 36.743115945234, -77.515443081289 36.743523535329, -77.515136689221 36.744007906442, -77.514675891121 36.744758106617, -77.513987380971 36.745880804878, -77.513625749892 36.746465046014, -77.513366946835 36.746879252111, -77.513010785757 36.747454059245, -77.512735629697 36.747885764346, -77.512…
49951	MULTILINESTRING ((-76.918719154684 36.680088855745, -76.918692874677 36.68010775375, -76.918665300669 36.680128392756, -76.918638222662 36.680149483761, -76.918611683655 36.680170966766, -76.918585647648 36.680192888772, -76.918560192642 36.680215212778, -76.918535261635 36.680237945783, -76.918510915629 36.680261050789, -76.918489671623 36.680282039794))
43873	MULTILINESTRING ((-75.831103019141 37.528404705093, -75.83107335914 37.528559956127, -75.83107128414 37.528570540129))
43345	MULTILINESTRING ((-75.78123746107 37.591650760045, -75.780672096941 37.592505572244, -75.780062424801 37.593418189455, -75.779547503683 37.594192848635, -75.778912251537 37.595143338856, -75.77840081142 37.595916703035, -75.777691931258 37.596992556285, -75.777450482203 37.597366175371, -75.777052040112 37.597974531512, -75.776390740961 37.598975234744, -75.776277555935 37.599144350783, -75.77593…
43351	MULTILINESTRING ((-75.831251167208 37.528790541169, -75.831234766207 37.528871996186, -75.831205471206 37.529016959218, -75.831173287203 37.529146050246, -75.831144583201 37.529274538274, -75.831112399198 37.529403633302, -75.831067169195 37.529608673347, -75.831050705194 37.529683861363, -75.831030760191 37.529759653379, -75.83101428819 37.529834837396, -75.830990922187 37.529909868412, -75.8309…
44188	MULTILINESTRING ((-75.543882987158 37.939808258808, -75.543765619125 37.939863974823, -75.543595663083 37.940070173872, -75.543555530073 37.940120000884, -75.543208533989 37.940560593987, -75.543072867957 37.94074542603, -75.542749361881 37.941205839137, -75.542372354796 37.941790618272, -75.542097095736 37.942259088379, -75.54207065873 37.942313376391, -75.541995478715 37.942459879424, -75.54171…
44178	MULTILINESTRING ((-75.698039916439 37.706616839931, -75.69796982742 37.706670565944, -75.697827135382 37.706787400974, -75.697755774363 37.706846157988, -75.697673684341 37.706914283005, -75.697545065307 37.707024589033, -75.697452109283 37.707106194053, -75.697359170258 37.707187109073, -75.69732848025 37.70721405108))
63827	MULTILINESTRING ((-76.987271933554 36.973326549377, -76.986485688291 36.972941477323))
43380	MULTILINESTRING ((-75.862563322702 37.469015058566, -75.862132713604 37.469662376716, -75.861452016448 37.470691265956, -75.860978262339 37.47139955512, -75.860826123304 37.471631383174, -75.860236387169 37.472522860381, -75.859730996053 37.473269957555, -75.859698241045 37.473319313567, -75.858969875879 37.474427490824, -75.858518251776 37.475115280984, -75.858299907725 37.47544285806))
43913	MULTILINESTRING ((-75.738187415201 37.656450179073, -75.73752485405 37.657459223307, -75.737407704017 37.657515378323, -75.737306637994 37.657670363358, -75.737043242933 37.65806605345, -75.736776246872 37.658465781543, -75.736318712767 37.659159173703, -75.736055387707 37.659552802795, -75.735850611659 37.659857816866, -75.7355906796 37.660252898957, -75.735316380537 37.660662752052, -75.7352064…
44483	MULTILINESTRING ((-75.548803502186 37.894063661126, -75.548816579213 37.894482670213))
51873	MULTILINESTRING ((-77.508001515857 36.685597075349, -77.507783883787 36.685539870345, -77.507021547543 36.685344706331, -77.506521684383 36.685208651319, -77.506237003291 36.685131166313, -77.505346300006 36.684903298296, -77.504750960815 36.684745469284, -77.504292413668 36.684627497275, -77.504132648616 36.684582390271, -77.503990002571 36.684542121268, -77.503820799516 36.684494338263, -77.503…
43858	MULTILINESTRING ((-76.059878545358 37.048229810206, -76.059522280255 37.048353952244, -76.059389171218 37.048445307268, -76.059254978182 37.048536264292, -76.059119614145 37.048628437316, -76.058983993108 37.04872142234, -76.058848203071 37.048815747365, -76.058712061034 37.04891113639, -76.058576249997 37.049006186414, -76.05844221796 37.049100014439, -76.058309994924 37.049192532463, -76.058177…
43475	MULTILINESTRING ((-75.716993302873 37.698096433501, -75.716882695843 37.698188636524, -75.716807726823 37.69825213154, -75.716647337781 37.698380945572, -75.716340932698 37.698624463633, -75.71612387264 37.698789722675, -75.715892610577 37.69896495072, -75.715622738504 37.699155756769, -75.715476653465 37.699271847798, -75.715391439441 37.699331667814, -75.715302824417 37.699390030829, -75.715217…
43840	MULTILINESTRING ((-75.978003482877 37.289814175965, -75.977926796859 37.289923748991, -75.977789880827 37.290110405035, -75.977567300773 37.290390704101, -75.977416796736 37.290572262145, -75.977331664715 37.290670345168))
8073	MULTILINESTRING ((-77.45964457831 36.800928254416, -77.459583935306 36.801189469474, -77.459516203303 36.801518561546, -77.459446717299 36.801840858616, -77.459289952293 36.802602222782, -77.459201093288 36.803022325874, -77.459077770281 36.803583850997, -77.459003107275 36.803887015063, -77.458930203269 36.804197023131, -77.458849955262 36.804519255202, -77.458806508259 36.804700788242, -77.4587…
44036	MULTILINESTRING ((-76.086090974536 37.03062722159, -76.086002391513 37.030712962611, -76.085892520484 37.030816634637, -76.085780303455 37.030918822663, -76.085666865425 37.031019933688, -76.085552885395 37.031120498713, -76.085437428365 37.031219739738, -76.085320088334 37.031317259763, -76.085200973302 37.031413272787, -76.08508004227 37.031507904811, -76.084957207236 37.031600305835, -76.08483…
49367	MULTILINESTRING ((-77.20729899071 36.705690716146, -77.20709924265 36.705714926158, -77.206542054483 36.705780887191, -77.205779664254 36.705876851238, -77.20553348018 36.705905820253))
60153	MULTILINESTRING ((-77.475051696065 36.764802871248, -77.474983149048 36.764883252267, -77.474955463041 36.764915692275, -77.474468480923 36.765477796411, -77.47432784889 36.765673949457, -77.47424187787 36.765789228484))
44216	MULTILINESTRING ((-75.88278499732 37.438235262416, -75.882453849244 37.438741037533, -75.882344805219 37.438904162571, -75.882257758199 37.4390293066, -75.882188711183 37.439132188624, -75.882075765158 37.439308276665, -75.881617702052 37.439995321825, -75.881359602993 37.440381821915, -75.880832284872 37.4411772321, -75.880566613812 37.441583477194, -75.880257308741 37.442054702304, -75.87960267…
43758	MULTILINESTRING ((-75.705230748781 37.708536817085, -75.705179283776 37.708734105128, -75.705129840772 37.708947243174))
59193	MULTILINESTRING ((-77.395113122312 36.943448335728, -77.395111790312 36.943468947732, -77.395109485313 36.943493567738, -77.395106456313 36.943518120743, -77.395102703314 36.943542616748, -77.395098243313 36.943567017754, -77.395093062313 36.943591330759, -77.395087166313 36.943615561764, -77.395080881312 36.943633846768, -77.395073842311 36.943651966772, -77.395066080309 36.943669882776, -77.395…
59705	MULTILINESTRING ((-77.519310235837 36.731824792721, -77.519184933804 36.731926303747, -77.518421707603 36.732532636902))
50166	MULTILINESTRING ((-76.951895072004 36.682370185082, -76.951596178914 36.682413837101, -76.951393351853 36.682443952115, -76.950987056732 36.682503967142, -76.950890898703 36.682518018148))
59223	MULTILINESTRING ((-77.482248770795 36.756050007146, -77.482223972789 36.756079480153, -77.482050917747 36.756288046203, -77.481752656675 36.756647489289, -77.481602545639 36.756832171333, -77.481443384601 36.75702424838, -77.481279776561 36.757216854426, -77.481121993523 36.75740084247, -77.480965435485 36.757587026515, -77.480801822445 36.757777576561, -77.480645297407 36.757958742605, -77.48048…
52861	MULTILINESTRING ((-77.543709484711 36.702367406636, -77.543696901706 36.702342253631, -77.543581585656 36.702083719581, -77.543552500643 36.702001761564, -77.543542376638 36.701971039558))
50926	MULTILINESTRING ((-76.961176374348 36.666897383132, -76.960802257614 36.666738782945, -76.961857076264 36.667185964408, -76.962823484548 36.667579488982, -76.964656486358 36.668372295036, -76.965447688072 36.668705426087, -76.965518711124 36.668734508051, -76.966614146959 36.669200043139, -76.96688127294 36.669311353174, -76.967351414665 36.669502920894, -76.968298049486 36.66990674901, -76.96965…
51991	MULTILINESTRING ((-77.554142641015 36.704340883685, -77.554100817002 36.704325427683, -77.554090422998 36.704321835683, -77.553985462964 36.704285596679, -77.553678951865 36.704179764668))
43616	MULTILINESTRING ((-75.722587343898 37.684955433564, -75.7225809879 37.68502765458, -75.722569786903 37.685143476604, -75.722568528903 37.685161669608, -75.722562346906 37.685251141627, -75.722540702911 37.685462190672, -75.722529215914 37.685585562698, -75.72251146492 37.68578501774, -75.722495500923 37.685935765772, -75.722443401937 37.686502590892, -75.722376333957 37.687240323049))
43358	MULTILINESTRING ((-75.823494297405 37.540015756786, -75.823416536382 37.540036665793, -75.823332990357 37.5400574498, -75.823169377309 37.540097714815, -75.823085914284 37.540116425821, -75.82300588026 37.540135231828, -75.82290504623 37.540156988836))
59122	MULTILINESTRING ((-77.538059934613 36.695618170409, -77.538033130608 36.695677589422, -77.538006226603 36.695739110436, -77.537973910597 36.695816003454, -77.537954760594 36.695862789464, -77.53793019859 36.695924939478, -77.537906422586 36.695987287492, -77.537883424582 36.696049834506, -77.537863447579 36.696100294518, -77.537762000563 36.696380891581, -77.537540396529 36.697000498719, -77.5372…
51485	MULTILINESTRING ((-77.051880831317 36.693365127947, -77.051876033316 36.693365136947, -77.051780495287 36.693366705951, -77.051585981227 36.693371173958, -77.051490423198 36.693374111962, -77.051394836169 36.693378423966, -77.051224147117 36.693385925974, -77.051053438065 36.693394113982, -77.050715399962 36.693412601997, -77.050541248909 36.693422810006, -77.050199742805 36.693443996022, -77.050…
43959	MULTILINESTRING ((-75.765003859344 37.615997075695, -75.764956369333 37.616068097712, -75.764722778279 37.616412329792, -75.764605992252 37.616584105832, -75.764540251237 37.616682180855, -75.764505539229 37.616732077866, -75.764496506227 37.616745058869, -75.764474526222 37.616779583877, -75.764408814207 37.6168769759, -75.764270470174 37.617071609945, -75.764204766159 37.617168309968, -75.76413…
8523	MULTILINESTRING ((-77.482783516434 36.764763114966, -77.481999779202 36.764919946027, -77.48182507715 36.764953872041))
43112	MULTILINESTRING ((-75.710858791147 37.701454898413, -75.710565847029 37.70096377832, -75.710549730022 37.700932488314, -75.710501264002 37.700840683297, -75.710485096995 37.700810766291, -75.710465463988 37.700780776285, -75.710449284981 37.70075085128, -75.710409966966 37.700692235269, -75.710390287958 37.700663610264, -75.710367148949 37.700634910258, -75.710347444942 37.700606963253, -75.71030…
58795	MULTILINESTRING ((-77.394739659156 36.942702581584, -77.394954843236 36.942953000629, -77.394968490241 36.942967929632, -77.394981544246 36.942983189635, -77.39499404525 36.942998772638, -77.395029609264 36.943050143647))
43911	MULTILINESTRING ((-75.753946188805 37.63256596854, -75.753927919801 37.632593017546, -75.753874331788 37.632673237565, -75.753514917706 37.633211263689, -75.753361227671 37.633446050744, -75.753126671617 37.633801036826, -75.753119844616 37.633811372828, -75.752673822513 37.634481738984, -75.75196463235 37.635545770231, -75.751704769291 37.635943641323, -75.75161359727 37.636074780353, -75.751540…
43558	MULTILINESTRING ((-75.788794496801 37.580242634399, -75.788739099788 37.580326528418, -75.788413897714 37.580823942533, -75.788154779654 37.581211591623, -75.787819708577 37.581695048736, -75.787609541527 37.581990694805, -75.7874891145 37.582173552848, -75.786562528283 37.583491505155, -75.785840933117 37.584572266406, -75.785123946955 37.585679558662, -75.784692683854 37.586303555808, -75.78418…
43330	MULTILINESTRING ((-75.746567120121 37.643822394146, -75.746125075019 37.644469663297, -75.745499140876 37.645414621516))
49545	MULTILINESTRING ((-77.567088356263 36.709494515317, -77.566981228227 36.709450456312, -77.566885806196 36.709411904307, -77.566790066165 36.709373840302, -77.566597654102 36.709299273293, -77.566404021038 36.709226758285, -77.566306787007 36.709191264281, -77.565171675635 36.708749408227, -77.564876968538 36.708634692214, -77.564228542326 36.708383796184, -77.56390504022 36.708258624168, -77.5634…
43814	MULTILINESTRING ((-75.831023363137 37.52880401318, -75.831010928137 37.528860778192, -75.830981463136 37.529010537224, -75.830961667133 37.52908221724, -75.830945294132 37.529154653256, -75.83092547413 37.529227015271, -75.830909105129 37.529299455287, -75.830896178129 37.529371974303, -75.830879780128 37.529445098319, -75.83079095012 37.529809204398, -75.83069467211 37.530188938481, -75.83058411…
43353	MULTILINESTRING ((-75.831281868209 37.528635891135, -75.831264091208 37.528726353155, -75.831251167208 37.528790541169))
8475	MULTILINESTRING ((-77.392108303485 36.945197378202, -77.392098443511 36.945724683314, -77.392107612545 36.946296796434))
43787	MULTILINESTRING ((-75.824786769082 37.526621493936, -75.824637834049 37.526859074991, -75.824605054041 37.526907789002, -75.824572266034 37.526956504014, -75.824542929027 37.527005297025, -75.824513571021 37.527054772036, -75.824480767013 37.527104169048, -75.824451409007 37.527153657059, -75.824425477001 37.527203894071, -75.824367117988 37.527292559091, -75.824312183976 37.527381990112, -75.824…
43708	MULTILINESTRING ((-75.976419626586 37.274884408877, -75.976431274591 37.274911050882, -75.976578124655 37.275248695948, -75.97672911272 37.275589937015))
49464	MULTILINESTRING ((-77.55168289122 36.703581454612, -77.551281474089 36.703428074593))
