# Supplementary material for: Estimating the Health Effects of Adding Bicycle and Pedestrian Paths at the Census Tract Level: Multiple Model Comparison
Source: JMIR Public Health Surveill. 2022 Aug 24;8(8):e37379. doi: 10.2196/37379 (PMC9453587; doi:10.2196/37379)
Supplement: Multimedia Appendix 3 [file publichealth_v8i8e37379_app3.zip › appendix_3/paths/norfolk/2016/2016_paths.csv]

objectid	lat_lon
7281	MULTILINESTRING ((-77.564204292842 36.607517956848, -77.564207503869 36.607992922949, -77.564192909882 36.608318812018, -77.564183181904 36.608780893116, -77.564178319926 36.609208924207, -77.564160518947 36.609706759313, -77.564153985965 36.610061605389, -77.564122679 36.610900346567, -77.56409556404 36.611792758757, -77.564058312058 36.612322972871, -77.564002108082 36.613089025035, -77.5639441…
58757	MULTILINESTRING ((-77.536985798443 36.698546982066, -77.536846412421 36.698936205153))
43866	MULTILINESTRING ((-75.831183584143 37.527991016004, -75.831178765143 37.52802039001, -75.831153326143 37.528153756039, -75.831127792142 37.528289869068, -75.831103019141 37.528404705093))
43169	MULTILINESTRING ((-75.823242347021 37.534368074612, -75.823271432039 37.534537260646, -75.823293789053 37.534667344673, -75.823304601061 37.53475138369, -75.82331885507 37.534835505707, -75.823333102079 37.534919626724, -75.823344510087 37.534987205738))
43179	MULTILINESTRING ((-75.688712159096 37.7169115334, -75.688567199051 37.716903295404, -75.688422318005 37.716892996406, -75.687300207653 37.716841017434, -75.686237041319 37.716784937459, -75.685684768146 37.716755373472, -75.684738886849 37.716707544494, -75.682740142221 37.716605903542, -75.681764786915 37.716556026565, -75.680893320641 37.716511263585, -75.680624073557 37.716497315592, -75.68014…
59069	MULTILINESTRING ((-77.395113122312 36.943448335728, -77.395111790312 36.943468947732, -77.395109485313 36.943493567738, -77.395106456313 36.943518120743, -77.395102703314 36.943542616748, -77.395098243313 36.943567017754, -77.395093062313 36.943591330759, -77.395087166313 36.943615561764, -77.395080881312 36.943633846768, -77.395073842311 36.943651966772, -77.395066080309 36.943669882776, -77.395…
7346	MULTILINESTRING ((-77.557677823184 36.687536925009, -77.557646773181 36.687645861033, -77.557472911157 36.688181259152, -77.557319489132 36.688598184246, -77.557186256109 36.688913079317, -77.557047247083 36.689218135386, -77.556790815032 36.689728727503, -77.556704980014 36.689885471539))
51977	MULTILINESTRING ((-76.967580475886 36.683516631782, -76.967366112815 36.683423017769, -76.967212463764 36.683359642761, -76.967058623714 36.683300886754, -76.966904528664 36.683246176748, -76.966749749613 36.683194950742, -76.966594019563 36.683146984738, -76.966438098513 36.683102201734, -76.966281035462 36.68306100573, -76.966121506411 36.683023752728, -76.96596097236 36.682990240726, -76.96561…
9066	MULTILINESTRING ((-77.558997741493 36.648956277803, -77.55880605949 36.649983409027, -77.558755052488 36.650235533082, -77.558588601477 36.650962330242, -77.558470682479 36.651664387394, -77.558361911474 36.652198573511, -77.558199192466 36.652965287679, -77.558071984469 36.653734972846, -77.557811728466 36.655156101156, -77.557660181456 36.655820500302))
59121	MULTILINESTRING ((-77.538460288694 36.694861023235, -77.538399967682 36.69497163026, -77.53834058967 36.695081866286, -77.538253509652 36.695243542323))
43942	MULTILINESTRING ((-75.621509891347 37.75679196703, -75.621464593335 37.756818461037, -75.621329995297 37.756899003058, -75.621287425285 37.756926130065, -75.621092658231 37.757041625096))
58869	MULTILINESTRING ((-77.537130284465 36.698145597976, -77.536985798443 36.698546982066))
65227	MULTILINESTRING ((-76.951991820152 36.94491562162, -76.951593577016 36.94466343058, -76.951346889932 36.944509777557, -76.9512522669 36.944450855547, -76.95052231265 36.943997600477, -76.949606467338 36.94342995639, -76.949271641224 36.94323599236, -76.948994499129 36.943065461334, -76.947463639607 36.942116783187, -76.946730297357 36.941664153117, -76.946179526168 36.941320363064, -76.9460510851…
50304	MULTILINESTRING ((-77.205517794165 36.705725960216, -77.205362462119 36.705745004225, -77.205160603058 36.705769756237, -77.204873554971 36.705798179253, -77.204808603952 36.705805697257, -77.204743673932 36.705812541261, -77.204678751913 36.705818686264, -77.204610427892 36.705824110268, -77.204587628885 36.705826026269))
49937	MULTILINESTRING ((-76.918723152685 36.680086043745, -76.918720954684 36.680087561745, -76.918719154684 36.680088855745))
8260	MULTILINESTRING ((-77.55884038843 36.648677178749, -77.558801652429 36.648871460792, -77.558691028425 36.649436514915, -77.558601672422 36.649889588014, -77.558494395419 36.650423795131, -77.558386982415 36.650963675249, -77.558259703411 36.651615304391, -77.558127662409 36.652308258543, -77.558009519405 36.652915439675, -77.557761338397 36.654157280947, -77.557640370392 36.654758694078, -77.5575…
43610	MULTILINESTRING ((-75.83131461821 37.528469230099, -75.831281868209 37.528635891135))
43907	MULTILINESTRING ((-75.718777771315 37.696015903005, -75.718590561268 37.696238097058, -75.718482321241 37.696359881087, -75.7183163452 37.696546260132, -75.718204591172 37.696669343161, -75.718185257167 37.696689835166))
43836	MULTILINESTRING ((-75.97620007852 37.274906442889, -75.976274496552 37.275075292922, -75.976373518594 37.275301340966, -75.976538737666 37.275682467041))
8954	MULTILINESTRING ((-77.47019133671 36.767292537945, -77.469620051544 36.767454139999, -77.468763443297 36.767749194092, -77.46793063106 36.768091837193, -77.4673584639 36.768378492274, -77.466971190793 36.768589557332, -77.466750931733 36.768721081368, -77.466426626644 36.768923870422, -77.466214986587 36.769063885459, -77.465827026484 36.769350089533, -77.465720659455 36.769428558554, -77.4656630…
51224	MULTILINESTRING ((-76.975077897382 36.687108176284, -76.974779256283 36.686966152264, -76.974644132238 36.686901221255, -76.97419938709 36.686687433225))
43603	MULTILINESTRING ((-75.831804662127 37.524130135174, -75.831780807138 37.524471810246, -75.831777543142 37.524563781265, -75.831770827145 37.524655678285, -75.831753072156 37.52496161935, -75.831748710162 37.525084474375, -75.831744353167 37.525207321401, -75.831737050171 37.525315682424, -75.831729755174 37.525424047447, -75.831722456178 37.52553240847, -75.83171171918 37.525640694493, -75.831709…
49953	MULTILINESTRING ((-76.918860764722 36.679998033721, -76.918838053716 36.680011367725, -76.918808104708 36.68002973173, -76.9187785897 36.680048529735, -76.918749538692 36.68006783174, -76.918723152685 36.680086043745))
43361	MULTILINESTRING ((-75.819016219052 37.540719916087, -75.81901014505 37.540720793088, -75.818947701031 37.540730381092, -75.818881749011 37.540741247096, -75.818815770992 37.540752808101, -75.818739457968 37.540764129106, -75.818583292921 37.540789444117, -75.818503482897 37.540802064122, -75.81834721085 37.540830122133, -75.818270747827 37.540845565139, -75.818117835781 37.540876453151, -75.81796…
43706	MULTILINESTRING ((-75.97672911272 37.275589937015, -75.976792284747 37.275732711043, -75.976974116826 37.276155594126, -75.977545676074 37.277467369382, -75.977801048184 37.278055979497, -75.97802143228 37.278560046596, -75.978212826363 37.279005787683, -75.978417486451 37.279465563773, -75.978672614562 37.28006240489, -75.978902718661 37.280584536992, -75.979228358803 37.281334684139, -75.979347…
50185	MULTILINESTRING ((-77.040723106077 36.696867200077, -77.040727848074 36.696797896062, -77.040728804072 36.696747775051, -77.04072587807 36.696723019046, -77.040726350069 36.696698304041, -77.040723429066 36.696672856035, -77.040717077063 36.69664805803, -77.040714135061 36.696623980025, -77.040711197059 36.69659922402, -77.040687198046 36.696491810998, -77.040663203032 36.696384392976, -77.040639…
63006	MULTILINESTRING ((-76.999166752534 36.979184196195, -76.996379797602 36.977812387003))
51676	MULTILINESTRING ((-77.538034629084 36.704416290269, -77.53798663007 36.704429837274, -77.537776620008 36.704488047294, -77.537731281995 36.704501632298, -77.537671722978 36.704517513304, -77.53761193596 36.704532761309, -77.537551887943 36.704547379314, -77.537491636925 36.704561357319, -77.537431117907 36.704574701324, -77.537370411889 36.704587388329, -77.53730404187 36.704602387335, -77.537237…
7021	MULTILINESTRING ((-77.482033097237 36.765380612123, -77.481792719166 36.765429181142, -77.481545155093 36.765479199161, -77.480768078862 36.765621742219, -77.48048797878 36.765678831241))
8428	MULTILINESTRING ((-77.477705446931 36.765770140358, -77.477335121822 36.765849048388, -77.476804332665 36.765953441429, -77.476139685468 36.76608528348, -77.475611040312 36.766192320521, -77.475496588278 36.76621475153, -77.475217936196 36.766269345551, -77.474553483999 36.766401234603, -77.474003238836 36.766505308644, -77.47371085675 36.766564110667, -77.473648541731 36.766576643672, -77.473465…
59164	MULTILINESTRING ((-77.548343445227 36.611987232353, -77.548555878312 36.612366353425, -77.548923398462 36.613043305556, -77.549248467593 36.61363847167, -77.549580845728 36.614240727786, -77.549911604862 36.614841731902, -77.550243936997 36.615459974021, -77.550583865134 36.616072344139, -77.550899617262 36.616657428252, -77.55116365037 36.617149261346, -77.551379494458 36.617549166423, -77.55169…
43947	MULTILINESTRING ((-75.620687205118 37.757292148162, -75.620653104109 37.757313280168, -75.619947488913 37.757754332284, -75.61968124984 37.75792853433, -75.619186976704 37.758273047418, -75.618969663646 37.75843469046, -75.618869735619 37.758513321479, -75.618658964563 37.758684738522, -75.618455371508 37.758849464564, -75.618279680462 37.759008682603, -75.618071987407 37.759189785648, -75.617914…
8156	MULTILINESTRING ((-77.557621478142 36.687074673913, -77.557484501127 36.687579482025, -77.557383261114 36.687897596095, -77.557277478099 36.688215421166, -77.557119778072 36.688622262258, -77.557031221057 36.688844615308, -77.556841470022 36.689255487402, -77.556693757992 36.689552097469, -77.556524364957 36.689862212541, -77.556299971911 36.690266318634, -77.556272177905 36.690315380646, -77.556…
7335	MULTILINESTRING ((-77.392775948391 36.976119576683, -77.392806315436 36.976763153817, -77.392810130468 36.977323887935, -77.392817496501 36.977883617052, -77.392827530576 36.979183164325, -77.392831568601 36.979630548419, -77.392844023636 36.980193040537, -77.392846415674 36.980856413676, -77.392864981739 36.981940136904, -77.392867033753 36.982176305953))
43366	MULTILINESTRING ((-75.834673162318 37.511178032361, -75.834477330273 37.511467453429, -75.834386133252 37.511607583461, -75.834258412223 37.511805284507, -75.834203888211 37.511883732525, -75.834152786199 37.511962942544, -75.834122555192 37.512008880554, -75.83411269119 37.512023867558, -75.834101721187 37.512041469562, -75.833919033146 37.512329965629, -75.833878789137 37.512395007644, -75.8338…
59166	MULTILINESTRING ((-77.474116841825 36.765670560464, -77.473979176793 36.765844339505, -77.473929759781 36.765909282521, -77.47388107777 36.765974556536, -77.473833149759 36.766040227552, -77.473785991748 36.766106262568, -77.473739622737 36.766172624583, -77.473693999727 36.766239325599, -77.473649104717 36.766309834615, -77.473604896707 36.766380615632, -77.473561358698 36.766451649648, -77.4735…
51818	MULTILINESTRING ((-77.538253509652 36.695243542323, -77.538024846574 36.695100813301, -77.537996378564 36.695080260297, -77.53789660753 36.695008213286, -77.537882609525 36.694999507284, -77.537882597525 36.694999503284, -77.537851139514 36.694979907281))
59118	MULTILINESTRING ((-77.539417899893 36.693116394832, -77.539346224878 36.693248164863, -77.539330484875 36.693276343869, -77.539054646817 36.693770355983, -77.538853805776 36.69414619307, -77.538819329769 36.694210763085, -77.538626093729 36.694557027165, -77.538556247714 36.694685092194, -77.538522599707 36.694746770208, -77.538460288694 36.694861023235))
44060	MULTILINESTRING ((-75.716199362228 37.690794946003, -75.716065371191 37.690865305023, -75.715931249153 37.690939086043, -75.715803982117 37.691014406063, -75.715577496054 37.6911547191, -75.715230449959 37.691375996158, -75.715109563926 37.691465886181, -75.715031313905 37.691524490196, -75.714895692869 37.691638772224, -75.714741518829 37.69178695526, -75.714662126809 37.691876447282, -75.714597…
51208	MULTILINESTRING ((-77.012523681653 36.682683190048, -77.012242199564 36.682635025047, -77.011943077469 36.682583849047, -77.011640525374 36.682533302047, -77.01052225902 36.682339863044, -77.010454303998 36.682326631044, -77.010386352977 36.682313406043, -77.010318393955 36.682300873043, -77.010250413934 36.682289018043, -77.010182425912 36.682277854043, -77.010056603872 36.682259085043))
43831	MULTILINESTRING ((-75.97304881557 37.294081562033, -75.972664967466 37.294350160102, -75.97246063541 37.29449552914, -75.972153899327 37.294720443198, -75.971959576275 37.294874953237, -75.971775510226 37.295031056276, -75.971587736177 37.295195322317, -75.971552217168 37.295228905325, -75.971410150131 37.295363238358, -75.971239399087 37.2955326774, -75.971075398045 37.295705691442, -75.97099331…
62936	MULTILINESTRING ((-77.026982171841 36.992869810104, -77.026308132615 36.992530774056, -77.025401701312 36.992091529995, -77.02470981908 36.991747160947, -77.023546802691 36.991180463868, -77.022704382409 36.99076362181, -77.021351953957 36.990104093718, -77.020548318688 36.989704977662, -77.019411233308 36.989145736584, -77.018482333997 36.98868651552, -77.017944969817 36.988421894483, -77.015599…
43180	MULTILINESTRING ((-75.657436440668 37.722537436648, -75.657433448668 37.722541094649, -75.657411046662 37.722568424656, -75.657378754654 37.722599251663, -75.657349935646 37.722629469671, -75.657317693638 37.722658918678, -75.657288873631 37.722689140685, -75.657192202605 37.722775438706, -75.657156546596 37.722803435714, -75.656294311368 37.723558286901, -75.656251352357 37.72359641191, -75.6557…
59668	MULTILINESTRING ((-77.462957556649 36.806845490548, -77.462939540648 36.806916556564, -77.462791916632 36.807465605685, -77.462535554609 36.808469920905, -77.462473950602 36.808696502955, -77.462381756592 36.809028127029, -77.462295425584 36.809358767101, -77.46225421258 36.809521006137, -77.462210625576 36.809692600175, -77.462082746564 36.810186278284))
58883	MULTILINESTRING ((-77.543004168585 36.685627559122, -77.542806884545 36.686013883211))
43857	MULTILINESTRING ((-75.967141494954 37.129378847513, -75.967081675951 37.129677982578, -75.96706545195 37.129752504594, -75.967012640947 37.129997276648, -75.966957707944 37.130276466708, -75.966950594944 37.130312601716, -75.966929582944 37.130427549741, -75.966917645943 37.130476748752, -75.966856612939 37.130761867814, -75.96667176893 37.131669400012, -75.966548851923 37.132265037142, -75.96652…
8407	MULTILINESTRING ((-77.544875870502 36.710336997279, -77.54477967848 36.710474455312, -77.544447620403 36.710915677417, -77.543921192277 36.711568519573, -77.543527836181 36.712029263684, -77.543126862083 36.712474453793, -77.542621152956 36.712994981921, -77.542021704804 36.713573417064, -77.541571031688 36.713981223166, -77.541099893566 36.714385184268, -77.540714705465 36.714699533348, -77.5403…
43818	MULTILINESTRING ((-75.82347607939 37.539836679749, -75.823450992382 37.539844435752, -75.823381278362 37.539864147758, -75.823311573341 37.539883868765, -75.823241905321 37.539902211771, -75.8231722453 37.539920558777, -75.823099159278 37.539938140783, -75.822984339244 37.539965085793))
59212	MULTILINESTRING ((-77.547929273059 36.611235076208, -77.548068184116 36.611491651257, -77.548138597144 36.611618429282))
43904	MULTILINESTRING ((-75.718185257167 37.696689835166, -75.718082220141 37.696799038192, -75.71799950112 37.696885022213, -75.717974302113 37.69691190522, -75.717841392079 37.697046164252, -75.717647755029 37.697232576298, -75.717292855937 37.697571818381, -75.717117581891 37.69772912542, -75.717081889882 37.697759203427, -75.717047772873 37.697789144435, -75.716967516852 37.697859548452, -75.716789…
60978	MULTILINESTRING ((-77.548138597144 36.611618429282, -77.548339744225 36.611980628351, -77.548343445227 36.611987232353))
43492	MULTILINESTRING ((-75.62159200338 37.756927002055, -75.621457240343 37.757009925077, -75.621358028315 37.757070031093, -75.62123037728 37.757150052114))
50801	MULTILINESTRING ((-77.539188459404 36.7038063031, -77.538737873274 36.703947973146, -77.538236860129 36.704105499197, -77.537835009012 36.704225086236, -77.537737322984 36.704250596245, -77.537641450955 36.704273821253, -77.537545370927 36.704296405261, -77.537449071899 36.704318414269, -77.53735256587 36.704339815277, -77.537255827842 36.704360616285, -77.537158932813 36.704380775293, -77.537061…
43934	MULTILINESTRING ((-75.673946631986 37.725822131767, -75.673820026949 37.725866463781, -75.67358566588 37.725947701806, -75.672891624678 37.72619013588, -75.672186997472 37.726437819956, -75.671685665325 37.72661477701, -75.671443203255 37.726699060036))
8546	MULTILINESTRING ((-77.529580600543 36.723712421645, -77.529454700511 36.723826214674, -77.529370971489 36.723900703692, -77.529028216401 36.724218846772, -77.528996053393 36.724249358779, -77.52867131431 36.724557455856, -77.528320557221 36.72489528294))
58881	MULTILINESTRING ((-77.542806884545 36.686013883211, -77.542741180532 36.686142523241, -77.542619318508 36.686390049297))
50401	MULTILINESTRING ((-77.204587628885 36.705826026269, -77.204545518872 36.705829572271, -77.204477223852 36.705833623275, -77.204412334832 36.705837715278, -77.204347458812 36.705841117281, -77.204214328772 36.705845830286, -77.204146067751 36.705847824289, -77.204081236731 36.705848478292, -77.20401299571 36.705849094294, -77.203879965669 36.705848316299, -77.203815175649 36.705846910301, -77.2037…
43937	MULTILINESTRING ((-75.548825663238 37.894886170296, -75.548839477276 37.895499779423, -75.548861462333 37.896428281616, -75.548874860372 37.897059925747, -75.548902612429 37.897936932928, -75.548848403445 37.898548682057, -75.548855449483 37.899201851193, -75.548853993533 37.900117402384, -75.54884575958 37.901028670573, -75.548836651614 37.901698824713, -75.54883535262 37.901819685738, -75.54883…
43407	MULTILINESTRING ((-75.5618966781 37.854432610427, -75.561807016086 37.854688885484, -75.561618717044 37.854983707551, -75.56155587603 37.855083817574, -75.561364221986 37.855375810642, -75.56129818997 37.855468968663, -75.561232129955 37.855562813685, -75.561103419925 37.855751956729, -75.561019397905 37.855861844755, -75.56095726489 37.855944108774, -75.560814402856 37.85614046382, -75.560741473…
43944	MULTILINESTRING ((-75.613833365593 37.76847560873, -75.613823705591 37.768495593735, -75.61372241257 37.768699201781, -75.613666576559 37.768800875804, -75.613614279548 37.768900580827, -75.613484633519 37.769121356877, -75.613384345498 37.769298881917, -75.613098886436 37.76979062203, -75.612965405407 37.770020920082, -75.612921081397 37.770093340099, -75.612713227352 37.770457148182, -75.612691…
43828	MULTILINESTRING ((-75.968533098488 37.300009528434, -75.968473878478 37.300157938468, -75.968466471476 37.300173579471, -75.968439373473 37.300263667491, -75.968394411465 37.300373290516, -75.968284491447 37.300676591583, -75.968246510441 37.300783619607, -75.968208612435 37.30088789663, -75.968132844422 37.301095771677, -75.968094901416 37.3012014267, -75.968019026404 37.301412731747, -75.967939…
43379	MULTILINESTRING ((-75.858299907725 37.47544285806, -75.857917744638 37.476017492194, -75.857397403518 37.476796470375, -75.856865815397 37.477600615562, -75.856745480369 37.477787511605, -75.856563640327 37.478056828668, -75.856290731265 37.478464923763, -75.855715229133 37.479340887966, -75.855347585049 37.479893856095))
65892	MULTILINESTRING ((-76.894939945582 36.907791811774, -76.894528777441 36.907524449731, -76.894333109373 36.907395416711))
8249	MULTILINESTRING ((-77.421020467458 36.855784545349, -77.420508000321 36.856154448445, -77.420105094213 36.856445269521, -77.419652683092 36.856771824606, -77.418277409723 36.857751254861, -77.418166231694 36.857833762882, -77.417705875571 36.858165697968, -77.417688348566 36.858178880972, -77.41732514447 36.858451893042, -77.416901358358 36.858781643127, -77.41664470729 36.858983166178, -77.41634…
43266	MULTILINESTRING ((-75.754100561854 37.632595641541, -75.753976116826 37.632786460585, -75.753899277809 37.632903510612, -75.75381902579 37.633019794639, -75.753742244772 37.633135471666, -75.753581329736 37.633379018722, -75.753475322711 37.633537984759, -75.753420426699 37.633621890779, -75.753299677671 37.633805042821, -75.752930378587 37.63436266495, -75.752787868554 37.63457505, -75.752487857…
60843	MULTILINESTRING ((-77.553300067542 36.663597418101, -77.553204723535 36.663994234188))
49607	MULTILINESTRING ((-77.481518858478 36.680744256255, -77.481168312367 36.680691768256, -77.48013046404 36.680522743257, -77.479041580697 36.680345025258, -77.478126062409 36.680208630261, -77.478047783384 36.680197648262, -77.477972885361 36.680188069262, -77.477894581336 36.680178461263, -77.477819674313 36.680169565264, -77.477741354288 36.680161335265, -77.477666418265 36.680154495266, -77.4775…
43486	MULTILINESTRING ((-75.710976791192 37.70160384444, -75.710942672182 37.701616905444, -75.710851740155 37.701644310452, -75.710736026121 37.701687612465, -75.710567940072 37.701744106483, -75.710448821037 37.701785960496, -75.710326231001 37.701827722509, -75.710207156966 37.701868198521, -75.710084623931 37.701908592534, -75.709965579896 37.701948385546, -75.70984309686 37.701987413559, -75.70972…
60112	MULTILINESTRING ((-77.426246985047 36.855508719107, -77.426009511983 36.85567371815, -77.425858382941 36.855766740175, -77.425824493932 36.85578673318, -77.425755487913 36.855825376191, -77.425720432903 36.855844009196, -77.425649171883 36.855879863206, -77.425612994873 36.855897085211, -77.425576461863 36.855913834216, -77.425539618853 36.85593011722, -77.425502411842 36.855945865225, -77.425464…
59157	MULTILINESTRING ((-77.530080810395 36.718177847458, -77.529952560374 36.718515005534, -77.529915659367 36.718588865551, -77.529809868345 36.718791278597, -77.529796755343 36.718816328603, -77.529624292306 36.71910682267, -77.529235491221 36.719743295819, -77.528842408136 36.720389020969, -77.528702460106 36.720620481023, -77.528506179063 36.720945088098, -77.528103044976 36.721609813253, -77.5279…
58875	MULTILINESTRING ((-77.534478745056 36.705553122635, -77.534416236046 36.705719383672, -77.53431233503 36.70601988774, -77.534206358014 36.706314477806))
43491	MULTILINESTRING ((-75.630203771687 37.750042597323, -75.630198916686 37.750046168324, -75.630088441656 37.750130049345, -75.630034898641 37.750172714356, -75.62995267562 37.750241476373, -75.629927774613 37.750259422378, -75.629824023585 37.7503482734, -75.629720238558 37.750437807422, -75.629670051545 37.750483302433, -75.629616123531 37.750536261446, -75.629454244489 37.750697205486, -75.629400…
43707	MULTILINESTRING ((-75.975353136106 37.272095172326, -75.975479976168 37.272516876411, -75.975552015202 37.272727226452, -75.975658345252 37.273042721515, -75.975774853305 37.273362540579, -75.975939740378 37.27377750366, -75.976070308435 37.274088016721, -75.976159614474 37.274295986762, -75.976252425514 37.274501975802, -75.976419626586 37.274884408877))
65595	MULTILINESTRING ((-76.978342938384 36.965569601054, -76.978139900313 36.965401113026, -76.977690824155 36.965035153964, -76.977230004992 36.964659614901, -76.976864442864 36.964359657851, -76.976272612655 36.963874028769, -76.974961972194 36.96280602459, -76.973734293761 36.961800397421, -76.972891129464 36.961111316305, -76.97211263519 36.960476160198, -76.97165874703 36.960103956136, -76.971358…
8158	MULTILINESTRING ((-77.392663625393 36.940420731178, -77.392604165389 36.940673046233, -77.392541411387 36.940986882301, -77.392428151387 36.94162958644, -77.392339677394 36.942255536575, -77.3922766954 36.942708191673, -77.392197101416 36.943453451832, -77.392184571422 36.943621656868, -77.392171111428 36.943802677907, -77.392162811432 36.943926393933))
50799	MULTILINESTRING ((-77.551366110112 36.703370199578, -77.55111672803 36.703267958565, -77.550838183939 36.703166023553, -77.550228507739 36.702933094526, -77.549551761518 36.702674506495, -77.549346869451 36.702594013485, -77.549017848343 36.702464036469, -77.548592374204 36.70230302645, -77.548258288096 36.702193958439, -77.548218818083 36.702180568438, -77.548162130064 36.702163491436, -77.54810…
43482	MULTILINESTRING ((-75.714708412253 37.699773522929, -75.714502490196 37.699898090962, -75.714293941138 37.700020276995, -75.714177301105 37.700088286013, -75.71394413104 37.700221564049, -75.713827574007 37.700287521067, -75.713707551973 37.700353386085, -75.71359104394 37.700417973102, -75.713471080907 37.70048247312, -75.713351142873 37.700546286137, -75.713259456847 37.700594277151, -75.713076…
63207	MULTILINESTRING ((-76.894939945582 36.907791811774, -76.894528777441 36.907524449731, -76.894333109373 36.907395416711))
49200	MULTILINESTRING ((-77.525550085095 36.701427353078, -77.525466361068 36.701391006073, -77.524829420857 36.701110918036, -77.524720149821 36.70106386303, -77.524611230785 36.701016266024, -77.524502695749 36.700968148018, -77.524394533713 36.700919458011, -77.524286731678 36.700870243005, -77.524179338642 36.700820510998, -77.524072297607 36.700770227991, -77.52399364258 36.700732416986, -77.52383…
44222	MULTILINESTRING ((-75.762354295733 37.619921194607, -75.760661193345 37.622471223198, -75.759999448194 37.623479531432))
49940	MULTILINESTRING ((-76.921178706365 36.678680145361, -76.921012542319 36.678773784387))
43869	MULTILINESTRING ((-75.832432299837 37.515153913271, -75.832401411832 37.515246632292, -75.832366376828 37.515359177317, -75.832331316823 37.515472412342, -75.832272361816 37.515675768386, -75.832248494813 37.515765215406, -75.83222456581 37.515856031426, -75.832200682808 37.515946161445, -75.832177340805 37.516020501462, -75.832141014801 37.516169420494, -75.832121124799 37.51624384751, -75.83210…
7188	MULTILINESTRING ((-77.556704980014 36.689885471539, -77.556680716009 36.68992977955, -77.556514338974 36.690230166619, -77.556234896916 36.690725052734, -77.556008823868 36.691130548827, -77.555781451821 36.69153047992, -77.555615065786 36.691827602988, -77.555392021739 36.692227576081, -77.555226927705 36.69252483915, -77.555056061669 36.692826133219, -77.554887987634 36.693129935289, -77.554660…
43967	MULTILINESTRING ((-75.532990489975 37.961916502777, -75.532947597977 37.962210096839, -75.532928004979 37.96235384387, -75.532914668979 37.962427695886, -75.53290478798 37.962501625901, -75.532885116982 37.962647441932, -75.532875351983 37.962718632947, -75.532832868985 37.963001936008, -75.532827166986 37.963058115019, -75.532808770987 37.963171668044, -75.532799608987 37.963227765056, -75.53273…
43860	MULTILINESTRING ((-75.818978139031 37.540551781053, -75.818787451973 37.540579761066, -75.818714605951 37.540590477071, -75.81864521493 37.540601265075, -75.818575769909 37.54061343408, -75.818506308889 37.540626286085, -75.818436839868 37.54063913809, -75.818263225815 37.540669555103, -75.818221586803 37.540676167105, -75.818176455789 37.540684075109, -75.818134738777 37.540692747112, -75.818089…
48742	MULTILINESTRING ((-76.967484143866 36.683691440822, -76.96737809983 36.683641878815, -76.967223308779 36.683571717806, -76.967067540728 36.683504196797, -76.966908839675 36.683439461789, -76.966748884623 36.683379872782, -76.966587630571 36.683324781776, -76.966426541518 36.68327224877, -76.966263586466 36.683224179766, -76.966098120412 36.683179036762, -76.965931056359 36.683137463759, -76.96577…
44190	MULTILINESTRING ((-75.540337374368 37.945564634126, -75.54029818536 37.945634277142, -75.540215681343 37.945790202177, -75.540186820337 37.945843393189, -75.540129611325 37.945948796213))
63339	MULTILINESTRING ((-77.187144744946 37.099008698783, -77.186480229718 37.098580116717, -77.183774577789 37.096829661445, -77.182483322345 37.095985516313, -77.18194097716 37.095656726263, -77.181883995141 37.095622933258, -77.181826554121 37.095589603253, -77.181710522082 37.095524304244, -77.181651893062 37.095492360239, -77.181533440022 37.09542988423, -77.181473657002 37.095399363226, -77.18135…
44094	MULTILINESTRING ((-75.794444768081 37.571455369366, -75.793925693962 37.572241650548, -75.79361178789 37.572714613658, -75.792804954706 37.573934627941, -75.792276121584 37.574719329123, -75.791896238497 37.575298618258, -75.791465005399 37.575961220411, -75.791016368296 37.576627547566, -75.790924985275 37.576768328598, -75.790647322211 37.577192655697, -75.790147264097 37.577944345871, -75.7896…
52776	MULTILINESTRING ((-76.961176372155 36.666897383132, -76.960802262 36.666738779427, -76.960653485111 36.666676390193, -76.960552062771 36.666633174207, -76.960298490473 36.666526138628, -76.95963248268 36.666243377791, -76.959020485654 36.665988098929, -76.958922445156 36.66594629519, -76.958760156253 36.665878231906, -76.958743268979 36.665870453618, -76.958635098309 36.665823709108, -76.95819224…
43871	MULTILINESTRING ((-75.83170327191 37.520694301457, -75.831697223914 37.52080133548, -75.831691380921 37.520966052515, -75.831686162927 37.521112924546))
50203	MULTILINESTRING ((-77.48609226891 36.681310489214, -77.485598591754 36.681227523214, -77.484670519461 36.681070319213, -77.483697168155 36.680917887215, -77.483445978075 36.680876049215, -77.482820908878 36.680771967215, -77.482148681667 36.680669962217))
48963	MULTILINESTRING ((-77.051815338304 36.693494092976, -77.051805359301 36.693494062977, -77.051580271232 36.693491960984, -77.051389138173 36.693498527992, -77.051201389116 36.693505819, -77.051010210058 36.693514446009, -77.05081904 36.693523069017, -77.050627835941 36.693532379026, -77.050436636883 36.693542384035, -77.050173695803 36.693557678047, -77.050122481788 36.693560471049, -77.0499961177…
43950	MULTILINESTRING ((-75.621092658231 37.757041625096, -75.621004056206 37.75709580111, -75.620687205118 37.757292148162))
43505	MULTILINESTRING ((-75.62123037728 37.757150052114, -75.621017727221 37.757280215148, -75.62083476817 37.757392102178))
43483	MULTILINESTRING ((-75.712956342761 37.700748579193, -75.712794376715 37.700826511215, -75.712702823689 37.700871071227, -75.712607802662 37.70091554824, -75.712512807634 37.700959338252, -75.71232288258 37.701045549277, -75.711999492487 37.701187013318, -75.711887026455 37.701235884332, -75.711774581422 37.701284073346, -75.711658677389 37.70133217936, -75.711546253357 37.701379685373, -75.711430…
51914	MULTILINESTRING ((-77.553166734706 36.70415266468, -77.552821201593 36.704020810664, -77.552224232398 36.703790248637, -77.55168289122 36.703581454612))
58755	MULTILINESTRING ((-77.536846412421 36.698936205153, -77.536763627409 36.699167375205))
58957	MULTILINESTRING ((-77.553300067542 36.663597418101, -77.553204723535 36.663994234188))
59197	MULTILINESTRING ((-77.462787248593 36.806772296538, -77.462783795593 36.806786038541))
44381	MULTILINESTRING ((-75.615667548848 37.762675438458, -75.615550294826 37.762935317516, -75.615459287809 37.763141921562, -75.615336465788 37.763455587632, -75.615282086779 37.763609501666, -75.615212525768 37.763798081707, -75.615153475759 37.763983484748, -75.615137846757 37.764029811758, -75.615125143756 37.764089945771, -75.615064826749 37.764308285819, -75.615036789746 37.76440720384, -75.6149…
43507	MULTILINESTRING ((-75.630904433876 37.749508542188, -75.630890376872 37.749519533191, -75.630655270809 37.749695199235, -75.630498352766 37.749817107266))
63096	MULTILINESTRING ((-77.101574629526 37.042807025993, -77.101226209406 37.042579611958, -77.101166728386 37.042541585952, -77.097344929073 37.040050450562, -77.096805789888 37.039697471507, -77.096478456776 37.039486484474, -77.096359167735 37.039409604462, -77.096044367627 37.03920461743, -77.095659531495 37.038955472391, -77.095156672322 37.03862748534, -77.094620512138 37.038279504286, -77.09447…
48756	MULTILINESTRING ((-77.543709484711 36.702367406636, -77.543696901706 36.702342253631, -77.543581585656 36.702083719581, -77.543552500643 36.702001761564, -77.543542376638 36.701971039558))
43953	MULTILINESTRING ((-75.630799410837 37.749384564166, -75.630784374833 37.749396090168, -75.630584472779 37.749556111209, -75.630430927738 37.74968017124))
59160	MULTILINESTRING ((-77.519667210931 36.731535595648, -77.519310235837 36.731824792721))
59158	MULTILINESTRING ((-77.527989379951 36.721798911297, -77.527919388936 36.721915352324, -77.527685445886 36.722311303416, -77.527533712853 36.722561843474, -77.527486019843 36.722640850493, -77.527347502814 36.722895668551, -77.527207016787 36.723184507617, -77.527092072767 36.723469081682, -77.526953695743 36.723814107759, -77.526869172728 36.724000374802, -77.526716090697 36.724294713869, -77.526…
49842	MULTILINESTRING ((-76.946929948516 36.683098970408, -76.946550441403 36.683152919433, -76.946127422276 36.683214853461, -76.945334337038 36.683331030513, -76.945168803989 36.683355261524, -76.944854620895 36.683402077544, -76.944516318793 36.683452471567, -76.944197951698 36.683499911588, -76.944195162697 36.683500325588, -76.94407301066 36.683518531596, -76.94383876559 36.683552200611, -76.94372…
43885	MULTILINESTRING ((-76.077030814028 37.036206854079, -76.07700099002 37.036227545084, -76.076866618983 37.036319073108, -76.076734907948 37.036410105132, -76.076602643912 37.036502084156, -76.076469393875 37.03659499418, -76.076335920839 37.036688761205, -76.076201599802 37.036781919229, -76.076067724766 37.036874101253, -76.07593543973 37.036966197277, -76.075803972694 37.037059181301, -76.075671…
43943	MULTILINESTRING ((-75.630430927738 37.74968017124, -75.630284490699 37.74979958427, -75.630187909673 37.74988173629, -75.630077857644 37.749974852313))
49103	MULTILINESTRING ((-77.030909773846 36.692159588037, -77.031486336106 36.692597099007, -77.032182227797 36.69312429831, -77.032289740521 36.693209429051, -77.032400661404 36.693293914303, -77.032508200446 36.69337766438, -77.032619143261 36.693461465365, -77.032726695462 36.693544524144, -77.032837664595 36.693626956786, -77.0329486425 36.693709378787, -77.033063032951 36.693791157068, -77.0331167…
43638	MULTILINESTRING ((-75.673992176009 37.725991715801, -75.6729334077 37.726366285916, -75.67235147553 37.726570862978, -75.672088675453 37.726660082006, -75.671706590342 37.726793857047, -75.671574226303 37.726839292061))
51780	MULTILINESTRING ((-77.543709484704 36.702367406657, -77.544186945803 36.702221681598))
43642	MULTILINESTRING ((-75.587873152298 37.8196959733, -75.587574965221 37.81998406737, -75.587306223149 37.820201674424, -75.585966700792 37.821292105698))
49416	MULTILINESTRING ((-76.918489671623 36.680282039794, -76.918487135623 36.680284545795, -76.918481818621 36.680290525796))
43844	MULTILINESTRING ((-75.937506916658 37.35200015443, -75.937435121644 37.352149710464, -75.937279635613 37.352471234537, -75.936949856548 37.353161258693, -75.936783276514 37.353505209771, -75.93661318848 37.35385113785, -75.936446000448 37.354212934931, -75.93625761841 37.354590754017, -75.936187272396 37.35473621805, -75.936094423378 37.354936149095, -75.935979777355 37.355169947149, -75.93587227…
43162	MULTILINESTRING ((-75.946354525476 37.334755776502, -75.946394073489 37.334776040505, -75.946434665503 37.334796836508, -75.946475223516 37.334818320511, -75.946512319529 37.334840416514, -75.946552836543 37.334863269518, -75.946589886556 37.334886738521, -75.94663038357 37.334910278525, -75.946667441582 37.334933748529, -75.946704449595 37.334958583533, -75.946741458608 37.334983426536, -75.9467…
65032	MULTILINESTRING ((-76.986485688291 36.972941477323, -76.986043614144 36.972724962293, -76.98451004863 36.971968369187, -76.984035864472 36.971735200155, -76.98346143428 36.971452716115, -76.983418219265 36.971430786112, -76.983375397251 36.971408367109, -76.983332959236 36.971385489106, -76.983290936222 36.971362148102, -76.983249338208 36.971338314098, -76.983208130194 36.971314025095, -76.98312…
6995	MULTILINESTRING ((-77.550600309736 36.700781970058, -77.5504329437 36.701056977122, -77.550318883676 36.701261845169))
59156	MULTILINESTRING ((-77.520034120027 36.731243556573, -77.519667210931 36.731535595648))
48747	MULTILINESTRING ((-76.951895072004 36.682370185082, -76.951596178914 36.682413837101, -76.951393351853 36.682443952115, -76.950987056732 36.682503967142, -76.950890898703 36.682518018148))
43338	MULTILINESTRING ((-75.549442673852 37.920842060674, -75.549444678861 37.921000297706, -75.549455767883 37.921334383776, -75.549472136923 37.921974257908, -75.54947448693 37.922090393932, -75.549470692934 37.922186447952, -75.549469070941 37.922315547979, -75.549468801941 37.92232241298, -75.549460914945 37.922434175004, -75.549441827951 37.92265418205, -75.549419735955 37.922862441095, -75.549366…
43931	MULTILINESTRING ((-75.558258110871 37.870981412997, -75.558305305904 37.871323300067, -75.558315616911 37.871398016082, -75.558370882951 37.871799473164))
44321	MULTILINESTRING ((-75.966485297142 37.211919154952, -75.966518116157 37.211995483967, -75.966562974176 37.212091927986, -75.966585438185 37.212139119995, -75.966630337204 37.212234186013, -75.966656236215 37.212281452022, -75.966682159225 37.212328031031, -75.966708045236 37.21237528904, -75.96674359725 37.212441999053, -75.966821545282 37.212576233079, -75.966860769297 37.212640665091))
59259	MULTILINESTRING ((-77.54535117006 36.681132732089, -77.545282044045 36.681259125119, -77.54520782003 36.68139483715, -77.545140320016 36.681523766179, -77.545022541992 36.681748726231, -77.545008182989 36.681776139238, -77.544933615974 36.68191857127, -77.544865321961 36.6820490153, -77.544720924931 36.682324791364, -77.544671874921 36.682417590385, -77.544642243915 36.682473669398, -77.544590736…
43855	MULTILINESTRING ((-75.968085659325 37.187280672702, -75.96791796237 37.189106938093, -75.967885427379 37.189462735169, -75.967875616381 37.189550448188, -75.967864311384 37.189682775216, -75.967828731392 37.19002682529, -75.967782126408 37.190597312412, -75.967714333423 37.191287551559, -75.967678305437 37.191747679658, -75.967610552452 37.192436544805, -75.967556827467 37.193014438929, -75.96750…
