# Supplementary material for: Estimating the Health Effects of Adding Bicycle and Pedestrian Paths at the Census Tract Level: Multiple Model Comparison
Source: JMIR Public Health Surveill. 2022 Aug 24;8(8):e37379. doi: 10.2196/37379 (PMC9453587; doi:10.2196/37379)
Supplement: Multimedia Appendix 3 [file publichealth_v8i8e37379_app3.zip › appendix_3/paths/san-francisco/2013/2013_paths.csv]

objectid	lat_lon
3822	LINESTRING (-122.503075 37.781174, -122.50296 37.779606)
1974	LINESTRING (-122.503075 37.781174, -122.50296 37.779606)
4657	LINESTRING (-122.41468 37.758892, -122.41453 37.757294)
4645	LINESTRING (-122.414825 37.760494, -122.41468 37.758892)
1930	LINESTRING (-122.41453 37.757294, -122.414375 37.755695)
2018	LINESTRING (-122.41468 37.758892, -122.41453 37.757294)
4405	LINESTRING (-122.414375 37.755695, -122.41422 37.754093)
1664	LINESTRING (-122.414825 37.760494, -122.41468 37.758892)
660	LINESTRING (-122.41422 37.754093, -122.41407 37.752502)
3577	LINESTRING (-122.414375 37.755695, -122.41422 37.754093)
2559	LINESTRING (-122.41453 37.757294, -122.414375 37.755695)
686	LINESTRING (-122.41422 37.754093, -122.41407 37.752502)
1088	LINESTRING (-122.511284 37.77507, -122.51118 37.774197, -122.51127 37.772957)
2030	LINESTRING (-122.511925 37.776752, -122.5118 37.77656, -122.51172 37.776436, -122.51161 37.776257, -122.51152 37.776054, -122.51146 37.775887, -122.51141 37.77557, -122.51139 37.775364, -122.51134 37.775223, -122.511284 37.77507)
2024	LINESTRING (-122.51091 37.77043, -122.51063 37.76892, -122.510284 37.767235, -122.510216 37.76657, -122.510216 37.765984, -122.51023 37.765438, -122.5103 37.764626, -122.51033 37.763996)
4148	LINESTRING (-122.51091 37.77043, -122.51094 37.7703, -122.51071 37.76891, -122.51036 37.76722, -122.5103 37.76656, -122.51029 37.76597, -122.51031 37.765423, -122.510376 37.76461, -122.51041 37.76398)
486	LINESTRING (-122.51127 37.772957, -122.51104 37.77134)
2643	LINESTRING (-122.511284 37.77507, -122.51118 37.774197, -122.51127 37.772957)
4275	LINESTRING (-122.511925 37.776752, -122.5118 37.77656, -122.51172 37.776436, -122.51161 37.776257, -122.51152 37.776054, -122.51146 37.775887, -122.51141 37.77557, -122.51139 37.775364, -122.51134 37.775223, -122.511284 37.77507)
2455	LINESTRING (-122.51127 37.772957, -122.51104 37.77134)
4892	LINESTRING (-122.396225 37.77059, -122.39631 37.77052, -122.3964 37.770477, -122.39666 37.770405, -122.39676 37.770363, -122.39695 37.770256, -122.39705 37.770203, -122.39722 37.770145, -122.397385 37.770107, -122.39762 37.770084, -122.39783 37.770042, -122.39797 37.76999, -122.39824 37.76978, -122.398254 37.769703)
1561	LINESTRING (-122.39619 37.77036, -122.39629 37.770386, -122.396385 37.77039, -122.396675 37.770313, -122.39677 37.770275, -122.39684 37.77022, -122.39692 37.770145, -122.39702 37.77005, -122.397095 37.76999, -122.397194 37.76994, -122.397285 37.769905, -122.39737 37.769886, -122.39746 37.769875, -122.39766 37.76985, -122.397835 37.76983, -122.39797 37.76979, -122.398056 37.769756, -122.39814 37.7…
870	LINESTRING (-122.44072 37.77271, -122.43907 37.77292)
926	LINESTRING (-122.43741 37.77313, -122.43574 37.773342)
3489	LINESTRING (-122.43907 37.77292, -122.43741 37.77313)
2578	LINESTRING (-122.507286 37.779976, -122.50782 37.779953)
482	LINESTRING (-122.50296 37.779606, -122.50404 37.7797)
3210	LINESTRING (-122.50404 37.7797, -122.50512 37.779797)
2270	LINESTRING (-122.51141 37.779404, -122.51168 37.77926, -122.51183 37.779182, -122.51206 37.7791, -122.512276 37.77905, -122.5125 37.77903, -122.51265 37.77903, -122.51284 37.77904, -122.51301 37.779034, -122.51317 37.77902, -122.51334 37.778965, -122.51348 37.7789, -122.51356 37.778824, -122.51359 37.778763, -122.5136 37.778683, -122.513596 37.778606, -122.513565 37.77849, -122.513336 37.77804, -…
4874	LINESTRING (-122.50942 37.779846, -122.51045 37.77979, -122.51062 37.779762, -122.51079 37.779716, -122.51092 37.779667, -122.511345 37.779438, -122.51141 37.779404)
3984	LINESTRING (-122.50942 37.779846, -122.51045 37.77979, -122.51062 37.779762, -122.51079 37.779716, -122.51092 37.779667, -122.511345 37.779438, -122.51141 37.779404)
4151	LINESTRING (-122.51141 37.779404, -122.51168 37.77926, -122.51183 37.779182, -122.51206 37.7791, -122.512276 37.77905, -122.5125 37.77903, -122.51265 37.77903, -122.51284 37.77904, -122.51301 37.779034, -122.51317 37.77902, -122.51334 37.778965, -122.51348 37.7789, -122.51356 37.778824, -122.51359 37.778763, -122.5136 37.778683, -122.513596 37.778606, -122.513565 37.77849, -122.513336 37.77804, -…
970	LINESTRING (-122.508354 37.77992, -122.50942 37.779846)
3996	LINESTRING (-122.50621 37.779892, -122.507286 37.779976)
3320	LINESTRING (-122.50512 37.779797, -122.50621 37.779892)
1697	LINESTRING (-122.50782 37.779953, -122.508354 37.77992)
3035	LINESTRING (-122.50782 37.779953, -122.508354 37.77992)
1072	LINESTRING (-122.507286 37.779976, -122.50782 37.779953)
3341	LINESTRING (-122.50621 37.779892, -122.507286 37.779976)
1374	LINESTRING (-122.50296 37.779606, -122.50404 37.7797)
597	LINESTRING (-122.50404 37.7797, -122.50512 37.779797)
2640	LINESTRING (-122.50512 37.779797, -122.50621 37.779892)
3526	LINESTRING (-122.508354 37.77992, -122.50942 37.779846)
3916	LINESTRING (-122.50108 37.735203, -122.50128 37.73526, -122.50154 37.735325, -122.50201 37.735386, -122.50249 37.735428, -122.50309 37.735462)
3951	LINESTRING (-122.49662 37.733765, -122.496796 37.733746, -122.49724 37.733727, -122.497696 37.733788, -122.49804 37.733852, -122.498474 37.733967, -122.49893 37.734123, -122.49907 37.734234, -122.49918 37.734306)
4475	LINESTRING (-122.50013 37.73482, -122.50056 37.735023, -122.50088 37.73515, -122.50108 37.735203)
4602	LINESTRING (-122.50524 37.73547, -122.50671 37.735466)
4142	LINESTRING (-122.50013 37.73482, -122.50056 37.735023, -122.50088 37.73515, -122.50108 37.735203)
276	LINESTRING (-122.49918 37.734306, -122.49942 37.734467, -122.50013 37.73482)
3710	LINESTRING (-122.49662 37.733765, -122.496796 37.733746, -122.49724 37.733727, -122.497696 37.733788, -122.49804 37.733852, -122.498474 37.733967, -122.49893 37.734123, -122.49907 37.734234, -122.49918 37.734306)
4796	LINESTRING (-122.50108 37.735203, -122.50128 37.73526, -122.50154 37.735325, -122.50201 37.735386, -122.50249 37.735428, -122.50309 37.735462)
1662	LINESTRING (-122.50309 37.735462, -122.50524 37.73547)
1480	LINESTRING (-122.50524 37.73547, -122.50671 37.735466)
1853	LINESTRING (-122.49918 37.734306, -122.49942 37.734467, -122.50013 37.73482)
2345	LINESTRING (-122.50309 37.735462, -122.50524 37.73547)
