# Supplementary material for: Estimating the Health Effects of Adding Bicycle and Pedestrian Paths at the Census Tract Level: Multiple Model Comparison
Source: JMIR Public Health Surveill. 2022 Aug 24;8(8):e37379. doi: 10.2196/37379 (PMC9453587; doi:10.2196/37379)
Supplement: Multimedia Appendix 3 [file publichealth_v8i8e37379_app3.zip › appendix_3/paths/san-francisco/2014/2014_paths.csv]

objectid	lat_lon
3538	LINESTRING (-122.40339 37.73065, -122.40301 37.729897)
1625	LINESTRING (-122.40274 37.72935, -122.4022 37.728096)
1331	LINESTRING (-122.40146 37.72551, -122.40117 37.724583, -122.40077 37.72361)
4188	LINESTRING (-122.40186 37.72696, -122.40181 37.72677)
2659	LINESTRING (-122.40209 37.727783, -122.40186 37.72696)
4192	LINESTRING (-122.40274 37.72935, -122.4022 37.728096)
1965	LINESTRING (-122.40146 37.72551, -122.40117 37.724583, -122.40077 37.72361)
3183	LINESTRING (-122.40186 37.72696, -122.40181 37.72677)
2222	LINESTRING (-122.4022 37.728096, -122.40209 37.727783)
3519	LINESTRING (-122.40339 37.73065, -122.40301 37.729897)
1405	LINESTRING (-122.40464 37.732944, -122.403946 37.731606, -122.40339 37.73065)
1679	LINESTRING (-122.40181 37.72677, -122.40146 37.72551)
1236	LINESTRING (-122.40464 37.732944, -122.403946 37.731606, -122.40339 37.73065)
1778	LINESTRING (-122.4022 37.728096, -122.40209 37.727783)
4632	LINESTRING (-122.40181 37.72677, -122.40146 37.72551)
1530	LINESTRING (-122.40209 37.727783, -122.40186 37.72696)
1655	LINESTRING (-122.40301 37.729897, -122.40274 37.72935)
3350	LINESTRING (-122.40301 37.729897, -122.40274 37.72935)
758	LINESTRING (-122.420265 37.74812, -122.420456 37.748158, -122.42129 37.74814, -122.42138 37.74812, -122.42229 37.748066, -122.42248 37.74801)
1771	LINESTRING (-122.40637 37.74883, -122.40645 37.74881, -122.40667 37.748737, -122.406746 37.74876)
782	LINESTRING (-122.41053 37.74831, -122.41064 37.748356, -122.41133 37.74834, -122.41147 37.748295)
734	LINESTRING (-122.41491 37.748226, -122.415016 37.74826, -122.41572 37.74825, -122.41585 37.748207)
738	LINESTRING (-122.41491 37.748226, -122.415 37.748165, -122.41571 37.748154, -122.41585 37.748207)
739	LINESTRING (-122.41585 37.748207, -122.41599 37.74815, -122.41805 37.748108, -122.418205 37.74816)
740	LINESTRING (-122.40869 37.74835, -122.408844 37.748394, -122.40953 37.74838, -122.40963 37.74833)
783	LINESTRING (-122.41147 37.748295, -122.41161 37.748337, -122.41352 37.7483, -122.41366 37.74825)
746	LINESTRING (-122.406746 37.74876, -122.40682 37.748676, -122.407715 37.748375, -122.40787 37.7484)
747	LINESTRING (-122.41366 37.74825, -122.413795 37.74819, -122.41481 37.748177, -122.41491 37.748226)
748	LINESTRING (-122.41147 37.748295, -122.411606 37.748234, -122.41351 37.748196, -122.41366 37.74825)
750	LINESTRING (-122.41366 37.74825, -122.4138 37.748287, -122.41481 37.74827, -122.41491 37.748226)
752	LINESTRING (-122.418205 37.74816, -122.4184 37.7481, -122.42012 37.748066, -122.420265 37.74812)
4944	LINESTRING (-122.40637 37.74883, -122.40645 37.74881, -122.40667 37.748737, -122.406746 37.74876)
757	LINESTRING (-122.40963 37.74833, -122.40973 37.74828, -122.41042 37.748264, -122.41053 37.74831)
759	LINESTRING (-122.41053 37.74831, -122.41064 37.74826, -122.41133 37.748245, -122.41147 37.748295)
794	LINESTRING (-122.41585 37.748207, -122.41599 37.748245, -122.41803 37.748207, -122.418205 37.74816)
793	LINESTRING (-122.418205 37.74816, -122.41834 37.74819, -122.41916 37.748173)
769	LINESTRING (-122.40787 37.7484, -122.40806 37.748394, -122.40859 37.748398, -122.40869 37.74835)
792	LINESTRING (-122.40869 37.74835, -122.40883 37.748295, -122.40952 37.74828, -122.40963 37.74833)
788	LINESTRING (-122.40963 37.74833, -122.40974 37.748375, -122.41044 37.74836, -122.41053 37.74831)
772	LINESTRING (-122.41916 37.748173, -122.42013 37.748154, -122.420265 37.74812)
785	LINESTRING (-122.406746 37.74876, -122.406876 37.748768, -122.40776 37.74847, -122.40787 37.7484)
776	LINESTRING (-122.420265 37.74812, -122.42043 37.74806, -122.42128 37.74804, -122.42137 37.748028)
777	LINESTRING (-122.40787 37.7484, -122.40801 37.748302, -122.408585 37.7483, -122.40869 37.74835)
784	LINESTRING (-122.42137 37.748028, -122.42148 37.748013, -122.42224 37.747967, -122.42248 37.74801)
912	LINESTRING (-122.46538 37.72167, -122.46555 37.72167)
4960	LINESTRING (-122.470764 37.721634, -122.47166 37.721626)
3741	LINESTRING (-122.46555 37.72167, -122.46626 37.721664)
1200	LINESTRING (-122.46973 37.721638, -122.469864 37.721638)
3458	LINESTRING (-122.46357 37.72168, -122.46447 37.721676)
3664	LINESTRING (-122.46717 37.721657, -122.467606 37.721653)
3974	LINESTRING (-122.467606 37.721653, -122.46806 37.72165)
2283	LINESTRING (-122.470764 37.721634, -122.47166 37.721626)
2600	LINESTRING (-122.46225 37.72169, -122.46267 37.721687)
983	LINESTRING (-122.466576 37.72166, -122.46717 37.721657)
4039	LINESTRING (-122.46806 37.72165, -122.46864 37.721645)
5233	LINESTRING (-122.46864 37.721645, -122.46896 37.721645)
1862	LINESTRING (-122.466576 37.72166, -122.46717 37.721657)
3473	LINESTRING (-122.46267 37.721687, -122.46357 37.72168)
2215	LINESTRING (-122.46973 37.721638, -122.469864 37.721638)
1211	LINESTRING (-122.469864 37.721638, -122.470764 37.721634)
3417	LINESTRING (-122.46447 37.721676, -122.46538 37.72167)
4732	LINESTRING (-122.467606 37.721653, -122.46806 37.72165)
4962	LINESTRING (-122.469864 37.721638, -122.470764 37.721634)
247	LINESTRING (-122.46717 37.721657, -122.467606 37.721653)
4442	LINESTRING (-122.46555 37.72167, -122.46626 37.721664)
2963	LINESTRING (-122.46626 37.721664, -122.466576 37.72166)
3138	LINESTRING (-122.46864 37.721645, -122.46896 37.721645)
4135	LINESTRING (-122.46806 37.72165, -122.46864 37.721645)
4812	LINESTRING (-122.46225 37.72169, -122.46267 37.721687)
2243	LINESTRING (-122.46896 37.721645, -122.46973 37.721638)
2351	LINESTRING (-122.46896 37.721645, -122.46973 37.721638)
2350	LINESTRING (-122.46267 37.721687, -122.46357 37.72168)
1057	LINESTRING (-122.46357 37.72168, -122.46447 37.721676)
4309	LINESTRING (-122.46447 37.721676, -122.46538 37.72167)
2005	LINESTRING (-122.46538 37.72167, -122.46555 37.72167)
2833	LINESTRING (-122.46626 37.721664, -122.466576 37.72166)
3572	LINESTRING (-122.45863 37.802, -122.458405 37.802143)
1249	LINESTRING (-122.45717 37.801884, -122.45674 37.801735, -122.4566 37.80171)
2866	LINESTRING (-122.48276 37.752087, -122.48383 37.75204)
1781	LINESTRING (-122.4774 37.752323, -122.47847 37.752277)
865	LINESTRING (-122.50312 37.751186, -122.50419 37.75114)
3879	LINESTRING (-122.49562 37.751522, -122.49669 37.751472)
4947	LINESTRING (-122.48813 37.75185, -122.48918 37.7518)
1788	LINESTRING (-122.4924 37.751656, -122.49348 37.75161)
4798	LINESTRING (-122.48598 37.751945, -122.48704 37.7519)
4044	LINESTRING (-122.48813 37.75185, -122.48918 37.7518)
4588	LINESTRING (-122.50098 37.75128, -122.502045 37.751236)
5115	LINESTRING (-122.48276 37.752087, -122.48383 37.75204)
401	LINESTRING (-122.4774 37.752323, -122.47847 37.752277)
1926	LINESTRING (-122.49133 37.751705, -122.4924 37.751656)
3912	LINESTRING (-122.47847 37.752277, -122.479546 37.752228)
2419	LINESTRING (-122.4999 37.751328, -122.50098 37.75128)
3016	LINESTRING (-122.50419 37.75114, -122.505264 37.751087)
1251	LINESTRING (-122.5074 37.751, -122.50817 37.750965)
433	LINESTRING (-122.49133 37.751705, -122.4924 37.751656)
369	LINESTRING (-122.50633 37.751045, -122.5074 37.751)
3133	LINESTRING (-122.4924 37.751656, -122.49348 37.75161)
441	LINESTRING (-122.505264 37.751087, -122.50633 37.751045)
1126	LINESTRING (-122.4849 37.751995, -122.48598 37.751945)
1633	LINESTRING (-122.494545 37.751564, -122.49509 37.75154)
4407	LINESTRING (-122.48169 37.752136, -122.48276 37.752087)
1849	LINESTRING (-122.49509 37.75154, -122.49562 37.751522)
1095	LINESTRING (-122.50633 37.751045, -122.5074 37.751)
2571	LINESTRING (-122.48704 37.7519, -122.48813 37.75185)
1281	LINESTRING (-122.48918 37.7518, -122.49026 37.751755)
4431	LINESTRING (-122.49026 37.751755, -122.49133 37.751705)
2683	LINESTRING (-122.48061 37.752182, -122.48169 37.752136)
890	LINESTRING (-122.50312 37.751186, -122.50419 37.75114)
3090	LINESTRING (-122.50419 37.75114, -122.505264 37.751087)
3426	LINESTRING (-122.48704 37.7519, -122.48813 37.75185)
459	LINESTRING (-122.502045 37.751236, -122.50312 37.751186)
430	LINESTRING (-122.479546 37.752228, -122.48061 37.752182)
1698	LINESTRING (-122.49509 37.75154, -122.49562 37.751522)
3616	LINESTRING (-122.49348 37.75161, -122.494545 37.751564)
1432	LINESTRING (-122.48918 37.7518, -122.49026 37.751755)
4327	LINESTRING (-122.505264 37.751087, -122.50633 37.751045)
4889	LINESTRING (-122.494545 37.751564, -122.49509 37.75154)
1017	LINESTRING (-122.4849 37.751995, -122.48598 37.751945)
2551	LINESTRING (-122.47847 37.752277, -122.479546 37.752228)
3003	LINESTRING (-122.49669 37.751472, -122.49776 37.751423)
4047	LINESTRING (-122.48383 37.75204, -122.4849 37.751995)
528	LINESTRING (-122.5074 37.751, -122.50817 37.750965)
519	LINESTRING (-122.49776 37.751423, -122.49883 37.751377)
1777	LINESTRING (-122.48061 37.752182, -122.48169 37.752136)
1225	LINESTRING (-122.4999 37.751328, -122.50098 37.75128)
4338	LINESTRING (-122.49026 37.751755, -122.49133 37.751705)
1450	LINESTRING (-122.48598 37.751945, -122.48704 37.7519)
699	LINESTRING (-122.49348 37.75161, -122.494545 37.751564)
5111	LINESTRING (-122.48383 37.75204, -122.4849 37.751995)
4025	LINESTRING (-122.50098 37.75128, -122.502045 37.751236)
2650	LINESTRING (-122.48169 37.752136, -122.48276 37.752087)
906	LINESTRING (-122.479546 37.752228, -122.48061 37.752182)
1127	LINESTRING (-122.49883 37.751377, -122.4999 37.751328)
1514	LINESTRING (-122.502045 37.751236, -122.50312 37.751186)
