# Supplementary material for: Estimating the Health Effects of Adding Bicycle and Pedestrian Paths at the Census Tract Level: Multiple Model Comparison
Source: JMIR Public Health Surveill. 2022 Aug 24;8(8):e37379. doi: 10.2196/37379 (PMC9453587; doi:10.2196/37379)
Supplement: Multimedia Appendix 3 [file publichealth_v8i8e37379_app3.zip › appendix_3/paths/san-francisco/2015/2015_paths.csv]

objectid	lat_lon
2148	LINESTRING (-122.41092 37.769405, -122.41111 37.76942, -122.41317 37.769497, -122.41337 37.769497)
507	LINESTRING (-122.41481 37.769554, -122.41411 37.76953)
397	LINESTRING (-122.41411 37.76953, -122.41345 37.76951, -122.41337 37.769497)
4069	LINESTRING (-122.41481 37.769554, -122.415375 37.769573, -122.415474 37.769585, -122.415565 37.769585)
3812	LINESTRING (-122.455696 37.783974, -122.454605 37.784023)
1242	LINESTRING (-122.451 37.78427, -122.45012 37.784477)
356	LINESTRING (-122.45903 37.78382, -122.45791 37.78387)
4217	LINESTRING (-122.45012 37.784477, -122.44926 37.784683)
402	LINESTRING (-122.45903 37.78382, -122.45791 37.78387)
1491	LINESTRING (-122.4568 37.783924, -122.455696 37.783974)
3465	LINESTRING (-122.45364 37.78405, -122.452736 37.78406)
2044	LINESTRING (-122.45186 37.784122, -122.451 37.78427)
4265	LINESTRING (-122.44926 37.784683, -122.44761 37.78508)
5123	LINESTRING (-122.452736 37.78406, -122.45199 37.7841, -122.45186 37.784122)
2912	LINESTRING (-122.44761 37.78508, -122.44641 37.785366)
2864	LINESTRING (-122.454605 37.784023, -122.45364 37.78405)
3938	LINESTRING (-122.45012 37.784477, -122.44926 37.784683)
1198	LINESTRING (-122.45791 37.78387, -122.4568 37.783924)
4581	LINESTRING (-122.451 37.78427, -122.45012 37.784477)
4046	LINESTRING (-122.454605 37.784023, -122.45364 37.78405)
1768	LINESTRING (-122.44926 37.784683, -122.44761 37.78508)
191	LINESTRING (-122.45186 37.784122, -122.451 37.78427)
3894	LINESTRING (-122.44761 37.78508, -122.44641 37.785366)
5181	LINESTRING (-122.4568 37.783924, -122.455696 37.783974)
2165	LINESTRING (-122.455696 37.783974, -122.454605 37.784023)
202	LINESTRING (-122.452736 37.78406, -122.45199 37.7841, -122.45186 37.784122)
3125	LINESTRING (-122.45364 37.78405, -122.452736 37.78406)
4772	LINESTRING (-122.45791 37.78387, -122.4568 37.783924)
5085	LINESTRING (-122.41371 37.748814, -122.41366 37.74825)
4739	LINESTRING (-122.41371 37.748814, -122.41366 37.74825)
976	LINESTRING (-122.41407 37.752502, -122.41391 37.750896)
3735	LINESTRING (-122.41407 37.752502, -122.41391 37.750896)
4888	LINESTRING (-122.41391 37.750896, -122.41376 37.7493)
4435	LINESTRING (-122.41376 37.7493, -122.41371 37.748814)
2562	LINESTRING (-122.41376 37.7493, -122.41371 37.748814)
3218	LINESTRING (-122.41391 37.750896, -122.41376 37.7493)
8032	LINESTRING (-122.42984 37.802578, -122.43149 37.802372)
2432	LINESTRING (-122.46296 37.76231, -122.46403 37.762264)
