# Supplementary material for: Estimating the Health Effects of Adding Bicycle and Pedestrian Paths at the Census Tract Level: Multiple Model Comparison
Source: JMIR Public Health Surveill. 2022 Aug 24;8(8):e37379. doi: 10.2196/37379 (PMC9453587; doi:10.2196/37379)
Supplement: Multimedia Appendix 3 [file publichealth_v8i8e37379_app3.zip › appendix_3/paths/san-francisco/2012/2012_paths.csv]

objectid	lat_lon
775	LINESTRING (-122.38792 37.7427, -122.38788 37.74261, -122.38811 37.741936, -122.38818 37.741882)
1630	LINESTRING (-122.38736 37.744255, -122.38734 37.744114, -122.38752 37.743603, -122.38762 37.743523)
797	LINESTRING (-122.388466 37.741104, -122.388435 37.74099, -122.38865 37.74038, -122.38874 37.74031)
733	LINESTRING (-122.38818 37.741882, -122.38816 37.74177, -122.388374 37.74117, -122.388466 37.741104)
753	LINESTRING (-122.38818 37.741882, -122.38829 37.74181, -122.38849 37.74123, -122.388466 37.741104)
9282	LINESTRING (-122.39288 37.728485, -122.39285 37.728382, -122.39311 37.727802, -122.39322 37.72773)
9281	LINESTRING (-122.39288 37.728485, -122.392975 37.72845, -122.393234 37.72787, -122.39322 37.72773)
4975	LINESTRING (-122.38716 37.74615, -122.38708 37.74594, -122.387024 37.74521, -122.387115 37.745064)
3079	LINESTRING (-122.38716 37.74615, -122.38721 37.745937, -122.38715 37.745197, -122.387115 37.745064)
435	LINESTRING (-122.3875 37.744057, -122.38764 37.74364, -122.38762 37.743523)
760	LINESTRING (-122.38792 37.7427, -122.388 37.74264, -122.38822 37.74197, -122.38818 37.741882)
755	LINESTRING (-122.388466 37.741104, -122.388565 37.741028, -122.38877 37.74044, -122.38874 37.74031)
1581	LINESTRING (-122.41299 37.764088, -122.413574 37.763817)
1197	LINESTRING (-122.41035 37.764305, -122.411316 37.764248)
4556	LINESTRING (-122.41228 37.764187, -122.41285 37.764153, -122.41299 37.764088)
1120	LINESTRING (-122.40841 37.764423, -122.41035 37.764305)
4045	LINESTRING (-122.40741 37.764484, -122.40841 37.764423)
4020	LINESTRING (-122.40741 37.764484, -122.40841 37.764423)
2655	LINESTRING (-122.41035 37.764305, -122.411316 37.764248)
2046	LINESTRING (-122.411316 37.764248, -122.41228 37.764187)
5219	LINESTRING (-122.41299 37.764088, -122.413574 37.763817)
2122	LINESTRING (-122.411316 37.764248, -122.41228 37.764187)
212	LINESTRING (-122.40841 37.764423, -122.41035 37.764305)
4181	LINESTRING (-122.41228 37.764187, -122.41285 37.764153, -122.41299 37.764088)
3891	LINESTRING (-122.43885 37.75543, -122.43896 37.755383, -122.43964 37.755314, -122.44002 37.755222)
4468	LINESTRING (-122.43776 37.755535, -122.43885 37.75543)
2096	LINESTRING (-122.43776 37.755535, -122.43885 37.75543)
1954	LINESTRING (-122.43885 37.75543, -122.43896 37.755383, -122.43964 37.755314, -122.44002 37.755222)
4436	LINESTRING (-122.44002 37.755222, -122.4404 37.755222)
1366	LINESTRING (-122.44002 37.755222, -122.4404 37.755222)
3217	LINESTRING (-122.40254 37.75451, -122.40351 37.754448)
2763	LINESTRING (-122.40502 37.754356, -122.40544 37.754333)
3038	LINESTRING (-122.40351 37.754448, -122.40447 37.75439)
4682	LINESTRING (-122.44076 37.752495, -122.438614 37.752625)
1158	LINESTRING (-122.44076 37.752495, -122.438614 37.752625)
3929	LINESTRING (-122.40351 37.754448, -122.40447 37.75439)
3051	LINESTRING (-122.40544 37.754333, -122.40644 37.754272)
2392	LINESTRING (-122.40447 37.75439, -122.40502 37.754356)
2217	LINESTRING (-122.40254 37.75451, -122.40351 37.754448)
4430	LINESTRING (-122.438614 37.752625, -122.43748 37.752693)
581	LINESTRING (-122.40447 37.75439, -122.40502 37.754356)
3957	LINESTRING (-122.40544 37.754333, -122.40644 37.754272)
3903	LINESTRING (-122.438614 37.752625, -122.43748 37.752693)
1329	LINESTRING (-122.40502 37.754356, -122.40544 37.754333)
4753	LINESTRING (-122.49525 37.769962, -122.495674 37.769505, -122.49615 37.769287)
1213	LINESTRING (-122.4954 37.7705, -122.494896 37.770195)
3499	LINESTRING (-122.49596 37.772026, -122.49593 37.771915, -122.49568 37.77166)
560	LINESTRING (-122.494896 37.770195, -122.49416 37.770226, -122.49381 37.77028)
3096	LINESTRING (-122.4954 37.7705, -122.4953 37.770245, -122.49525 37.769962)
2177	LINESTRING (-122.4954 37.7705, -122.4953 37.770245, -122.49525 37.769962)
1130	LINESTRING (-122.49596 37.772026, -122.49593 37.771915, -122.49568 37.77166)
2020	LINESTRING (-122.4954 37.7705, -122.494896 37.770195)
2699	LINESTRING (-122.49568 37.77166, -122.49565 37.770775, -122.49559 37.770638, -122.49549 37.770554, -122.4954 37.7705)
2107	LINESTRING (-122.49568 37.77166, -122.49565 37.770775, -122.49559 37.770638, -122.49549 37.770554, -122.4954 37.7705)
717	LINESTRING (-122.391785 37.73164, -122.39206 37.73085)
1622	LINESTRING (-122.39525 37.723217, -122.39561 37.722427)
2001	LINESTRING (-122.39261 37.729275, -122.39273 37.728848)
1135	LINESTRING (-122.39013 37.736385, -122.3904 37.735584)
1224	LINESTRING (-122.39322 37.72773, -122.393555 37.726974)
2146	LINESTRING (-122.3893 37.738735, -122.38957 37.73795)
2853	LINESTRING (-122.3893 37.738735, -122.389175 37.739014)
1562	LINESTRING (-122.3893 37.738735, -122.38957 37.73795)
2876	LINESTRING (-122.39068 37.73479, -122.39095 37.73401)
4557	LINESTRING (-122.38957 37.73795, -122.389854 37.737164)
3126	LINESTRING (-122.38762 37.743523, -122.38792 37.7427)
4907	LINESTRING (-122.39123 37.73322, -122.39151 37.732426)
628	LINESTRING (-122.38957 37.73795, -122.389854 37.737164)
2051	LINESTRING (-122.392334 37.73006, -122.39261 37.729275)
2960	LINESTRING (-122.39273 37.728848, -122.39288 37.728485)
4466	LINESTRING (-122.393555 37.726974, -122.39389 37.72623)
1716	LINESTRING (-122.38762 37.743523, -122.38792 37.7427)
1029	LINESTRING (-122.389015 37.73953, -122.389175 37.739014)
4109	LINESTRING (-122.389015 37.73953, -122.389175 37.739014)
4998	LINESTRING (-122.39457 37.724716, -122.39491 37.72397)
1750	LINESTRING (-122.39206 37.73085, -122.392136 37.730637)
3265	LINESTRING (-122.39151 37.732426, -122.391785 37.73164)
3766	LINESTRING (-122.38874 37.74031, -122.389015 37.73953)
4618	LINESTRING (-122.393555 37.726974, -122.39389 37.72623)
2785	LINESTRING (-122.392136 37.730637, -122.392334 37.73006)
3587	LINESTRING (-122.39491 37.72397, -122.39525 37.723217)
3598	LINESTRING (-122.39273 37.728848, -122.39288 37.728485)
3608	LINESTRING (-122.39389 37.72623, -122.39423 37.72547)
3418	LINESTRING (-122.39322 37.72773, -122.393555 37.726974)
4915	LINESTRING (-122.39457 37.724716, -122.39491 37.72397)
1218	LINESTRING (-122.39123 37.73322, -122.39151 37.732426)
4642	LINESTRING (-122.39013 37.736385, -122.3904 37.735584)
1968	LINESTRING (-122.392334 37.73006, -122.39261 37.729275)
3162	LINESTRING (-122.39095 37.73401, -122.39123 37.73322)
4978	LINESTRING (-122.3904 37.735584, -122.39068 37.73479)
4771	LINESTRING (-122.39206 37.73085, -122.392136 37.730637)
3463	LINESTRING (-122.389854 37.737164, -122.39013 37.736385)
2521	LINESTRING (-122.38874 37.74031, -122.389015 37.73953)
641	LINESTRING (-122.39151 37.732426, -122.391785 37.73164)
1021	LINESTRING (-122.389854 37.737164, -122.39013 37.736385)
648	LINESTRING (-122.39423 37.72547, -122.39457 37.724716)
1066	LINESTRING (-122.39525 37.723217, -122.39561 37.722427)
3476	LINESTRING (-122.39068 37.73479, -122.39095 37.73401)
3233	LINESTRING (-122.39423 37.72547, -122.39457 37.724716)
4730	LINESTRING (-122.39491 37.72397, -122.39525 37.723217)
1362	LINESTRING (-122.3893 37.738735, -122.389175 37.739014)
3387	LINESTRING (-122.391785 37.73164, -122.39206 37.73085)
4882	LINESTRING (-122.39095 37.73401, -122.39123 37.73322)
967	LINESTRING (-122.39261 37.729275, -122.39273 37.728848)
3303	LINESTRING (-122.3904 37.735584, -122.39068 37.73479)
3113	LINESTRING (-122.39389 37.72623, -122.39423 37.72547)
3908	LINESTRING (-122.392136 37.730637, -122.392334 37.73006)
1154	LINESTRING (-122.46047 37.710316, -122.460556 37.710445, -122.46101 37.71066, -122.46131 37.71079, -122.46138 37.710808)
3410	LINESTRING (-122.46253 37.711166, -122.4626 37.711277, -122.46302 37.71142)
3674	LINESTRING (-122.46047 37.710316, -122.46067 37.710335, -122.46116 37.710583, -122.46138 37.710682, -122.46249 37.711044, -122.46253 37.711166)
3227	LINESTRING (-122.46253 37.711166, -122.4626 37.711277, -122.46302 37.71142)
1068	LINESTRING (-122.46138 37.710808, -122.46189 37.710968, -122.46235 37.71117, -122.46253 37.711166)
2995	LINESTRING (-122.406975 37.73846, -122.4069 37.73796)
4932	LINESTRING (-122.40562 37.74249, -122.40604 37.741943, -122.406456 37.74137, -122.40677 37.740803, -122.40688 37.740273, -122.406944 37.73969, -122.40697 37.739563)
4381	LINESTRING (-122.40548 37.734283, -122.40508 37.73371, -122.40464 37.732944)
3856	LINESTRING (-122.40523 37.743046, -122.40562 37.74249)
4985	LINESTRING (-122.4069 37.73796, -122.40669 37.736305)
4779	LINESTRING (-122.406975 37.73846, -122.4069 37.73796)
503	LINESTRING (-122.4069 37.73796, -122.40669 37.736305)
1114	LINESTRING (-122.40548 37.734283, -122.40508 37.73371, -122.40464 37.732944)
2616	LINESTRING (-122.40669 37.736305, -122.40661 37.735893, -122.40644 37.735504, -122.40548 37.734283)
2137	LINESTRING (-122.40697 37.739563, -122.407 37.739246)
3970	LINESTRING (-122.40697 37.739563, -122.407 37.739246)
5220	LINESTRING (-122.40699 37.739243, -122.407 37.739094, -122.407005 37.738884, -122.406975 37.73846)
182	LINESTRING (-122.40669 37.736305, -122.40661 37.735893, -122.40644 37.735504, -122.40548 37.734283)
1395	LINESTRING (-122.40523 37.743046, -122.40562 37.74249)
2976	LINESTRING (-122.40699 37.739243, -122.407 37.739094, -122.407005 37.738884, -122.406975 37.73846)
2808	LINESTRING (-122.40562 37.74249, -122.40604 37.741943, -122.406456 37.74137, -122.40677 37.740803, -122.40688 37.740273, -122.406944 37.73969, -122.40697 37.739563)
4191	LINESTRING (-122.46009 37.770393, -122.46026 37.77021, -122.460304 37.770107, -122.46033 37.76994, -122.46033 37.76976, -122.46028 37.76959, -122.460144 37.769436, -122.4599 37.769276, -122.45948 37.76901, -122.45943 37.768894, -122.45944 37.768745, -122.45951 37.76853, -122.45964 37.7683, -122.45978 37.76814, -122.46025 37.76779, -122.46066 37.767445)
564	LINESTRING (-122.46009 37.770393, -122.46026 37.77021, -122.460304 37.770107, -122.46033 37.76994, -122.46033 37.76976, -122.46028 37.76959, -122.460144 37.769436, -122.4599 37.769276, -122.45948 37.76901, -122.45943 37.768894, -122.45944 37.768745, -122.45951 37.76853, -122.45964 37.7683, -122.45978 37.76814, -122.46025 37.76779, -122.46066 37.767445)
3962	LINESTRING (-122.40881 37.749596, -122.40869 37.74835)
1646	LINESTRING (-122.40881 37.749596, -122.40869 37.74835)
139	LINESTRING (-122.37683 37.74019, -122.37698 37.740204, -122.381966 37.74303, -122.383064 37.74377, -122.3831 37.743877)
742	LINESTRING (-122.386086 37.745506, -122.38701 37.746033, -122.38716 37.74615)
148	LINESTRING (-122.3831 37.743877, -122.38327 37.7439, -122.386086 37.745506)
142	LINESTRING (-122.37683 37.74019, -122.37698 37.740204, -122.381966 37.74303, -122.383064 37.74377, -122.3831 37.743877)
123	LINESTRING (-122.3831 37.743877, -122.38327 37.7439, -122.386086 37.745506)
3530	LINESTRING (-122.46917 37.726295, -122.46984 37.726315, -122.47044 37.726486, -122.47083 37.726715, -122.471115 37.726784)
1415	LINESTRING (-122.46667 37.727234, -122.46673 37.727077, -122.46741 37.726673, -122.46774 37.72652, -122.46817 37.726387, -122.46902 37.726276, -122.46917 37.726295)
4352	LINESTRING (-122.46667 37.727234, -122.46673 37.727077, -122.46741 37.726673, -122.46774 37.72652, -122.46817 37.726387, -122.46902 37.726276, -122.46917 37.726295)
4695	LINESTRING (-122.46917 37.726295, -122.46984 37.726315, -122.47044 37.726486, -122.47083 37.726715, -122.471115 37.726784)
682	LINESTRING (-122.40205 37.749393, -122.402176 37.74942, -122.40271 37.7495, -122.402855 37.749474)
4454	LINESTRING (-122.393326 37.74991, -122.395294 37.749798)
2735	LINESTRING (-122.39626 37.74974, -122.39727 37.74968)
3491	LINESTRING (-122.395294 37.749798, -122.39626 37.74974)
4302	LINESTRING (-122.39727 37.74968, -122.40205 37.749393)
2781	LINESTRING (-122.39727 37.74968, -122.40205 37.749393)
3923	LINESTRING (-122.40205 37.749393, -122.402176 37.74942, -122.40271 37.7495, -122.402855 37.749474)
4311	LINESTRING (-122.39626 37.74974, -122.39727 37.74968)
1820	LINESTRING (-122.395294 37.749798, -122.39626 37.74974)
3644	LINESTRING (-122.393326 37.74991, -122.395294 37.749798)
1257	LINESTRING (-122.459076 37.77324, -122.45921 37.773205, -122.45972 37.773117, -122.460266 37.773037, -122.46065 37.77297, -122.46084 37.77289, -122.46098 37.77277, -122.46109 37.77258, -122.46123 37.77238, -122.46137 37.772243, -122.461494 37.77216, -122.46184 37.77201, -122.46193 37.77194, -122.462036 37.77177)
706	LINESTRING (-122.459076 37.77324, -122.45921 37.773205, -122.45972 37.773117, -122.460266 37.773037, -122.46065 37.77297, -122.46084 37.77289, -122.46098 37.77277, -122.46109 37.77258, -122.46123 37.77238, -122.46137 37.772243, -122.461494 37.77216, -122.46184 37.77201, -122.46193 37.77194, -122.462036 37.77177)
3179	LINESTRING (-122.42429 37.74303, -122.4242 37.742928, -122.42415 37.74235, -122.42422 37.74223)
1352	LINESTRING (-122.42437 37.74383, -122.42428 37.743725, -122.424225 37.74314, -122.42429 37.74303)
3501	LINESTRING (-122.42429 37.74303, -122.42437 37.74292, -122.42432 37.742336, -122.42422 37.74223)
2430	LINESTRING (-122.42437 37.74383, -122.424446 37.743717, -122.42439 37.743134, -122.42429 37.74303)
537	LINESTRING (-122.43898 37.756413, -122.438896 37.755516, -122.43885 37.75543)
2036	LINESTRING (-122.43898 37.756413, -122.438896 37.755516, -122.43885 37.75543)
1455	LINESTRING (-122.509865 37.78062, -122.50958 37.780167, -122.50942 37.779846)
399	LINESTRING (-122.509865 37.78062, -122.50958 37.780167, -122.50942 37.779846)
1727	LINESTRING (-122.414986 37.762093, -122.414825 37.760494)
2584	LINESTRING (-122.41545 37.766933, -122.4153 37.76531)
2623	LINESTRING (-122.415565 37.769585, -122.415596 37.769356)
3486	LINESTRING (-122.415596 37.769356, -122.4156 37.76853)
3327	LINESTRING (-122.41524 37.7647, -122.41514 37.76369)
3673	LINESTRING (-122.41545 37.766933, -122.4153 37.76531)
4836	LINESTRING (-122.41524 37.7647, -122.41514 37.76369)
4298	LINESTRING (-122.4153 37.76531, -122.41524 37.7647)
3896	LINESTRING (-122.415565 37.769585, -122.415596 37.769356)
2892	LINESTRING (-122.41514 37.76369, -122.414986 37.762093)
2475	LINESTRING (-122.41514 37.76369, -122.414986 37.762093)
2220	LINESTRING (-122.4156 37.76853, -122.41545 37.766933)
501	LINESTRING (-122.415596 37.769356, -122.4156 37.76853)
1035	LINESTRING (-122.414986 37.762093, -122.414825 37.760494)
3024	LINESTRING (-122.4156 37.76853, -122.41545 37.766933)
1807	LINESTRING (-122.4153 37.76531, -122.41524 37.7647)
2747	LINESTRING (-122.44581 37.782482, -122.44592 37.782566, -122.44729 37.782387)
2111	LINESTRING (-122.44581 37.782482, -122.44588 37.782387, -122.44722 37.78222, -122.44729 37.782387)
4189	LINESTRING (-122.42967 37.712307, -122.42935 37.71224, -122.42882 37.712067, -122.42822 37.71182, -122.42697 37.711266, -122.42643 37.711052, -122.426186 37.710968)
2588	LINESTRING (-122.426186 37.710968, -122.425514 37.71073, -122.42507 37.7105, -122.42454 37.7101)
4060	LINESTRING (-122.431915 37.71276, -122.42967 37.712307)
1794	LINESTRING (-122.426186 37.710968, -122.425514 37.71073, -122.42507 37.7105, -122.42454 37.7101)
2669	LINESTRING (-122.42967 37.712307, -122.42935 37.71224, -122.42882 37.712067, -122.42822 37.71182, -122.42697 37.711266, -122.42643 37.711052, -122.426186 37.710968)
5177	LINESTRING (-122.431915 37.71276, -122.42967 37.712307)
657	LINESTRING (-122.44089 37.754486, -122.44106 37.754173)
3032	LINESTRING (-122.44012 37.756416, -122.44004 37.755955, -122.44004 37.755806, -122.44015 37.75561, -122.4404 37.755222)
2742	LINESTRING (-122.4404 37.755222, -122.440796 37.754623, -122.44089 37.754486)
2435	LINESTRING (-122.44089 37.754486, -122.44106 37.754173)
3775	LINESTRING (-122.4404 37.755222, -122.440796 37.754623, -122.44089 37.754486)
4422	LINESTRING (-122.44012 37.756416, -122.44004 37.755955, -122.44004 37.755806, -122.44015 37.75561, -122.4404 37.755222)
1486	LINESTRING (-122.44106 37.754173, -122.44092 37.754097, -122.44084 37.7533)
2994	LINESTRING (-122.44106 37.754173, -122.44092 37.754097, -122.44084 37.7533)
917	LINESTRING (-122.39251 37.791306, -122.393394 37.790607)
5109	LINESTRING (-122.39163 37.792, -122.39251 37.791306)
4010	LINESTRING (-122.391075 37.79244, -122.39163 37.792)
4801	LINESTRING (-122.38618 37.747063, -122.38605 37.74575)
330	LINESTRING (-122.38618 37.747063, -122.38605 37.74575)
2816	LINESTRING (-122.462036 37.77177, -122.46309 37.772038, -122.4642 37.77234, -122.4646 37.772434)
3187	LINESTRING (-122.45818 37.771164, -122.45915 37.77131)
4162	LINESTRING (-122.46581 37.772602, -122.465904 37.772606, -122.466545 37.77257)
2768	LINESTRING (-122.4646 37.772434, -122.46471 37.77246, -122.46545 37.772594, -122.46581 37.772602)
8030	LINESTRING (-122.47364 37.771152, -122.47393 37.77125, -122.47493 37.771618, -122.47518 37.77168, -122.47554 37.771706, -122.476006 37.771683)
2478	LINESTRING (-122.45528 37.770924, -122.45591 37.77088, -122.456505 37.770947, -122.456825 37.77099)
3873	LINESTRING (-122.476006 37.771683, -122.47688 37.771526, -122.477455 37.771393, -122.47791 37.77124, -122.47885 37.770847, -122.47933 37.770676, -122.47988 37.770493)
5159	LINESTRING (-122.4646 37.772434, -122.46471 37.77246, -122.46545 37.772594, -122.46581 37.772602)
2434	LINESTRING (-122.46807 37.77252, -122.468376 37.772472, -122.46886 37.772377, -122.4692 37.772243, -122.46946 37.772087, -122.4704 37.77143, -122.471 37.771053, -122.47162 37.77077, -122.471825 37.770702, -122.472084 37.7707, -122.47239 37.77073, -122.472755 37.770836, -122.47364 37.771152)
265	LINESTRING (-122.47364 37.771152, -122.47393 37.77125, -122.47493 37.771618, -122.47518 37.77168, -122.47554 37.771706, -122.476006 37.771683, -122.47688 37.771526, -122.477455 37.771393, -122.47791 37.77124, -122.47885 37.770847, -122.47933 37.770676, -122.47988 37.770493)
5059	LINESTRING (-122.466545 37.77257, -122.46674 37.77256, -122.46807 37.77252)
3838	LINESTRING (-122.46807 37.77252, -122.468376 37.772472, -122.46886 37.772377, -122.4692 37.772243, -122.46946 37.772087, -122.4704 37.77143, -122.471 37.771053, -122.47162 37.77077, -122.471825 37.770702, -122.472084 37.7707, -122.47239 37.77073, -122.472755 37.770836, -122.47364 37.771152)
3720	LINESTRING (-122.456825 37.77099, -122.45786 37.77112, -122.45818 37.771164)
4674	LINESTRING (-122.45915 37.77131, -122.460075 37.771458, -122.46122 37.77163, -122.462036 37.77177)
4325	LINESTRING (-122.46581 37.772602, -122.465904 37.772606, -122.466545 37.77257)
2773	LINESTRING (-122.462036 37.77177, -122.46309 37.772038, -122.4642 37.77234, -122.4646 37.772434)
4689	LINESTRING (-122.456825 37.77099, -122.45786 37.77112, -122.45818 37.771164)
2529	LINESTRING (-122.45528 37.770924, -122.45591 37.77088, -122.456505 37.770947, -122.456825 37.77099)
2394	LINESTRING (-122.466545 37.77257, -122.46674 37.77256, -122.46807 37.77252)
544	LINESTRING (-122.45915 37.77131, -122.460075 37.771458, -122.46122 37.77163, -122.462036 37.77177)
3366	LINESTRING (-122.45818 37.771164, -122.45915 37.77131)
4563	LINESTRING (-122.500206 37.718952, -122.49985 37.718773, -122.499306 37.718, -122.49839 37.717155, -122.49739 37.71673, -122.49468 37.71592)
3381	LINESTRING (-122.500206 37.718952, -122.49985 37.718773, -122.499306 37.718, -122.49839 37.717155, -122.49739 37.71673, -122.49468 37.71592)
2744	LINESTRING (-122.49468 37.71592, -122.49405 37.715733, -122.49295 37.715237, -122.492065 37.714478, -122.49124 37.713383, -122.490555 37.712875, -122.48928 37.71206, -122.48889 37.71168, -122.48779 37.709415, -122.487335 37.708916, -122.48625 37.708332, -122.48571 37.70808)
420	LINESTRING (-122.49468 37.71592, -122.49405 37.715733, -122.49295 37.715237, -122.492065 37.714478, -122.49124 37.713383, -122.490555 37.712875, -122.48928 37.71206, -122.48889 37.71168, -122.48779 37.709415, -122.487335 37.708916, -122.48625 37.708332, -122.48571 37.70808)
4807	LINESTRING (-122.48938 37.785084, -122.489914 37.78508, -122.49046 37.785114)
3231	LINESTRING (-122.48938 37.785084, -122.489914 37.78508, -122.49046 37.785114)
1067	LINESTRING (-122.48831 37.785202, -122.48847 37.785152, -122.488884 37.78511, -122.48938 37.785084)
718	LINESTRING (-122.48831 37.785202, -122.48847 37.785152, -122.488884 37.78511, -122.48938 37.785084)
1196	LINESTRING (-122.4541 37.723454, -122.454094 37.721848)
1746	LINESTRING (-122.4541 37.723454, -122.454094 37.721848)
1090	LINESTRING (-122.43745 37.806396, -122.43999 37.806072)
2656	LINESTRING (-122.43999 37.806072, -122.4422 37.805782)
3434	LINESTRING (-122.43999 37.806072, -122.4422 37.805782)
1667	LINESTRING (-122.44564 37.805363, -122.44727 37.805157)
3588	LINESTRING (-122.44397 37.805576, -122.44564 37.805363)
1468	LINESTRING (-122.43745 37.806396, -122.43999 37.806072)
4921	LINESTRING (-122.4422 37.805782, -122.44397 37.805576)
2346	LINESTRING (-122.44397 37.805576, -122.44564 37.805363)
4092	LINESTRING (-122.44564 37.805363, -122.44727 37.805157)
1511	LINESTRING (-122.4422 37.805782, -122.44397 37.805576)
3847	LINESTRING (-122.49327 37.76546, -122.49408 37.765526, -122.49485 37.765553, -122.49542 37.76553, -122.49605 37.765457)
4723	LINESTRING (-122.498344 37.765137, -122.498604 37.76504, -122.499115 37.764866, -122.49943 37.764774, -122.49954 37.764755, -122.49979 37.76474, -122.50018 37.764755, -122.500336 37.764767, -122.50085 37.76484)
2716	LINESTRING (-122.50796 37.76493, -122.50829 37.764816, -122.508354 37.76479)
3881	LINESTRING (-122.504105 37.765522, -122.50558 37.765472, -122.50599 37.765438, -122.50642 37.765373, -122.50679 37.765293, -122.507675 37.765034, -122.50796 37.76493)
5030	LINESTRING (-122.508354 37.76479, -122.509346 37.764397, -122.50942 37.764225, -122.50939 37.764027)
678	LINESTRING (-122.504105 37.765522, -122.50558 37.765472, -122.50599 37.765438, -122.50642 37.765373, -122.50679 37.765293, -122.507675 37.765034, -122.50796 37.76493)
3719	LINESTRING (-122.50085 37.76484, -122.50279 37.765194, -122.50284 37.765217, -122.504105 37.765522)
1299	LINESTRING (-122.508354 37.76479, -122.509346 37.764397, -122.50942 37.764225, -122.50939 37.764027)
3626	LINESTRING (-122.49327 37.76546, -122.49408 37.765526, -122.49485 37.765553, -122.49542 37.76553, -122.49605 37.765457)
2216	LINESTRING (-122.50796 37.76493, -122.50829 37.764816, -122.508354 37.76479)
278	LINESTRING (-122.50085 37.76484, -122.50279 37.765194, -122.50284 37.765217, -122.504105 37.765522)
2481	LINESTRING (-122.498344 37.765137, -122.498604 37.76504, -122.499115 37.764866, -122.49943 37.764774, -122.49954 37.764755, -122.49979 37.76474, -122.50018 37.764755, -122.500336 37.764767, -122.50085 37.76484)
2253	LINESTRING (-122.465645 37.733147, -122.4658 37.733177, -122.4663 37.733116, -122.466354 37.733112, -122.4669 37.733124, -122.46699 37.733086)
749	LINESTRING (-122.45869 37.730835, -122.4589 37.73085, -122.4592 37.73085, -122.45946 37.730824, -122.45974 37.73078, -122.46003 37.7307, -122.46027 37.730614, -122.460495 37.730522, -122.46056 37.73043)
732	LINESTRING (-122.45868 37.730747, -122.45923 37.73077)
736	LINESTRING (-122.45746 37.73099, -122.45756 37.730915, -122.458206 37.730774)
737	LINESTRING (-122.4549 37.73146, -122.454994 37.73148, -122.45549 37.73142, -122.45567 37.731388, -122.45575 37.731342)
751	LINESTRING (-122.46466 37.732517, -122.46549 37.73313, -122.465645 37.733147)
796	LINESTRING (-122.4566 37.731182, -122.45666 37.731197, -122.457344 37.73105, -122.45746 37.73099)
801	LINESTRING (-122.46172 37.73002, -122.46181 37.729992, -122.462074 37.73002, -122.462395 37.730133, -122.46331 37.730667, -122.463486 37.73085, -122.46356 37.731045, -122.463745 37.73152)
4622	LINESTRING (-122.465645 37.733147, -122.46572 37.733112, -122.46592 37.733067, -122.46627 37.73302, -122.46637 37.733017, -122.4669 37.733032, -122.46699 37.733086)
743	LINESTRING (-122.453575 37.731483, -122.45465 37.731453, -122.45479 37.731438, -122.4549 37.73146)
744	LINESTRING (-122.463745 37.73152, -122.46378 37.731617, -122.46406 37.73198, -122.464096 37.732048)
761	LINESTRING (-122.46441 37.732277, -122.4645 37.732307, -122.46561 37.73309, -122.465645 37.733147)
745	LINESTRING (-122.4549 37.73146, -122.454994 37.73141, -122.455475 37.731354, -122.45565 37.731323, -122.45575 37.731342)
763	LINESTRING (-122.46056 37.73043, -122.46064 37.73039, -122.46092 37.730206, -122.46133 37.730072, -122.46162 37.73005, -122.46172 37.73002)
798	LINESTRING (-122.46172 37.73002, -122.46181 37.73006, -122.46205 37.730083, -122.46235 37.73019, -122.46325 37.730717, -122.46341 37.73088, -122.46348 37.731064, -122.4637 37.73164, -122.46399 37.732025, -122.464096 37.732048)
764	LINESTRING (-122.45923 37.73077, -122.45947 37.730743, -122.459755 37.730694, -122.46005 37.730606, -122.460304 37.730495, -122.460434 37.730427, -122.46056 37.73043)
770	LINESTRING (-122.4566 37.731182, -122.456635 37.73113, -122.45731 37.73098, -122.45746 37.73099)
773	LINESTRING (-122.458206 37.730774, -122.45846 37.730747, -122.45868 37.730747)
778	LINESTRING (-122.45113 37.731533, -122.45123 37.73157, -122.453316 37.731556, -122.4534 37.731525)
779	LINESTRING (-122.45575 37.731342, -122.45583 37.731365, -122.45624 37.7313, -122.45653 37.731236, -122.4566 37.731182)
780	LINESTRING (-122.45575 37.731342, -122.45583 37.73129, -122.456215 37.731224, -122.4565 37.73116, -122.4566 37.731182)
781	LINESTRING (-122.45746 37.73099, -122.45756 37.731007, -122.4582 37.730873, -122.45869 37.730835)
786	LINESTRING (-122.4534 37.731525, -122.45348 37.731487, -122.453575 37.731483)
787	LINESTRING (-122.4534 37.731525, -122.45348 37.731556, -122.45466 37.73153, -122.45482 37.73151, -122.4549 37.73146)
789	LINESTRING (-122.464096 37.732048, -122.46418 37.732067, -122.464386 37.73222, -122.46441 37.732277)
800	LINESTRING (-122.464096 37.732048, -122.46412 37.73213, -122.46432 37.732273, -122.46441 37.732277)
790	LINESTRING (-122.46056 37.73043, -122.46058 37.730354, -122.46088 37.730145, -122.4613 37.73, -122.46162 37.72999, -122.46172 37.73002)
791	LINESTRING (-122.46441 37.732277, -122.46444 37.732357, -122.46466 37.732517)
741	LINESTRING (-122.45113 37.731533, -122.45124 37.731487, -122.453316 37.73148, -122.4534 37.731525)
332	LINESTRING (-122.45915 37.77131, -122.45931 37.770927, -122.45943 37.770756, -122.459526 37.77064, -122.45974 37.770508, -122.459885 37.770435, -122.46009 37.770393)
4945	LINESTRING (-122.45915 37.77131, -122.45931 37.770927, -122.45943 37.770756, -122.459526 37.77064, -122.45974 37.770508, -122.459885 37.770435, -122.46009 37.770393)
2780	LINESTRING (-122.396614 37.722622, -122.39765 37.72287)
3435	LINESTRING (-122.39834 37.72303, -122.3992 37.723236)
2014	LINESTRING (-122.40006 37.723442, -122.40077 37.72361)
5161	LINESTRING (-122.40077 37.72361, -122.40205 37.723915)
624	LINESTRING (-122.40006 37.723442, -122.40077 37.72361)
1814	LINESTRING (-122.40077 37.72361, -122.40205 37.723915)
294	LINESTRING (-122.396614 37.722622, -122.39765 37.72287)
2689	LINESTRING (-122.39561 37.722427, -122.395805 37.722427, -122.396614 37.722622)
4656	LINESTRING (-122.3992 37.723236, -122.40006 37.723442)
1010	LINESTRING (-122.39765 37.72287, -122.39834 37.72303)
4497	LINESTRING (-122.39765 37.72287, -122.39834 37.72303)
485	LINESTRING (-122.39834 37.72303, -122.3992 37.723236)
2873	LINESTRING (-122.39561 37.722427, -122.395805 37.722427, -122.396614 37.722622)
1588	LINESTRING (-122.3992 37.723236, -122.40006 37.723442)
2244	LINESTRING (-122.387886 37.743607, -122.38844 37.742977)
3654	LINESTRING (-122.387886 37.743607, -122.38844 37.742977)
4193	LINESTRING (-122.3875 37.744057, -122.387825 37.7437, -122.387886 37.743607)
973	LINESTRING (-122.3875 37.744057, -122.387825 37.7437, -122.387886 37.743607)
3739	LINESTRING (-122.411095 37.735744, -122.411156 37.735065)
1346	LINESTRING (-122.411095 37.735744, -122.411156 37.735065)
2663	LINESTRING (-122.44012 37.756416, -122.43988 37.756424, -122.43951 37.756435, -122.43913 37.75646, -122.43903 37.756462, -122.43898 37.756413)
561	LINESTRING (-122.44012 37.756416, -122.44089 37.75624, -122.44099 37.756214)
1922	LINESTRING (-122.44012 37.756416, -122.43988 37.756424, -122.43951 37.756435, -122.43913 37.75646, -122.43903 37.756462, -122.43898 37.756413)
3566	LINESTRING (-122.44131 37.756195, -122.441505 37.75614, -122.44177 37.756042, -122.4424 37.755768, -122.44292 37.755474)
4414	LINESTRING (-122.44012 37.756416, -122.44089 37.75624, -122.44099 37.756214)
400	LINESTRING (-122.44131 37.756195, -122.441505 37.75614, -122.44177 37.756042, -122.4424 37.755768, -122.44292 37.755474)
1243	LINESTRING (-122.45686 37.786922, -122.45924 37.786617)
1800	LINESTRING (-122.45686 37.786922, -122.45924 37.786617)
4312	LINESTRING (-122.402084 37.71299, -122.402084 37.71279, -122.4021 37.712708)
4566	LINESTRING (-122.401405 37.722363, -122.401115 37.721664)
1482	LINESTRING (-122.401405 37.722363, -122.401115 37.721664)
1782	LINESTRING (-122.401115 37.721664, -122.40106 37.72153)
1124	LINESTRING (-122.40044 37.714725, -122.4012 37.714516, -122.40161 37.71451, -122.40178 37.714447, -122.40187 37.714355, -122.40197 37.71417, -122.402084 37.713505)
1680	LINESTRING (-122.402084 37.713505, -122.402084 37.71299)
218	LINESTRING (-122.402084 37.713505, -122.402084 37.71299)
2937	LINESTRING (-122.401596 37.722828, -122.401405 37.722363)
2286	LINESTRING (-122.399536 37.715385, -122.39955 37.715195, -122.39968 37.715004, -122.399925 37.71487, -122.40044 37.714725)
1584	LINESTRING (-122.401115 37.721664, -122.40106 37.72153)
622	LINESTRING (-122.4021 37.712708, -122.402245 37.712555, -122.40246 37.71243, -122.40244 37.712173)
3691	LINESTRING (-122.4021 37.712708, -122.402245 37.712555, -122.40246 37.71243, -122.40244 37.712173)
3809	LINESTRING (-122.40205 37.723915, -122.401596 37.722828)
3347	LINESTRING (-122.40044 37.714725, -122.4012 37.714516, -122.40161 37.71451, -122.40178 37.714447, -122.40187 37.714355, -122.40197 37.71417, -122.402084 37.713505)
4043	LINESTRING (-122.40205 37.723915, -122.401596 37.722828)
2552	LINESTRING (-122.401596 37.722828, -122.401405 37.722363)
304	LINESTRING (-122.402084 37.71299, -122.402084 37.71279, -122.4021 37.712708)
3293	LINESTRING (-122.399536 37.715385, -122.39955 37.715195, -122.39968 37.715004, -122.399925 37.71487, -122.40044 37.714725)
198	LINESTRING (-122.495255 37.73374, -122.496445 37.73369, -122.49662 37.733765)
4389	LINESTRING (-122.4924 37.733875, -122.493324 37.733833)
1438	LINESTRING (-122.49133 37.734, -122.49151 37.733917, -122.4924 37.733875)
4133	LINESTRING (-122.47411 37.734642, -122.47509 37.73462)
5055	LINESTRING (-122.488945 37.734108, -122.49043 37.734047)
4087	LINESTRING (-122.47156 37.734703, -122.47235 37.734695)
1696	LINESTRING (-122.47321 37.73467, -122.47411 37.734642)
1999	LINESTRING (-122.47235 37.734695, -122.47321 37.73467)
1993	LINESTRING (-122.49043 37.734047, -122.49133 37.734)
1982	LINESTRING (-122.493324 37.733833, -122.49436 37.733784)
1353	LINESTRING (-122.47321 37.73467, -122.47411 37.734642)
1957	LINESTRING (-122.493324 37.733833, -122.49436 37.733784)
3482	LINESTRING (-122.49436 37.733784, -122.495255 37.73374)
300	LINESTRING (-122.49436 37.733784, -122.495255 37.73374)
3950	LINESTRING (-122.49043 37.734047, -122.49133 37.734)
4621	LINESTRING (-122.47235 37.734695, -122.47321 37.73467)
3310	LINESTRING (-122.47411 37.734642, -122.47509 37.73462)
1446	LINESTRING (-122.47156 37.734703, -122.47235 37.734695)
3787	LINESTRING (-122.49133 37.734, -122.49151 37.733917, -122.4924 37.733875)
2232	LINESTRING (-122.495255 37.73374, -122.496445 37.73369, -122.49662 37.733765)
4797	LINESTRING (-122.4924 37.733875, -122.493324 37.733833)
4966	LINESTRING (-122.488945 37.734108, -122.49043 37.734047)
509	LINESTRING (-122.49605 37.765457, -122.49612 37.76537, -122.49595 37.76283, -122.495865 37.76273)
3663	LINESTRING (-122.49605 37.765457, -122.49597 37.765377, -122.4958 37.76284, -122.495865 37.76273)
2416	LINESTRING (-122.42034 37.746487, -122.42197 37.743973)
4660	LINESTRING (-122.42034 37.746487, -122.42012 37.74657)
2359	LINESTRING (-122.42034 37.746487, -122.42012 37.74657)
1959	LINESTRING (-122.42034 37.746487, -122.42197 37.743973)
3991	LINESTRING (-122.40064 37.713055, -122.4005 37.712738, -122.40078 37.712013)
4523	LINESTRING (-122.40131 37.709587, -122.40132 37.708626)
3475	LINESTRING (-122.40132 37.708626, -122.40132 37.708504, -122.4013 37.708374)
389	LINESTRING (-122.40078 37.712013, -122.40105 37.711044)
3805	LINESTRING (-122.40105 37.711044, -122.401306 37.71014, -122.40131 37.709587)
618	LINESTRING (-122.40131 37.709587, -122.40132 37.708626)
3554	LINESTRING (-122.40132 37.708626, -122.40132 37.708504, -122.4013 37.708374)
3402	LINESTRING (-122.40064 37.713055, -122.4005 37.712738, -122.40078 37.712013)
2117	LINESTRING (-122.40105 37.711044, -122.401306 37.71014, -122.40131 37.709587)
1986	LINESTRING (-122.40078 37.712013, -122.40105 37.711044)
2936	LINESTRING (-122.494896 37.770195, -122.49525 37.769962)
4827	LINESTRING (-122.494896 37.770195, -122.49525 37.769962)
