# Supplementary material for: Estimating the Health Effects of Adding Bicycle and Pedestrian Paths at the Census Tract Level: Multiple Model Comparison
Source: JMIR Public Health Surveill. 2022 Aug 24;8(8):e37379. doi: 10.2196/37379 (PMC9453587; doi:10.2196/37379)
Supplement: Multimedia Appendix 3 [file publichealth_v8i8e37379_app3.zip › appendix_3/paths/san-francisco/2011/2011_paths.csv]

objectid	lat_lon
1359	LINESTRING (-122.42047 37.764996, -122.42057 37.76499)
1538	LINESTRING (-122.42089 37.764973, -122.42123 37.76495)
2133	LINESTRING (-122.42089 37.764973, -122.42123 37.76495)
2448	LINESTRING (-122.42057 37.76499, -122.42089 37.764973)
3966	LINESTRING (-122.42123 37.76495, -122.42137 37.764942)
898	LINESTRING (-122.419655 37.765045, -122.42047 37.764996)
2906	LINESTRING (-122.42137 37.764942, -122.421875 37.76491)
2753	LINESTRING (-122.419655 37.765045, -122.42047 37.764996)
1308	LINESTRING (-122.43227 37.764282, -122.43169 37.76432)
4071	LINESTRING (-122.42047 37.764996, -122.42057 37.76499)
4058	LINESTRING (-122.42057 37.76499, -122.42089 37.764973)
1351	LINESTRING (-122.43169 37.76432, -122.43087 37.76437)
620	LINESTRING (-122.43306 37.76419, -122.43276 37.764256, -122.43227 37.764282)
2807	LINESTRING (-122.42123 37.76495, -122.42137 37.764942)
3322	LINESTRING (-122.42137 37.764942, -122.421875 37.76491)
4758	LINESTRING (-122.43517 37.762665, -122.43531 37.762688, -122.43579 37.762493, -122.43596 37.762444, -122.436356 37.762424, -122.436424 37.762405)
347	LINESTRING (-122.41514 37.76369, -122.416214 37.76363)
1304	LINESTRING (-122.4195 37.763424, -122.42042 37.76337)
372	LINESTRING (-122.41847 37.763493, -122.4195 37.763424)
3788	LINESTRING (-122.42394 37.763165, -122.426216 37.763027)
5031	LINESTRING (-122.41732 37.763565, -122.41847 37.763493)
3528	LINESTRING (-122.427155 37.762966, -122.4285 37.762886)
3330	LINESTRING (-122.413574 37.763817, -122.41371 37.763775, -122.41514 37.76369)
1755	LINESTRING (-122.426216 37.763027, -122.427155 37.762966)
5079	LINESTRING (-122.40642 37.76454, -122.40741 37.764484)
1212	LINESTRING (-122.426216 37.763027, -122.427155 37.762966)
1185	LINESTRING (-122.40448 37.76466, -122.40545 37.764603)
3306	LINESTRING (-122.416214 37.76363, -122.41732 37.763565)
2775	LINESTRING (-122.421715 37.763294, -122.42268 37.763237)
1065	LINESTRING (-122.40351 37.764717, -122.40448 37.76466)
574	LINESTRING (-122.427155 37.762966, -122.4285 37.762886)
4014	LINESTRING (-122.41732 37.763565, -122.41847 37.763493)
5180	LINESTRING (-122.413574 37.763817, -122.41371 37.763775, -122.41514 37.76369)
5199	LINESTRING (-122.423065 37.763218, -122.42394 37.763165)
2451	LINESTRING (-122.42042 37.76337, -122.421715 37.763294)
698	LINESTRING (-122.42394 37.763165, -122.426216 37.763027)
916	LINESTRING (-122.41847 37.763493, -122.4195 37.763424)
2223	LINESTRING (-122.421715 37.763294, -122.42268 37.763237)
2303	LINESTRING (-122.40545 37.764603, -122.40642 37.76454)
2287	LINESTRING (-122.42268 37.763237, -122.423065 37.763218)
3640	LINESTRING (-122.42268 37.763237, -122.423065 37.763218)
3671	LINESTRING (-122.40448 37.76466, -122.40545 37.764603)
555	LINESTRING (-122.41514 37.76369, -122.416214 37.76363)
3973	LINESTRING (-122.436424 37.762405, -122.43733 37.76235)
2664	LINESTRING (-122.40351 37.764717, -122.40448 37.76466)
3946	LINESTRING (-122.416214 37.76363, -122.41732 37.763565)
3942	LINESTRING (-122.40642 37.76454, -122.40741 37.764484)
272	LINESTRING (-122.43733 37.76235, -122.43841 37.762287)
284	LINESTRING (-122.423065 37.763218, -122.42394 37.763165)
4106	LINESTRING (-122.40545 37.764603, -122.40642 37.76454)
1868	LINESTRING (-122.4195 37.763424, -122.42042 37.76337)
329	LINESTRING (-122.42042 37.76337, -122.421715 37.763294)
4234	LINESTRING (-122.47069 37.715206, -122.47046 37.714962)
1780	LINESTRING (-122.47156 37.71612, -122.47069 37.715206)
2441	LINESTRING (-122.46979 37.714275, -122.469604 37.71412, -122.46931 37.713806)
318	LINESTRING (-122.47046 37.714962, -122.46997 37.714455, -122.46979 37.714275)
3390	LINESTRING (-122.47156 37.71612, -122.47069 37.715206)
5099	LINESTRING (-122.47069 37.715206, -122.47046 37.714962)
1385	LINESTRING (-122.47046 37.714962, -122.46997 37.714455, -122.46979 37.714275)
3650	LINESTRING (-122.46979 37.714275, -122.469604 37.71412, -122.46931 37.713806)
4696	LINESTRING (-122.49254 37.75353, -122.4924 37.751656)
1598	LINESTRING (-122.49131 37.73532, -122.491264 37.734695)
1575	LINESTRING (-122.49131 37.73532, -122.491264 37.734695)
4554	LINESTRING (-122.49162 37.74047, -122.49149 37.738712, -122.49151 37.73861)
2480	LINESTRING (-122.49306 37.760986, -122.49292 37.759117)
1526	LINESTRING (-122.49266 37.755394, -122.49254 37.75353)
1911	LINESTRING (-122.4924 37.751656, -122.49227 37.749794)
2971	LINESTRING (-122.49189 37.744205, -122.49175 37.742336)
2983	LINESTRING (-122.49214 37.747932, -122.49201 37.746063)
2717	LINESTRING (-122.49292 37.759117, -122.49279 37.757256)
3446	LINESTRING (-122.49214 37.747932, -122.49201 37.746063)
2360	LINESTRING (-122.49189 37.744205, -122.49175 37.742336)
4093	LINESTRING (-122.49227 37.749794, -122.49214 37.747932)
879	LINESTRING (-122.49306 37.760986, -122.49292 37.759117)
2700	LINESTRING (-122.49292 37.759117, -122.49279 37.757256)
658	LINESTRING (-122.49201 37.746063, -122.49189 37.744205)
1866	LINESTRING (-122.49151 37.73861, -122.49153 37.738457, -122.491455 37.73738, -122.491325 37.73729)
2104	LINESTRING (-122.49227 37.749794, -122.49214 37.747932)
365	LINESTRING (-122.49319 37.762848, -122.49306 37.760986)
5206	LINESTRING (-122.491264 37.734695, -122.49123 37.734127, -122.49133 37.734)
1627	LINESTRING (-122.491325 37.73729, -122.49144 37.737167, -122.49131 37.73532)
3318	LINESTRING (-122.49175 37.742336, -122.49162 37.74047)
3632	LINESTRING (-122.491264 37.734695, -122.49123 37.734127, -122.49133 37.734)
3173	LINESTRING (-122.4924 37.751656, -122.49227 37.749794)
4855	LINESTRING (-122.49279 37.757256, -122.49266 37.755394)
3752	LINESTRING (-122.49279 37.757256, -122.49266 37.755394)
4988	LINESTRING (-122.49254 37.75353, -122.4924 37.751656)
5230	LINESTRING (-122.49162 37.74047, -122.49149 37.738712, -122.49151 37.73861)
4995	LINESTRING (-122.49175 37.742336, -122.49162 37.74047)
911	LINESTRING (-122.49319 37.762848, -122.49306 37.760986)
3253	LINESTRING (-122.49201 37.746063, -122.49189 37.744205)
3148	LINESTRING (-122.49266 37.755394, -122.49254 37.75353)
306	LINESTRING (-122.39142 37.77346, -122.39136 37.772827)
450	LINESTRING (-122.39106 37.769657, -122.39097 37.768715)
3008	LINESTRING (-122.391624 37.774323, -122.39156 37.774147, -122.39151 37.77397, -122.39147 37.773792, -122.39143 37.773613, -122.39142 37.77346)
3792	LINESTRING (-122.39136 37.772827, -122.39127 37.771893)
4799	LINESTRING (-122.39127 37.771893, -122.39119 37.771004)
1487	LINESTRING (-122.39088 37.767773, -122.390785 37.766796)
4924	LINESTRING (-122.39114 37.77055, -122.39106 37.769657)
2114	LINESTRING (-122.39088 37.767773, -122.390785 37.766796)
4401	LINESTRING (-122.391624 37.774323, -122.39156 37.774147, -122.39151 37.77397, -122.39147 37.773792, -122.39143 37.773613, -122.39142 37.77346)
3085	LINESTRING (-122.39114 37.77055, -122.39106 37.769657)
2572	LINESTRING (-122.39142 37.77346, -122.39136 37.772827)
4830	LINESTRING (-122.39136 37.772827, -122.39127 37.771893)
10561	LINESTRING (-122.39119 37.771004, -122.39114 37.77055)
1044	LINESTRING (-122.39097 37.768715, -122.39088 37.767773)
3452	LINESTRING (-122.39097 37.768715, -122.39088 37.767773)
10562	LINESTRING (-122.39119 37.771004, -122.39114 37.77055)
4973	LINESTRING (-122.39106 37.769657, -122.39097 37.768715)
518	LINESTRING (-122.39127 37.771893, -122.39119 37.771004)
292	LINESTRING (-122.41979 37.73168, -122.41898 37.73165, -122.41571 37.731384, -122.41515 37.73155, -122.41476 37.731823, -122.4142 37.732727, -122.41384 37.733013, -122.412445 37.73362, -122.41166 37.734184, -122.41083 37.73464, -122.41083 37.734726)
1367	LINESTRING (-122.407425 37.736015, -122.40761 37.735947, -122.40787 37.735897, -122.40816 37.735855)
4872	LINESTRING (-122.42956 37.731033, -122.42836 37.73138, -122.428154 37.73141, -122.42796 37.731403, -122.42751 37.731354, -122.42615 37.731163)
625	LINESTRING (-122.408775 37.73699, -122.409 37.73643, -122.4092 37.73602, -122.40951 37.735653, -122.40977 37.735462)
1105	LINESTRING (-122.40977 37.735462, -122.409935 37.735325, -122.41073 37.734848, -122.41082 37.73473)
1953	LINESTRING (-122.42616 37.731163, -122.425766 37.731083, -122.42496 37.73105, -122.423706 37.7311, -122.42225 37.731247, -122.421715 37.73135)
1764	LINESTRING (-122.41082 37.73473, -122.410904 37.73473, -122.412834 37.73376, -122.41381 37.733273)
1024	LINESTRING (-122.40724 37.73756, -122.407135 37.737362, -122.40699 37.737087, -122.40695 37.73675, -122.407 37.736523, -122.40711 37.73631, -122.40728 37.73612, -122.407425 37.736015)
4667	LINESTRING (-122.40977 37.735462, -122.409935 37.735325, -122.41073 37.734848, -122.41082 37.73473)
4011	LINESTRING (-122.41895 37.732204, -122.41992 37.732227, -122.42072 37.732193, -122.42177 37.73203, -122.4227 37.73184, -122.42352 37.731728)
4887	LINESTRING (-122.42956 37.731033, -122.42836 37.73138, -122.428154 37.73141, -122.42796 37.731403, -122.42751 37.731354, -122.42615 37.731163)
1310	LINESTRING (-122.40816 37.735855, -122.40842 37.735813, -122.40886 37.735733, -122.409134 37.73564, -122.409386 37.735542, -122.409615 37.73542, -122.40985 37.735264, -122.41058 37.734764, -122.41082 37.73473)
5184	LINESTRING (-122.41381 37.733273, -122.41459 37.732883, -122.415504 37.73253, -122.41652 37.732307, -122.417435 37.73221, -122.41895 37.732204)
4134	LINESTRING (-122.42352 37.731728, -122.42456 37.731716, -122.42486 37.73163, -122.42536 37.73131, -122.42564 37.731213, -122.42615 37.731163)
1175	LINESTRING (-122.421715 37.73135, -122.42082 37.731525, -122.41981 37.73168, -122.41979 37.73168)
4930	LINESTRING (-122.43027 37.733307, -122.43083 37.733253, -122.43111 37.733173)
941	LINESTRING (-122.43666 37.734035, -122.43674 37.73409, -122.43818 37.734375, -122.43838 37.734413)
942	LINESTRING (-122.43583 37.73387, -122.435905 37.733925, -122.43657 37.734062, -122.43666 37.734035)
945	LINESTRING (-122.43413 37.733547, -122.43423 37.73362, -122.43488 37.733746, -122.43498 37.73371)
947	LINESTRING (-122.43992 37.73485, -122.44003 37.73485, -122.44071 37.735016, -122.44106 37.73554, -122.44119 37.73567, -122.441414 37.73581, -122.4417 37.735893, -122.44186 37.735916, -122.44192 37.735962)
951	LINESTRING (-122.43498 37.73371, -122.43508 37.73368, -122.43575 37.733814, -122.43583 37.73387)
955	LINESTRING (-122.43666 37.734035, -122.43676 37.734016, -122.437515 37.734165)
956	LINESTRING (-122.43583 37.73387, -122.43593 37.733852, -122.43659 37.733982, -122.43666 37.734035)
961	LINESTRING (-122.43413 37.733547, -122.43425 37.73351, -122.43491 37.733646, -122.43498 37.73371)
964	LINESTRING (-122.43838 37.734413, -122.438614 37.73449, -122.4389 37.734596, -122.43918 37.73473, -122.43956 37.734837, -122.43992 37.73485)
965	LINESTRING (-122.43498 37.73371, -122.43505 37.733776, -122.43572 37.733894, -122.43583 37.73387)
966	LINESTRING (-122.43992 37.73485, -122.44001 37.734905, -122.44068 37.735065, -122.441 37.735565, -122.44114 37.735703, -122.44137 37.735855, -122.44169 37.735947, -122.44186 37.735973, -122.44192 37.735962)
3268	LINESTRING (-122.429405 37.733387, -122.43027 37.733307)
2560	LINESTRING (-122.43027 37.733307, -122.43083 37.733253, -122.43111 37.733173)
954	LINESTRING (-122.437515 37.734165, -122.43839 37.734337, -122.43861 37.734375, -122.43893 37.734486, -122.43924 37.73463, -122.43957 37.73476, -122.43992 37.73485)
3789	LINESTRING (-122.429405 37.733387, -122.43027 37.733307)
4761	LINESTRING (-122.40617 37.75136, -122.40625 37.75127, -122.40623 37.75102, -122.406166 37.750748, -122.405426 37.749313, -122.40544 37.749172, -122.40632 37.749, -122.40647 37.74895)
1977	LINESTRING (-122.40617 37.75136, -122.40625 37.75127, -122.40623 37.75102, -122.406166 37.750748, -122.405426 37.749313, -122.40544 37.749172, -122.40632 37.749, -122.40647 37.74895)
3904	LINESTRING (-122.48841 37.787613, -122.48863 37.787674, -122.488914 37.787674, -122.489204 37.787624, -122.48963 37.787483)
1813	LINESTRING (-122.48841 37.787613, -122.48863 37.787674, -122.488914 37.787674, -122.489204 37.787624, -122.48963 37.787483)
3785	LINESTRING (-122.47453 37.72119, -122.475 37.72114, -122.47521 37.721054)
2213	LINESTRING (-122.473656 37.721363, -122.47453 37.72119)
4255	LINESTRING (-122.47262 37.721565, -122.473656 37.721363)
4501	LINESTRING (-122.47453 37.72119, -122.475 37.72114, -122.47521 37.721054)
5107	LINESTRING (-122.47262 37.721565, -122.473656 37.721363)
4455	LINESTRING (-122.47521 37.721054, -122.47541 37.72093, -122.47569 37.72084, -122.47606 37.720776)
2083	LINESTRING (-122.473656 37.721363, -122.47453 37.72119)
2233	LINESTRING (-122.47521 37.721054, -122.47541 37.72093, -122.47569 37.72084, -122.47606 37.720776)
645	LINESTRING (-122.387054 37.75544, -122.386925 37.75416)
4824	LINESTRING (-122.38778 37.763103, -122.38768 37.76182)
4958	LINESTRING (-122.38815 37.766953, -122.3879 37.764374)
2745	LINESTRING (-122.38768 37.76182, -122.38756 37.760544)
3411	LINESTRING (-122.386925 37.75416, -122.386795 37.752884)
2708	LINESTRING (-122.38815 37.766953, -122.3879 37.764374)
1278	LINESTRING (-122.3873 37.757996, -122.387184 37.75677)
241	LINESTRING (-122.38667 37.751602, -122.38656 37.75032)
2129	LINESTRING (-122.3873 37.757996, -122.387184 37.75677)
2917	LINESTRING (-122.38778 37.763103, -122.38768 37.76182)
2535	LINESTRING (-122.386925 37.75416, -122.386795 37.752884)
222	LINESTRING (-122.38768 37.76182, -122.38756 37.760544)
3522	LINESTRING (-122.387184 37.75677, -122.387054 37.75544)
2897	LINESTRING (-122.386795 37.752884, -122.38667 37.751602)
2990	LINESTRING (-122.38641 37.74906, -122.386314 37.748035)
3814	LINESTRING (-122.38656 37.75032, -122.38653 37.750225, -122.38641 37.74906)
1022	LINESTRING (-122.387184 37.75677, -122.387054 37.75544)
551	LINESTRING (-122.38756 37.760544, -122.3873 37.757996)
1702	LINESTRING (-122.3879 37.764374, -122.38778 37.763103)
3969	LINESTRING (-122.3879 37.764374, -122.38778 37.763103)
1937	LINESTRING (-122.38656 37.75032, -122.38653 37.750225, -122.38641 37.74906)
4664	LINESTRING (-122.38756 37.760544, -122.3873 37.757996)
3764	LINESTRING (-122.38667 37.751602, -122.38656 37.75032)
4540	LINESTRING (-122.386795 37.752884, -122.38667 37.751602)
4172	LINESTRING (-122.38641 37.74906, -122.386314 37.748035)
2711	LINESTRING (-122.387054 37.75544, -122.386925 37.75416)
173	LINESTRING (-122.451096 37.72835, -122.45182 37.728348, -122.45232 37.7283)
679	LINESTRING (-122.451096 37.72835, -122.45182 37.728348, -122.45232 37.7283)
2021	LINESTRING (-122.40351 37.764717, -122.40363 37.76601)
2160	LINESTRING (-122.40363 37.76601, -122.40351 37.764717)
1774	LINESTRING (-122.47756 37.801132, -122.47746 37.801342, -122.4773 37.80164, -122.47713 37.801857, -122.47689 37.802048, -122.47671 37.802254, -122.47593 37.803417, -122.4758 37.80365)
1904	LINESTRING (-122.47756 37.801132, -122.47746 37.801342, -122.4773 37.80164, -122.47713 37.801857, -122.47689 37.802048, -122.47671 37.802254, -122.47593 37.803417, -122.4758 37.80365)
2676	LINESTRING (-122.420334 37.771767, -122.42052 37.77171, -122.4211 37.771675)
3424	LINESTRING (-122.422516 37.77159, -122.423065 37.771557)
2790	LINESTRING (-122.42174 37.771637, -122.422516 37.77159)
589	LINESTRING (-122.420334 37.771767, -122.42052 37.77171, -122.4211 37.771675)
3802	LINESTRING (-122.4211 37.771675, -122.42174 37.771637)
473	LINESTRING (-122.422516 37.77159, -122.423065 37.771557)
3357	LINESTRING (-122.42174 37.771637, -122.422516 37.77159)
5136	LINESTRING (-122.4211 37.771675, -122.42174 37.771637)
2192	LINESTRING (-122.45232 37.723076, -122.45237 37.727863, -122.45232 37.7283)
1451	LINESTRING (-122.45232 37.723076, -122.45237 37.727863, -122.45232 37.7283)
5446	LINESTRING (-122.465225 37.73968, -122.46535 37.739697, -122.46582 37.73948, -122.46589 37.739418, -122.46606 37.739323, -122.46614 37.73923)
952	LINESTRING (-122.44777 37.746433, -122.4479 37.746475, -122.44888 37.746227, -122.44971 37.74605, -122.45051 37.74595, -122.45069 37.745922, -122.450836 37.74582)
957	LINESTRING (-122.450836 37.74582, -122.45096 37.745865, -122.45155 37.74565, -122.451614 37.74553)
958	LINESTRING (-122.450836 37.74582, -122.45087 37.74571, -122.451454 37.745518, -122.451614 37.74553)
963	LINESTRING (-122.44483 37.74694, -122.44504 37.74701, -122.446175 37.746838, -122.44663 37.746754)
993	LINESTRING (-122.45747 37.741, -122.458 37.74076, -122.45819 37.74069)
4023	LINESTRING (-122.453354 37.744587, -122.45348 37.744514, -122.45389 37.744244, -122.45419 37.74398)
1014	LINESTRING (-122.4699 37.73615, -122.470985 37.735237, -122.47156 37.734703)
1298	LINESTRING (-122.45419 37.74398, -122.4545 37.743755)
1388	LINESTRING (-122.451614 37.74553, -122.45183 37.745457, -122.45231 37.74522)
1470	LINESTRING (-122.46756 37.73795, -122.4683 37.73741)
1644	LINESTRING (-122.45231 37.74522, -122.453354 37.744587)
3136	LINESTRING (-122.46614 37.73923, -122.46672 37.738743, -122.46756 37.73795)
3505	LINESTRING (-122.45819 37.74069, -122.45843 37.740623, -122.45889 37.740532)
3507	LINESTRING (-122.46403 37.739956, -122.46446 37.739883, -122.465225 37.73968)
2226	LINESTRING (-122.45889 37.740532, -122.460304 37.74037, -122.46105 37.740288)
4123	LINESTRING (-122.455795 37.742096, -122.455864 37.741993, -122.456085 37.741776, -122.45632 37.741627, -122.45747 37.741)
2340	LINESTRING (-122.46105 37.740288, -122.46197 37.74018, -122.4628 37.74008)
3127	LINESTRING (-122.4683 37.73741, -122.46879 37.73707, -122.46927 37.73667)
3130	LINESTRING (-122.46614 37.73923, -122.46672 37.738743, -122.46756 37.73795)
3665	LINESTRING (-122.45819 37.74069, -122.45843 37.740623, -122.45889 37.740532)
3774	LINESTRING (-122.46927 37.73667, -122.4699 37.73615)
3855	LINESTRING (-122.4545 37.743755, -122.45505 37.74325, -122.45526 37.743042)
4326	LINESTRING (-122.44334 37.750076, -122.44343 37.75001, -122.44354 37.74944, -122.44369 37.749172, -122.443794 37.749035, -122.44408 37.74868, -122.44425 37.748375, -122.44421 37.748024, -122.444145 37.747787, -122.44416 37.74755, -122.44428 37.747303, -122.44441 37.74717, -122.44461 37.747074, -122.444725 37.74704, -122.44483 37.74694)
5074	LINESTRING (-122.4628 37.74008, -122.46309 37.74005, -122.46363 37.74, -122.46403 37.739956)
4346	LINESTRING (-122.45889 37.740532, -122.460304 37.74037, -122.46105 37.740288)
4883	LINESTRING (-122.46927 37.73667, -122.4699 37.73615)
5001	LINESTRING (-122.45747 37.741, -122.458 37.74076, -122.45819 37.74069)
5024	LINESTRING (-122.46756 37.73795, -122.4683 37.73741)
2686	LINESTRING (-122.45526 37.743042, -122.455795 37.742096)
5080	LINESTRING (-122.46403 37.739956, -122.46446 37.739883, -122.465225 37.73968)
3627	LINESTRING (-122.453354 37.744587, -122.45348 37.744514, -122.45389 37.744244, -122.45419 37.74398)
3254	LINESTRING (-122.4683 37.73741, -122.46879 37.73707, -122.46927 37.73667)
3337	LINESTRING (-122.4545 37.743755, -122.45505 37.74325, -122.45526 37.743042)
4186	LINESTRING (-122.4628 37.74008, -122.46309 37.74005, -122.46363 37.74, -122.46403 37.739956)
3935	LINESTRING (-122.45419 37.74398, -122.4545 37.743755)
4240	LINESTRING (-122.451614 37.74553, -122.45183 37.745457, -122.45231 37.74522)
2999	LINESTRING (-122.4699 37.73615, -122.470985 37.735237, -122.47156 37.734703)
239	LINESTRING (-122.45231 37.74522, -122.453354 37.744587)
948	LINESTRING (-122.44777 37.746433, -122.44785 37.74634, -122.44885 37.7461, -122.449684 37.745945, -122.45047 37.745815, -122.45072 37.74575, -122.450836 37.74582)
3048	LINESTRING (-122.45526 37.743042, -122.455795 37.742096)
305	LINESTRING (-122.46105 37.740288, -122.46197 37.74018, -122.4628 37.74008)
613	LINESTRING (-122.455795 37.742096, -122.455864 37.741993, -122.456085 37.741776, -122.45632 37.741627, -122.45747 37.741)
943	LINESTRING (-122.44483 37.74694, -122.445015 37.7469, -122.44617 37.746742, -122.44691 37.746597, -122.44761 37.746414, -122.44777 37.746433)
2974	LINESTRING (-122.44334 37.750076, -122.44328 37.749992, -122.44342 37.749416, -122.44356 37.74914, -122.4437 37.748993, -122.44393 37.748688, -122.4441 37.748356, -122.44406 37.748024, -122.444 37.74778, -122.44401 37.747524, -122.44415 37.747242, -122.44431 37.747078, -122.44454 37.74697, -122.444695 37.746914, -122.44483 37.74694)
944	LINESTRING (-122.44663 37.746754, -122.44683 37.746716, -122.44765 37.746532, -122.44777 37.746433)
5445	LINESTRING (-122.465225 37.73968, -122.46531 37.739597, -122.465706 37.739418, -122.46578 37.739365, -122.465996 37.739235, -122.46614 37.73923)
4766	LINESTRING (-122.40767 37.76708, -122.4078 37.76835)
2846	LINESTRING (-122.407524 37.765778, -122.40767 37.76708)
4032	LINESTRING (-122.4078 37.76835, -122.40784 37.768948, -122.408 37.769238)
4993	LINESTRING (-122.407524 37.765778, -122.40767 37.76708)
498	LINESTRING (-122.406204 37.75172, -122.40617 37.75136)
2206	LINESTRING (-122.406204 37.75172, -122.40617 37.75136)
647	LINESTRING (-122.4078 37.76835, -122.40784 37.768948, -122.408 37.769238)
4680	LINESTRING (-122.40617 37.75136, -122.40609 37.751244, -122.406075 37.75107, -122.40604 37.75091, -122.40594 37.750725, -122.405304 37.74957, -122.40469 37.74902)
4933	LINESTRING (-122.40617 37.75136, -122.40609 37.751244, -122.406075 37.75107, -122.40604 37.75091, -122.40594 37.750725, -122.405304 37.74957, -122.40469 37.74902)
4927	LINESTRING (-122.40741 37.764484, -122.407524 37.765778)
4433	LINESTRING (-122.40767 37.76708, -122.4078 37.76835)
2311	LINESTRING (-122.40741 37.764484, -122.407524 37.765778)
2098	LINESTRING (-122.46205 37.71137, -122.462555 37.711365)
2849	LINESTRING (-122.462555 37.711365, -122.46302 37.71142)
3398	LINESTRING (-122.45899 37.711384, -122.46205 37.71137)
542	LINESTRING (-122.46205 37.71137, -122.462555 37.711365)
985	LINESTRING (-122.462555 37.711365, -122.46302 37.71142)
1261	LINESTRING (-122.45899 37.711384, -122.46205 37.71137)
261	LINESTRING (-122.45487 37.710472, -122.4558 37.71122)
2838	LINESTRING (-122.45487 37.710472, -122.4558 37.71122)
1619	LINESTRING (-122.48321 37.734383, -122.483765 37.734337)
1832	LINESTRING (-122.485916 37.73424, -122.488945 37.734108)
4086	LINESTRING (-122.482 37.734413, -122.48234 37.734425)
4659	LINESTRING (-122.483765 37.734337, -122.484085 37.73434)
2618	LINESTRING (-122.484085 37.73434, -122.48497 37.7343)
1498	LINESTRING (-122.47615 37.734608, -122.477066 37.73461)
5119	LINESTRING (-122.482 37.734413, -122.48234 37.734425)
1358	LINESTRING (-122.483765 37.734337, -122.484085 37.73434)
1670	LINESTRING (-122.47797 37.734566, -122.47945 37.734528)
3031	LINESTRING (-122.47945 37.734528, -122.48024 37.7345)
3684	LINESTRING (-122.485916 37.73424, -122.488945 37.734108)
1887	LINESTRING (-122.47945 37.734528, -122.48024 37.7345)
2568	LINESTRING (-122.48024 37.7345, -122.48113 37.73446)
3216	LINESTRING (-122.48024 37.7345, -122.48113 37.73446)
3042	LINESTRING (-122.484085 37.73434, -122.48497 37.7343)
3448	LINESTRING (-122.47509 37.73462, -122.47615 37.734608)
3563	LINESTRING (-122.48497 37.7343, -122.485916 37.73424)
452	LINESTRING (-122.48113 37.73446, -122.482 37.734413)
1900	LINESTRING (-122.477066 37.73461, -122.47797 37.734566)
434	LINESTRING (-122.48321 37.734383, -122.483765 37.734337)
422	LINESTRING (-122.48113 37.73446, -122.482 37.734413)
2989	LINESTRING (-122.48234 37.734425, -122.48321 37.734383)
4893	LINESTRING (-122.48497 37.7343, -122.485916 37.73424)
2121	LINESTRING (-122.48234 37.734425, -122.48321 37.734383)
4260	LINESTRING (-122.4658 37.74357, -122.46603 37.74355)
988	LINESTRING (-122.4658 37.74357, -122.46603 37.74355)
1324	LINESTRING (-122.47756 37.801132, -122.47781 37.80065, -122.47798 37.800373, -122.478035 37.800236, -122.478065 37.800003, -122.478035 37.799774, -122.47796 37.799572, -122.47778 37.7992)
4965	LINESTRING (-122.47756 37.801132, -122.47781 37.80065, -122.47798 37.800373, -122.478035 37.800236, -122.478065 37.800003, -122.478035 37.799774, -122.47796 37.799572, -122.47778 37.7992)
