# Supplementary material for: Estimating the Health Effects of Adding Bicycle and Pedestrian Paths at the Census Tract Level: Multiple Model Comparison
Source: JMIR Public Health Surveill. 2022 Aug 24;8(8):e37379. doi: 10.2196/37379 (PMC9453587; doi:10.2196/37379)
Supplement: Multimedia Appendix 3 [file publichealth_v8i8e37379_app3.zip › appendix_3/paths/san-francisco/2016/2016_paths.csv]

objectid	lat_lon
1365	LINESTRING (-122.390785 37.766796, -122.39074 37.76637)
4871	LINESTRING (-122.390785 37.766796, -122.39074 37.76637)
3943	LINESTRING (-122.41467 37.781754, -122.41549 37.78165)
418	LINESTRING (-122.41221 37.782066, -122.41385 37.781857)
3503	LINESTRING (-122.41549 37.78165, -122.41713 37.78144)
5029	LINESTRING (-122.41713 37.78144, -122.41879 37.78123)
209	LINESTRING (-122.41028 37.782227, -122.41068 37.78226, -122.41221 37.782066)
3304	LINESTRING (-122.41385 37.781857, -122.41467 37.781754)
3175	LINESTRING (-122.47784 37.732605, -122.47694 37.732647)
4051	LINESTRING (-122.47834 37.732582, -122.47784 37.732605)
4480	LINESTRING (-122.47834 37.732582, -122.47784 37.732605)
2433	LINESTRING (-122.48538 37.732273, -122.484505 37.73231)
2105	LINESTRING (-122.48626 37.732235, -122.48538 37.732273)
3122	LINESTRING (-122.488884 37.732117, -122.48802 37.732155)
2139	LINESTRING (-122.47784 37.732605, -122.47694 37.732647)
2144	LINESTRING (-122.481865 37.732426, -122.48098 37.732468)
4332	LINESTRING (-122.48973 37.73208, -122.488884 37.732117)
2732	LINESTRING (-122.48973 37.73208, -122.488884 37.732117)
609	LINESTRING (-122.48362 37.73235, -122.482735 37.732388)
439	LINESTRING (-122.48098 37.732468, -122.480095 37.732506)
3279	LINESTRING (-122.49058 37.732044, -122.491425 37.732006)
275	LINESTRING (-122.48362 37.73235, -122.482735 37.732388)
257	LINESTRING (-122.49058 37.732044, -122.48973 37.73208)
2942	LINESTRING (-122.48714 37.732193, -122.48626 37.732235)
215	LINESTRING (-122.482735 37.732388, -122.481865 37.732426)
1552	LINESTRING (-122.47922 37.732544, -122.47834 37.732582)
4984	LINESTRING (-122.484505 37.73231, -122.48362 37.73235)
3734	LINESTRING (-122.48626 37.732235, -122.48538 37.732273)
2883	LINESTRING (-122.488884 37.732117, -122.48802 37.732155)
3925	LINESTRING (-122.48538 37.732273, -122.484505 37.73231)
1440	LINESTRING (-122.48714 37.732193, -122.48626 37.732235)
3248	LINESTRING (-122.480095 37.732506, -122.47922 37.732544)
1819	LINESTRING (-122.49058 37.732044, -122.491425 37.732006)
4651	LINESTRING (-122.481865 37.732426, -122.48098 37.732468)
5203	LINESTRING (-122.47922 37.732544, -122.47834 37.732582)
4643	LINESTRING (-122.484505 37.73231, -122.48362 37.73235)
4176	LINESTRING (-122.482735 37.732388, -122.481865 37.732426)
2939	LINESTRING (-122.49058 37.732044, -122.48973 37.73208)
1651	LINESTRING (-122.48802 37.732155, -122.48714 37.732193)
4208	LINESTRING (-122.48098 37.732468, -122.480095 37.732506)
3811	LINESTRING (-122.480095 37.732506, -122.47922 37.732544)
4259	LINESTRING (-122.48802 37.732155, -122.48714 37.732193)
5193	LINESTRING (-122.47988 37.770493, -122.48001 37.770615, -122.480225 37.77089, -122.48043 37.77109, -122.48064 37.771248, -122.48086 37.77137, -122.48107 37.771458, -122.48145 37.77159, -122.4816 37.77168, -122.48177 37.771885)
1836	LINESTRING (-122.47988 37.770493, -122.48001 37.770615, -122.480225 37.77089, -122.48043 37.77109, -122.48064 37.771248, -122.48086 37.77137, -122.48107 37.771458, -122.48145 37.77159, -122.4816 37.77168, -122.48177 37.771885)
465	LINESTRING (-122.447525 37.752476, -122.44739 37.75226, -122.447266 37.752125, -122.44708 37.751926, -122.447014 37.75177, -122.44702 37.751656, -122.447075 37.7515, -122.44762 37.750904, -122.447754 37.750828, -122.447914 37.750793, -122.448715 37.750896)
2943	LINESTRING (-122.4472 37.75404, -122.44685 37.753757, -122.446724 37.753567, -122.4467 37.753384, -122.44676 37.753246, -122.447014 37.75302, -122.44721 37.752842, -122.44734 37.752716, -122.447525 37.752476)
1572	LINESTRING (-122.447525 37.752476, -122.44739 37.75226, -122.447266 37.752125, -122.44708 37.751926, -122.447014 37.75177, -122.44702 37.751656, -122.447075 37.7515, -122.44762 37.750904, -122.447754 37.750828, -122.447914 37.750793, -122.448715 37.750896)
415	LINESTRING (-122.4472 37.75404, -122.44685 37.753757, -122.446724 37.753567, -122.4467 37.753384, -122.44676 37.753246, -122.447014 37.75302, -122.44721 37.752842, -122.44734 37.752716, -122.447525 37.752476)
