# Supplementary material for: Estimating the Health Effects of Adding Bicycle and Pedestrian Paths at the Census Tract Level: Multiple Model Comparison
Source: JMIR Public Health Surveill. 2022 Aug 24;8(8):e37379. doi: 10.2196/37379 (PMC9453587; doi:10.2196/37379)
Supplement: Multimedia Appendix 3 [file publichealth_v8i8e37379_app3.zip › appendix_3/counts/norfolk/2013/2013_counts.xlsx]

## Sheet: 2012_counts
lat	lon	total_bike_count	total_pedestrian_count
36.8459	-76.2716	313	1461
36.8577	-76.2942	1328	0
36.8601	-76.2991	965	2554
36.8604	-76.2907	1784	0
36.8606	-76.2781	512	11
36.8609	-76.2902	998	0
36.8614	-76.3073	15429	52381
36.8702	-76.2878	497	6
36.8732	-76.3099	1896	1804
36.8748	-76.2967	306	0
36.8754	-76.2958	205	0
36.8764	-76.258	15	7
36.8765	-76.3053	1784	8661
36.8768	-76.2605	189	0
36.878	-76.2907	2381	18
36.9001	-76.3043	6371	15231
36.9344	-76.2107	713	2814
36.9347	-76.2117	298	5429
36.935	-76.2125	418	9
36.9638	-76.2682	347	0
36.9672	-76.2809	584	39613
