# Supplementary material for: Estimating the Health Effects of Adding Bicycle and Pedestrian Paths at the Census Tract Level: Multiple Model Comparison
Source: JMIR Public Health Surveill. 2022 Aug 24;8(8):e37379. doi: 10.2196/37379 (PMC9453587; doi:10.2196/37379)
Supplement: Multimedia Appendix 3 [file publichealth_v8i8e37379_app3.zip › appendix_3/counts/norfolk/2014/2014_counts.xlsx]

## Sheet: 2012_counts
lat	lon	total_bike_count	total_pedestrian_count
36.8459	-76.2716	522	1484
36.8577	-76.2942	1854	0
36.8601	-76.2991	1128	2917
36.8604	-76.2907	1821	0
36.8606	-76.2781	598	23
36.8609	-76.2902	1035	0
36.8614	-76.3073	16874	58138
36.8702	-76.2878	561	6
36.8732	-76.3099	1962	1611
36.8748	-76.2967	364	0
36.8754	-76.2958	259	0
36.8764	-76.258	159	18
36.8765	-76.3053	1811	8951
36.8768	-76.2605	297	0
36.878	-76.2907	3861	29
36.9001	-76.3043	6892	16731
36.9344	-76.2107	739	2992
36.9347	-76.2117	408	5629
36.935	-76.2125	516	4
36.9638	-76.2682	394	0
36.9672	-76.2809	596	40032
