# Supplementary material for: Estimating the Health Effects of Adding Bicycle and Pedestrian Paths at the Census Tract Level: Multiple Model Comparison
Source: JMIR Public Health Surveill. 2022 Aug 24;8(8):e37379. doi: 10.2196/37379 (PMC9453587; doi:10.2196/37379)
Supplement: Multimedia Appendix 3 [file publichealth_v8i8e37379_app3.zip › appendix_3/counts/norfolk/2015/2015_counts.xlsx]

## Sheet: 2012_counts
lat	lon	total_bike_count	total_pedestrian_count
36.8459	-76.2716	589	1482
36.8577	-76.2942	1809	0
36.8601	-76.2991	1214	2473
36.8604	-76.2907	1765	0
36.8606	-76.2781	623	29
36.8609	-76.2902	1048	0
36.8614	-76.3073	16992	59824
36.8702	-76.2878	603	4
36.8732	-76.3099	1983	1702
36.8748	-76.2967	313	0
36.8754	-76.2958	227	0
36.8764	-76.258	179	21
36.8765	-76.3053	1775	8427
36.8768	-76.2605	308	0
36.878	-76.2907	3604	47
36.9001	-76.3043	7031	14186
36.9344	-76.2107	783	3128
36.9347	-76.2117	486	5847
36.935	-76.2125	628	7
36.9638	-76.2682	426	0
36.9672	-76.2809	716	44091
