# Supplementary material for: Estimating the Health Effects of Adding Bicycle and Pedestrian Paths at the Census Tract Level: Multiple Model Comparison
Source: JMIR Public Health Surveill. 2022 Aug 24;8(8):e37379. doi: 10.2196/37379 (PMC9453587; doi:10.2196/37379)
Supplement: Multimedia Appendix 3 [file publichealth_v8i8e37379_app3.zip › appendix_3/counts/norfolk/2012/2012_counts.xlsx]

## Sheet: 2012_counts
lat	lon	total_bike_count	total_pedestrian_count
36.8459	-76.2716	282	1254
36.8577	-76.2942	1277	0
36.8601	-76.2991	935	4942
36.8604	-76.2907	1638	0
36.8606	-76.2781	412	0
36.8609	-76.2902	1011	0
36.8614	-76.3073	13574	49888
36.8702	-76.2878	664	0
36.8732	-76.3099	1466	1896
36.8748	-76.2967	167	0
36.8754	-76.2958	180	0
36.8764	-76.258	2	0
36.8765	-76.3053	1334	7945
36.8768	-76.2605	200	0
36.878	-76.2907	1358	0
36.9001	-76.3043	6120	12530
36.9344	-76.2107	636	2741
36.9347	-76.2117	227	5917
36.935	-76.2125	182	0
36.9638	-76.2682	603	0
36.9672	-76.2809	426	36679
