# Supplementary material for: Estimating the Health Effects of Adding Bicycle and Pedestrian Paths at the Census Tract Level: Multiple Model Comparison
Source: JMIR Public Health Surveill. 2022 Aug 24;8(8):e37379. doi: 10.2196/37379 (PMC9453587; doi:10.2196/37379)
Supplement: Multimedia Appendix 3 [file publichealth_v8i8e37379_app3.zip › appendix_3/counts/norfolk/2011/2011_counts.xlsx]

## Sheet: 2012_counts
lat	lon	total_bike_count	total_pedestrian_count
36.8459	-76.2716	275	1138
36.8577	-76.2942	1263	0
36.8601	-76.2991	916	2851
36.8604	-76.2907	1398	0
36.8606	-76.2781	424	0
36.8609	-76.2902	953	0
36.8614	-76.3073	13128	49952
36.8702	-76.2878	454	3
36.8732	-76.3099	1278	1506
36.8748	-76.2967	115	0
36.8754	-76.2958	164	0
36.8764	-76.258	5	1
36.8765	-76.3053	1142	7437
36.8768	-76.2605	145	0
36.878	-76.2907	1146	6
36.9001	-76.3043	5230	12510
36.9344	-76.2107	602	2082
36.9347	-76.2117	221	4511
36.935	-76.2125	118	0
36.9638	-76.2682	512	0
36.9672	-76.2809	398	33864
