# Supplementary material for: Estimating the Health Effects of Adding Bicycle and Pedestrian Paths at the Census Tract Level: Multiple Model Comparison
Source: JMIR Public Health Surveill. 2022 Aug 24;8(8):e37379. doi: 10.2196/37379 (PMC9453587; doi:10.2196/37379)
Supplement: Multimedia Appendix 3 [file publichealth_v8i8e37379_app3.zip › appendix_3/counts/san-francisco/2014/2014_counts.xlsx]

## Sheet: Sheet1
Lat_Lon	count
POINT (-122.41399 37.755714)	-1
POINT (-122.42099 37.755306)	-1
POINT (-122.41999 37.787754)	209
POINT (-122.45199 37.722954)	-1
POINT (-122.40599 37.732445)	-1
POINT (-122.42199 37.763294)	690
POINT (-122.41898 37.775597)	726
POINT (-122.41199 37.776226)	-1
POINT (-122.46699 37.782837)	-1
POINT (-122.441986 37.717884)	28
POINT (-122.47498 37.721024)	-1
POINT (-122.50699 37.735405)	39
POINT (-122.403984 37.790764)	-1
POINT (-122.39098 37.780617)	140
POINT (-122.41099 37.801167)	-1
POINT (-122.46399 37.760384)	47
POINT (-122.45399 37.770096)	-1
POINT (-122.41199 37.779976)	-1
POINT (-122.44099 37.772694)	-1
POINT (-122.43699 37.771255)	-1
POINT (-122.441986 37.805775)	490
POINT (-122.39999 37.792255)	-1
POINT (-122.42599 37.769627)	-1
POINT (-122.49099 37.734123)	-1
POINT (-122.40699 37.807384)	-1
POINT (-122.41099 37.769444)	-1
POINT (-122.41898 37.780266)	295
POINT (-122.457985 37.774284)	-1
POINT (-122.40599 37.754574)	73
POINT (-122.39098 37.792324)	-1
POINT (-122.403984 37.747387)	-1
POINT (-122.428986 37.769455)	-1
POINT (-122.49599 37.773895)	-1
POINT (-122.458984 37.786915)	175
POINT (-122.42299 37.772545)	-1
POINT (-122.37698 37.732735)	-1
POINT (-122.43599 37.774265)	95
POINT (-122.400986 37.789234)	-1
POINT (-122.40498 37.781506)	-1
POINT (-122.42399 37.805286)	-1
POINT (-122.428986 37.762875)	-1
POINT (-122.45199 37.745586)	29
POINT (-122.386986 37.750305)	-1
POINT (-122.41399 37.748264)	-1
POINT (-122.471985 37.780716)	-1
POINT (-122.41399 37.771873)	-1
POINT (-122.39699 37.775345)	306
POINT (-122.47699 37.765434)	-1
POINT (-122.49299 37.760963)	-1
POINT (-122.44698 37.803276)	-1
POINT (-122.40799 37.783997)	1187
POINT (-122.386986 37.748634)	16
POINT (-122.43499 37.762634)	-1
POINT (-122.43499 37.723885)	-1
POINT (-122.40799 37.765766)	-1
POINT (-122.39799 37.799175)	594
POINT (-122.43599 37.772415)	578
POINT (-122.42299 37.741005)	-1
POINT (-122.48199 37.752136)	-1
POINT (-122.403786 37.77007)	-1
POINT (-122.47999 37.770485)	270
POINT (-122.417984 37.752254)	-1
POINT (-122.403984 37.770035)	264
POINT (-122.42299 37.772003)	-1
POINT (-122.47498 37.734554)	-1
POINT (-122.40498 37.743046)	-1
POINT (-122.42499 37.770744)	-1
POINT (-122.42199 37.787525)	-1
POINT (-122.43499 37.784306)	-1
POINT (-122.41199 37.748295)	54
POINT (-122.39699 37.785557)	-1
POINT (-122.403984 37.764675)	-1
POINT (-122.47799 37.765957)	-1
POINT (-122.39098 37.766834)	-1
POINT (-122.400986 37.723606)	-1
POINT (-122.43699 37.802753)	-1
POINT (-122.39499 37.766537)	144
POINT (-122.42399 37.801315)	-1
POINT (-122.46399 37.766026)	-1
POINT (-122.45099 37.730656)	-1
POINT (-122.401985 37.723915)	-1
POINT (-122.42199 37.797825)	-1
POINT (-122.40699 37.797886)	94
POINT (-122.46599 37.773376)	-1
POINT (-122.417984 37.778477)	-1
POINT (-122.42199 37.795937)	-1
POINT (-122.39399 37.795315)	350
POINT (-122.445984 37.772976)	212
POINT (-122.415985 37.773113)	333
POINT (-122.46599 37.764034)	-1
POINT (-122.47799 37.818264)	-1
POINT (-122.42199 37.761703)	-1
POINT (-122.428986 37.772324)	-1
POINT (-122.41399 37.782795)	-1
POINT (-122.428986 37.767605)	-1
POINT (-122.483986 37.726994)	47
POINT (-122.40799 37.776764)	-1
POINT (-122.428986 37.773247)	-1
POINT (-122.44698 37.777664)	47
POINT (-122.42399 37.739857)	302
POINT (-122.43799 37.777786)	-1
POINT (-122.39399 37.789913)	-1
POINT (-122.45299 37.786396)	-1
POINT (-122.41999 37.765045)	-1
POINT (-122.415985 37.768536)	214
POINT (-122.39999 37.791344)	-1
POINT (-122.40699 37.790066)	97
POINT (-122.401985 37.798447)	-1
POINT (-122.387985 37.764385)	56
POINT (-122.429985 37.772114)	-1
POINT (-122.40999 37.774986)	-1
POINT (-122.457985 37.763504)	-1
POINT (-122.387985 37.781796)	319
POINT (-122.39399 37.787994)	-1
POINT (-122.50899 37.779854)	-1
POINT (-122.39499 37.765236)	-1
POINT (-122.484985 37.724155)	-1
POINT (-122.43399 37.713123)	-1
POINT (-122.47799 37.759785)	-1
