# Supplementary material for: Estimating the Health Effects of Adding Bicycle and Pedestrian Paths at the Census Tract Level: Multiple Model Comparison
Source: JMIR Public Health Surveill. 2022 Aug 24;8(8):e37379. doi: 10.2196/37379 (PMC9453587; doi:10.2196/37379)
Supplement: Multimedia Appendix 3 [file publichealth_v8i8e37379_app3.zip › appendix_3/counts/san-francisco/2012/San_Francisco_Bike_and_Pedestrian_Trip_Counts.csv]

OBJECTID	LOC_ID	Count	lat_lon
626	70	275	POINT (-122.41399 37.755714)
658	101	-1	POINT (-122.42099 37.755306)
439	11	432	POINT (-122.41999 37.787754)
645	89	64	POINT (-122.45199 37.722954)
672	115	-1	POINT (-122.40599 37.732445)
444	16	1285	POINT (-122.42199 37.763294)
567	1	-1	POINT (-122.41898 37.775597)
613	57	591	POINT (-122.41199 37.776226)
599	43	82	POINT (-122.46699 37.782837)
581	25	-1	POINT (-122.441986 37.717884)
594	38	61	POINT (-122.47498 37.721024)
582	26	35	POINT (-122.50699 37.735405)
609	53	-1	POINT (-122.403984 37.790764)
571	5	413	POINT (-122.39098 37.780617)
667	110	-1	POINT (-122.41099 37.801167)
577	21	-1	POINT (-122.46399 37.760384)
603	47	108	POINT (-122.45399 37.770096)
650	93	-1	POINT (-122.41199 37.779976)
614	58	176	POINT (-122.44099 37.772694)
635	79	72	POINT (-122.43699 37.771255)
586	30	613	POINT (-122.441986 37.805775)
663	106	-1	POINT (-122.39999 37.792255)
641	85	870	POINT (-122.42599 37.769627)
618	62	32	POINT (-122.49099 37.734123)
646	90	678	POINT (-122.40699 37.807384)
673	116	-1	POINT (-122.41099 37.769444)
440	12	680	POINT (-122.41898 37.780266)
631	75	157	POINT (-122.457985 37.774284)
445	17	155	POINT (-122.40599 37.754574)
617	61	808	POINT (-122.39098 37.792324)
674	117	-1	POINT (-122.403984 37.747387)
642	86	843	POINT (-122.428986 37.769455)
659	102	-1	POINT (-122.49599 37.773895)
585	29	150	POINT (-122.458984 37.786915)
595	39	1281	POINT (-122.42299 37.772545)
627	71	5	POINT (-122.37698 37.732735)
578	10	240	POINT (-122.43599 37.774265)
590	34	943	POINT (-122.400986 37.789234)
649	92	-1	POINT (-122.40498 37.781506)
622	66	265	POINT (-122.42399 37.805286)
654	97	-1	POINT (-122.428986 37.762875)
448	20	33	POINT (-122.45199 37.745586)
610	54	107	POINT (-122.386986 37.750305)
666	109	-1	POINT (-122.41399 37.748264)
634	78	4	POINT (-122.471985 37.780716)
653	96	-1	POINT (-122.41399 37.771873)
570	4	798	POINT (-122.39699 37.775345)
598	42	15	POINT (-122.47699 37.765434)
630	74	21	POINT (-122.49299 37.760963)
662	105	-1	POINT (-122.44698 37.803276)
441	13	1438	POINT (-122.40799 37.783997)
589	33	-1	POINT (-122.386986 37.748634)
591	35	40	POINT (-122.43499 37.762634)
602	46	46	POINT (-122.43499 37.723885)
621	65	166	POINT (-122.40799 37.765766)
574	8	663	POINT (-122.39799 37.799175)
579	23	1209	POINT (-122.43599 37.772415)
601	45	60	POINT (-122.42299 37.741005)
616	60	11	POINT (-122.48199 37.752136)
677	118	-1	POINT (-122.403786 37.77007)
584	28	402	POINT (-122.47999 37.770485)
628	72	116	POINT (-122.417984 37.752254)
569	3	631	POINT (-122.403984 37.770035)
611	55	911	POINT (-122.42299 37.772003)
606	50	11	POINT (-122.47498 37.734554)
643	87	52	POINT (-122.40498 37.743046)
670	113	-1	POINT (-122.42499 37.770744)
638	82	80	POINT (-122.42199 37.787525)
633	77	98	POINT (-122.43499 37.784306)
446	18	173	POINT (-122.41199 37.748295)
596	40	266	POINT (-122.39699 37.785557)
655	98	-1	POINT (-122.403984 37.764675)
660	103	-1	POINT (-122.47799 37.765957)
648	91	-1	POINT (-122.39098 37.766834)
623	67	21	POINT (-122.400986 37.723606)
665	108	-1	POINT (-122.43699 37.802753)
442	14	243	POINT (-122.39499 37.766537)
637	81	14	POINT (-122.42399 37.801315)
592	36	19	POINT (-122.46399 37.766026)
669	112	-1	POINT (-122.45099 37.730656)
605	49		POINT (-122.401985 37.723915)
620	64	-1	POINT (-122.42199 37.797825)
575	9	107	POINT (-122.40699 37.797886)
652	95	-1	POINT (-122.46599 37.773376)
607	51	491	POINT (-122.417984 37.778477)
624	68	245	POINT (-122.42199 37.795937)
573	7	717	POINT (-122.39399 37.795315)
588	32	-1	POINT (-122.445984 37.772976)
568	2	596	POINT (-122.415985 37.773113)
629	73	145	POINT (-122.46599 37.764034)
600	44	547	POINT (-122.47799 37.818264)
656	99	-1	POINT (-122.42199 37.761703)
644	88	44	POINT (-122.428986 37.772324)
661	104	-1	POINT (-122.41399 37.782795)
597	41	340	POINT (-122.428986 37.767605)
583	27	-1	POINT (-122.483986 37.726994)
612	56	462	POINT (-122.40799 37.776764)
671	114	-1	POINT (-122.428986 37.773247)
580	24	79	POINT (-122.44698 37.777664)
447	22	711	POINT (-122.42399 37.739857)
632	76	263	POINT (-122.43799 37.777786)
615	59	198	POINT (-122.39399 37.789913)
639	83	20	POINT (-122.45299 37.786396)
593	37	159	POINT (-122.41999 37.765045)
587	31	438	POINT (-122.415985 37.768536)
608	52	197	POINT (-122.39999 37.791344)
576	19	172	POINT (-122.40699 37.790066)
664	107	-1	POINT (-122.401985 37.798447)
443	15	-1	POINT (-122.387985 37.764385)
636	80	37	POINT (-122.429985 37.772114)
651	94	-1	POINT (-122.40999 37.774986)
604	48	20	POINT (-122.457985 37.763504)
572	6	666	POINT (-122.387985 37.781796)
625	69	104	POINT (-122.39399 37.787994)
619	63	44	POINT (-122.50899 37.779854)
647	91	-1	POINT (-122.39499 37.765236)
668	111	-1	POINT (-122.484985 37.724155)
640	84	19	POINT (-122.43399 37.713123)
657	100	-1	POINT (-122.47799 37.759785)
