# Supplementary material for: Estimating the Health Effects of Adding Bicycle and Pedestrian Paths at the Census Tract Level: Multiple Model Comparison
Source: JMIR Public Health Surveill. 2022 Aug 24;8(8):e37379. doi: 10.2196/37379 (PMC9453587; doi:10.2196/37379)
Supplement: Multimedia Appendix 4 [file publichealth_v8i8e37379_app4.zip]

Archive with 58 entries (45 files):
- appendix_4/
- __MACOSX/._appendix_4
- appendix_4/.DS_Store
- __MACOSX/appendix_4/._.DS_Store
- appendix_4/norfolk/
- __MACOSX/appendix_4/._norfolk
- appendix_4/README
- __MACOSX/appendix_4/._README
- appendix_4/san-francisco/
- __MACOSX/appendix_4/._san-francisco
- appendix_4/norfolk/2013/
- __MACOSX/appendix_4/norfolk/._2013
- appendix_4/norfolk/2014/
- __MACOSX/appendix_4/norfolk/._2014
- appendix_4/norfolk/2015/
- __MACOSX/appendix_4/norfolk/._2015
- appendix_4/norfolk/2012/
- __MACOSX/appendix_4/norfolk/._2012
- appendix_4/norfolk/.DS_Store
- __MACOSX/appendix_4/norfolk/._.DS_Store
- appendix_4/norfolk/2011/
- __MACOSX/appendix_4/norfolk/._2011
- appendix_4/san-francisco/2013/
- __MACOSX/appendix_4/san-francisco/._2013
- appendix_4/san-francisco/2014/
- __MACOSX/appendix_4/san-francisco/._2014
- appendix_4/san-francisco/2015/
- __MACOSX/appendix_4/san-francisco/._2015
- appendix_4/san-francisco/2012/
- __MACOSX/appendix_4/san-francisco/._2012
- appendix_4/san-francisco/.DS_Store
- __MACOSX/appendix_4/san-francisco/._.DS_Store
- appendix_4/san-francisco/2011/
- __MACOSX/appendix_4/san-francisco/._2011
- appendix_4/norfolk/2013/2013_strava_trips.csv
- __MACOSX/appendix_4/norfolk/2013/._2013_strava_trips.csv
- appendix_4/norfolk/2014/2014_strava_trips.csv
- __MACOSX/appendix_4/norfolk/2014/._2014_strava_trips.csv
- appendix_4/norfolk/2015/2015_strava_trips.csv
- __MACOSX/appendix_4/norfolk/2015/._2015_strava_trips.csv
- appendix_4/norfolk/2012/2012_strava_trips.csv
- __MACOSX/appendix_4/norfolk/2012/._2012_strava_trips.csv
- appendix_4/norfolk/2012/.DS_Store
- __MACOSX/appendix_4/norfolk/2012/._.DS_Store
- appendix_4/norfolk/2011/2011_strava_trips.csv
- __MACOSX/appendix_4/norfolk/2011/._2011_strava_trips.csv
- appendix_4/san-francisco/2013/2013_strava_trips.csv
- __MACOSX/appendix_4/san-francisco/2013/._2013_strava_trips.csv
- appendix_4/san-francisco/2014/2014_strava_trips.csv
- __MACOSX/appendix_4/san-francisco/2014/._2014_strava_trips.csv
- appendix_4/san-francisco/2015/2015_strava_trips.csv
- __MACOSX/appendix_4/san-francisco/2015/._2015_strava_trips.csv
- appendix_4/san-francisco/2012/2012_strava_trips.csv
- __MACOSX/appendix_4/san-francisco/2012/._2012_strava_trips.csv
- appendix_4/san-francisco/2012/.DS_Store
- __MACOSX/appendix_4/san-francisco/2012/._.DS_Store
- appendix_4/san-francisco/2011/2011_strava_trips.csv
- __MACOSX/appendix_4/san-francisco/2011/._2011_strava_trips.csv
