# Supplementary material for: Estimating the Health Effects of Adding Bicycle and Pedestrian Paths at the Census Tract Level: Multiple Model Comparison
Source: JMIR Public Health Surveill. 2022 Aug 24;8(8):e37379. doi: 10.2196/37379 (PMC9453587; doi:10.2196/37379)
Supplement: Multimedia Appendix 4 [file publichealth_v8i8e37379_app4.zip › appendix_4/README]

This directory contains the Strava metro edges data for Norfolk and San Francisco from 2011-2015. The edges form routes that bicyclists or pedestrians traveled on during their trip. 

The 2011-2015 Strava metro edges data is used to fit and confirm the factor model presented in the paper.

The 2016 Strava metro edges data data is used as input data for the approaches presented in the Evaluation Section of the paper as input.
