# Supplementary material for: Estimating the Health Effects of Adding Bicycle and Pedestrian Paths at the Census Tract Level: Multiple Model Comparison
Source: JMIR Public Health Surveill. 2022 Aug 24;8(8):e37379. doi: 10.2196/37379 (PMC9453587; doi:10.2196/37379)
Supplement: Multimedia Appendix 4 [file publichealth_v8i8e37379_app4.zip › appendix_4/norfolk/2013/2013_strava_trips.csv]

edge	day	athlete_count	rev_athlete_count	activity_count	rev_activity_count	total_activity_count	activity_time	rev_activity_time	commute_count
56482	363	1	0	1	0	1	58.62550347	NA	1
103454	358	1	0	1	0	1	2.782305986	NA	0
96129	297	0	1	0	1	1	NA	19.78440453	0
19414	285	1	0	1	0	1	20.97911056	NA	0
57862	284	0	1	0	1	1	NA	17.40805839	0
2412	281	0	1	0	1	1	NA	12.6741042	0
40602	308	1	0	1	0	1	17.03976557	NA	1
44959	347	1	0	1	0	1	9.414062089	NA	0
98817	337	1	0	1	0	1	3.296107049	NA	1
1860	346	0	2	0	2	2	NA	21.97300063	0
21595	342	1	0	1	0	1	23.9649752	NA	0
39118	356	1	0	1	0	1	16.78726558	NA	1
98111	339	1	0	1	0	1	31.53830639	NA	0
94614	321	0	1	0	1	1	NA	46.08537144	0
65189	364	1	0	1	0	1	15.55509969	NA	0
95908	286	0	1	0	1	1	NA	35.79834834	1
33508	280	1	0	1	0	1	19.08154997	NA	0
28603	314	0	1	0	1	1	NA	35.55269657	0
31303	344	1	0	1	0	1	2.540890822	NA	0
66857	363	0	1	0	1	1	NA	37.3134565	0
40438	350	1	0	1	0	1	15.59398821	NA	0
65198	340	1	0	1	0	1	16.50910521	NA	0
13502	305	1	0	1	0	1	19.4938899	NA	0
47721	298	1	0	1	0	1	25.4239542	NA	1
11878	282	1	0	1	0	1	12.59504203	NA	0
105478	285	0	1	0	1	1	NA	32.50035448	1
70385	288	0	1	0	1	1	NA	2.679221162	0
57503	343	1	0	1	0	1	26.28024872	NA	1
2027	358	4	0	4	0	4	7.532275813	NA	1
66204	335	1	0	1	0	1	7.66878083	NA	0
89282	315	0	5	0	5	5	NA	42.97485695	1
101863	324	1	0	1	0	1	10.25863032	NA	0
80129	344	1	0	1	0	1	77.80308175	NA	0
18579	337	0	1	0	1	1	NA	125.2121009	0
20100	354	0	1	0	1	1	NA	15.82859357	0
2718	317	0	1	0	1	1	NA	28.69800943	0
94261	302	1	0	1	0	1	74.24221067	NA	0
38601	288	1	0	1	0	1	60.08848956	NA	0
97788	337	0	1	0	1	1	NA	8.40232585	0
57906	296	1	0	1	0	1	3.843710275	NA	0
43810	329	1	0	1	0	1	5.493310537	NA	0
12534	329	1	0	1	0	1	113.6924517	NA	0
67197	311	1	0	1	0	1	15.66916555	NA	0
44307	316	1	0	1	0	1	12.51370059	NA	0
107713	353	1	0	1	0	1	224.3480283	NA	0
92613	363	1	0	1	0	1	27.95315599	NA	0
6117	322	1	0	1	0	1	55.81899267	NA	0
41717	329	1	0	1	0	1	7.070300632	NA	0
68897	302	1	0	1	0	1	12.00206836	NA	1
96209	306	0	1	0	1	1	NA	1.484828613	1
10827	282	1	0	1	0	1	12.89451036	NA	0
15479	324	1	0	1	0	1	6.441685634	NA	0
102720	298	1	0	1	0	1	34.55086094	NA	0
41219	288	1	0	1	0	1	9.872107964	NA	0
102604	329	1	0	1	0	1	35.066103150000004	NA	0
13862	301	1	0	1	0	1	80.44487025	NA	0
64218	350	1	0	1	0	1	25.29524455	NA	0
65992	290	0	1	0	1	1	NA	110.4879393	0
11271	342	0	1	0	1	1	NA	3.584368513	0
1662	359	1	0	1	0	1	3.925770249	NA	0
103514	361	1	0	1	0	1	4.129606485	NA	0
82245	302	1	0	1	0	1	0.699857255	NA	0
92600	331	0	1	0	1	1	NA	52.48254124	0
102586	288	1	0	1	0	1	55.75273777	NA	0
69704	335	1	0	1	0	1	17.09207525	NA	0
73203	283	0	1	0	1	1	NA	21.7692695	0
63799	361	0	1	0	1	1	NA	36.99798873	0
42093	288	1	0	1	0	1	7.605669236	NA	0
99277	363	0	1	0	1	1	NA	12.8869084	0
107358	311	1	0	1	0	1	46.85604937	NA	0
78967	295	0	1	0	1	1	NA	2.54456941	1
9854	302	2	0	2	0	2	12.33878026	NA	0
102794	289	1	0	1	0	1	115.7539876	NA	0
101863	280	0	1	0	1	1	NA	12.78944544	1
42508	293	0	1	0	1	1	NA	12.87255723	0
90248	346	0	1	0	1	1	NA	21.02929048	0
34072	290	1	0	1	0	1	20.04194425	NA	1
70234	293	0	1	0	1	1	NA	6.781427101	0
2517	337	0	1	0	1	1	NA	52.70279444	1
87869	294	0	1	0	1	1	NA	12.17197948	0
51359	341	0	1	0	1	1	NA	28.70045366	1
76089	349	0	1	0	1	1	NA	6.053912933	0
82297	298	0	1	0	1	1	NA	36.37766031	0
34513	310	6	0	6	0	6	15.8468297	NA	1
68703	344	0	1	0	1	1	NA	21.06283001	1
94088	361	0	1	0	1	1	NA	109.9419812	0
101733	279	0	1	0	1	1	NA	221.3086235	0
89141	348	1	0	1	0	1	21.3929456	NA	0
41171	317	1	0	1	0	1	29.36044061	NA	1
83909	316	1	0	1	0	1	13.34560792	NA	0
91733	298	0	1	0	1	1	NA	22.54601571	0
18854	350	0	1	0	1	1	NA	7.193887839	0
102795	325	1	0	1	0	1	33.58110126	NA	0
40234	336	1	0	1	0	1	8.713715417	NA	0
98749	305	0	1	0	1	1	NA	24.16382956	0
1527	283	1	0	1	0	1	143.02508	NA	0
19293	363	1	0	1	0	1	19.11569619	NA	0
31185	280	1	0	1	0	1	31.97463879	NA	0
1915	363	0	1	0	1	1	NA	9.569409711	0
40811	307	1	0	1	0	1	14.90871696	NA	0
34672	311	0	1	0	1	1	NA	15.36460366	0
961	315	1	0	1	0	1	57.97511012	NA	0
86250	319	0	1	0	1	1	NA	12.98533785	0
41059	283	1	0	1	0	1	7.607818928	NA	0
78517	319	0	1	0	1	1	NA	37.0918127	0
69193	293	1	0	1	0	1	15.38096309	NA	0
44413	352	1	0	1	0	1	12.55776056	NA	1
64196	297	5	0	5	0	5	20.72116332	NA	0
34576	359	0	1	0	1	1	NA	11.01453097	0
8463	337	1	0	1	0	1	21.88710668	NA	0
85538	317	0	1	0	1	1	NA	18.57740581	1
96914	318	1	0	1	0	1	57.75315137	NA	1
58828	363	1	0	1	0	1	12.84717349	NA	1
46560	352	1	0	1	0	1	15.75232357	NA	1
46762	360	1	0	1	0	1	20.87369478	NA	0
21824	304	0	1	0	1	1	NA	3.9594516	0
39296	302	1	0	1	0	1	18.25598411	NA	0
107745	325	0	1	0	1	1	NA	144.5991191	0
77105	350	0	1	0	1	1	NA	17.64376561	1
76463	309	1	0	1	0	1	10.36658148	NA	0
7659	304	0	1	0	1	1	NA	39.80601839	0
69815	303	0	1	0	1	1	NA	3.321090911	1
25195	315	1	0	1	0	1	396.561052	NA	0
61188	290	2	0	2	0	2	10.85884944	NA	1
2343	330	0	1	0	1	1	NA	147.3473417	0
1937	312	1	0	1	0	1	36.02010939	NA	0
71694	316	0	1	0	1	1	NA	31.81340932	0
1550	354	1	0	1	0	1	16.66392974	NA	0
66703	365	1	0	1	0	1	15.78194701	NA	0
21635	303	1	0	1	0	1	11.28649133	NA	0
3800	297	1	0	1	0	1	3.081837167	NA	1
39778	324	0	1	0	1	1	NA	6.099410562	0
87115	285	1	0	1	0	1	8.314898754	NA	0
41485	318	1	0	1	0	1	7.809661435	NA	1
66388	305	1	0	1	0	1	8.612897596	NA	0
89527	280	0	3	0	3	3	NA	3.482745947	3
88681	361	0	1	0	1	1	NA	44.3994988	0
66215	308	1	0	1	0	1	34.70158808	NA	0
105583	345	1	0	1	0	1	49.8316101	NA	0
95715	318	0	1	0	1	1	NA	52.31170178	1
40164	355	1	0	1	0	1	1.485079668	NA	0
34069	363	0	2	0	2	2	NA	10.83219388	0
46963	335	1	0	1	0	1	10.42969595	NA	0
58505	280	1	0	1	0	1	71.31367912	NA	0
67862	318	0	1	0	1	1	NA	118.8085856	0
75255	332	1	0	1	0	1	12.51096518	NA	0
69800	325	1	0	1	0	1	13.90037128	NA	0
1807	308	0	1	0	1	1	NA	32.13456415	0
66164	360	0	1	0	1	1	NA	50.12223835	0
97695	291	0	2	0	2	2	NA	42.36300918	2
95448	323	0	1	0	1	1	NA	13.1190254	1
18614	324	1	0	1	0	1	400.7317505	NA	0
40944	350	1	0	1	0	1	25.0145545	NA	0
41458	308	0	1	0	1	1	NA	6.158884384	1
70105	328	0	1	0	1	1	NA	10.756405730000001	0
93637	338	1	0	1	0	1	21.20813122	NA	0
7267	336	2	0	2	0	2	38.06285598	NA	0
83366	328	1	0	1	0	1	10.20382505	NA	1
4344	282	1	0	1	0	1	11.89330132	NA	1
38883	327	1	1	1	1	2	1.20792007	1.20792007	0
31446	288	0	1	0	1	1	NA	87.18460856	0
13725	302	1	0	1	0	1	5.032141657	NA	0
2285	281	0	1	0	1	1	NA	16.84359603	0
2850	334	1	0	1	0	1	59.84347341	NA	1
44283	323	1	0	1	0	1	14.58533485	NA	0
97721	327	1	0	1	0	1	18.06523062	NA	0
90080	302	0	1	0	1	1	NA	50.48677629	1
473	313	1	0	1	0	1	17.88480365	NA	1
64781	345	1	0	1	0	1	9.587052046	NA	1
70402	287	1	1	1	1	2	6.737748319	6.717771401	0
76196	302	1	0	1	0	1	1.6046480890000001	NA	0
98345	342	0	1	0	1	1	NA	4.410088248	0
97299	319	1	0	1	0	1	3.06086225	NA	0
2285	288	0	1	0	1	1	NA	19.83225092	0
6027	298	0	1	0	1	1	NA	27.96887563	0
75158	281	1	1	1	1	2	2.944618174	2.944618174	0
66480	280	1	0	1	0	1	45.11177363	NA	0
33671	360	1	0	1	0	1	18.00090528	NA	0
97947	280	1	0	1	0	1	12.70820881	NA	1
45941	295	1	0	1	0	1	4.673365759	NA	0
72080	347	0	1	0	1	1	NA	2.136596717	0
62913	320	0	1	0	1	1	NA	1.317955239	0
97084	287	0	7	0	7	7	NA	18.46995492	3
70135	284	0	1	0	1	1	NA	5.793513345	0
87168	355	0	1	0	1	1	NA	17.47508779	0
71846	360	0	1	0	1	1	NA	15.78310886	1
94797	347	2	0	2	0	2	12.00972309	NA	0
103875	361	1	0	1	0	1	15.24633956	NA	0
102993	321	1	0	1	0	1	32.12008814	NA	0
1611	316	0	1	0	1	1	NA	69.97059979	0
37245	304	1	0	1	0	1	41.21319946	NA	0
31056	283	0	1	0	1	1	NA	2.849238093	0
41714	334	0	1	0	1	1	NA	1.225098279	1
93635	360	1	0	1	0	1	86.9120481	NA	0
105386	288	1	0	1	0	1	28.17930856	NA	1
48544	308	1	0	1	0	1	12.5943325	NA	1
37610	281	2	1	2	1	3	16.69631664	17.56548185	0
72156	358	1	0	1	0	1	11.67646303	NA	0
71695	354	1	0	1	0	1	18.02752703	NA	0
87410	279	2	0	2	0	2	8.851114667	NA	0
63530	340	1	0	1	0	1	56.66336684	NA	0
70230	294	1	0	1	0	1	26.99127049	NA	0
41284	327	1	0	1	0	1	21.94142164	NA	1
93729	300	1	0	1	0	1	15.27063068	NA	0
33250	307	1	0	1	0	1	37.37580867	NA	1
40255	361	1	0	1	0	1	10.67277917	NA	0
45855	354	1	0	1	0	1	4.23392123	NA	0
15697	315	0	1	0	1	1	NA	45.79738245	0
106633	311	0	1	0	1	1	NA	2.009926108	0
16210	324	1	0	1	0	1	15.74119916	NA	0
105189	316	0	1	0	1	1	NA	161.9546172	0
107266	347	3	0	3	0	3	47.64248013	NA	0
87043	296	1	0	1	0	1	16.77663768	NA	0
62581	345	1	0	1	0	1	206.9913042	NA	0
961	284	1	0	1	0	1	59.74648658	NA	0
42846	322	1	0	1	0	1	9.523048748	NA	0
17208	340	0	1	0	1	1	NA	33.24267825	0
97081	317	1	0	1	0	1	14.37964594	NA	1
90498	312	1	0	1	0	1	18.60691533	NA	0
32150	340	0	1	0	1	1	NA	82.27173792	0
86979	347	2	0	2	0	2	62.24523476	NA	2
41260	360	2	0	2	0	2	38.16277595	NA	0
75881	345	0	1	0	1	1	NA	10.74723558	1
2745	312	1	0	1	0	1	32.57503474	NA	0
106212	340	0	1	0	1	1	NA	18.87759872	0
79505	358	0	1	0	1	1	NA	9.586098597	0
44574	351	1	0	1	0	1	14.1402449	NA	1
41698	294	1	0	1	0	1	7.098004375	NA	0
68215	319	1	0	1	0	1	19.27568434	NA	0
60171	363	1	0	1	0	1	11.81972402	NA	0
66113	315	1	0	1	0	1	71.69525447	NA	0
97563	284	2	0	2	0	2	27.85178583	NA	0
70243	288	2	0	2	0	2	34.7213957	NA	0
93355	279	1	0	1	0	1	27.76916497	NA	0
94674	290	1	0	1	0	1	35.36227193	NA	0
104928	285	1	0	1	0	1	17.63279454	NA	0
106314	342	0	1	0	1	1	NA	16.29923226	0
10938	320	1	0	1	0	1	8.670373677	NA	0
22615	318	1	0	1	0	1	6.217463376	NA	0
71183	312	1	0	1	0	1	13.54273711	NA	0
52747	318	2	0	2	0	2	47.1384234	NA	0
68950	285	1	0	1	0	1	27.23194511	NA	0
36712	347	0	1	0	1	1	NA	12.23478591	0
63110	286	1	0	1	0	1	19.0809373	NA	0
30154	349	0	1	0	1	1	NA	34.81172431	0
77247	319	0	1	0	1	1	NA	158.9306009	0
65295	335	1	0	1	0	1	8.400204603	NA	0
86614	302	0	1	0	1	1	NA	23.30310436	0
23813	361	0	1	0	1	1	NA	1.637938077	0
46155	319	1	0	1	0	1	12.69407639	NA	0
69092	331	0	1	0	1	1	NA	12.72249667	0
98971	284	0	1	0	1	1	NA	12.14317859	0
962	347	1	0	1	0	1	10.77158436	NA	0
96452	284	1	0	1	0	1	18.60126428	NA	0
8968	317	1	1	1	1	2	2.571319854	2.571319854	0
41102	328	0	1	0	1	1	NA	12.30550934	1
76038	352	0	1	0	1	1	NA	18.24004109	1
68947	304	1	0	1	0	1	29.92515268	NA	1
71706	361	1	0	1	0	1	14.98371512	NA	0
100436	284	0	1	0	1	1	NA	10.58834228	0
37509	295	0	1	0	1	1	NA	11.19571304	0
14430	325	0	1	0	1	1	NA	32.62848468	0
70503	318	1	3	1	3	4	11.95962308	8.886439844	0
40411	351	0	1	0	1	1	NA	21.74421932	0
66388	362	0	1	0	1	1	NA	11.77351582	0
55305	284	1	0	1	0	1	6.532975005	NA	0
87087	337	1	0	1	0	1	20.57438714	NA	0
61840	315	1	0	1	0	1	34.25729848	NA	0
2492	319	0	2	0	2	2	NA	133.1402221	0
54627	286	0	1	0	1	1	NA	33.01894246	0
107868	276	1	0	1	0	1	494.1564903	NA	1
97445	291	1	0	1	0	1	34.73211234	NA	0
39261	283	1	0	1	0	1	23.66164909	NA	1
87793	349	0	1	0	1	1	NA	22.11572934	0
18364	282	1	0	1	0	1	0.744549802	NA	0
98642	317	0	1	0	1	1	NA	9.698733762	0
40764	314	1	0	1	0	1	9.591504146	NA	0
19514	298	1	0	1	0	1	51.33086332	NA	1
44221	309	1	0	1	0	1	5.227307068	NA	0
67944	301	1	0	1	0	1	17.40024531	NA	0
107508	347	1	0	1	0	1	119.8170966	NA	0
83975	286	0	1	0	1	1	NA	5.263264499	1
88256	329	0	1	0	1	1	NA	14.56815103	0
52499	337	1	0	1	0	1	17.64530956	NA	0
86923	350	0	1	0	1	1	NA	7.025263208	0
41251	351	1	0	1	0	1	1.056429923	NA	1
88162	343	0	1	0	1	1	NA	4.168400163	0
106036	335	0	1	0	1	1	NA	44.35299352	0
68499	360	0	1	0	1	1	NA	25.20527327	0
39444	324	1	0	1	0	1	19.30281836	NA	1
59498	285	1	0	1	0	1	42.54881165	NA	1
67888	347	0	1	0	1	1	NA	22.84165148	0
67619	296	0	1	0	1	1	NA	14.09353852	0
42709	344	1	0	1	0	1	1.37470114	NA	1
5076	276	1	0	1	0	1	20.93393056	NA	0
43497	347	0	1	0	1	1	NA	50.57285575	0
88439	322	0	1	0	1	1	NA	20.1615591	0
106734	285	0	1	0	1	1	NA	45.02744671	0
1582	316	1	0	1	0	1	158.900019	NA	0
98264	329	0	1	0	1	1	NA	12.77097146	1
57675	279	0	1	0	1	1	NA	27.04380106	0
42704	325	0	1	0	1	1	NA	10.19782986	1
68875	331	1	0	1	0	1	85.04247526	NA	0
38911	329	1	0	1	0	1	7.772399612	NA	1
7221	304	1	0	1	0	1	15.46507002	NA	0
64989	315	1	0	1	0	1	19.47057604	NA	0
99861	361	0	1	0	1	1	NA	1.830929076	0
2059	312	1	0	1	0	1	77.04997267	NA	0
18229	316	0	1	0	1	1	NA	21.38955247	0
99085	309	2	0	2	0	2	30.80590181	NA	0
54245	318	0	1	0	1	1	NA	152.367866	1
101476	344	0	1	0	1	1	NA	12.88000023	0
66891	283	2	0	2	0	2	75.50092077	NA	0
65888	338	1	0	1	0	1	12.74512784	NA	0
99698	288	0	1	0	1	1	NA	15.1703807	0
94342	343	0	1	0	1	1	NA	43.67256881	0
76466	280	0	1	0	1	1	NA	32.38124029	0
20683	294	0	1	0	1	1	NA	10.66489461	0
6197	350	1	0	1	0	1	22.05538348	NA	0
2046	356	0	1	0	1	1	NA	151.2566232	0
5448	354	2	0	2	0	2	136.4876306	NA	0
68874	345	0	1	0	1	1	NA	7.681100528	0
50254	298	1	0	1	0	1	14.19115759	NA	0
102605	311	1	0	1	0	1	66.18012257	NA	0
4654	364	0	1	0	1	1	NA	38.28149686	1
100979	361	1	0	1	0	1	32.87002619	NA	0
58025	324	1	0	1	0	1	48.9617736	NA	0
102544	353	0	1	0	1	1	NA	8.78765664	0
98486	288	1	0	1	0	1	12.70426955	NA	0
37681	346	0	1	0	1	1	NA	28.15993577	0
107703	354	1	0	1	0	1	20.82291279	NA	0
68495	345	1	0	1	0	1	19.54946064	NA	0
95945	345	0	1	0	1	1	NA	2.879495512	1
64218	346	1	0	1	0	1	18.2571748	NA	0
71059	347	0	1	0	1	1	NA	29.43587184	0
80001	345	1	0	1	0	1	18.52993022	NA	0
41757	288	0	1	0	1	1	NA	16.90899615	1
41634	293	1	0	1	0	1	13.01151048	NA	0
69172	363	1	0	1	0	1	26.47823289	NA	0
51361	309	1	0	1	0	1	8.226225658	NA	0
32048	357	0	1	0	1	1	NA	19.31311029	0
5025	312	1	0	1	0	1	38.21745699	NA	0
42784	348	1	0	1	0	1	1.78734293	NA	1
93870	325	1	0	1	0	1	15.27283558	NA	1
2683	296	0	1	0	1	1	NA	3.378522154	0
67575	353	0	1	0	1	1	NA	28.47944485	0
68390	307	0	1	0	1	1	NA	52.84149634	0
53837	346	1	0	1	0	1	57.041825	NA	0
85063	308	0	1	0	1	1	NA	15.8384202	1
75747	360	1	0	1	0	1	17.75921247	NA	0
75500	302	0	1	0	1	1	NA	13.04639918	0
11017	282	0	1	0	1	1	NA	16.82226005	0
96704	328	1	0	1	0	1	6.568556223	NA	0
71211	356	1	0	1	0	1	27.46569785	NA	0
83353	288	0	1	0	1	1	NA	14.5216602	0
97718	337	1	0	1	0	1	17.1602086	NA	0
43949	325	0	1	0	1	1	NA	8.097002379	0
86793	305	1	0	1	0	1	62.03254864	NA	0
3034	293	1	0	1	0	1	25.13985215	NA	0
3784	296	1	0	1	0	1	6.367696731	NA	0
106597	365	0	1	0	1	1	NA	57.95318766	0
107320	310	0	1	0	1	1	NA	93.98372773	0
48760	335	1	0	1	0	1	9.497275657	NA	0
107503	337	0	1	0	1	1	NA	110.9743322	0
97547	287	0	7	0	7	7	NA	3.483719734	1
61919	289	0	1	0	1	1	NA	91.35509187	0
94479	350	1	0	1	0	1	10.07478018	NA	0
84035	285	1	0	1	0	1	36.42157633	NA	0
68898	276	0	1	0	1	1	NA	12.08975155	0
61754	296	1	0	1	0	1	11.11816306	NA	1
4175	361	0	1	0	1	1	NA	55.66052289	1
40604	359	0	1	0	1	1	NA	14.25668483	0
86313	275	1	0	1	0	1	2.948176977	NA	1
106944	312	0	1	0	1	1	NA	129.6988993	0
29306	311	1	0	1	0	1	21.74920106	NA	0
1994	354	1	0	1	0	1	102.302994	NA	0
84411	359	1	0	1	0	1	16.81739728	NA	0
106220	346	11	0	11	0	11	24.47661158	NA	3
21794	315	1	0	1	0	1	57.97355998	NA	0
40944	291	0	1	0	1	1	NA	76.21592227	1
7000	285	1	0	1	0	1	6.790370308	NA	1
102188	287	0	1	0	1	1	NA	8.678541129	0
103802	346	1	0	1	0	1	23.69605257	NA	1
69073	302	0	1	0	1	1	NA	4.943638172	0
80571	324	0	1	0	1	1	NA	13.06732241	1
67387	290	0	1	0	1	1	NA	2.119170505	0
69173	311	1	0	1	0	1	86.32576638	NA	0
107314	338	1	0	1	0	1	74.97784127	NA	0
49709	308	0	1	0	1	1	NA	25.75109367	1
63966	337	1	0	1	0	1	16.71106237	NA	1
44954	363	1	0	1	0	1	14.92960341	NA	0
70488	297	1	0	1	0	1	23.28166211	NA	0
5727	324	1	0	1	0	1	13.10528974	NA	1
2388	296	1	0	1	0	1	2.053997145	NA	1
95421	342	0	1	0	1	1	NA	80.32783065	0
8560	354	1	0	1	0	1	38.65749536	NA	0
78864	359	1	0	1	0	1	7.736960752	NA	0
93683	362	0	1	0	1	1	NA	21.29912308	0
104060	298	0	1	0	1	1	NA	12.89472977	0
70226	321	1	0	1	0	1	38.49065287	NA	0
17133	335	0	1	0	1	1	NA	6.731448914	0
98022	353	1	0	1	0	1	7.758675493	NA	0
59886	363	1	0	1	0	1	13.41732307	NA	0
67734	345	0	1	0	1	1	NA	50.8132025	0
10762	288	0	1	0	1	1	NA	90.31159495	0
42868	347	0	1	0	1	1	NA	13.2004566	0
94902	304	0	1	0	1	1	NA	9.336877226	0
2452	363	1	0	1	0	1	10.40977702	NA	0
88483	304	1	0	1	0	1	20.92268835	NA	0
67839	358	1	0	1	0	1	21.12497552	NA	0
99378	302	1	0	1	0	1	25.75144255	NA	0
71173	343	1	0	1	0	1	34.42934677	NA	0
65890	315	1	0	1	0	1	8.785698856	NA	0
2466	360	1	0	1	0	1	57.70766147	NA	0
6744	302	1	0	1	0	1	13.24678271	NA	0
67924	297	1	0	1	0	1	68.58294064	NA	1
41798	349	1	0	1	0	1	4.818446078	NA	0
3164	289	0	1	0	1	1	NA	37.14401738	1
73109	288	1	0	1	0	1	11.60593778	NA	0
5846	363	1	0	1	0	1	5.973842958	NA	0
98061	295	1	0	1	0	1	11.75393165	NA	0
41986	302	1	0	1	0	1	29.65817567	NA	0
12198	288	0	1	0	1	1	NA	12.91937956	0
28619	297	0	1	0	1	1	NA	56.12337301	0
38256	334	1	0	1	0	1	84.11340933	NA	1
97952	297	1	0	1	0	1	7.106011118	NA	0
67486	293	1	0	1	0	1	221.4393687	NA	1
70704	286	0	1	0	1	1	NA	16.02423761	0
94274	279	0	1	0	1	1	NA	311.9459433	0
86395	314	0	1	0	1	1	NA	21.60423742	0
39976	340	0	1	0	1	1	NA	5.233840296	0
11188	316	1	0	1	0	1	18.21242041	NA	0
69633	360	0	2	0	2	2	NA	46.57500478	0
952	339	1	0	1	0	1	161.1358889	NA	0
41830	310	1	0	1	0	1	10.36878722	NA	0
28832	297	0	1	0	1	1	NA	69.97855404	0
2343	363	1	0	1	0	1	140.6349697	NA	0
70402	294	1	1	1	1	2	6.796388173	8.265363585	0
77772	321	0	1	0	1	1	NA	12.4048907	0
10682	347	1	0	1	0	1	2.789280626	NA	0
92726	278	1	0	1	0	1	12.534814	NA	0
68894	340	0	1	0	1	1	NA	13.45414113	0
97134	353	1	0	1	0	1	11.56165774	NA	0
40357	354	0	1	0	1	1	NA	53.09027048	0
106716	313	1	0	1	0	1	52.53296933	NA	0
1704	282	1	0	1	0	1	12.07358984	NA	0
87925	315	1	0	1	0	1	11.54563477	NA	1
76650	322	0	1	0	1	1	NA	3.782859976	0
86382	284	0	1	0	1	1	NA	19.391971	0
66191	318	5	0	5	0	5	23.75064744	NA	0
71377	354	1	0	1	0	1	7.474203935	NA	0
8995	284	0	1	0	1	1	NA	11.87893986	1
87198	322	0	1	0	1	1	NA	11.4480495	0
75734	304	0	1	0	1	1	NA	10.9083248	0
107747	361	1	0	1	0	1	26.98069616	NA	0
77045	364	0	1	0	1	1	NA	4.731634176	0
71310	361	1	0	1	0	1	15.66676259	NA	0
52417	335	0	1	0	1	1	NA	2.284449051	0
19327	279	0	1	0	1	1	NA	24.00755562	0
35009	321	1	0	1	0	1	46.01632689	NA	1
46551	281	0	1	0	1	1	NA	20.39944775	0
94956	284	1	0	1	0	1	3.186548103	NA	0
98015	301	0	1	0	1	1	NA	3.310815252	0
97193	315	1	0	1	0	1	17.34467359	NA	0
69327	347	0	1	0	1	1	NA	24.25286779	0
98750	281	1	0	1	0	1	111.9620458	NA	1
62948	316	0	1	0	1	1	NA	11.87794432	0
2970	277	1	0	1	0	1	7.993879539	NA	0
102442	299	0	1	0	1	1	NA	100.2475389	0
88476	283	0	1	0	1	1	NA	27.64162022	1
65294	322	1	0	1	0	1	36.0398838	NA	0
83711	322	0	1	0	1	1	NA	8.176671712	1
97445	316	4	0	4	0	4	54.70368518	NA	1
1332	290	1	0	1	0	1	86.81322395	NA	0
42803	290	1	0	1	0	1	16.5020795	NA	0
40241	314	1	0	1	0	1	10.48541416	NA	0
70749	294	1	0	1	0	1	16.98576147	NA	0
62924	349	1	0	1	0	1	10.99876882	NA	0
32614	298	0	1	0	1	1	NA	16.74226419	1
70117	310	1	0	1	0	1	5.627360427	NA	0
38316	319	0	1	0	1	1	NA	0.842292732	0
980	327	0	1	0	1	1	NA	75.91774071	0
91189	295	0	1	0	1	1	NA	0.039552733	0
17554	353	1	0	1	0	1	91.31105259	NA	0
86543	287	1	0	1	0	1	11.75495382	NA	0
62756	320	1	0	1	0	1	12.92101588	NA	0
71627	303	1	0	1	0	1	7.405357796	NA	1
84446	288	0	2	0	2	2	NA	14.71293343	2
68399	325	5	0	5	0	5	19.49906088	NA	1
42874	358	0	1	0	1	1	NA	1.381732539	0
28040	317	0	1	0	1	1	NA	17.83335723	0
107523	283	1	0	1	0	1	5.198788083	NA	0
54310	363	0	2	0	2	2	NA	9.522342541	0
76338	349	1	0	1	0	1	10.07702113	NA	1
16362	293	0	1	0	1	1	NA	6.358201706	0
1443	329	1	0	1	0	1	63.79659973	NA	0
40048	336	1	0	1	0	1	48.47016691	NA	0
96878	307	0	1	0	1	1	NA	75.10097502	1
68156	349	0	1	0	1	1	NA	7.035529545	0
97714	340	1	0	1	0	1	13.13399427	NA	1
64155	344	0	1	0	1	1	NA	13.31510168	1
41557	360	0	1	0	1	1	NA	22.99137424	0
86795	280	1	0	1	0	1	32.54313338	NA	0
103459	283	0	1	0	1	1	NA	99.40700333	0
97754	325	0	1	0	1	1	NA	5.862803435	0
98225	287	0	6	0	6	6	NA	5.724851317	0
70106	316	1	1	1	1	2	0.607437039	0.607437039	0
41418	316	0	1	0	1	1	NA	1.610805788	1
85923	315	1	0	1	0	1	22.23246026	NA	0
102535	279	1	0	1	0	1	12.60241853	NA	0
71106	359	0	1	0	1	1	NA	16.33863068	0
70702	319	1	0	1	0	1	10.69404074	NA	0
71099	319	0	1	0	1	1	NA	18.81921042	0
93723	363	1	0	1	0	1	16.55362402	NA	0
33491	310	6	0	6	0	6	19.29380563	NA	1
54961	291	1	0	1	0	1	4.339964618	NA	0
33147	311	0	2	0	2	2	NA	8.207782984	1
36256	308	1	0	1	0	1	26.95027164	NA	0
94096	308	1	0	1	0	1	117.2720459	NA	0
39445	324	1	0	1	0	1	13.00057838	NA	0
66754	342	1	0	1	0	1	9.377623682	NA	0
88248	304	1	0	1	0	1	30.0372971	NA	0
64510	294	1	0	1	0	1	1.972046909	NA	0
69929	316	1	0	1	0	1	10.94273728	NA	0
67904	291	1	0	1	0	1	25.66884113	NA	0
2142	342	1	1	1	1	2	32.53729632	25.33254388	0
93526	343	0	1	0	1	1	NA	132.6341859	0
42119	284	1	0	1	0	1	11.59594651	NA	1
14684	332	1	0	1	0	1	4.392447306	NA	0
85943	315	1	0	1	0	1	9.164410088	NA	0
43801	338	1	0	1	0	1	16.89182844	NA	1
33250	351	0	1	0	1	1	NA	27.25809529	1
83856	322	0	1	0	1	1	NA	20.73738123	1
64450	364	0	1	0	1	1	NA	17.64896476	0
3155	346	0	2	0	2	2	NA	6.401839776	0
100100	298	0	1	0	1	1	NA	115.3936515	1
29758	360	0	1	0	1	1	NA	536.2685819	0
89738	313	1	0	1	0	1	21.85613096	NA	1
41269	340	1	0	1	0	1	2.436803621	NA	0
45072	333	0	1	0	1	1	NA	9.394698208	0
106337	315	0	1	0	1	1	NA	28.18390928	0
91987	336	1	0	1	0	1	26.61228179	NA	0
95187	360	0	1	0	1	1	NA	18.01188031	0
44583	305	1	0	1	0	1	2.012281925	NA	0
55530	337	1	0	1	0	1	11.15573627	NA	0
87846	294	2	0	2	0	2	17.1661455	NA	0
94928	316	0	1	0	1	1	NA	12.2691707	0
32969	308	1	0	1	0	1	12.619446	NA	1
67331	358	0	1	0	1	1	NA	14.45080285	0
4857	298	1	0	1	0	1	12.67504666	NA	0
17209	304	0	2	0	2	2	NA	115.6643422	0
3523	344	1	0	1	0	1	4.778616915	NA	0
84427	302	0	1	0	1	1	NA	12.83365944	1
96711	329	1	0	1	0	1	3.023157146	NA	0
12072	358	0	1	0	1	1	NA	18.13497023	0
86516	288	1	0	1	0	1	4.722937778	NA	0
28775	297	1	0	1	0	1	8.456678152	NA	0
95955	284	0	1	0	1	1	NA	12.58540935	0
95917	362	1	0	1	0	1	16.86904568	NA	0
60679	284	0	1	0	1	1	NA	37.22231093	0
64157	279	1	0	1	0	1	40.8322202	NA	0
95014	302	0	1	0	1	1	NA	11.14263127	0
104679	310	1	0	1	0	1	14.53534899	NA	0
71623	295	0	1	0	1	1	NA	11.17540842	0
8096	319	0	1	0	1	1	NA	15.71922879	0
965	284	1	0	1	0	1	23.03271252	NA	0
71368	281	1	0	1	0	1	12.29668097	NA	0
3026	336	1	0	1	0	1	39.593714	NA	0
41709	322	1	0	1	0	1	14.21118297	NA	1
66770	328	1	0	1	0	1	8.93434322	NA	0
16989	320	1	0	1	0	1	99.51923915	NA	1
85320	295	1	0	1	0	1	27.35356781	NA	1
88446	296	0	4	0	4	4	NA	12.19693816	2
65916	314	1	0	1	0	1	33.80500546	NA	0
83564	320	0	1	0	1	1	NA	36.31657566	0
95714	359	1	0	1	0	1	42.34304324	NA	0
2139	364	2	0	2	0	2	107.4150209	NA	0
85017	276	0	1	0	1	1	NA	4.330491224	1
58764	363	1	0	1	0	1	70.45199492	NA	1
2474	309	1	0	1	0	1	25.56138433	NA	0
2139	339	1	0	1	0	1	156.2127628	NA	0
97314	324	0	1	0	1	1	NA	29.91686425	0
96878	351	0	1	0	1	1	NA	53.71187546	1
71413	291	0	1	0	1	1	NA	16.33062396	0
89536	307	1	0	1	0	1	10.02937392	NA	0
6023	283	1	0	1	0	1	13.55544948	NA	0
11911	354	1	0	1	0	1	34.29452281	NA	0
69637	304	1	0	1	0	1	84.22961141	NA	0
6978	286	1	0	1	0	1	6.576337839	NA	0
87222	345	0	1	0	1	1	NA	24.06411937	0
83694	289	0	1	0	1	1	NA	9.302201733	1
76082	315	0	1	0	1	1	NA	9.036894004	0
12847	286	0	1	0	1	1	NA	38.06599453	1
88699	313	1	0	1	0	1	26.14198085	NA	0
41302	324	1	0	1	0	1	13.60027337	NA	0
5440	342	0	1	0	1	1	NA	63.26055167	1
85945	324	1	0	1	0	1	7.382043887	NA	0
43805	358	0	1	0	1	1	NA	18.46110919	0
4693	310	1	0	1	0	1	92.03028807	NA	0
44044	354	1	0	1	0	1	11.55595814	NA	1
67015	361	0	1	0	1	1	NA	16.67484223	1
36861	315	1	0	1	0	1	34.02655304	NA	0
67093	315	1	0	1	0	1	19.89966862	NA	0
6161	320	1	0	1	0	1	10.9816472	NA	0
12013	364	1	0	1	0	1	40.78522819	NA	0
77218	302	0	2	0	2	2	NA	15.32565102	0
83647	278	0	1	0	1	1	NA	18.22731228	0
13560	305	0	1	0	1	1	NA	16.98588852	1
53141	304	1	0	1	0	1	38.59020131	NA	1
6279	304	1	0	1	0	1	28.31749871	NA	0
85597	316	1	0	1	0	1	26.23138139	NA	1
13194	312	0	1	0	1	1	NA	21.85828454	0
2221	362	0	1	0	1	1	NA	26.39089039	0
57225	363	1	0	1	0	1	65.55826329	NA	1
2191	310	0	1	0	1	1	NA	430.0062865	0
69306	328	0	1	0	1	1	NA	23.88895314	0
105115	291	0	1	0	1	1	NA	5.930898718	0
7084	347	0	3	0	3	3	NA	32.89200256	0
105183	293	1	0	1	0	1	35.57821346	NA	0
69249	358	1	0	1	0	1	4.779642586	NA	0
86883	341	1	0	1	0	1	25.90094858	NA	1
94243	314	1	0	1	0	1	58.53586647	NA	0
41246	355	1	0	1	0	1	16.08416374	NA	1
43818	289	1	0	1	0	1	13.86145731	NA	0
73097	354	1	0	1	0	1	14.55649027	NA	0
61618	284	1	0	1	0	1	16.88180695	NA	0
44559	361	1	0	1	0	1	4.857036863	NA	0
39080	340	0	1	0	1	1	NA	8.834838903	0
87087	363	1	0	1	0	1	17.1157613	NA	0
93669	330	1	0	1	0	1	46.91112083	NA	0
41178	310	0	1	0	1	1	NA	5.540251504	0
71183	288	1	1	1	1	2	13.93737694	15.18522774	0
39969	348	1	0	1	0	1	12.3039471	NA	0
95014	304	0	1	0	1	1	NA	9.711730552	0
106314	325	0	1	0	1	1	NA	16.10525701	0
66816	305	2	0	2	0	2	12.71870906	NA	0
4937	312	1	0	1	0	1	8.336792117	NA	0
87084	293	0	1	0	1	1	NA	27.64523293	0
68874	284	1	0	1	0	1	9.487678627	NA	0
92236	350	1	0	1	0	1	11.41297799	NA	0
41173	293	0	1	0	1	1	NA	10.30710092	0
2493	329	1	0	1	0	1	92.25406973	NA	0
70668	316	1	0	1	0	1	1.844525876	NA	0
28608	297	0	1	0	1	1	NA	25.29272135	0
80565	316	1	0	1	0	1	35.24211525	NA	0
12431	296	0	1	0	1	1	NA	123.8583139	0
55648	349	0	1	0	1	1	NA	5.012058713	0
74558	361	0	1	0	1	1	NA	1.123526711	0
44449	334	0	1	0	1	1	NA	2.076506368	0
107276	336	0	1	0	1	1	NA	14.26300737	0
71701	361	1	0	1	0	1	30.75734291	NA	0
45444	363	1	0	1	0	1	27.73032046	NA	0
96597	327	1	0	1	0	1	25.20359317	NA	1
6289	335	1	0	1	0	1	13.16027149	NA	1
11234	340	0	1	0	1	1	NA	67.50213986	0
55319	349	0	1	0	1	1	NA	48.30168418	1
2148	354	1	0	1	0	1	6.198791548	NA	0
77095	286	1	0	1	0	1	4.114976116	NA	0
74387	291	1	0	1	0	1	14.5613627	NA	0
31817	286	0	1	0	1	1	NA	16.96587248	0
93919	328	0	1	0	1	1	NA	142.023611	1
92620	293	1	0	1	0	1	58.76837023	NA	0
50503	347	1	0	1	0	1	2.218443003	NA	0
78771	300	0	1	0	1	1	NA	9.256017284	0
45265	331	0	1	0	1	1	NA	31.95747951	0
4996	350	0	1	0	1	1	NA	58.11324779	0
107923	290	1	0	1	0	1	74.31137251	NA	0
66279	298	1	0	1	0	1	12.47763409	NA	0
4401	289	0	1	0	1	1	NA	41.2117869	0
97881	315	0	1	0	1	1	NA	6.163731331	0
32261	295	1	0	1	0	1	9.832156224	NA	0
68508	304	1	0	1	0	1	33.53477088	NA	0
68037	330	1	0	1	0	1	8.247434074	NA	0
11244	355	1	0	1	0	1	40.54333826	NA	0
6268	327	2	0	2	0	2	18.52422047	NA	1
7779	353	0	1	0	1	1	NA	12.07059934	0
18171	279	1	0	1	0	1	6.517064517	NA	0
86979	325	1	0	1	0	1	60.45374637	NA	0
5448	317	1	0	1	0	1	122.7331532	NA	0
70206	358	0	1	0	1	1	NA	13.93031677	0
69467	364	1	0	1	0	1	5.273137493	NA	0
97720	319	0	1	0	1	1	NA	8.779964747	1
87742	328	0	1	0	1	1	NA	27.13133758	1
94830	288	0	2	0	2	2	NA	35.41597499	0
1048	361	0	1	0	1	1	NA	61.59653783	0
42717	305	1	0	1	0	1	45.92032809	NA	0
28473	360	0	3	0	3	3	NA	30.25795678	0
40084	340	1	0	1	0	1	15.62445164	NA	0
35663	357	0	1	0	1	1	NA	21.47492564	0
2726	290	1	0	1	0	1	17.31837149	NA	0
93870	285	1	0	1	0	1	11.0461219	NA	0
69078	288	1	0	1	0	1	1.380018744	NA	0
67488	307	1	0	1	0	1	85.08365831	NA	0
71103	279	0	1	0	1	1	NA	8.197048519	0
91160	341	0	1	0	1	1	NA	12.68220897	0
89047	276	0	1	0	1	1	NA	9.022398158	0
16895	353	0	3	0	3	3	NA	74.77904906	0
42390	279	0	1	0	1	1	NA	5.378672484	0
92594	345	0	1	0	1	1	NA	6.360564331	0
71179	284	0	1	0	1	1	NA	16.98971211	0
100371	322	1	0	1	0	1	3.501176376	NA	0
95635	344	0	1	0	1	1	NA	26.84626431	0
67206	307	1	0	1	0	1	25.62900486	NA	1
41938	302	1	0	1	0	1	13.94494201	NA	0
98111	278	1	0	1	0	1	37.93533741	NA	0
94831	283	1	0	1	0	1	144.157326	NA	0
106735	346	0	2	0	2	2	NA	29.67668951	1
34838	288	0	1	0	1	1	NA	4.684003237	0
83077	323	1	0	1	0	1	13.66548928	NA	1
10454	313	1	0	1	0	1	31.14155569	NA	0
106857	281	0	1	0	1	1	NA	72.85385732	0
93590	312	0	1	0	1	1	NA	3.68460584	0
39907	355	0	1	0	1	1	NA	74.89294137	0
63795	300	0	1	0	1	1	NA	98.3089169	0
67734	293	1	0	1	0	1	47.17736716	NA	0
6626	321	1	0	1	0	1	24.94446756	NA	1
103758	316	0	1	0	1	1	NA	8.104085868	0
34510	302	1	0	1	0	1	80.34053645	NA	0
32855	321	1	0	1	0	1	21.28961721	NA	0
105989	325	1	0	1	0	1	3.870969667	NA	0
41624	343	0	1	0	1	1	NA	5.931191761	0
91372	307	0	1	0	1	1	NA	22.01124081	0
63173	331	1	0	1	0	1	7.442726477	NA	0
32175	328	0	1	0	1	1	NA	15.41034426	0
82140	314	1	0	1	0	1	12.17555723	NA	0
42671	324	0	1	0	1	1	NA	10.79142843	1
43514	317	1	0	1	0	1	17.7298167	NA	0
90267	304	1	0	1	0	1	5.240006743	NA	0
67736	329	0	2	0	2	2	NA	8.552144803	0
49108	346	1	0	1	0	1	8.340332426	NA	0
2112	295	1	0	1	0	1	173.9716479	NA	0
52935	347	1	0	1	0	1	40.79701525	NA	1
101095	322	0	1	0	1	1	NA	57.04745044	0
7132	347	0	1	0	1	1	NA	14.15166787	0
43240	283	1	0	1	0	1	3.164636644	NA	0
67740	316	1	0	1	0	1	59.68589166	NA	0
16431	319	1	0	1	0	1	69.52283312	NA	1
101737	310	1	0	1	0	1	90.21658154	NA	0
69609	360	0	1	0	1	1	NA	65.64777004	0
28381	353	1	0	1	0	1	456.8791253	NA	0
64821	316	1	1	1	1	2	3.558180349	3.558180349	1
97312	346	0	2	0	2	2	NA	25.42810395	0
70795	360	1	0	1	0	1	37.54678973	NA	1
88514	355	0	1	0	1	1	NA	64.31169515	0
16746	314	1	0	1	0	1	47.50391518	NA	0
68704	297	1	0	1	0	1	2.263975515	NA	2
3103	347	0	1	0	1	1	NA	13.70142246	0
39944	348	1	0	1	0	1	150.7149755	NA	1
105183	343	0	1	0	1	1	NA	65.48948106	0
95761	302	1	0	1	0	1	27.04383737	NA	1
44465	322	1	0	1	0	1	11.97902603	NA	1
87410	297	1	0	1	0	1	7.66152599	NA	0
4070	304	0	1	0	1	1	NA	122.9709508	0
30136	346	1	0	1	0	1	11.78047381	NA	0
107564	329	1	0	1	0	1	8.614812946	NA	0
8016	355	1	0	1	0	1	9.205798376	NA	0
33488	288	1	0	1	0	1	7.481687461	NA	0
41718	322	1	0	1	0	1	13.37437197	NA	1
2112	303	2	9	2	9	11	393.4224408	236.0166474	3
97932	361	1	0	1	0	1	4.914301735	NA	0
43944	329	1	0	1	0	1	8.159130027	NA	0
85649	288	0	1	0	1	1	NA	36.37689931	1
51737	343	1	0	1	0	1	15.86384041	NA	1
107826	336	1	0	1	0	1	81.45275114	NA	0
53801	302	1	0	1	0	1	11.05195503	NA	1
94459	322	1	0	1	0	1	6.853589489	NA	1
107718	308	1	0	1	0	1	85.75789779	NA	0
98223	299	0	1	0	1	1	NA	6.711515213	0
70502	340	1	0	1	0	1	5.931320173	NA	0
90606	329	0	1	0	1	1	NA	8.375810783	0
37218	305	1	0	1	0	1	27.45911105	NA	1
98286	310	2	0	2	0	2	90.4792896	NA	2
93760	297	0	1	0	1	1	NA	293.8696799	0
37157	303	0	1	0	1	1	NA	34.29591843	1
106029	318	0	1	0	1	1	NA	17.61361347	0
44510	310	0	1	0	1	1	NA	10.14733142	0
61979	281	0	1	0	1	1	NA	281.0089457	0
1214	309	0	1	0	1	1	NA	17.95220981	0
67486	298	1	0	1	0	1	244.2642486	NA	0
96372	310	1	0	1	0	1	18.30820783	NA	0
100310	289	0	1	0	1	1	NA	39.62118874	0
17423	282	0	1	0	1	1	NA	20.2547573	1
103543	361	1	0	1	0	1	15.59883538	NA	0
94405	307	0	1	0	1	1	NA	45.85550005	0
4937	295	1	0	1	0	1	2.331777889	NA	0
66205	358	0	1	0	1	1	NA	15.51422084	0
69752	308	1	1	1	1	2	3.47015023	3.47015023	0
41888	327	1	0	1	0	1	15.94365643	NA	0
103135	360	0	1	0	1	1	NA	13.68769182	0
34098	307	1	5	1	5	6	23.20432507	24.00143714	1
86775	281	0	1	0	1	1	NA	34.9205782	0
25655	360	0	2	0	2	2	NA	13.76787211	0
63240	318	1	0	1	0	1	56.9069575	NA	0
30268	328	0	1	0	1	1	NA	32.28400523	0
39367	305	0	1	0	1	1	NA	23.83561825	0
57978	310	1	0	1	0	1	9.915965714	NA	0
43555	297	1	0	1	0	1	10.2612607	NA	0
10200	312	0	1	0	1	1	NA	37.8309992	0
10871	302	2	0	2	0	2	31.33797246	NA	0
46242	358	1	0	1	0	1	9.397790098	NA	0
87025	279	1	0	1	0	1	14.30309166	NA	0
44255	277	1	0	1	0	1	3.624024374	NA	0
87583	349	1	0	1	0	1	11.42718231	NA	0
103449	285	1	0	1	0	1	19.15447111	NA	0
67740	346	0	1	0	1	1	NA	59.51692643	0
70095	296	0	1	0	1	1	NA	8.130538064	0
76741	355	1	0	1	0	1	81.80409441	NA	0
107489	290	0	1	0	1	1	NA	10.4969235	0
98376	308	1	0	1	0	1	9.57461598	NA	0
88135	289	1	0	1	0	1	6.936481079	NA	0
71640	361	0	1	0	1	1	NA	9.749949477	0
102730	343	0	1	0	1	1	NA	22.46339046	1
69689	307	0	1	0	1	1	NA	12.51734675	0
101182	360	3	0	3	0	3	16.39526532	NA	0
54572	284	1	0	1	0	1	10.03269609	NA	0
68895	360	0	1	0	1	1	NA	11.53080437	1
39548	288	1	0	1	0	1	5.431668423	NA	0
87328	291	1	0	1	0	1	23.72819274	NA	0
46166	284	1	0	1	0	1	7.882870251	NA	0
32596	359	0	1	0	1	1	NA	13.41133393	0
107324	312	1	0	1	0	1	21.13427012	NA	0
39459	320	0	1	0	1	1	NA	34.75305497	0
68135	353	0	1	0	1	1	NA	33.0982201	0
86548	344	1	0	1	0	1	59.1705127	NA	0
65198	311	3	0	3	0	3	12.69446163	NA	0
36161	312	0	2	0	2	2	NA	10.10163714	0
61339	318	0	1	0	1	1	NA	12.38662018	0
83187	316	0	1	0	1	1	NA	8.42830345	1
13705	298	1	0	1	0	1	49.05390471	NA	0
87104	308	0	1	0	1	1	NA	20.25259773	1
78153	321	0	1	0	1	1	NA	14.5245245	0
86215	285	1	0	1	0	1	47.84317251	NA	0
4026	281	1	0	1	0	1	10.01083208	NA	1
95603	323	1	0	1	0	1	48.18255178	NA	1
2622	322	1	1	1	1	2	20.46261268	19.64860809	1
15351	285	2	0	2	0	2	10.10497707	NA	0
61604	353	1	0	1	0	1	26.43729399	NA	0
72698	282	0	1	0	1	1	NA	12.15575816	0
15102	344	1	0	1	0	1	26.36198702	NA	0
40695	329	1	0	1	0	1	15.43206532	NA	0
103355	318	0	1	0	1	1	NA	10.40898531	0
52466	344	1	0	1	0	1	37.70464476	NA	0
7257	364	0	1	0	1	1	NA	11.56394808	0
7257	302	0	1	0	1	1	NA	8.26858778	0
69709	340	1	0	1	0	1	57.12448318	NA	0
23452	360	1	0	1	0	1	9.713522359	NA	0
41693	289	0	1	0	1	1	NA	43.42053758	1
56738	346	1	0	1	0	1	26.92807363	NA	1
88230	311	0	1	0	1	1	NA	3.11017923	0
34707	285	1	0	1	0	1	19.39568016	NA	0
71109	285	0	1	0	1	1	NA	7.138690358	0
87938	313	2	0	2	0	2	1.070392454	NA	1
97413	286	1	0	1	0	1	15.25823902	NA	1
1347	351	0	1	0	1	1	NA	54.79146051	0
31332	315	0	1	0	1	1	NA	9.330492325	1
71475	345	0	1	0	1	1	NA	42.57717015	1
97982	347	1	0	1	0	1	10.85118237	NA	0
70573	340	1	0	1	0	1	21.81481968	NA	0
68855	312	2	0	2	0	2	18.54847577	NA	0
18290	330	1	0	1	0	1	11.41159263	NA	0
70804	296	0	1	0	1	1	NA	13.93867286	0
2490	299	1	0	1	0	1	11.8140684	NA	0
32693	355	1	0	1	0	1	19.05505703	NA	0
72146	291	0	1	0	1	1	NA	12.37633188	0
89958	329	1	0	1	0	1	55.06150838	NA	0
86632	357	1	0	1	0	1	23.82505427	NA	0
2463	344	1	0	1	0	1	26.33295873	NA	0
37615	360	0	1	0	1	1	NA	26.65397495	0
33773	299	1	0	1	0	1	38.91622393	NA	0
68827	304	0	1	0	1	1	NA	20.98176119	1
66661	287	1	1	1	1	2	4.647286927	4.647286927	1
47392	336	0	1	0	1	1	NA	22.6271372	0
94964	344	1	0	1	0	1	17.59838304	NA	0
68552	301	0	1	0	1	1	NA	7.195025206	0
93650	319	0	1	0	1	1	NA	57.09901108	0
66753	276	2	0	2	0	2	37.78707519	NA	0
34711	339	0	1	0	1	1	NA	7.102679932	0
65916	318	0	8	0	8	8	NA	30.37300183	0
50503	351	1	0	1	0	1	2.676385254	NA	0
100256	288	0	1	0	1	1	NA	33.72502677	0
70206	298	5	0	5	0	5	15.70728878	NA	0
103650	302	0	1	0	1	1	NA	67.7813593	0
41824	318	0	1	0	1	1	NA	6.821169753	0
68545	285	1	0	1	0	1	27.13786363	NA	0
106944	297	1	0	1	0	1	86.34009769	NA	0
70911	301	1	0	1	0	1	4.357117519	NA	0
86128	338	0	1	0	1	1	NA	10.40596995	1
80293	286	0	1	0	1	1	NA	14.38349736	0
73664	304	1	0	1	0	1	13.69449205	NA	1
82970	285	0	1	0	1	1	NA	57.89028377	0
63484	345	1	1	1	1	2	2.074047865	2.074047865	0
54833	346	1	0	1	0	1	11.36897787	NA	1
107318	321	2	0	2	0	2	150.2931951	NA	0
85798	343	1	0	1	0	1	19.69160141	NA	1
9016	346	0	1	0	1	1	NA	59.29197878	0
67447	299	0	1	0	1	1	NA	17.65913892	0
107784	303	1	0	1	0	1	4.858693652	NA	0
97359	321	1	0	1	0	1	7.425891546	NA	0
33520	307	1	0	1	0	1	4.575987063	NA	0
82447	312	0	1	0	1	1	NA	20.62110762	0
37607	353	1	0	1	0	1	29.10683488	NA	1
86552	347	0	1	0	1	1	NA	13.80956793	0
1689	308	1	0	1	0	1	85.96834781	NA	0
13355	319	1	0	1	0	1	16.44724465	NA	0
94597	337	1	0	1	0	1	24.04765526	NA	1
102897	307	1	0	1	0	1	26.88348463	NA	0
2987	346	0	1	0	1	1	NA	64.69517258	0
68753	347	1	0	1	0	1	6.443708163	NA	0
68552	279	0	1	0	1	1	NA	7.972129904	0
16438	321	0	1	0	1	1	NA	25.25736896	0
37720	346	1	0	1	0	1	9.349631118	NA	0
83472	295	1	0	1	0	1	30.94225612	NA	1
17365	304	0	1	0	1	1	NA	32.22567275	0
7038	281	0	1	0	1	1	NA	32.49589105	0
1739	337	1	0	1	0	1	5.023489584	NA	1
66742	316	0	1	0	1	1	NA	85.2319719	1
7463	349	1	0	1	0	1	19.09575761	NA	0
71864	311	0	1	0	1	1	NA	14.5355595	0
70826	347	0	1	0	1	1	NA	1.137593002	0
69456	284	1	0	1	0	1	1.3751959	NA	0
43928	301	1	0	1	0	1	8.13890035	NA	0
3780	281	0	1	0	1	1	NA	86.73932765	0
95402	316	5	0	5	0	5	12.22700932	NA	1
55057	279	1	0	1	0	1	6.007660754	NA	0
1096	347	1	0	1	0	1	104.2709054	NA	0
106700	294	0	1	0	1	1	NA	524.4680666	0
104040	300	0	1	0	1	1	NA	59.14628645	1
19423	303	1	0	1	0	1	10.21514684	NA	0
53235	321	1	0	1	0	1	28.47128996	NA	1
1891	303	1	0	1	0	1	15.97869992	NA	0
87297	282	1	0	1	0	1	19.24724767	NA	0
107903	350	1	0	1	0	1	47.17464055	NA	1
48008	344	0	1	0	1	1	NA	10.8178707	0
90870	358	0	1	0	1	1	NA	13.97441987	0
87297	295	1	0	1	0	1	12.41721003	NA	1
92334	338	1	0	1	0	1	73.25348631	NA	0
69092	289	2	0	2	0	2	20.29293868	NA	0
75993	350	1	0	1	0	1	10.85462456	NA	1
61011	298	1	0	1	0	1	6.11692307	NA	0
37920	321	1	0	1	0	1	17.94528797	NA	0
7088	315	1	0	1	0	1	220.3200039	NA	0
38561	353	1	0	1	0	1	5.339862362	NA	0
46720	324	1	0	1	0	1	33.31778233	NA	0
71656	305	8	0	8	0	8	6.4704961	NA	0
64598	364	0	1	0	1	1	NA	90.7523451	1
87863	322	1	0	1	0	1	7.027858445	NA	1
33188	283	0	1	0	1	1	NA	11.23422985	0
1891	312	5	0	5	0	5	14.13098989	NA	0
69260	311	2	0	2	0	2	5.13406492	NA	0
89711	311	1	0	1	0	1	9.152126696	NA	0
107745	363	2	0	2	0	2	191.0740962	NA	0
85798	280	0	1	0	1	1	NA	19.06204795	1
59236	296	0	1	0	1	1	NA	12.27761306	1
42942	346	0	1	0	1	1	NA	18.10307418	0
4695	361	1	0	1	0	1	21.92489985	NA	0
42948	322	1	0	1	0	1	2.772971887	NA	0
107288	340	0	1	0	1	1	NA	73.86227688	0
70366	299	0	1	0	1	1	NA	29.8086576	0
7405	337	0	1	0	1	1	NA	30.02992729	0
92212	299	1	0	1	0	1	15.45415142	NA	0
18628	347	1	0	1	0	1	10.3123254	NA	0
95981	346	0	1	0	1	1	NA	32.00254139	0
11214	358	1	0	1	0	1	36.1673383	NA	0
95855	362	1	0	1	0	1	26.67265488	NA	0
5440	344	0	1	0	1	1	NA	62.19391408	1
34064	284	0	1	0	1	1	NA	14.06060787	0
2142	300	1	0	1	0	1	31.23182984	NA	1
19124	328	0	1	0	1	1	NA	57.06649123	0
89734	308	5	0	5	0	5	44.97536264	NA	1
87759	298	0	1	0	1	1	NA	91.42628387	0
70036	299	1	0	1	0	1	11.84239871	NA	0
55333	309	1	0	1	0	1	14.42010473	NA	1
69202	286	0	1	0	1	1	NA	14.75703921	0
87560	347	0	1	0	1	1	NA	33.55037765	0
3269	289	0	1	0	1	1	NA	10.05490322	1
59784	344	1	0	1	0	1	4.134780887	NA	1
31089	356	0	1	0	1	1	NA	14.97791147	0
97858	325	0	1	0	1	1	NA	22.08633746	0
106743	346	1	0	1	0	1	25.91993381	NA	1
64247	316	0	1	0	1	1	NA	11.17716715	0
87479	282	1	0	1	0	1	0.658898442	NA	1
44574	312	1	0	1	0	1	8.666996979	NA	0
76720	302	1	0	1	0	1	7.103484101	NA	0
89745	297	1	0	1	0	1	14.22619804	NA	0
56438	359	0	1	0	1	1	NA	169.6407018	0
66192	308	1	0	1	0	1	8.997910929	NA	0
105386	322	0	1	0	1	1	NA	23.44528663	0
4344	346	1	0	1	0	1	7.128526677	NA	1
51178	301	1	0	1	0	1	73.58777024	NA	1
102794	279	1	0	1	0	1	140.733555	NA	0
84104	318	1	0	1	0	1	84.24914647	NA	0
37528	344	0	1	0	1	1	NA	3.209892121	0
5187	295	1	0	1	0	1	42.18345628	NA	0
13507	346	0	1	0	1	1	NA	8.118942743	0
87501	320	1	0	1	0	1	17.26050858	NA	1
97709	347	1	0	1	0	1	12.14836754	NA	0
13841	335	1	0	1	0	1	11.79178397	NA	0
36429	344	0	1	0	1	1	NA	33.27464067	0
1979	358	1	0	1	0	1	105.6469437	NA	0
39496	364	1	0	1	0	1	9.462401066	NA	0
1525	281	1	0	1	0	1	25.24172691	NA	0
94139	304	1	0	1	0	1	122.0032432	NA	1
70038	319	0	1	0	1	1	NA	9.877184487	1
6608	345	0	1	0	1	1	NA	5.262766465	0
102994	297	0	1	0	1	1	NA	119.0042445	0
41633	305	1	0	1	0	1	25.93814466	NA	1
54699	349	0	1	0	1	1	NA	6.650749091	0
68399	298	1	0	1	0	1	13.88269828	NA	0
29745	297	0	1	0	1	1	NA	7.149681473	1
92493	325	1	0	1	0	1	10.81037324	NA	0
65246	316	0	1	0	1	1	NA	27.0215484	0
63260	345	0	1	0	1	1	NA	8.087778999	0
69986	346	1	0	1	0	1	7.594459535	NA	0
93919	310	0	2	0	2	2	NA	131.2465141	0
107646	318	0	1	0	1	1	NA	4.821150043	0
75021	279	1	0	1	0	1	3.412546632	NA	0
98265	302	1	0	1	0	1	42.40455893	NA	0
76345	293	1	0	1	0	1	11.90826113	NA	0
41175	310	0	1	0	1	1	NA	12.6503594	0
107669	325	1	0	1	0	1	130.5787803	NA	0
16690	352	0	1	0	1	1	NA	59.1185595	1
13408	290	0	1	0	1	1	NA	18.33970091	0
79184	291	0	1	0	1	1	NA	14.54002398	0
40986	293	1	0	1	0	1	19.18296259	NA	0
68898	288	0	1	0	1	1	NA	13.8801039	0
107529	321	1	0	1	0	1	44.56580966	NA	0
12301	318	0	1	0	1	1	NA	14.69998354	0
88575	294	1	0	1	0	1	37.26510156	NA	0
31384	304	0	1	0	1	1	NA	9.467611557	0
4330	284	1	0	1	0	1	30.82017529	NA	0
12830	299	1	0	1	0	1	41.76445916	NA	0
5122	330	1	0	1	0	1	33.57583873	NA	0
2871	334	1	0	1	0	1	55.68012295	NA	1
54622	310	0	1	0	1	1	NA	46.22732019	1
80571	316	1	0	1	0	1	16.0701411	NA	0
101737	298	0	1	0	1	1	NA	97.23758578	0
19381	342	0	1	0	1	1	NA	7.724516421	0
62083	316	1	0	1	0	1	17.93202521	NA	0
30897	288	1	0	1	0	1	25.8298499	NA	1
55136	351	1	0	1	0	1	18.11898622	NA	1
9014	300	1	0	1	0	1	9.207849978	NA	0
40402	344	0	1	0	1	1	NA	28.17028247	0
100019	346	0	1	0	1	1	NA	13.57760843	0
13291	360	1	0	1	0	1	51.69230787	NA	0
107316	331	1	0	1	0	1	24.5537942	NA	0
63351	297	5	0	5	0	5	14.22238103	NA	0
32235	355	0	1	0	1	1	NA	39.63220987	0
82122	346	1	0	1	0	1	7.617793851	NA	0
63240	290	3	0	3	0	3	85.57721249	NA	0
1891	358	1	0	1	0	1	16.54912549	NA	0
81428	344	1	0	1	0	1	29.66065782	NA	0
88286	294	0	1	0	1	1	NA	18.27873436	0
37921	342	1	0	1	0	1	12.88644146	NA	0
71687	316	0	1	0	1	1	NA	16.11349449	0
56556	365	1	0	1	0	1	21.281379	NA	1
54767	313	0	1	0	1	1	NA	13.172353	1
68895	344	0	1	0	1	1	NA	24.08080718	0
71451	350	0	1	0	1	1	NA	70.05612812	0
12497	288	0	1	0	1	1	NA	22.03577205	1
2492	316	1	1	1	1	2	127.2240113	172.5037905	0
65888	330	1	0	1	0	1	12.3080068	NA	0
30869	307	1	0	1	0	1	36.20533379	NA	0
41418	291	0	1	0	1	1	NA	1.412118388	1
83701	302	1	0	1	0	1	15.16400375	NA	1
67801	340	1	1	1	1	2	5.807165297	5.807165297	0
34072	364	1	0	1	0	1	21.99630188	NA	1
10766	361	0	1	0	1	1	NA	35.89540213	0
31090	346	1	0	1	0	1	112.436908	NA	0
75118	319	3	0	3	0	3	9.423268386	NA	0
6517	349	1	0	1	0	1	66.83709727	NA	0
70130	325	0	1	0	1	1	NA	5.901165572	1
8482	349	0	1	0	1	1	NA	16.07759621	1
85702	310	1	0	1	0	1	20.9173037	NA	1
12327	283	1	0	1	0	1	126.9428272	NA	0
2858	344	0	1	0	1	1	NA	5.324549449	1
5201	286	1	0	1	0	1	38.59698629	NA	0
55424	360	1	0	1	0	1	44.63905411	NA	1
42003	360	0	1	0	1	1	NA	10.71684781	0
94354	302	1	0	1	0	1	72.26299838	NA	0
32786	296	1	0	1	0	1	21.02130907	NA	0
97320	294	2	0	2	0	2	5.596298968	NA	0
71295	316	1	0	1	0	1	5.874219653	NA	0
1524	359	0	1	0	1	1	NA	95.04591099	0
4053	302	1	1	1	1	2	1.257036024	1.257036024	0
43010	278	0	1	0	1	1	NA	20.0324126	1
11204	346	0	1	0	1	1	NA	10.25115675	0
102861	307	0	1	0	1	1	NA	40.60557201	0
41115	329	1	0	1	0	1	95.00648588	NA	0
40411	294	0	1	0	1	1	NA	20.81736309	0
98408	290	0	1	0	1	1	NA	2.97425061	0
85985	280	0	1	0	1	1	NA	10.80153196	1
44554	310	2	0	2	0	2	10.70414884	NA	0
4543	336	1	0	1	0	1	172.3139987	NA	1
97415	296	0	1	0	1	1	NA	2.666997059	0
2492	281	0	1	0	1	1	NA	150.1882715	0
15809	350	1	0	1	0	1	16.98061792	NA	0
9396	365	1	0	1	0	1	49.7255897	NA	0
14467	284	0	1	0	1	1	NA	1.940316573	0
34013	319	0	3	0	3	3	NA	58.67744249	0
68932	300	0	1	0	1	1	NA	18.5083075	0
87931	363	0	1	0	1	1	NA	5.069639865	0
87594	307	1	0	1	0	1	7.423930794	NA	0
107341	336	0	1	0	1	1	NA	17.25719432	0
70225	284	0	1	0	1	1	NA	4.444092288	0
10471	310	1	0	1	0	1	7.183261019	NA	0
18224	297	0	1	0	1	1	NA	50.79126832	0
97070	346	3	0	3	0	3	5.753035847	NA	1
10713	278	1	0	1	0	1	21.76080967	NA	0
23004	350	0	1	0	1	1	NA	30.49160113	0
65818	359	1	0	1	0	1	10.3223579	NA	0
30647	291	1	0	1	0	1	5.908577061	NA	0
66213	300	1	0	1	0	1	43.66927953	NA	0
55554	346	1	0	1	0	1	1.674058123	NA	0
95137	360	1	0	1	0	1	162.931019	NA	0
1971	304	1	0	1	0	1	19.95297646	NA	0
4177	293	1	0	1	0	1	89.63010673	NA	0
82949	322	0	1	0	1	1	NA	14.37620157	1
39746	349	1	0	1	0	1	71.00422984	NA	0
88496	332	0	1	0	1	1	NA	5.498868106	1
10835	284	0	1	0	1	1	NA	29.68596671	0
103135	279	1	0	1	0	1	10.760598420000001	NA	0
98111	347	0	1	0	1	1	NA	33.77607761	0
69459	346	0	1	0	1	1	NA	14.29629361	0
88571	346	1	0	1	0	1	22.88059841	NA	0
47550	311	1	0	1	0	1	18.35197407	NA	0
10496	300	0	1	0	1	1	NA	30.70059985	0
64171	351	0	1	0	1	1	NA	34.52113896	0
106029	311	1	0	1	0	1	21.97926284	NA	0
92700	291	0	1	0	1	1	NA	41.8347289	0
41805	361	0	1	0	1	1	NA	7.343283853	0
1385	346	0	1	0	1	1	NA	47.64903345	1
71426	345	0	1	0	1	1	NA	55.31493954	0
56876	359	0	1	0	1	1	NA	35.75849846	0
64965	312	1	0	1	0	1	28.67157479	NA	1
31165	316	1	0	1	0	1	8.707733808	NA	1
7085	303	0	3	0	3	3	NA	160.7261857	0
3137	364	1	0	1	0	1	16.15577309	NA	0
20689	316	1	0	1	0	1	160.8112834	NA	0
66215	358	1	0	1	0	1	46.8205054	NA	0
18499	318	1	0	1	0	1	50.54535278	NA	1
73098	340	1	0	1	0	1	6.447898793	NA	0
69554	288	1	0	1	0	1	9.815648586	NA	1
4766	327	1	0	1	0	1	9.702893569	NA	0
87168	338	2	0	2	0	2	12.05581868	NA	0
14503	284	0	1	0	1	1	NA	15.3334433	0
6353	358	0	1	0	1	1	NA	3.076426395	0
1994	360	1	0	1	0	1	121.0980265	NA	0
69752	302	0	1	0	1	1	NA	3.272642718	0
62031	344	1	0	1	0	1	14.79560217	NA	0
73995	349	0	1	0	1	1	NA	2.494742566	1
68905	307	0	1	0	1	1	NA	7.410593442	0
69459	284	1	0	1	0	1	15.05352411	NA	0
87846	333	1	0	1	0	1	13.58827147	NA	0
41070	299	0	1	0	1	1	NA	11.90656454	0
87830	310	1	2	1	2	3	22.43905214	17.116429020000002	0
78881	355	0	1	0	1	1	NA	10.51582396	0
77699	304	0	1	0	1	1	NA	2.154705089	0
85639	326	0	1	0	1	1	NA	174.3357943	0
3779	320	0	1	0	1	1	NA	12.82054211	0
91063	279	1	0	1	0	1	49.55189076	NA	0
106857	349	0	1	0	1	1	NA	40.10501068	0
69535	325	6	0	6	0	6	10.53885574	NA	1
106736	319	0	3	0	3	3	NA	40.013074	0
98419	318	0	12	0	12	12	NA	19.81574873	3
999	349	0	1	0	1	1	NA	7.737548812	0
17423	317	1	0	1	0	1	30.47358747	NA	0
77533	280	0	1	0	1	1	NA	6.024866835	1
42583	344	0	1	0	1	1	NA	97.88287545	1
87769	356	1	0	1	0	1	17.47492202	NA	0
96597	301	0	1	0	1	1	NA	18.36427458	1
3231	291	1	0	1	0	1	28.53391955	NA	0
84017	320	0	1	0	1	1	NA	29.32891554	0
69457	338	1	0	1	0	1	14.17970516	NA	0
88679	313	1	0	1	0	1	99.01462035	NA	0
95224	294	1	0	1	0	1	11.32774654	NA	1
44959	310	0	1	0	1	1	NA	9.535971065	0
54385	283	1	0	1	0	1	35.54629851	NA	0
68957	325	0	1	0	1	1	NA	17.34828235	0
87902	305	1	0	1	0	1	20.50688546	NA	0
54671	304	1	0	1	0	1	2.789083077	NA	1
2540	358	1	0	1	0	1	44.20383842	NA	0
64967	359	0	1	0	1	1	NA	12.73054494	0
90486	319	1	0	1	0	1	44.03918587	NA	0
70225	301	2	2	2	2	4	4.891494531	4.666318545	0
83856	304	0	1	0	1	1	NA	15.45056976	0
40411	299	0	1	0	1	1	NA	28.67850306	0
68501	361	1	0	1	0	1	304.3892504	NA	0
3060	304	1	0	1	0	1	60.58098348	NA	0
106011	312	0	1	0	1	1	NA	18.70238903	0
80608	296	1	0	1	0	1	4.973673824	NA	0
97089	303	1	0	1	0	1	51.76649699	NA	0
56150	318	1	0	1	0	1	36.4201909	NA	0
41418	284	1	0	1	0	1	1.570004081	NA	0
1280	316	1	0	1	0	1	20.97526693	NA	0
107301	363	1	0	1	0	1	66.44343107	NA	1
80829	284	1	0	1	0	1	29.78150858	NA	0
93742	346	0	1	0	1	1	NA	7788.038517	0
10950	305	0	1	0	1	1	NA	37.70324486	0
87461	346	1	0	1	0	1	10.17035355	NA	0
89811	349	0	1	0	1	1	NA	13.23175168	0
63218	358	2	0	2	0	2	12.84524367	NA	0
71602	361	1	0	1	0	1	10.72158378	NA	0
9552	301	1	0	1	0	1	31.71961303	NA	0
15071	315	0	1	0	1	1	NA	16.9849635	0
41374	291	1	0	1	0	1	19.29981263	NA	1
70218	316	3	0	3	0	3	8.576244762	NA	0
41364	347	1	0	1	0	1	151.4380011	NA	1
28665	297	0	1	0	1	1	NA	143.7305077	1
7038	348	0	1	0	1	1	NA	36.67142539	0
47235	303	1	0	1	0	1	11.60282108	NA	0
101615	295	1	0	1	0	1	23.05385372	NA	0
30554	307	1	0	1	0	1	32.60932889	NA	0
67525	319	0	1	0	1	1	NA	7.143673111	0
61317	294	0	1	0	1	1	NA	14.57799646	0
91193	307	1	0	1	0	1	9.059920545	NA	1
77627	288	1	0	1	0	1	12.7550372	NA	0
69121	350	0	1	0	1	1	NA	8.566207976	0
9478	354	0	1	0	1	1	NA	13.39596962	0
79816	294	1	0	1	0	1	60.74353674	NA	0
18385	298	0	1	0	1	1	NA	10.95273355	0
10942	325	1	0	1	0	1	20.17151207	NA	0
6020	300	1	0	1	0	1	20.10911157	NA	0
70225	358	1	0	1	0	1	3.588368048	NA	0
84142	302	0	1	0	1	1	NA	19.72791864	1
11765	320	1	0	1	0	1	35.70767157	NA	0
91413	346	1	0	1	0	1	16.55813107	NA	0
67734	283	1	0	1	0	1	44.06374604	NA	0
54968	304	1	0	1	0	1	11.40781512	NA	0
61738	335	1	0	1	0	1	17.90896272	NA	1
83064	298	1	0	1	0	1	8.210918794	NA	0
66218	360	0	1	0	1	1	NA	16.35582886	0
102990	325	1	0	1	0	1	22.41813519	NA	1
98189	354	0	1	0	1	1	NA	82.8108431	0
3422	350	1	0	1	0	1	207.896325	NA	0
94421	318	0	6	0	6	6	NA	71.82145848	1
30991	304	1	0	1	0	1	4.069491169	NA	0
66803	340	0	1	0	1	1	NA	1.91891495	0
2850	323	0	1	0	1	1	NA	75.73934396	1
98711	309	2	0	2	0	2	14.9374035	NA	0
69089	294	0	1	0	1	1	NA	16.96520525	0
60450	308	0	1	0	1	1	NA	14.12807324	0
88689	297	0	1	0	1	1	NA	44.45913241	0
50854	280	1	0	1	0	1	13.27579829	NA	1
40157	308	0	1	0	1	1	NA	5.044240443	0
82829	361	1	0	1	0	1	30.03987366	NA	0
44429	293	1	0	1	0	1	5.422413438	NA	0
67462	351	1	0	1	0	1	1.957051065	NA	0
2343	299	0	1	0	1	1	NA	170.6017163	0
72660	363	0	1	0	1	1	NA	12.8426921	1
69457	347	1	0	1	0	1	29.38377536	NA	0
66092	339	0	1	0	1	1	NA	30.88339843	0
106140	309	1	0	1	0	1	31.586974	NA	1
45564	345	1	0	1	0	1	16.19307663	NA	0
100256	274	0	2	0	2	2	NA	19.49754071	0
45739	293	0	1	0	1	1	NA	15.82301016	0
7079	284	1	0	1	0	1	5.748046721	NA	1
66481	350	0	1	0	1	1	NA	10.50255411	0
42008	346	1	0	1	0	1	7.436399863	NA	1
96486	295	1	0	1	0	1	6.583194403	NA	0
70409	316	1	0	1	0	1	47.81112658	NA	0
41720	280	1	0	1	0	1	32.64440977	NA	0
87463	350	0	1	0	1	1	NA	15.06256635	0
68947	288	2	0	2	0	2	38.41694272	NA	0
91787	351	0	1	0	1	1	NA	42.28900297	0
23748	319	1	0	1	0	1	184.7236337	NA	1
89382	358	1	1	1	1	2	1.328600208	1.328600208	0
87931	313	1	2	1	2	3	3.577749559	1.716499211	1
82447	354	0	1	0	1	1	NA	81.43171998	0
76882	274	0	1	0	1	1	NA	17.57426352	1
17119	359	0	1	0	1	1	NA	39.39043621	0
36103	345	0	1	0	1	1	NA	10.25342304	0
18699	355	1	0	1	0	1	12.03660741	NA	0
84631	311	1	0	1	0	1	24.34605491	NA	0
33507	279	0	1	0	1	1	NA	31.83489751	0
57325	304	2	0	2	0	2	56.54188622	NA	1
68842	276	0	1	0	1	1	NA	9.870008365	0
85493	281	0	1	0	1	1	NA	31.24241564	0
6038	328	1	0	1	0	1	8.529082199	NA	0
66713	276	1	0	1	0	1	1.721985732	NA	0
30852	342	1	0	1	0	1	9.083112823	NA	0
59214	351	1	0	1	0	1	7.091276229	NA	0
64440	355	1	0	1	0	1	9.261068364	NA	0
104835	305	0	1	0	1	1	NA	42.7347578	0
97541	299	1	0	1	0	1	223.4611782	NA	0
37226	314	0	1	0	1	1	NA	16.52552314	0
48547	295	1	0	1	0	1	14.07057993	NA	1
7769	349	1	0	1	0	1	37.01339808	NA	1
6556	301	0	1	0	1	1	NA	26.32591731	0
68693	298	4	0	4	0	4	4.395156043	NA	1
43274	324	0	1	0	1	1	NA	9.806069817	0
16996	278	1	0	1	0	1	49.06187751	NA	0
90703	349	1	0	1	0	1	15.8462576	NA	0
68764	340	0	1	0	1	1	NA	1.828646584	0
43107	288	0	1	0	1	1	NA	11.76713739	0
19327	321	0	1	0	1	1	NA	24.29679262	0
89043	290	2	0	2	0	2	15.91785618	NA	0
45931	363	1	0	1	0	1	19.41944754	NA	0
6289	286	1	0	1	0	1	14.11649188	NA	1
70686	345	0	2	0	2	2	NA	16.9202055	0
20972	322	1	0	1	0	1	52.9074851	NA	0
38313	344	1	0	1	0	1	30.29278061	NA	1
20109	321	1	0	1	0	1	47.56994725	NA	0
68547	328	0	1	0	1	1	NA	51.44914667	0
206	331	0	1	0	1	1	NA	120.828839	0
66790	317	1	0	1	0	1	10.82101006	NA	0
68790	314	1	0	1	0	1	24.43730806	NA	0
100773	344	0	1	0	1	1	NA	42.33386855	0
88581	284	0	1	0	1	1	NA	4.968456891	0
86266	346	0	1	0	1	1	NA	17.03194696	0
7172	316	0	1	0	1	1	NA	25.58857682	0
66392	315	1	0	1	0	1	11.17131427	NA	0
107607	295	1	0	1	0	1	298.1373673	NA	0
28820	297	1	0	1	0	1	28.97354834	NA	0
105271	295	1	0	1	0	1	19.67137674	NA	0
28576	318	0	1	0	1	1	NA	94.67030247	1
69632	305	0	1	0	1	1	NA	22.02159317	0
50499	304	0	2	0	2	2	NA	3.599876439	0
28185	318	0	1	0	1	1	NA	32.1576875	0
72867	343	1	0	1	0	1	15.7055713	NA	0
100090	353	1	0	1	0	1	26.39415839	NA	0
104304	285	1	0	1	0	1	6.133194329	NA	0
31117	298	1	0	1	0	1	11.82149727	NA	0
83076	347	4	0	4	0	4	12.42793159	NA	0
57218	301	1	0	1	0	1	33.42519269	NA	0
45444	336	1	0	1	0	1	28.15467508	NA	0
106581	331	1	0	1	0	1	228.7935391	NA	0
97983	294	9	0	9	0	9	12.95847749	NA	3
88498	307	1	0	1	0	1	16.46001386	NA	0
7452	341	1	0	1	0	1	11.99764995	NA	0
69649	361	0	1	0	1	1	NA	13.31742811	0
88459	299	1	0	1	0	1	6.777695157	NA	0
40984	313	0	1	0	1	1	NA	45.21394511	1
96048	284	0	1	0	1	1	NA	4.988744255	0
10920	358	1	0	1	0	1	4.81007341	NA	0
88332	284	0	1	0	1	1	NA	26.45259024	0
89157	343	0	2	0	2	2	NA	58.15095656	0
106252	340	0	1	0	1	1	NA	32.94492987	0
82999	303	0	1	0	1	1	NA	11.16979199	1
67214	345	1	0	1	0	1	2.755666075	NA	0
71219	364	0	1	0	1	1	NA	18.08045394	0
62540	310	1	0	1	0	1	18.44509548	NA	0
10665	337	1	0	1	0	1	34.5671523	NA	0
31860	307	0	1	0	1	1	NA	6.053762999	0
17188	342	1	0	1	0	1	20.86476582	NA	0
47731	296	0	1	0	1	1	NA	4.880873449	0
7840	301	1	0	1	0	1	31.79771405	NA	0
64197	323	0	1	0	1	1	NA	145.094737	0
107741	359	0	1	0	1	1	NA	404.8171168	0
53837	284	1	0	1	0	1	75.46833473	NA	0
39550	311	1	0	1	0	1	13.57784299	NA	0
4785	285	1	0	1	0	1	70.30112465	NA	0
94296	325	0	1	0	1	1	NA	130.6020928	0
90988	318	0	1	0	1	1	NA	17.38521839	0
10469	322	0	2	0	2	2	NA	19.57033523	0
68277	295	0	1	0	1	1	NA	9.846264683	0
62607	285	0	2	0	2	2	NA	29.53900838	0
7502	300	0	1	0	1	1	NA	18.01546441	0
41177	321	1	0	1	0	1	13.57634805	NA	1
39328	359	1	0	1	0	1	29.33296612	NA	0
70668	311	1	0	1	0	1	2.195741054	NA	0
73106	309	0	1	0	1	1	NA	13.27410571	0
98316	363	0	4	0	4	4	NA	43.74349676	0
96274	342	1	0	1	0	1	72.47083475	NA	0
41556	327	1	0	1	0	1	14.70313231	NA	1
68657	283	0	2	0	2	2	NA	3.711828278	1
19794	290	0	1	0	1	1	NA	54.85858996	0
94753	297	1	0	1	0	1	12.67678852	NA	0
94900	346	0	1	0	1	1	NA	7.31715965	0
34724	294	0	1	0	1	1	NA	13.10700446	0
96591	317	1	0	1	0	1	37.73146499	NA	0
77739	307	0	1	0	1	1	NA	20.72859827	0
2774	286	1	0	1	0	1	31.00106662	NA	0
10224	311	0	1	0	1	1	NA	38.5806726	0
34027	281	1	0	1	0	1	8.46652058	NA	0
42074	325	1	0	1	0	1	3.764387706	NA	0
1939	340	4	0	4	0	4	27.69966926	NA	1
71377	307	1	0	1	0	1	7.267019118	NA	1
33512	304	1	0	1	0	1	8.966935048	NA	0
61560	319	0	1	0	1	1	NA	16.81895689	0
97182	343	0	1	0	1	1	NA	6.279301549	1
96376	302	0	1	0	1	1	NA	44.73004185	0
33066	349	0	1	0	1	1	NA	9.703305002	0
67917	311	0	7	0	7	7	NA	14.25677817	0
97873	328	1	0	1	0	1	15.08215071	NA	0
85798	327	0	1	0	1	1	NA	27.52443374	1
69953	361	0	1	0	1	1	NA	33.3015414	0
106530	346	1	0	1	0	1	4.714660193	NA	0
88972	301	1	0	1	0	1	23.23599103	NA	0
40893	363	0	1	0	1	1	NA	39.74649795	1
70752	331	1	0	1	0	1	6.496983048	NA	0
96376	339	0	1	0	1	1	NA	48.73823571	0
5100	361	0	1	0	1	1	NA	57.82123255	0
106513	295	1	0	1	0	1	19.5497471	NA	0
2139	347	1	0	1	0	1	125.6769823	NA	0
46784	300	1	0	1	0	1	5.537681054	NA	1
13219	296	1	0	1	0	1	12.62046366	NA	0
48255	302	1	0	1	0	1	12.84074008	NA	0
41367	327	0	1	0	1	1	NA	29.58145105	0
97967	328	0	1	0	1	1	NA	5.346588373	0
99277	326	0	1	0	1	1	NA	17.90480723	1
6328	327	0	1	0	1	1	NA	7.336571872	0
96877	279	1	0	1	0	1	15.05834433	NA	0
68632	282	0	1	0	1	1	NA	16.4962951	0
90741	325	0	1	0	1	1	NA	30.66940015	0
20085	353	1	0	1	0	1	352.9357749	NA	0
77003	359	1	0	1	0	1	15.49226346	NA	0
65642	310	1	0	1	0	1	6.639863772	NA	0
3769	350	0	1	0	1	1	NA	2.37448853	0
41178	340	1	0	1	0	1	4.352046245	NA	0
44781	349	1	0	1	0	1	4.903942606	NA	0
29323	345	1	0	1	0	1	46.82603444	NA	0
106009	298	1	0	1	0	1	4.496838722	NA	1
67780	296	0	1	0	1	1	NA	2.448451235	1
69093	293	1	0	1	0	1	14.32399111	NA	1
9112	310	1	0	1	0	1	34.20097765	NA	0
66397	304	1	0	1	0	1	31.85060585	NA	1
41354	340	0	1	0	1	1	NA	14.00482852	0
107363	324	1	0	1	0	1	16.51780247	NA	1
35578	289	0	1	0	1	1	NA	10.96441098	0
20689	319	0	1	0	1	1	NA	85.97060954	0
51739	313	0	1	0	1	1	NA	9.229329443	1
31567	311	1	0	1	0	1	4.412366131	NA	0
1546	358	0	1	0	1	1	NA	42.96975849	1
1280	314	1	0	1	0	1	22.29905675	NA	0
97286	346	1	1	1	1	2	6.300758704	6.838738956	0
107513	295	0	1	0	1	1	NA	43.44268943	0
94987	303	0	1	0	1	1	NA	5.616232514	1
87230	338	0	2	0	2	2	NA	29.02898903	0
98753	340	1	0	1	0	1	44.2279651	NA	0
63353	349	0	1	0	1	1	NA	12.55489511	0
97414	328	0	1	0	1	1	NA	1058.043207	0
56944	340	1	0	1	0	1	15.00055407	NA	1
63931	331	1	1	1	1	2	3.796815841	4.337257305	0
88793	347	1	0	1	0	1	36.81039713	NA	0
8018	301	1	0	1	0	1	108.4496106	NA	0
107899	293	1	0	1	0	1	22.11607666	NA	0
96395	277	0	1	0	1	1	NA	30.34060388	0
1732	347	2	0	2	0	2	8.10412775	NA	0
10849	352	1	0	1	0	1	49.82267031	NA	0
42666	357	0	1	0	1	1	NA	1.856632864	0
69653	354	1	0	1	0	1	1.999086222	NA	0
85428	365	1	0	1	0	1	43.50049586	NA	0
3529	344	1	0	1	0	1	1.452894819	NA	1
10646	347	1	0	1	0	1	15.31706373	NA	0
97166	297	1	0	1	0	1	39.36177568	NA	0
81325	359	0	1	0	1	1	NA	6.321418708	0
91553	348	1	0	1	0	1	17.75336584	NA	0
97718	362	1	0	1	0	1	12.96992369	NA	0
69047	346	0	1	0	1	1	NA	23.99933298	0
9830	361	1	0	1	0	1	9.327720604	NA	0
69629	347	0	1	0	1	1	NA	6.193874565	0
70225	329	1	0	1	0	1	4.710772304	NA	0
27237	332	0	1	0	1	1	NA	142.9381842	0
88286	315	0	2	0	2	2	NA	14.74060249	0
87925	360	2	0	2	0	2	8.288543721	NA	0
18763	319	1	0	1	0	1	720.821956	NA	0
74478	328	1	0	1	0	1	5.832413072	NA	0
68740	309	1	0	1	0	1	12.14068331	NA	0
99092	291	2	0	2	0	2	26.66080542	NA	2
52925	350	1	0	1	0	1	30.30197273	NA	1
88256	346	0	1	0	1	1	NA	22.58665911	0
97110	288	0	1	0	1	1	NA	19.12322515	0
62909	327	1	0	1	0	1	16.60178188	NA	0
42689	293	1	0	1	0	1	3.744027535	NA	0
23400	331	1	0	1	0	1	22.71276078	NA	0
39442	342	0	1	0	1	1	NA	11.75670785	0
42331	303	0	1	0	1	1	NA	8.056031447	1
96129	312	0	1	0	1	1	NA	39.63504158	1
87067	355	1	0	1	0	1	14.23565383	NA	0
68726	297	1	0	1	0	1	22.98629411	NA	1
65198	315	1	0	1	0	1	13.85796898	NA	0
70699	316	1	0	1	0	1	1.856850866	NA	1
91908	288	0	1	0	1	1	NA	24.86881229	0
97858	279	0	1	0	1	1	NA	15.30172846	0
2046	295	0	1	0	1	1	NA	269.432711	0
58221	345	1	0	1	0	1	56.02594162	NA	0
97326	350	0	1	0	1	1	NA	17.09189048	0
95557	303	0	1	0	1	1	NA	62.41030093	0
57919	336	1	0	1	0	1	42.21257012	NA	1
67896	365	1	0	1	0	1	20.9720303	NA	1
61526	361	1	0	1	0	1	23.48306069	NA	0
87864	292	3	0	3	0	3	6.325105835	NA	0
2384	315	0	2	0	2	2	NA	9.627729974	0
39934	313	1	0	1	0	1	27.7632722	NA	1
66251	350	0	1	0	1	1	NA	69.59196955	1
93921	294	0	1	0	1	1	NA	99.14883035	0
88584	315	1	0	1	0	1	34.61105555	NA	0
12637	286	0	1	0	1	1	NA	91.84333582	1
5110	347	3	0	3	0	3	29.49418824	NA	0
31729	280	1	0	1	0	1	48.20494604	NA	0
81835	320	1	0	1	0	1	52.35150567	NA	0
68742	311	2	0	2	0	2	17.63698738	NA	0
82162	320	1	0	1	0	1	13.8974232	NA	0
41715	279	0	1	0	1	1	NA	1.087358021	0
69347	348	1	0	1	0	1	63.74064891	NA	1
41171	337	0	1	0	1	1	NA	26.4223253	1
2683	277	0	1	0	1	1	NA	2.704321417	0
91974	284	0	1	0	1	1	NA	27.65642236	0
71074	353	0	1	0	1	1	NA	55.83397674	0
94678	307	1	0	1	0	1	5.698992964	NA	0
87740	298	1	0	1	0	1	7.250286292	NA	0
39764	304	2	0	2	0	2	12.62073074	NA	1
103026	348	0	1	0	1	1	NA	12.29902179	1
75832	351	0	1	0	1	1	NA	11.37605413	1
86550	346	0	1	0	1	1	NA	6.302918495	0
93796	288	0	1	0	1	1	NA	9.596595771	0
36046	348	1	0	1	0	1	184.427355	NA	0
66493	288	0	1	0	1	1	NA	1.959594431	0
44068	302	0	1	0	1	1	NA	67.44864641	0
47249	286	0	1	0	1	1	NA	2.407054425	0
85614	307	1	0	1	0	1	15.03023074	NA	1
41006	285	0	1	0	1	1	NA	4.886661875	0
40921	303	1	2	1	2	3	0.346995561	0.375507051	1
59736	280	1	0	1	0	1	32.66210173	NA	1
69607	311	2	0	2	0	2	8.875466823	NA	0
47447	356	1	0	1	0	1	11.97709904	NA	1
64551	282	0	1	0	1	1	NA	26.72135369	0
77731	310	0	1	0	1	1	NA	11.22690568	1
107564	339	1	1	1	1	2	9.791972332	9.791972332	1
5718	318	1	0	1	0	1	12.80729666	NA	0
70314	347	0	1	0	1	1	NA	13.3460852	1
2317	341	0	1	0	1	1	NA	318.9763536	0
104047	343	1	0	1	0	1	57.44234542	NA	0
32295	296	1	0	1	0	1	60.44846428	NA	0
87830	317	0	3	0	3	3	NA	14.71721738	1
68216	276	1	0	1	0	1	10.32245356	NA	0
70447	311	1	0	1	0	1	12.67341836	NA	0
83197	311	1	0	1	0	1	25.42808854	NA	1
70366	340	0	1	0	1	1	NA	19.83133716	0
97374	337	0	1	0	1	1	NA	8.848870143	0
98236	316	1	0	1	0	1	528.0678439	NA	0
84447	323	1	0	1	0	1	16.05272518	NA	1
102802	293	1	0	1	0	1	50.75066053	NA	0
9096	362	0	1	0	1	1	NA	33.75849748	1
42115	358	1	0	1	0	1	11.6169825	NA	0
40984	329	1	0	1	0	1	37.57685205	NA	1
37865	346	1	0	1	0	1	23.026891	NA	0
4639	310	0	1	0	1	1	NA	7.57651853	0
17848	318	0	1	0	1	1	NA	18.16972532	0
69115	303	0	1	0	1	1	NA	21.03061982	0
101898	287	1	0	1	0	1	113.54902	NA	0
41953	319	1	0	1	0	1	11.61474353	NA	0
38780	346	1	0	1	0	1	9.124098748	NA	0
85714	336	1	0	1	0	1	35.0184555	NA	1
97107	309	0	1	0	1	1	NA	12.68889103	1
95088	285	0	2	0	2	2	NA	30.66869557	0
68515	283	1	0	1	0	1	2.289869934	NA	0
42454	310	0	1	0	1	1	NA	31.01227854	0
2757	355	1	0	1	0	1	54.18424722	NA	1
63343	282	1	0	1	0	1	13.63106943	NA	0
74387	304	0	1	0	1	1	NA	11.72685128	0
1933	304	1	1	1	1	2	4.562216304	4.302178466	0
62913	343	1	1	1	1	2	1.254906842	1.254906842	0
83509	347	4	0	4	0	4	13.11752773	NA	0
76321	342	1	0	1	0	1	14.45451873	NA	1
8808	300	0	1	0	1	1	NA	47.98452833	0
10175	363	1	0	1	0	1	2.554054219	NA	0
65188	296	1	0	1	0	1	15.16667945	NA	1
23966	298	2	0	2	0	2	15.64995813	NA	0
6147	327	1	0	1	0	1	51.24297241	NA	0
97975	290	0	1	0	1	1	NA	14.82807636	0
97220	327	1	0	1	0	1	46.85006703	NA	1
86375	289	0	1	0	1	1	NA	85.098133	0
70553	295	0	2	0	2	2	NA	17.08531458	0
69815	293	1	0	1	0	1	5.145485657	NA	0
72402	353	1	0	1	0	1	15.88962112	NA	0
2165	284	1	2	1	2	3	3.380152956	2.707137164	1
103355	321	0	1	0	1	1	NA	8.221200421	1
63957	318	3	0	3	0	3	7.588060225	NA	1
90956	329	0	1	0	1	1	NA	58.57427469	0
1891	332	1	0	1	0	1	13.61029607	NA	0
16767	305	0	1	0	1	1	NA	34.1535152	0
67002	346	0	1	0	1	1	NA	16.33239093	0
93743	353	1	0	1	0	1	12.69420305	NA	0
43515	283	1	0	1	0	1	17.46368997	NA	0
94189	278	1	0	1	0	1	65.07907214	NA	0
68801	299	1	0	1	0	1	1.439608765	NA	0
78468	294	0	1	0	1	1	NA	9.414828646	0
5204	346	1	0	1	0	1	74.67679777	NA	0
10156	303	1	0	1	0	1	16.75021491	NA	0
96597	280	0	1	0	1	1	NA	19.21429411	1
9626	301	0	1	0	1	1	NA	2.056349653	0
61242	300	0	1	0	1	1	NA	7.615594452	0
45569	301	0	1	0	1	1	NA	2.684748502	0
100825	279	1	0	1	0	1	5.616900486	NA	0
96630	340	0	1	0	1	1	NA	15.9174768	0
65250	309	0	1	0	1	1	NA	35.71497273	0
21138	305	1	0	1	0	1	9.508675594	NA	0
2496	297	0	1	0	1	1	NA	190.8917863	0
68703	353	0	1	0	1	1	NA	22.45133941	0
58480	345	1	0	1	0	1	4.212764521	NA	1
35533	312	1	0	1	0	1	36.81487075	NA	0
69267	282	1	0	1	0	1	15.77229136	NA	1
45571	288	0	2	0	2	2	NA	97.1742862	1
37728	336	1	0	1	0	1	20.23946492	NA	0
99378	346	0	3	0	3	3	NA	19.01110626	2
3331	304	1	0	1	0	1	5.175702891	NA	1
84418	304	0	1	0	1	1	NA	8.196115461	1
28079	307	0	1	0	1	1	NA	78.23635415	0
35046	359	1	0	1	0	1	72.53698418	NA	0
98469	307	1	0	1	0	1	10.66286974	NA	1
84035	310	0	1	0	1	1	NA	40.74020842	1
68899	302	1	0	1	0	1	13.44157404	NA	0
93780	361	0	1	0	1	1	NA	19.55665644	0
107675	346	0	1	0	1	1	NA	37.27836232	0
46901	331	1	0	1	0	1	18.17267279	NA	0
62673	310	1	0	1	0	1	28.73282092	NA	0
3348	327	0	1	0	1	1	NA	128.0596783	1
71183	319	2	0	2	0	2	13.43706004	NA	0
1316	288	1	0	1	0	1	15.45799331	NA	1
58925	345	1	0	1	0	1	18.42117155	NA	1
72442	319	0	2	0	2	2	NA	0.069290113	0
1775	343	1	0	1	0	1	26.33094405	NA	0
102534	329	1	0	1	0	1	7.888982061	NA	0
38966	315	1	0	1	0	1	1.34205774	NA	0
5570	338	0	1	0	1	1	NA	2.228652188	0
89527	293	0	1	0	1	1	NA	4.173832295	0
65888	286	1	0	1	0	1	10.96941743	NA	0
21353	337	0	1	0	1	1	NA	31.71585586	0
69457	305	1	0	1	0	1	16.25640728	NA	0
66204	281	1	0	1	0	1	9.663584758	NA	0
16671	319	1	0	1	0	1	61.87928988	NA	0
8305	286	1	0	1	0	1	15.74382264	NA	0
97619	310	1	0	1	0	1	3.688760529	NA	0
93723	288	0	2	0	2	2	NA	37.00986667	0
39865	320	0	1	0	1	1	NA	30.08727096	0
64341	343	0	1	0	1	1	NA	34.1859381	1
78456	335	1	0	1	0	1	51.96548192	NA	0
82196	316	0	1	0	1	1	NA	7.293267545	0
69089	358	1	0	1	0	1	13.2966373	NA	0
101884	359	0	1	0	1	1	NA	46.8071112	0
43138	307	1	0	1	0	1	17.48612068	NA	0
96451	278	1	0	1	0	1	14.82689562	NA	1
18428	347	0	1	0	1	1	NA	4.893572604	0
41525	314	1	0	1	0	1	4.357508106	NA	0
68208	319	0	1	0	1	1	NA	4.96449169	0
56709	302	1	0	1	0	1	6.588945819	NA	0
1933	325	1	3	1	3	4	7.664998912	4.650396313	0
93542	290	0	1	0	1	1	NA	15.70749904	0
9122	276	1	0	1	0	1	27.41976214	NA	0
7603	320	1	0	1	0	1	62.93517851	NA	0
107528	279	1	0	1	0	1	404.8310321	NA	1
66480	343	1	0	1	0	1	47.71362049	NA	0
106235	310	0	1	0	1	1	NA	33.54088129	0
86885	292	1	0	1	0	1	47.21324389	NA	0
53405	302	0	1	0	1	1	NA	45.263012260000004	0
51760	325	1	0	1	0	1	11.09759706	NA	0
58368	284	1	0	1	0	1	13.61652755	NA	0
65314	301	0	1	0	1	1	NA	22.75983075	0
101615	302	1	0	1	0	1	19.72793545	NA	0
8183	325	0	1	0	1	1	NA	114.5619328	1
95178	318	1	0	1	0	1	165.1766712	NA	0
4526	304	1	0	1	0	1	9.944730846	NA	0
3963	363	1	0	1	0	1	3.719721229	NA	0
66885	297	1	0	1	0	1	1.136567428	NA	0
71097	284	1	0	1	0	1	29.4037007	NA	0
49384	309	0	1	0	1	1	NA	2.111515611	1
38586	316	0	1	0	1	1	NA	6.337745925	0
46159	345	1	0	1	0	1	31.03482854	NA	0
5584	286	1	0	1	0	1	13.62202954	NA	0
81644	294	0	1	0	1	1	NA	20.49933252	0
43926	278	1	0	1	0	1	27.82425183	NA	0
42246	286	1	0	1	0	1	11.01726567	NA	0
44959	351	1	0	1	0	1	10.56369865	NA	1
63582	362	1	0	1	0	1	36.01704946	NA	0
1971	321	0	1	0	1	1	NA	15.04219816	0
40181	319	0	1	0	1	1	NA	35.67231036	0
43423	299	1	0	1	0	1	1.479563416	NA	0
106345	321	0	1	0	1	1	NA	21.15351613	0
7801	317	1	0	1	0	1	9.221283732	NA	0
12714	332	0	1	0	1	1	NA	29.60284837	0
75511	349	1	0	1	0	1	12.0753474	NA	1
97689	297	1	0	1	0	1	43.01282342	NA	0
66205	348	1	0	1	0	1	11.02548619	NA	0
67485	361	1	0	1	0	1	2.498543207	NA	0
64252	311	5	0	5	0	5	9.131931705	NA	0
10702	319	1	0	1	0	1	46.89750783	NA	0
8005	297	1	0	1	0	1	10.51007447	NA	1
65745	302	1	0	1	0	1	8.343991219	NA	0
68895	287	1	0	1	0	1	11.76456456	NA	0
43290	285	0	1	0	1	1	NA	9.401247294	0
42544	284	1	0	1	0	1	12.06818019	NA	0
103355	343	0	1	0	1	1	NA	10.30786665	1
94959	276	1	0	1	0	1	15.68840882	NA	1
5663	307	1	0	1	0	1	28.96988487	NA	0
69965	315	0	1	0	1	1	NA	8.363267144	0
68181	303	0	1	0	1	1	NA	18.192915760000002	1
57839	324	0	1	0	1	1	NA	57.39573823	1
95299	346	1	0	1	0	1	42.64677383	NA	0
89118	290	1	0	1	0	1	36.12319427	NA	0
96887	350	1	0	1	0	1	38.56284993	NA	0
87297	319	1	0	1	0	1	22.32330527	NA	0
87864	310	2	0	2	0	2	4.83001504	NA	0
88065	322	1	0	1	0	1	2.967618983	NA	0
4026	282	1	0	1	0	1	11.4381024	NA	1
69089	346	1	0	1	0	1	15.96677173	NA	0
86937	303	0	1	0	1	1	NA	15.13932203	0
6084	321	1	0	1	0	1	60.23903819	NA	1
90140	331	1	0	1	0	1	2.068853629	NA	0
68995	317	0	1	0	1	1	NA	18.42886266	0
56229	347	1	0	1	0	1	20.97414851	NA	0
91654	346	0	1	0	1	1	NA	18.24816945	0
97718	349	0	1	0	1	1	NA	9.527748176	0
40619	315	1	0	1	0	1	10.36399336	NA	0
39639	353	0	1	0	1	1	NA	10.26427928	1
2452	280	1	0	1	0	1	10.86543569	NA	1
8398	353	1	0	1	0	1	92.51070546	NA	0
95293	287	1	0	1	0	1	42.40833003	NA	0
78926	356	0	1	0	1	1	NA	32.40717817	0
64967	308	1	0	1	0	1	10.68282877	NA	1
94480	339	0	1	0	1	1	NA	10.82062882	0
66434	315	2	0	2	0	2	3.059828055	NA	0
37299	317	1	0	1	0	1	25.7768253	NA	0
69847	283	0	1	0	1	1	NA	18.14669862	0
41669	339	0	1	0	1	1	NA	1.607150663	0
17423	348	0	1	0	1	1	NA	22.06664681	1
29352	297	0	1	0	1	1	NA	4.170018994	1
69649	288	0	1	0	1	1	NA	14.85166516	0
76778	312	1	0	1	0	1	15.27003907	NA	0
69093	350	0	1	0	1	1	NA	15.73517266	0
70755	345	1	0	1	0	1	16.07117509	NA	0
2771	317	0	1	0	1	1	NA	20.72915589	0
27898	283	1	0	1	0	1	238.6426075	NA	0
45944	285	1	0	1	0	1	7.681323278	NA	0
16857	313	0	1	0	1	1	NA	41.17480006	0
9342	297	0	1	0	1	1	NA	3.587918172	0
42889	289	1	0	1	0	1	0.508399833	NA	1
105573	310	1	0	1	0	1	59.23147017	NA	0
94353	285	0	1	0	1	1	NA	39.24380872	0
41050	345	1	0	1	0	1	3.68170976	NA	1
67812	358	1	1	1	1	2	21.86147971	21.86147971	0
93887	281	0	1	0	1	1	NA	34.591406	0
107761	360	1	0	1	0	1	374.2712493	NA	0
39934	345	1	0	1	0	1	31.04115686	NA	1
103053	356	1	0	1	0	1	89.01481603	NA	1
2412	293	0	1	0	1	1	NA	16.12481394	0
40294	323	0	1	0	1	1	NA	16.56412728	0
69630	337	0	1	0	1	1	NA	14.96389036	0
64196	325	3	0	3	0	3	17.48262758	NA	1
94586	320	0	1	0	1	1	NA	8.244618994	0
70592	346	0	1	0	1	1	NA	7.548474455	0
99084	336	0	1	0	1	1	NA	55.45132943	0
107747	331	0	1	0	1	1	NA	44.57159343	0
67018	305	0	1	0	1	1	NA	34.04487768	0
11333	358	1	1	1	1	2	57.87321472	62.9262278	0
105698	284	1	0	1	0	1	16.99718531	NA	1
74770	349	1	0	1	0	1	10.40411012	NA	0
66661	280	1	1	1	1	2	14.12976609	14.12976609	1
3419	312	1	0	1	0	1	7.344253649	NA	0
71173	284	0	1	0	1	1	NA	45.44640815	0
10817	308	0	1	0	1	1	NA	16.4529056	0
42310	284	3	0	3	0	3	33.01528508	NA	0
41240	281	1	0	1	0	1	2.529837698	NA	0
69048	331	0	1	0	1	1	NA	3.260711603	1
98490	346	0	1	0	1	1	NA	122.3271583	1
95534	328	1	0	1	0	1	3.557541065	NA	0
52715	301	0	1	0	1	1	NA	48.265916	1
65500	318	1	0	1	0	1	12.75349496	NA	0
98098	363	1	0	1	0	1	3.271432088	NA	0
77714	281	1	1	1	1	2	5.452716517	5.621956064	0
103650	303	0	1	0	1	1	NA	113.5826337	0
102795	337	0	1	0	1	1	NA	17.17373217	1
86632	281	0	1	0	1	1	NA	19.40210241	0
87448	315	1	0	1	0	1	15.1468736	NA	0
47558	323	1	0	1	0	1	12.97065554	NA	0
11361	358	1	0	1	0	1	11.33335929	NA	0
38076	295	0	1	0	1	1	NA	10.33008388	0
39060	306	1	0	1	0	1	22.3483789	NA	1
40340	310	0	1	0	1	1	NA	23.16208495	0
73397	324	0	1	0	1	1	NA	58.59707613	0
80006	321	1	0	1	0	1	67.18329579	NA	0
61209	297	2	0	2	0	2	29.92559304	NA	0
68204	360	1	0	1	0	1	22.98378745	NA	1
39769	315	1	0	1	0	1	18.63086374	NA	0
62117	284	1	0	1	0	1	34.63071497	NA	0
1731	293	1	0	1	0	1	14.87627836	NA	0
94687	293	1	0	1	0	1	31.8611289	NA	0
88380	285	1	1	1	1	2	14.18007365	15.31767553	0
89368	279	1	0	1	0	1	15.29229288	NA	0
66480	346	1	0	1	0	1	46.79697268	NA	0
65474	304	1	0	1	0	1	7.921488233	NA	0
6426	307	0	1	0	1	1	NA	22.55220483	1
71428	318	1	0	1	0	1	8.772102564	NA	0
66499	318	4	0	4	0	4	38.26386998	NA	1
92381	286	0	1	0	1	1	NA	18.62656254	1
1467	296	0	1	0	1	1	NA	121.5045132	0
3233	333	0	1	0	1	1	NA	126.9340263	0
97296	325	1	0	1	0	1	8.043562622	NA	0
63007	316	1	0	1	0	1	13.20033941	NA	0
71310	284	2	0	2	0	2	16.95269078	NA	0
95448	278	1	0	1	0	1	31.23785763	NA	1
57233	319	1	0	1	0	1	17.11068571	NA	1
31672	282	1	0	1	0	1	12.2737954	NA	0
54523	338	1	0	1	0	1	4.168682687	NA	1
97435	361	1	0	1	0	1	8.114954789	NA	0
67439	282	0	1	0	1	1	NA	30.53432247	1
107364	310	0	1	0	1	1	NA	15.94201159	0
69660	304	0	1	0	1	1	NA	12.4592016	0
41129	325	0	1	0	1	1	NA	8.977632417	0
35669	284	1	0	1	0	1	12.89894722	NA	0
87740	317	1	0	1	0	1	5.691168805	NA	1
70717	365	0	1	0	1	1	NA	5.82995464	0
48061	341	1	0	1	0	1	19.35819663	NA	1
92320	319	1	0	1	0	1	12.63811838	NA	0
94352	277	0	1	0	1	1	NA	50.01474741	0
87902	329	0	1	0	1	1	NA	18.63183654	0
70129	294	1	0	1	0	1	2.959050907	NA	0
10289	353	1	0	1	0	1	27.66848762	NA	0
51036	288	1	0	1	0	1	28.35872892	NA	0
21967	283	1	0	1	0	1	20.88640752	NA	0
12990	358	1	0	1	0	1	32.22334544	NA	0
97576	353	1	0	1	0	1	14.62066135	NA	0
107863	310	1	0	1	0	1	620.8717491	NA	0
999	319	0	2	0	2	2	NA	7.186849395	0
3117	288	0	1	0	1	1	NA	24.57606354	1
31511	359	0	1	0	1	1	NA	20.758226	0
66263	293	0	1	0	1	1	NA	11.83456168	0
56489	283	0	1	0	1	1	NA	16.44885928	0
89154	289	1	0	1	0	1	26.54818416	NA	0
68994	279	1	0	1	0	1	4.413804937	NA	0
58890	280	1	0	1	0	1	5.05638787	NA	1
73161	355	0	1	0	1	1	NA	19.59124152	0
16036	361	0	1	0	1	1	NA	25.92869104	0
69122	322	1	0	1	0	1	37.57713036	NA	0
75484	349	1	0	1	0	1	8.941132389	NA	0
70361	303	1	0	1	0	1	12.99151547	NA	0
36880	311	2	0	2	0	2	9.472928161	NA	1
69090	286	0	1	0	1	1	NA	12.18759389	0
18651	289	1	0	1	0	1	9.694339842	NA	0
107724	317	0	1	0	1	1	NA	323.7789282	0
2343	293	1	0	1	0	1	140.6631468	NA	0
64119	279	1	0	1	0	1	3.666391121	NA	0
102704	285	0	1	0	1	1	NA	44.53989229	0
65347	358	0	1	0	1	1	NA	6.481681199	0
73586	336	0	1	0	1	1	NA	1.083758831	0
51347	283	0	1	0	1	1	NA	23.02233553	0
6517	295	1	0	1	0	1	58.97842501	NA	1
4146	358	1	0	1	0	1	7.688872236	NA	1
9238	304	0	1	0	1	1	NA	27.25140033	0
96376	326	0	1	0	1	1	NA	44.61324761	1
88459	338	1	0	1	0	1	7.362903893	NA	0
71099	316	0	1	0	1	1	NA	19.01744583	0
49771	303	1	0	1	0	1	10.62308114	NA	0
40411	357	0	1	0	1	1	NA	22.21397949	0
96372	312	1	0	1	0	1	13.43461074	NA	0
86266	319	0	1	0	1	1	NA	19.95371446	0
13502	340	2	1	2	1	3	27.54814927	20.74644068	0
32144	322	1	0	1	0	1	2.147071064	NA	1
65818	280	2	0	2	0	2	9.014203091	NA	0
69899	347	1	0	1	0	1	2.864850573	NA	1
70464	354	0	1	0	1	1	NA	6.665271612	0
89442	320	0	1	0	1	1	NA	30.67854594	1
15651	279	0	1	0	1	1	NA	0.13272721	0
106187	340	0	1	0	1	1	NA	132.9713822	0
9462	347	0	1	0	1	1	NA	12.08600876	0
97768	285	1	0	1	0	1	12.18272612	NA	0
107563	338	1	1	1	1	2	3.720183767	3.720183767	0
68693	315	5	0	5	0	5	5.372955	NA	0
68832	328	0	1	0	1	1	NA	20.72393928	0
72175	333	0	1	0	1	1	NA	16.66034377	0
70513	324	1	0	1	0	1	6.149733507	NA	0
69928	342	1	0	1	0	1	13.78850658	NA	0
65804	350	1	0	1	0	1	10.16992501	NA	0
70399	347	1	0	1	0	1	12.66767847	NA	0
34794	357	1	0	1	0	1	25.69365471	NA	0
74917	319	3	0	3	0	3	0.939816069	NA	0
73234	325	1	0	1	0	1	14.82049811	NA	0
77360	350	1	0	1	0	1	22.88951101	NA	1
105932	347	1	0	1	0	1	68.88700144	NA	0
76592	281	1	0	1	0	1	13.95456941	NA	0
57912	355	1	0	1	0	1	26.76689031	NA	0
85016	320	0	1	0	1	1	NA	41.4737337	0
69760	293	1	0	1	0	1	20.19174624	NA	0
87390	340	1	0	1	0	1	4.978451544	NA	0
4654	349	0	1	0	1	1	NA	34.27910756	1
37975	332	0	1	0	1	1	NA	29.0022743	0
58923	284	1	0	1	0	1	18.496432	NA	0
95315	355	1	0	1	0	1	14.13028428	NA	0
71365	305	0	2	0	2	2	NA	13.42396469	0
68427	347	1	0	1	0	1	52.10435737	NA	1
68202	353	1	0	1	0	1	25.17188105	NA	1
100282	295	0	2	0	2	2	NA	26.23922553	0
65818	318	0	1	0	1	1	NA	10.49794392	0
4063	340	1	0	1	0	1	24.73183205	NA	0
77889	309	0	1	0	1	1	NA	2.128502756	1
78021	281	1	0	1	0	1	6.238384563	NA	1
83049	308	0	1	0	1	1	NA	8.679106051	1
58677	324	1	0	1	0	1	21.10665855	NA	0
107521	335	1	0	1	0	1	279.0051033	NA	0
95824	309	1	0	1	0	1	30.31274951	NA	1
59417	338	0	1	0	1	1	NA	10.14822216	0
57116	280	0	1	0	1	1	NA	1.992650304	0
76139	305	1	0	1	0	1	24.2000772	NA	0
106193	300	0	1	0	1	1	NA	40.19027727	0
77819	279	1	0	1	0	1	1.365351085	NA	1
28002	318	0	3	0	3	3	NA	8.524428625	0
5016	283	1	0	1	0	1	21.71270026	NA	0
36814	288	0	1	0	1	1	NA	13.99539472	0
79734	333	0	1	0	1	1	NA	22.75131583	0
85201	279	1	0	1	0	1	11.68122184	NA	1
2165	363	1	1	1	1	2	2.90263705	2.90263705	0
66211	329	1	0	1	0	1	44.637952	NA	0
97549	347	0	1	0	1	1	NA	7.016254479	0
40746	281	0	1	0	1	1	NA	36.45589516	1
52318	336	0	1	0	1	1	NA	13.42839104	0
106952	297	3	0	3	0	3	101.4054252	NA	0
19941	342	1	0	1	0	1	20.23509589	NA	0
83446	286	1	0	1	0	1	14.83241921	NA	0
99362	325	0	1	0	1	1	NA	39.90080321	1
69397	346	0	1	0	1	1	NA	7.827590132	0
107473	324	1	0	1	0	1	103.9337728	NA	0
71327	291	1	0	1	0	1	3.982374446	NA	0
46535	335	1	0	1	0	1	8.558311317	NA	0
32809	288	1	0	1	0	1	12.49378218	NA	1
28841	318	1	0	1	0	1	15.52102808	NA	0
46234	312	1	0	1	0	1	13.66240663	NA	0
79183	304	0	1	0	1	1	NA	74.12799906	0
50732	362	1	0	1	0	1	48.96263888	NA	1
103332	300	0	1	0	1	1	NA	5.298547019	1
77966	341	0	1	0	1	1	NA	25.04920469	1
94273	354	0	4	0	4	4	NA	18.67315236	0
89075	316	1	0	1	0	1	9.237670611	NA	1
4857	329	1	0	1	0	1	7.361023712	NA	0
90450	298	0	1	0	1	1	NA	5.71906756	0
7051	353	0	1	0	1	1	NA	21.42743082	0
86487	276	0	1	0	1	1	NA	24.65994738	1
64202	294	1	0	1	0	1	267.2960473	NA	0
43294	342	1	0	1	0	1	21.43043522	NA	1
104038	361	0	1	0	1	1	NA	29.0764576	0
93802	352	1	0	1	0	1	153.2291426	NA	1
2384	308	0	1	0	1	1	NA	10.67022533	0
68682	360	3	0	3	0	3	27.44560737	NA	0
1823	356	1	0	1	0	1	113.7544173	NA	0
94106	290	0	1	0	1	1	NA	218.6736706	1
106743	360	1	0	1	0	1	20.78737774	NA	0
86742	340	1	0	1	0	1	11.25940865	NA	0
103577	280	0	1	0	1	1	NA	5.517580107	0
68616	277	0	1	0	1	1	NA	30.84224842	1
46549	298	0	1	0	1	1	NA	27.49260087	1
70402	350	0	1	0	1	1	NA	4.366904641	0
39161	325	1	0	1	0	1	6.653811121	NA	0
15417	347	0	1	0	1	1	NA	10.99464326	0
96705	307	1	0	1	0	1	7.96459438	NA	0
96452	304	4	0	4	0	4	10.45312916	NA	2
1382	335	0	1	0	1	1	NA	106.3671414	0
72436	315	1	0	1	0	1	30.46270182	NA	0
93744	364	1	0	1	0	1	397.8503681	NA	0
69455	320	1	0	1	0	1	37.36355857	NA	0
57813	355	1	0	1	0	1	16.44174868	NA	0
98401	346	1	0	1	0	1	14.95217153	NA	0
93637	307	0	1	0	1	1	NA	21.97368993	0
2592	317	1	0	1	0	1	11.6519216	NA	0
96795	350	0	1	0	1	1	NA	17.50053226	0
104042	309	0	1	0	1	1	NA	8.704554508	1
9695	288	1	0	1	0	1	143.5570867	NA	0
41598	288	0	1	0	1	1	NA	19.04124533	0
41602	288	0	1	0	1	1	NA	24.71626687	0
10960	327	0	1	0	1	1	NA	41.20845162	1
84265	309	0	1	0	1	1	NA	17.33158421	0
107291	354	1	1	1	1	2	624.8001182	624.8001182	0
98323	328	1	0	1	0	1	17.27024198	NA	0
98596	291	0	2	0	2	2	NA	6.571149796	2
70705	331	0	1	0	1	1	NA	16.98557141	0
35086	308	0	1	0	1	1	NA	2.623707749	1
65287	355	0	1	0	1	1	NA	21.186658	0
52260	315	1	0	1	0	1	14.91103109	NA	0
5361	337	1	0	1	0	1	56.03826448	NA	0
106313	288	0	1	0	1	1	NA	14.32246974	1
68973	325	1	0	1	0	1	15.55055813	NA	0
94870	291	0	1	0	1	1	NA	12.29812187	0
83279	361	0	1	0	1	1	NA	50.63121565	0
69212	349	1	0	1	0	1	44.35184887	NA	0
92244	342	2	0	2	0	2	6.130038771	NA	0
8023	303	1	0	1	0	1	17.28603741	NA	0
65789	279	1	0	1	0	1	11.49257228	NA	0
95224	348	1	0	1	0	1	10.4570557	NA	0
68842	280	1	0	1	0	1	17.93704052	NA	1
1524	361	1	0	1	0	1	113.9370675	NA	1
98487	345	0	1	0	1	1	NA	7.888891107	0
99378	347	1	0	1	0	1	21.45052982	NA	0
63620	309	1	0	1	0	1	0.992270636	NA	0
2317	310	1	3	1	3	4	550.1646963	615.8367534	1
69630	311	1	0	1	0	1	20.9046752	NA	1
44129	340	1	0	1	0	1	5.21403548	NA	0
70243	276	1	0	1	0	1	41.03306947	NA	0
78400	336	0	1	0	1	1	NA	58.02181284	1
31803	286	0	1	0	1	1	NA	9.059670622	1
42986	339	1	0	1	0	1	10.148394	NA	1
78064	286	1	0	1	0	1	29.76925078	NA	1
67695	355	1	0	1	0	1	4.756300698	NA	0
87863	304	1	0	1	0	1	5.559353658	NA	0
71198	319	1	0	1	0	1	9.051962545	NA	0
41580	281	1	0	1	0	1	7.166600297	NA	0
18614	350	0	1	0	1	1	NA	313.9496449	0
69928	309	0	1	0	1	1	NA	13.3902314	0
49127	295	1	0	1	0	1	12.01741919	NA	0
98420	335	1	0	1	0	1	14.00622653	NA	0
32289	321	1	0	1	0	1	11.65160213	NA	1
56498	360	1	0	1	0	1	17.53431719	NA	0
[truncated: 599,812 more rows]
