# Supplementary material for: Estimating the Health Effects of Adding Bicycle and Pedestrian Paths at the Census Tract Level: Multiple Model Comparison
Source: JMIR Public Health Surveill. 2022 Aug 24;8(8):e37379. doi: 10.2196/37379 (PMC9453587; doi:10.2196/37379)
Supplement: Multimedia Appendix 4 [file publichealth_v8i8e37379_app4.zip › appendix_4/norfolk/2014/2014_strava_trips.csv]

edge	day	athlete_count	rev_athlete_count	activity_count	rev_activity_count	total_activity_count	activity_time	rev_activity_time	commute_count
63019	297	1	2	1	2	3	6.138978557	8.007340374	0
2549	293	0	1	0	1	1	NA	14.93136514	0
3529	356	0	1	0	1	1	NA	1.662514486	0
94138	338	0	1	0	1	1	NA	2.394188331	0
10109	281	0	1	0	1	1	NA	12.33743386	0
34226	320	0	1	0	1	1	NA	10.50635974	1
96787	315	1	0	1	0	1	11.13686429	NA	0
54958	318	1	0	1	0	1	11.7608668	NA	0
68717	298	1	0	1	0	1	17.06677634	NA	0
68874	352	0	1	0	1	1	NA	10.39382891	0
65314	324	1	0	1	0	1	21.76376538	NA	0
33135	294	2	0	2	0	2	18.41642367	NA	0
18863	319	1	0	1	0	1	42.59400829	NA	0
97164	343	1	0	1	0	1	60.5313158	NA	1
94243	347	0	1	0	1	1	NA	21.93925216	1
76640	316	1	0	1	0	1	69.24986034	NA	1
3858	342	0	1	0	1	1	NA	37.87110578	1
16820	303	0	1	0	1	1	NA	19.89569248	0
31917	311	0	2	0	2	2	NA	2.141785828	1
5488	304	1	0	1	0	1	22.55369691	NA	0
7690	354	0	1	0	1	1	NA	52.43056047	0
105821	360	1	0	1	0	1	40.64266663	NA	0
56903	282	1	0	1	0	1	12.97099476	NA	0
8396	350	3	1	3	1	4	113.3522469	104.8604499	0
98099	302	1	0	1	0	1	3.711691021	NA	0
67817	310	1	0	1	0	1	24.48042135	NA	0
35542	359	0	1	0	1	1	NA	105.9333964	0
97374	278	1	0	1	0	1	21.62721744	NA	1
67905	365	1	0	1	0	1	56.67660352	NA	0
106641	347	0	1	0	1	1	NA	34.27426668	0
2046	336	3	0	3	0	3	114.8406923	NA	0
69560	286	1	0	1	0	1	38.89704012	NA	0
3600	358	1	0	1	0	1	24.9232333	NA	0
4277	345	0	1	0	1	1	NA	40.38050658	1
96697	363	0	1	0	1	1	NA	13.71678454	0
67725	308	1	0	1	0	1	33.08048155	NA	0
5633	286	0	1	0	1	1	NA	41.03555551	0
70670	319	1	0	1	0	1	39.66117879	NA	0
11784	348	1	0	1	0	1	30.86620913	NA	0
96268	327	0	1	0	1	1	NA	9.167216927	1
64026	304	1	0	1	0	1	9.221031241	NA	0
1794	320	1	1	1	1	2	31.7476737	34.19643928	0
7737	351	1	0	1	0	1	18.2653719	NA	0
71376	276	1	0	1	0	1	9.01360597	NA	0
92132	290	1	0	1	0	1	31.19502126	NA	0
58504	279	1	0	1	0	1	38.82725991	NA	0
40154	313	1	0	1	0	1	14.19546196	NA	0
70389	331	0	1	0	1	1	NA	14.19511685	0
45525	359	1	0	1	0	1	14.45250651	NA	0
17582	288	0	1	0	1	1	NA	28.45977099	0
13486	283	1	0	1	0	1	17.9649696	NA	0
85430	302	1	0	1	0	1	20.00387536	NA	0
106115	289	0	1	0	1	1	NA	50.45907036	0
96068	312	2	0	2	0	2	10.95344394	NA	0
104057	335	1	0	1	0	1	48.24347811	NA	0
2366	325	1	0	1	0	1	44.89123735	NA	0
41249	350	0	1	0	1	1	NA	6.658237951	0
103592	361	2	0	2	0	2	143.1814695	NA	0
63752	345	1	0	1	0	1	11.06921753	NA	0
97217	305	2	0	2	0	2	75.65270667	NA	2
6378	292	0	1	0	1	1	NA	34.35477661	0
101907	297	2	0	2	0	2	14.70997853	NA	0
39951	315	1	0	1	0	1	2.006190179	NA	0
6859	359	0	1	0	1	1	NA	34.19036077	0
77913	337	0	1	0	1	1	NA	4.30133723	1
3950	345	0	1	0	1	1	NA	11.31744684	1
64939	298	0	1	0	1	1	NA	9.806276795	0
41952	335	1	0	1	0	1	7.81149844	NA	0
63981	338	0	1	0	1	1	NA	39.40503953	0
65723	361	1	1	1	1	2	1.580336775	1.580336775	0
83374	346	0	1	0	1	1	NA	9.774530234	0
11482	342	1	0	1	0	1	29.55603676	NA	0
69980	356	1	0	1	0	1	10.9473765	NA	0
40580	361	1	0	1	0	1	10.85760332	NA	0
67387	298	0	1	0	1	1	NA	1.840017886	0
25661	361	1	0	1	0	1	19.94057944	NA	0
9823	359	0	1	0	1	1	NA	164.7602698	0
85391	361	1	1	1	1	2	21.32140557	24.16565077	0
68512	284	2	0	2	0	2	16.95910115	NA	0
2317	329	3	0	3	0	3	666.8679459	NA	0
105604	280	1	0	1	0	1	36.48883481	NA	0
64771	282	2	0	2	0	2	12.62875748	NA	2
26461	359	0	1	0	1	1	NA	15.1454594	0
1731	295	0	1	0	1	1	NA	12.19618039	0
56377	322	1	0	1	0	1	37.01655019	NA	1
94693	347	2	0	2	0	2	45.19300338	NA	0
98369	302	0	1	0	1	1	NA	16.69349258	0
70814	359	1	0	1	0	1	10.62196696	NA	0
61218	344	1	0	1	0	1	7.831937706	NA	1
48205	302	1	0	1	0	1	8.776362146	NA	0
70065	310	0	1	0	1	1	NA	15.10217291	0
1327	360	1	0	1	0	1	63.34324245	NA	0
47565	299	1	0	1	0	1	10.07693306	NA	0
92328	309	1	0	1	0	1	7.299764513	NA	0
97012	311	1	0	1	0	1	19.18305483	NA	1
97547	343	0	1	0	1	1	NA	3.812149767	0
55536	355	1	0	1	0	1	10.93490147	NA	1
40146	353	0	1	0	1	1	NA	5.504933177	0
70592	340	1	0	1	0	1	6.930034431	NA	0
106743	347	1	0	1	0	1	21.9183114	NA	0
31815	308	1	0	1	0	1	14.22676266	NA	1
95075	346	1	0	1	0	1	50.39298161	NA	0
44372	352	1	0	1	0	1	10.5429788	NA	1
87134	346	1	0	1	0	1	12.53943044	NA	0
16690	343	1	0	1	0	1	79.2422329	NA	0
94578	320	0	1	0	1	1	NA	8.748790237	0
99935	284	0	1	0	1	1	NA	50.88222632	0
59926	292	1	0	1	0	1	51.58604642	NA	1
90450	311	0	1	0	1	1	NA	7.677079082	0
67910	337	1	0	1	0	1	24.53139643	NA	0
45080	317	0	1	0	1	1	NA	14.79970149	0
68828	353	1	0	1	0	1	18.38947913	NA	0
95870	361	1	0	1	0	1	1.871972557	NA	0
98278	318	0	1	0	1	1	NA	181.4799191	1
99340	345	0	1	0	1	1	NA	35.10521413	0
39577	287	1	0	1	0	1	6.161345749	NA	0
102349	281	1	0	1	0	1	39.38660673	NA	0
101872	355	2	0	2	0	2	23.90143923	NA	0
55186	333	1	0	1	0	1	30.7269083	NA	0
36867	287	1	0	1	0	1	40.27433934	NA	0
105400	337	0	1	0	1	1	NA	72.16761615	0
96878	349	0	1	0	1	1	NA	55.98096335	1
91778	307	0	1	0	1	1	NA	12.48263207	0
98697	346	1	2	1	2	3	12.24362285	11.83381816	2
67752	346	3	0	3	0	3	91.13159072	NA	0
2106	333	0	1	0	1	1	NA	4.679966505	0
86415	327	0	2	0	2	2	NA	10.70601716	0
92760	344	0	1	0	1	1	NA	56.78864199	0
6821	336	0	1	0	1	1	NA	18.89956911	1
95755	337	0	1	0	1	1	NA	35.00885857	1
11333	347	2	0	2	0	2	52.88302871	NA	0
31475	308	0	1	0	1	1	NA	33.97194225	1
86535	308	1	0	1	0	1	11.89247882	NA	0
57983	363	1	0	1	0	1	72.84646813	NA	0
68897	340	1	0	1	0	1	24.24086376	NA	0
56377	320	1	0	1	0	1	23.62196635	NA	1
1981	331	0	1	0	1	1	NA	21.45331207	0
46242	315	1	0	1	0	1	9.228033328	NA	1
40568	294	1	0	1	0	1	38.77817621	NA	0
15047	288	1	0	1	0	1	12.56371747	NA	0
94617	295	1	0	1	0	1	3.152218855	NA	0
42726	285	0	1	0	1	1	NA	16.25989405	1
39489	286	1	0	1	0	1	10.07433596	NA	0
66806	303	0	1	0	1	1	NA	14.23981343	0
70683	345	0	1	0	1	1	NA	10.90759319	0
67003	363	0	1	0	1	1	NA	20.81715455	0
103640	335	0	1	0	1	1	NA	45.93698848	0
69430	312	1	0	1	0	1	7.402399221	NA	0
70131	289	1	0	1	0	1	6.661152453	NA	0
107321	318	1	0	1	0	1	53.18316203	NA	0
29384	297	2	0	2	0	2	82.85677674	NA	1
97540	279	0	1	0	1	1	NA	22.64343444	0
42055	359	1	0	1	0	1	17.24434584	NA	0
66389	297	1	0	1	0	1	8.517388849	NA	0
67143	303	1	0	1	0	1	8.030938238	NA	0
4076	285	1	0	1	0	1	2.339874782	NA	0
2343	364	0	1	0	1	1	NA	118.2708766	0
84996	318	0	1	0	1	1	NA	21.96130956	0
68213	293	1	0	1	0	1	4.630734384	NA	0
43108	329	0	1	0	1	1	NA	2.025569972	0
94092	325	0	1	0	1	1	NA	6.911543105	0
42205	284	1	0	1	0	1	40.47919415	NA	0
69942	361	0	1	0	1	1	NA	51.02182524	0
64898	305	1	0	1	0	1	11.59094268	NA	0
68975	344	1	0	1	0	1	9.87360964	NA	0
106535	319	1	0	1	0	1	23.77432085	NA	0
87958	320	1	0	1	0	1	13.7144882	NA	0
1994	363	0	1	0	1	1	NA	184.5668461	0
88446	359	1	0	1	0	1	17.06518491	NA	0
106112	297	1	0	1	0	1	28.88258151	NA	0
85808	296	1	0	1	0	1	20.7573588	NA	0
38685	294	0	1	0	1	1	NA	20.14811116	0
97972	346	0	1	0	1	1	NA	36.71835779	0
9116	284	0	1	0	1	1	NA	1.116189231	1
21591	285	1	0	1	0	1	82.18828597	NA	0
38092	311	1	0	1	0	1	12.79739842	NA	1
38943	335	1	0	1	0	1	7.183450467	NA	1
61224	295	1	0	1	0	1	28.45347928	NA	0
70681	297	1	0	1	0	1	12.76533731	NA	0
71229	284	0	1	0	1	1	NA	29.44013918	0
2253	304	0	1	0	1	1	NA	194.935503	0
42944	346	1	0	1	0	1	11.22283063	NA	0
2084	302	2	0	2	0	2	51.49465529	NA	0
96640	319	1	0	1	0	1	30.70527579	NA	1
42454	346	1	0	1	0	1	29.0298828	NA	0
43187	335	0	1	0	1	1	NA	4.611263779	0
41438	311	1	0	1	0	1	19.99789409	NA	1
67143	276	1	0	1	0	1	7.991059155	NA	0
38047	325	0	1	0	1	1	NA	15.85862463	0
88574	297	0	1	0	1	1	NA	6.916602099	0
43467	295	0	2	0	2	2	NA	40.17814196	0
102802	282	1	0	1	0	1	65.51052697	NA	0
107474	297	1	0	1	0	1	67.67125133	NA	0
14912	279	1	0	1	0	1	13.97868341	NA	0
79502	337	0	1	0	1	1	NA	8.845288274	0
88655	362	0	3	0	3	3	NA	14.91884731	0
97251	307	1	0	1	0	1	55.08791327	NA	0
44511	345	2	0	2	0	2	17.02144929	NA	2
64551	304	1	0	1	0	1	23.03916122	NA	0
51739	298	0	1	0	1	1	NA	8.393246919	1
80388	307	1	0	1	0	1	8.520652603	NA	1
89958	346	1	0	1	0	1	56.76470423	NA	0
64311	345	0	1	0	1	1	NA	9.921074177	0
96134	319	1	0	1	0	1	27.34846502	NA	1
92231	294	1	0	1	0	1	18.16553273	NA	0
39645	321	1	0	1	0	1	14.17443358	NA	0
86415	315	0	1	0	1	1	NA	13.49061347	1
92212	288	1	0	1	0	1	13.3546555	NA	0
70547	317	0	1	0	1	1	NA	10.88690875	1
53028	336	0	1	0	1	1	NA	33.86645288	0
47500	342	1	0	1	0	1	16.21532447	NA	1
8818	304	0	1	0	1	1	NA	19.68354876	0
96011	318	1	0	1	0	1	10.86782786	NA	0
41050	353	1	0	1	0	1	6.513809883	NA	1
70750	338	1	0	1	0	1	27.10173128	NA	1
107762	337	1	0	1	0	1	34.14260053	NA	0
80298	304	0	1	0	1	1	NA	38.72492672	0
43549	359	1	0	1	0	1	46.40028861	NA	0
7757	302	0	1	0	1	1	NA	17.85110199	0
40951	283	0	1	0	1	1	NA	9.228323141	0
93921	361	0	1	0	1	1	NA	70.64647893	0
61345	349	0	1	0	1	1	NA	5.92537574	0
19242	348	1	0	1	0	1	18.99025655	NA	0
3769	279	1	0	1	0	1	4.263961999	NA	0
42305	287	1	0	1	0	1	3.129104678	NA	1
20756	304	0	1	0	1	1	NA	12.29054568	0
54523	341	1	0	1	0	1	5.14651354	NA	1
102577	361	1	0	1	0	1	13.27223469	NA	0
95897	326	0	1	0	1	1	NA	18.3666944	1
87104	292	2	0	2	0	2	11.65083033	NA	0
106886	312	0	1	0	1	1	NA	4.619384553	0
1524	295	1	0	1	0	1	80.97989518	NA	0
69655	305	1	0	1	0	1	11.92105916	NA	0
99012	274	1	0	1	0	1	43.00450383	NA	0
89201	307	0	1	0	1	1	NA	28.50370696	1
97108	284	2	0	2	0	2	5.890594199	NA	0
11333	284	0	1	0	1	1	NA	51.47424672	0
99494	349	0	1	0	1	1	NA	22.32071805	0
5041	321	1	0	1	0	1	79.75253703	NA	1
68863	363	1	0	1	0	1	26.18489156	NA	0
66931	320	0	1	0	1	1	NA	14.63429406	0
29136	297	0	2	0	2	2	NA	12.76174022	1
18224	361	1	0	1	0	1	42.70089724	NA	0
67172	350	1	0	1	0	1	16.48491563	NA	0
70667	281	2	0	2	0	2	149.3262384	NA	0
103140	289	0	1	0	1	1	NA	3.755898119	0
36964	321	0	1	0	1	1	NA	83.73457774	0
66392	346	1	0	1	0	1	11.47659635	NA	0
87594	311	1	0	1	0	1	7.292309076	NA	0
96791	280	1	0	1	0	1	13.03206266	NA	1
107746	346	0	1	0	1	1	NA	969.1397719	0
2539	284	1	0	1	0	1	35.94447225	NA	0
71475	301	1	0	1	0	1	22.99410647	NA	0
12084	329	1	0	1	0	1	17.40111073	NA	0
91920	338	0	1	0	1	1	NA	17.24118244	0
2657	296	1	0	1	0	1	7.256538652	NA	0
182	359	0	1	0	1	1	NA	367.897197	1
91983	303	0	1	0	1	1	NA	12.89855216	0
31439	281	1	0	1	0	1	57.13987056	NA	1
2497	298	0	1	0	1	1	NA	27.11634174	0
69197	315	1	0	1	0	1	2.514845505	NA	0
107340	284	0	1	0	1	1	NA	75.12644182	0
74864	358	1	0	1	0	1	16.86266706	NA	0
57829	305	1	0	1	0	1	8.27628172	NA	0
84142	322	1	0	1	0	1	19.98168513	NA	1
43672	285	0	1	0	1	1	NA	356.2244062	0
102850	320	0	1	0	1	1	NA	27.84843245	0
70605	276	3	0	3	0	3	7.278788928	NA	0
21591	339	1	0	1	0	1	83.42035212	NA	0
88919	317	0	1	0	1	1	NA	58.95077099	1
66671	358	1	0	1	0	1	19.17634506	NA	0
88715	303	1	0	1	0	1	86.83384468	NA	0
46225	307	1	0	1	0	1	4.559233827	NA	0
1454	286	1	0	1	0	1	282.7274359	NA	1
87042	329	0	1	0	1	1	NA	14.3510747	0
1794	280	2	1	2	1	3	23.69896466	29.28829346	0
93719	321	0	1	0	1	1	NA	25.9678038	0
27870	360	1	0	1	0	1	63.34596949	NA	0
2317	331	2	0	2	0	2	498.1619178	NA	0
70202	347	0	1	0	1	1	NA	16.88974944	0
62746	342	1	0	1	0	1	35.46370171	NA	1
40410	360	1	0	1	0	1	8.47607385	NA	0
67241	318	0	1	0	1	1	NA	24.88800203	0
107834	320	1	0	1	0	1	34.50301943	NA	0
67917	322	1	0	1	0	1	21.94832915	NA	0
55667	347	1	0	1	0	1	2.294114353	NA	0
107684	326	0	1	0	1	1	NA	12.77922826	0
71659	346	1	0	1	0	1	12.98250155	NA	0
88880	363	0	1	0	1	1	NA	28.04539912	0
85151	325	1	0	1	0	1	9.728435177	NA	0
45525	297	1	0	1	0	1	11.59388606	NA	0
5996	322	3	0	3	0	3	240.3787328	NA	0
68655	295	0	1	0	1	1	NA	2.155192322	0
70366	353	1	0	1	0	1	34.28254503	NA	0
2540	283	1	0	1	0	1	29.47703509	NA	0
107393	297	0	1	0	1	1	NA	106.3845684	0
60848	321	0	1	0	1	1	NA	16.46550697	1
71682	345	1	0	1	0	1	31.83515145	NA	0
68782	340	1	0	1	0	1	78.37571696	NA	0
41488	342	1	0	1	0	1	7.579527582	NA	0
66904	305	5	0	5	0	5	34.79720773	NA	2
93676	346	1	0	1	0	1	29.53414842	NA	0
51304	315	0	1	0	1	1	NA	3.768110717	1
71428	276	0	1	0	1	1	NA	6.685656493	0
43499	345	1	0	1	0	1	9.409007804	NA	2
93741	279	1	0	1	0	1	29.50686815	NA	0
65738	342	0	1	0	1	1	NA	13.47366021	0
66389	364	1	0	1	0	1	13.87729045	NA	0
78030	286	0	1	0	1	1	NA	16.23152018	0
69047	297	0	2	0	2	2	NA	36.05186816	0
34816	344	0	1	0	1	1	NA	42.95321163	0
67066	359	1	0	1	0	1	14.37279278	NA	0
86893	300	0	1	0	1	1	NA	22.86442541	1
98345	301	2	0	2	0	2	4.386783632	NA	0
42581	310	1	0	1	0	1	20.10377207	NA	1
79402	297	0	1	0	1	1	NA	10.84644675	0
10156	344	1	0	1	0	1	15.6454647	NA	0
68055	304	0	5	0	5	5	NA	2.671546481	0
68853	309	1	0	1	0	1	18.13155963	NA	0
85649	301	0	1	0	1	1	NA	24.70217755	1
96274	344	1	0	1	0	1	114.7068591	NA	1
74957	364	1	0	1	0	1	1.946248907	NA	0
8574	346	1	0	1	0	1	7.025044035	NA	0
70692	310	0	1	0	1	1	NA	13.92731843	0
102533	302	1	0	1	0	1	60.86427087	NA	0
44824	346	1	0	1	0	1	46.98448148	NA	0
89599	316	1	0	1	0	1	18.39135149	NA	1
2074	346	1	0	1	0	1	8.820805958	NA	0
44657	303	1	0	1	0	1	32.96023597	NA	0
96010	295	2	0	2	0	2	16.97049102	NA	0
2317	311	1	0	1	0	1	502.5208711	NA	0
26225	364	1	0	1	0	1	29.94701408	NA	0
17133	324	1	0	1	0	1	2.16632088	NA	0
42411	281	1	0	1	0	1	61.15692744	NA	0
101604	315	0	1	0	1	1	NA	12.24188963	0
30522	312	0	1	0	1	1	NA	7.55883656	1
95638	320	0	1	0	1	1	NA	10.19331987	0
97697	311	0	1	0	1	1	NA	4.92522905	0
102802	302	0	1	0	1	1	NA	52.92273033	0
65885	304	0	2	0	2	2	NA	5.898465134	0
68698	361	1	0	1	0	1	42.13714726	NA	0
70172	298	0	1	0	1	1	NA	8.7169764	0
6302	296	0	1	0	1	1	NA	12.47926973	1
1775	353	1	0	1	0	1	28.07965507	NA	0
77127	293	0	1	0	1	1	NA	6.530586061	1
13182	355	0	1	0	1	1	NA	18.69314491	0
70814	347	6	0	6	0	6	9.549199491	NA	0
25613	361	1	0	1	0	1	27.28300287	NA	1
94797	347	2	0	2	0	2	12.00972309	NA	0
40883	285	0	1	0	1	1	NA	18.16912022	0
40068	340	1	0	1	0	1	21.79691281	NA	0
96071	281	0	1	0	1	1	NA	40.01946905	0
104434	331	1	0	1	0	1	64.37882131	NA	0
97359	358	1	0	1	0	1	6.574360241	NA	0
4589	295	0	1	0	1	1	NA	222.6469277	0
2294	305	1	0	1	0	1	5.030073998	NA	0
107563	312	1	0	1	0	1	5.233928044	NA	0
46725	329	1	0	1	0	1	9.479426466	NA	0
8012	301	1	0	1	0	1	14.10268287	NA	0
14840	346	0	1	0	1	1	NA	124.2428402	0
42850	283	0	1	0	1	1	NA	19.11236823	1
67476	332	1	0	1	0	1	84.57473076	NA	1
65278	321	1	0	1	0	1	18.27136148	NA	0
84135	327	0	1	0	1	1	NA	13.96680716	1
88380	322	1	0	1	0	1	15.87587942	NA	0
34660	331	0	1	0	1	1	NA	16.31511451	0
39970	360	0	1	0	1	1	NA	26.68185976	0
31688	346	0	1	0	1	1	NA	24.72507225	0
97717	288	0	1	0	1	1	NA	13.51464556	0
35266	285	0	1	0	1	1	NA	26.50251882	1
2510	356	1	0	1	0	1	1.667424831	NA	0
76649	327	0	1	0	1	1	NA	2.109863646	1
69770	293	1	0	1	0	1	9.757601772	NA	0
32739	314	0	1	0	1	1	NA	4.613366265	0
65336	348	1	0	1	0	1	132.2794896	NA	0
106335	340	1	0	1	0	1	31.2456542	NA	0
71659	312	1	0	1	0	1	75.63997328	NA	0
4685	348	1	0	1	0	1	54.02485735	NA	0
43555	322	0	1	0	1	1	NA	8.346862502	0
69600	305	0	1	0	1	1	NA	18.41268444	0
69719	329	1	0	1	0	1	17.92091356	NA	0
76516	281	0	2	0	2	2	NA	18.11122418	0
86417	346	1	0	1	0	1	17.1831339	NA	0
69560	312	1	0	1	0	1	31.40158544	NA	0
64433	319	0	1	0	1	1	NA	19.07430493	0
64105	294	1	0	1	0	1	64.34072373	NA	0
58128	285	1	0	1	0	1	23.97689275	NA	1
43926	307	1	0	1	0	1	27.623423	NA	0
18290	355	0	1	0	1	1	NA	7.868675503	0
85895	285	1	0	1	0	1	29.16585251	NA	0
41539	348	1	0	1	0	1	5.786561941	NA	1
94307	365	1	0	1	0	1	317.4039202	NA	0
88392	322	0	1	0	1	1	NA	10.93946471	0
87990	318	0	1	0	1	1	NA	6.840050031	0
99321	346	0	1	0	1	1	NA	14.15435707	0
63038	346	0	1	0	1	1	NA	14.24625792	0
75985	346	1	0	1	0	1	13.35041778	NA	0
94243	325	1	0	1	0	1	55.33861027	NA	0
97884	329	1	0	1	0	1	7.547946328	NA	0
69641	345	0	1	0	1	1	NA	17.27193923	0
86213	342	1	0	1	0	1	69.25152074	NA	0
83151	298	0	1	0	1	1	NA	6.351377823	0
35546	307	1	0	1	0	1	30.43422597	NA	1
67363	318	0	1	0	1	1	NA	7.074277996	0
68898	329	1	1	1	1	2	12.60946439	13.39267455	0
98664	340	2	0	2	0	2	10.95467887	NA	0
40684	344	0	1	0	1	1	NA	18.55041863	0
88037	315	0	1	0	1	1	NA	13.15477299	1
2466	346	0	1	0	1	1	NA	66.88739899	0
62658	321	1	0	1	0	1	14.88802055	NA	1
39714	356	0	1	0	1	1	NA	9.885393267	1
9049	310	1	0	1	0	1	23.77963118	NA	0
34730	320	1	0	1	0	1	11.24604948	NA	1
16691	302	0	1	0	1	1	NA	19.2334607	0
84453	333	1	0	1	0	1	10.40204416	NA	0
66555	313	1	0	1	0	1	29.51100723	NA	1
7790	310	1	0	1	0	1	45.23190568	NA	1
6674	291	2	0	2	0	2	171.5522045	NA	0
8798	346	0	1	0	1	1	NA	62.46033147	0
69458	307	0	1	0	1	1	NA	12.90393174	0
20434	362	1	0	1	0	1	45.69163941	NA	0
11913	354	0	1	0	1	1	NA	35.51610719	0
8631	312	1	0	1	0	1	403.0085886	NA	0
46828	302	1	0	1	0	1	10.5546716	NA	0
2382	309	1	0	1	0	1	9.347653396	NA	0
54416	296	1	0	1	0	1	19.26332212	NA	1
41347	337	0	1	0	1	1	NA	17.29394036	1
94261	349	1	0	1	0	1	55.30887251	NA	0
41159	299	1	0	1	0	1	73.01189373	NA	0
65888	319	1	0	1	0	1	9.824310653	NA	0
104527	289	1	1	1	1	2	9.220391097	6.57303593	0
33466	315	1	0	1	0	1	8.260524205	NA	1
88678	280	1	0	1	0	1	238.1637209	NA	0
19554	316	0	1	0	1	1	NA	15.99107004	0
9944	310	1	0	1	0	1	46.06470241	NA	0
66887	279	1	0	1	0	1	5.443982464	NA	0
97296	310	0	1	0	1	1	NA	7.73316167	0
99860	325	1	0	1	0	1	2.315077633	NA	0
51737	285	0	1	0	1	1	NA	18.68987631	1
81651	321	0	1	0	1	1	NA	22.52076875	0
5318	340	4	0	4	0	4	30.48733354	NA	1
66213	280	1	0	1	0	1	40.04432915	NA	0
103507	281	0	1	0	1	1	NA	33.18684595	0
96395	327	0	1	0	1	1	NA	36.8864572	1
41713	347	0	1	0	1	1	NA	33.80815445	0
82264	322	0	1	0	1	1	NA	4.69248202	1
93156	360	1	0	1	0	1	102.2317403	NA	0
68642	315	1	0	1	0	1	11.45728341	NA	0
2616	346	0	1	0	1	1	NA	44.59794391	0
93919	310	0	2	0	2	2	NA	131.2465141	0
93795	330	1	0	1	0	1	21.59467491	NA	0
58137	282	1	0	1	0	1	44.0096495	NA	0
37728	323	1	0	1	0	1	18.39710824	NA	0
69643	283	1	0	1	0	1	11.4687005	NA	0
70713	286	0	1	0	1	1	NA	14.82584616	0
12180	346	1	0	1	0	1	13.69772557	NA	0
17157	355	1	0	1	0	1	68.23486194	NA	0
3623	288	1	0	1	0	1	14.81889798	NA	0
1136	325	0	1	0	1	1	NA	85.39271316	1
87783	325	0	1	0	1	1	NA	20.23193851	0
52324	299	1	0	1	0	1	10.20080044	NA	1
88230	307	0	1	0	1	1	NA	3.181657382	0
94139	332	0	1	0	1	1	NA	131.0372839	0
100531	349	1	0	1	0	1	12.23481656	NA	1
89075	343	1	2	1	2	3	8.768751891	9.774029813	0
68198	298	0	1	0	1	1	NA	27.41803306	0
49791	275	0	1	0	1	1	NA	6.881661593	0
89617	298	1	0	1	0	1	3.68911143	NA	0
95533	318	1	0	1	0	1	34.40923572	NA	0
13630	319	2	0	2	0	2	3.958754559	NA	0
43254	301	0	1	0	1	1	NA	8.580513465	0
95870	324	1	0	1	0	1	2.31078113	NA	0
6800	303	0	1	0	1	1	NA	6.669877835	0
78865	346	1	0	1	0	1	2.000093089	NA	0
19973	280	0	1	0	1	1	NA	614.2424946	0
89310	315	0	1	0	1	1	NA	11.24752752	0
50122	311	1	0	1	0	1	10.61833705	NA	1
6981	288	1	0	1	0	1	15.66895919	NA	0
97806	337	1	0	1	0	1	8.524300869	NA	1
22244	303	0	1	0	1	1	NA	18.11068136	0
106958	307	0	1	0	1	1	NA	6.508460466	0
9625	318	0	1	0	1	1	NA	21.83857395	0
49517	282	1	0	1	0	1	15.03210922	NA	0
44638	289	1	0	1	0	1	12.26833835	NA	0
65904	304	1	0	1	0	1	11.06425896	NA	0
61644	338	1	0	1	0	1	10.86177373	NA	0
38479	318	1	1	1	1	2	16.97031852	16.93464674	0
45944	347	1	0	1	0	1	9.135558653	NA	0
44096	279	0	1	0	1	1	NA	11.34660219	1
42987	289	1	0	1	0	1	22.12017836	NA	1
28573	312	1	0	1	0	1	2.112224259	NA	1
3951	279	1	0	1	0	1	1.132640898	NA	1
2186	346	1	0	1	0	1	10.98513835	NA	1
1364	361	0	1	0	1	1	NA	52.3770434	0
86288	358	3	0	3	0	3	19.94117823	NA	0
31080	289	1	0	1	0	1	35.11613573	NA	1
15174	302	1	0	1	0	1	4.490395625	NA	0
2379	360	0	1	0	1	1	NA	154.0694475	0
42662	283	0	1	0	1	1	NA	6.724012867	0
12025	363	1	0	1	0	1	37.00590964	NA	0
66910	286	1	0	1	0	1	31.39027614	NA	0
12130	303	1	0	1	0	1	21.09148157	NA	0
67376	350	1	0	1	0	1	6.192135892	NA	0
44570	361	0	1	0	1	1	NA	3.319668826	0
1793	309	1	0	1	0	1	23.42042348	NA	0
48127	297	1	0	1	0	1	19.99785334	NA	0
86916	320	4	0	4	0	4	22.45148339	NA	0
98228	299	0	1	0	1	1	NA	9.906860009	0
97686	312	1	0	1	0	1	55.01072176	NA	0
69089	307	0	1	0	1	1	NA	14.53370672	0
63251	325	4	0	4	0	4	39.43426522	NA	1
1559	281	0	1	0	1	1	NA	48.22386612	0
92578	304	1	0	1	0	1	5.519139523	NA	0
58465	355	0	1	0	1	1	NA	35.95637136	1
97472	288	1	0	1	0	1	20.09281024	NA	0
38459	310	1	0	1	0	1	0.625480036	NA	1
73299	302	0	1	0	1	1	NA	5.474480008	0
82986	300	1	0	1	0	1	31.9712759	NA	1
101755	278	1	0	1	0	1	21.4716228	NA	1
102512	276	0	1	0	1	1	NA	10.77418553	0
70361	315	0	1	0	1	1	NA	13.68792574	0
2059	354	2	0	2	0	2	69.90311104	NA	0
70106	353	1	0	1	0	1	0.773390913	NA	0
69398	337	1	0	1	0	1	27.43786684	NA	0
40332	314	1	0	1	0	1	2.005145714	NA	0
1294	305	0	1	0	1	1	NA	34.27275039	0
94997	360	1	0	1	0	1	63.08280457	NA	0
63368	319	0	1	0	1	1	NA	11.6394894	0
67207	311	1	0	1	0	1	27.8411769	NA	0
5726	329	1	0	1	0	1	7.836869275	NA	1
103133	346	0	1	0	1	1	NA	14.79088984	1
92112	334	1	0	1	0	1	157.077872	NA	0
56566	324	1	0	1	0	1	42.23624414	NA	0
79092	294	1	0	1	0	1	13.31725728	NA	1
79692	297	1	0	1	0	1	8.459439792	NA	0
7284	295	1	0	1	0	1	24.36304969	NA	0
70705	333	0	1	0	1	1	NA	14.39029737	0
1587	279	1	0	1	0	1	3.405223606	NA	0
41581	336	1	0	1	0	1	10.761476	NA	0
41077	293	1	0	1	0	1	4.464810608	NA	0
97299	304	1	0	1	0	1	6.177652252	NA	0
71103	331	1	0	1	0	1	8.282728192	NA	0
58129	298	1	0	1	0	1	42.42600774	NA	1
86107	361	0	1	0	1	1	NA	13.92378255	0
33773	316	1	0	1	0	1	47.80700567	NA	0
11343	295	1	0	1	0	1	25.57969685	NA	0
91213	307	1	0	1	0	1	35.36097597	NA	1
54999	288	1	0	1	0	1	12.29132114	NA	1
96071	280	1	0	1	0	1	47.65466618	NA	0
66179	298	0	1	0	1	1	NA	1.081302339	0
55484	279	0	1	0	1	1	NA	5.131520417	0
7354	295	1	0	1	0	1	58.79750402	NA	1
55419	347	1	1	1	1	2	4.983620441	4.983620441	0
106714	290	1	0	1	0	1	36.07915168	NA	0
7515	286	0	1	0	1	1	NA	55.65257946	0
63522	356	1	0	1	0	1	9.917528298	NA	0
66092	305	1	0	1	0	1	32.31611697	NA	0
107909	301	1	0	1	0	1	1.395426211	NA	0
82103	296	1	0	1	0	1	14.61084584	NA	1
45917	358	1	0	1	0	1	11.48544368	NA	0
49511	295	0	1	0	1	1	NA	12.5817027	0
40839	303	0	1	0	1	1	NA	53.34540475	0
67899	340	1	0	1	0	1	34.42774653	NA	0
107672	316	0	1	0	1	1	NA	155.213682	0
77750	363	1	0	1	0	1	31.47757491	NA	0
96036	355	1	0	1	0	1	49.50534914	NA	0
10781	283	0	1	0	1	1	NA	17.06225346	0
94614	302	1	0	1	0	1	32.67584444	NA	0
100461	360	0	1	0	1	1	NA	13.21752667	0
65498	350	1	0	1	0	1	22.77308407	NA	0
66397	318	4	0	4	0	4	36.17502981	NA	0
88575	337	0	1	0	1	1	NA	29.52979975	1
1914	356	1	0	1	0	1	34.76622601	NA	0
82979	316	1	0	1	0	1	48.15040681	NA	1
69396	327	1	0	1	0	1	3.539787594	NA	1
105769	347	0	2	0	2	2	NA	80.94662806	0
39259	356	1	0	1	0	1	23.64621218	NA	1
82635	294	1	0	1	0	1	13.11050508	NA	0
68223	360	1	0	1	0	1	2.222928521	NA	0
46448	308	0	1	0	1	1	NA	8.533977524	0
107706	347	2	0	2	0	2	13.93541495	NA	1
93650	332	0	1	0	1	1	NA	34.33041353	0
103541	303	0	1	0	1	1	NA	123.3180783	0
102175	307	1	0	1	0	1	12.03764681	NA	1
85764	347	0	1	0	1	1	NA	3.2401907150000002	0
22784	331	0	1	0	1	1	NA	27.41630259	0
66216	305	3	0	3	0	3	46.03692252	NA	1
84847	307	1	0	1	0	1	2.050157648	NA	0
94456	285	1	0	1	0	1	11.68331163	NA	0
94636	363	0	1	0	1	1	NA	4.793288276	1
30566	342	1	0	1	0	1	8.467145286	NA	0
39648	352	1	0	1	0	1	12.83348272	NA	1
61715	319	0	1	0	1	1	NA	17.01698991	0
96881	363	0	1	0	1	1	NA	25.72077472	0
94307	342	0	1	0	1	1	NA	278.2781729	0
94354	350	1	0	1	0	1	59.25795919	NA	0
71186	347	1	0	1	0	1	14.37875676	NA	0
71711	327	0	1	0	1	1	NA	19.97461765	0
3858	316	1	0	1	0	1	41.82258786	NA	1
16115	278	1	0	1	0	1	55.07144409	NA	0
102861	294	1	0	1	0	1	33.10577504	NA	0
98063	318	1	0	1	0	1	41.30523113	NA	0
70131	283	1	0	1	0	1	8.047589328	NA	0
30952	344	0	1	0	1	1	NA	29.10436035	0
87964	313	0	5	0	5	5	NA	19.52791466	1
43445	363	1	0	1	0	1	1.072892836	NA	0
41539	347	0	1	0	1	1	NA	4.677325686	0
70131	315	1	0	1	0	1	8.139807284	NA	0
68108	331	0	1	0	1	1	NA	2.810061332	0
2374	327	1	0	1	0	1	190.1436677	NA	1
11044	359	0	1	0	1	1	NA	16.20246039	0
59905	329	1	0	1	0	1	22.60678918	NA	1
49875	303	0	1	0	1	1	NA	7.109688676	0
97720	338	0	1	0	1	1	NA	13.3551228	0
85455	343	0	1	0	1	1	NA	16.66123743	1
41354	321	1	0	1	0	1	12.52668916	NA	1
65816	325	3	0	3	0	3	7.942193858	NA	0
70226	315	1	0	1	0	1	49.56961385	NA	0
84542	347	0	2	0	2	2	NA	31.21627274	2
87902	293	1	0	1	0	1	18.57663669	NA	0
76126	351	0	1	0	1	1	NA	10.94167354	1
106303	289	0	1	0	1	1	NA	19.79387337	0
18984	301	0	1	0	1	1	NA	23.88329673	0
107724	333	1	0	1	0	1	289.7456227	NA	0
100608	304	0	1	0	1	1	NA	39.92133708	0
86382	346	1	0	1	0	1	18.96249048	NA	0
73062	349	1	0	1	0	1	0.214126968	NA	0
45731	281	1	0	1	0	1	6.062333898	NA	0
45001	337	0	1	0	1	1	NA	3.5706959130000002	1
7361	311	0	1	0	1	1	NA	23.72033345	0
69210	298	1	0	1	0	1	16.38898698	NA	0
61209	346	7	0	7	0	7	36.16865751	NA	0
97546	311	0	4	0	4	4	NA	2.648036861	1
69323	336	1	0	1	0	1	25.65481795	NA	0
18473	320	0	1	0	1	1	NA	37.02702372	0
69654	321	0	1	0	1	1	NA	14.95892514	0
103112	288	0	1	0	1	1	NA	32.78286944	0
107531	318	1	0	1	0	1	6.602904178	NA	0
94698	353	1	0	1	0	1	28.52767765	NA	0
63321	280	0	1	0	1	1	NA	27.20077601	0
5354	302	1	0	1	0	1	3.255818993	NA	1
67486	305	1	0	1	0	1	232.5205873	NA	0
3348	310	1	0	1	0	1	195.489001	NA	1
10092	303	0	1	0	1	1	NA	23.01680206	0
2661	327	0	1	0	1	1	NA	21.78930001	0
64996	361	0	1	0	1	1	NA	17.55375156	0
47192	331	0	1	0	1	1	NA	27.47349408	0
75836	291	1	0	1	0	1	14.45605938	NA	0
65121	355	1	0	1	0	1	29.96595293	NA	0
39931	351	1	0	1	0	1	82.91390644	NA	1
7712	282	1	0	1	0	1	30.455225	NA	0
70679	340	1	0	1	0	1	8.614394171	NA	0
67493	301	1	0	1	0	1	10.84075848	NA	0
106431	361	2	0	2	0	2	506.8331079	NA	0
98278	319	0	1	0	1	1	NA	533.2201013	0
82790	293	0	1	0	1	1	NA	45.49013411	1
107898	332	0	1	0	1	1	NA	24.50729212	0
65816	294	1	0	1	0	1	9.948429529	NA	0
81091	303	1	0	1	0	1	91.87697121	NA	0
66392	305	0	1	0	1	1	NA	11.55453131	0
65112	331	0	1	0	1	1	NA	15.35457574	0
63878	300	1	0	1	0	1	7.473603285	NA	0
29982	360	1	0	1	0	1	60.2609668	NA	0
43462	298	1	0	1	0	1	9.707915638	NA	1
78400	350	0	1	0	1	1	NA	89.30407265	1
86853	291	1	0	1	0	1	13.41110013	NA	0
85962	347	0	2	0	2	2	NA	25.99571332	2
69183	284	4	0	4	0	4	23.29475197	NA	0
95491	280	0	1	0	1	1	NA	1.833102179	1
105012	304	1	0	1	0	1	47.02072875	NA	0
68308	358	1	0	1	0	1	24.39008679	NA	0
87038	279	1	0	1	0	1	48.90373968	NA	0
89725	325	0	1	0	1	1	NA	69.2937563	0
41711	304	2	0	2	0	2	5.308369708	NA	1
11775	315	2	0	2	0	2	17.48416464	NA	0
41086	358	1	0	1	0	1	53.49535043	NA	0
87123	302	1	0	1	0	1	13.81965924	NA	0
64187	304	1	0	1	0	1	9.574872952	NA	0
60241	354	1	0	1	0	1	6.339531706	NA	0
68175	325	1	0	1	0	1	29.50364558	NA	1
20810	342	0	1	0	1	1	NA	100.4980333	0
61881	345	1	0	1	0	1	86.36227399	NA	0
4543	320	0	1	0	1	1	NA	140.5829533	1
68716	295	1	0	1	0	1	16.80429214	NA	0
94974	326	2	0	2	0	2	32.7659945	NA	0
19947	329	0	1	0	1	1	NA	7.364178763	0
103645	307	1	0	1	0	1	14.46331316	NA	0
63768	284	0	1	0	1	1	NA	4.801410289	0
65814	322	1	0	1	0	1	1.844469112	NA	1
69799	325	2	0	2	0	2	92.50731195	NA	2
76144	286	1	0	1	0	1	216.4477972	NA	0
60229	286	1	0	1	0	1	53.49838558	NA	1
72154	291	0	1	0	1	1	NA	4.10813135	0
1178	279	1	0	1	0	1	52.67493262	NA	0
87985	360	0	1	0	1	1	NA	2.241035744	0
97885	361	1	0	1	0	1	6.636664958	NA	0
41135	322	0	1	0	1	1	NA	6.555558665	0
70536	315	0	1	0	1	1	NA	6.646725639	0
37320	346	0	1	0	1	1	NA	16.31750167	0
68932	294	1	0	1	0	1	30.94962645	NA	0
69090	316	1	0	1	0	1	17.13629339	NA	0
95316	288	1	1	1	1	2	20.66060451	21.09651833	0
69458	305	0	1	0	1	1	NA	13.20055678	0
69740	322	1	0	1	0	1	29.86663381	NA	1
69459	335	1	0	1	0	1	12.83008447	NA	0
87905	345	4	0	4	0	4	9.742811873	NA	0
94736	317	0	1	0	1	1	NA	50.1918236	0
96709	303	1	0	1	0	1	2.397792139	NA	1
48228	288	1	0	1	0	1	4.157639029	NA	0
80160	346	1	0	1	0	1	2.730340934	NA	0
51584	280	1	0	1	0	1	67.7529627	NA	1
21527	346	1	0	1	0	1	84.32562084	NA	0
2139	342	0	1	0	1	1	NA	226.4079554	0
41267	340	1	0	1	0	1	9.050794602	NA	0
102445	340	0	1	0	1	1	NA	22.33365307	0
70803	328	0	1	0	1	1	NA	4.508066467	0
15169	347	0	2	0	2	2	NA	41.61138211	0
39830	303	0	1	0	1	1	NA	30.24384499	1
99500	349	0	1	0	1	1	NA	16.24240171	1
78625	282	1	0	1	0	1	2.051108248	NA	1
1611	353	0	1	0	1	1	NA	85.32295383	0
99518	279	1	0	1	0	1	112.7008346	NA	1
96068	328	1	0	1	0	1	7.211756453	NA	0
5912	349	0	1	0	1	1	NA	41.3323258	0
34522	288	0	1	0	1	1	NA	9.097390124	0
60275	318	0	1	0	1	1	NA	1.861400944	0
70457	332	0	1	0	1	1	NA	6.651525753	0
29023	297	0	1	0	1	1	NA	251.9446162	0
2341	318	0	1	0	1	1	NA	19.84702021	0
11855	344	1	0	1	0	1	21.50115428	NA	1
68042	303	1	0	1	0	1	107.8767442	NA	0
69686	291	0	1	0	1	1	NA	21.18993669	0
66790	317	1	0	1	0	1	10.82101006	NA	0
28714	283	0	3	0	3	3	NA	11.31721316	0
88745	303	0	1	0	1	1	NA	17.84063047	0
41297	326	1	0	1	0	1	6.288351738	NA	1
66599	343	1	0	1	0	1	14.14267695	NA	0
92320	290	0	1	0	1	1	NA	13.56998628	0
61378	279	0	1	0	1	1	NA	73.3363102	1
78824	293	1	0	1	0	1	5.342773678	NA	1
53881	351	0	1	0	1	1	NA	1.347326895	0
37474	304	0	2	0	2	2	NA	11.59173379	0
5660	340	2	0	2	0	2	58.72361265	NA	0
4567	288	1	0	1	0	1	11.27632454	NA	0
57517	353	0	1	0	1	1	NA	12.9435542	1
34767	309	0	1	0	1	1	NA	5.610196809	0
71193	315	7	0	7	0	7	3.213489027	NA	0
103135	278	1	0	1	0	1	3.861443703	NA	0
107456	316	0	1	0	1	1	NA	8.268229647	0
87168	285	1	0	1	0	1	11.61176627	NA	0
66480	328	1	0	1	0	1	43.55954199	NA	0
95419	343	1	0	1	0	1	27.80602033	NA	1
9757	360	0	1	0	1	1	NA	1.886261676	0
58922	333	1	0	1	0	1	2.346813567	NA	0
42585	337	1	0	1	0	1	1.314059012	NA	0
85322	363	1	0	1	0	1	14.1859736	NA	0
88286	345	0	4	0	4	4	NA	12.96205182	0
12310	328	0	1	0	1	1	NA	191.8198632	0
2308	283	1	0	1	0	1	26.29490509	NA	0
107555	284	0	1	0	1	1	NA	1.979187807	0
60499	353	2	0	2	0	2	6.451096659	NA	0
43942	353	1	0	1	0	1	11.39174605	NA	0
34996	346	2	0	2	0	2	23.04428558	NA	0
33430	347	4	0	4	0	4	10.37231235	NA	0
2665	284	6	0	6	0	6	1.581539857	NA	0
85519	293	0	1	0	1	1	NA	29.56570011	1
96129	365	0	1	0	1	1	NA	24.21699602	1
9430	308	1	0	1	0	1	12.17014621	NA	0
1662	358	0	1	0	1	1	NA	6.569432862	1
62597	284	0	1	0	1	1	NA	18.64466735	0
30093	302	1	1	1	1	2	35.20795481	40.16509972	0
6492	279	1	0	1	0	1	2.076788219	NA	0
68632	279	1	0	1	0	1	22.11106136	NA	0
66110	310	1	0	1	0	1	8.315609421	NA	0
39497	283	1	0	1	0	1	2.185386102	NA	1
87823	338	2	0	2	0	2	10.11602494	NA	0
96715	360	0	1	0	1	1	NA	21.18150128	0
63213	302	1	0	1	0	1	10.69913273	NA	0
71069	294	1	0	1	0	1	17.24316497	NA	0
39586	315	0	1	0	1	1	NA	13.0020651	0
67385	318	3	0	3	0	3	17.96280846	NA	0
65888	298	1	0	1	0	1	9.924898917	NA	0
69455	353	1	0	1	0	1	7.923564907	NA	0
44233	333	0	1	0	1	1	NA	3.675904079	1
105634	317	1	0	1	0	1	22.97665046	NA	0
11234	310	0	1	0	1	1	NA	62.955923490000004	0
95955	307	1	0	1	0	1	7.427246482	NA	1
80292	322	1	0	1	0	1	14.99281362	NA	0
87087	281	2	0	2	0	2	17.00640995	NA	0
32881	357	1	0	1	0	1	17.14655115	NA	0
93760	316	1	0	1	0	1	469.518112	NA	0
97387	302	1	0	1	0	1	7.695577685	NA	0
1422	298	0	1	0	1	1	NA	347.7929015	0
63888	302	1	0	1	0	1	6.434357244	NA	0
13408	297	1	0	1	0	1	18.16432237	NA	0
36338	288	0	1	0	1	1	NA	52.33876916	0
106345	302	0	1	0	1	1	NA	24.31411497	1
38028	281	1	0	1	0	1	37.44021337	NA	0
94760	319	0	1	0	1	1	NA	15.89317918	0
9502	304	0	1	0	1	1	NA	15.31422414	0
46260	299	1	0	1	0	1	18.74109451	NA	0
102399	354	1	0	1	0	1	84.35669596	NA	0
68461	292	0	1	0	1	1	NA	22.26101572	0
20127	362	0	1	0	1	1	NA	34.83955714	0
15201	361	1	0	1	0	1	30.61184052	NA	0
66114	286	1	0	1	0	1	122.8475381	NA	0
1473	340	2	0	2	0	2	43.06691776	NA	0
78416	294	0	1	0	1	1	NA	28.24861783	0
66202	360	3	0	3	0	3	9.919851547	NA	0
19381	358	0	1	0	1	1	NA	15.43607028	0
97546	305	1	0	1	0	1	2.487059329	NA	0
67196	284	1	0	1	0	1	20.50234921	NA	0
9621	316	1	0	1	0	1	1.367087866	NA	0
107339	360	1	0	1	0	1	136.1693823	NA	0
97168	297	1	0	1	0	1	23.60608001	NA	0
81988	297	0	1	0	1	1	NA	38.95998086	0
96750	297	1	0	1	0	1	21.00859027	NA	1
43150	284	3	0	3	0	3	17.11349222	NA	0
42381	307	1	0	1	0	1	4.094213359	NA	0
2403	314	1	0	1	0	1	24.33386822	NA	0
86086	322	0	1	0	1	1	NA	41.10650155	1
83687	278	0	1	0	1	1	NA	29.90657547	0
1566	297	0	1	0	1	1	NA	67.00909148	0
102188	359	0	3	0	3	3	NA	27.37387005	0
64389	278	1	0	1	0	1	22.61561788	NA	1
97239	317	1	0	1	0	1	27.14234268	NA	0
39168	340	1	0	1	0	1	4.613250119	NA	0
69911	281	1	0	1	0	1	4.015330963	NA	0
64101	317	0	1	0	1	1	NA	14.15268048	0
61783	363	1	0	1	0	1	31.60506748	NA	0
42546	349	0	1	0	1	1	NA	6.888865985	0
105000	329	1	0	1	0	1	62.63569396	NA	0
76222	356	1	0	1	0	1	1.998273002	NA	1
69680	318	1	0	1	0	1	47.08512193	NA	0
89225	342	1	0	1	0	1	19.90125287	NA	0
76343	355	1	0	1	0	1	16.18747658	NA	0
35519	363	0	1	0	1	1	NA	440.227733	0
70231	304	1	0	1	0	1	5.843898781	NA	0
16115	279	0	1	0	1	1	NA	52.96648157	0
68497	296	1	0	1	0	1	17.51637067	NA	0
70464	311	1	0	1	0	1	6.421338195	NA	0
97551	279	1	0	1	0	1	8.012024218	NA	0
41693	281	0	1	0	1	1	NA	76.93875378	1
43071	289	1	0	1	0	1	11.67774776	NA	0
69479	279	1	0	1	0	1	17.387025650000002	NA	0
65905	285	1	0	1	0	1	171.9822182	NA	1
82701	365	0	1	0	1	1	NA	113.5827532	0
68245	299	0	1	0	1	1	NA	38.47922165	0
19804	358	0	1	0	1	1	NA	464.9987523	0
61896	336	0	1	0	1	1	NA	35.44726473	0
75118	340	3	0	3	0	3	10.81591991	NA	0
54587	307	0	1	0	1	1	NA	13.19527097	1
4982	361	1	0	1	0	1	3.295525971	NA	1
89222	347	1	0	1	0	1	10.68943584	NA	0
85709	361	1	0	1	0	1	19.78792046	NA	0
5629	314	1	0	1	0	1	10.23491527	NA	0
86551	298	0	1	0	1	1	NA	31.63468003	0
72464	303	0	1	0	1	1	NA	12.53598901	0
68675	294	2	0	2	0	2	40.88666594	NA	0
46832	361	1	0	1	0	1	2.559738661	NA	0
77044	359	2	0	2	0	2	28.85337423	NA	0
97759	302	1	0	1	0	1	22.6554191	NA	0
62603	318	1	0	1	0	1	22.36222369	NA	0
48923	309	1	0	1	0	1	9.849524442	NA	0
3330	349	1	0	1	0	1	2.249785063	NA	0
11361	279	1	0	1	0	1	11.85729716	NA	0
2520	361	0	1	0	1	1	NA	3.406184467	0
49889	302	0	1	0	1	1	NA	3.644426982	0
6116	347	0	1	0	1	1	NA	19.0530102	0
107587	363	1	0	1	0	1	34.25820268	NA	1
43559	304	1	0	1	0	1	2.576298891	NA	0
39490	317	0	1	0	1	1	NA	18.68381398	1
105817	293	1	0	1	0	1	15.98586732	NA	0
596	318	2	0	2	0	2	131.4394242	NA	0
95897	312	0	1	0	1	1	NA	44.52405276	1
71696	324	1	0	1	0	1	16.52730972	NA	0
67900	358	2	0	2	0	2	67.23377372	NA	1
88396	317	0	1	0	1	1	NA	99.61895263	0
1154	363	0	2	0	2	2	NA	72.39228708	0
31268	344	1	0	1	0	1	10.49557227	NA	1
70670	323	1	0	1	0	1	42.01063998	NA	0
3783	294	1	0	1	0	1	15.72886401	NA	0
206	346	0	3	0	3	3	NA	124.999299	0
993	345	0	1	0	1	1	NA	10.30982791	0
83049	354	1	0	1	0	1	6.393013157	NA	0
72157	298	2	0	2	0	2	17.25502437	NA	0
41718	348	0	1	0	1	1	NA	10.7402255	0
2491	358	1	1	1	1	2	30.93959593	30.67118743	0
99370	302	1	0	1	0	1	3.388921669	NA	0
54227	302	0	1	0	1	1	NA	1.583327317	1
73486	280	1	0	1	0	1	2.092463259	NA	0
46535	308	1	0	1	0	1	19.17877322	NA	0
61193	279	1	0	1	0	1	32.34198306	NA	1
50037	325	0	1	0	1	1	NA	16.60503458	0
58890	309	1	0	1	0	1	6.627419185	NA	1
71377	309	1	0	1	0	1	4.236909825	NA	0
44466	279	0	1	0	1	1	NA	3.153905453	0
10218	363	1	0	1	0	1	13.64206306	NA	0
54644	325	1	0	1	0	1	10.23723798	NA	0
94244	358	1	0	1	0	1	19.46571955	NA	0
50451	351	1	0	1	0	1	39.96211373	NA	1
45512	347	1	0	1	0	1	9.242418133	NA	0
104022	325	0	1	0	1	1	NA	25.57409785	0
97715	346	0	1	0	1	1	NA	6.851655745	0
102163	361	1	0	1	0	1	5.304886006	NA	0
4785	305	3	0	3	0	3	64.7093927	NA	0
14681	291	2	0	2	0	2	12.04129992	NA	1
65247	353	1	0	1	0	1	21.0802119	NA	0
58631	294	0	1	0	1	1	NA	18.91180125	0
98419	316	1	0	1	0	1	17.6368115	NA	0
22621	312	1	2	1	2	3	5.579394798	5.903088943	1
63225	315	1	0	1	0	1	13.56728752	NA	0
40944	308	1	0	1	0	1	45.45199968	NA	0
44009	289	1	0	1	0	1	6.784227818	NA	1
86508	285	1	0	1	0	1	4.872363333	NA	0
107317	318	1	0	1	0	1	32.41538363	NA	0
67178	356	1	0	1	0	1	5.4213872	NA	1
88917	350	0	1	0	1	1	NA	64.17546169	0
97045	320	1	0	1	0	1	43.39903292	NA	0
2458	353	0	1	0	1	1	NA	10.99907996	0
28589	297	1	0	1	0	1	25.40122324	NA	0
1933	344	1	0	1	0	1	5.243402811	NA	0
74476	298	1	0	1	0	1	101.4196573	NA	0
58895	349	1	0	1	0	1	31.93485666	NA	0
64288	283	1	0	1	0	1	10.26978739	NA	0
55409	351	0	1	0	1	1	NA	19.11555802	0
63106	336	1	0	1	0	1	17.73892719	NA	0
46832	344	1	0	1	0	1	2.941440574	NA	0
98345	347	0	1	0	1	1	NA	4.824433566	0
107302	315	1	0	1	0	1	66.53318932	NA	1
61717	297	5	0	5	0	5	10.38776514	NA	0
2341	353	0	1	0	1	1	NA	18.64361046	0
91160	350	0	1	0	1	1	NA	12.21302358	0
62480	275	0	1	0	1	1	NA	50.52023337	0
78896	286	0	1	0	1	1	NA	33.31368057	1
40845	354	1	1	1	1	2	0.736605389	0.736605389	0
3522	332	1	0	1	0	1	47.7688913	NA	0
28444	283	0	2	0	2	2	NA	26.39382177	0
48537	335	1	0	1	0	1	8.865218556	NA	0
105821	317	0	1	0	1	1	NA	36.5482275	0
88074	303	1	0	1	0	1	17.10677709	NA	0
87027	304	1	0	1	0	1	12.86392772	NA	0
87252	311	1	0	1	0	1	28.51122926	NA	0
106028	361	1	0	1	0	1	24.39872588	NA	0
41697	305	0	1	0	1	1	NA	60.08228003	1
71177	360	1	0	1	0	1	15.28858329	NA	0
107501	320	0	1	0	1	1	NA	14.07323964	0
11343	319	1	0	1	0	1	25.44006157	NA	0
106927	324	1	0	1	0	1	261.8872486	NA	0
107900	277	1	0	1	0	1	100.5868344	NA	0
38252	342	0	1	0	1	1	NA	207.7279576	1
36918	343	0	1	0	1	1	NA	35.18970917	0
1486	318	1	0	1	0	1	7.635706626	NA	0
35875	294	0	1	0	1	1	NA	29.44003525	0
9757	299	0	1	0	1	1	NA	6.616026019	0
47685	336	0	1	0	1	1	NA	16.04469905	0
84860	285	0	1	0	1	1	NA	24.10268495	0
91450	307	0	1	0	1	1	NA	14.69248418	1
63235	317	1	0	1	0	1	13.9048379	NA	0
42258	343	1	0	1	0	1	8.389344507	NA	0
2156	294	0	1	0	1	1	NA	11.30385077	0
34430	302	3	0	3	0	3	37.19445983	NA	2
1993	359	1	0	1	0	1	469.782325	NA	0
65331	340	2	0	2	0	2	18.22682631	NA	0
33041	308	1	0	1	0	1	45.81575264	NA	1
86317	295	1	0	1	0	1	7.305602489	NA	0
44840	284	2	0	2	0	2	13.49557826	NA	0
95785	313	0	1	0	1	1	NA	12.90507796	1
6800	283	0	1	0	1	1	NA	5.940448597	1
70106	318	1	0	1	0	1	0.454457696	NA	0
2161	310	3	2	3	2	5	13.07778935	16.58884807	1
40944	349	0	1	0	1	1	NA	28.64379429	0
106454	360	0	1	0	1	1	NA	844.5335945	0
68155	304	1	0	1	0	1	12.019423	NA	0
50472	358	0	1	0	1	1	NA	9.579931272	0
35453	308	1	0	1	0	1	59.26684819	NA	1
68102	362	1	0	1	0	1	9.906587485	NA	0
107635	361	1	0	1	0	1	38.70667683	NA	0
87397	351	0	1	0	1	1	NA	57.31620896	1
97574	340	2	0	2	0	2	2.784689103	NA	0
97473	302	0	1	0	1	1	NA	30.4885026	0
69093	361	0	1	0	1	1	NA	16.33453446	0
41729	284	1	0	1	0	1	9.542174861	NA	0
68827	287	0	1	0	1	1	NA	14.30361654	0
69720	322	1	0	1	0	1	7.444432556	NA	0
1933	304	1	0	1	0	1	5.387185654	NA	0
33488	294	0	2	0	2	2	NA	7.729745147	0
55540	322	1	0	1	0	1	12.13374583	NA	0
573	363	1	0	1	0	1	299.8420547	NA	0
70663	329	2	0	2	0	2	8.448264119	NA	0
102701	289	1	0	1	0	1	1.59713597	NA	0
97716	346	2	0	2	0	2	26.88052942	NA	0
1760	360	1	0	1	0	1	74.19518273	NA	0
6759	319	0	1	0	1	1	NA	77.978993	0
41674	296	1	0	1	0	1	15.27020924	NA	0
31522	310	0	1	0	1	1	NA	12.70348218	0
41747	343	1	0	1	0	1	12.92070658	NA	1
94959	363	2	0	2	0	2	13.62404973	NA	0
51229	284	1	0	1	0	1	0.493202649	NA	1
48476	345	1	0	1	0	1	29.28907235	NA	0
55112	351	0	1	0	1	1	NA	6.118646639	0
42117	333	0	1	0	1	1	NA	0.365814987	1
41541	303	0	1	0	1	1	NA	6.738704949	0
70272	286	1	0	1	0	1	8.099083496	NA	0
20455	344	1	0	1	0	1	20.0487895	NA	0
10487	340	1	0	1	0	1	35.95746742	NA	0
41182	316	0	1	0	1	1	NA	3.967002426	0
4621	298	1	0	1	0	1	100.8004378	NA	0
4793	297	1	0	1	0	1	171.1986719	NA	0
95074	349	2	0	2	0	2	86.10092013	NA	0
71097	318	1	0	1	0	1	14.28582771	NA	0
21698	331	1	0	1	0	1	4.620423527	NA	0
107346	316	0	1	0	1	1	NA	188.1577778	0
14119	305	0	1	0	1	1	NA	47.45318305	0
96726	318	1	0	1	0	1	1.626735415	NA	1
38316	325	0	1	0	1	1	NA	0.663564834	0
71471	308	0	1	0	1	1	NA	18.49325091	0
68375	332	0	1	0	1	1	NA	32.88664782	0
44131	318	1	0	1	0	1	0.604971775	NA	1
71050	293	0	1	0	1	1	NA	50.78393323	0
2020	356	1	0	1	0	1	84.62288939	NA	0
61785	296	1	0	1	0	1	9.578808044	NA	1
40242	288	1	0	1	0	1	8.746539113	NA	0
52325	283	1	0	1	0	1	7.276744064	NA	0
95312	290	0	1	0	1	1	NA	35.69682124	1
95657	286	1	1	1	1	2	102.1487899	102.1487899	0
85132	319	1	0	1	0	1	20.10907099	NA	0
95897	315	0	1	0	1	1	NA	19.75835372	0
38316	294	1	0	1	0	1	0.6860348	NA	0
2317	346	4	1	4	1	5	709.8237766	589.8688687	1
87478	360	1	0	1	0	1	15.58771249	NA	0
29128	340	0	1	0	1	1	NA	27.08358125	0
93942	337	0	1	0	1	1	NA	44.7265475	0
42653	340	0	1	0	1	1	NA	4.686805721	0
55479	335	0	1	0	1	1	NA	1.621322002	0
76780	348	0	1	0	1	1	NA	3.781657781	0
92597	324	0	1	0	1	1	NA	164.3142832	0
83570	322	1	0	1	0	1	17.29738085	NA	1
94131	355	0	1	0	1	1	NA	316.6490102	0
48032	363	0	1	0	1	1	NA	11.08442039	0
53234	301	0	1	0	1	1	NA	3.461634802	0
69640	289	0	1	0	1	1	NA	14.27151744	0
83358	276	0	1	0	1	1	NA	58.05344841	0
7872	319	0	1	0	1	1	NA	18.8884648	0
87349	363	1	0	1	0	1	10.19420379	NA	0
71211	343	1	0	1	0	1	28.48177561	NA	0
45655	358	1	0	1	0	1	10.02804165	NA	0
68895	279	0	1	0	1	1	NA	9.089623476	0
92955	297	0	1	0	1	1	NA	42.94603128	0
85638	342	0	1	0	1	1	NA	206.5622305	1
70040	331	1	0	1	0	1	21.47095665	NA	0
70750	362	1	0	1	0	1	29.14992061	NA	0
65809	294	0	1	0	1	1	NA	11.09769197	0
98114	329	1	0	1	0	1	12.06815232	NA	1
69846	286	0	1	0	1	1	NA	22.03943766	0
88964	343	0	5	0	5	5	NA	13.24040541	0
19346	350	1	0	1	0	1	22.7800943	NA	0
70681	305	1	0	1	0	1	16.45761782	NA	0
40764	307	1	0	1	0	1	8.158600754	NA	0
4996	360	0	1	0	1	1	NA	69.9603206	0
69220	363	0	1	0	1	1	NA	7.780993155	1
70106	354	1	0	1	0	1	0.827094771	NA	0
92594	350	0	1	0	1	1	NA	7.004693558	0
67120	347	1	1	1	1	2	71.36197146	51.44197523	0
41032	297	0	1	0	1	1	NA	10.14121282	1
75028	361	1	0	1	0	1	0.520871284	NA	0
91372	322	1	0	1	0	1	21.99767983	NA	0
86904	307	1	0	1	0	1	15.02994599	NA	0
70226	281	1	0	1	0	1	30.56278214	NA	0
69121	338	0	1	0	1	1	NA	34.47939709	0
66487	290	1	0	1	0	1	6.950244813	NA	0
1797	277	1	0	1	0	1	30.87106925	NA	0
69454	348	1	0	1	0	1	23.8777007	NA	0
57300	315	1	0	1	0	1	2.138977712	NA	0
66848	281	1	0	1	0	1	11.09633289	NA	0
59800	357	1	0	1	0	1	1.68814412	NA	0
67527	353	1	0	1	0	1	3.427368977	NA	0
96591	294	0	10	0	10	10	NA	22.85367811	4
67740	309	1	0	1	0	1	42.80542852	NA	0
54021	310	0	1	0	1	1	NA	10.34792234	0
44833	288	1	0	1	0	1	26.46845029	NA	0
40544	364	1	0	1	0	1	22.23892375	NA	1
98195	309	0	1	0	1	1	NA	51.95279409	0
1000	290	0	1	0	1	1	NA	25.67074127	0
85021	316	1	0	1	0	1	16.01818852	NA	0
16977	329	1	0	1	0	1	53.50854016	NA	0
69787	349	1	0	1	0	1	5.745954579	NA	0
66754	278	0	1	0	1	1	NA	12.79674009	0
65497	336	1	0	1	0	1	131.1481311	NA	0
98645	302	0	1	0	1	1	NA	10.02157619	0
45725	358	1	0	1	0	1	32.33381063	NA	0
66718	336	1	0	1	0	1	123.3395456	NA	0
63921	346	3	0	3	0	3	15.08775836	NA	0
69088	290	0	1	0	1	1	NA	6.64559486	0
68924	322	0	1	0	1	1	NA	10.26899162	0
92468	327	0	1	0	1	1	NA	17.61124268	0
65821	322	1	0	1	0	1	9.320822236	NA	0
69733	287	0	1	0	1	1	NA	10.25844886	0
97768	318	0	1	0	1	1	NA	16.03457992	0
42517	339	0	1	0	1	1	NA	36.67721404	1
69847	361	1	0	1	0	1	16.7180197	NA	0
86518	306	0	1	0	1	1	NA	70.15799096	0
71220	353	0	1	0	1	1	NA	12.81263612	0
40850	280	1	0	1	0	1	35.51811213	NA	1
65752	336	1	0	1	0	1	21.23522287	NA	0
5225	313	1	0	1	0	1	14.287895	NA	0
28106	317	0	1	0	1	1	NA	47.50826011	0
64597	305	0	1	0	1	1	NA	18.92177712	0
65890	360	7	0	7	0	7	11.99269877	NA	2
70120	299	1	0	1	0	1	13.89422352	NA	0
41418	339	0	1	0	1	1	NA	1.174574062	1
93628	316	0	1	0	1	1	NA	127.2113232	0
64529	349	0	1	0	1	1	NA	39.08768781	0
23839	361	0	1	0	1	1	NA	194.5651757	0
39061	285	1	0	1	0	1	43.87093456	NA	1
2289	360	0	2	0	2	2	NA	13.96500437	0
70129	293	0	1	0	1	1	NA	2.546021391	0
39969	297	1	0	1	0	1	15.99362885	NA	0
44587	352	0	1	0	1	1	NA	27.77591984	1
53141	299	1	0	1	0	1	40.10028915	NA	1
40934	306	1	0	1	0	1	16.50851467	NA	1
54141	283	1	0	1	0	1	448.1826669	NA	1
54964	305	1	1	1	1	2	2.550657936	2.550657936	0
44001	314	1	0	1	0	1	2.705286149	NA	0
64676	277	1	0	1	0	1	16.62841763	NA	0
69726	316	1	0	1	0	1	6.787351667	NA	0
64197	294	1	0	1	0	1	95.50956343	NA	0
21323	298	0	1	0	1	1	NA	60.85827473	0
40952	299	0	1	0	1	1	NA	11.52413635	0
31803	305	1	0	1	0	1	11.58672647	NA	0
58118	322	1	0	1	0	1	8.88479782	NA	0
70181	350	1	0	1	0	1	12.69321941	NA	0
4269	282	0	1	0	1	1	NA	21.56408778	1
88483	311	1	0	1	0	1	18.52314125	NA	0
39451	327	0	1	0	1	1	NA	24.19158443	0
61104	296	0	1	0	1	1	NA	3.213395878	1
68547	332	0	1	0	1	1	NA	37.63325446	0
42661	310	0	1	0	1	1	NA	3.45170941	0
76911	340	0	1	0	1	1	NA	12.45606583	0
65274	288	1	0	1	0	1	44.94393751	NA	1
87863	303	1	0	1	0	1	4.815971426	NA	0
20682	362	1	0	1	0	1	24.71271114	NA	0
68363	304	1	0	1	0	1	86.068396	NA	0
64064	297	1	0	1	0	1	36.78697012	NA	0
1355	302	0	1	0	1	1	NA	95.7988499	0
85203	312	1	0	1	0	1	21.56757121	NA	1
77146	344	0	1	0	1	1	NA	1.867831158	0
95497	280	1	0	1	0	1	34.76218774	NA	1
41347	329	1	0	1	0	1	7.876306848	NA	0
17554	323	1	0	1	0	1	193.0929066	NA	0
36677	278	1	0	1	0	1	15.34878399	NA	0
79032	337	0	1	0	1	1	NA	3.137787224	0
103135	353	1	1	1	1	2	12.63406735	12.24658114	1
52989	331	0	1	0	1	1	NA	2.724624107	0
42331	279	0	1	0	1	1	NA	4.239207418	0
69600	296	0	1	0	1	1	NA	16.40650262	0
51201	280	1	0	1	0	1	13.34051706	NA	1
47550	316	1	0	1	0	1	23.79176596	NA	0
3220	330	1	0	1	0	1	38.27447117	NA	0
101610	295	1	0	1	0	1	6.340408245	NA	0
67116	354	1	0	1	0	1	45.30002811	NA	0
98664	342	0	1	0	1	1	NA	8.821020439	0
1185	302	1	0	1	0	1	72.48442068	NA	0
6915	302	0	1	0	1	1	NA	11.2392664	1
7289	350	0	1	0	1	1	NA	96.12910433	0
87804	307	1	0	1	0	1	12.33215608	NA	0
71626	322	2	0	2	0	2	13.54439779	NA	1
96787	282	1	0	1	0	1	9.226407981	NA	0
40817	359	1	1	1	1	2	0.809173414	0.809173414	1
66790	318	0	1	0	1	1	NA	10.32531388	0
102445	280	1	0	1	0	1	17.85886007	NA	0
68108	300	0	1	0	1	1	NA	3.830792201	0
99085	289	0	1	0	1	1	NA	36.33798181	0
82088	320	0	1	0	1	1	NA	5.911004301	0
92381	361	1	0	1	0	1	14.62665339	NA	0
78732	327	0	1	0	1	1	NA	1.708807027	1
56482	351	1	0	1	0	1	43.49977338	NA	0
3233	290	1	0	1	0	1	222.791298	NA	0
66389	340	1	0	1	0	1	13.94592979	NA	0
1140	317	0	2	0	2	2	NA	108.0717266	0
47447	349	1	0	1	0	1	11.35745235	NA	0
33407	302	5	0	5	0	5	10.79923645	NA	1
41483	303	0	1	0	1	1	NA	44.42704347	0
69635	287	1	0	1	0	1	11.33689606	NA	0
16468	358	1	0	1	0	1	1.487286146	NA	0
59820	285	1	0	1	0	1	30.58300958	NA	1
75507	313	1	0	1	0	1	2.046064478	NA	0
104040	328	1	0	1	0	1	55.18273632	NA	0
95317	329	1	0	1	0	1	0.807495091	NA	0
62736	318	3	0	3	0	3	26.75143243	NA	0
68503	336	1	0	1	0	1	7.628219773	NA	0
97002	302	0	1	0	1	1	NA	11.42043349	1
97564	313	1	0	1	0	1	12.38376321	NA	0
79812	315	1	0	1	0	1	10.4049037	NA	0
2603	356	1	0	1	0	1	16.86213848	NA	0
3003	298	1	0	1	0	1	16.79376328	NA	0
96787	354	0	1	0	1	1	NA	13.47825004	0
57281	320	0	1	0	1	1	NA	11.84747313	0
40845	354	1	1	1	1	2	0.992820517	0.992820517	0
88687	344	1	0	1	0	1	43.1035199	NA	0
47361	315	1	0	1	0	1	21.50638507	NA	0
69928	281	0	1	0	1	1	NA	11.51051155	0
94909	345	0	1	0	1	1	NA	5.728065843	0
65753	289	1	0	1	0	1	26.5564634	NA	1
41592	355	1	0	1	0	1	31.34584012	NA	1
67533	325	0	1	0	1	1	NA	3.036335431	0
51372	335	1	0	1	0	1	21.83486916	NA	1
981	281	1	0	1	0	1	18.27007078	NA	0
2596	304	1	0	1	0	1	11.27708755	NA	0
41562	351	1	0	1	0	1	19.5442434	NA	1
93921	348	0	1	0	1	1	NA	95.87861843	0
12440	357	1	0	1	0	1	24.96534746	NA	0
92961	318	0	2	0	2	2	NA	169.0135104	0
56504	279	1	0	1	0	1	165.51804	NA	0
30016	355	1	0	1	0	1	24.04882587	NA	0
21398	328	1	0	1	0	1	47.29154992	NA	0
14347	347	1	0	1	0	1	25.3498591	NA	0
67062	353	0	1	0	1	1	NA	21.85639502	0
87963	285	1	0	1	0	1	40.477175	NA	0
70802	294	1	0	1	0	1	10.97897476	NA	0
101887	281	0	1	0	1	1	NA	4.557351065	0
70121	357	1	0	1	0	1	18.36773704	NA	0
9549	310	0	1	0	1	1	NA	1.895342198	1
83118	279	1	0	1	0	1	23.89594805	NA	1
43236	342	0	1	0	1	1	NA	4.397648536	0
76159	318	0	1	0	1	1	NA	27.32266395	0
39591	322	0	1	0	1	1	NA	7.475118458	0
64696	353	1	0	1	0	1	46.34102326	NA	1
6759	350	4	0	4	0	4	33.00824566	NA	0
91938	294	0	1	0	1	1	NA	104.8449064	0
3088	312	1	0	1	0	1	43.75170607	NA	0
1069	304	1	1	1	1	2	436.312071	229.3797276	0
70031	361	1	0	1	0	1	6.914670609	NA	0
86360	351	0	1	0	1	1	NA	41.67466011	0
94025	284	1	0	1	0	1	13.62014484	NA	0
28584	281	0	1	0	1	1	NA	18.23884217	0
97539	280	0	1	0	1	1	NA	101.5791509	0
4535	317	1	0	1	0	1	154.9128978	NA	0
65888	296	1	0	1	0	1	16.13428618	NA	0
87948	361	0	1	0	1	1	NA	4.495569621	0
3522	304	1	0	1	0	1	119.4487538	NA	1
6685	288	1	0	1	0	1	15.12205783	NA	0
1378	331	1	0	1	0	1	68.50437603	NA	0
80376	333	0	1	0	1	1	NA	23.82202943	0
85468	325	1	0	1	0	1	28.340758	NA	0
95268	311	1	0	1	0	1	53.19617833	NA	0
45338	313	1	0	1	0	1	9.156736566	NA	0
32836	311	1	0	1	0	1	9.264596075	NA	0
68771	346	0	1	0	1	1	NA	11.97044261	0
84953	286	1	0	1	0	1	3.276574024	NA	1
79032	354	0	1	0	1	1	NA	3.789893142	0
93525	340	0	1	0	1	1	NA	56.89304034	0
61527	294	0	1	0	1	1	NA	40.90431017	0
107721	360	0	1	0	1	1	NA	92.05743539	0
41184	308	1	0	1	0	1	3.926427079	NA	0
68497	283	0	1	0	1	1	NA	63.25303202	0
69984	295	1	0	1	0	1	7.718764945	NA	0
4554	364	1	0	1	0	1	42.48386696	NA	1
69811	304	0	1	0	1	1	NA	13.35558363	0
93621	286	1	0	1	0	1	10.4199891	NA	0
63235	361	1	0	1	0	1	15.64299268	NA	0
4655	343	0	1	0	1	1	NA	80.19127047	1
75511	288	1	0	1	0	1	10.54694738	NA	0
43835	339	1	0	1	0	1	22.2166196	NA	1
95056	338	0	1	0	1	1	NA	36.78715473	0
100378	344	1	0	1	0	1	19.68791665	NA	0
86939	278	1	0	1	0	1	24.71672974	NA	1
16032	279	1	0	1	0	1	48.05117422	NA	0
18693	303	1	0	1	0	1	16.2791203	NA	0
22784	354	0	2	0	2	2	NA	62.64942802	0
96496	284	1	0	1	0	1	1.213186593	NA	0
93182	297	0	1	0	1	1	NA	98.27553048	0
91511	333	1	0	1	0	1	21.10564806	NA	1
39981	317	0	1	0	1	1	NA	15.18155627	1
2499	297	0	1	0	1	1	NA	421.5874407	0
4892	302	1	0	1	0	1	17.51205171	NA	0
9059	299	0	1	0	1	1	NA	11.09446629	0
17677	342	0	1	0	1	1	NA	9.217076761	0
63218	279	1	0	1	0	1	30.84377248	NA	0
2535	303	1	0	1	0	1	5.733042695	NA	0
102730	312	1	0	1	0	1	19.70540986	NA	0
103794	281	0	1	0	1	1	NA	184.1131276	0
62724	279	1	0	1	0	1	11.93607415	NA	1
10862	285	0	1	0	1	1	NA	24.90182968	0
41317	327	1	0	1	0	1	15.11977618	NA	1
38213	318	0	1	0	1	1	NA	23.47015776	0
97385	282	0	1	0	1	1	NA	43.86564491	1
106457	332	0	1	0	1	1	NA	25.92384206	0
70507	340	1	0	1	0	1	11.57273513	NA	0
1914	309	0	1	0	1	1	NA	33.88856882	0
84132	317	1	0	1	0	1	2.067963113	NA	1
2165	289	0	1	0	1	1	NA	3.53212233	0
16987	365	1	0	1	0	1	45.32377575	NA	1
68384	319	0	1	0	1	1	NA	5.371388012	1
68210	318	1	0	1	0	1	20.44682457	NA	0
68893	321	0	1	0	1	1	NA	14.98153556	0
40935	345	0	1	0	1	1	NA	71.60346822	1
33779	294	0	1	0	1	1	NA	13.56642887	0
35233	288	1	0	1	0	1	24.4947837	NA	0
1640	319	0	1	0	1	1	NA	279.9707261	0
5388	304	1	0	1	0	1	84.38908962	NA	0
92307	286	1	0	1	0	1	10.38225008	NA	0
101866	293	1	0	1	0	1	11.57668775	NA	0
64843	364	1	0	1	0	1	18.67499201	NA	1
17289	283	0	1	0	1	1	NA	22.97456016	1
62382	307	0	1	0	1	1	NA	2.477135122	0
68927	365	1	0	1	0	1	10.82615164	NA	0
41191	293	1	0	1	0	1	1.312196139	NA	0
92594	316	1	0	1	0	1	7.817328845	NA	0
1355	284	2	0	2	0	2	205.0163983	NA	0
87706	355	1	0	1	0	1	11.09246499	NA	0
44265	343	0	1	0	1	1	NA	6.744723738	0
43391	320	1	0	1	0	1	2.160623377	NA	1
2257	354	2	0	2	0	2	8.352137348	NA	0
42284	315	0	1	0	1	1	NA	12.0436034	0
82360	311	0	1	0	1	1	NA	72.28665221	1
88689	279	0	1	0	1	1	NA	24.63932316	0
54708	299	1	0	1	0	1	27.82273308	NA	0
66720	299	1	0	1	0	1	37.67110305	NA	1
82999	328	0	1	0	1	1	NA	7.967116224	0
69467	308	1	0	1	0	1	10.1223894	NA	0
42940	318	1	0	1	0	1	1.526807974	NA	0
2065	356	1	0	1	0	1	55.64250055	NA	0
89047	319	0	1	0	1	1	NA	8.371772309	0
94457	364	1	0	1	0	1	12.5488073	NA	0
107668	343	1	0	1	0	1	26.30241511	NA	0
70339	340	0	1	0	1	1	NA	5.813193857	0
6750	318	1	1	1	1	2	3.849382835	3.849382835	0
40655	317	1	0	1	0	1	7.759392383	NA	0
41709	310	1	0	1	0	1	15.95605203	NA	1
67750	276	2	0	2	0	2	1.878385497	NA	0
103344	344	1	0	1	0	1	14.60613246	NA	0
71694	319	1	0	1	0	1	12.31050677	NA	0
94421	324	0	1	0	1	1	NA	101.1756877	1
66499	318	1	0	1	0	1	63.44022933	NA	0
43842	291	0	1	0	1	1	NA	2.428127275	0
34430	304	1	0	1	0	1	30.8829163	NA	0
64718	346	1	0	1	0	1	18.11521923	NA	0
58601	363	1	0	1	0	1	17.32700025	NA	1
70179	352	0	1	0	1	1	NA	8.290267067	0
69556	277	0	1	0	1	1	NA	49.98119922	1
62195	318	1	1	1	1	2	2.700267748	2.700267748	0
66816	318	1	0	1	0	1	8.991728429	NA	0
1475	315	0	1	0	1	1	NA	1202.516806	0
71639	310	0	1	0	1	1	NA	27.48365111	0
88396	360	1	0	1	0	1	69.25550619	NA	0
68097	318	0	1	0	1	1	NA	11.85267487	0
79185	347	0	1	0	1	1	NA	12.73791267	0
95452	284	1	0	1	0	1	3.228432953	NA	0
35469	344	2	0	2	0	2	15.97512664	NA	0
87381	294	1	0	1	0	1	30.3348978	NA	1
4643	322	1	0	1	0	1	38.50667381	NA	0
41086	283	0	1	0	1	1	NA	9.010176446	0
41356	311	0	1	0	1	1	NA	10.90399806	0
10290	359	1	0	1	0	1	230.3983049	NA	0
10990	354	1	0	1	0	1	25.34600715	NA	0
61209	346	3	0	3	0	3	42.9414914	NA	0
7143	309	1	0	1	0	1	12.2659716	NA	0
2204	321	1	0	1	0	1	39.95198891	NA	0
11193	348	1	0	1	0	1	14.14613416	NA	0
41057	317	0	1	0	1	1	NA	1.211750067	1
82944	313	1	0	1	0	1	28.61946418	NA	1
33623	315	0	1	0	1	1	NA	22.29337605	0
68814	281	1	0	1	0	1	12.25859637	NA	0
98072	307	1	0	1	0	1	7.554383038	NA	0
62917	343	1	0	1	0	1	7.55583823	NA	0
70389	356	1	0	1	0	1	12.04268522	NA	0
96036	288	0	1	0	1	1	NA	16.07201174	0
42772	359	0	1	0	1	1	NA	23.61418417	0
71106	284	1	1	1	1	2	18.36775712	13.27290006	0
60914	284	1	0	1	0	1	21.64501685	NA	0
44582	279	1	0	1	0	1	20.16978422	NA	0
2763	356	0	1	0	1	1	NA	15.17911038	0
96164	342	0	1	0	1	1	NA	14.5852947	1
3330	349	0	1	0	1	1	NA	7.186793799	0
70875	342	0	1	0	1	1	NA	6.544220323	1
70506	358	0	1	0	1	1	NA	8.975662086	0
7555	286	1	0	1	0	1	9.902945143	NA	0
87042	359	1	0	1	0	1	13.3199768	NA	0
71721	310	0	1	0	1	1	NA	6.849452376	0
89858	318	1	0	1	0	1	6.610004456	NA	0
102544	281	0	1	0	1	1	NA	10.17453716	0
70508	340	1	0	1	0	1	19.16032773	NA	0
107514	294	1	0	1	0	1	25.13336183	NA	0
87898	355	0	1	0	1	1	NA	22.8939451	0
31038	314	1	0	1	0	1	2.911550579	NA	1
95176	359	0	1	0	1	1	NA	23.06322618	1
106581	353	0	1	0	1	1	NA	276.0307203	0
39496	348	0	1	0	1	1	NA	8.745117966	1
37653	359	0	1	0	1	1	NA	48.06720922	0
33782	295	0	1	0	1	1	NA	32.1515879	0
98345	363	4	0	4	0	4	3.646623257	NA	0
6159	322	1	0	1	0	1	22.00736772	NA	0
4937	343	1	0	1	0	1	6.939192922	NA	0
87025	322	0	1	0	1	1	NA	16.47178978	0
58948	318	1	0	1	0	1	11.67705902	NA	0
68336	295	0	1	0	1	1	NA	20.09571091	0
51030	311	0	1	0	1	1	NA	24.94776326	0
315	319	0	1	0	1	1	NA	44.97927796	1
87448	317	0	3	0	3	3	NA	11.3220133	1
5097	283	1	0	1	0	1	132.5114736	NA	0
87153	298	1	0	1	0	1	1.487111356	NA	0
66676	276	1	0	1	0	1	9.767115875	NA	0
83295	311	1	0	1	0	1	13.85739545	NA	1
63374	324	0	1	0	1	1	NA	9.876501319	0
97355	293	0	1	0	1	1	NA	5.348698204	1
16746	328	0	1	0	1	1	NA	44.78108772	0
71667	279	0	1	0	1	1	NA	7.40099785	0
107563	281	0	1	0	1	1	NA	4.08140864	0
68495	285	0	1	0	1	1	NA	11.9283232	0
69847	325	0	1	0	1	1	NA	19.09881514	0
103105	360	1	0	1	0	1	9.862251094	NA	0
46934	283	0	1	0	1	1	NA	1.818088054	0
31501	348	0	1	0	1	1	NA	15.13839444	0
11491	298	0	1	0	1	1	NA	8.465910226	0
97614	305	0	1	0	1	1	NA	10.29206838	0
97109	319	0	1	0	1	1	NA	27.06154317	0
65904	345	1	0	1	0	1	14.95558543	NA	0
69456	312	2	0	2	0	2	2.588420751	NA	0
66902	332	1	0	1	0	1	22.18149651	NA	0
99021	312	0	1	0	1	1	NA	17.41436079	1
10703	338	0	1	0	1	1	NA	18.20370974	0
85430	331	1	0	1	0	1	10.59296619	NA	0
85974	317	1	0	1	0	1	32.53852323	NA	1
73496	302	2	0	2	0	2	60.05320507	NA	0
40363	317	1	0	1	0	1	2.551856838	NA	0
33379	361	1	0	1	0	1	0.338174743	NA	0
46511	358	0	1	0	1	1	NA	19.12000976	1
88574	315	1	0	1	0	1	8.164020206	NA	0
1524	310	2	0	2	0	2	57.35110813	NA	1
41467	326	1	0	1	0	1	29.26231717	NA	0
66205	346	2	0	2	0	2	11.33276471	NA	0
26190	287	0	1	0	1	1	NA	30.72873047	1
9728	287	1	0	1	0	1	18.47737225	NA	0
107285	328	0	1	0	1	1	NA	110.4644086	1
82849	328	0	1	0	1	1	NA	8.597426428	0
96343	310	1	0	1	0	1	11.89145105	NA	0
2601	346	1	0	1	0	1	7.409763672	NA	0
56812	363	1	0	1	0	1	31.31694884	NA	1
10661	312	0	1	0	1	1	NA	20.67966552	0
2672	304	1	0	1	0	1	9.81684992	NA	0
63160	359	0	1	0	1	1	NA	8.583739188	0
107750	329	0	1	0	1	1	NA	21.32838111	0
65005	296	0	1	0	1	1	NA	8.959315681	0
64371	347	1	0	1	0	1	12.78739902	NA	0
9044	297	0	1	0	1	1	NA	20.09831845	1
17379	320	1	0	1	0	1	11.79254938	NA	0
88258	346	0	1	0	1	1	NA	14.91676629	0
68924	340	1	0	1	0	1	7.150454581	NA	0
9345	307	1	0	1	0	1	24.67080862	NA	0
59916	363	1	0	1	0	1	20.92510998	NA	1
47513	307	1	0	1	0	1	42.71718897	NA	0
92061	338	0	1	0	1	1	NA	33.27282192	0
85016	312	0	1	0	1	1	NA	66.48091411	0
2191	295	0	1	0	1	1	NA	230.3794696	0
68874	296	0	1	0	1	1	NA	7.536507747	0
79010	323	0	1	0	1	1	NA	60.6416541	0
79815	346	1	0	1	0	1	16.81870763	NA	0
44601	335	0	1	0	1	1	NA	24.67461619	0
95718	324	0	1	0	1	1	NA	12.50634532	0
9282	301	0	1	0	1	1	NA	15.16595894	0
29741	297	0	1	0	1	1	NA	10.25052754	0
38147	310	1	0	1	0	1	0.543734673	NA	0
43124	320	0	1	0	1	1	NA	9.600504849	1
77505	296	1	0	1	0	1	19.44488913	NA	0
86417	346	1	0	1	0	1	13.08380715	NA	0
70507	360	0	1	0	1	1	NA	8.384827443	0
94846	358	0	1	0	1	1	NA	14.2519312	0
315	294	1	0	1	0	1	56.11038473	NA	0
69090	325	1	0	1	0	1	12.92991085	NA	0
98328	302	0	1	0	1	1	NA	19.89259894	0
72922	280	1	0	1	0	1	27.68803749	NA	0
61230	360	1	0	1	0	1	12.02751326	NA	0
99919	304	0	1	0	1	1	NA	17.55541419	0
40212	294	0	1	0	1	1	NA	15.86964168	0
50780	329	1	0	1	0	1	37.03545059	NA	0
1794	284	1	0	1	0	1	19.73835337	NA	0
83689	311	0	1	0	1	1	NA	15.09694738	0
15743	304	0	1	0	1	1	NA	28.13763757	1
83507	328	1	0	1	0	1	9.153087403	NA	0
70399	307	0	1	0	1	1	NA	13.9542117	0
95458	302	0	1	0	1	1	NA	29.82775975	1
67703	319	2	0	2	0	2	20.73788482	NA	1
64898	355	1	0	1	0	1	17.22325391	NA	0
98098	280	2	0	2	0	2	1.937240206	NA	0
61451	347	0	1	0	1	1	NA	16.4063119	1
92273	351	0	1	0	1	1	NA	28.18861219	0
43518	282	1	0	1	0	1	2.361822747	NA	1
69846	325	3	0	3	0	3	11.64684829	NA	1
3296	347	1	1	1	1	2	1.299573374	1.299573374	0
1217	298	0	2	0	2	2	NA	314.8072797	0
95591	332	1	0	1	0	1	26.92938964	NA	0
18905	304	1	0	1	0	1	35.48812245	NA	0
28402	321	1	0	1	0	1	19.58948134	NA	0
97182	361	0	1	0	1	1	NA	7.038582933	1
106207	316	1	0	1	0	1	7.921189275	NA	0
9626	363	1	0	1	0	1	1.418807379	NA	1
46983	305	0	1	0	1	1	NA	7.911292035	0
82300	307	1	0	1	0	1	9.948155069	NA	0
37819	354	1	0	1	0	1	14.00628496	NA	0
46443	294	1	0	1	0	1	119.7394984	NA	0
2596	303	0	1	0	1	1	NA	11.69780477	0
41785	336	1	0	1	0	1	5.558412204	NA	0
56544	345	1	0	1	0	1	22.5376543	NA	0
31117	304	1	0	1	0	1	11.69455204	NA	0
42662	346	0	1	0	1	1	NA	5.758841191	0
107746	361	1	0	1	0	1	5107.717116	NA	0
70685	339	0	1	0	1	1	NA	14.99618143	0
107563	310	1	1	1	1	2	7.056797961	7.056797961	0
95137	354	1	0	1	0	1	147.9282767	NA	0
70626	363	0	1	0	1	1	NA	18.00218533	1
29011	315	0	1	0	1	1	NA	4.864382136	0
43240	342	1	0	1	0	1	3.043810272	NA	0
89599	307	1	0	1	0	1	21.83720114	NA	1
72061	316	1	0	1	0	1	5.824653206	NA	0
76153	348	1	0	1	0	1	67.41299139	NA	1
30164	304	1	0	1	0	1	4.973108554	NA	0
2340	349	0	1	0	1	1	NA	5.42931382	0
54953	285	1	0	1	0	1	28.86549464	NA	1
28092	355	0	1	0	1	1	NA	272.015874	0
107321	340	1	0	1	0	1	59.88262596	NA	1
66204	290	1	0	1	0	1	9.82682842	NA	0
83448	312	0	2	0	2	2	NA	6.14607991	2
46827	304	0	1	0	1	1	NA	44.05476256	0
5334	358	0	1	0	1	1	NA	125.914827	0
3538	298	1	0	1	0	1	2.693635387	NA	0
1914	299	0	1	0	1	1	NA	35.97750982	0
39595	314	1	1	1	1	2	2.345416094	2.345416094	0
87365	307	0	1	0	1	1	NA	82.06426754	0
31327	340	0	3	0	3	3	NA	10.91760762	0
70376	309	1	0	1	0	1	14.44570972	NA	1
96951	320	1	0	1	0	1	72.35482763	NA	1
4343	288	1	0	1	0	1	48.90644587	NA	0
45839	311	1	0	1	0	1	15.24025599	NA	0
17449	311	0	1	0	1	1	NA	606.1022635	0
56652	284	1	0	1	0	1	8.811010265	NA	0
32592	314	0	1	0	1	1	NA	40.40123592	0
44361	337	1	0	1	0	1	18.44834904	NA	1
69929	298	1	0	1	0	1	10.90017189	NA	0
64896	360	1	0	1	0	1	60.14626662	NA	0
40402	320	1	0	1	0	1	26.59879223	NA	0
41753	281	0	1	0	1	1	NA	80.82264242	0
101615	302	1	0	1	0	1	14.62027084	NA	0
91938	322	1	0	1	0	1	97.07892088	NA	0
88395	279	1	0	1	0	1	7.584682962	NA	0
87882	322	1	0	1	0	1	4.492659436	NA	1
4297	336	0	1	0	1	1	NA	4.674638595	1
107563	284	1	0	1	0	1	4.542973959	NA	0
1028	355	0	1	0	1	1	NA	101.4051528	0
102605	311	1	0	1	0	1	57.23462597	NA	0
45692	311	1	0	1	0	1	8.10661552	NA	0
93737	302	0	1	0	1	1	NA	14.22498531	0
82578	296	0	1	0	1	1	NA	18.71113985	1
70033	343	1	0	1	0	1	11.86011968	NA	0
2412	340	1	0	1	0	1	11.54065168	NA	0
90296	290	2	0	2	0	2	14.30388239	NA	0
63231	296	0	1	0	1	1	NA	24.55110352	0
98410	281	1	0	1	0	1	37.08017887	NA	0
42727	342	0	1	0	1	1	NA	17.9150724	0
69397	298	0	2	0	2	2	NA	6.509942404	0
42617	298	1	0	1	0	1	16.98630576	NA	0
34978	357	0	1	0	1	1	NA	11.82187985	0
7468	363	0	1	0	1	1	NA	9.08168357	0
1183	310	0	1	0	1	1	NA	81.53249152	0
40966	325	1	0	1	0	1	8.426985233	NA	0
30356	325	0	1	0	1	1	NA	79.05753846	1
88636	310	0	1	0	1	1	NA	7.535290596	0
97543	305	0	1	0	1	1	NA	14.17536675	0
58970	349	0	1	0	1	1	NA	8.819357101	1
83852	286	1	0	1	0	1	13.07781864	NA	1
71281	353	1	0	1	0	1	7.742980119	NA	0
11291	312	0	1	0	1	1	NA	4.358594379	0
102994	358	0	1	0	1	1	NA	129.6373987	0
17403	347	0	1	0	1	1	NA	8.834968847	0
18030	304	0	1	0	1	1	NA	8.455886854	0
67460	315	0	1	0	1	1	NA	6.431578679	0
96384	312	0	1	0	1	1	NA	12.25754703	0
98104	331	1	0	1	0	1	14.91027144	NA	0
38297	309	1	0	1	0	1	18.94573566	NA	0
54786	365	1	0	1	0	1	52.1858765	NA	0
59505	362	1	0	1	0	1	17.56482677	NA	1
71734	322	0	1	0	1	1	NA	13.23944953	1
49400	309	0	1	0	1	1	NA	19.13519069	0
7354	336	1	0	1	0	1	52.33606474	NA	1
27911	283	1	0	1	0	1	66.68738709	NA	0
63752	358	2	0	2	0	2	11.709116	NA	0
102725	298	0	1	0	1	1	NA	12.42237937	0
64342	331	0	1	0	1	1	NA	5.232854973	0
19560	322	0	1	0	1	1	NA	5.176385219	0
90654	329	1	0	1	0	1	11.00818712	NA	0
33430	352	0	2	0	2	2	NA	9.658347252	0
65896	346	1	0	1	0	1	11.68703705	NA	0
54361	299	1	0	1	0	1	2.128022695	NA	0
72460	279	0	1	0	1	1	NA	22.10443923	0
51739	336	0	1	0	1	1	NA	11.53871228	1
93905	328	0	1	0	1	1	NA	180.2556134	0
88439	296	1	0	1	0	1	17.58121721	NA	0
96684	319	0	1	0	1	1	NA	7.545928092	0
66655	335	1	0	1	0	1	22.70134714	NA	1
63641	361	1	0	1	0	1	31.71667636	NA	0
5529	324	1	0	1	0	1	70.35546796	NA	0
55790	348	0	1	0	1	1	NA	20.11823671	0
43745	350	1	0	1	0	1	10.26755475	NA	0
96787	342	1	0	1	0	1	10.12933847	NA	1
68795	358	0	1	0	1	1	NA	20.49871384	0
72234	305	0	1	0	1	1	NA	12.15872496	0
105255	360	0	1	0	1	1	NA	23.01339471	0
99063	286	0	1	0	1	1	NA	33.02015715	0
95160	312	1	0	1	0	1	8.997531495	NA	0
39549	317	1	0	1	0	1	11.13323898	NA	1
5273	355	0	1	0	1	1	NA	142.4660616	0
96125	295	1	0	1	0	1	80.93380151	NA	0
40243	314	1	0	1	0	1	10.67423373	NA	0
44109	347	1	0	1	0	1	0.472760951	NA	0
41130	349	0	1	0	1	1	NA	10.43988623	0
39807	353	1	0	1	0	1	13.1141255	NA	0
56640	320	0	1	0	1	1	NA	12.4260769	0
54622	310	0	1	0	1	1	NA	46.22732019	1
63620	346	1	1	1	1	2	0.809405619	0.809405619	0
64941	311	0	1	0	1	1	NA	6.417867096	0
103758	346	1	0	1	0	1	6.73082259	NA	1
91587	311	0	1	0	1	1	NA	22.024158	0
87803	345	1	0	1	0	1	52.06139118	NA	0
70225	361	1	0	1	0	1	6.941388268	NA	0
9548	317	1	0	1	0	1	5.877902394	NA	0
68961	336	2	0	2	0	2	18.93758193	NA	0
18097	316	1	0	1	0	1	18.10864129	NA	0
60904	336	1	0	1	0	1	7.953052117	NA	1
65371	309	1	0	1	0	1	10.00629151	NA	0
96376	278	0	1	0	1	1	NA	50.57718405	1
69646	290	0	1	0	1	1	NA	18.90220995	1
94405	282	0	1	0	1	1	NA	55.12522617	0
1971	295	0	1	0	1	1	NA	18.18843092	0
2496	325	1	0	1	0	1	270.9438484	NA	0
51641	285	1	0	1	0	1	11.60226056	NA	1
85714	310	1	0	1	0	1	29.88848084	NA	1
46443	308	1	0	1	0	1	25.55006813	NA	0
82368	350	1	0	1	0	1	19.22351581	NA	1
65904	346	0	1	0	1	1	NA	11.06502188	0
107340	297	1	0	1	0	1	85.39155378	NA	0
40075	279	1	0	1	0	1	17.35047973	NA	0
66204	300	0	1	0	1	1	NA	9.370244142	0
42304	284	1	0	1	0	1	1.302526902	NA	0
1345	319	5	0	5	0	5	6.675492048	NA	1
71629	347	0	6	0	6	6	NA	5.030139108	0
2221	278	2	0	2	0	2	24.51842221	NA	0
16996	310	1	0	1	0	1	53.65351619	NA	0
18487	346	1	0	1	0	1	14.36719002	NA	0
17173	319	1	0	1	0	1	8.706422305	NA	0
11870	363	0	2	0	2	2	NA	18.61472278	0
88474	294	1	0	1	0	1	18.60998383	NA	1
50889	347	0	1	0	1	1	NA	10.04007581	0
39264	315	2	1	2	1	3	21.44126528	21.87047402	1
101880	307	1	0	1	0	1	99.2611635	NA	0
86893	308	0	1	0	1	1	NA	22.43306934	1
38163	359	1	0	1	0	1	12.72065737	NA	1
53954	297	0	1	0	1	1	NA	2.648220466	0
37619	359	1	0	1	0	1	15.91611602	NA	0
50499	307	0	1	0	1	1	NA	3.194660283	1
45539	285	1	0	1	0	1	3.79341319	NA	0
11542	303	0	1	0	1	1	NA	68.6150389	0
2344	283	1	0	1	0	1	38.91387849	NA	1
65433	289	0	1	0	1	1	NA	2.719617507	0
37410	289	1	0	1	0	1	37.49229013	NA	1
96082	350	0	1	0	1	1	NA	12.41749371	0
81185	314	0	1	0	1	1	NA	9.828262796	1
7625	284	2	0	2	0	2	28.62199573	NA	0
21710	311	0	1	0	1	1	NA	29.91034878	0
88296	341	0	1	0	1	1	NA	15.40415924	0
78471	311	0	1	0	1	1	NA	13.83188783	0
3234	305	1	0	1	0	1	97.40355279	NA	0
8016	302	1	0	1	0	1	12.42746209	NA	0
69752	315	1	0	1	0	1	3.723321471	NA	0
58141	364	0	1	0	1	1	NA	12.48983627	1
1899	328	1	0	1	0	1	44.95881575	NA	0
89382	363	0	1	0	1	1	NA	1.611676632	0
97107	307	1	0	1	0	1	10.0848451	NA	0
20222	358	1	0	1	0	1	17.86750563	NA	0
9744	353	0	1	0	1	1	NA	59.18898372	0
2346	279	0	1	0	1	1	NA	30.85361142	1
43949	296	1	0	1	0	1	14.41684297	NA	1
95655	360	0	1	0	1	1	NA	162.7179219	0
3820	349	0	1	0	1	1	NA	45.62121941	1
92480	356	1	0	1	0	1	10.42824559	NA	0
71050	318	0	1	0	1	1	NA	24.06425196	0
2619	285	2	0	2	0	2	58.35248905	NA	0
38716	363	0	1	0	1	1	NA	20.57666393	0
86621	322	1	0	1	0	1	51.24487143	NA	1
24212	333	1	0	1	0	1	226.4209425	NA	0
57748	353	0	1	0	1	1	NA	5.066624547	1
34549	296	1	0	1	0	1	6.432426997	NA	1
94547	360	0	1	0	1	1	NA	63.59137905	1
23586	279	1	0	1	0	1	9.207840899	NA	0
77091	361	0	1	0	1	1	NA	62.95837723	1
77966	278	0	1	0	1	1	NA	16.10420888	0
68675	354	0	1	0	1	1	NA	47.53536203	0
77460	281	0	1	0	1	1	NA	20.82815631	1
30270	327	1	0	1	0	1	75.66796467	NA	0
12531	288	0	1	0	1	1	NA	6.711483901	0
101919	319	1	0	1	0	1	7.139599086	NA	0
43747	275	0	1	0	1	1	NA	18.82654278	1
60016	312	0	1	0	1	1	NA	2.734861482	0
93912	296	0	1	0	1	1	NA	15.77495139	0
33220	357	0	1	0	1	1	NA	13.29872234	0
45535	293	1	0	1	0	1	0.677128536	NA	0
107508	299	1	0	1	0	1	253.167358	NA	0
70713	331	0	1	0	1	1	NA	15.92132122	0
79810	345	1	0	1	0	1	6.695546069	NA	0
5334	295	1	0	1	0	1	144.8900266	NA	0
98106	284	0	1	0	1	1	NA	16.87529866	1
4857	304	1	0	1	0	1	10.23170701	NA	0
52264	310	0	1	0	1	1	NA	11.77115402	0
94928	354	0	1	0	1	1	NA	10.9894399	0
95713	288	0	1	0	1	1	NA	52.73367507	1
69733	359	1	0	1	0	1	20.31787009	NA	0
2376	290	0	2	0	2	2	NA	15.24756274	0
106719	282	0	1	0	1	1	NA	33.08051663	1
4824	330	1	0	1	0	1	10.86233388	NA	0
70400	325	1	0	1	0	1	7.082802054	NA	0
37320	322	1	0	1	0	1	15.07788371	NA	1
70434	316	0	1	0	1	1	NA	4.758657075	0
5563	282	1	0	1	0	1	3.140228289	NA	0
43950	302	0	1	0	1	1	NA	11.8361078	0
1971	308	0	2	0	2	2	NA	22.04311747	0
93525	325	1	0	1	0	1	52.85176687	NA	0
82557	285	1	0	1	0	1	25.25773397	NA	0
87406	296	1	0	1	0	1	19.0793909	NA	0
12060	281	1	0	1	0	1	4.779063047	NA	0
69456	361	5	1	5	1	6	2.169442093	2.261107632	1
27794	360	0	1	0	1	1	NA	118.0241869	0
3207	295	1	0	1	0	1	41.00988768	NA	1
2197	358	0	2	0	2	2	NA	51.47599242	0
76569	355	0	1	0	1	1	NA	9.163516226	0
50001	321	1	0	1	0	1	9.583891694	NA	1
6431	349	0	1	0	1	1	NA	46.72257415	0
63413	297	1	0	1	0	1	9.945259446	NA	0
102110	363	1	0	1	0	1	20.74236705	NA	0
18763	354	1	0	1	0	1	662.3180825	NA	0
96078	358	0	1	0	1	1	NA	58.57157881	0
7801	327	0	1	0	1	1	NA	9.011851801	0
65189	343	1	0	1	0	1	13.09969363	NA	0
69823	311	0	1	0	1	1	NA	15.15074221	0
79037	359	1	0	1	0	1	25.23867613	NA	0
10164	340	1	0	1	0	1	26.49610708	NA	0
67807	298	1	0	1	0	1	38.54562243	NA	0
38154	327	1	0	1	0	1	8.580245763	NA	0
33221	286	0	2	0	2	2	NA	15.46883211	0
82449	288	0	1	0	1	1	NA	12.62583733	1
70272	315	1	0	1	0	1	7.347621826	NA	0
2648	355	1	0	1	0	1	7.32512761	NA	0
94375	312	0	1	0	1	1	NA	30.83500589	1
4802	347	1	0	1	0	1	44.88069229	NA	1
5592	342	1	0	1	0	1	3.968078971	NA	1
39529	324	1	0	1	0	1	76.50717278	NA	0
67497	342	1	0	1	0	1	15.52003449	NA	0
70402	325	2	0	2	0	2	7.6819141	NA	0
39976	318	1	0	1	0	1	6.694753095	NA	1
5266	298	1	0	1	0	1	21.23596994	NA	0
70341	349	1	1	1	1	2	6.905453471	7.102085715	0
40270	349	1	0	1	0	1	4.824345572	NA	0
64301	283	1	0	1	0	1	8.610093289	NA	0
85974	325	0	1	0	1	1	NA	21.29021864	0
71519	295	0	1	0	1	1	NA	19.77228797	0
37598	349	2	0	2	0	2	21.73506528	NA	0
42517	354	1	0	1	0	1	15.59391828	NA	1
42635	303	1	0	1	0	1	14.01979442	NA	1
61339	361	0	1	0	1	1	NA	8.939835	0
103051	285	0	1	0	1	1	NA	61.98578092	0
9285	317	1	0	1	0	1	10.39417301	NA	0
44092	336	1	0	1	0	1	10.16927511	NA	0
98236	319	0	1	0	1	1	NA	482.0449251	0
69847	291	0	1	0	1	1	NA	16.32120825	0
71688	307	0	1	0	1	1	NA	7.908885647	0
43254	319	1	0	1	0	1	9.156184939	NA	0
54463	284	1	0	1	0	1	17.61498153	NA	0
87877	284	1	0	1	0	1	61.94628312	NA	1
89154	325	0	1	0	1	1	NA	20.846891	0
42923	319	0	1	0	1	1	NA	13.21896159	0
106980	284	1	0	1	0	1	68.69430839	NA	0
91595	315	0	1	0	1	1	NA	30.66748762	0
7064	354	1	0	1	0	1	60.51998304	NA	0
86303	363	0	1	0	1	1	NA	13.11345658	0
76777	354	0	1	0	1	1	NA	30.36255521	0
11122	297	0	1	0	1	1	NA	43.27422411	0
102542	344	1	0	1	0	1	72.23015423	NA	0
44233	348	0	1	0	1	1	NA	4.931927837	1
66205	283	1	0	1	0	1	7.703036493	NA	0
107679	353	1	0	1	0	1	51.49758972	NA	0
79049	304	0	1	0	1	1	NA	15.62218923	0
31813	344	1	0	1	0	1	51.79835545	NA	0
42898	340	1	0	1	0	1	6.05443144	NA	0
104068	308	1	0	1	0	1	1.74568498	NA	0
9086	279	0	1	0	1	1	NA	25.24730596	0
57694	335	1	0	1	0	1	26.02997979	NA	1
19589	363	1	0	1	0	1	37.13451774	NA	0
95735	302	1	0	1	0	1	54.80818897	NA	0
40260	350	1	0	1	0	1	8.313348055	NA	0
4658	336	0	1	0	1	1	NA	44.59741381	0
38572	295	1	0	1	0	1	0.444487524	NA	0
78908	284	0	1	0	1	1	NA	11.11838761	0
68239	294	1	0	1	0	1	2.574412182	NA	0
17629	348	1	0	1	0	1	2.555822898	NA	0
31948	347	0	4	0	4	4	NA	10.66211461	0
95069	284	1	0	1	0	1	12.15106481	NA	0
70750	347	0	1	0	1	1	NA	49.98196674	0
81066	358	1	0	1	0	1	73.38726187	NA	0
69359	331	0	1	0	1	1	NA	24.30417136	0
63013	324	0	1	0	1	1	NA	3.41471007	0
99105	317	0	1	0	1	1	NA	44.76128835	0
79224	329	1	0	1	0	1	24.80787748	NA	0
37849	328	1	0	1	0	1	17.88717183	NA	1
46265	354	2	0	2	0	2	10.44617749	NA	0
67506	344	1	0	1	0	1	66.06581577	NA	0
106022	361	0	2	0	2	2	NA	65.47428382	0
69098	360	0	3	0	3	3	NA	21.3019134	0
65499	360	1	0	1	0	1	28.87071548	NA	0
52934	284	1	0	1	0	1	17.30388869	NA	1
65821	356	0	1	0	1	1	NA	9.05462328	0
9561	317	1	0	1	0	1	33.72569853	NA	0
4524	352	1	0	1	0	1	4.651912427	NA	1
46446	293	1	0	1	0	1	1.746441363	NA	0
66147	343	0	1	0	1	1	NA	11.67629949	0
55132	286	1	0	1	0	1	13.46088466	NA	0
55991	299	0	1	0	1	1	NA	21.68805571	1
77333	309	0	1	0	1	1	NA	10.24353993	0
67206	307	1	0	1	0	1	25.62900486	NA	1
2969	325	1	0	1	0	1	10.48105045	NA	0
89375	318	0	1	0	1	1	NA	22.41666415	0
29945	343	1	0	1	0	1	7.458240311	NA	0
70870	328	0	1	0	1	1	NA	9.714252185	0
91993	294	1	0	1	0	1	10.55374356	NA	0
40168	278	1	0	1	0	1	3.536822634	NA	0
66555	301	0	1	0	1	1	NA	53.08668623	1
94974	340	0	1	0	1	1	NA	19.33362395	0
57539	362	0	1	0	1	1	NA	10.95286898	1
80504	294	0	1	0	1	1	NA	285.1051785	1
51122	309	0	1	0	1	1	NA	17.85775513	1
68995	347	0	1	0	1	1	NA	10.23187767	0
45249	363	1	0	1	0	1	16.51572852	NA	0
11270	317	0	1	0	1	1	NA	144.9431957	0
66606	304	0	1	0	1	1	NA	32.07254819	0
68695	360	1	0	1	0	1	2.910833257	NA	1
88277	311	0	1	0	1	1	NA	3.671252009	0
68893	351	1	0	1	0	1	17.85957733	NA	0
1000	354	1	0	1	0	1	19.49899354	NA	0
62897	315	1	0	1	0	1	10.42981726	NA	0
81317	358	0	1	0	1	1	NA	19.88794229	0
100538	358	0	1	0	1	1	NA	8.112076039	0
87404	320	0	1	0	1	1	NA	52.41102608	0
86795	363	1	0	1	0	1	38.09348105	NA	0
2073	354	3	2	3	2	5	33.43747714	47.50431474	0
107723	338	0	1	0	1	1	NA	193.4465298	0
107546	321	0	1	0	1	1	NA	87.74235527	0
41367	324	1	0	1	0	1	28.70300729	NA	0
34072	304	1	0	1	0	1	21.51035484	NA	0
41693	326	0	1	0	1	1	NA	57.97654892	1
106601	340	0	1	0	1	1	NA	22.12968902	0
41714	355	0	1	0	1	1	NA	0.970169107	1
40962	327	0	1	0	1	1	NA	15.03019861	0
89585	346	1	0	1	0	1	40.22661428	NA	0
69640	356	1	1	1	1	2	21.93315548	23.14414945	1
91219	347	0	1	0	1	1	NA	13.94005668	0
41810	316	1	0	1	0	1	13.49185268	NA	1
78401	343	0	1	0	1	1	NA	14.07959496	0
71429	353	0	1	0	1	1	NA	47.19648319	0
65113	319	1	0	1	0	1	15.35989705	NA	0
7431	289	0	2	0	2	2	NA	10.73643318	0
79135	289	1	0	1	0	1	66.27489301	NA	0
68932	315	0	1	0	1	1	NA	15.39452062	0
57518	305	1	0	1	0	1	16.93778044	NA	1
102188	311	1	0	1	0	1	22.39599628	NA	0
79402	289	0	1	0	1	1	NA	14.06087672	0
82749	278	0	1	0	1	1	NA	10.82648238	0
69460	284	0	1	0	1	1	NA	26.1855508	0
107296	339	1	0	1	0	1	97.43964108	NA	1
41405	328	1	0	1	0	1	19.66749412	NA	0
81908	319	1	0	1	0	1	12.81862034	NA	0
106082	321	0	1	0	1	1	NA	21.64119566	0
8096	317	0	1	0	1	1	NA	16.64391356	0
1754	337	0	1	0	1	1	NA	15.72423622	0
70284	285	0	1	0	1	1	NA	6.669364564	0
53285	365	0	1	0	1	1	NA	29.3344308	0
1525	328	0	1	0	1	1	NA	25.92215773	0
70611	318	0	1	0	1	1	NA	24.23955496	0
30591	331	0	1	0	1	1	NA	3.036450369	0
15436	346	1	0	1	0	1	12.41904331	NA	0
13560	304	1	0	1	0	1	23.38913023	NA	0
69670	347	1	0	1	0	1	60.63038263	NA	1
66206	305	1	0	1	0	1	7.79561484	NA	0
104066	329	0	1	0	1	1	NA	16.74228567	0
70385	319	0	1	0	1	1	NA	3.63004067	0
69443	279	1	0	1	0	1	8.568997253	NA	0
50121	346	0	1	0	1	1	NA	4.168945687	1
87898	294	0	4	0	4	4	NA	16.07549261	1
10598	349	0	1	0	1	1	NA	38.34807413	0
71183	282	1	0	1	0	1	25.52784566	NA	0
105735	280	0	1	0	1	1	NA	7.379732853	0
44570	347	0	1	0	1	1	NA	2.187182254	0
95029	345	1	0	1	0	1	30.95516034	NA	0
15351	333	0	1	0	1	1	NA	10.61754239	0
68276	316	0	1	0	1	1	NA	23.85888663	0
106642	300	0	1	0	1	1	NA	59.35725558	0
66494	325	1	0	1	0	1	32.46813291	NA	0
31184	315	0	1	0	1	1	NA	53.26908203	0
43798	349	1	0	1	0	1	8.301277519	NA	0
61080	284	0	1	0	1	1	NA	51.52713333	0
3638	297	1	0	1	0	1	1.035759234	NA	0
91193	332	1	0	1	0	1	9.179493314	NA	0
66392	293	0	1	0	1	1	NA	9.260413316	0
82222	310	1	0	1	0	1	23.88015462	NA	1
47736	347	2	0	2	0	2	0.929325228	NA	0
70040	298	1	0	1	0	1	23.49913666	NA	1
87115	356	0	1	0	1	1	NA	9.724042909	0
67527	287	0	1	0	1	1	NA	2.878897906	0
2518	329	1	0	1	0	1	1.724405503	NA	0
94647	361	0	1	0	1	1	NA	26.10646971	0
67118	342	1	0	1	0	1	17.93795443	NA	1
4342	288	0	2	0	2	2	NA	44.16005079	0
38317	307	1	1	1	1	2	1.7820804	1.7820804	0
87219	359	0	1	0	1	1	NA	8.106701402	0
57929	363	1	0	1	0	1	38.47940662	NA	1
107339	346	0	1	0	1	1	NA	18.63312228	0
38170	316	0	1	0	1	1	NA	17.28148987	0
1914	295	1	0	1	0	1	31.5838398	NA	0
87297	307	1	0	1	0	1	19.22394174	NA	0
66205	285	1	0	1	0	1	19.34626825	NA	0
39549	354	2	0	2	0	2	30.17598948	NA	0
71020	294	1	0	1	0	1	22.37734282	NA	0
59023	321	0	1	0	1	1	NA	13.47668433	1
105400	297	0	1	0	1	1	NA	83.03507525	0
32670	325	1	0	1	0	1	13.31003683	NA	0
34008	352	1	0	1	0	1	18.37536527	NA	0
9525	298	1	0	1	0	1	1.591215892	NA	0
105191	347	0	1	0	1	1	NA	13.45219047	0
65890	348	1	0	1	0	1	12.81307186	NA	0
102596	321	0	2	0	2	2	NA	231.6884794	1
96935	283	0	1	0	1	1	NA	37.79041485	0
49841	359	1	0	1	0	1	48.51072697	NA	0
48127	284	1	0	1	0	1	38.15933082	NA	0
37938	340	0	1	0	1	1	NA	8.233234113	0
37817	316	0	1	0	1	1	NA	11.30130687	0
93661	340	1	0	1	0	1	2.521174358	NA	0
93887	302	0	1	0	1	1	NA	32.62962747	0
94974	307	0	1	0	1	1	NA	63.16101252	0
70782	309	0	1	0	1	1	NA	4.948272473	0
6771	307	0	1	0	1	1	NA	5.075101431	1
82497	311	1	0	1	0	1	137.2414863	NA	0
7278	283	1	0	1	0	1	17.71150489	NA	0
87182	296	1	0	1	0	1	2.545276972	NA	1
2343	346	0	1	0	1	1	NA	154.9004814	0
43203	302	0	1	0	1	1	NA	32.53872968	1
93923	354	3	0	3	0	3	30.78598003	NA	0
19293	319	1	0	1	0	1	27.66445659	NA	1
2852	279	1	0	1	0	1	256.9305813	NA	0
67497	304	1	0	1	0	1	27.61451123	NA	0
71105	361	9	0	9	0	9	9.087111487	NA	0
31295	318	1	0	1	0	1	28.74050388	NA	0
87458	295	1	0	1	0	1	40.08501013	NA	0
41587	315	1	1	1	1	2	1.152467208	1.152467208	0
44132	304	1	0	1	0	1	18.70168983	NA	1
41529	327	1	0	1	0	1	26.29826289	NA	0
41066	311	0	1	0	1	1	NA	41.099149	1
1899	311	0	2	0	2	2	NA	37.98760904	0
52978	354	1	0	1	0	1	6.198595913	NA	1
78049	346	1	0	1	0	1	21.12097759	NA	0
68693	298	1	0	1	0	1	5.411797425	NA	0
96035	317	1	0	1	0	1	137.7864533	NA	1
25840	361	1	0	1	0	1	66.61102121	NA	1
101574	312	0	1	0	1	1	NA	184.3015671	0
101858	304	0	1	0	1	1	NA	14.23949917	0
39794	308	1	0	1	0	1	24.29993342	NA	1
97788	280	1	0	1	0	1	8.160495805	NA	0
42201	317	1	0	1	0	1	6.824026882	NA	0
1202	325	1	0	1	0	1	18.40121291	NA	0
65548	343	0	1	0	1	1	NA	27.46281702	0
5729	356	0	2	0	2	2	NA	519.1950743	0
16415	327	0	1	0	1	1	NA	7.561246987	0
67501	308	1	0	1	0	1	38.78908346	NA	0
97110	301	2	0	2	0	2	63.52002171	NA	0
33291	310	1	0	1	0	1	14.09428086	NA	1
80656	286	0	1	0	1	1	NA	1.654050852	0
69088	298	0	3	0	3	3	NA	8.382269767	0
3433	358	0	1	0	1	1	NA	30.96543664	0
5264	284	1	0	1	0	1	22.95661271	NA	0
93919	288	0	1	0	1	1	NA	136.7629359	0
68031	337	0	1	0	1	1	NA	12.50770535	0
72497	288	0	1	0	1	1	NA	19.27670298	0
66880	294	1	0	1	0	1	23.34832847	NA	0
103960	360	1	0	1	0	1	75.10057596	NA	0
28758	297	1	0	1	0	1	240.6801894	NA	0
95075	304	0	1	0	1	1	NA	56.40892911	0
67804	325	0	1	0	1	1	NA	12.6218004	0
12099	297	1	0	1	0	1	10.95661764	NA	0
48876	350	0	1	0	1	1	NA	18.97942345	0
65473	340	1	0	1	0	1	17.15238483	NA	0
107339	350	0	1	0	1	1	NA	63.23026989	0
43286	322	1	0	1	0	1	6.882500296	NA	0
19096	316	0	1	0	1	1	NA	98.49654648	0
52697	335	1	0	1	0	1	19.94209737	NA	0
[truncated: 169,929 more rows]
