# Supplementary material for: Estimating the Health Effects of Adding Bicycle and Pedestrian Paths at the Census Tract Level: Multiple Model Comparison
Source: JMIR Public Health Surveill. 2022 Aug 24;8(8):e37379. doi: 10.2196/37379 (PMC9453587; doi:10.2196/37379)
Supplement: Multimedia Appendix 4 [file publichealth_v8i8e37379_app4.zip › appendix_4/norfolk/2015/2015_strava_trips.csv]

edge	day	athlete_count	rev_athlete_count	activity_count	rev_activity_count	total_activity_count	activity_time	rev_activity_time	commute_count
72282	349	0	1	0	1	1	NA	10.11966344	0
71198	319	1	0	1	0	1	15.85843086	NA	0
95493	319	1	0	1	0	1	32.70459369	NA	1
6705	307	1	0	1	0	1	27.8130019	NA	0
10099	294	0	1	0	1	1	NA	13.49794026	0
62605	360	0	2	0	2	2	NA	51.66895766	0
64896	323	1	0	1	0	1	19.91527685	NA	0
50124	319	1	0	1	0	1	14.75171183	NA	0
67508	353	0	4	0	4	4	NA	15.87768772	0
64136	302	0	1	0	1	1	NA	74.87872483	0
21083	348	0	1	0	1	1	NA	20.85681296	0
52933	336	1	0	1	0	1	10.28264589	NA	0
1582	321	1	0	1	0	1	121.4888285	NA	0
107512	328	0	2	0	2	2	NA	67.20199908	0
44576	350	1	0	1	0	1	12.03203023	NA	0
44361	342	1	0	1	0	1	8.30990853	NA	0
97304	328	0	1	0	1	1	NA	9.343473316	0
68477	363	0	1	0	1	1	NA	20.11062209	0
97540	297	1	0	1	0	1	9.464161387	NA	0
20973	294	0	1	0	1	1	NA	80.41124689	0
2022	304	1	0	1	0	1	37.45946126	NA	0
60688	362	1	0	1	0	1	12.76598861	NA	1
58228	354	1	0	1	0	1	57.7996945	NA	0
69210	290	1	0	1	0	1	23.01720895	NA	0
75513	333	2	0	2	0	2	70.51720421	NA	0
37932	288	1	0	1	0	1	108.1014719	NA	0
106581	346	0	1	0	1	1	NA	248.7870165	0
41175	351	0	1	0	1	1	NA	11.04282321	0
31511	312	0	1	0	1	1	NA	13.46503685	0
77452	359	1	0	1	0	1	33.01799596	NA	0
70366	363	0	1	0	1	1	NA	41.46634459	0
65314	350	1	0	1	0	1	22.47973991	NA	0
94353	283	1	0	1	0	1	36.07028141	NA	0
61387	340	0	1	0	1	1	NA	2.258235364	1
69665	343	1	0	1	0	1	10.59153572	NA	0
44568	280	1	0	1	0	1	0.384070158	NA	0
2185	307	1	0	1	0	1	47.40372599	NA	0
74846	280	1	1	1	1	2	2.893512777	2.893512777	0
28681	354	2	0	2	0	2	170.7224672	NA	0
79810	311	1	0	1	0	1	7.725848582	NA	0
9594	308	1	0	1	0	1	4.78326862	NA	0
2046	293	0	1	0	1	1	NA	120.0722447	0
82380	361	0	1	0	1	1	NA	129.2364491	0
69306	277	0	1	0	1	1	NA	43.59131914	0
49990	350	0	1	0	1	1	NA	38.08775125	1
53134	351	0	1	0	1	1	NA	49.83125525	0
34051	338	1	0	1	0	1	7.675996381	NA	0
107110	281	1	0	1	0	1	52.90740671	NA	1
8322	302	1	0	1	0	1	26.03983759	NA	0
9029	283	0	1	0	1	1	NA	12.18965524	0
53517	320	0	1	0	1	1	NA	13.38618976	0
41484	304	1	0	1	0	1	11.45576515	NA	0
59925	335	1	0	1	0	1	26.24218171	NA	1
107727	340	1	0	1	0	1	146.1178617	NA	1
71475	312	0	1	0	1	1	NA	28.58802065	0
65274	308	1	0	1	0	1	109.3718688	NA	1
68715	340	1	0	1	0	1	3.772934163	NA	0
49092	287	1	0	1	0	1	13.17682386	NA	1
35614	318	0	1	0	1	1	NA	57.75735967	0
44570	282	0	1	0	1	1	NA	1.904218762	0
44176	306	1	0	1	0	1	12.73073872	NA	1
31817	325	1	0	1	0	1	23.19217181	NA	0
97499	325	1	0	1	0	1	8.349605158	NA	0
75669	294	1	0	1	0	1	3.488043578	NA	1
96630	295	1	0	1	0	1	14.49949736	NA	0
19648	357	0	1	0	1	1	NA	1.442067964	0
60482	349	1	0	1	0	1	20.22054897	NA	1
75453	361	1	0	1	0	1	3.9256399	NA	0
94070	311	0	1	0	1	1	NA	57.05643647	0
93705	295	1	0	1	0	1	15.09726437	NA	0
64186	361	0	1	0	1	1	NA	112.7422323	0
61462	318	3	0	3	0	3	16.4983455	NA	0
31946	355	0	1	0	1	1	NA	24.78436983	0
43201	349	1	0	1	0	1	18.17693614	NA	0
102420	311	1	0	1	0	1	259.1176865	NA	0
69419	295	0	1	0	1	1	NA	23.06800558	0
70000	303	1	0	1	0	1	5.513158949	NA	0
2221	361	2	2	2	2	4	22.28591484	22.29845068	0
105738	293	0	1	0	1	1	NA	191.2198412	0
68165	307	1	0	1	0	1	53.62865788	NA	0
94758	296	0	1	0	1	1	NA	188.4575184	0
63647	316	0	1	0	1	1	NA	15.62086033	0
79807	333	0	1	0	1	1	NA	51.84911148	0
4589	364	1	0	1	0	1	88.85285221	NA	0
97564	315	1	0	1	0	1	9.457882932	NA	0
50530	315	1	0	1	0	1	3.260457235	NA	0
7018	282	0	1	0	1	1	NA	17.15211044	0
52423	325	0	2	0	2	2	NA	7.591092028	0
2376	301	1	0	1	0	1	26.17781419	NA	0
96016	329	0	1	0	1	1	NA	9.72442745	0
93547	316	0	1	0	1	1	NA	181.6882901	1
3059	315	1	0	1	0	1	9.513254746	NA	0
39312	317	0	1	0	1	1	NA	29.99346396	0
44906	345	0	1	0	1	1	NA	29.10464079	0
96681	285	1	0	1	0	1	10.20637172	NA	1
70399	308	1	0	1	0	1	15.782107420000001	NA	0
82857	327	0	1	0	1	1	NA	10.67537829	1
77911	336	0	1	0	1	1	NA	0.334432763	1
86964	319	1	0	1	0	1	53.55985682	NA	0
10737	331	2	0	2	0	2	13.71909462	NA	0
67740	295	1	0	1	0	1	50.29723421	NA	1
3231	284	1	0	1	0	1	33.46206128	NA	0
95318	312	0	1	0	1	1	NA	116.9090902	1
106088	318	0	1	0	1	1	NA	44.37885623	0
97374	292	0	1	0	1	1	NA	9.049849757	1
41129	287	1	0	1	0	1	11.67007618	NA	0
61224	321	1	0	1	0	1	29.01541002	NA	1
107312	284	0	1	0	1	1	NA	26.97920525	0
39084	337	1	0	1	0	1	12.84880024	NA	1
43481	340	1	0	1	0	1	16.78261105	NA	0
11188	312	0	1	0	1	1	NA	20.30714977	0
103569	335	0	1	0	1	1	NA	21.20575421	0
2046	295	0	1	0	1	1	NA	62.32819758	0
87462	311	1	0	1	0	1	19.24488349	NA	0
41421	312	1	0	1	0	1	19.22844813	NA	0
68226	361	1	0	1	0	1	4.410228267	NA	0
97067	324	1	0	1	0	1	24.60399408	NA	0
41350	322	1	0	1	0	1	14.31225311	NA	1
67411	307	1	0	1	0	1	9.903262887	NA	0
69928	312	0	1	0	1	1	NA	12.17342037	0
83505	359	0	1	0	1	1	NA	9.791638628	0
71219	296	1	0	1	0	1	23.03550966	NA	0
10093	355	1	0	1	0	1	23.70685917	NA	0
11244	342	2	0	2	0	2	32.80413398	NA	0
98250	335	0	1	0	1	1	NA	7.717913024	0
11725	319	1	0	1	0	1	35.70834201	NA	0
69643	353	0	1	0	1	1	NA	5.792140998	0
78584	289	1	0	1	0	1	15.62890304	NA	0
94028	297	2	0	2	0	2	30.29755509	NA	0
2452	346	1	0	1	0	1	9.933746169	NA	0
41810	312	1	0	1	0	1	9.762026875	NA	0
98097	278	1	0	1	0	1	46.77107851	NA	0
92381	280	0	1	0	1	1	NA	15.21077513	0
99375	312	1	0	1	0	1	16.20864202	NA	0
69479	282	1	0	1	0	1	12.24339425	NA	1
4872	312	1	1	1	1	2	1.351866881	1.351866881	0
9791	284	0	1	0	1	1	NA	44.11375207	0
30468	286	1	0	1	0	1	12.24443295	NA	0
40302	354	1	0	1	0	1	13.43590736	NA	0
62916	351	1	0	1	0	1	15.02982849	NA	0
97754	361	1	0	1	0	1	7.280388387	NA	0
58922	303	1	0	1	0	1	2.225063134	NA	1
96646	299	1	0	1	0	1	12.30391782	NA	0
70264	359	1	0	1	0	1	9.551836507	NA	0
93635	304	0	1	0	1	1	NA	150.2249899	0
94352	302	0	2	0	2	2	NA	47.31762848	0
107521	286	0	1	0	1	1	NA	387.6597302	0
35445	307	0	1	0	1	1	NA	18.69282057	1
40940	307	1	0	1	0	1	29.16081088	NA	1
71134	305	0	1	0	1	1	NA	1.411437157	0
41354	288	0	1	0	1	1	NA	12.89064322	0
70227	316	1	0	1	0	1	33.64414169	NA	0
86063	278	0	1	0	1	1	NA	36.30284986	0
68251	363	0	1	0	1	1	NA	19.15640734	0
69648	320	2	0	2	0	2	22.0337069	NA	0
1859	342	1	0	1	0	1	12.88176202	NA	0
80805	317	1	0	1	0	1	20.79827428	NA	0
88407	276	0	1	0	1	1	NA	31.77032536	0
59922	305	1	0	1	0	1	29.90197173	NA	0
40886	322	0	1	0	1	1	NA	28.49383917	0
44570	312	1	1	1	1	2	0.843284251	0.843284251	0
63014	319	1	0	1	0	1	10.02716249	NA	0
58574	351	1	0	1	0	1	49.21456716	NA	1
70791	318	1	0	1	0	1	2.62458316	NA	0
13859	305	0	1	0	1	1	NA	44.25598128	0
68465	345	1	0	1	0	1	50.84098902	NA	0
30299	347	0	3	0	3	3	NA	24.70526309	1
69824	278	0	1	0	1	1	NA	27.82110656	0
69193	324	1	0	1	0	1	17.59473694	NA	0
41541	301	0	1	0	1	1	NA	6.428175058	0
3285	358	1	0	1	0	1	16.50550991	NA	1
79043	354	1	0	1	0	1	1.837331466	NA	0
2308	316	1	0	1	0	1	60.50560343	NA	0
84846	316	1	0	1	0	1	10.3212185	NA	0
70752	285	2	0	2	0	2	4.974136688	NA	2
71099	311	1	0	1	0	1	13.66731564	NA	0
11517	355	1	0	1	0	1	18.45111764	NA	0
86172	309	0	1	0	1	1	NA	20.26881857	1
65064	339	1	0	1	0	1	2.770852066	NA	0
69454	305	1	0	1	0	1	17.5327343	NA	0
69823	325	0	1	0	1	1	NA	10.22141319	0
83513	314	0	1	0	1	1	NA	5.711376566	0
68995	302	1	0	1	0	1	16.86896263	NA	0
88528	341	0	1	0	1	1	NA	2.551009522	0
107759	299	0	1	0	1	1	NA	31.2281227	0
84035	342	0	1	0	1	1	NA	39.79026517	0
1355	317	0	1	0	1	1	NA	93.96037945	0
68465	304	1	0	1	0	1	42.1298412	NA	1
46956	347	1	0	1	0	1	14.8112277	NA	0
990	340	0	1	0	1	1	NA	46.954085	0
66495	311	1	0	1	0	1	27.82190491	NA	0
44563	315	1	0	1	0	1	31.2842437	NA	0
56521	358	1	0	1	0	1	12.04642686	NA	0
87750	284	0	1	0	1	1	NA	99.01923977	0
71211	284	1	0	1	0	1	63.55195005	NA	0
102349	321	1	0	1	0	1	23.3379217	NA	0
17201	359	0	1	0	1	1	NA	249.2720746	0
90708	304	0	1	0	1	1	NA	10.57660244	0
49281	316	0	1	0	1	1	NA	3.407218616	1
48203	336	1	0	1	0	1	7.16697148	NA	0
40859	359	1	0	1	0	1	48.92701377	NA	1
70705	324	0	1	0	1	1	NA	10.51073136	0
5092	289	1	0	1	0	1	3.047103524	NA	0
107317	355	0	1	0	1	1	NA	29.85721651	0
44254	322	0	1	0	1	1	NA	16.00316131	1
79500	352	0	2	0	2	2	NA	10.36685378	0
106924	315	1	0	1	0	1	210.7559942	NA	0
88575	307	0	1	0	1	1	NA	23.74930316	1
68499	358	0	1	0	1	1	NA	26.70100811	0
2530	297	1	0	1	0	1	13.66978898	NA	0
11704	283	1	0	1	0	1	19.24624225	NA	0
87582	359	1	0	1	0	1	35.6707762	NA	0
37245	284	1	0	1	0	1	22.61298487	NA	0
93622	364	0	1	0	1	1	NA	9.696532096	0
33452	310	0	1	0	1	1	NA	66.32480441	0
107764	353	1	0	1	0	1	13.93928014	NA	0
102123	333	1	0	1	0	1	277.6243328	NA	1
5236	360	0	1	0	1	1	NA	21.84771235	0
37348	346	0	1	0	1	1	NA	2.728278157	0
47779	283	1	0	1	0	1	14.56474627	NA	0
71695	308	0	1	0	1	1	NA	12.69023621	0
107821	284	1	0	1	0	1	716.8568348	NA	0
66494	292	1	0	1	0	1	79.60735227	NA	0
77409	279	1	0	1	0	1	16.22636006	NA	1
33533	281	1	0	1	0	1	3.949206971	NA	0
41531	283	1	0	1	0	1	1.082007524	NA	0
38572	360	1	0	1	0	1	1.140284673	NA	1
37342	301	0	1	0	1	1	NA	16.17207756	0
45552	294	1	0	1	0	1	5.132063367	NA	0
2308	340	1	0	1	0	1	62.81333314	NA	1
7542	307	1	0	1	0	1	14.63736833	NA	0
1979	353	2	0	2	0	2	80.06193607	NA	0
70667	316	3	0	3	0	3	160.5177483	NA	0
50115	343	0	1	0	1	1	NA	68.64375328	1
86959	341	1	0	1	0	1	15.73328704	NA	0
40978	288	1	0	1	0	1	22.1042379	NA	1
62382	323	0	1	0	1	1	NA	2.22717891	1
41086	337	0	1	0	1	1	NA	14.88343004	1
96129	346	0	2	0	2	2	NA	15.63098417	0
84128	283	1	0	1	0	1	22.4696976	NA	1
98596	299	1	0	1	0	1	6.684812365	NA	1
107079	318	1	0	1	0	1	24.38974954	NA	0
69554	348	0	1	0	1	1	NA	7.90283142	1
69624	286	0	1	0	1	1	NA	59.62305275	0
76140	297	1	0	1	0	1	18.52929711	NA	0
1981	350	0	1	0	1	1	NA	15.34126138	0
6750	294	1	0	1	0	1	5.485467214	NA	0
5622	289	1	0	1	0	1	12.9695963	NA	0
18359	285	1	0	1	0	1	88.26668055	NA	0
2333	325	1	0	1	0	1	35.71348828	NA	0
98326	310	0	1	0	1	1	NA	299.4085696	0
15014	288	0	1	0	1	1	NA	11.09028887	0
107915	304	1	0	1	0	1	77.55296732	NA	0
16711	298	1	0	1	0	1	336.1449221	NA	0
97713	316	1	0	1	0	1	40.5730732	NA	0
67202	305	1	0	1	0	1	3.312662369	NA	0
95448	345	2	0	2	0	2	16.57775872	NA	0
107316	311	1	0	1	0	1	36.00289963	NA	0
43270	286	1	0	1	0	1	12.27284839	NA	0
66210	342	1	0	1	0	1	87.46033656	NA	0
93525	363	0	1	0	1	1	NA	116.0520569	0
41939	325	0	1	0	1	1	NA	2.895508234	0
66113	319	1	0	1	0	1	86.44466048	NA	0
69637	311	0	1	0	1	1	NA	102.3784351	0
6006	305	0	1	0	1	1	NA	22.68869347	0
44250	294	1	1	1	1	2	2.233335625	2.233335625	0
45916	288	1	0	1	0	1	71.98505324	NA	0
2466	319	0	1	0	1	1	NA	63.02509138	0
41706	327	1	0	1	0	1	3.078523126	NA	1
96842	316	0	1	0	1	1	NA	12.97112467	1
94347	297	1	0	1	0	1	65.67856319	NA	0
65330	290	0	1	0	1	1	NA	12.08964356	0
89157	362	0	3	0	3	3	NA	78.46583134	0
42430	343	0	1	0	1	1	NA	11.2883529	0
55987	317	1	0	1	0	1	28.82027083	NA	0
82365	291	1	0	1	0	1	14.64625347	NA	0
88157	346	0	1	0	1	1	NA	29.89918983	0
97675	311	1	0	1	0	1	10.79455477	NA	1
63064	318	3	0	3	0	3	9.162773879	NA	1
107583	359	1	0	1	0	1	75.84332753	NA	0
99347	287	0	1	0	1	1	NA	19.1959554	0
49400	319	1	0	1	0	1	22.37865499	NA	0
62317	281	1	0	1	0	1	47.67329637	NA	0
96597	324	0	1	0	1	1	NA	23.78706721	0
70503	280	1	0	1	0	1	6.977781165	NA	0
87925	316	1	0	1	0	1	9.301051179	NA	0
94073	322	1	0	1	0	1	46.79566327	NA	1
83182	289	2	0	2	0	2	17.00832445	NA	2
92333	338	1	0	1	0	1	137.5120997	NA	0
98739	312	2	0	2	0	2	40.06428096	NA	0
40075	324	1	0	1	0	1	22.06994962	NA	0
99797	278	1	0	1	0	1	93.1325746	NA	0
65081	308	1	0	1	0	1	20.74691705	NA	1
2580	346	0	1	0	1	1	NA	9.142544735	0
69191	302	1	0	1	0	1	11.16031828	NA	0
65498	332	1	0	1	0	1	5.365621462	NA	0
1689	313	1	0	1	0	1	82.15448449	NA	0
42947	349	0	1	0	1	1	NA	5.183673867	0
48188	329	1	0	1	0	1	10.69303611	NA	0
60687	280	1	0	1	0	1	20.89624578	NA	0
70725	332	0	1	0	1	1	NA	19.05833175	1
8016	301	1	0	1	0	1	8.687243801	NA	0
55540	280	1	0	1	0	1	9.784872556	NA	0
70619	321	0	1	0	1	1	NA	15.06192425	0
61923	305	1	0	1	0	1	13.49598762	NA	0
85595	303	1	0	1	0	1	13.02894031	NA	1
67815	318	1	0	1	0	1	12.46048284	NA	0
88131	285	1	0	1	0	1	15.12022562	NA	0
70361	290	2	0	2	0	2	13.77782375	NA	0
87582	294	1	0	1	0	1	36.09976991	NA	0
88184	322	1	0	1	0	1	1.757427295	NA	0
60877	354	1	0	1	0	1	10.77643748	NA	0
4175	282	1	0	1	0	1	57.40655372	NA	1
1550	297	0	1	0	1	1	NA	32.23414851	0
87803	362	3	0	3	0	3	28.18785363	NA	0
41175	285	1	0	1	0	1	26.21187908	NA	0
81470	281	0	1	0	1	1	NA	6.018459266	0
39907	339	0	1	0	1	1	NA	56.13405689	1
95497	322	1	0	1	0	1	51.05302543	NA	0
41374	308	0	1	0	1	1	NA	15.67411176	1
61668	290	2	0	2	0	2	11.53037791	NA	1
83366	285	1	0	1	0	1	7.09488608	NA	1
46234	315	1	0	1	0	1	10.9696145	NA	0
84380	312	0	1	0	1	1	NA	9.233281954	0
31131	294	1	0	1	0	1	29.34301035	NA	0
1403	362	1	0	1	0	1	84.53031386	NA	1
53279	285	0	1	0	1	1	NA	43.24021259	0
64946	338	0	1	0	1	1	NA	14.08849102	0
98225	332	1	0	1	0	1	10.42202134	NA	1
11364	344	1	0	1	0	1	34.24865953	NA	0
8829	303	0	1	0	1	1	NA	73.89742042	0
2343	364	0	1	0	1	1	NA	115.3404715	0
105740	318	1	0	1	0	1	3.824522944	NA	0
62192	365	1	0	1	0	1	27.80625191	NA	0
6355	348	1	0	1	0	1	2.95229106	NA	0
64124	339	1	0	1	0	1	18.50629595	NA	0
14514	304	3	0	3	0	3	29.69173003	NA	0
39416	356	1	0	1	0	1	11.84420802	NA	1
51403	322	1	0	1	0	1	20.63549913	NA	1
89310	348	0	1	0	1	1	NA	16.54403603	0
104238	285	1	0	1	0	1	30.66187852	NA	0
98645	350	0	2	0	2	2	NA	13.91187648	0
107257	295	1	0	1	0	1	79.75869329	NA	0
9157	316	0	1	0	1	1	NA	14.60109289	0
2027	330	0	1	0	1	1	NA	10.5677424	0
42846	329	0	1	0	1	1	NA	50.82705323	0
70389	355	1	1	1	1	2	9.726025322	7.950041098	0
11764	353	0	1	0	1	1	NA	6.244645585	0
83691	298	0	1	0	1	1	NA	20.83222485	0
107471	315	1	0	1	0	1	35.33508493	NA	0
88650	311	0	1	0	1	1	NA	7.932297753	0
67076	288	0	1	0	1	1	NA	23.01899509	1
36895	318	0	1	0	1	1	NA	11.10216901	0
1994	360	1	0	1	0	1	116.2788987	NA	0
70671	346	1	0	1	0	1	73.16639819	NA	0
103274	318	0	1	0	1	1	NA	12.61881796	0
92265	292	1	0	1	0	1	78.53113651	NA	1
8657	288	1	0	1	0	1	5.731688482	NA	1
1764	304	0	1	0	1	1	NA	121.9761279	1
38870	302	0	1	0	1	1	NA	7.654662382	0
2740	279	1	0	1	0	1	122.0709702	NA	1
60387	331	1	0	1	0	1	24.54432913	NA	0
38939	315	1	0	1	0	1	31.38201135	NA	0
97983	345	0	1	0	1	1	NA	17.82354386	0
44785	316	0	1	0	1	1	NA	28.71190401	0
65888	315	1	0	1	0	1	10.63452637	NA	0
1339	338	1	2	1	2	3	314.4441206	129.2170197	0
37630	281	0	1	0	1	1	NA	29.83841234	0
105293	284	1	0	1	0	1	14.23118914	NA	1
57318	304	1	0	1	0	1	23.22924366	NA	0
65680	305	0	1	0	1	1	NA	18.53404001	0
100321	315	2	0	2	0	2	16.5945253	NA	0
69210	305	0	1	0	1	1	NA	14.74778205	0
87692	285	0	1	0	1	1	NA	7.270365076	0
41425	359	0	1	0	1	1	NA	1.34726125	0
84136	347	4	0	4	0	4	12.88947395	NA	0
41421	347	1	0	1	0	1	15.76707725	NA	0
43858	321	1	0	1	0	1	16.90801566	NA	0
98085	325	0	1	0	1	1	NA	17.47128096	1
80605	289	0	1	0	1	1	NA	99.83627297	0
107276	360	1	0	1	0	1	12.54993968	NA	0
96742	300	0	1	0	1	1	NA	16.00737902	1
77001	356	1	0	1	0	1	62.31992921	NA	0
12431	361	0	1	0	1	1	NA	65.28256324	0
9590	284	1	0	1	0	1	27.8960105	NA	0
92319	356	1	0	1	0	1	17.88801456	NA	0
10827	291	1	0	1	0	1	15.46902185	NA	0
70417	322	2	0	2	0	2	65.53251239	NA	1
105637	284	1	0	1	0	1	33.59733679	NA	0
70536	281	1	0	1	0	1	11.91969872	NA	0
75851	345	1	0	1	0	1	2.666342304	NA	1
86300	311	0	1	0	1	1	NA	43.89906871	0
9396	325	2	0	2	0	2	73.17719127	NA	0
51120	351	0	1	0	1	1	NA	85.93021172	1
98029	342	0	1	0	1	1	NA	28.36810197	0
39714	339	1	0	1	0	1	14.27441857	NA	0
104244	340	1	0	1	0	1	22.21863909	NA	0
99691	324	0	1	0	1	1	NA	18.44780626	1
66770	288	1	0	1	0	1	9.845661691	NA	0
58127	345	1	0	1	0	1	29.91542009	NA	1
63917	354	0	1	0	1	1	NA	2.198627447	0
64241	297	1	0	1	0	1	13.25691106	NA	0
64438	347	1	0	1	0	1	28.11657684	NA	0
1775	322	1	0	1	0	1	24.66298593	NA	0
65049	318	1	0	1	0	1	43.82076234	NA	1
87990	343	1	0	1	0	1	6.755327947	NA	0
58227	363	1	0	1	0	1	14.21067508	NA	1
87278	308	1	0	1	0	1	13.31538891	NA	1
69249	346	2	0	2	0	2	5.519864893	NA	0
78594	279	1	0	1	0	1	7.521225778	NA	1
4786	286	1	0	1	0	1	81.35424888	NA	0
83858	354	0	1	0	1	1	NA	8.584804938	1
63832	287	0	1	0	1	1	NA	37.83869362	0
103364	329	1	0	1	0	1	85.11158644	NA	0
76760	347	1	0	1	0	1	43.34974768	NA	0
94718	310	1	0	1	0	1	170.7595894	NA	1
68201	354	0	1	0	1	1	NA	24.62227228	0
69457	311	1	0	1	0	1	11.87112149	NA	0
34815	302	0	1	0	1	1	NA	17.94292684	0
26022	359	0	1	0	1	1	NA	38.40402477	0
84819	326	1	0	1	0	1	27.54598356	NA	0
70036	342	0	1	0	1	1	NA	7.702527416	1
2491	354	1	0	1	0	1	24.76836939	NA	0
41562	315	1	0	1	0	1	19.80169814	NA	1
17598	343	1	0	1	0	1	30.50012872	NA	0
75839	360	0	1	0	1	1	NA	112.6146834	0
60848	340	0	1	0	1	1	NA	15.13249236	1
87104	319	0	1	0	1	1	NA	12.39136368	0
70502	280	0	1	0	1	1	NA	6.154463227	0
63228	354	0	1	0	1	1	NA	32.56126078	0
94902	283	0	1	0	1	1	NA	9.856259025	0
66202	350	2	0	2	0	2	17.46272609	NA	0
107564	318	1	2	1	2	3	7.676453194	11.60310794	0
54644	305	1	0	1	0	1	13.54725497	NA	0
60239	332	1	0	1	0	1	15.76327155	NA	0
43481	319	1	0	1	0	1	17.5745358	NA	0
89906	360	0	2	0	2	2	NA	17.98277536	0
43126	305	0	1	0	1	1	NA	12.18168804	0
65814	337	1	0	1	0	1	11.39275752	NA	1
34673	315	1	0	1	0	1	19.36908937	NA	0
40956	313	1	0	1	0	1	14.73522282	NA	1
70137	338	0	1	0	1	1	NA	5.177472422	0
1122	280	1	0	1	0	1	160.4174239	NA	0
31898	340	0	3	0	3	3	NA	8.250835959	0
20982	311	0	1	0	1	1	NA	16.57099292	0
68939	322	0	2	0	2	2	NA	4.248507598	1
64102	279	1	0	1	0	1	9.907536497	NA	0
104455	289	2	0	2	0	2	2.884210969	NA	0
5044	290	1	0	1	0	1	38.57909303	NA	0
55541	305	0	1	0	1	1	NA	12.1042112	0
98313	340	1	0	1	0	1	10.00706117	NA	1
58643	279	1	0	1	0	1	13.74171492	NA	1
93508	340	1	0	1	0	1	17.03422392	NA	0
3518	283	0	1	0	1	1	NA	1.64190795	0
88933	360	2	0	2	0	2	29.66334031	NA	0
68995	296	1	0	1	0	1	13.4160226	NA	0
94846	356	0	1	0	1	1	NA	15.64402496	0
32165	363	0	1	0	1	1	NA	26.16195273	0
98097	340	2	0	2	0	2	41.23749826	NA	0
69047	311	0	2	0	2	2	NA	18.16571089	0
93626	315	1	0	1	0	1	1.287552002	NA	0
75215	288	0	1	0	1	1	NA	11.04594263	0
33491	281	1	0	1	0	1	13.86707571	NA	0
97702	325	0	1	0	1	1	NA	31.74785694	0
96951	353	0	1	0	1	1	NA	68.03311411	0
88258	298	0	1	0	1	1	NA	14.72580442	0
10703	318	2	0	2	0	2	15.88136558	NA	0
83151	347	1	0	1	0	1	10.16700904	NA	0
64452	325	4	0	4	0	4	11.07957169	NA	1
5644	343	0	1	0	1	1	NA	8.232220649	1
89009	364	0	2	0	2	2	NA	34.76162161	0
65314	279	0	1	0	1	1	NA	21.62344053	0
87104	353	1	0	1	0	1	13.35996836	NA	0
106453	290	1	0	1	0	1	33.93103555	NA	0
88496	297	0	1	0	1	1	NA	6.408312493	0
67390	353	1	0	1	0	1	20.60504271	NA	0
95730	338	0	1	0	1	1	NA	54.10806313	0
11214	325	1	0	1	0	1	42.61387124	NA	0
89104	325	1	0	1	0	1	36.70046229	NA	0
95849	343	0	1	0	1	1	NA	48.93289227	1
69260	282	1	0	1	0	1	5.917064298	NA	1
69996	304	1	0	1	0	1	9.992448666	NA	0
43439	284	0	2	0	2	2	NA	41.88994771	2
7078	347	0	1	0	1	1	NA	130.1436423	0
43476	321	1	0	1	0	1	3.688863618	NA	0
71429	353	0	1	0	1	1	NA	16.05362633	0
53708	329	1	0	1	0	1	49.29273739	NA	1
97884	327	1	0	1	0	1	6.942852678	NA	0
32846	307	1	0	1	0	1	69.38224109	NA	0
97717	328	1	0	1	0	1	10.25191845	NA	0
51531	304	1	0	1	0	1	11.86396585	NA	1
38517	286	1	0	1	0	1	3.044481765	NA	0
103130	303	0	1	0	1	1	NA	11.3234996	1
41335	288	1	0	1	0	1	4.355270481	NA	1
69424	318	1	0	1	0	1	11.57606813	NA	0
29091	340	1	0	1	0	1	11.08085943	NA	0
12153	290	0	1	0	1	1	NA	17.50651844	0
87583	355	1	0	1	0	1	11.61722334	NA	0
104066	335	1	0	1	0	1	16.35297366	NA	0
65904	309	1	0	1	0	1	23.16708778	NA	0
67901	361	1	0	1	0	1	2.559417181	NA	0
58543	338	0	1	0	1	1	NA	13.71196408	0
69092	308	0	1	0	1	1	NA	12.67463315	0
107725	308	1	1	1	1	2	179.6081697	179.6081697	0
15389	315	1	0	1	0	1	15.21290323	NA	0
61857	308	0	1	0	1	1	NA	65.32546017	0
71177	315	1	0	1	0	1	15.74599569	NA	0
64221	337	1	0	1	0	1	30.91988955	NA	0
11366	294	0	1	0	1	1	NA	2.213449446	0
65448	305	1	0	1	0	1	71.65965864	NA	0
91213	288	0	1	0	1	1	NA	46.06700973	0
98908	361	0	1	0	1	1	NA	22.40325329	0
49487	290	1	0	1	0	1	19.3255036	NA	0
62373	346	0	1	0	1	1	NA	11.76314362	0
72922	276	1	0	1	0	1	26.26286828	NA	0
69593	298	0	1	0	1	1	NA	47.74317613	0
49359	344	1	0	1	0	1	19.33960634	NA	1
83182	303	1	0	1	0	1	8.771882574	NA	1
42986	314	1	0	1	0	1	9.468389341	NA	0
41810	293	1	0	1	0	1	12.74535776	NA	0
46538	300	1	0	1	0	1	24.88982257	NA	0
104057	309	0	1	0	1	1	NA	54.33989733	1
43563	315	1	0	1	0	1	2.180210288	NA	1
70961	288	0	1	0	1	1	NA	3.181635774	0
100282	349	1	0	1	0	1	35.0275435	NA	0
95788	297	1	0	1	0	1	44.94069002	NA	0
20081	344	0	1	0	1	1	NA	34.13370633	0
9835	304	1	0	1	0	1	25.71966409	NA	0
70747	350	1	0	1	0	1	7.602564777	NA	0
2376	311	1	3	1	3	4	22.98261672	17.05807248	1
97579	294	0	1	0	1	1	NA	15.60340269	0
67361	303	1	0	1	0	1	60.17306518	NA	0
83382	321	0	1	0	1	1	NA	13.70890234	1
70751	329	2	0	2	0	2	8.202731148	NA	0
97286	349	2	0	2	0	2	3.576276525	NA	1
68696	309	1	0	1	0	1	51.81000646	NA	0
89285	329	1	0	1	0	1	69.18428008	NA	0
64283	360	2	0	2	0	2	29.93372657	NA	0
3350	345	1	0	1	0	1	2587.026589	NA	0
11176	358	1	0	1	0	1	47.33879441	NA	0
98654	288	0	1	0	1	1	NA	5.118551386	0
4401	304	0	1	0	1	1	NA	37.59922986	0
41616	362	1	0	1	0	1	20.90836574	NA	1
93790	290	1	0	1	0	1	76.40401141	NA	0
2270	319	1	0	1	0	1	13.7946632	NA	0
66790	279	1	0	1	0	1	9.556760071	NA	0
107741	340	0	1	0	1	1	NA	449.2212072	0
16711	318	1	0	1	0	1	309.2383739	NA	0
61450	290	0	1	0	1	1	NA	13.24180416	0
55260	315	1	0	1	0	1	11.56695934	NA	0
107486	335	1	0	1	0	1	153.5000983	NA	0
47224	277	2	0	2	0	2	9.997614313	NA	0
94909	328	1	0	1	0	1	6.199584778	NA	0
82957	308	1	0	1	0	1	26.20133726	NA	1
103875	347	0	1	0	1	1	NA	18.12997177	1
61338	345	1	0	1	0	1	10.36851164	NA	1
93919	319	2	0	2	0	2	107.1823711	NA	0
42008	350	1	0	1	0	1	5.649679983	NA	0
2683	305	0	1	0	1	1	NA	2.501386939	0
92614	288	0	1	0	1	1	NA	16.94693287	0
93937	356	0	1	0	1	1	NA	30.14294188	0
1447	354	0	2	0	2	2	NA	278.0546443	0
41171	337	1	0	1	0	1	36.54136192	NA	1
7789	296	1	0	1	0	1	47.27620591	NA	1
96370	296	0	1	0	1	1	NA	17.11785746	0
85446	315	1	0	1	0	1	4.773473938	NA	1
107528	358	1	0	1	0	1	485.1337814	NA	1
42240	331	1	0	1	0	1	24.99544027	NA	0
103577	343	1	0	1	0	1	30.40705206	NA	0
78334	278	0	1	0	1	1	NA	25.60967663	0
34226	294	0	3	0	3	3	NA	13.70309964	0
70619	298	2	0	2	0	2	12.37221606	NA	0
70797	342	1	0	1	0	1	29.61090979	NA	0
2379	300	2	0	2	0	2	91.97449229	NA	0
2568	327	0	1	0	1	1	NA	24.81247155	0
6426	304	1	0	1	0	1	61.10890956	NA	0
42703	332	1	0	1	0	1	3.676245505	NA	1
4809	360	2	0	2	0	2	373.4413915	NA	0
98009	288	0	1	0	1	1	NA	12.41784611	0
95568	327	1	0	1	0	1	1.397214968	NA	1
43044	342	1	0	1	0	1	8.280391963	NA	0
94375	359	0	1	0	1	1	NA	41.60712746	0
69487	347	1	0	1	0	1	60.85479825	NA	0
88547	303	1	1	1	1	2	4.23871747	4.838650722	0
107813	297	0	1	0	1	1	NA	129.7366878	0
45180	349	1	0	1	0	1	9.232639882	NA	0
69656	316	0	1	0	1	1	NA	13.62933761	0
39549	338	0	1	0	1	1	NA	9.64650768	0
73461	340	1	0	1	0	1	7.611445005	NA	0
52296	353	1	0	1	0	1	25.14785848	NA	1
85398	305	1	0	1	0	1	2.253667332	NA	0
3234	286	1	0	1	0	1	83.58703211	NA	0
28336	319	0	1	0	1	1	NA	5.289625414	0
39644	362	1	0	1	0	1	7.363928285	NA	0
9791	346	3	0	3	0	3	40.0848398	NA	1
2113	284	1	0	1	0	1	90.8650545	NA	0
92018	288	0	1	0	1	1	NA	3.650719975	0
78607	307	0	1	0	1	1	NA	21.04560732	0
107534	330	0	1	0	1	1	NA	47.14364666	0
95141	322	1	0	1	0	1	40.72263008	NA	0
96317	279	1	0	1	0	1	11.50852253	NA	0
85721	291	1	0	1	0	1	19.05969004	NA	0
106755	324	1	0	1	0	1	28.43239806	NA	0
12324	342	1	1	1	1	2	2.799496002	2.799496002	0
68377	307	0	1	0	1	1	NA	17.4292702	1
103801	312	1	0	1	0	1	23.46617499	NA	0
44423	340	1	0	1	0	1	1.869201731	NA	1
69787	298	1	0	1	0	1	1.267275595	NA	0
69459	309	0	1	0	1	1	NA	16.87602795	0
44657	315	1	0	1	0	1	29.55964018	NA	0
61378	297	1	0	1	0	1	43.53440598	NA	0
68806	283	1	0	1	0	1	12.44928445	NA	0
2752	298	1	0	1	0	1	1.850325399	NA	0
86543	336	0	3	0	3	3	NA	12.74373356	0
69689	301	0	1	0	1	1	NA	11.42795908	0
68255	321	1	0	1	0	1	25.31044342	NA	0
93542	286	0	1	0	1	1	NA	13.25473869	0
98490	325	2	0	2	0	2	16.63255982	NA	1
8714	325	1	0	1	0	1	12.74186285	NA	0
64639	361	1	0	1	0	1	17.4262149	NA	0
41698	322	1	0	1	0	1	11.46814503	NA	1
17620	363	0	1	0	1	1	NA	64.64366213	0
88655	322	0	1	0	1	1	NA	20.52056799	0
5649	280	0	1	0	1	1	NA	10.85077262	1
94746	326	0	1	0	1	1	NA	8.021565498	0
43126	284	1	0	1	0	1	12.23123133	NA	1
47780	288	1	0	1	0	1	9.363181469	NA	0
30567	305	0	1	0	1	1	NA	30.0758391	0
2622	295	1	0	1	0	1	15.11039982	NA	0
106711	284	1	0	1	0	1	7.832446201	NA	0
55604	322	1	0	1	0	1	16.57948306	NA	1
40859	315	1	0	1	0	1	30.5182888	NA	1
33938	360	1	0	1	0	1	27.45725767	NA	0
67695	284	0	1	0	1	1	NA	8.762687693	0
83556	336	1	0	1	0	1	1.357109436	NA	1
101621	280	1	0	1	0	1	16.20088321	NA	0
86229	297	0	1	0	1	1	NA	16.93942977	0
65809	320	0	1	0	1	1	NA	14.4691806	0
71711	318	1	0	1	0	1	16.06358632	NA	0
107744	352	1	0	1	0	1	15.7403443	NA	0
93669	276	1	0	1	0	1	17.96880764	NA	0
94718	283	0	1	0	1	1	NA	117.7635493	1
45137	336	1	0	1	0	1	11.44820168	NA	0
92272	316	2	0	2	0	2	37.08407836	NA	0
282	361	0	1	0	1	1	NA	180.7053445	0
76156	333	2	0	2	0	2	17.39009442	NA	0
94454	360	1	1	1	1	2	25.21836942	25.84904553	0
70389	344	0	1	0	1	1	NA	11.9699403	0
45790	294	1	0	1	0	1	4.99150965	NA	0
42709	325	0	1	0	1	1	NA	1.479199445	0
14619	350	0	1	0	1	1	NA	17.89683967	0
91512	343	0	1	0	1	1	NA	24.99724542	0
43117	281	0	1	0	1	1	NA	10.34220658	1
105586	317	1	0	1	0	1	14.91344411	NA	0
57219	299	1	0	1	0	1	26.72703779	NA	0
88074	348	4	0	4	0	4	10.74810927	NA	0
7361	311	0	1	0	1	1	NA	23.72033345	0
9882	320	1	0	1	0	1	15.46105664	NA	0
51359	299	0	1	0	1	1	NA	18.30911638	1
55775	279	1	0	1	0	1	20.05550808	NA	1
14430	318	0	1	0	1	1	NA	34.63211507	0
5089	320	1	0	1	0	1	64.20281803	NA	0
4533	295	1	0	1	0	1	160.8121767	NA	0
5121	329	1	0	1	0	1	36.59095428	NA	0
44361	346	1	0	1	0	1	11.86616871	NA	0
77186	279	1	0	1	0	1	16.994363	NA	1
61618	296	0	1	0	1	1	NA	14.12109726	0
66110	312	4	0	4	0	4	14.80334532	NA	0
94739	293	0	1	0	1	1	NA	13.85207279	0
95235	291	2	0	2	0	2	76.19715396	NA	1
89615	350	2	0	2	0	2	21.15784468	NA	0
40601	353	1	0	1	0	1	53.57342648	NA	0
94025	298	1	0	1	0	1	11.6609583	NA	0
17209	325	1	0	1	0	1	73.27380479	NA	0
85338	319	1	0	1	0	1	10.14733355	NA	1
40125	342	0	1	0	1	1	NA	10.09839722	0
1978	285	1	0	1	0	1	30.23957297	NA	0
32467	314	0	1	0	1	1	NA	10.42708647	0
42716	284	3	0	3	0	3	16.10332749	NA	0
97873	315	2	0	2	0	2	17.48370852	NA	0
89368	347	1	0	1	0	1	12.36180198	NA	0
40791	298	1	0	1	0	1	9.444121435	NA	0
71186	296	0	1	0	1	1	NA	12.13581953	0
69718	360	1	0	1	0	1	23.43695782	NA	0
65816	294	1	0	1	0	1	7.768954474	NA	0
87235	344	1	0	1	0	1	38.29903662	NA	0
68814	324	1	0	1	0	1	16.91521527	NA	0
1372	281	0	1	0	1	1	NA	82.64925394	0
93705	279	1	0	1	0	1	9.077633276	NA	0
78720	359	2	0	2	0	2	29.56939464	NA	0
85666	312	1	0	1	0	1	19.47674287	NA	0
88250	363	0	1	0	1	1	NA	18.73757778	0
69089	297	0	2	0	2	2	NA	16.16332311	1
14442	335	1	0	1	0	1	40.82806846	NA	0
69203	312	1	0	1	0	1	10.77134914	NA	0
24318	283	0	2	0	2	2	NA	21.90638119	0
49512	308	0	1	0	1	1	NA	12.50251589	0
70798	343	0	1	0	1	1	NA	16.77048447	0
56505	305	1	0	1	0	1	25.15105688	NA	1
87397	324	0	1	0	1	1	NA	90.14703365	1
31891	339	1	0	1	0	1	23.21639074	NA	0
64331	342	1	0	1	0	1	11.87205644	NA	0
61881	343	1	0	1	0	1	108.6585044	NA	0
15997	333	1	0	1	0	1	7.519606427	NA	0
1731	317	0	1	0	1	1	NA	27.26931531	0
47316	322	1	0	1	0	1	3.793421427	NA	0
77575	280	0	1	0	1	1	NA	12.73497379	0
1839	286	0	1	0	1	1	NA	6.091836223	0
69641	325	0	1	0	1	1	NA	11.39970454	0
29415	297	0	1	0	1	1	NA	64.20942686	0
65497	346	1	0	1	0	1	19.53792479	NA	0
65478	276	1	0	1	0	1	5.358396841	NA	0
41680	296	0	1	0	1	1	NA	23.3870559	1
67208	279	0	1	0	1	1	NA	47.62863387	1
107694	279	0	1	0	1	1	NA	40.20855908	0
68730	293	0	1	0	1	1	NA	35.30029032	0
66114	356	1	0	1	0	1	76.96965065	NA	0
1993	296	0	7	0	7	7	NA	363.836785	0
69686	298	0	1	0	1	1	NA	22.85595896	0
2065	286	0	1	0	1	1	NA	41.82239359	0
67453	340	1	0	1	0	1	2.412507094	NA	0
35559	295	1	0	1	0	1	28.09482777	NA	0
2991	311	1	0	1	0	1	43.93164891	NA	1
59930	329	1	0	1	0	1	21.07682785	NA	0
105129	276	1	0	1	0	1	22.55939809	NA	0
5585	297	1	0	1	0	1	7.628332363	NA	0
85657	322	0	1	0	1	1	NA	11.21330662	1
67500	303	1	0	1	0	1	22.96713175	NA	0
86078	281	1	0	1	0	1	18.9890139	NA	0
97428	281	1	0	1	0	1	41.72214068	NA	1
86614	329	0	1	0	1	1	NA	38.10856136	1
39721	337	1	0	1	0	1	11.23646126	NA	0
98419	328	0	1	0	1	1	NA	19.26799092	0
97077	322	0	1	0	1	1	NA	648.2592111	0
41464	286	1	0	1	0	1	1.854633571	NA	0
9551	348	1	0	1	0	1	24.53443437	NA	0
95557	326	1	0	1	0	1	80.16257558	NA	0
42566	345	0	1	0	1	1	NA	24.44478081	1
5082	336	0	1	0	1	1	NA	8.307221395	0
66201	354	1	0	1	0	1	34.23111666	NA	0
40222	345	1	0	1	0	1	9.768231051	NA	1
79213	358	0	1	0	1	1	NA	2.991350484	0
86212	308	0	1	0	1	1	NA	25.52844569	0
28056	346	0	1	0	1	1	NA	69.72584182	0
45249	285	1	0	1	0	1	26.22258931	NA	0
86980	315	0	3	0	3	3	NA	7.077401314	1
1267	343	1	0	1	0	1	51.45013538	NA	1
95179	299	0	1	0	1	1	NA	18.33354825	0
69210	309	0	1	0	1	1	NA	11.59283363	0
1026	302	1	0	1	0	1	46.24588079	NA	0
68795	342	0	1	0	1	1	NA	39.40593264	0
47580	322	1	0	1	0	1	15.20985132	NA	1
85461	297	0	1	0	1	1	NA	33.53299687	1
1953	281	1	0	1	0	1	13.337336	NA	0
98250	334	0	1	0	1	1	NA	7.382598785	0
71812	315	1	0	1	0	1	11.95011152	NA	0
91069	321	1	0	1	0	1	7.636324198	NA	0
68027	285	0	1	0	1	1	NA	60.70434986	0
69394	340	0	1	0	1	1	NA	94.04395898	0
97359	346	1	0	1	0	1	10.47958748	NA	0
34936	344	1	0	1	0	1	33.64266815	NA	0
68753	359	1	0	1	0	1	5.262026037	NA	0
94147	312	0	1	0	1	1	NA	18.13393447	0
70366	350	0	1	0	1	1	NA	26.50352155	0
63317	289	0	1	0	1	1	NA	28.49392014	0
66790	318	1	1	1	1	2	18.77397258	17.19257324	0
69202	353	1	0	1	0	1	14.92848893	NA	0
70401	285	0	1	0	1	1	NA	5.963632049	0
58939	343	0	1	0	1	1	NA	7.044612735	0
61827	284	1	0	1	0	1	20.12416265	NA	0
2027	295	1	0	1	0	1	8.1940118	NA	0
103507	339	1	0	1	0	1	29.75312143	NA	1
63766	297	1	0	1	0	1	7.446795649	NA	0
68681	295	1	0	1	0	1	352.551416	NA	0
2474	337	0	1	0	1	1	NA	38.75232294	0
69525	350	0	1	0	1	1	NA	48.81648778	1
87898	350	0	1	0	1	1	NA	21.58413806	0
61919	291	1	0	1	0	1	212.3789297	NA	0
38848	361	1	0	1	0	1	106.6093935	NA	0
95548	324	0	1	0	1	1	NA	39.59810991	0
107318	317	1	0	1	0	1	141.8868831	NA	0
82022	354	1	0	1	0	1	25.79797866	NA	0
30479	340	0	1	0	1	1	NA	35.52367077	0
101957	297	0	1	0	1	1	NA	32.36162861	0
68696	281	1	0	1	0	1	33.62954522	NA	0
89945	347	0	1	0	1	1	NA	43.67295383	0
2491	349	0	1	0	1	1	NA	30.36280725	0
20773	289	0	1	0	1	1	NA	7.98949848	0
107726	327	0	1	0	1	1	NA	901.0979881	1
101885	327	0	1	0	1	1	NA	8.19438426	1
87774	291	1	0	1	0	1	31.29137933	NA	0
8604	310	1	0	1	0	1	5.592873272	NA	0
1129	328	1	0	1	0	1	111.7790911	NA	0
103731	354	1	0	1	0	1	13.63624397	NA	0
67532	344	0	1	0	1	1	NA	10.01041367	0
76985	321	0	1	0	1	1	NA	15.91292474	0
10125	348	0	1	0	1	1	NA	31.86365679	0
44439	343	1	0	1	0	1	0.551284868	NA	0
55543	304	2	0	2	0	2	1.556770121	NA	1
1880	316	1	0	1	0	1	11.16754959	NA	0
69731	287	1	0	1	0	1	22.57154831	NA	0
86436	328	1	0	1	0	1	88.60785757	NA	0
68874	298	0	3	0	3	3	NA	8.892894099	0
71203	293	0	1	0	1	1	NA	13.54814687	0
3224	315	0	1	0	1	1	NA	38.38753484	0
2616	312	1	0	1	0	1	36.70137291	NA	0
103514	335	1	0	1	0	1	4.932325419	NA	0
9987	329	0	1	0	1	1	NA	7.323210421	0
86302	286	1	0	1	0	1	19.39695208	NA	0
14431	361	0	1	0	1	1	NA	37.34757816	0
44255	285	0	1	0	1	1	NA	4.854155183	0
40125	346	1	0	1	0	1	21.49050977	NA	0
42709	315	0	1	0	1	1	NA	1.249278843	0
1241	318	1	0	1	0	1	157.7121778	NA	0
69944	354	1	1	1	1	2	1.582521216	1.582521216	0
46948	311	1	0	1	0	1	11.50707603	NA	0
91213	304	1	0	1	0	1	33.74030937	NA	0
36031	293	1	0	1	0	1	6.95469215	NA	0
107333	328	0	1	0	1	1	NA	359.0144182	0
87219	285	0	1	0	1	1	NA	13.73848859	0
94302	290	1	0	1	0	1	67.46771328	NA	0
45041	358	0	1	0	1	1	NA	7.91718235	0
102863	320	0	1	0	1	1	NA	43.92264918	0
41525	304	1	0	1	0	1	4.130581723	NA	0
107008	288	0	1	0	1	1	NA	65.93186238	0
97716	312	1	0	1	0	1	45.74987532	NA	0
40234	302	1	0	1	0	1	9.364118868	NA	0
40410	281	0	1	0	1	1	NA	8.248500703	1
18490	311	1	0	1	0	1	47.60418672	NA	0
43939	349	1	0	1	0	1	2.054087938	NA	0
42095	318	1	0	1	0	1	0.862451618	NA	1
45011	349	0	1	0	1	1	NA	15.36172741	0
56477	347	0	1	0	1	1	NA	5.58944938	0
69410	346	2	0	2	0	2	1.854401276	NA	0
2142	303	1	0	1	0	1	28.16060136	NA	0
9755	291	1	1	1	1	2	15.22009946	15.22009946	0
58925	280	1	0	1	0	1	20.03669985	NA	1
1899	362	2	0	2	0	2	41.50169044	NA	0
97454	315	0	1	0	1	1	NA	65.64098078	0
89749	278	0	1	0	1	1	NA	43.44755516	1
98417	342	1	0	1	0	1	16.41286288	NA	1
43942	343	1	0	1	0	1	9.791165483	NA	0
59921	284	1	0	1	0	1	12.18434796	NA	0
86686	312	0	1	0	1	1	NA	109.7329282	0
75012	359	2	0	2	0	2	13.74060972	NA	0
2020	316	3	0	3	0	3	96.43135127	NA	0
34724	302	1	0	1	0	1	8.706773687	NA	0
70120	354	1	0	1	0	1	14.02433087	NA	0
97711	347	1	0	1	0	1	85.57014706	NA	0
93760	358	0	1	0	1	1	NA	361.2984368	0
88157	286	0	1	0	1	1	NA	39.2341983	0
100175	349	0	1	0	1	1	NA	5.104037073	1
68465	349	0	1	0	1	1	NA	42.06415032	0
45249	296	1	0	1	0	1	43.83633202	NA	0
105249	324	2	0	2	0	2	468.9654658	NA	0
63751	346	1	0	1	0	1	7.05869992	NA	0
95718	327	0	1	0	1	1	NA	15.33065044	1
102533	320	1	0	1	0	1	108.8058746	NA	0
70502	332	0	1	0	1	1	NA	4.788408799	0
68227	297	4	0	4	0	4	5.849944747	NA	1
61480	349	1	0	1	0	1	6.109504316	NA	1
75767	307	0	1	0	1	1	NA	11.11208104	0
1363	318	1	0	1	0	1	13.98349011	NA	0
30290	318	0	1	0	1	1	NA	22.05594906	0
107336	345	1	0	1	0	1	19.51908115	NA	0
61222	339	1	0	1	0	1	46.34808947	NA	0
94243	333	1	0	1	0	1	57.68075851	NA	0
61138	284	1	0	1	0	1	1.92884246	NA	0
63017	343	1	0	1	0	1	28.59488469	NA	0
89446	303	1	1	1	1	2	3.246088237	3.246088237	1
7306	303	0	1	0	1	1	NA	9.968319779	0
98316	295	0	1	0	1	1	NA	50.36246716	0
95316	315	0	1	0	1	1	NA	18.36003077	0
89617	325	0	1	0	1	1	NA	4.447189964	0
68894	309	0	1	0	1	1	NA	12.13402856	0
43253	300	1	0	1	0	1	23.81022414	NA	1
94479	285	0	1	0	1	1	NA	8.394019635	1
70704	284	0	1	0	1	1	NA	22.76903154	0
45944	284	1	0	1	0	1	7.129783229	NA	0
92235	316	0	2	0	2	2	NA	61.84770066	0
106191	283	1	0	1	0	1	124.2483793	NA	0
6923	363	0	1	0	1	1	NA	14.83704643	0
1038	364	1	0	1	0	1	39.39490207	NA	0
68913	302	0	1	0	1	1	NA	4.542689557	0
8010	355	1	0	1	0	1	19.69819397	NA	0
39417	286	0	1	0	1	1	NA	16.52053598	0
80662	294	0	1	0	1	1	NA	26.80744395	1
75000	312	0	5	0	5	5	NA	11.3713463	1
70686	345	0	1	0	1	1	NA	17.66893992	0
82694	319	1	0	1	0	1	12.3443315	NA	0
75810	333	2	0	2	0	2	25.13193268	NA	0
9549	295	1	0	1	0	1	1.256971009	NA	0
102726	302	1	0	1	0	1	30.03320572	NA	0
96780	298	1	0	1	0	1	21.14648059	NA	0
66110	278	1	0	1	0	1	8.374261972	NA	0
97788	283	0	1	0	1	1	NA	4.566607423	1
67486	318	1	0	1	0	1	280.92725	NA	0
69098	293	0	1	0	1	1	NA	26.79709023	1
107748	289	1	1	1	1	2	1408.492143	1408.492143	0
12714	361	0	1	0	1	1	NA	27.95905648	0
104057	347	1	0	1	0	1	47.87486757	NA	0
67104	298	5	0	5	0	5	3.188881455	NA	0
61969	318	1	0	1	0	1	14.1687991	NA	0
38076	303	1	0	1	0	1	11.36555908	NA	0
69164	296	0	1	0	1	1	NA	17.64170295	0
96207	303	1	0	1	0	1	6.315182824	NA	0
3144	314	0	1	0	1	1	NA	16.23953202	1
65497	318	1	0	1	0	1	27.51482405	NA	0
19242	353	0	2	0	2	2	NA	20.86315753	0
80277	321	0	1	0	1	1	NA	18.28650124	0
107906	279	0	1	0	1	1	NA	50.15311348	1
2159	298	0	3	0	3	3	NA	20.35624245	1
55188	358	1	0	1	0	1	9.946365581	NA	0
67740	350	1	0	1	0	1	49.28068232	NA	0
94775	293	0	1	0	1	1	NA	18.25602619	0
20730	302	1	0	1	0	1	59.06021442	NA	0
35655	305	0	1	0	1	1	NA	53.96859955	0
98422	303	0	1	0	1	1	NA	16.33001928	1
94104	347	0	1	0	1	1	NA	29.77459761	0
7849	345	0	1	0	1	1	NA	11.96570207	1
70403	344	1	0	1	0	1	5.569957279	NA	0
91032	318	0	1	0	1	1	NA	37.46607556	0
11249	361	0	1	0	1	1	NA	16.53875626	0
98374	299	1	0	1	0	1	17.06313615	NA	0
88496	320	2	2	2	2	4	6.683671422	6.612872492	0
1498	327	1	0	1	0	1	23.75468917	NA	0
95469	294	0	1	0	1	1	NA	423.0097467	1
36918	340	0	1	0	1	1	NA	36.81050796	0
7793	297	0	1	0	1	1	NA	358.5072136	0
66770	315	1	0	1	0	1	9.750875738	NA	0
70215	283	1	0	1	0	1	54.27223963	NA	0
94261	297	0	1	0	1	1	NA	75.27805823	0
43740	281	1	0	1	0	1	25.86829668	NA	1
88037	320	0	1	0	1	1	NA	16.08372361	0
95451	346	0	1	0	1	1	NA	133.420815	0
70782	284	1	0	1	0	1	5.094737496	NA	0
85967	346	1	0	1	0	1	26.32711191	NA	0
58764	357	1	0	1	0	1	31.28816327	NA	0
69640	339	0	1	0	1	1	NA	22.15001156	0
96780	287	0	1	0	1	1	NA	19.81206256	0
31280	315	1	0	1	0	1	32.45772746	NA	0
10703	363	0	1	0	1	1	NA	16.43005011	0
106777	310	1	0	1	0	1	14.25192539	NA	0
60132	280	0	1	0	1	1	NA	21.93414966	0
107309	349	2	0	2	0	2	57.86609855	NA	0
97571	325	0	1	0	1	1	NA	10.26230521	0
62497	345	1	0	1	0	1	98.44269526	NA	0
5032	284	1	0	1	0	1	71.21906706	NA	0
91974	302	0	1	0	1	1	NA	24.93994732	0
90047	307	0	1	0	1	1	NA	75.64281515	0
68383	288	0	2	0	2	2	NA	8.010879908	0
69423	293	1	0	1	0	1	39.69150149	NA	0
53928	319	1	0	1	0	1	11.34897345	NA	0
44437	285	1	0	1	0	1	9.128469403	NA	1
24875	331	1	0	1	0	1	55.2578476	NA	0
86319	359	1	0	1	0	1	24.78261929	NA	0
42703	284	1	0	1	0	1	2.94497667	NA	0
80129	309	1	0	1	0	1	67.79828649	NA	0
94405	319	1	0	1	0	1	36.13145481	NA	0
40866	296	0	1	0	1	1	NA	13.54676285	1
89118	361	0	1	0	1	1	NA	44.71925174	0
97782	347	0	1	0	1	1	NA	32.41577657	0
61338	309	1	0	1	0	1	7.855696221	NA	1
107677	325	0	1	0	1	1	NA	3184.370207	0
99876	353	1	1	1	1	2	20.40262605	27.58103621	1
1757	305	4	0	4	0	4	17.67614814	NA	0
65903	315	1	0	1	0	1	12.70760517	NA	0
5854	310	1	0	1	0	1	35.29084544	NA	0
102573	298	1	0	1	0	1	20.21912509	NA	0
95955	318	0	1	0	1	1	NA	21.85512659	0
97712	299	1	0	1	0	1	9.219476202	NA	0
33779	338	2	0	2	0	2	12.34350241	NA	0
98651	299	1	0	1	0	1	3.744631102	NA	0
97788	348	0	1	0	1	1	NA	7.675875032	0
39417	361	1	0	1	0	1	21.73769255	NA	0
43147	329	1	0	1	0	1	12.91658961	NA	0
2027	361	0	1	0	1	1	NA	7.757798005	0
94138	364	2	1	2	1	3	5.523140749	7.607280125	0
70693	315	0	1	0	1	1	NA	3.11840915	0
68127	280	0	1	0	1	1	NA	65.81533528	0
89043	346	1	1	1	1	2	11.94497358	11.98306395	0
41936	285	1	0	1	0	1	67.17990319	NA	0
7157	304	0	1	0	1	1	NA	16.22598157	0
75992	350	1	0	1	0	1	0.596627919	NA	1
9551	345	1	0	1	0	1	20.75027418	NA	1
44250	290	1	0	1	0	1	2.033297587	NA	1
2270	283	1	0	1	0	1	21.01114382	NA	0
44576	325	0	1	0	1	1	NA	26.03381681	0
42690	358	0	1	0	1	1	NA	13.320756919999999	0
107505	312	0	1	0	1	1	NA	10.02039928	0
39261	317	1	0	1	0	1	23.12979152	NA	1
68893	281	1	0	1	0	1	13.84875365	NA	0
2366	325	6	0	6	0	6	22.92632458	NA	0
30896	321	0	1	0	1	1	NA	12.2342735	1
1059	360	0	2	0	2	2	NA	46.0853363	0
29324	355	1	0	1	0	1	7.827942052	NA	0
40244	327	1	0	1	0	1	12.52780593	NA	0
39496	344	1	0	1	0	1	9.84103047	NA	0
77575	321	0	1	0	1	1	NA	13.94832961	0
87804	345	1	0	1	0	1	15.48734376	NA	0
33410	279	1	1	1	1	2	8.175794419	8.700596189	0
65088	308	0	1	0	1	1	NA	11.09826231	1
80270	352	2	0	2	0	2	12.74684349	NA	0
5997	349	0	1	0	1	1	NA	29.74265747	0
46446	308	1	0	1	0	1	1.825582083	NA	0
68893	280	0	1	0	1	1	NA	10.40570825	0
40071	359	0	1	0	1	1	NA	59.0177576	0
79729	290	0	1	0	1	1	NA	16.51013306	0
54318	318	1	0	1	0	1	9.90011461	NA	0
107289	317	0	1	0	1	1	NA	86.61323702	0
45761	304	1	0	1	0	1	43.01688538	NA	1
57372	279	1	0	1	0	1	66.88487996	NA	1
71378	356	1	0	1	0	1	6.921281434	NA	1
94846	358	0	1	0	1	1	NA	17.25127159	0
103801	307	0	1	0	1	1	NA	24.76404128	0
67736	299	1	0	1	0	1	16.07623501	NA	0
18341	319	1	0	1	0	1	23.48416804	NA	1
45758	351	0	1	0	1	1	NA	28.16535819	0
3103	325	0	1	0	1	1	NA	14.70037854	0
57926	329	1	0	1	0	1	159.1047841	NA	0
38573	302	1	0	1	0	1	24.28111468	NA	0
102704	279	1	0	1	0	1	54.58584242	NA	1
96063	339	0	1	0	1	1	NA	9.066433919	0
43924	300	1	0	1	0	1	7.69069814	NA	0
43499	364	0	1	0	1	1	NA	0.790019029	1
41083	360	1	0	1	0	1	9.860286005	NA	0
106413	319	5	0	5	0	5	506.1961299	NA	1
42246	360	1	0	1	0	1	13.52900283	NA	0
40075	316	1	0	1	0	1	26.23152736	NA	0
69815	311	1	0	1	0	1	3.992687896	NA	0
55980	365	0	1	0	1	1	NA	13.77552086	0
69686	294	1	0	1	0	1	24.12398765	NA	0
12255	333	0	1	0	1	1	NA	19.50802329	0
65818	331	1	0	1	0	1	9.104925667	NA	0
66301	284	0	1	0	1	1	NA	32.02325496	0
43558	285	1	0	1	0	1	10.56802316	NA	1
78026	280	1	0	1	0	1	3.928744269	NA	1
42123	315	1	0	1	0	1	18.19876194	NA	0
98220	354	1	0	1	0	1	16.7848494	NA	0
75512	312	5	0	5	0	5	7.795227834	NA	1
9595	301	1	0	1	0	1	10.68091446	NA	0
96074	290	1	0	1	0	1	39.62211033	NA	0
98314	298	2	0	2	0	2	14.16448642	NA	1
52362	287	1	0	1	0	1	67.97243117	NA	1
82381	309	0	1	0	1	1	NA	18.08027883	0
36937	288	1	0	1	0	1	34.78015993	NA	0
41740	278	1	0	1	0	1	4.522984061	NA	1
54279	315	0	4	0	4	4	NA	7.264978276	1
78908	311	0	1	0	1	1	NA	14.73574743	0
88658	310	2	0	2	0	2	21.51614614	NA	0
77275	280	0	1	0	1	1	NA	32.81343702	0
91319	351	0	1	0	1	1	NA	21.00788169	0
82835	291	1	0	1	0	1	18.80103618	NA	0
68682	353	0	2	0	2	2	NA	31.8597124	0
69192	315	0	1	0	1	1	NA	15.45863	0
20085	293	0	1	0	1	1	NA	629.3064608	0
2280	293	1	0	1	0	1	9.768450163	NA	0
68732	342	1	0	1	0	1	35.67262789	NA	0
67815	339	1	0	1	0	1	10.77587559	NA	0
77199	322	1	0	1	0	1	3.257813627	NA	1
65687	280	0	1	0	1	1	NA	12.58610076	0
17188	342	1	0	1	0	1	20.86476582	NA	0
4765	355	1	0	1	0	1	20.1534838	NA	0
94961	345	0	1	0	1	1	NA	92.84941064	0
51229	350	0	1	0	1	1	NA	0.473674684	1
68245	283	2	1	2	1	3	31.57325839	50.61599265	2
2376	300	1	0	1	0	1	15.69833749	NA	1
43418	308	0	1	0	1	1	NA	4.131178178	0
20775	283	0	1	0	1	1	NA	47.4673904	0
47548	358	1	0	1	0	1	19.50481776	NA	0
42087	279	1	0	1	0	1	13.57639344	NA	0
64138	354	0	1	0	1	1	NA	10.49702201	0
75718	309	1	0	1	0	1	3.457252437	NA	1
69143	334	0	1	0	1	1	NA	8.289362701	1
64078	316	1	0	1	0	1	17.65757743	NA	0
38937	353	1	0	1	0	1	7.920769238	NA	0
107341	295	0	1	0	1	1	NA	9.182502778	0
48108	347	1	0	1	0	1	4.634919865	NA	1
17209	346	1	0	1	0	1	76.85614529	NA	0
97975	345	2	0	2	0	2	22.24176421	NA	0
9934	347	0	1	0	1	1	NA	32.52942735	1
3155	345	1	0	1	0	1	6.893768781	NA	0
5303	294	1	0	1	0	1	18.35528167	NA	0
67017	347	0	1	0	1	1	NA	28.70630653	0
61421	361	1	0	1	0	1	40.11825307	NA	0
29892	311	0	1	0	1	1	NA	5.53987329	0
34211	301	1	0	1	0	1	13.30474481	NA	0
34513	358	1	0	1	0	1	20.28321394	NA	0
68203	310	1	0	1	0	1	28.82797884	NA	0
8488	283	1	0	1	0	1	40.92690697	NA	0
97068	356	1	0	1	0	1	37.92224575	NA	0
1089	358	1	0	1	0	1	123.8014408	NA	0
65909	294	0	1	0	1	1	NA	26.90981045	0
107434	278	0	1	0	1	1	NA	63.42161806	0
42188	310	1	1	1	1	2	17.66464066	26.82278723	0
2376	338	0	1	0	1	1	NA	20.8150759	0
10339	355	0	1	0	1	1	NA	4.4692069	0
79496	311	0	1	0	1	1	NA	4.50270629	0
84040	361	1	0	1	0	1	22.06503786	NA	0
11627	304	1	0	1	0	1	14.38950336	NA	0
65274	308	0	1	0	1	1	NA	58.04837847	1
45231	285	0	1	0	1	1	NA	10.50476364	1
25279	363	1	0	1	0	1	43.81706163	NA	0
82449	308	1	0	1	0	1	11.61762192	NA	1
99036	304	0	1	0	1	1	NA	4.51174627	0
89906	347	0	1	0	1	1	NA	23.47938041	0
76089	343	1	0	1	0	1	32.90110896	NA	1
6778	282	0	1	0	1	1	NA	13.38706218	0
88248	281	1	0	1	0	1	26.02043014	NA	0
66388	305	1	0	1	0	1	10.11795631	NA	0
19525	304	1	0	1	0	1	31.82061526	NA	0
68895	319	0	1	0	1	1	NA	13.20859603	0
71627	361	0	1	0	1	1	NA	7.985225893	0
76140	316	1	0	1	0	1	21.76851567	NA	0
52934	319	1	0	1	0	1	17.07104261	NA	1
106467	358	1	0	1	0	1	42.18853549	NA	0
87462	296	1	0	1	0	1	13.67771456	NA	0
1684	284	0	1	0	1	1	NA	27.46439308	0
53252	283	2	0	2	0	2	10.78710627	NA	0
70264	290	0	1	0	1	1	NA	10.74711912	0
15687	305	1	0	1	0	1	32.21925346	NA	0
40859	313	0	1	0	1	1	NA	41.83260535	1
70061	340	0	1	0	1	1	NA	15.98356621	0
59712	279	1	0	1	0	1	2.650680991	NA	1
67725	347	8	0	8	0	8	43.6896215	NA	0
98332	324	1	0	1	0	1	13.63325642	NA	1
65900	337	1	0	1	0	1	19.47053975	NA	0
63035	338	1	0	1	0	1	14.33955592	NA	0
3225	293	1	0	1	0	1	127.3125	NA	0
37226	343	0	1	0	1	1	NA	18.86465248	0
76128	333	2	0	2	0	2	20.8581992	NA	0
62069	332	1	0	1	0	1	11.89815965	NA	1
88718	353	0	1	0	1	1	NA	44.05812902	0
64700	310	1	0	1	0	1	31.84358137	NA	0
70686	353	0	1	0	1	1	NA	16.26614564	0
88446	360	0	1	0	1	1	NA	15.34936118	0
2065	311	2	0	2	0	2	45.81682514	NA	0
104305	305	0	1	0	1	1	NA	40.15349755	0
40992	325	1	0	1	0	1	19.37616565	NA	0
37761	308	0	2	0	2	2	NA	378.3612787	2
87783	308	1	0	1	0	1	18.1969551	NA	0
69359	304	0	1	0	1	1	NA	11.08960191	0
41267	328	1	0	1	0	1	15.28651719	NA	1
94405	316	1	0	1	0	1	44.58664104	NA	0
89346	318	1	1	1	1	2	3.325405499	3.325405499	0
51249	301	1	0	1	0	1	15.83348282	NA	1
102605	308	1	0	1	0	1	64.20303129	NA	0
63446	315	1	0	1	0	1	47.96424387	NA	0
56508	353	1	0	1	0	1	1.574958196	NA	1
17290	321	1	0	1	0	1	6.228883745	NA	0
85130	342	0	1	0	1	1	NA	11.68367143	1
36903	360	0	1	0	1	1	NA	39.58580944	1
86211	288	0	1	0	1	1	NA	18.79346471	1
87126	354	1	0	1	0	1	1.406412398	NA	0
69718	311	0	1	0	1	1	NA	21.09484764	0
16750	312	0	1	0	1	1	NA	12.45850266	0
94063	315	1	0	1	0	1	35.86404198	NA	0
96594	325	0	1	0	1	1	NA	15.08976292	1
2492	319	0	1	0	1	1	NA	156.1446625	0
87168	338	2	0	2	0	2	12.05581868	NA	0
69191	311	4	0	4	0	4	10.99544624	NA	0
40255	324	1	0	1	0	1	12.25682458	NA	0
10091	281	1	0	1	0	1	61.69772505	NA	0
2085	340	1	0	1	0	1	2.201504303	NA	0
31123	349	0	1	0	1	1	NA	42.50191539	0
33508	357	1	0	1	0	1	29.48188419	NA	0
82749	319	0	1	0	1	1	NA	11.10255641	0
1775	346	0	2	0	2	2	NA	27.94393309	0
31079	356	1	0	1	0	1	25.94347367	NA	0
71640	308	0	1	0	1	1	NA	10.79090108	0
66107	344	1	0	1	0	1	17.4476176	NA	0
1866	327	1	0	1	0	1	16.8837948	NA	0
92386	278	1	0	1	0	1	16.1563283	NA	0
43210	305	1	0	1	0	1	43.75908618	NA	0
70812	344	1	0	1	0	1	24.31149695	NA	0
106926	361	1	0	1	0	1	3.786176816	NA	0
42830	326	1	0	1	0	1	15.88535074	NA	1
3289	355	0	1	0	1	1	NA	77.70220432	1
60537	304	3	0	3	0	3	5.935742115	NA	0
107398	297	0	1	0	1	1	NA	41.34975191	0
40252	339	0	1	0	1	1	NA	13.13415346	1
35648	328	1	0	1	0	1	2.919603426	NA	1
397	312	0	1	0	1	1	NA	176.6329997	0
82216	337	1	0	1	0	1	21.81049099	NA	0
87038	356	1	0	1	0	1	54.84478972	NA	0
67905	283	1	0	1	0	1	31.86686918	NA	0
77333	313	0	1	0	1	1	NA	10.41340962	0
82132	359	0	1	0	1	1	NA	18.41878288	0
60501	284	1	0	1	0	1	20.4540193	NA	0
10702	318	0	1	0	1	1	NA	54.61302117	1
5376	346	1	0	1	0	1	36.44834997	NA	0
65251	276	2	0	2	0	2	31.92048244	NA	0
68681	304	1	0	1	0	1	23.26211711	NA	0
107645	344	0	1	0	1	1	NA	225.0956807	0
39247	310	1	0	1	0	1	3.034731837	NA	0
64898	330	1	0	1	0	1	12.02765476	NA	0
107741	302	1	0	1	0	1	1848.83981	NA	0
103875	316	0	1	0	1	1	NA	17.18280704	0
69908	340	0	1	0	1	1	NA	1.418991202	0
68499	296	1	0	1	0	1	26.33793806	NA	0
65331	352	1	0	1	0	1	16.54625249	NA	0
70129	332	1	0	1	0	1	2.603377256	NA	0
7267	337	1	0	1	0	1	35.07261141	NA	0
54879	298	1	0	1	0	1	42.26909726	NA	1
93914	346	0	1	0	1	1	NA	21.47479519	0
51739	349	1	0	1	0	1	8.85498232	NA	1
73771	311	1	0	1	0	1	2.175360417	NA	0
31434	295	1	0	1	0	1	17.95737113	NA	0
3137	353	0	1	0	1	1	NA	21.37197971	0
68089	300	0	1	0	1	1	NA	29.13761075	0
9488	353	0	1	0	1	1	NA	38.57109087	0
31766	317	0	1	0	1	1	NA	8.690729048	1
88574	304	0	1	0	1	1	NA	6.645259851	0
96654	285	1	0	1	0	1	16.81727591	NA	1
4781	360	2	0	2	0	2	19.93121893	NA	0
41306	318	0	1	0	1	1	NA	19.44846438	0
39767	285	1	0	1	0	1	22.02381071	NA	1
1587	353	1	0	1	0	1	8.764481563	NA	0
40845	279	1	1	1	1	2	1.761659784	1.761659784	0
64283	302	1	0	1	0	1	32.17213007	NA	0
70570	346	2	0	2	0	2	11.98401204	NA	1
77341	279	0	1	0	1	1	NA	7.970601417	0
63480	305	1	0	1	0	1	30.86268379	NA	0
68206	361	1	0	1	0	1	351.7955155	NA	0
44132	281	1	0	1	0	1	18.89866544	NA	0
42008	316	1	0	1	0	1	6.867007856	NA	1
66940	318	1	0	1	0	1	35.32552913	NA	0
19973	297	0	1	0	1	1	NA	759.6893379	0
107520	336	1	0	1	0	1	65.73894616	NA	0
28178	302	1	0	1	0	1	12.69829356	NA	0
61679	360	1	0	1	0	1	1.3264642	NA	0
6289	359	1	0	1	0	1	15.84282715	NA	0
103902	279	0	1	0	1	1	NA	27.03463111	0
9709	282	1	0	1	0	1	123.8841508	NA	0
21378	325	0	1	0	1	1	NA	12.26781486	0
35339	345	0	1	0	1	1	NA	10.85576561	0
59910	340	1	0	1	0	1	11.69988029	NA	0
70608	318	0	1	0	1	1	NA	7.140958727	0
69685	321	0	1	0	1	1	NA	13.12889533	0
34881	315	0	1	0	1	1	NA	24.19148554	0
31707	359	0	1	0	1	1	NA	25.01736658	0
89527	358	0	1	0	1	1	NA	3.876146543	0
3562	311	0	1	0	1	1	NA	30.81506543	0
2756	289	1	0	1	0	1	52.1869955	NA	1
9044	297	0	1	0	1	1	NA	20.21784066	0
86830	298	1	0	1	0	1	22.4733773	NA	0
1823	331	2	0	2	0	2	123.8738594	NA	0
6532	341	1	0	1	0	1	13.29470416	NA	0
88504	340	1	0	1	0	1	3.017640778	NA	0
68862	319	1	0	1	0	1	16.47413226	NA	0
72018	318	0	1	0	1	1	NA	10.27208044	0
37832	320	1	0	1	0	1	78.72923927	NA	1
86255	317	2	0	2	0	2	19.23761815	NA	0
70679	286	1	0	1	0	1	13.21949532	NA	0
94953	353	0	1	0	1	1	NA	14.93264032	0
64213	318	2	0	2	0	2	13.72588951	NA	0
59785	320	1	0	1	0	1	1.764129699	NA	0
2525	336	1	0	1	0	1	43.36205984	NA	0
10652	327	0	1	0	1	1	NA	30.84497932	0
68122	311	2	0	2	0	2	20.89454348	NA	0
97561	347	1	0	1	0	1	13.50395701	NA	0
8018	321	0	1	0	1	1	NA	52.93235159	0
67212	362	1	0	1	0	1	13.23105156	NA	0
41574	306	0	1	0	1	1	NA	17.66181542	1
87134	350	1	1	1	1	2	11.63325208	11.51334134	0
31413	317	0	1	0	1	1	NA	47.68540974	1
58228	345	1	0	1	0	1	24.42435633	NA	1
64856	297	2	0	2	0	2	18.66927499	NA	0
84887	296	2	0	2	0	2	24.32955265	NA	0
2289	281	1	0	1	0	1	14.52862035	NA	0
65058	320	1	0	1	0	1	3.826158959	NA	0
40619	285	1	0	1	0	1	14.81632497	NA	0
89651	345	0	1	0	1	1	NA	16.91043677	0
107346	345	1	0	1	0	1	245.69517630000001	NA	0
97542	312	0	1	0	1	1	NA	60.19167097	0
71317	333	1	0	1	0	1	7.446554966	NA	0
87771	338	0	1	0	1	1	NA	14.67158665	0
68828	358	0	1	0	1	1	NA	15.24498228	0
39451	295	1	0	1	0	1	31.69247562	NA	1
70502	324	0	1	0	1	1	NA	5.956391325	0
70234	361	0	1	0	1	1	NA	6.020983345	0
2041	287	1	0	1	0	1	86.94768183	NA	0
90502	355	0	1	0	1	1	NA	14.73285836	0
8880	310	1	0	1	0	1	6.868163817	NA	1
64567	345	1	0	1	0	1	63.13790494	NA	0
104066	341	1	0	1	0	1	17.40953603	NA	0
66248	360	1	0	1	0	1	12.70832649	NA	0
6066	299	1	0	1	0	1	3.140869056	NA	0
91919	295	1	0	1	0	1	8.740955031	NA	0
105	288	1	0	1	0	1	112.9106862	NA	0
7991	353	0	1	0	1	1	NA	96.57603837	0
3397	298	0	1	0	1	1	NA	173.2437718	0
2403	340	0	1	0	1	1	NA	34.70801988	0
70016	324	1	0	1	0	1	15.16247473	NA	0
1582	309	0	1	0	1	1	NA	97.96921304	0
3779	336	0	1	0	1	1	NA	15.49310788	0
93628	288	1	0	1	0	1	157.026442	NA	1
21585	361	0	1	0	1	1	NA	31.12337552	0
2474	313	0	2	0	2	2	NA	28.52068165	0
69396	333	0	1	0	1	1	NA	2.908751737	1
68898	315	0	1	0	1	1	NA	13.74362527	0
53141	302	1	0	1	0	1	32.45931074	NA	1
46553	349	1	0	1	0	1	10.83352126	NA	0
986	295	0	1	0	1	1	NA	8.533362375	0
7628	344	0	2	0	2	2	NA	33.60586179	0
1041	312	1	0	1	0	1	30.35082045	NA	0
65117	320	1	0	1	0	1	5.46268005	NA	0
94479	337	0	1	0	1	1	NA	10.66588805	0
60461	284	0	1	0	1	1	NA	22.53296709	0
71179	316	0	1	0	1	1	NA	8.908509226	0
107690	311	0	1	0	1	1	NA	46.22010909	0
85943	317	0	3	0	3	3	NA	6.599023268	1
9532	283	1	0	1	0	1	33.52530796	NA	0
19414	340	1	0	1	0	1	13.26335051	NA	0
87168	305	1	0	1	0	1	16.69454469	NA	0
42692	284	0	3	0	3	3	NA	42.33054817	0
83861	297	1	0	1	0	1	10.42261523	NA	1
64124	360	3	0	3	0	3	11.8475386	NA	0
98261	316	0	4	0	4	4	NA	2.43404633	0
62135	318	0	1	0	1	1	NA	7.696621363	0
98194	298	0	1	0	1	1	NA	7.832725233	1
68484	305	0	1	0	1	1	NA	1.546982374	0
71099	295	0	1	0	1	1	NA	19.33649018	0
97712	333	1	0	1	0	1	11.02893719	NA	1
48825	305	0	1	0	1	1	NA	4.768623591	0
62943	279	0	1	0	1	1	NA	28.26999411	0
72624	360	0	1	0	1	1	NA	36.05720434	0
97050	310	0	1	0	1	1	NA	34.89691348	0
99409	315	0	1	0	1	1	NA	10.01201894	0
18584	320	0	1	0	1	1	NA	46.8953185	0
71734	312	1	0	1	0	1	12.68243538	NA	0
33743	303	1	0	1	0	1	29.67323395	NA	1
83422	317	0	1	0	1	1	NA	41.73430884	1
65816	343	1	0	1	0	1	8.701675637	NA	0
71210	347	0	2	0	2	2	NA	21.31291886	0
68032	312	0	1	0	1	1	NA	161.7490155	0
61776	325	4	0	4	0	4	16.64835486	NA	1
5745	285	1	0	1	0	1	1.446153658	NA	1
2412	319	0	1	0	1	1	NA	12.87884803	0
94636	285	0	2	0	2	2	NA	4.454628316	0
68897	305	0	1	0	1	1	NA	13.06187881	0
83443	290	1	0	1	0	1	15.44797593	NA	0
9692	311	0	1	0	1	1	NA	26.1355455	0
85053	285	0	1	0	1	1	NA	88.59740941	1
2412	290	1	0	1	0	1	14.16373818	NA	0
28430	318	0	2	0	2	2	NA	567.6524387	0
94347	280	0	1	0	1	1	NA	102.1748532	0
2989	352	0	1	0	1	1	NA	57.99216251	1
71186	309	0	1	0	1	1	NA	6.12513289	1
69689	310	0	1	0	1	1	NA	19.91197092	0
88636	361	1	0	1	0	1	11.37042446	NA	0
70200	291	1	0	1	0	1	37.24368875	NA	0
65494	322	1	0	1	0	1	9.893236421	NA	0
66114	357	1	0	1	0	1	137.1346216	NA	1
3529	321	1	0	1	0	1	1.356699485	NA	1
2344	317	0	1	0	1	1	NA	29.70191301	0
69980	319	2	0	2	0	2	9.677029895	NA	0
97164	326	1	0	1	0	1	72.77617906	NA	1
928	314	0	1	0	1	1	NA	1.752835669	0
94669	291	1	0	1	0	1	5.670339529	NA	0
93513	346	0	1	0	1	1	NA	2260.089229	0
70802	353	1	0	1	0	1	17.05205273	NA	0
82247	317	1	0	1	0	1	2.117476876	NA	0
39263	317	1	0	1	0	1	24.6491298	NA	1
69088	322	1	0	1	0	1	7.407743529	NA	1
45439	347	0	1	0	1	1	NA	22.15120862	0
69906	331	1	0	1	0	1	1.470650701	NA	0
84017	346	0	1	0	1	1	NA	46.39899681	0
44574	354	0	1	0	1	1	NA	9.333593827	1
98641	318	1	0	1	0	1	115.5236356	NA	0
69260	354	1	0	1	0	1	6.684562521	NA	0
69202	305	0	2	0	2	2	NA	17.44772577	0
4314	319	1	0	1	0	1	18.59229109	NA	0
95212	339	0	1	0	1	1	NA	11.06689609	0
9556	323	1	0	1	0	1	3.453571332	NA	0
5996	325	2	0	2	0	2	203.080256	NA	1
63089	348	1	0	1	0	1	38.37953356	NA	0
62756	285	0	1	0	1	1	NA	20.77529375	0
55318	347	0	1	0	1	1	NA	29.23446414	0
5803	349	0	1	0	1	1	NA	4.267688094	1
1422	305	1	0	1	0	1	322.5831051	NA	0
64360	363	0	1	0	1	1	NA	22.26839512	0
41697	302	1	0	1	0	1	20.64598118	NA	0
17192	363	1	0	1	0	1	30.16333768	NA	0
58677	299	1	0	1	0	1	37.01502091	NA	0
40068	347	0	1	0	1	1	NA	11.43407448	0
87793	333	0	1	0	1	1	NA	24.24817199	0
2871	302	0	1	0	1	1	NA	59.99964769	1
70880	315	2	0	2	0	2	17.73143911	NA	1
33250	322	0	1	0	1	1	NA	17.46280057	0
34549	318	1	1	1	1	2	6.749925745	8.616921889	0
77744	345	0	1	0	1	1	NA	14.57973957	0
93681	317	1	0	1	0	1	33.59966788	NA	0
33118	356	1	0	1	0	1	23.88424935	NA	1
86636	316	1	0	1	0	1	7.912504618	NA	0
68626	315	1	0	1	0	1	59.43292448	NA	0
3551	305	1	0	1	0	1	74.73992137	NA	0
42733	342	0	1	0	1	1	NA	8.872461569	0
85881	285	1	0	1	0	1	26.11046058	NA	0
60513	335	1	0	1	0	1	13.23354839	NA	1
102061	285	1	0	1	0	1	325.1689296	NA	0
87037	349	0	1	0	1	1	NA	63.86657683	0
46242	351	1	0	1	0	1	10.01713903	NA	0
70663	312	0	1	0	1	1	NA	8.850399539	0
41770	293	0	1	0	1	1	NA	47.83162429	0
65711	305	1	0	1	0	1	27.51009827	NA	0
106966	312	2	0	2	0	2	68.91423999	NA	0
94347	320	0	1	0	1	1	NA	78.30725747	0
77732	304	1	0	1	0	1	16.31629888	NA	0
65583	354	1	0	1	0	1	25.66761925	NA	0
107742	281	1	0	1	0	1	206.279114	NA	0
90868	332	0	1	0	1	1	NA	31.32994765	0
2592	288	1	1	1	1	2	13.64800634	13.06269692	0
94835	321	0	1	0	1	1	NA	46.67361529	0
64876	280	0	1	0	1	1	NA	26.77687411	0
1899	305	0	1	0	1	1	NA	33.25392389	0
43237	302	1	0	1	0	1	1.554542066	NA	1
66753	350	1	0	1	0	1	38.09200936	NA	0
18440	295	1	0	1	0	1	37.23965011	NA	0
51348	353	0	1	0	1	1	NA	19.28175377	1
69173	292	1	0	1	0	1	39.98651258	NA	0
65484	280	1	0	1	0	1	22.26640248	NA	0
50525	317	1	0	1	0	1	5.915375639	NA	0
3527	350	1	0	1	0	1	1.096527452	NA	1
87931	315	2	0	2	0	2	1.940247593	NA	2
69121	347	0	1	0	1	1	NA	11.86617923	0
37226	294	0	1	0	1	1	NA	16.93877291	0
44955	287	1	0	1	0	1	7.184855342	NA	1
66754	360	1	0	1	0	1	8.830456734	NA	0
103897	318	0	1	0	1	1	NA	23.01730201	0
14732	290	1	0	1	0	1	9.529067691	NA	0
54389	347	2	0	2	0	2	17.8023697	NA	0
68213	318	6	0	6	0	6	7.271401373	NA	2
86170	365	0	1	0	1	1	NA	48.58261415	1
60859	296	1	0	1	0	1	17.80604494	NA	0
107913	303	1	0	1	0	1	77.48246558	NA	0
96207	283	3	0	3	0	3	3.621815639	NA	0
98067	305	1	0	1	0	1	12.75048274	NA	0
61754	363	1	0	1	0	1	57.63488127	NA	0
93488	304	0	1	0	1	1	NA	8.246852695	1
2622	364	0	1	0	1	1	NA	22.42674714	0
37460	326	0	1	0	1	1	NA	21.44811577	0
69811	279	0	1	0	1	1	NA	14.50571031	0
63917	359	0	1	0	1	1	NA	1.399751232	0
64084	360	0	1	0	1	1	NA	9.265099634	0
66179	345	0	1	0	1	1	NA	1.490327308	0
12987	359	0	1	0	1	1	NA	26.75592791	0
88919	344	1	0	1	0	1	110.0873616	NA	1
2635	304	1	0	1	0	1	28.60667644	NA	1
2482	284	0	1	0	1	1	NA	33.87275034	0
12916	277	1	0	1	0	1	30.68742018	NA	0
87701	360	1	0	1	0	1	41.26062219	NA	0
68846	297	0	2	0	2	2	NA	13.93128449	0
95159	295	0	1	0	1	1	NA	32.23152208	0
69986	347	0	1	0	1	1	NA	6.427180508	0
88692	312	0	1	0	1	1	NA	12.20408338	0
39935	353	1	0	1	0	1	12.07577392	NA	0
44042	349	1	0	1	0	1	10.25128572	NA	0
28135	297	5	0	5	0	5	136.3402318	NA	0
94596	305	0	1	0	1	1	NA	19.43906391	1
3233	318	1	0	1	0	1	189.5523536	NA	0
46202	354	1	0	1	0	1	3.356778796	NA	0
88273	288	1	0	1	0	1	25.75015154	NA	0
69397	288	0	1	0	1	1	NA	6.971906367	0
62195	363	1	0	1	0	1	2.928373862	NA	0
71694	305	1	0	1	0	1	17.5196307	NA	0
94099	318	0	1	0	1	1	NA	27.28694452	0
82050	349	0	1	0	1	1	NA	5.204371605	0
36375	317	0	1	0	1	1	NA	24.75071085	1
33508	338	0	1	0	1	1	NA	19.60982065	0
69629	298	0	1	0	1	1	NA	3.924487538	0
99277	340	2	0	2	0	2	19.72550509	NA	0
67251	292	1	0	1	0	1	18.36842995	NA	0
82129	309	0	1	0	1	1	NA	15.08659499	0
103733	308	0	1	0	1	1	NA	7.242523518	0
95735	333	1	0	1	0	1	43.51035843	NA	0
79129	344	1	0	1	0	1	34.86310931	NA	0
32692	360	1	0	1	0	1	16.47622802	NA	0
107721	295	1	0	1	0	1	91.10146519	NA	0
66113	337	1	0	1	0	1	75.48588444	NA	0
11343	285	0	1	0	1	1	NA	27.40009241	0
42448	315	3	0	3	0	3	10.11059923	NA	1
78594	280	1	0	1	0	1	7.293404586	NA	1
5107	305	1	0	1	0	1	37.32435235	NA	0
71098	294	1	0	1	0	1	26.42598461	NA	0
77077	274	0	1	0	1	1	NA	0.729522863	1
87264	327	0	1	0	1	1	NA	120.2421676	1
39367	322	0	1	0	1	1	NA	24.03457359	0
70234	350	0	1	0	1	1	NA	5.560742604	0
92018	344	0	1	0	1	1	NA	2.34413016	0
65790	280	0	2	0	2	2	NA	2.348822979	0
85970	300	1	0	1	0	1	9.864476118	NA	1
65819	350	1	0	1	0	1	7.463062227	NA	0
66551	335	1	0	1	0	1	23.26433937	NA	1
86959	350	1	0	1	0	1	16.27503254	NA	0
74856	319	1	0	1	0	1	6.96339677	NA	0
56569	302	0	1	0	1	1	NA	13.16321398	0
2308	328	1	0	1	0	1	70.17508023	NA	0
105132	280	1	0	1	0	1	39.22650421	NA	0
39260	344	1	0	1	0	1	7.045310671	NA	1
59751	295	0	1	0	1	1	NA	1.781102172	0
95056	331	0	1	0	1	1	NA	45.64695283	0
16428	349	1	0	1	0	1	2.605401792	NA	0
86395	316	0	1	0	1	1	NA	37.22854426	0
2497	289	2	0	2	0	2	15.54577571	NA	0
23329	358	1	0	1	0	1	56.10480673	NA	1
84673	304	1	0	1	0	1	10.21303942	NA	0
98364	346	0	1	0	1	1	NA	7.892610632	0
83654	344	0	1	0	1	1	NA	40.26925466	0
47143	346	0	1	0	1	1	NA	11.05537515	1
107672	326	1	0	1	0	1	159.7177529	NA	0
72155	284	0	1	0	1	1	NA	12.9129385	0
105824	304	0	1	0	1	1	NA	32.86262703	0
14119	360	0	1	0	1	1	NA	150.4396509	0
40340	306	1	0	1	0	1	28.31937597	NA	1
65827	339	1	0	1	0	1	35.98997629	NA	0
17750	354	1	0	1	0	1	8.217341752	NA	0
14462	316	1	1	1	1	2	27.19115361	29.87434841	0
106924	312	0	1	0	1	1	NA	33.18200406	0
76997	358	0	1	0	1	1	NA	5.022184719	0
9972	345	1	0	1	0	1	24.46933885	NA	0
95555	306	0	1	0	1	1	NA	3.66970855	1
67376	279	1	0	1	0	1	10.51724207	NA	1
44833	317	1	0	1	0	1	22.43151662	NA	1
82132	278	0	1	0	1	1	NA	14.28778578	1
1999	346	2	0	2	0	2	5.392930474	NA	0
69634	350	0	1	0	1	1	NA	12.48579077	0
4818	332	0	1	0	1	1	NA	6.514766258	0
46063	286	1	0	1	0	1	5.242400173	NA	0
98131	328	0	1	0	1	1	NA	8.344466577	0
4603	278	1	0	1	0	1	6.283617783	NA	0
43108	293	0	1	0	1	1	NA	2.733310478	0
59941	318	1	0	1	0	1	15.80398239	NA	0
88678	361	1	0	1	0	1	67.05600098	NA	0
96461	360	2	0	2	0	2	25.686505	NA	0
17554	364	1	0	1	0	1	56.19743974	NA	0
63873	355	1	0	1	0	1	5.762865458	NA	0
93635	320	1	0	1	0	1	91.7128994	NA	0
67015	360	1	0	1	0	1	7.87860627	NA	0
107104	310	1	0	1	0	1	6.887042875	NA	1
67194	355	1	0	1	0	1	279.9637369	NA	0
71696	308	1	0	1	0	1	31.30544431	NA	0
43353	355	0	1	0	1	1	NA	2.977079346	1
1271	307	0	1	0	1	1	NA	98.03007596	0
75227	307	1	0	1	0	1	11.5918636	NA	0
70553	354	0	1	0	1	1	NA	14.45705232	0
95792	318	0	3	0	3	3	NA	44.1845921	1
94028	295	0	1	0	1	1	NA	33.52939521	1
3285	297	1	0	1	0	1	18.74864035	NA	0
68828	322	1	0	1	0	1	12.64320294	NA	0
88687	322	0	1	0	1	1	NA	27.52052051	0
5284	361	1	0	1	0	1	18.32362186	NA	0
91810	278	1	0	1	0	1	25.44901237	NA	0
53140	354	1	0	1	0	1	3.642240233	NA	0
87198	322	0	1	0	1	1	NA	24.11952119	0
98784	290	0	1	0	1	1	NA	10.46300367	1
63108	284	1	0	1	0	1	18.83139091	NA	1
44175	310	1	0	1	0	1	4.468270512	NA	0
71368	356	0	1	0	1	1	NA	12.41253383	1
63251	304	3	0	3	0	3	16.31689304	NA	1
94184	295	0	1	0	1	1	NA	10.11909328	0
9016	346	0	1	0	1	1	NA	59.29197878	0
71097	360	1	0	1	0	1	15.09715977	NA	0
80387	289	0	1	0	1	1	NA	35.48777364	1
43834	286	1	0	1	0	1	2.23843963	NA	0
39265	354	1	0	1	0	1	82.69660973	NA	1
70202	297	0	1	0	1	1	NA	16.04455333	0
63172	350	1	0	1	0	1	12.02870512	NA	0
93633	344	1	0	1	0	1	18.71816409	NA	0
71426	294	0	1	0	1	1	NA	14.58278165	0
95277	285	0	1	0	1	1	NA	33.53866574	0
94354	344	1	0	1	0	1	136.0758321	NA	0
1345	340	1	0	1	0	1	3.79724106	NA	0
56496	322	1	0	1	0	1	2.757754185	NA	1
92597	292	0	1	0	1	1	NA	171.7680487	0
68874	299	0	1	0	1	1	NA	8.501806505	0
100416	311	0	1	0	1	1	NA	179.5089364	0
95897	338	1	0	1	0	1	19.99832939	NA	0
70750	319	3	0	3	0	3	29.43046665	NA	0
2289	360	2	0	2	0	2	13.77882652	NA	0
91019	349	0	1	0	1	1	NA	39.12238927	0
9080	291	0	1	0	1	1	NA	26.6908217	0
43111	347	1	0	1	0	1	12.54491702	NA	1
69116	280	1	0	1	0	1	5.736659441	NA	0
62407	359	1	0	1	0	1	29.89427131	NA	0
69020	358	1	0	1	0	1	30.4185773	NA	0
2199	304	1	0	1	0	1	8.382085677	NA	0
56906	355	1	0	1	0	1	9.053260784	NA	0
43701	294	1	0	1	0	1	11.0500978	NA	0
67390	318	0	1	0	1	1	NA	19.01932065	0
89751	324	5	0	5	0	5	19.0675645	NA	1
43514	314	1	0	1	0	1	22.55649847	NA	0
86255	308	1	0	1	0	1	17.49470471	NA	0
56025	304	0	2	0	2	2	NA	7.084912829	0
70222	350	1	0	1	0	1	6.400828072	NA	0
51542	347	0	1	0	1	1	NA	0.383145729	1
7073	296	1	0	1	0	1	28.63077312	NA	1
105130	359	1	0	1	0	1	4.731319581	NA	0
106372	324	0	1	0	1	1	NA	4.113365485	0
65140	329	0	1	0	1	1	NA	7.492398528	0
89047	361	0	1	0	1	1	NA	5.240856774	0
9850	362	1	0	1	0	1	11.24283607	NA	0
20151	353	2	0	2	0	2	47.34977331	NA	0
96928	363	0	4	0	4	4	NA	58.22775149	0
18631	347	0	1	0	1	1	NA	8.232183246	0
63017	355	0	1	0	1	1	NA	18.36376058	0
41843	322	1	0	1	0	1	22.37350249	NA	1
61917	347	1	0	1	0	1	42.34277153	NA	0
107301	355	0	1	0	1	1	NA	139.5590417	1
47122	315	1	0	1	0	1	29.93904416	NA	1
37920	322	1	0	1	0	1	16.44732994	NA	1
60817	351	1	0	1	0	1	11.88878224	NA	0
107561	311	0	1	0	1	1	NA	102.7449973	0
101858	280	1	0	1	0	1	10.75243815	NA	0
96207	320	1	0	1	0	1	4.148568994	NA	0
62916	361	1	0	1	0	1	18.31299531	NA	0
87823	298	1	0	1	0	1	16.71602571	NA	0
78819	316	0	1	0	1	1	NA	9.159638852	0
97241	309	0	1	0	1	1	NA	8.634058878	0
42430	316	1	0	1	0	1	9.939687849	NA	0
70131	357	0	1	0	1	1	NA	5.898739813	0
107334	307	2	0	2	0	2	85.84100959	NA	1
49284	319	1	0	1	0	1	17.33175844	NA	0
90117	346	0	1	0	1	1	NA	24.23671774	0
88099	313	4	0	4	0	4	12.13041481	NA	1
107276	350	1	0	1	0	1	13.68410242	NA	0
94028	285	1	0	1	0	1	26.97495393	NA	0
39297	278	1	0	1	0	1	12.00310668	NA	0
66707	338	1	0	1	0	1	16.01836161	NA	1
107653	345	1	0	1	0	1	86.21775116	NA	0
61192	279	1	0	1	0	1	23.24352195	NA	1
68905	298	1	0	1	0	1	7.043168095	NA	0
69800	310	2	0	2	0	2	14.56608582	NA	1
86080	312	0	1	0	1	1	NA	50.8235419	0
24268	297	0	1	0	1	1	NA	501.5838174	0
46225	315	1	0	1	0	1	4.087042404	NA	0
42796	296	0	1	0	1	1	NA	23.13828724	1
85736	276	1	0	1	0	1	36.47214222	NA	0
69347	284	0	4	0	4	4	NA	44.14460511	0
103366	291	0	1	0	1	1	NA	117.9424428	0
85638	343	0	1	0	1	1	NA	65.33626554	1
54311	346	1	0	1	0	1	30.13114676	NA	0
21649	319	0	1	0	1	1	NA	27.47224217	0
1979	322	0	2	0	2	2	NA	491.1107345	0
96788	329	0	2	0	2	2	NA	12.29978392	0
57023	312	0	1	0	1	1	NA	18.51779881	0
39729	351	1	0	1	0	1	9.906232119	NA	1
67680	336	2	0	2	0	2	19.37720769	NA	0
68796	332	1	0	1	0	1	11.01081721	NA	1
40260	299	1	0	1	0	1	10.39172092	NA	0
17537	358	0	1	0	1	1	NA	66.6832213	0
38471	331	1	0	1	0	1	10.50705808	NA	0
71354	306	0	1	0	1	1	NA	19.13367379	1
69649	358	0	1	0	1	1	NA	15.13512037	0
11468	339	0	1	0	1	1	NA	10.98593584	0
97952	331	0	1	0	1	1	NA	5.894523859	0
46256	321	0	1	0	1	1	NA	1.901107292	0
31511	285	0	1	0	1	1	NA	8.47899059	0
5362	324	0	1	0	1	1	NA	14.82986531	0
1000	293	1	0	1	0	1	10.89619248	NA	0
88555	345	0	1	0	1	1	NA	11.89855633	0
63556	363	0	1	0	1	1	NA	25.34711633	0
99705	334	1	0	1	0	1	20.60576019	NA	0
96701	318	0	1	0	1	1	NA	17.2572299	1
69090	320	0	1	0	1	1	NA	16.83794968	0
106513	333	1	0	1	0	1	31.20314078	NA	0
65502	285	1	0	1	0	1	17.73927093	NA	0
44833	314	1	0	1	0	1	17.17698994	NA	0
104870	318	1	0	1	0	1	106.2880885	NA	0
87241	281	0	1	0	1	1	NA	1.883137744	1
60676	335	0	1	0	1	1	NA	15.22875259	1
19779	303	1	0	1	0	1	12.60446518	NA	0
88459	286	0	1	0	1	1	NA	8.117248449	0
104045	321	0	1	0	1	1	NA	42.83893304	0
41438	327	1	0	1	0	1	19.57441581	NA	1
42780	294	0	1	0	1	1	NA	20.21460326	0
60643	322	1	0	1	0	1	20.68990582	NA	0
91180	326	0	1	0	1	1	NA	12.91357348	0
103863	293	1	0	1	0	1	31.52968036	NA	0
282	363	1	0	1	0	1	224.1704837	NA	0
13288	327	0	1	0	1	1	NA	47.49808523	1
31524	293	1	0	1	0	1	20.52355174	NA	0
57986	356	1	0	1	0	1	27.18829444	NA	1
37369	293	0	1	0	1	1	NA	19.05989154	0
11328	343	2	0	2	0	2	15.66129969	NA	0
38417	358	1	0	1	0	1	10.86718009	NA	0
107884	346	0	1	0	1	1	NA	40.20229009	0
43556	280	1	0	1	0	1	29.31036517	NA	0
60119	340	1	0	1	0	1	6.701351944	NA	1
38568	329	1	0	1	0	1	18.40835728	NA	1
1994	342	1	1	1	1	2	177.815021	198.6285763	0
107647	304	1	0	1	0	1	108.611857	NA	0
98799	346	0	1	0	1	1	NA	53.9856648	0
36031	316	1	0	1	0	1	6.485498332	NA	0
105630	317	1	0	1	0	1	74.37391532	NA	0
27953	297	1	0	1	0	1	11.92678165	NA	0
12986	331	1	0	1	0	1	26.63749122	NA	1
66863	279	0	1	0	1	1	NA	51.51958498	0
69649	282	0	1	0	1	1	NA	27.4783673	0
81868	346	0	1	0	1	1	NA	1287.879423	0
102190	318	1	0	1	0	1	66.27124324	NA	0
77799	319	3	0	3	0	3	78.44058083	NA	0
102901	346	1	0	1	0	1	4.766296257	NA	0
107437	331	2	0	2	0	2	50.04368499	NA	0
31049	304	0	1	0	1	1	NA	39.20269314	0
28427	279	1	0	1	0	1	43.92305091	NA	0
39644	327	1	0	1	0	1	6.542553647	NA	0
40965	363	0	1	0	1	1	NA	3.149980034	1
97396	319	1	0	1	0	1	7.065633747	NA	0
63620	324	1	1	1	1	2	2.500331095	2.500331095	0
97325	308	0	1	0	1	1	NA	8.333814886	1
10475	351	1	0	1	0	1	17.77218476	NA	0
107334	288	1	0	1	0	1	142.4195286	NA	1
5378	348	1	0	1	0	1	163.7839793	NA	0
68874	344	1	0	1	0	1	9.123086522	NA	0
45687	327	1	0	1	0	1	3.713640181	NA	0
93591	289	0	1	0	1	1	NA	26.78851596	0
83472	322	1	0	1	0	1	17.4364388	NA	1
85967	359	1	0	1	0	1	33.56264451	NA	0
7463	288	1	0	1	0	1	13.47311343	NA	0
94244	346	1	0	1	0	1	24.65404438	NA	0
1134	347	0	1	0	1	1	NA	93.72008522	0
2027	304	1	0	1	0	1	11.61024365	NA	0
81422	310	0	1	0	1	1	NA	10.29248012	0
70343	299	1	0	1	0	1	9.049197991	NA	0
4232	359	0	1	0	1	1	NA	352.9890928	0
107496	346	2	0	2	0	2	199.9234652	NA	1
10213	319	1	0	1	0	1	13.61037611	NA	0
2686	289	1	0	1	0	1	51.40084972	NA	0
69456	286	1	0	1	0	1	2.226555622	NA	0
107359	284	1	0	1	0	1	8.518606728	NA	0
70793	309	1	0	1	0	1	15.58940301	NA	0
2003	322	1	1	1	1	2	4.873833241	6.892827527	1
107453	317	0	1	0	1	1	NA	48.2482671	0
93737	353	0	1	0	1	1	NA	15.64825384	0
48902	351	1	0	1	0	1	63.38348963	NA	1
92516	284	1	0	1	0	1	13.01175585	NA	0
65354	284	0	1	0	1	1	NA	13.08396193	0
56704	317	1	0	1	0	1	14.64278982	NA	0
8385	288	0	1	0	1	1	NA	120.5828334	0
42698	340	1	0	1	0	1	10.03120405	NA	0
59501	310	1	0	1	0	1	11.92733818	NA	1
96951	315	0	2	0	2	2	NA	82.31813847	1
32473	361	1	0	1	0	1	13.27040851	NA	0
70172	279	1	0	1	0	1	7.884801825	NA	0
104016	307	1	0	1	0	1	22.17781438	NA	1
69457	304	2	0	2	0	2	12.10735289	NA	0
94243	279	0	1	0	1	1	NA	58.87195654	0
69925	315	6	0	6	0	6	19.47820169	NA	0
106431	347	1	0	1	0	1	3806.848901	NA	0
71711	322	2	0	2	0	2	15.58175019	NA	1
97982	364	2	0	2	0	2	14.85367299	NA	0
70425	339	1	0	1	0	1	9.953331615	NA	0
46729	347	1	0	1	0	1	14.29152549	NA	0
75253	290	1	0	1	0	1	33.91455349	NA	0
89484	358	0	1	0	1	1	NA	11.41281254	0
87462	345	1	0	1	0	1	16.95914854	NA	0
68899	325	0	2	0	2	2	NA	10.86917241	0
89282	358	0	2	0	2	2	NA	42.31338913	0
4892	285	1	0	1	0	1	18.43429245	NA	1
67501	360	2	0	2	0	2	34.70985089	NA	0
68096	277	0	1	0	1	1	NA	37.15589082	0
71426	295	1	0	1	0	1	12.13899783	NA	0
65498	329	1	0	1	0	1	5.287792779	NA	0
2165	285	0	1	0	1	1	NA	2.90702987	0
41024	347	0	1	0	1	1	NA	53.28120593	0
47447	329	0	1	0	1	1	NA	6.629284013	0
69305	302	1	0	1	0	1	21.66396868	NA	0
95056	352	0	1	0	1	1	NA	253.0948624	1
41338	289	1	0	1	0	1	11.80857967	NA	0
96384	347	0	1	0	1	1	NA	14.63309903	1
65818	304	1	0	1	0	1	12.26310245	NA	0
98469	324	0	1	0	1	1	NA	5.398437768	0
106337	349	1	0	1	0	1	26.85529388	NA	0
99409	318	0	1	0	1	1	NA	7.732790903	0
69030	325	1	0	1	0	1	22.61855838	NA	1
7079	347	0	2	0	2	2	NA	5.96956852	1
86779	282	1	0	1	0	1	45.99744052	NA	1
96048	340	0	1	0	1	1	NA	5.894883803	0
2560	316	1	0	1	0	1	28.29274497	NA	0
94492	320	1	0	1	0	1	11.0862768	NA	0
105318	309	0	1	0	1	1	NA	74.1193786	0
2479	305	0	1	0	1	1	NA	12.36116009	0
98096	347	0	1	0	1	1	NA	48.04244221	0
1332	315	0	1	0	1	1	NA	83.47847587	0
25251	361	0	1	0	1	1	NA	2.370138952	1
85203	297	1	0	1	0	1	29.16212655	NA	1
40888	315	3	0	3	0	3	19.35371043	NA	1
70402	329	1	0	1	0	1	6.56255477	NA	0
66706	304	1	0	1	0	1	13.52370565	NA	0
107334	353	0	1	0	1	1	NA	134.4370788	0
4870	321	0	1	0	1	1	NA	163.6753482	1
106690	319	1	0	1	0	1	6.529147612	NA	0
78208	347	1	0	1	0	1	25.09380142	NA	0
54622	283	0	1	0	1	1	NA	46.08720813	1
64719	353	1	0	1	0	1	10.32070982	NA	0
65821	324	1	0	1	0	1	13.38617761	NA	0
65816	344	0	1	0	1	1	NA	9.043901608	0
38576	360	1	0	1	0	1	10.69520283	NA	0
65816	297	1	0	1	0	1	7.333044977	NA	0
38780	337	1	0	1	0	1	9.414686984	NA	0
20151	319	0	1	0	1	1	NA	45.13684384	0
101737	316	0	1	0	1	1	NA	73.97271999	0
43732	349	1	0	1	0	1	0.398200423	NA	0
34053	307	0	1	0	1	1	NA	19.52466256	1
63359	348	0	1	0	1	1	NA	12.18864253	1
66523	321	1	0	1	0	1	36.62436144	NA	1
91412	298	1	0	1	0	1	17.67380354	NA	0
6891	325	1	0	1	0	1	17.24825084	NA	0
99277	312	0	2	0	2	2	NA	11.95634571	0
68501	309	1	0	1	0	1	281.9037579	NA	1
8699	333	1	0	1	0	1	24.77091875	NA	0
1565	311	0	2	0	2	2	NA	19.97144125	0
106252	293	0	1	0	1	1	NA	33.88366219	0
70366	344	1	0	1	0	1	28.22658282	NA	0
68897	305	1	0	1	0	1	12.89140843	NA	0
98594	290	0	1	0	1	1	NA	9.892480308	1
78026	286	1	0	1	0	1	2.92068013	NA	1
83661	355	0	1	0	1	1	NA	13.44390689	0
61732	318	3	0	3	0	3	14.78786864	NA	1
75853	351	0	1	0	1	1	NA	7.413894824	1
47372	362	1	0	1	0	1	25.74945186	NA	1
40858	286	1	0	1	0	1	2.261942815	NA	0
54487	301	1	0	1	0	1	16.37173263	NA	1
93922	312	1	0	1	0	1	41.30287337	NA	0
56552	322	1	0	1	0	1	17.09146839	NA	0
377	310	1	0	1	0	1	311.1486943	NA	0
63875	283	1	0	1	0	1	29.59701114	NA	0
19973	346	1	0	1	0	1	655.7480129	NA	0
96914	284	1	0	1	0	1	46.47922377	NA	0
96558	280	0	1	0	1	1	NA	47.6346955	1
53953	338	1	0	1	0	1	19.53006136	NA	1
88435	312	1	0	1	0	1	3.380923878	NA	0
67909	291	0	1	0	1	1	NA	9.903608428	0
65497	337	1	0	1	0	1	21.23809432	NA	0
105690	304	0	1	0	1	1	NA	45.1438816	0
4297	310	1	0	1	0	1	7.183215354	NA	1
28919	297	0	1	0	1	1	NA	9.956068067	0
59138	343	0	1	0	1	1	NA	23.15492118	1
94552	346	1	0	1	0	1	41.92909304	NA	0
96964	312	0	1	0	1	1	NA	152.8334435	0
68874	360	0	5	0	5	5	NA	7.024199005	1
91778	316	0	2	0	2	2	NA	11.79227646	0
69347	359	0	1	0	1	1	NA	73.12040214	0
14229	353	0	1	0	1	1	NA	26.38992855	0
65821	325	5	0	5	0	5	8.887579288	NA	1
6645	304	1	0	1	0	1	37.27099548	NA	0
6548	297	0	1	0	1	1	NA	29.45159719	0
13458	353	0	1	0	1	1	NA	15.67314756	0
49727	315	0	3	0	3	3	NA	8.226343999	1
97236	347	1	0	1	0	1	46.67932513	NA	0
66806	336	1	0	1	0	1	8.788944292	NA	0
70474	363	1	0	1	0	1	1.803590439	NA	0
40648	315	0	1	0	1	1	NA	19.46115714	0
43513	354	1	0	1	0	1	1.186704757	NA	0
67533	316	1	0	1	0	1	3.641032301	NA	0
28183	297	0	1	0	1	1	NA	17.40755674	0
107742	329	1	0	1	0	1	458.6752698	NA	0
66392	362	1	0	1	0	1	12.9821668	NA	0
30756	355	0	1	0	1	1	NA	95.89322524	0
97313	325	1	0	1	0	1	393.1188056	NA	0
67439	304	1	0	1	0	1	18.24898922	NA	0
40568	349	1	0	1	0	1	47.0442118	NA	0
40296	289	1	0	1	0	1	2.814206833	NA	1
63229	296	1	0	1	0	1	68.76917998	NA	0
85726	326	0	1	0	1	1	NA	31.12718582	0
34528	331	1	0	1	0	1	45.26464942	NA	0
69827	318	0	1	0	1	1	NA	6.316879198	0
11035	291	0	1	0	1	1	NA	64.7561334	0
42588	313	0	1	0	1	1	NA	21.85743489	1
107903	322	1	0	1	0	1	44.77721222	NA	1
43132	360	1	0	1	0	1	11.18044099	NA	0
106446	342	0	1	0	1	1	NA	49.02711371	0
86845	361	0	1	0	1	1	NA	2.787901828	0
43578	288	1	0	1	0	1	17.97097169	NA	0
37491	309	0	1	0	1	1	NA	3.734098789	0
69394	363	1	0	1	0	1	118.5466732	NA	0
87582	301	1	0	1	0	1	39.95512358	NA	0
86042	325	0	1	0	1	1	NA	14.68697747	0
67439	325	2	0	2	0	2	14.5539881	NA	0
61210	321	1	0	1	0	1	32.1153137	NA	1
29178	346	3	0	3	0	3	19.08935624	NA	0
75775	305	1	0	1	0	1	23.44847795	NA	0
94616	276	0	1	0	1	1	NA	21.86313332	0
63216	345	1	0	1	0	1	1.394850672	NA	0
106858	329	2	0	2	0	2	143.3898704	NA	0
397	302	0	1	0	1	1	NA	153.3402285	0
315	347	1	0	1	0	1	39.26644637	NA	0
63134	297	4	0	4	0	4	8.743357978	NA	1
67713	331	1	0	1	0	1	19.33664825	NA	1
10164	310	1	0	1	0	1	21.62005103	NA	0
94170	321	1	0	1	0	1	4.522415681	NA	0
70942	361	0	2	0	2	2	NA	10.55985868	0
97199	327	1	0	1	0	1	15.82168732	NA	1
18293	328	0	1	0	1	1	NA	26.20402478	0
88286	280	0	5	0	5	5	NA	12.78619923	2
65896	357	1	0	1	0	1	9.038213111	NA	0
3863	360	1	0	1	0	1	32.52351288	NA	0
43267	303	1	0	1	0	1	20.95669201	NA	1
11193	348	1	0	1	0	1	14.14613416	NA	0
89906	317	0	1	0	1	1	NA	24.44343097	0
43563	363	1	0	1	0	1	3.069150993	NA	0
84455	311	2	0	2	0	2	15.13514818	NA	2
40695	319	0	1	0	1	1	NA	14.73242397	0
69202	331	1	0	1	0	1	17.33002163	NA	0
83036	287	1	0	1	0	1	21.7044236	NA	0
8177	286	1	0	1	0	1	15.17227123	NA	1
70306	346	0	1	0	1	1	NA	8.249900224	1
71632	294	1	0	1	0	1	14.2484396	NA	0
71105	316	1	0	1	0	1	6.178267026	NA	0
1378	361	1	0	1	0	1	49.36900893	NA	0
33171	349	0	1	0	1	1	NA	25.9021592	1
4001	276	0	1	0	1	1	NA	23.50759774	0
45564	316	1	0	1	0	1	45.524614	NA	0
64895	315	1	0	1	0	1	34.6842801	NA	0
4339	335	1	0	1	0	1	66.50164653	NA	0
39746	342	1	0	1	0	1	98.96594069	NA	0
68893	342	0	1	0	1	1	NA	13.64164422	0
88691	336	0	3	0	3	3	NA	8.482959543	0
98702	360	0	3	0	3	3	NA	12.8242614	0
41365	351	1	0	1	0	1	12.87770697	NA	1
96990	347	0	1	0	1	1	NA	5.027698918	0
54956	353	0	1	0	1	1	NA	14.49266609	1
45272	328	1	0	1	0	1	6.011501807	NA	0
8108	281	1	0	1	0	1	28.53258945	NA	1
37305	361	1	0	1	0	1	1.831529266	NA	1
89312	347	1	0	1	0	1	18.34826066	NA	0
64105	284	0	1	0	1	1	NA	39.18724149	0
76128	354	0	1	0	1	1	NA	24.48735977	0
45000	302	1	0	1	0	1	3.734109569	NA	0
92324	335	1	0	1	0	1	10.54038569	NA	0
107324	320	0	1	0	1	1	NA	37.3312866	0
41593	283	0	1	0	1	1	NA	11.87768053	0
43932	279	1	0	1	0	1	17.61898721	NA	0
106504	355	1	0	1	0	1	22.02177566	NA	0
64145	318	1	0	1	0	1	18.12036256	NA	0
69740	354	1	0	1	0	1	26.09516534	NA	0
66192	310	1	0	1	0	1	14.83989803	NA	0
107666	305	1	0	1	0	1	2108.964872	NA	0
93669	329	0	1	0	1	1	NA	21.87354087	0
2968	286	1	0	1	0	1	5.558520165	NA	0
5745	349	1	0	1	0	1	1.460826378	NA	0
97293	343	1	0	1	0	1	17.70634522	NA	1
2791	350	0	1	0	1	1	NA	21.56857258	1
1547	354	0	1	0	1	1	NA	47.37716161	0
89167	346	0	1	0	1	1	NA	3.498774259	0
68795	284	0	1	0	1	1	NA	19.04222744	0
71109	295	1	0	1	0	1	7.034854363	NA	0
102392	284	1	0	1	0	1	14.53368821	NA	1
9075	308	0	1	0	1	1	NA	4.429778093	0
1640	347	1	0	1	0	1	338.4608437	NA	0
64950	328	1	0	1	0	1	21.67317262	NA	0
96707	308	0	1	0	1	1	NA	18.92265568	0
5660	318	1	0	1	0	1	27.29627252	NA	0
93745	328	1	0	1	0	1	216.9597356	NA	0
98746	353	0	1	0	1	1	NA	5.072375393	0
63437	318	1	0	1	0	1	13.48257163	NA	0
106945	346	0	1	0	1	1	NA	8.894950458	0
41576	356	1	0	1	0	1	34.33115053	NA	1
3269	318	0	1	0	1	1	NA	8.898137555	0
106887	298	0	2	0	2	2	NA	92.35929378	1
54767	323	0	1	0	1	1	NA	13.8449414	1
91708	283	0	3	0	3	3	NA	22.05971546	0
43838	299	1	0	1	0	1	24.26400229	NA	0
65771	320	1	0	1	0	1	13.02317147	NA	1
69099	295	1	0	1	0	1	40.8435777	NA	0
59117	294	1	0	1	0	1	42.44145847	NA	1
19318	343	0	1	0	1	1	NA	21.62039224	0
94571	361	1	0	1	0	1	19.58789865	NA	0
90826	358	1	0	1	0	1	12.33360393	NA	0
91919	326	0	1	0	1	1	NA	4.352868279	0
97094	348	0	1	0	1	1	NA	2.163316175	1
89527	358	0	2	0	2	2	NA	3.811515111	0
54019	346	1	0	1	0	1	4.58247953	NA	1
52166	317	1	0	1	0	1	27.36715767	NA	1
95719	318	1	0	1	0	1	5.819283939	NA	0
80293	280	0	1	0	1	1	NA	24.08480924	0
70221	283	1	0	1	0	1	2.78353853	NA	0
45772	358	0	1	0	1	1	NA	20.12318373	0
97610	318	0	1	0	1	1	NA	26.27723829	0
98261	314	1	0	1	0	1	4.243248873	NA	0
31456	351	1	0	1	0	1	17.0163486	NA	0
65484	295	1	0	1	0	1	26.39816308	NA	0
64684	319	0	2	0	2	2	NA	15.60027396	0
2482	337	0	1	0	1	1	NA	36.65439895	0
69704	282	1	0	1	0	1	24.44082694	NA	0
86697	295	1	0	1	0	1	21.258455819999998	NA	1
106315	353	2	0	2	0	2	62.90192412	NA	0
35226	302	1	0	1	0	1	14.62999313	NA	1
45446	308	0	1	0	1	1	NA	12.31963208	0
66218	354	1	0	1	0	1	19.12902239	NA	0
71203	347	0	1	0	1	1	NA	14.87691266	0
45254	298	1	1	1	1	2	2.229093132	2.229093132	0
58764	365	1	0	1	0	1	41.48477953	NA	1
67385	318	2	0	2	0	2	178.8819801	NA	0
69457	337	1	0	1	0	1	14.10614185	NA	0
28186	319	1	0	1	0	1	8.720116293	NA	0
96395	347	1	0	1	0	1	27.39328963	NA	0
19969	283	0	1	0	1	1	NA	61.85986272	0
[truncated: 216,656 more rows]
