# Supplementary material for: Estimating the Health Effects of Adding Bicycle and Pedestrian Paths at the Census Tract Level: Multiple Model Comparison
Source: JMIR Public Health Surveill. 2022 Aug 24;8(8):e37379. doi: 10.2196/37379 (PMC9453587; doi:10.2196/37379)
Supplement: Multimedia Appendix 4 [file publichealth_v8i8e37379_app4.zip › appendix_4/norfolk/2012/2012_strava_trips.csv]

edge	day	athlete_count	rev_athlete_count	activity_count	rev_activity_count	total_activity_count	activity_time	rev_activity_time	commute_count
89749	325	1	0	1	0	1	69.29564725	NA	0
85772	294	0	1	0	1	1	NA	4.336635895	0
102459	339	0	1	0	1	1	NA	3.06863233	1
86586	354	0	1	0	1	1	NA	12.94289005	0
1031	277	1	0	1	0	1	140.2119948	NA	0
4271	278	1	0	1	0	1	6.104880171	NA	0
64637	296	0	1	0	1	1	NA	29.38321564	0
95733	310	1	0	1	0	1	22.63850768	NA	1
45771	296	0	1	0	1	1	NA	49.93038737	0
5080	340	0	1	0	1	1	NA	1.971751878	0
10904	353	1	0	1	0	1	19.91900562	NA	0
107665	304	1	0	1	0	1	1802.603089	NA	0
92760	317	1	0	1	0	1	20.95786684	NA	1
86114	343	0	1	0	1	1	NA	29.69145832	0
103967	361	0	1	0	1	1	NA	10.3332155	0
67972	353	1	0	1	0	1	68.18270557	NA	0
3120	312	1	0	1	0	1	8.17425237	NA	0
85291	288	1	0	1	0	1	12.88897384	NA	1
69093	325	0	1	0	1	1	NA	14.69688181	0
34800	348	0	2	0	2	2	NA	14.18506985	0
41465	350	1	0	1	0	1	18.98519098	NA	0
72460	316	1	0	1	0	1	9.15015206	NA	0
48117	363	2	0	2	0	2	7.717838617	NA	0
1684	340	0	1	0	1	1	NA	18.44179089	0
35308	317	1	0	1	0	1	103.3145914	NA	0
94045	353	0	2	0	2	2	NA	118.5354784	0
36824	360	2	0	2	0	2	32.79412639	NA	1
86487	290	0	1	0	1	1	NA	17.41009402	0
1200	304	1	0	1	0	1	12.7084915	NA	0
83283	339	0	1	0	1	1	NA	2.619522538	0
98261	302	0	1	0	1	1	NA	2.824480299	0
43549	318	1	0	1	0	1	46.12622726	NA	1
10825	283	4	0	4	0	4	9.890907468	NA	1
69629	347	0	1	0	1	1	NA	6.193874565	0
55927	298	1	0	1	0	1	29.72603195	NA	0
60134	323	1	0	1	0	1	30.50698708	NA	0
107907	288	0	2	0	2	2	NA	131.5265952	0
69089	349	0	1	0	1	1	NA	17.55230963	0
1890	304	1	0	1	0	1	45.11076647	NA	0
107897	328	0	1	0	1	1	NA	729.9805589	0
107537	358	1	0	1	0	1	84.74423669	NA	0
45568	323	1	0	1	0	1	8.550273983	NA	0
107304	361	0	1	0	1	1	NA	160.851656	0
7207	328	0	1	0	1	1	NA	5.076376835	0
99101	288	1	0	1	0	1	1.766131633	NA	0
72974	353	0	1	0	1	1	NA	20.03993998	0
33422	321	1	0	1	0	1	34.55091038	NA	1
78865	298	1	0	1	0	1	2.230636908	NA	0
106374	312	0	1	0	1	1	NA	258.3810174	0
86682	340	0	1	0	1	1	NA	52.73736745	0
8699	305	1	0	1	0	1	26.57365321	NA	0
70140	318	1	0	1	0	1	6.229888538	NA	0
92597	362	0	1	0	1	1	NA	149.9915263	0
67492	287	1	0	1	0	1	20.05068875	NA	1
60233	321	1	0	1	0	1	14.77829482	NA	1
2482	344	0	2	0	2	2	NA	39.99064579	0
33027	344	1	0	1	0	1	28.4669181	NA	0
97675	316	0	4	0	4	4	NA	7.203576492	0
70502	283	0	1	0	1	1	NA	5.770715418	0
95376	329	0	1	0	1	1	NA	34.05839165	0
38256	334	1	0	1	0	1	61.23966071	NA	0
59503	341	0	1	0	1	1	NA	12.02607215	0
42284	302	1	0	1	0	1	9.195143292	NA	0
28699	285	1	0	1	0	1	11.96437263	NA	0
107904	286	1	0	1	0	1	117.3701297	NA	1
12521	295	0	1	0	1	1	NA	32.54547214	0
8407	302	0	1	0	1	1	NA	90.8079074	0
98321	361	1	0	1	0	1	34.23441366	NA	0
4647	355	0	1	0	1	1	NA	769.2697825	1
70547	347	0	1	0	1	1	NA	6.597530779	0
21635	365	1	0	1	0	1	10.64327477	NA	1
17290	358	0	2	0	2	2	NA	7.109139559	0
40682	329	0	1	0	1	1	NA	15.99900388	1
90153	332	0	1	0	1	1	NA	103.6975873	0
63040	347	1	0	1	0	1	11.40224166	NA	0
83819	356	0	1	0	1	1	NA	36.13206727	0
29071	331	1	0	1	0	1	96.78630649	NA	0
88724	297	1	0	1	0	1	117.3138851	NA	0
98596	299	1	0	1	0	1	25.12718196	NA	1
95315	311	0	1	0	1	1	NA	21.10055965	1
67908	296	0	1	0	1	1	NA	17.98184486	0
10466	280	1	0	1	0	1	15.3749252	NA	0
7068	325	1	0	1	0	1	50.16095094	NA	0
34223	332	0	1	0	1	1	NA	19.90674579	0
41843	308	1	0	1	0	1	46.38917182	NA	0
79816	311	0	1	0	1	1	NA	44.50560298	0
36703	311	1	0	1	0	1	16.00642103	NA	1
93921	307	0	2	0	2	2	NA	80.76782161	0
68503	340	1	0	1	0	1	11.5022419	NA	0
70993	291	1	0	1	0	1	21.00015854	NA	0
19799	342	0	1	0	1	1	NA	41.89673686	0
4769	331	1	0	1	0	1	1.126666226	NA	0
69761	277	1	0	1	0	1	4.796249063	NA	0
19893	321	0	1	0	1	1	NA	21.06314678	0
95310	315	1	0	1	0	1	14.74333226	NA	1
101919	360	1	0	1	0	1	12.80867927	NA	0
81833	291	1	0	1	0	1	40.79128871	NA	0
5032	359	1	0	1	0	1	33.02151973	NA	0
43637	289	0	1	0	1	1	NA	1.508167894	1
62862	309	1	0	1	0	1	9.883106643	NA	0
107905	344	0	1	0	1	1	NA	73.40939834	0
67396	307	1	0	1	0	1	13.73934073	NA	0
86091	282	0	1	0	1	1	NA	50.25688771	0
67172	285	1	0	1	0	1	15.4780243	NA	0
9049	313	1	0	1	0	1	21.48494231	NA	0
68894	280	0	1	0	1	1	NA	11.80278179	0
98066	304	1	0	1	0	1	12.45680586	NA	0
50740	317	0	1	0	1	1	NA	34.70344	0
95151	353	1	0	1	0	1	14.51495274	NA	0
2046	301	1	0	1	0	1	96.64033924	NA	0
78646	349	0	1	0	1	1	NA	9.787649109	0
41267	362	1	0	1	0	1	13.83866879	NA	1
91802	327	1	0	1	0	1	30.34649557	NA	0
67694	364	1	0	1	0	1	14.83321836	NA	1
1460	318	0	2	0	2	2	NA	165.6340699	0
36566	325	2	0	2	0	2	12.63448992	NA	0
25532	361	0	1	0	1	1	NA	74.10468337	1
72143	347	0	1	0	1	1	NA	16.87184457	0
67385	276	2	0	2	0	2	16.44993419	NA	0
24341	291	1	0	1	0	1	79.26443995	NA	0
1646	319	1	0	1	0	1	17.93159581	NA	0
44767	280	0	1	0	1	1	NA	4.934913946	1
97286	352	0	1	0	1	1	NA	5.36965371	0
41262	310	0	1	0	1	1	NA	18.09084056	0
43239	318	1	0	1	0	1	22.67596575	NA	0
97002	315	1	0	1	0	1	22.16924597	NA	1
93622	364	0	1	0	1	1	NA	9.696532096	0
40849	322	1	0	1	0	1	7.250938755	NA	1
102369	298	0	1	0	1	1	NA	178.1476614	1
41784	309	1	0	1	0	1	14.89865088	NA	1
46531	286	1	0	1	0	1	10.37887016	NA	0
97540	347	1	0	1	0	1	7.957509326	NA	0
94302	304	1	0	1	0	1	99.33692044	NA	1
21621	343	0	1	0	1	1	NA	28.00871228	0
9684	287	1	0	1	0	1	170.3643272	NA	0
106820	353	4	0	4	0	4	12.2823483	NA	0
48501	347	1	0	1	0	1	4.724690064	NA	0
43146	317	1	0	1	0	1	9.4621201	NA	0
82512	302	0	1	0	1	1	NA	26.03706758	0
64101	298	0	1	0	1	1	NA	4.853604775	0
77140	303	0	1	0	1	1	NA	57.38066782	0
82133	293	0	1	0	1	1	NA	23.08250879	0
45145	285	1	0	1	0	1	8.80165938	NA	0
69927	329	1	0	1	0	1	10.64166082	NA	0
61489	342	1	0	1	0	1	42.42109678	NA	1
6926	350	0	1	0	1	1	NA	4.822115036	0
96265	297	1	0	1	0	1	15.02020126	NA	0
10713	281	1	0	1	0	1	10.848913	NA	0
24661	290	0	1	0	1	1	NA	54.03405854	0
67378	354	1	0	1	0	1	7.560799823	NA	0
38252	328	0	1	0	1	1	NA	198.1645209	0
35377	325	4	0	4	0	4	15.34672986	NA	0
69665	343	1	0	1	0	1	9.048109868	NA	0
73097	333	1	0	1	0	1	12.93742418	NA	0
68725	325	1	0	1	0	1	27.84229641	NA	0
69517	358	4	0	4	0	4	41.1243641	NA	0
42868	346	1	0	1	0	1	11.78945065	NA	0
4339	335	1	0	1	0	1	66.50164653	NA	0
41697	355	0	1	0	1	1	NA	22.90041561	1
107706	317	0	1	0	1	1	NA	24.93593697	0
40872	349	0	1	0	1	1	NA	6.122941999	1
75721	304	1	1	1	1	2	1.397105749	1.397105749	0
63469	286	1	0	1	0	1	6.727056833	NA	0
53877	279	0	1	0	1	1	NA	11.81678926	0
28922	297	0	1	0	1	1	NA	35.2547147	0
41865	360	1	0	1	0	1	8.245024647	NA	0
68494	318	2	0	2	0	2	28.33623675	NA	1
64933	289	1	0	1	0	1	46.10921445	NA	1
64776	320	0	1	0	1	1	NA	13.69333353	0
86883	276	0	1	0	1	1	NA	32.20454633	1
40859	313	0	1	0	1	1	NA	41.83260535	1
107340	285	0	1	0	1	1	NA	69.20472523	0
33013	347	1	0	1	0	1	19.26778323	NA	1
57074	350	1	0	1	0	1	33.18277494	NA	0
107344	343	1	0	1	0	1	65.43923922	NA	0
88085	289	0	1	0	1	1	NA	31.17379471	0
5594	359	2	0	2	0	2	31.71779927	NA	0
97872	340	0	1	0	1	1	NA	13.06291321	0
3195	347	1	0	1	0	1	58.23770238	NA	1
71264	294	1	0	1	0	1	67.99073035	NA	0
94751	295	1	0	1	0	1	23.59430592	NA	0
40068	329	0	1	0	1	1	NA	9.155184697	0
107288	340	0	1	0	1	1	NA	73.86227688	0
96594	340	0	1	0	1	1	NA	15.18773428	1
62967	319	0	1	0	1	1	NA	11.36073935	0
63128	336	1	0	1	0	1	13.93899866	NA	0
68221	322	1	0	1	0	1	36.45709882	NA	1
86042	296	1	0	1	0	1	21.89356346	NA	0
64821	299	0	1	0	1	1	NA	3.483363301	0
96045	290	0	1	0	1	1	NA	48.05533579	0
43340	336	1	0	1	0	1	7.140367918	NA	0
82134	309	1	0	1	0	1	10.91317801	NA	0
69063	348	0	1	0	1	1	NA	5.676520496	0
29987	283	1	1	1	1	2	11.81334808	11.37123055	0
61869	346	1	0	1	0	1	15.29276836	NA	0
90463	329	0	1	0	1	1	NA	13.29044409	0
75802	331	1	0	1	0	1	3.99482149	NA	0
2383	312	1	0	1	0	1	45.78613587	NA	1
54519	331	1	0	1	0	1	21.66933458	NA	0
79503	365	0	1	0	1	1	NA	16.89474218	0
68062	283	1	0	1	0	1	11.07751925	NA	0
98317	293	0	1	0	1	1	NA	7.252579858	0
60952	344	0	1	0	1	1	NA	14.94371331	0
86415	361	1	0	1	0	1	11.5009428	NA	0
1546	350	1	0	1	0	1	42.58037866	NA	0
64204	279	1	0	1	0	1	14.53830112	NA	1
15250	347	1	0	1	0	1	16.13434774	NA	0
39810	293	1	0	1	0	1	44.82539744	NA	0
65369	335	1	0	1	0	1	12.65905943	NA	0
71661	346	0	1	0	1	1	NA	37.0642166	0
75996	350	0	1	0	1	1	NA	2.231163782	1
33300	346	0	1	0	1	1	NA	10.50119269	0
107562	283	0	2	0	2	2	NA	34.16496033	0
93542	315	1	0	1	0	1	12.79654637	NA	1
12310	328	0	1	0	1	1	NA	191.8198632	0
96967	320	0	1	0	1	1	NA	10.59560128	1
57287	364	0	1	0	1	1	NA	43.63810861	0
59934	294	1	0	1	0	1	13.01197591	NA	1
77455	304	1	0	1	0	1	22.95400844	NA	0
14298	283	1	0	1	0	1	23.90535579	NA	0
42615	304	1	0	1	0	1	32.01451092	NA	0
107745	298	1	0	1	0	1	147.5825829	NA	0
1630	305	1	0	1	0	1	74.33811135	NA	0
45249	319	1	0	1	0	1	15.04180713	NA	0
56500	287	1	0	1	0	1	1.156436076	NA	1
78288	281	0	1	0	1	1	NA	9.926968826	1
4515	294	0	1	0	1	1	NA	1.558875703	1
29759	304	1	0	1	0	1	19.00490694	NA	0
67917	303	1	0	1	0	1	15.12187335	NA	1
69930	360	1	0	1	0	1	10.75834392	NA	0
103543	361	1	0	1	0	1	15.59883538	NA	0
9055	276	0	2	0	2	2	NA	34.56130933	0
64030	284	1	0	1	0	1	25.53605885	NA	0
106083	319	1	0	1	0	1	44.91469293	NA	0
54638	297	1	0	1	0	1	2.261110064	NA	0
34112	349	1	0	1	0	1	12.73424974	NA	1
69203	310	1	0	1	0	1	12.25807688	NA	0
48663	326	1	0	1	0	1	17.97382129	NA	0
43948	280	1	0	1	0	1	7.110406126	NA	0
84042	359	1	0	1	0	1	4.886862861	NA	1
38174	301	1	0	1	0	1	2.923265064	NA	0
88619	361	0	1	0	1	1	NA	14.93641951	0
94352	305	1	0	1	0	1	44.15473899	NA	0
69822	318	1	0	1	0	1	34.30085734	NA	0
62948	322	1	0	1	0	1	19.5260367	NA	0
71848	360	1	0	1	0	1	19.14610192	NA	1
64238	283	1	0	1	0	1	9.656664599	NA	0
67700	364	1	0	1	0	1	22.26602969	NA	1
35618	279	2	0	2	0	2	18.16029862	NA	0
79336	289	1	0	1	0	1	25.9371112	NA	0
39598	303	1	0	1	0	1	13.99787882	NA	0
63225	320	1	0	1	0	1	30.59395948	NA	0
19973	331	1	0	1	0	1	473.0365247	NA	0
46597	325	1	0	1	0	1	16.2190599	NA	1
77852	284	0	1	0	1	1	NA	11.23787921	0
87873	345	0	1	0	1	1	NA	8.48178256	0
64026	297	1	0	1	0	1	14.49270698	NA	0
63387	354	0	1	0	1	1	NA	15.68909077	0
59411	296	0	1	0	1	1	NA	6.052980793	0
105710	304	0	1	0	1	1	NA	32.12908904	0
28395	297	3	0	3	0	3	52.97452207	NA	1
88496	311	0	1	0	1	1	NA	7.489440596	0
99445	349	1	0	1	0	1	5.644611982	NA	1
76109	337	1	0	1	0	1	20.33440185	NA	0
92615	362	1	0	1	0	1	22.57096352	NA	0
69811	349	1	0	1	0	1	12.21886514	NA	0
66191	297	2	0	2	0	2	52.30016523	NA	0
15584	305	0	1	0	1	1	NA	1045.146154	0
41184	291	1	0	1	0	1	4.677494074	NA	0
79336	291	0	1	0	1	1	NA	27.73348422	0
41085	287	1	0	1	0	1	8.823316987	NA	1
68514	281	1	0	1	0	1	27.23557106	NA	0
66109	347	1	0	1	0	1	11.49095257	NA	0
98651	347	1	0	1	0	1	3.559740293	NA	1
57156	343	1	0	1	0	1	28.39109016	NA	0
69560	360	3	0	3	0	3	26.0768691	NA	0
41117	283	0	1	0	1	1	NA	48.39656418	1
2317	283	0	1	0	1	1	NA	601.6310624	0
93676	312	0	1	0	1	1	NA	33.44425695	1
69646	279	1	0	1	0	1	12.44535981	NA	1
67172	279	0	1	0	1	1	NA	23.85769518	1
62227	289	1	0	1	0	1	22.1487572	NA	1
39849	306	0	1	0	1	1	NA	13.36966386	1
106446	346	0	1	0	1	1	NA	43.30369388	0
41200	347	1	0	1	0	1	17.51466106	NA	0
96235	281	1	0	1	0	1	18.72176901	NA	0
97712	288	1	0	1	0	1	10.34848031	NA	0
39969	322	1	0	1	0	1	15.26516405	NA	0
90774	363	0	1	0	1	1	NA	39.26994223	0
18401	319	1	0	1	0	1	37.80082932	NA	0
68377	325	0	4	0	4	4	NA	12.46400472	1
97569	329	0	1	0	1	1	NA	14.58251373	1
3390	304	0	1	0	1	1	NA	40.41209247	0
41342	284	1	0	1	0	1	6.31105823	NA	0
85154	320	0	1	0	1	1	NA	14.87903104	1
56414	304	2	0	2	0	2	10.29657177	NA	1
80566	307	1	0	1	0	1	16.78018586	NA	0
11462	347	1	0	1	0	1	18.57047918	NA	0
56635	323	1	0	1	0	1	17.68603277	NA	0
93150	297	0	1	0	1	1	NA	233.0651402	0
103731	284	0	1	0	1	1	NA	18.48935648	0
69635	311	1	0	1	0	1	10.31256386	NA	0
102530	308	0	1	0	1	1	NA	19.84810866	0
49778	349	0	1	0	1	1	NA	12.45684693	0
65081	303	1	0	1	0	1	390.4157733	NA	1
43841	331	0	1	0	1	1	NA	2.097504007	0
34053	357	1	0	1	0	1	24.23404256	NA	0
50272	294	0	1	0	1	1	NA	9.995993444	0
68853	297	0	1	0	1	1	NA	23.67176653	0
46099	315	1	0	1	0	1	16.61151591	NA	0
45723	363	1	0	1	0	1	16.44721275	NA	0
68895	353	1	0	1	0	1	12.01377532	NA	0
70696	350	0	1	0	1	1	NA	5.685968441	0
80403	293	1	0	1	0	1	27.01644086	NA	0
68228	360	1	0	1	0	1	9.241166698	NA	0
44657	289	0	1	0	1	1	NA	31.9629007	1
89225	304	1	0	1	0	1	28.65618239	NA	0
98050	349	1	0	1	0	1	11.08933987	NA	0
106354	315	1	0	1	0	1	2612.523586	NA	0
64544	318	0	1	0	1	1	NA	38.83489554	0
63831	363	1	0	1	0	1	15.31150174	NA	0
1991	304	1	0	1	0	1	7.341526815	NA	0
60229	286	1	0	1	0	1	53.49838558	NA	1
96796	285	0	1	0	1	1	NA	6.082248028	1
41267	342	1	0	1	0	1	8.577203922	NA	0
43447	347	1	0	1	0	1	23.15535563	NA	0
41355	311	0	1	0	1	1	NA	16.73835063	0
4817	295	1	0	1	0	1	32.14729177	NA	0
88154	284	0	1	0	1	1	NA	20.19340991	0
93676	326	1	0	1	0	1	55.59826976	NA	0
33520	362	1	0	1	0	1	5.687127761	NA	0
67748	322	0	1	0	1	1	NA	15.97446606	0
45174	293	0	1	0	1	1	NA	25.79277144	0
33085	349	0	1	0	1	1	NA	9.885016622	0
35150	308	0	2	0	2	2	NA	9.356561359	2
90826	329	0	1	0	1	1	NA	10.18465727	0
68896	284	0	2	0	2	2	NA	13.12650508	0
97857	285	0	1	0	1	1	NA	42.50689116	0
32847	294	0	1	0	1	1	NA	22.63507926	0
18824	350	0	1	0	1	1	NA	59.4102009	0
43124	339	1	0	1	0	1	8.114829767	NA	1
64176	329	0	1	0	1	1	NA	4.784118603	0
106743	339	1	0	1	0	1	23.1398713	NA	0
96268	343	0	1	0	1	1	NA	8.95623214	1
76159	304	0	1	0	1	1	NA	30.94454943	0
78416	321	1	0	1	0	1	23.98456997	NA	0
1489	315	0	1	0	1	1	NA	7.110530628	1
39176	360	1	0	1	0	1	10.99095035	NA	0
80590	316	1	0	1	0	1	24.94769009	NA	0
65819	277	0	1	0	1	1	NA	11.69746841	1
64968	301	0	1	0	1	1	NA	20.86329522	1
41173	346	0	1	0	1	1	NA	9.153874257	1
66595	297	1	0	1	0	1	17.25121805	NA	0
49048	301	1	0	1	0	1	0.705300042	NA	1
48202	352	1	0	1	0	1	45.2454103	NA	1
71191	303	1	0	1	0	1	44.1652525	NA	0
1731	330	3	0	3	0	3	18.07535991	NA	0
85862	362	0	1	0	1	1	NA	3.480405529	0
95056	284	0	2	0	2	2	NA	31.50571102	0
42310	360	1	0	1	0	1	17.59074371	NA	0
30920	279	0	3	0	3	3	NA	31.86820427	0
69923	297	1	0	1	0	1	7.543886284	NA	0
48872	293	1	0	1	0	1	16.12252209	NA	0
51328	302	1	0	1	0	1	7.69824977	NA	0
42190	343	1	0	1	0	1	66.88231588	NA	0
89486	347	1	0	1	0	1	10.89227239	NA	0
40934	322	1	0	1	0	1	17.49216785	NA	1
97220	349	0	1	0	1	1	NA	95.13000858	1
79078	310	0	1	0	1	1	NA	22.57469964	0
934	302	0	1	0	1	1	NA	1.033798409	0
41465	342	0	1	0	1	1	NA	26.26031543	0
44424	310	1	0	1	0	1	19.40734196	NA	0
91191	291	1	0	1	0	1	78.60217604	NA	0
69827	354	1	0	1	0	1	7.040224371	NA	0
69202	287	0	1	0	1	1	NA	11.27570421	0
94831	280	1	0	1	0	1	140.2551815	NA	0
3903	305	1	0	1	0	1	10.81761585	NA	0
66205	360	1	0	1	0	1	8.22278161	NA	0
2366	360	0	1	0	1	1	NA	29.01867331	1
97550	346	0	2	0	2	2	NA	14.36703403	1
107537	346	1	0	1	0	1	53.80679368	NA	0
88536	345	1	0	1	0	1	4.399697445	NA	0
39714	295	0	1	0	1	1	NA	8.965741068	0
41064	325	0	1	0	1	1	NA	32.71714668	0
44007	345	1	0	1	0	1	19.61567246	NA	0
19804	294	0	1	0	1	1	NA	136.2751878	0
30287	347	1	0	1	0	1	27.28335842	NA	0
71429	281	0	1	0	1	1	NA	18.66147114	0
58693	284	1	0	1	0	1	12.67711453	NA	0
3000	296	1	0	1	0	1	14.34307467	NA	1
21244	290	0	1	0	1	1	NA	78.32834298	0
42467	358	0	1	0	1	1	NA	23.84103056	0
70620	294	0	1	0	1	1	NA	23.42941773	0
43556	358	1	0	1	0	1	7.90518829	NA	0
20127	295	1	0	1	0	1	59.98790909	NA	0
86207	360	1	0	1	0	1	17.55671488	NA	0
2692	346	0	1	0	1	1	NA	2.370962029	0
62943	310	0	1	0	1	1	NA	30.45074104	0
4747	358	0	1	0	1	1	NA	361.7870944	0
7084	322	0	3	0	3	3	NA	39.8067701	0
66563	364	0	1	0	1	1	NA	35.74823363	1
1840	279	1	0	1	0	1	7.078167777	NA	1
107644	361	1	0	1	0	1	244.4483866	NA	0
41557	348	0	1	0	1	1	NA	25.30301998	0
46553	310	1	0	1	0	1	16.41307693	NA	0
63351	360	2	0	2	0	2	15.55845182	NA	0
69260	339	1	0	1	0	1	7.001044091	NA	0
17913	309	1	0	1	0	1	21.96969451	NA	0
87365	286	1	0	1	0	1	53.38679181	NA	1
84278	309	0	1	0	1	1	NA	43.62724109	1
34973	328	1	0	1	0	1	8.960099657	NA	1
62800	294	0	1	0	1	1	NA	2.307395023	0
10242	290	0	1	0	1	1	NA	11.44041348	0
68899	283	0	1	0	1	1	NA	12.67215997	0
38267	337	1	0	1	0	1	5.796553361	NA	0
65888	343	1	0	1	0	1	10.97387714	NA	0
83183	305	1	0	1	0	1	10.52992505	NA	0
33047	328	0	1	0	1	1	NA	92.49727542	0
86577	313	2	3	2	3	5	2.986629419	3.040188577	1
96594	328	1	0	1	0	1	12.48991538	NA	0
68899	284	0	1	0	1	1	NA	13.05614431	0
32353	346	1	0	1	0	1	14.25138243	NA	0
67390	340	1	0	1	0	1	14.5814912	NA	0
2366	327	2	0	2	0	2	21.63075333	NA	0
17998	283	0	1	0	1	1	NA	33.69091478	0
98253	307	1	0	1	0	1	6.743968409	NA	0
6088	286	0	1	0	1	1	NA	1.191331995	1
32342	286	0	1	0	1	1	NA	44.37287336	0
42344	315	1	0	1	0	1	6.26666895	NA	1
935	311	2	0	2	0	2	416.5587696	NA	0
93621	347	1	1	1	1	2	5.480780392	4.426929498	0
12084	329	1	0	1	0	1	17.40111073	NA	0
67178	283	0	1	0	1	1	NA	6.585876883	1
47225	359	1	0	1	0	1	5.516031917	NA	0
41184	329	1	0	1	0	1	6.766552722	NA	1
70108	284	5	0	5	0	5	16.03932736	NA	0
71425	291	0	1	0	1	1	NA	50.34261401	1
5590	325	0	1	0	1	1	NA	20.36696872	0
54278	353	1	0	1	0	1	12.77331453	NA	1
89324	325	1	0	1	0	1	66.97339857	NA	0
55191	324	1	0	1	0	1	79.63332064	NA	1
65497	296	1	0	1	0	1	24.059104520000002	NA	0
45119	287	0	1	0	1	1	NA	6.317863103	1
87448	355	1	1	1	1	2	16.27192481	15.02056505	0
103106	340	0	1	0	1	1	NA	23.07630445	0
40564	345	1	0	1	0	1	9.374835771	NA	0
7284	283	1	0	1	0	1	12.49735852	NA	0
92200	308	1	0	1	0	1	8.31550025	NA	0
3529	294	0	1	0	1	1	NA	1.530044199	0
7523	276	1	0	1	0	1	59.44923065	NA	0
95735	279	0	1	0	1	1	NA	51.72967305	0
40864	295	1	0	1	0	1	15.25037499	NA	0
63165	285	1	0	1	0	1	9.125652799	NA	1
69267	361	1	0	1	0	1	14.72240981	NA	0
70183	328	1	0	1	0	1	9.76003505	NA	0
93744	329	1	0	1	0	1	430.8517103	NA	0
106634	308	1	0	1	0	1	40.81050811	NA	0
104947	329	1	0	1	0	1	63.57723312	NA	0
77881	341	1	0	1	0	1	55.4955723	NA	1
99307	312	0	1	0	1	1	NA	19.74328936	0
44959	329	1	0	1	0	1	10.19446752	NA	0
94352	318	2	0	2	0	2	46.29183492	NA	1
84455	347	3	0	3	0	3	19.9022714	NA	0
92148	302	1	0	1	0	1	4.957995703	NA	0
90042	305	0	1	0	1	1	NA	75.12558107	0
39444	357	1	0	1	0	1	21.28743362	NA	1
92200	288	0	1	0	1	1	NA	18.81597674	0
10353	317	0	1	0	1	1	NA	5.854326841	0
50533	303	0	1	0	1	1	NA	7.133029378	0
51411	319	0	1	0	1	1	NA	0.484293565	1
397	342	0	1	0	1	1	NA	205.2452056	0
98401	353	1	0	1	0	1	13.99432245	NA	0
28307	297	0	3	0	3	3	NA	25.394728	1
19973	298	0	1	0	1	1	NA	799.5645408	0
7078	304	0	2	0	2	2	NA	216.55406	0
76154	343	1	0	1	0	1	19.84624295	NA	0
46733	317	0	1	0	1	1	NA	2.305352225	1
97610	297	1	0	1	0	1	19.65082072	NA	0
13009	360	0	1	0	1	1	NA	14.28028966	0
36434	298	1	0	1	0	1	2.626428831	NA	0
2201	295	0	1	0	1	1	NA	18.06426909	0
1294	355	1	0	1	0	1	25.53482712	NA	1
28136	340	2	0	2	0	2	18.63606012	NA	0
64876	294	1	1	1	1	2	75.31085611	30.60893726	1
98596	328	0	1	0	1	1	NA	4.107514601	0
40859	307	1	0	1	0	1	42.00072098	NA	1
68834	363	1	0	1	0	1	5.974361152	NA	0
70507	298	0	5	0	5	5	NA	13.32991061	0
64294	354	0	1	0	1	1	NA	8.059249271	0
69653	300	1	0	1	0	1	1.88318528	NA	0
54622	319	0	1	0	1	1	NA	45.21708585	1
68514	304	1	0	1	0	1	52.00628225	NA	0
53299	280	0	1	0	1	1	NA	12.54538026	1
31692	288	0	1	0	1	1	NA	7.705721513	0
17423	361	1	0	1	0	1	26.36706392	NA	0
41421	304	0	1	0	1	1	NA	18.85322626	0
46731	286	1	0	1	0	1	9.556616125	NA	0
48982	324	1	0	1	0	1	19.96661115	NA	1
43267	303	1	0	1	0	1	20.95669201	NA	1
105126	280	1	0	1	0	1	154.9245907	NA	0
46158	322	1	0	1	0	1	11.81001849	NA	1
98423	280	0	1	0	1	1	NA	10.38777009	1
66915	304	1	0	1	0	1	33.20516101	NA	0
67503	293	1	0	1	0	1	27.43657922	NA	0
5134	299	1	0	1	0	1	22.81480461	NA	0
42513	289	1	0	1	0	1	0.688923549	NA	0
20683	337	1	0	1	0	1	10.48245744	NA	0
16775	347	1	0	1	0	1	45.64067925	NA	0
41761	358	1	1	1	1	2	0.625127139	0.625127139	0
5677	340	0	1	0	1	1	NA	49.63199557	0
37849	334	1	0	1	0	1	20.56365413	NA	1
107319	293	0	1	0	1	1	NA	193.1760752	0
1667	354	1	0	1	0	1	48.86816448	NA	0
96597	350	0	1	0	1	1	NA	16.03475307	0
14535	355	0	1	0	1	1	NA	16.83546385	1
78211	320	0	1	0	1	1	NA	17.07240716	0
64532	318	1	0	1	0	1	7.392909022	NA	0
75686	284	0	1	0	1	1	NA	49.49823693	0
84256	321	1	0	1	0	1	1.078484126	NA	0
63040	315	1	0	1	0	1	12.57163288	NA	0
70366	288	0	1	0	1	1	NA	14.27337167	0
87033	297	1	0	1	0	1	57.51474286	NA	1
96461	322	0	1	0	1	1	NA	21.12487117	1
82133	358	0	1	0	1	1	NA	36.44956582	0
97777	326	0	1	0	1	1	NA	6.334829946	0
68828	278	0	1	0	1	1	NA	12.264944	0
2343	281	0	1	0	1	1	NA	236.7327522	0
87592	298	1	0	1	0	1	20.63795639	NA	0
89865	291	0	1	0	1	1	NA	24.67951756	0
20076	344	0	1	0	1	1	NA	11.93180803	0
69093	316	1	0	1	0	1	18.42576204	NA	0
89749	362	0	1	0	1	1	NA	55.74002194	0
68181	310	0	1	0	1	1	NA	17.71099525	0
1849	287	1	0	1	0	1	6.412818921	NA	1
96787	349	0	1	0	1	1	NA	16.54220952	1
61985	355	0	1	0	1	1	NA	104.2324532	0
42467	303	0	1	0	1	1	NA	26.25913345	1
69419	325	0	1	0	1	1	NA	13.74610574	0
5356	307	1	0	1	0	1	55.37406592	NA	0
78055	335	0	1	0	1	1	NA	51.89356634	0
76345	294	1	0	1	0	1	11.81207406	NA	0
93914	344	1	0	1	0	1	31.73792516	NA	0
87463	310	1	1	1	1	2	12.38990933	12.59992466	0
43578	293	1	0	1	0	1	12.03735644	NA	0
25695	358	2	0	2	0	2	40.81098828	NA	0
41990	327	1	0	1	0	1	11.45161596	NA	0
95862	309	0	1	0	1	1	NA	19.66787392	1
32166	360	0	1	0	1	1	NA	40.42021194	0
89615	327	1	1	1	1	2	21.22318154	20.9328618	0
95204	293	0	1	0	1	1	NA	29.74596288	0
35548	298	0	1	0	1	1	NA	19.83449206	1
28746	293	0	1	0	1	1	NA	146.2489273	0
61109	312	0	1	0	1	1	NA	15.37282856	0
83857	314	0	1	0	1	1	NA	24.23643594	1
70913	315	0	1	0	1	1	NA	19.05968071	0
85958	334	1	0	1	0	1	14.32407484	NA	1
96497	293	1	0	1	0	1	25.49541739	NA	1
94106	279	1	0	1	0	1	302.5219859	NA	0
43311	279	0	1	0	1	1	NA	22.7841949	0
2308	305	1	0	1	0	1	62.90568548	NA	0
46204	295	1	0	1	0	1	28.35341462	NA	0
37607	354	1	0	1	0	1	24.94820891	NA	1
54969	308	0	1	0	1	1	NA	14.7443926	0
71640	365	1	0	1	0	1	9.416534081	NA	0
83045	294	0	1	0	1	1	NA	21.11698151	0
98419	297	0	2	0	2	2	NA	17.53853062	0
3525	312	0	1	0	1	1	NA	182.2140178	0
3233	297	1	0	1	0	1	185.0011118	NA	0
6674	313	2	0	2	0	2	145.9785441	NA	0
67486	318	1	0	1	0	1	235.7353332	NA	0
44711	310	0	1	0	1	1	NA	28.07270819	1
57300	363	0	1	0	1	1	NA	1.430604594	1
53807	298	1	0	1	0	1	5.049085067	NA	1
68599	291	1	0	1	0	1	0.770726951	NA	0
1524	291	1	0	1	0	1	112.3865423	NA	0
2112	325	1	0	1	0	1	211.5555854	NA	0
41131	340	0	1	0	1	1	NA	2.592596157	0
2791	347	1	0	1	0	1	22.29254605	NA	1
95735	302	1	0	1	0	1	46.49017428	NA	0
65818	342	1	0	1	0	1	10.89304849	NA	0
94029	346	1	0	1	0	1	7.953241177	NA	0
93620	343	1	0	1	0	1	17.27392809	NA	0
38473	353	1	0	1	0	1	10.51461192	NA	0
84327	296	1	0	1	0	1	18.03238427	NA	0
97267	355	0	1	0	1	1	NA	14.67437831	0
44239	328	1	0	1	0	1	13.06487398	NA	0
98757	363	0	1	0	1	1	NA	41.64399837	0
7198	322	0	1	0	1	1	NA	15.71582457	0
38834	352	0	1	0	1	1	NA	22.91736062	1
85559	291	0	1	0	1	1	NA	12.14043827	0
98085	343	1	0	1	0	1	12.43080541	NA	0
42797	315	0	1	0	1	1	NA	9.045227537	0
103592	286	1	0	1	0	1	71.0717761	NA	0
92601	291	1	0	1	0	1	12.71862808	NA	0
182	328	2	0	2	0	2	410.4412897	NA	0
67459	332	1	0	1	0	1	19.96609026	NA	0
72451	291	0	1	0	1	1	NA	8.594891553	0
28071	297	2	0	2	0	2	112.1093841	NA	1
10548	294	1	0	1	0	1	16.05583085	NA	1
95295	342	0	1	0	1	1	NA	28.31354809	1
62922	331	0	1	0	1	1	NA	9.516407292	0
100755	281	0	1	0	1	1	NA	14.63994534	0
64920	304	0	1	0	1	1	NA	11.60693381	0
19473	303	0	1	0	1	1	NA	19.157228280000002	0
54646	283	0	1	0	1	1	NA	6.009732351	0
69686	354	0	1	0	1	1	NA	22.29261201	0
69648	283	0	1	0	1	1	NA	17.44813976	0
103592	308	1	0	1	0	1	58.01193576	NA	0
69560	294	0	1	0	1	1	NA	23.52686473	0
84097	318	0	1	0	1	1	NA	3.813987573	0
54543	294	1	0	1	0	1	21.3702121	NA	1
32415	358	0	1	0	1	1	NA	58.92079716	0
41346	340	1	0	1	0	1	5.648567007	NA	0
56500	282	1	0	1	0	1	1.832845433	NA	0
12276	311	1	0	1	0	1	89.2135486	NA	0
65591	288	1	0	1	0	1	7.225252865	NA	0
64526	322	0	1	0	1	1	NA	5.44873015	0
43959	286	0	1	0	1	1	NA	8.558806485	1
95618	347	0	1	0	1	1	NA	1.283480305	0
67178	354	1	0	1	0	1	5.319370493	NA	0
11341	333	0	1	0	1	1	NA	4.18666962	0
5630	318	0	1	0	1	1	NA	53.89172343	0
18130	279	1	0	1	0	1	2.386200219	NA	0
11244	340	1	0	1	0	1	43.42599504	NA	0
70016	301	1	0	1	0	1	13.74320415	NA	0
93740	294	1	0	1	0	1	65.05993035	NA	0
49726	350	1	0	1	0	1	8.910962179	NA	0
21752	353	0	1	0	1	1	NA	43.98319109	0
39907	296	0	1	0	1	1	NA	32.41343181	1
107741	328	1	0	1	0	1	366.7875798	NA	1
65488	294	1	1	1	1	2	2.212201652	2.212201652	0
92703	307	1	0	1	0	1	21.71899991	NA	1
64635	346	0	1	0	1	1	NA	40.86042763	0
7119	335	1	0	1	0	1	11.00588931	NA	0
40718	286	1	0	1	0	1	0.51027883	NA	0
68696	283	1	0	1	0	1	47.32834633	NA	0
65830	345	1	0	1	0	1	24.47143925	NA	1
39932	298	0	1	0	1	1	NA	15.05155077	0
34381	294	0	1	0	1	1	NA	32.19596208	0
67488	311	1	0	1	0	1	100.5455708	NA	0
70933	291	1	0	1	0	1	122.2453649	NA	0
57891	310	1	0	1	0	1	8.812650756	NA	1
1287	362	1	0	1	0	1	24.94043759	NA	0
68834	279	1	0	1	0	1	6.839960616	NA	0
2554	343	0	1	0	1	1	NA	28.16900345	0
70570	340	1	0	1	0	1	14.55081923	NA	0
47760	322	1	0	1	0	1	8.888252385	NA	1
70401	360	0	1	0	1	1	NA	5.097822282	1
88459	301	1	0	1	0	1	5.230857035	NA	0
64124	302	1	0	1	0	1	13.60801949	NA	0
95074	281	1	0	1	0	1	87.63957012	NA	0
20553	343	0	1	0	1	1	NA	2.659105327	0
69192	345	1	0	1	0	1	14.08521863	NA	0
96951	312	1	0	1	0	1	67.6249749	NA	1
94139	312	0	1	0	1	1	NA	179.6047776	0
97689	312	1	0	1	0	1	56.70444511	NA	0
66770	293	1	0	1	0	1	8.104380215	NA	0
55061	279	0	1	0	1	1	NA	17.75140953	0
95162	358	0	1	0	1	1	NA	44.85362752	0
70108	311	2	0	2	0	2	12.64211414	NA	0
54789	328	1	1	1	1	2	28.47352289	28.47352289	1
50200	311	1	0	1	0	1	5.75550311	NA	1
65722	311	3	0	3	0	3	7.952055648	NA	0
88993	346	1	0	1	0	1	34.12454369	NA	0
29694	363	0	1	0	1	1	NA	51.93053237	0
95224	302	0	1	0	1	1	NA	13.13761799	0
57593	342	0	1	0	1	1	NA	19.17813112	0
64748	310	1	0	1	0	1	2.272884983	NA	0
3233	317	1	0	1	0	1	423.7239603	NA	0
103324	358	0	1	0	1	1	NA	4.51782873	0
54159	301	1	0	1	0	1	87.89382868	NA	1
60215	281	1	1	1	1	2	2.092174982	2.092174982	0
87550	358	1	0	1	0	1	15.1915995	NA	0
43377	288	1	0	1	0	1	6.435363838	NA	0
41429	312	1	0	1	0	1	22.7752111	NA	0
41232	342	0	1	0	1	1	NA	2.024607525	0
1891	316	1	0	1	0	1	18.5561503	NA	0
33103	281	0	1	0	1	1	NA	23.3746706	0
57750	343	1	0	1	0	1	16.35979453	NA	0
65710	322	1	0	1	0	1	17.14480993	NA	0
71097	345	0	1	0	1	1	NA	21.41352229	1
95897	296	1	0	1	0	1	13.12573753	NA	1
94456	304	0	1	0	1	1	NA	14.67596588	0
45557	283	1	0	1	0	1	5.2217501650000004	NA	0
42581	323	1	0	1	0	1	29.58661611	NA	1
86213	335	1	0	1	0	1	20.24320872	NA	0
97445	345	0	1	0	1	1	NA	61.87886829	0
69815	303	0	1	0	1	1	NA	3.228543995	0
5982	337	1	0	1	0	1	3.512342011	NA	1
2164	280	1	0	1	0	1	13.62982287	NA	0
13289	318	0	1	0	1	1	NA	20.15131325	0
76386	343	1	0	1	0	1	8.507502584	NA	1
59748	325	1	0	1	0	1	50.68125421	NA	1
41938	296	1	0	1	0	1	10.60191836	NA	1
5200	328	1	0	1	0	1	55.84058022	NA	0
96692	318	1	0	1	0	1	13.02734333	NA	1
105189	302	1	0	1	0	1	169.2992945	NA	0
94092	297	1	0	1	0	1	8.033125829	NA	0
12325	301	0	1	0	1	1	NA	56.73716548	0
69018	349	0	1	0	1	1	NA	5.247514171	0
45772	281	1	0	1	0	1	52.29781088	NA	0
95412	296	0	1	0	1	1	NA	11.40770225	0
70960	305	1	0	1	0	1	34.22196903	NA	0
86303	305	0	2	0	2	2	NA	15.1327157	0
6685	280	1	0	1	0	1	23.12302957	NA	0
81833	281	0	1	0	1	1	NA	95.58723959	1
2199	285	0	2	0	2	2	NA	8.167275933	1
57517	355	1	0	1	0	1	17.36525169	NA	1
40658	349	0	1	0	1	1	NA	12.55666166	0
41706	283	0	1	0	1	1	NA	2.728348271	1
87038	346	1	0	1	0	1	41.05328767	NA	0
73121	314	0	1	0	1	1	NA	26.69269761	0
33620	305	0	1	0	1	1	NA	42.30399277	0
13116	304	1	0	1	0	1	6.621166035	NA	0
95491	351	0	1	0	1	1	NA	3.088812103	1
107825	329	0	1	0	1	1	NA	4.37684689	0
5358	350	1	0	1	0	1	16.47240833	NA	1
43821	358	0	1	0	1	1	NA	3.388089341	0
9561	293	1	0	1	0	1	28.11716677	NA	0
68942	295	1	0	1	0	1	8.955596326	NA	0
39598	289	1	0	1	0	1	14.88871852	NA	0
106008	284	0	1	0	1	1	NA	22.67788163	0
39931	293	1	0	1	0	1	48.02238439	NA	0
97164	354	3	0	3	0	3	55.34986663	NA	0
30952	311	1	0	1	0	1	38.12820732	NA	0
44639	311	1	0	1	0	1	4.027575929	NA	0
21621	310	0	1	0	1	1	NA	15.09521343	0
8907	283	0	1	0	1	1	NA	35.94050596	0
67202	346	0	1	0	1	1	NA	1.502719955	0
98737	354	0	1	0	1	1	NA	8.99246103	0
60246	363	1	0	1	0	1	48.60637632	NA	1
48545	312	1	0	1	0	1	6.75078945	NA	0
96177	321	0	1	0	1	1	NA	57.51997664	0
87905	295	0	1	0	1	1	NA	9.742456407	1
86532	311	1	0	1	0	1	10.44766761	NA	0
85657	289	0	1	0	1	1	NA	11.91046402	1
69926	283	0	1	0	1	1	NA	5.163486832	0
96787	343	1	0	1	0	1	13.72361709	NA	1
66801	276	1	0	1	0	1	31.568028	NA	0
68042	284	1	0	1	0	1	166.8041056	NA	0
43210	293	0	1	0	1	1	NA	53.60716693	0
49684	295	1	0	1	0	1	20.68483978	NA	0
2384	311	3	4	3	4	7	9.404866905	9.137188218	1
67905	309	1	0	1	0	1	32.28021623	NA	0
56219	335	1	0	1	0	1	24.03351026	NA	0
99340	346	0	1	0	1	1	NA	25.05242309	0
107767	322	0	1	0	1	1	NA	122.9520576	1
87479	360	1	0	1	0	1	1.078519281	NA	0
98345	342	0	1	0	1	1	NA	4.410088248	0
39577	317	1	0	1	0	1	6.531674495	NA	0
41628	317	1	0	1	0	1	14.3740023	NA	0
8835	362	0	1	0	1	1	NA	21.05848836	1
43702	303	0	1	0	1	1	NA	11.57322665	0
97068	342	1	0	1	0	1	26.69288823	NA	1
40881	353	0	1	0	1	1	NA	3.64722708	0
95833	311	1	0	1	0	1	3.73664748	NA	0
66389	316	1	0	1	0	1	9.002841838	NA	0
36344	314	0	1	0	1	1	NA	5.83659821	1
74396	289	1	0	1	0	1	1.875737685	NA	0
81328	324	0	1	0	1	1	NA	12.18004696	1
65190	293	1	0	1	0	1	49.94297807	NA	0
106306	358	1	0	1	0	1	12.98892933	NA	0
107834	295	1	0	1	0	1	30.63913276	NA	0
35319	348	2	0	2	0	2	16.45673071	NA	0
95231	297	0	1	0	1	1	NA	80.67052355	0
10340	327	0	1	0	1	1	NA	32.51232215	0
97093	304	1	0	1	0	1	2191.767817	NA	0
70958	347	1	0	1	0	1	20.04665222	NA	0
60687	363	1	0	1	0	1	25.67312727	NA	0
45772	300	0	1	0	1	1	NA	21.361332	0
70465	358	1	0	1	0	1	7.999098412	NA	0
88209	343	0	1	0	1	1	NA	59.64644163	0
68498	328	1	0	1	0	1	10.10172187	NA	0
69989	315	1	0	1	0	1	7.484000856	NA	0
69593	311	0	1	0	1	1	NA	51.62794979	0
98096	310	2	0	2	0	2	49.77032711	NA	0
56425	296	1	0	1	0	1	38.31911068	NA	0
67634	337	1	0	1	0	1	11.69667101	NA	0
15382	344	1	0	1	0	1	6.51455702	NA	0
41177	317	0	1	0	1	1	NA	14.27954594	0
96265	353	1	0	1	0	1	21.03818866	NA	0
78078	286	0	1	0	1	1	NA	8.821891992	0
58824	303	1	0	1	0	1	9.363497941	NA	0
69327	276	1	0	1	0	1	18.43746527	NA	0
5056	314	1	0	1	0	1	311.9289074	NA	1
65241	336	1	0	1	0	1	8.368693537	NA	0
70341	345	0	1	0	1	1	NA	7.162811171	0
95906	359	1	0	1	0	1	30.64413266	NA	0
2099	308	1	0	1	0	1	25.32807478	NA	0
107721	347	0	1	0	1	1	NA	76.88141316	0
40619	322	0	1	0	1	1	NA	31.49819458	1
1332	322	1	0	1	0	1	125.6176814	NA	0
95744	293	1	0	1	0	1	31.843866	NA	0
98299	294	0	1	0	1	1	NA	18.98946426	0
45692	329	1	0	1	0	1	17.41212102	NA	0
69088	345	1	0	1	0	1	12.12661285	NA	0
105839	317	1	0	1	0	1	38.12607619	NA	0
38531	281	1	0	1	0	1	21.64045376	NA	1
70667	340	2	0	2	0	2	48.39381951	NA	0
42874	317	0	1	0	1	1	NA	0.993621301	0
21320	343	0	1	0	1	1	NA	1.549194315	0
88258	311	0	1	0	1	1	NA	13.47281052	0
93628	326	3	0	3	0	3	104.3759483	NA	0
10448	354	1	0	1	0	1	14.05841779	NA	0
40786	302	1	0	1	0	1	62.88248472	NA	0
93513	310	0	1	0	1	1	NA	55.61681339	0
39497	312	1	0	1	0	1	2.409016798	NA	0
67888	343	0	1	0	1	1	NA	15.50894652	0
19559	361	1	0	1	0	1	169.6014106	NA	0
89009	340	0	1	0	1	1	NA	27.4630668	0
44429	300	1	0	1	0	1	4.412461024	NA	0
106184	311	4	0	4	0	4	66.81956328	NA	1
42654	297	0	1	0	1	1	NA	0.87361505	0
42810	329	1	0	1	0	1	15.33792842	NA	0
2749	361	1	0	1	0	1	16.97693866	NA	0
8458	294	0	1	0	1	1	NA	10.27208932	0
38011	322	0	1	0	1	1	NA	29.66462678	0
1070	325	2	0	2	0	2	161.7239979	NA	1
43476	321	1	0	1	0	1	3.688863618	NA	0
35451	290	1	0	1	0	1	18.2441621	NA	0
64186	319	0	2	0	2	2	NA	72.34691175	0
84819	303	1	0	1	0	1	24.40059649	NA	1
93919	358	1	0	1	0	1	96.33028335	NA	0
70234	319	0	1	0	1	1	NA	5.689848434	0
94961	347	1	0	1	0	1	82.84839309	NA	0
77833	279	1	0	1	0	1	45.01716833	NA	1
19162	350	0	1	0	1	1	NA	6.270380931	0
94758	361	0	1	0	1	1	NA	193.6225516	0
66668	309	1	0	1	0	1	4.950553908	NA	1
97884	310	2	0	2	0	2	7.884579625	NA	0
5096	304	1	0	1	0	1	22.23351147	NA	0
66889	284	1	0	1	0	1	32.37240636	NA	0
79664	304	0	1	0	1	1	NA	18.01708544	0
63341	361	0	1	0	1	1	NA	42.44958464	0
15502	361	0	1	0	1	1	NA	32.4992717	0
21159	329	0	1	0	1	1	NA	12.99992689	0
21334	297	1	0	1	0	1	9.110856743	NA	0
64202	343	1	0	1	0	1	116.9457385	NA	0
11784	294	1	0	1	0	1	26.94670565	NA	0
95715	361	1	0	1	0	1	53.50414206	NA	0
22248	359	0	1	0	1	1	NA	14.2695477	0
43842	281	0	1	0	1	1	NA	1.949987837	0
73169	355	1	0	1	0	1	7.16202039	NA	0
98332	347	0	1	0	1	1	NA	18.25168434	0
19562	345	1	0	1	0	1	8.784020151	NA	1
97564	365	1	0	1	0	1	9.700417987	NA	0
63555	320	0	1	0	1	1	NA	16.7653331	0
8573	281	1	0	1	0	1	4.687111778	NA	1
69191	337	1	0	1	0	1	17.00661163	NA	0
65723	311	0	1	0	1	1	NA	1.697674499	0
10156	305	0	1	0	1	1	NA	14.72956353	0
67098	280	0	1	0	1	1	NA	59.04348993	1
98404	322	1	0	1	0	1	3.840432049	NA	1
9223	325	1	0	1	0	1	12.30057357	NA	0
68221	356	1	1	1	1	2	62.37603688	83.33593055	1
107346	337	0	1	0	1	1	NA	217.0393742	0
74478	319	0	1	0	1	1	NA	8.518240313	0
31289	365	1	0	1	0	1	40.03671774	NA	1
70547	340	1	0	1	0	1	9.02236053	NA	0
1953	363	0	1	0	1	1	NA	15.39767348	0
89527	310	0	1	0	1	1	NA	3.194261722	0
28714	360	0	1	0	1	1	NA	10.02440105	0
96585	336	0	1	0	1	1	NA	17.28515252	1
1991	304	1	0	1	0	1	9.88730187	NA	0
84447	315	1	0	1	0	1	12.88361448	NA	1
2285	300	0	1	0	1	1	NA	8.221925319	1
47051	302	1	0	1	0	1	54.88346664	NA	0
107397	313	1	0	1	0	1	17.21671863	NA	0
63026	364	0	1	0	1	1	NA	89.41910539	0
29469	297	0	2	0	2	2	NA	10.3174448	0
69874	344	1	0	1	0	1	31.70590125	NA	0
42095	310	1	0	1	0	1	0.542731175	NA	0
36161	298	1	0	1	0	1	10.2533631	NA	0
85570	286	1	0	1	0	1	1.548698091	NA	1
90956	346	1	0	1	0	1	42.01370279	NA	0
18711	325	0	1	0	1	1	NA	35.51123734	1
40347	329	1	0	1	0	1	211.0674462	NA	0
11174	312	1	0	1	0	1	13.03069647	NA	0
55530	280	1	0	1	0	1	10.30069839	NA	0
1038	318	0	2	0	2	2	NA	29.68408255	2
39549	329	1	0	1	0	1	13.59576137	NA	0
84418	360	0	1	0	1	1	NA	8.376877972	1
68108	296	0	1	0	1	1	NA	2.755459211	0
84733	361	1	0	1	0	1	36.99690608	NA	1
86311	337	0	1	0	1	1	NA	32.23763883	1
92386	294	1	0	1	0	1	19.80395603	NA	0
34308	308	0	1	0	1	1	NA	36.52799651	1
65710	346	2	0	2	0	2	14.02213451	NA	0
42581	318	1	0	1	0	1	19.32679228	NA	1
2853	361	0	1	0	1	1	NA	70.25214632	0
66904	284	4	0	4	0	4	35.86200004	NA	0
1567	308	1	0	1	0	1	208.9220644	NA	0
65896	317	1	0	1	0	1	10.51012424	NA	0
16054	304	0	1	0	1	1	NA	235.7101034	1
63061	310	1	0	1	0	1	39.91997609	NA	0
70756	347	1	0	1	0	1	22.0766523	NA	0
3760	347	0	1	0	1	1	NA	40.57120934	1
69654	349	0	1	0	1	1	NA	18.5831781	0
58221	365	0	1	0	1	1	NA	55.14048094	0
100838	280	1	0	1	0	1	5.365909641	NA	0
65796	283	1	0	1	0	1	37.20007673	NA	1
70717	311	0	1	0	1	1	NA	4.109248855	0
62829	348	1	0	1	0	1	29.71372327	NA	0
72660	340	1	0	1	0	1	20.65316474	NA	0
94613	288	0	2	0	2	2	NA	6.928231702	0
70779	309	1	0	1	0	1	26.25749213	NA	1
94563	297	0	1	0	1	1	NA	23.99987771	0
65688	281	1	0	1	0	1	61.43115714	NA	1
63013	296	1	0	1	0	1	3.184780447	NA	0
3328	350	0	1	0	1	1	NA	0.995673418	1
16891	283	0	1	0	1	1	NA	11.64011683	0
103651	288	0	1	0	1	1	NA	37.67607603	0
69320	310	1	0	1	0	1	28.49924168	NA	0
74917	354	0	1	0	1	1	NA	0.941640527	0
90443	358	1	0	1	0	1	31.22819268	NA	0
11737	284	1	0	1	0	1	94.94213427	NA	0
96796	281	0	1	0	1	1	NA	5.694324259	1
70597	297	0	1	0	1	1	NA	15.16891741	0
106299	298	0	1	0	1	1	NA	47.22143768	1
86230	334	1	0	1	0	1	0.853515064	NA	1
38823	320	1	0	1	0	1	63.82728619	NA	1
94745	360	1	0	1	0	1	14.22487551	NA	0
42661	329	1	0	1	0	1	4.782943916	NA	0
87137	279	1	0	1	0	1	6.845644268	NA	1
41135	304	0	1	0	1	1	NA	14.77321471	0
11784	363	1	0	1	0	1	19.82773188	NA	0
31497	299	0	1	0	1	1	NA	6.722961097	0
98699	310	2	0	2	0	2	36.25152282	NA	1
72053	315	1	0	1	0	1	21.3246399	NA	0
71375	290	1	0	1	0	1	10.93688806	NA	0
62355	328	0	1	0	1	1	NA	14.91065091	0
106581	284	0	1	0	1	1	NA	257.6575288	0
87691	295	1	0	1	0	1	2.52193278	NA	0
107271	295	1	0	1	0	1	29.36744402	NA	0
98644	346	2	1	2	1	3	8.668868536	9.088776323	2
57921	296	1	0	1	0	1	11.7596551	NA	1
68898	322	1	0	1	0	1	12.7093983	NA	0
69906	291	1	0	1	0	1	1.49815091	NA	0
5590	309	1	0	1	0	1	22.33721271	NA	0
34035	308	1	0	1	0	1	19.18891856	NA	1
17645	349	1	0	1	0	1	13.62259972	NA	0
11780	319	1	0	1	0	1	29.36555667	NA	0
84953	336	0	1	0	1	1	NA	5.269989017	1
65850	290	0	1	0	1	1	NA	15.64389251	0
68884	328	0	1	0	1	1	NA	5.584728768	0
4268	342	1	0	1	0	1	34.26496071	NA	0
54411	308	1	0	1	0	1	9.009957665	NA	0
34856	337	1	0	1	0	1	11.68322955	NA	1
101618	303	1	0	1	0	1	17.68594004	NA	0
67975	279	1	0	1	0	1	28.02361603	NA	0
106560	283	1	0	1	0	1	140.3749625	NA	0
98188	315	1	1	1	1	2	318.1086274	19.70301548	0
56301	280	0	1	0	1	1	NA	20.10430653	1
81057	291	1	0	1	0	1	24.00392021	NA	0
68400	285	1	0	1	0	1	12.20618524	NA	1
86219	360	1	0	1	0	1	12.82315564	NA	0
1262	354	0	1	0	1	1	NA	30.71069044	0
1767	279	0	1	0	1	1	NA	173.5642399	0
39029	315	1	0	1	0	1	1.945407073	NA	0
31251	285	1	0	1	0	1	7.504146819	NA	1
6751	293	1	0	1	0	1	65.88533986	NA	0
95135	308	1	0	1	0	1	21.00637047	NA	0
70791	281	2	0	2	0	2	11.48028134	NA	0
4129	304	0	1	0	1	1	NA	21.72298383	0
41342	336	1	0	1	0	1	7.092159966	NA	1
88090	315	0	1	0	1	1	NA	10.25485705	0
33348	333	1	0	1	0	1	5.140812066	NA	0
75996	349	0	1	0	1	1	NA	1.726766944	1
70782	285	1	0	1	0	1	6.241636291	NA	0
88536	347	1	0	1	0	1	4.287042664	NA	0
93796	358	0	1	0	1	1	NA	10.01644862	0
85056	304	0	1	0	1	1	NA	20.44153919	0
21814	312	1	1	1	1	2	18.71943082	20.58782433	1
107520	309	1	0	1	0	1	49.39429538	NA	0
69648	346	1	0	1	0	1	21.51905055	NA	0
96395	339	1	0	1	0	1	41.04040803	NA	0
98490	342	0	1	0	1	1	NA	16.73773015	1
39557	312	1	0	1	0	1	18.92093673	NA	0
56892	304	0	1	0	1	1	NA	13.76253621	1
76556	302	0	1	0	1	1	NA	6.745067556	0
63164	290	1	0	1	0	1	63.98471249	NA	0
97967	288	1	0	1	0	1	7.562217355	NA	1
6209	342	1	0	1	0	1	41.54001722	NA	0
44245	346	1	0	1	0	1	3.299232401	NA	1
87810	312	0	1	0	1	1	NA	16.21372125	0
42969	347	0	1	0	1	1	NA	7.250546518	0
19064	312	1	0	1	0	1	8.640308174	NA	0
68752	347	1	0	1	0	1	22.23659136	NA	1
70038	325	2	0	2	0	2	6.80748787	NA	0
74387	325	0	1	0	1	1	NA	13.57826551	0
28998	349	1	0	1	0	1	43.69710763	NA	0
98017	297	0	1	0	1	1	NA	19.5697895	0
45512	313	0	1	0	1	1	NA	5.898491521	0
56547	293	0	1	0	1	1	NA	18.3029403	0
14346	355	0	1	0	1	1	NA	12.50066618	1
67752	309	0	1	0	1	1	NA	86.99882871	0
94244	310	0	1	0	1	1	NA	20.56888157	0
71840	305	1	0	1	0	1	12.59985165	NA	0
68201	304	1	0	1	0	1	29.20939818	NA	0
102428	339	0	1	0	1	1	NA	15.3116195	0
70507	364	1	0	1	0	1	12.36770058	NA	0
65314	348	1	0	1	0	1	18.28753182	NA	0
33152	352	2	0	2	0	2	34.47450006	NA	0
952	281	0	1	0	1	1	NA	213.2786291	0
84017	312	0	1	0	1	1	NA	33.73423922	0
71166	325	1	0	1	0	1	46.91768029	NA	0
42830	303	1	0	1	0	1	19.3802506	NA	1
96376	339	0	1	0	1	1	NA	36.10323212	0
12617	348	0	1	0	1	1	NA	39.1718459	0
14774	361	1	0	1	0	1	9.771824749	NA	0
15251	281	1	0	1	0	1	17.06627692	NA	0
18030	333	0	1	0	1	1	NA	14.70372037	0
107268	303	0	1	0	1	1	NA	13.21977615	0
5584	302	1	0	1	0	1	14.62971126	NA	1
9216	319	1	0	1	0	1	7.540049174	NA	0
68645	340	0	1	0	1	1	NA	7.847197743	1
69648	360	0	1	0	1	1	NA	18.50673253	0
50508	319	1	0	1	0	1	3.509878068	NA	0
55249	322	1	0	1	0	1	44.23257924	NA	0
17998	322	0	1	0	1	1	NA	44.83831543	0
80292	296	0	1	0	1	1	NA	15.26450189	0
1899	321	1	0	1	0	1	37.94941989	NA	0
63321	274	0	1	0	1	1	NA	26.58721159	0
102744	279	0	1	0	1	1	NA	72.9970737	0
41720	284	0	1	0	1	1	NA	274.9824518	1
37202	303	1	0	1	0	1	9.17048823	NA	0
4525	305	2	0	2	0	2	6.879345081	NA	0
89419	280	0	6	0	6	6	NA	20.28316847	3
85985	326	0	1	0	1	1	NA	8.936115255	0
29985	297	1	0	1	0	1	42.95597245	NA	1
58886	337	1	0	1	0	1	42.18888285	NA	0
97754	294	0	1	0	1	1	NA	5.991355294	0
42546	360	0	1	0	1	1	NA	10.60719888	0
52090	293	1	0	1	0	1	19.76149635	NA	0
2547	346	1	0	1	0	1	29.9355055	NA	0
77911	286	0	1	0	1	1	NA	0.653156339	1
41364	326	1	0	1	0	1	51.82835587	NA	1
41465	336	1	0	1	0	1	18.65815432	NA	0
8574	294	0	1	0	1	1	NA	8.060939733	1
77674	361	1	0	1	0	1	2.653889904	NA	0
81123	337	0	1	0	1	1	NA	17.5424165	1
71632	307	1	0	1	0	1	12.79171848	NA	1
98061	337	1	0	1	0	1	11.30470326	NA	0
28573	283	0	3	0	3	3	NA	1.728756892	1
6837	350	0	1	0	1	1	NA	30.05246418	0
69409	340	0	1	0	1	1	NA	21.74054634	0
31009	289	0	1	0	1	1	NA	10.8735416	1
93525	322	1	0	1	0	1	41.73101508	NA	0
75771	340	3	0	3	0	3	7.811200014	NA	0
69397	295	0	1	0	1	1	NA	6.717185969	0
3364	344	1	0	1	0	1	36.69577948	NA	0
86753	298	1	0	1	0	1	10.00583278	NA	0
7000	359	1	0	1	0	1	5.987060928	NA	0
96382	288	1	0	1	0	1	12.02787482	NA	1
68189	361	2	0	2	0	2	41.58460703	NA	0
65474	346	1	0	1	0	1	10.67925341	NA	1
83366	307	1	0	1	0	1	12.12695662	NA	1
34211	311	0	2	0	2	2	NA	11.62040993	1
65474	297	2	0	2	0	2	10.51445212	NA	0
106999	297	4	0	4	0	4	5.84001393	NA	0
52933	315	1	0	1	0	1	17.230062620000002	NA	0
69928	295	1	0	1	0	1	11.59965338	NA	0
98976	349	1	0	1	0	1	3.807898502	NA	0
48843	303	0	1	0	1	1	NA	10.180885140000001	1
89382	348	0	1	0	1	1	NA	1.862016775	0
92703	288	1	0	1	0	1	14.19328404	NA	0
64520	282	0	2	0	2	2	NA	13.42027995	2
95742	363	0	1	0	1	1	NA	18.91017375	0
4789	349	0	1	0	1	1	NA	34.3765989	0
71126	316	0	1	0	1	1	NA	12.7386879	0
100312	313	0	1	0	1	1	NA	25.95919262	0
95903	275	1	0	1	0	1	88.6763372	NA	1
2165	281	0	1	0	1	1	NA	2.591960671	0
106923	343	1	0	1	0	1	784.3956851	NA	1
96274	310	0	1	0	1	1	NA	69.2627948	0
54960	309	1	0	1	0	1	2.724668156	NA	0
29981	298	0	1	0	1	1	NA	24.16354751	0
40410	350	1	0	1	0	1	9.291329226	NA	1
105804	348	0	1	0	1	1	NA	53.49598201	0
5560	296	1	0	1	0	1	22.10575668	NA	0
40690	294	0	1	0	1	1	NA	4.195113645	0
1524	361	0	5	0	5	5	NA	64.27720093	0
107249	361	0	1	0	1	1	NA	87.25000738	0
986	284	1	0	1	0	1	10.02696963	NA	0
44132	281	1	0	1	0	1	18.89866544	NA	0
79234	281	0	1	0	1	1	NA	1.701170971	0
67901	298	0	1	0	1	1	NA	3.352184675	0
46260	290	0	1	0	1	1	NA	10.6058049	0
17207	291	0	1	0	1	1	NA	18.0665207	1
6743	302	0	1	0	1	1	NA	14.98025115	0
70837	288	0	1	0	1	1	NA	22.00166714	0
49522	282	1	0	1	0	1	109.2653766	NA	0
106394	310	0	1	0	1	1	NA	24.94839022	0
58109	347	1	0	1	0	1	6.568160306	NA	0
105293	360	0	1	0	1	1	NA	12.66914857	0
44907	303	1	0	1	0	1	0.807019846	NA	0
46762	308	1	0	1	0	1	18.59769267	NA	0
21244	294	0	1	0	1	1	NA	74.08051424	0
83358	325	0	1	0	1	1	NA	16.67031197	0
94374	322	0	1	0	1	1	NA	236.0052784	0
3732	344	1	0	1	0	1	97.41608332	NA	0
97579	294	0	1	0	1	1	NA	15.60340269	0
74178	336	1	0	1	0	1	21.32882993	NA	0
30686	348	0	1	0	1	1	NA	31.16831675	0
106088	281	0	1	0	1	1	NA	55.56831685	0
42386	294	1	0	1	0	1	50.25606273	NA	0
86297	311	1	0	1	0	1	8.419674053	NA	0
107737	365	0	1	0	1	1	NA	61.59607734	0
9238	360	0	1	0	1	1	NA	18.12766654	0
95702	316	1	0	1	0	1	14.24398978	NA	1
66499	292	1	0	1	0	1	185.4074212	NA	0
101618	331	2	0	2	0	2	16.41707252	NA	0
97296	365	0	1	0	1	1	NA	10.37356215	1
71639	353	1	0	1	0	1	27.51700844	NA	0
98015	302	0	1	0	1	1	NA	3.39042086	0
8688	304	0	1	0	1	1	NA	17.5639646	0
46560	356	0	1	0	1	1	NA	12.01646161	1
107711	354	0	1	0	1	1	NA	26.67003712	1
91466	350	1	0	1	0	1	44.1513421	NA	0
40870	336	1	0	1	0	1	12.0752084	NA	0
95448	294	0	1	0	1	1	NA	12.25241426	0
97740	297	0	1	0	1	1	NA	9.701675188	0
69092	285	0	1	0	1	1	NA	11.76684944	0
94356	343	1	0	1	0	1	101.0207076	NA	0
94158	293	1	1	1	1	2	0.550529764	0.550529764	0
31140	285	1	0	1	0	1	20.52792765	NA	1
38088	333	0	1	0	1	1	NA	18.6448823	0
41417	293	1	0	1	0	1	8.40756784	NA	0
5567	304	0	1	0	1	1	NA	34.67299068	0
103112	325	0	1	0	1	1	NA	45.31426238	1
21707	333	1	1	1	1	2	19.7913809	20.9261002	1
72796	291	1	0	1	0	1	10.65671764	NA	0
87990	286	1	0	1	0	1	5.934914485	NA	0
87243	279	0	1	0	1	1	NA	27.93298086	0
17288	361	1	0	1	0	1	30.66566716	NA	0
25835	364	1	0	1	0	1	22.32418126	NA	0
91291	347	0	1	0	1	1	NA	12.23815091	0
1849	364	1	0	1	0	1	5.481391035	NA	0
43926	297	1	0	1	0	1	41.49416836	NA	1
86877	295	0	1	0	1	1	NA	16.04914535	0
46762	279	1	0	1	0	1	71.60438697	NA	1
71692	281	0	1	0	1	1	NA	7.157469489	0
44283	314	1	0	1	0	1	13.61753547	NA	0
98427	364	2	0	2	0	2	17.37455624	NA	0
93742	339	1	0	1	0	1	671.5525563	NA	0
38849	309	1	0	1	0	1	1.498682324	NA	0
66215	304	2	0	2	0	2	31.21100285	NA	0
35043	305	0	2	0	2	2	NA	2.609823357	0
96000	328	1	0	1	0	1	20.46506491	NA	0
43833	329	1	0	1	0	1	22.18647144	NA	0
46915	322	1	0	1	0	1	1.049895447	NA	1
53269	279	1	0	1	0	1	24.10190778	NA	0
7564	349	1	0	1	0	1	13.5830369	NA	0
92265	319	1	0	1	0	1	56.65513571	NA	0
70752	345	1	0	1	0	1	6.429609643	NA	0
106680	361	1	1	1	1	2	19.67074302	19.98274021	0
107756	299	0	1	0	1	1	NA	29.41105553	0
7783	351	0	1	0	1	1	NA	80.18793859	0
68387	285	1	0	1	0	1	28.51993611	NA	0
105966	279	1	0	1	0	1	43.6067945	NA	0
69811	325	0	1	0	1	1	NA	11.70333587	0
107331	316	0	1	0	1	1	NA	79.58321258	0
41828	349	1	0	1	0	1	13.03791949	NA	0
95742	293	1	0	1	0	1	16.93918288	NA	0
68398	343	1	0	1	0	1	36.0383268	NA	0
3233	346	2	1	2	1	3	168.1923675	183.7960096	0
43672	285	0	1	0	1	1	NA	356.2244062	0
107742	304	1	0	1	0	1	342.3852794	NA	1
65752	336	1	0	1	0	1	21.23522287	NA	0
33355	300	0	1	0	1	1	NA	24.58298858	1
66204	308	0	1	0	1	1	NA	8.574289552	0
107367	312	1	0	1	0	1	264.4965832	NA	0
97675	347	1	0	1	0	1	10.73485737	NA	0
10570	359	0	1	0	1	1	NA	23.74794847	0
67002	359	2	0	2	0	2	13.87551245	NA	0
62263	359	0	1	0	1	1	NA	37.46730724	0
3032	279	1	0	1	0	1	25.10293047	NA	1
54483	346	1	0	1	0	1	71.26789753	NA	0
97110	304	1	0	1	0	1	14.76796116	NA	0
6426	363	1	0	1	0	1	29.65974436	NA	0
70414	304	1	0	1	0	1	10.49037285	NA	0
93919	302	0	1	0	1	1	NA	116.8895738	1
70513	344	1	0	1	0	1	5.265787952	NA	1
68657	346	1	0	1	0	1	3.354080059	NA	0
98291	298	1	0	1	0	1	10.78200695	NA	1
9423	361	1	0	1	0	1	31.78292174	NA	0
70125	353	1	0	1	0	1	6.870201405	NA	0
97697	299	1	0	1	0	1	5.841831868	NA	0
64959	316	0	1	0	1	1	NA	21.29506488	0
87958	315	1	0	1	0	1	14.40793398	NA	0
69560	340	1	1	1	1	2	26.93262773	28.87021085	1
41421	288	1	0	1	0	1	21.55249998	NA	0
69456	284	3	0	3	0	3	1.491717962	NA	0
9854	364	0	1	0	1	1	NA	10.38665539	0
69704	284	1	0	1	0	1	15.46121415	NA	0
66075	325	1	0	1	0	1	27.70272366	NA	0
44954	284	1	0	1	0	1	16.64481639	NA	1
102362	287	1	0	1	0	1	10.83786226	NA	0
92987	290	1	0	1	0	1	16.29399251	NA	0
68815	319	0	1	0	1	1	NA	17.53234333	0
55716	347	1	0	1	0	1	57.08332975	NA	0
34112	304	0	1	0	1	1	NA	10.48832673	0
3866	346	0	1	0	1	1	NA	12.21248939	0
71640	319	0	1	0	1	1	NA	13.46433498	0
33912	344	0	2	0	2	2	NA	24.03028942	1
41467	310	0	1	0	1	1	NA	12.7849278	1
93998	297	0	1	0	1	1	NA	46.89701545	0
69827	336	1	0	1	0	1	5.145309778	NA	0
70717	310	0	1	0	1	1	NA	5.335950415	0
31043	312	0	1	0	1	1	NA	13.78813802	0
66109	305	1	0	1	0	1	9.893369926	NA	0
78471	359	0	1	0	1	1	NA	10.13276113	0
31038	360	0	1	0	1	1	NA	3.235240958	0
21324	358	0	1	0	1	1	NA	18.11405714	0
64775	346	1	0	1	0	1	13.29564484	NA	1
98332	315	0	1	0	1	1	NA	21.35988819	1
105769	337	0	1	0	1	1	NA	50.64623984	0
69212	304	1	0	1	0	1	19.37889609	NA	0
10264	284	0	1	0	1	1	NA	6.11237184	0
41396	279	1	0	1	0	1	12.71636423	NA	1
60248	299	1	0	1	0	1	39.14737813	NA	0
96148	362	1	0	1	0	1	2.004514962	NA	0
11804	288	1	1	1	1	2	135.2535764	50.8361107	0
87410	322	0	1	0	1	1	NA	13.64125681	0
18302	360	1	0	1	0	1	37.68730872	NA	0
54144	299	1	0	1	0	1	2.428135158	NA	0
7379	276	1	0	1	0	1	12.38763322	NA	0
46531	295	1	0	1	0	1	11.9004567	NA	0
102519	284	0	1	0	1	1	NA	8.959694934	0
70514	312	0	1	0	1	1	NA	8.910906197	0
43833	358	1	0	1	0	1	19.37719595	NA	0
4543	298	1	0	1	0	1	105.1946801	NA	0
2046	330	2	0	2	0	2	77.39552732	NA	0
69641	283	1	0	1	0	1	18.66185529	NA	1
1479	328	1	0	1	0	1	223.1079453	NA	0
1738	319	1	0	1	0	1	19.0298225	NA	0
5388	282	1	0	1	0	1	65.4316473	NA	0
85501	311	1	0	1	0	1	15.98997787	NA	0
41596	350	1	0	1	0	1	7.034964717	NA	0
12607	345	0	2	0	2	2	NA	90.19153304	0
73963	356	1	0	1	0	1	26.810737	NA	0
43569	358	1	0	1	0	1	17.1341023	NA	0
106942	297	0	4	0	4	4	NA	488.3941852	0
90028	322	1	0	1	0	1	14.16419265	NA	0
94389	342	0	1	0	1	1	NA	11.30703808	1
11192	295	1	0	1	0	1	12.72480016	NA	0
63256	285	1	0	1	0	1	25.88911174	NA	0
50529	295	1	0	1	0	1	4.901513072	NA	0
92597	289	0	1	0	1	1	NA	167.3432559	0
99126	325	0	1	0	1	1	NA	2.826264502	0
40556	293	0	1	0	1	1	NA	19.7923796	0
88496	358	1	0	1	0	1	6.502243502	NA	0
96208	282	0	1	0	1	1	NA	8.628344404	1
99427	347	1	0	1	0	1	90.62330734	NA	0
71472	284	1	0	1	0	1	7.671356719	NA	0
64278	321	0	1	0	1	1	NA	36.38995945	0
92622	314	1	0	1	0	1	3.352852036	NA	0
4225	309	1	0	1	0	1	13.68816422	NA	1
88481	321	1	0	1	0	1	33.50773156	NA	0
70499	294	1	0	1	0	1	9.002857387	NA	0
1686	331	0	1	0	1	1	NA	14.54261912	0
77433	288	1	0	1	0	1	5.805097851	NA	0
66891	318	4	0	4	0	4	71.13921628	NA	0
69088	315	0	1	0	1	1	NA	9.464214555	0
47217	285	0	1	0	1	1	NA	9.15581417	1
7041	297	0	1	0	1	1	NA	10.74028192	0
67109	311	0	1	0	1	1	NA	1.012555175	0
68740	284	1	0	1	0	1	13.07753056	NA	0
70501	340	0	1	0	1	1	NA	6.686831221	0
53940	349	1	0	1	0	1	11.56927733	NA	0
41484	316	1	0	1	0	1	11.88406355	NA	1
11764	297	0	1	0	1	1	NA	4.222726319	0
54961	301	0	1	0	1	1	NA	4.276690597	0
41085	284	1	0	1	0	1	8.203474561	NA	0
101859	312	1	0	1	0	1	179.604107	NA	0
86266	333	0	1	0	1	1	NA	18.36506693	0
15843	327	1	0	1	0	1	23.38130681	NA	0
41772	357	1	0	1	0	1	36.87556778	NA	0
89134	358	0	1	0	1	1	NA	9.616178808	0
44132	329	1	0	1	0	1	25.83159437	NA	0
77275	321	0	1	0	1	1	NA	36.82775143	0
53235	355	1	0	1	0	1	45.9068741	NA	1
37728	309	1	0	1	0	1	20.90429334	NA	0
54752	275	2	0	2	0	2	23.88995622	NA	1
75918	286	0	1	0	1	1	NA	9.005618054	0
1971	297	0	1	0	1	1	NA	19.85754197	0
42846	347	1	0	1	0	1	9.64288238	NA	0
7085	303	0	3	0	3	3	NA	160.7261857	0
2020	325	0	1	0	1	1	NA	169.2653113	0
69640	346	0	1	0	1	1	NA	9.880468781	0
28558	297	1	0	1	0	1	163.7594263	NA	0
77000	296	1	0	1	0	1	36.71739566	NA	0
97045	363	1	0	1	0	1	70.24874344	NA	0
69418	294	1	0	1	0	1	1.973886305	NA	0
71109	277	1	0	1	0	1	20.77483868	NA	0
95368	298	1	0	1	0	1	3.988465243	NA	0
98638	318	0	1	0	1	1	NA	4.182967697	0
68698	319	1	0	1	0	1	39.69817918	NA	0
68223	319	1	0	1	0	1	2.466998155	NA	0
8564	320	0	1	0	1	1	NA	9.546557836	0
40993	283	0	1	0	1	1	NA	17.87668623	1
106431	324	1	0	1	0	1	1251.981062	NA	1
62371	304	1	0	1	0	1	9.199887164	NA	0
103264	347	1	0	1	0	1	4.906096027	NA	0
67203	311	1	0	1	0	1	15.26922168	NA	0
41040	333	1	0	1	0	1	7.628670386	NA	0
67847	363	1	0	1	0	1	29.4823321	NA	0
36865	309	1	0	1	0	1	13.17478578	NA	0
93742	364	0	1	0	1	1	NA	392.2880035	0
87245	293	0	1	0	1	1	NA	9.198766378	0
47927	315	2	0	2	0	2	1.804914566	NA	1
67023	305	0	1	0	1	1	NA	6.852035749	0
103897	278	0	1	0	1	1	NA	32.8251965	0
49106	315	1	0	1	0	1	19.56850688	NA	1
106212	298	0	1	0	1	1	NA	7.813433209	0
63324	335	1	0	1	0	1	27.47990686	NA	0
52828	361	1	0	1	0	1	13.81447949	NA	0
107491	344	1	0	1	0	1	285.446983	NA	0
97094	319	0	1	0	1	1	NA	1.367128629	1
47493	325	1	0	1	0	1	26.24709657	NA	0
94375	325	0	1	0	1	1	NA	29.20948249	0
20059	337	1	0	1	0	1	9.364874148	NA	0
85926	337	1	0	1	0	1	9.156645739	NA	1
91554	317	1	0	1	0	1	8.174958903	NA	0
13273	348	0	1	0	1	1	NA	32.15776307	0
1345	303	0	3	0	3	3	NA	6.367012538	0
24217	283	0	1	0	1	1	NA	1565.104878	1
45916	336	1	0	1	0	1	31.6352023	NA	0
91412	286	0	1	0	1	1	NA	42.48509411	0
69928	321	1	0	1	0	1	12.1072163	NA	0
34856	344	2	0	2	0	2	18.11419825	NA	0
93917	297	2	0	2	0	2	251.2922196	NA	1
71846	325	0	1	0	1	1	NA	15.98463524	0
84752	312	1	0	1	0	1	60.17942568	NA	0
15121	290	1	0	1	0	1	8.94608473	NA	0
71699	298	0	2	0	2	2	NA	20.12873868	0
65295	361	1	0	1	0	1	8.442479594	NA	0
31289	310	1	0	1	0	1	40.47175935	NA	0
24694	363	1	0	1	0	1	136.4973423	NA	0
2308	291	0	1	0	1	1	NA	77.24809455	0
69847	279	1	0	1	0	1	23.65400117	NA	0
103106	325	0	1	0	1	1	NA	14.93428559	0
44562	294	1	0	1	0	1	3.400098055	NA	0
96988	278	0	1	0	1	1	NA	13.88780915	1
86300	319	0	1	0	1	1	NA	46.70853336	0
87952	303	1	0	1	0	1	12.04584622	NA	0
73969	286	0	1	0	1	1	NA	0.941423417	0
87904	338	0	2	0	2	2	NA	12.47359613	0
65487	317	1	0	1	0	1	52.28176494	NA	0
67680	325	1	0	1	0	1	42.12528392	NA	0
3760	309	0	1	0	1	1	NA	41.87642519	1
62132	312	1	0	1	0	1	42.91544453	NA	1
93714	294	0	1	0	1	1	NA	37.30758754	0
6566	315	0	1	0	1	1	NA	9.851597272	0
91552	319	0	1	0	1	1	NA	14.84798191	0
104537	305	0	2	0	2	2	NA	67.70049671	0
84048	281	0	1	0	1	1	NA	15.28294122	0
18196	354	1	0	1	0	1	0.097039388	NA	0
71536	359	1	0	1	0	1	14.45514993	NA	0
1000	304	1	0	1	0	1	12.94740287	NA	0
96951	349	1	0	1	0	1	71.39183691	NA	1
42706	358	1	0	1	0	1	10.5503534	NA	0
62450	280	1	0	1	0	1	123.7960149	NA	1
2492	316	1	1	1	1	2	371.7035717	143.7556978	0
67734	350	1	0	1	0	1	50.77613236	NA	0
91053	298	1	0	1	0	1	30.79080675	NA	0
1899	361	1	0	1	0	1	38.07769394	NA	0
98976	362	1	0	1	0	1	3.812533395	NA	1
88106	347	1	0	1	0	1	3.642199094	NA	0
76348	349	1	0	1	0	1	91.92968791	NA	1
67709	362	1	0	1	0	1	37.10162849	NA	1
30394	308	0	1	0	1	1	NA	22.3471314	0
96951	284	0	1	0	1	1	NA	57.24671137	0
68032	276	1	0	1	0	1	15.02002401	NA	0
2491	354	1	0	1	0	1	24.76836939	NA	0
41649	300	0	1	0	1	1	NA	2.489969482	0
70704	307	0	1	0	1	1	NA	14.94503051	0
88655	322	0	1	0	1	1	NA	21.40666484	0
1294	353	0	1	0	1	1	NA	35.18531764	0
104523	311	1	0	1	0	1	18.08988283	NA	0
5676	340	0	1	0	1	1	NA	25.91610814	0
80608	286	0	1	0	1	1	NA	5.224199991	0
1891	348	1	0	1	0	1	17.71127198	NA	0
101884	321	1	0	1	0	1	79.76397863	NA	0
69192	344	0	1	0	1	1	NA	17.86882018	0
58928	345	1	0	1	0	1	23.95666155	NA	1
2399	303	0	1	0	1	1	NA	22.80478996	0
69192	316	1	0	1	0	1	18.98531765	NA	0
106671	315	0	1	0	1	1	NA	69.43811087	0
34530	331	1	0	1	0	1	25.38423407	NA	0
69704	302	1	0	1	0	1	20.76733568	NA	0
106431	340	0	1	0	1	1	NA	678.803161	1
5447	311	1	0	1	0	1	66.95715339	NA	0
66092	316	1	0	1	0	1	38.86325248	NA	0
36239	362	0	1	0	1	1	NA	19.62268674	0
75647	359	2	0	2	0	2	12.36650065	NA	0
65732	357	1	0	1	0	1	16.56860175	NA	0
96006	280	0	1	0	1	1	NA	58.24545593	0
95638	307	0	1	0	1	1	NA	10.65158621	0
5366	282	1	0	1	0	1	3.630116132	NA	1
2466	304	2	0	2	0	2	79.66486836	NA	0
41931	316	1	0	1	0	1	11.56271052	NA	0
43718	310	1	0	1	0	1	12.29199135	NA	0
87025	316	0	1	0	1	1	NA	14.07675367	1
32762	347	0	1	0	1	1	NA	10.75235975	0
70692	312	0	1	0	1	1	NA	12.57623828	0
49511	331	2	0	2	0	2	15.37384592	NA	0
69455	350	1	0	1	0	1	26.45698275	NA	0
98688	365	1	0	1	0	1	9.884734289	NA	1
64909	279	0	1	0	1	1	NA	23.65289462	0
30896	351	1	0	1	0	1	9.734467632	NA	0
7849	325	0	1	0	1	1	NA	11.81600581	0
45440	310	1	0	1	0	1	35.1200991	NA	1
80707	283	0	1	0	1	1	NA	6.299257068	0
95607	360	1	0	1	0	1	48.1015013	NA	0
34201	325	0	1	0	1	1	NA	7.55116965	0
41336	352	1	0	1	0	1	2.067952348	NA	1
70108	316	1	0	1	0	1	17.22162156	NA	0
49528	303	0	1	0	1	1	NA	11.15778327	0
39549	325	0	1	0	1	1	NA	15.01241858	1
40877	328	0	1	0	1	1	NA	9.510809505	0
64984	344	1	0	1	0	1	43.29354028	NA	0
928	349	0	1	0	1	1	NA	1.402860146	0
95360	283	0	1	0	1	1	NA	8.693959883	0
42796	317	0	1	0	1	1	NA	34.65942957	1
59919	345	1	0	1	0	1	18.08328783	NA	1
90198	315	0	1	0	1	1	NA	27.19762582	0
93622	282	1	0	1	0	1	9.803861817	NA	0
6547	349	1	0	1	0	1	9.159428	NA	0
91510	325	1	0	1	0	1	19.58522686	NA	0
94763	296	1	0	1	0	1	1.776960869	NA	0
1236	311	0	1	0	1	1	NA	43.4256783	0
69704	276	1	0	1	0	1	17.54265115	NA	0
107748	297	1	1	1	1	2	1403.256095	1403.256095	0
70154	340	1	0	1	0	1	9.238501356	NA	1
96130	279	0	1	0	1	1	NA	12.71759261	0
51318	309	0	1	0	1	1	NA	3.421610367	0
33507	310	2	1	2	1	3	46.34911629	44.28531454	0
6622	304	1	0	1	0	1	36.31372418	NA	0
80116	276	0	1	0	1	1	NA	134.2144088	0
97744	338	1	0	1	0	1	11.1918824	NA	1
88119	304	0	1	0	1	1	NA	7.07561343	0
10920	351	1	0	1	0	1	4.61751663	NA	0
85774	307	1	0	1	0	1	1.473481478	NA	1
65015	299	1	0	1	0	1	41.2821589	NA	0
39849	318	0	1	0	1	1	NA	12.00043805	0
69455	293	1	0	1	0	1	28.47901039	NA	0
95244	297	1	0	1	0	1	21.04800536	NA	0
87592	322	1	0	1	0	1	30.21854077	NA	0
12670	294	0	1	0	1	1	NA	7.022339777	0
3357	318	1	0	1	0	1	67.99943581	NA	0
69397	315	0	1	0	1	1	NA	7.187394285	0
87273	354	0	1	0	1	1	NA	14.94478343	0
99013	328	0	1	0	1	1	NA	8.812542904	0
1369	335	1	0	1	0	1	98.14159032	NA	0
41396	279	1	0	1	0	1	15.56036514	NA	0
94987	346	1	0	1	0	1	0.491469291	NA	0
29136	318	1	0	1	0	1	13.18971334	NA	0
1823	321	1	0	1	0	1	147.7664846	NA	0
59694	280	1	0	1	0	1	7.023334233	NA	1
23089	346	1	0	1	0	1	9.881350711	NA	0
87406	355	1	0	1	0	1	24.19373491	NA	0
95557	305	1	0	1	0	1	108.5206642	NA	1
98422	343	1	0	1	0	1	15.41346715	NA	0
103642	337	1	0	1	0	1	8.369893977	NA	0
65077	285	0	1	0	1	1	NA	5.364910789	0
81056	317	1	0	1	0	1	10.84412359	NA	0
68175	333	1	0	1	0	1	11.19919295	NA	1
12343	343	1	0	1	0	1	21.6838078	NA	0
96401	307	1	0	1	0	1	21.03074438	NA	0
98925	322	0	1	0	1	1	NA	7.969908079	1
55543	359	1	0	1	0	1	1.284284978	NA	0
70814	344	1	0	1	0	1	11.44805125	NA	0
11464	303	1	0	1	0	1	12.77126848	NA	0
2112	286	1	0	1	0	1	177.08452	NA	0
27875	324	0	1	0	1	1	NA	12.60529925	1
92591	303	1	0	1	0	1	23.00249406	NA	0
65081	340	0	1	0	1	1	NA	19.17857459	1
48816	286	1	0	1	0	1	2.699084406	NA	0
79492	333	0	2	0	2	2	NA	17.45170235	0
88019	322	1	0	1	0	1	14.55062916	NA	0
42797	359	1	0	1	0	1	10.3433587	NA	0
54734	321	0	1	0	1	1	NA	13.4127445	1
34516	285	0	1	0	1	1	NA	12.85502285	0
69048	331	0	1	0	1	1	NA	3.260711603	1
67740	282	1	0	1	0	1	56.21746163	NA	0
83647	296	0	1	0	1	1	NA	7.462887727	0
66718	298	3	0	3	0	3	113.143845	NA	0
65790	305	0	1	0	1	1	NA	2.265027182	0
93635	298	1	0	1	0	1	96.66117074	NA	0
51767	285	0	1	0	1	1	NA	15.34148261	1
80417	346	1	0	1	0	1	96.19295932	NA	0
68898	340	0	2	0	2	2	NA	13.51029842	1
67115	358	0	1	0	1	1	NA	19.31963635	0
6202	325	4	0	4	0	4	4.947660138	NA	0
28891	347	1	0	1	0	1	50.29095203	NA	1
83048	308	1	0	1	0	1	29.19779927	NA	1
70095	295	1	0	1	0	1	8.096064076	NA	0
62330	298	0	1	0	1	1	NA	33.18548791	0
65372	345	0	1	0	1	1	NA	17.00397931	0
39445	317	1	0	1	0	1	13.9262388	NA	0
100851	295	0	1	0	1	1	NA	4.258763008	0
99115	302	0	1	0	1	1	NA	26.13652915	0
106630	297	0	1	0	1	1	NA	104.6601628	1
47278	288	1	0	1	0	1	21.89161133	NA	1
10099	347	0	1	0	1	1	NA	20.9477388	0
102533	312	1	0	1	0	1	70.94080922	NA	0
93622	318	2	0	2	0	2	9.521740977	NA	1
70820	316	0	1	0	1	1	NA	19.68328232	0
70154	361	0	1	0	1	1	NA	13.00226692	0
88550	324	0	4	0	4	4	NA	9.702447773	1
55142	331	0	1	0	1	1	NA	1.76455676	0
27982	297	0	1	0	1	1	NA	30.07216965	0
70671	347	2	0	2	0	2	57.05693898	NA	0
67480	312	0	1	0	1	1	NA	3.879020229	0
93917	322	0	1	0	1	1	NA	359.918777	0
70120	324	1	0	1	0	1	10.84192517	NA	0
93796	290	0	1	0	1	1	NA	11.11552992	0
106957	295	0	1	0	1	1	NA	34.27749092	0
95329	360	1	0	1	0	1	16.66394508	NA	0
7616	353	1	0	1	0	1	65.21290195	NA	0
78212	345	1	1	1	1	2	19.83049669	19.83049669	0
35998	280	1	0	1	0	1	13.92737439	NA	0
52726	325	1	0	1	0	1	56.30025481	NA	0
2576	312	0	2	0	2	2	NA	49.05345481	0
95638	355	1	0	1	0	1	2.306010091	NA	0
97237	303	0	1	0	1	1	NA	2.263519054	1
20085	318	1	0	1	0	1	253.2321104	NA	0
54278	347	1	0	1	0	1	10.40367046	NA	0
55148	280	0	1	0	1	1	NA	26.60890978	1
2285	301	0	1	0	1	1	NA	8.618859846	0
39721	288	1	0	1	0	1	9.26977446	NA	0
102510	278	1	0	1	0	1	44.27301005	NA	0
31262	316	1	0	1	0	1	19.96979493	NA	0
34711	299	0	1	0	1	1	NA	5.07389055	0
66861	290	0	3	0	3	3	NA	7.51787076	0
1080	317	0	2	0	2	2	NA	148.7260385	0
43462	295	1	0	1	0	1	7.00268986	NA	0
63631	345	0	1	0	1	1	NA	110.7143454	0
94045	349	2	0	2	0	2	167.4126289	NA	0
1754	360	0	1	0	1	1	NA	12.72364952	0
1899	295	1	0	1	0	1	53.87815359	NA	0
15384	291	1	0	1	0	1	35.40416774	NA	0
1688	346	2	0	2	0	2	15.91015882	NA	0
88446	355	0	1	0	1	1	NA	13.28172404	0
71431	354	0	1	0	1	1	NA	28.46752112	0
62917	283	2	0	2	0	2	8.848907703	NA	1
76901	362	0	1	0	1	1	NA	44.53252204	0
42408	297	1	0	1	0	1	11.02707974	NA	0
63546	282	1	0	1	0	1	1.00575534	NA	0
67464	281	1	0	1	0	1	11.24715236	NA	0
98638	322	2	0	2	0	2	13.94247327	NA	0
37803	322	1	0	1	0	1	20.14704589	NA	1
91594	283	0	1	0	1	1	NA	46.82085426	0
84626	361	1	0	1	0	1	495.7241765	NA	0
94352	318	1	0	1	0	1	55.01854351	NA	0
45942	312	1	0	1	0	1	14.97495824	NA	0
1849	353	0	1	0	1	1	NA	3.92876631	0
66202	296	1	0	1	0	1	9.677674524	NA	0
71764	333	1	0	1	0	1	93.47678701	NA	0
22807	361	0	1	0	1	1	NA	21.62232501	0
69327	280	0	1	0	1	1	NA	15.58431049	0
49122	337	1	0	1	0	1	21.71927434	NA	0
73496	291	1	0	1	0	1	24.51411341	NA	0
66435	344	1	0	1	0	1	6.853565212	NA	1
106191	278	1	0	1	0	1	115.4048255	NA	0
39746	294	1	0	1	0	1	65.4099921	NA	0
35822	285	0	1	0	1	1	NA	17.62819046	0
37491	347	1	0	1	0	1	3.450268197	NA	0
101786	281	0	1	0	1	1	NA	61.68730843	1
42892	288	1	0	1	0	1	17.44195979	NA	0
64647	309	0	1	0	1	1	NA	19.96043864	0
70134	322	0	1	0	1	1	NA	9.801552087	0
85493	280	0	1	0	1	1	NA	21.80272984	0
93722	318	1	0	1	0	1	22.72243759	NA	0
106477	305	0	1	0	1	1	NA	43.15408688	0
5997	344	0	1	0	1	1	NA	41.62239677	0
68896	289	2	0	2	0	2	26.43600535	NA	0
69209	281	1	0	1	0	1	12.54706945	NA	0
30862	314	1	0	1	0	1	16.10556924	NA	0
86856	297	0	1	0	1	1	NA	10.08467577	0
47117	301	1	0	1	0	1	12.496766	NA	0
39080	335	1	0	1	0	1	10.30376437	NA	0
69359	309	1	0	1	0	1	8.6671231	NA	0
68227	279	1	0	1	0	1	12.2557301	NA	0
88278	290	0	2	0	2	2	NA	3.10224828	0
38409	329	1	0	1	0	1	18.43767489	NA	0
68981	276	1	0	1	0	1	6.911178472	NA	0
97551	288	0	1	0	1	1	NA	8.554061453	0
68403	363	1	0	1	0	1	21.37921309	NA	0
39317	297	1	0	1	0	1	26.93869967	NA	1
70225	325	1	3	1	3	4	5.271741584	5.14532364	1
83024	333	0	1	0	1	1	NA	7.0888690069999996	0
106473	360	5	0	5	0	5	26.3820378	NA	0
71069	319	1	0	1	0	1	14.54681225	NA	0
107742	297	1	0	1	0	1	212.8671775	NA	0
87168	312	0	1	0	1	1	NA	13.32631323	0
103794	343	1	0	1	0	1	169.3156079	NA	0
70835	284	0	2	0	2	2	NA	33.10509238	0
70478	338	0	1	0	1	1	NA	17.3790122	0
16669	297	1	0	1	0	1	5.540031664	NA	0
6531	344	1	0	1	0	1	52.50011699	NA	0
87872	325	0	1	0	1	1	NA	17.48601647	0
3028	360	1	0	1	0	1	37.06350748	NA	1
96466	335	1	0	1	0	1	8.45251261	NA	0
84158	319	1	0	1	0	1	16.77991486	NA	1
98664	312	0	2	0	2	2	NA	5.512854114	0
107475	343	0	1	0	1	1	NA	102.5462758	1
55887	358	0	1	0	1	1	NA	20.67171511	0
35456	317	1	0	1	0	1	39.6445212	NA	0
2241	349	0	1	0	1	1	NA	22.11275601	0
11644	295	0	1	0	1	1	NA	19.44761015	0
51737	348	0	1	0	1	1	NA	898.2352436	1
46920	285	1	0	1	0	1	8.895472343	NA	1
67411	356	1	0	1	0	1	11.72790605	NA	0
71376	298	1	0	1	0	1	17.98617803	NA	0
7798	284	1	0	1	0	1	14.49935155	NA	0
315	361	0	1	0	1	1	NA	91.01590042	0
31914	303	2	0	2	0	2	19.57082342	NA	2
12289	362	1	0	1	0	1	4.70810117	NA	1
97040	277	0	1	0	1	1	NA	9.730037808	0
97876	299	0	1	0	1	1	NA	12.05731191	0
103770	347	1	0	1	0	1	18.7162677	NA	0
99375	295	0	1	0	1	1	NA	17.52395061	0
66889	325	1	0	1	0	1	35.01898995	NA	0
59270	359	0	1	0	1	1	NA	18.83535519	0
67197	284	1	0	1	0	1	15.06494095	NA	0
67880	365	1	0	1	0	1	3.831180332	NA	1
44233	336	1	0	1	0	1	4.144444831	NA	0
63875	296	1	0	1	0	1	29.98815942	NA	0
66803	283	1	0	1	0	1	4.017356822	NA	0
70663	312	1	0	1	0	1	7.765363137	NA	0
98370	310	1	0	1	0	1	6.541669039	NA	0
65818	347	1	0	1	0	1	9.941490854	NA	0
79078	316	1	0	1	0	1	13.86955476	NA	0
55858	284	0	1	0	1	1	NA	58.14619175	0
68893	346	0	1	0	1	1	NA	16.02613972	0
95402	322	0	2	0	2	2	NA	14.10426008	0
5677	305	0	1	0	1	1	NA	69.81168564	0
22045	312	0	2	0	2	2	NA	16.29455396	1
44566	286	1	0	1	0	1	3.646132086	NA	0
42376	347	1	0	1	0	1	28.12576638	NA	0
69203	347	1	0	1	0	1	14.89374747	NA	0
55543	325	1	0	1	0	1	1.570472827	NA	0
71764	361	0	1	0	1	1	NA	95.71160583	0
57446	320	1	0	1	0	1	6.616828853	NA	0
65478	298	1	1	1	1	2	3.479829487	3.479829487	0
84455	339	1	0	1	0	1	16.84942253	NA	1
41338	350	1	0	1	0	1	9.518775544	NA	1
3401	297	0	1	0	1	1	NA	65.66274986	0
5727	343	1	0	1	0	1	11.0415497	NA	0
68874	353	0	1	0	1	1	NA	8.798372506	0
97415	327	1	0	1	0	1	2.942837917	NA	1
82757	289	1	1	1	1	2	0.778427972	0.778427972	0
4161	347	0	1	0	1	1	NA	35.03440503	0
42032	315	1	0	1	0	1	13.75712944	NA	1
89337	358	1	0	1	0	1	6.792094854	NA	0
85031	296	0	1	0	1	1	NA	47.29028446	0
69806	345	1	0	1	0	1	3.025759426	NA	0
39446	359	0	1	0	1	1	NA	1.662085191	0
94028	342	0	1	0	1	1	NA	27.40325124	0
66889	346	1	0	1	0	1	40.5603339	NA	0
4519	363	1	0	1	0	1	2.198510974	NA	1
85798	342	1	0	1	0	1	19.14703281	NA	1
5564	345	1	0	1	0	1	19.23158366	NA	0
68674	344	1	1	1	1	2	2169.22387	893.2422634	1
67333	360	0	2	0	2	2	NA	27.53734305	0
76463	280	1	0	1	0	1	11.87881474	NA	0
86942	356	1	0	1	0	1	33.34316457	NA	0
78469	284	0	1	0	1	1	NA	55.35354478	0
83711	286	0	1	0	1	1	NA	8.605453074	1
86340	302	0	1	0	1	1	NA	30.44903726	1
51249	348	1	0	1	0	1	19.15587317	NA	1
67455	307	1	0	1	0	1	5.374699059	NA	0
95277	311	0	1	0	1	1	NA	110.2434046	0
94174	325	1	0	1	0	1	30.77087889	NA	0
39206	360	1	0	1	0	1	10.5847045	NA	0
84848	320	0	1	0	1	1	NA	2.239665919	0
68895	348	1	0	1	0	1	39.98846803	NA	0
107321	321	2	0	2	0	2	48.14514913	NA	0
69504	308	1	0	1	0	1	1.957321617	NA	0
87612	294	0	1	0	1	1	NA	18.43973469	0
25789	361	0	1	0	1	1	NA	5.73969881	1
41803	353	0	1	0	1	1	NA	31.44934475	0
66197	347	1	0	1	0	1	42.79073858	NA	0
67508	296	1	0	1	0	1	27.46393141	NA	0
33771	288	3	0	3	0	3	6.086593433	NA	0
77007	355	1	0	1	0	1	49.00751375	NA	1
79413	325	1	0	1	0	1	16.92488402	NA	1
71368	305	1	0	1	0	1	14.57959743	NA	0
98098	312	1	0	1	0	1	1.843205394	NA	1
6650	288	1	0	1	0	1	63.9694058	NA	0
68210	346	1	0	1	0	1	20.65527953	NA	1
2517	341	0	1	0	1	1	NA	49.07622077	1
67493	284	1	0	1	0	1	15.43267381	NA	0
18794	354	2	0	2	0	2	174.6052925	NA	0
59091	281	1	0	1	0	1	18.24762692	NA	0
84626	361	1	0	1	0	1	58.92672995	NA	0
41541	328	0	1	0	1	1	NA	8.96325694	0
97397	340	0	1	0	1	1	NA	3.149225301	0
4766	282	1	0	1	0	1	7.082241172	NA	0
47925	301	0	1	0	1	1	NA	2.266121252	0
39171	315	0	1	0	1	1	NA	15.05363013	0
98114	364	1	0	1	0	1	19.76630434	NA	0
26343	347	1	0	1	0	1	4.79893935	NA	0
66211	293	1	0	1	0	1	50.57426858	NA	0
95548	279	0	1	0	1	1	NA	28.70013006	1
41006	363	0	1	0	1	1	NA	3.839853705	0
68675	297	0	1	0	1	1	NA	42.3004512	0
43112	335	1	0	1	0	1	10.2769305	NA	0
41130	309	0	1	0	1	1	NA	9.920581904	0
16430	363	0	1	0	1	1	NA	13.5884674	0
106459	359	0	1	0	1	1	NA	21.87849276	0
11519	311	1	0	1	0	1	22.99444545	NA	0
83076	297	2	0	2	0	2	12.1421435	NA	2
67817	293	1	0	1	0	1	27.26802935	NA	0
7078	318	0	1	0	1	1	NA	273.6403056	0
65830	315	1	0	1	0	1	25.04527306	NA	1
1640	284	2	0	2	0	2	584.5085196	NA	0
95402	293	0	1	0	1	1	NA	21.92296762	0
69824	302	1	0	1	0	1	12.40997313	NA	0
64001	297	1	0	1	0	1	12.29502341	NA	0
97449	318	1	0	1	0	1	7.444580555	NA	0
40150	327	1	0	1	0	1	22.93030296	NA	0
107584	304	1	0	1	0	1	124.157458	NA	0
7863	340	1	0	1	0	1	8.286404995	NA	0
107666	346	1	0	1	0	1	1544.343862	NA	0
95862	279	1	0	1	0	1	20.95758827	NA	1
40849	289	0	1	0	1	1	NA	5.117769041	1
1702	305	0	1	0	1	1	NA	12.90015823	0
87898	299	0	4	0	4	4	NA	15.42899654	1
84256	278	0	1	0	1	1	NA	1.206379106	0
71180	277	0	1	0	1	1	NA	22.07205881	0
64525	357	0	1	0	1	1	NA	16.16367471	0
44917	295	0	5	0	5	5	NA	3.501291649	0
1267	304	1	0	1	0	1	49.94003916	NA	0
103134	312	0	1	0	1	1	NA	35.84627129	0
77615	319	3	0	3	0	3	14.70056957	NA	0
107722	362	1	0	1	0	1	389.7032343	NA	0
45668	364	1	0	1	0	1	9.730511839	NA	0
65491	315	0	1	0	1	1	NA	2.619377607	0
71183	353	0	1	0	1	1	NA	13.42228986	0
97304	355	0	1	0	1	1	NA	17.81481009	0
34252	310	2	0	2	0	2	55.05674608	NA	0
31755	363	1	0	1	0	1	14.90692547	NA	0
67740	283	1	0	1	0	1	46.1894618	NA	0
66770	350	2	0	2	0	2	14.90654603	NA	0
94092	321	0	2	0	2	2	NA	7.17562527	0
69660	349	0	2	0	2	2	NA	16.65041784	0
70259	325	0	1	0	1	1	NA	54.07652374	0
80379	294	1	0	1	0	1	19.69933556	NA	1
52066	294	0	1	0	1	1	NA	19.6547111	0
68803	284	1	0	1	0	1	2.708651512	NA	0
86213	302	1	0	1	0	1	102.611034	NA	0
40357	354	0	1	0	1	1	NA	53.09027048	0
96209	284	0	1	0	1	1	NA	1.695230553	0
58410	319	1	0	1	0	1	24.67016459	NA	0
7161	276	1	0	1	0	1	14.96015205	NA	0
38517	360	1	0	1	0	1	2.703992438	NA	0
59794	295	0	1	0	1	1	NA	20.00448756	0
94302	296	1	0	1	0	1	50.18374936	NA	0
84454	304	0	1	0	1	1	NA	11.41397622	0
38904	360	0	1	0	1	1	NA	9.227358829	1
85982	281	1	0	1	0	1	29.32613296	NA	1
99494	309	0	2	0	2	2	NA	17.69569085	0
39333	322	1	0	1	0	1	15.79510088	NA	0
94212	281	0	1	0	1	1	NA	63.27058833	0
75503	291	1	0	1	0	1	13.84958932	NA	0
43057	324	0	1	0	1	1	NA	8.299702059	0
67957	310	0	1	0	1	1	NA	6.062126062	0
70243	312	1	0	1	0	1	50.89086444	NA	0
45949	306	1	0	1	0	1	7.016365977	NA	1
45776	305	1	0	1	0	1	17.26081288	NA	0
1880	324	1	0	1	0	1	9.721035293	NA	0
1798	298	1	0	1	0	1	44.59750672	NA	0
85397	362	0	1	0	1	1	NA	6.425700577	0
85101	298	1	0	1	0	1	8.858970161	NA	0
41936	342	0	1	0	1	1	NA	31.0214974	0
12266	354	0	1	0	1	1	NA	22.52915549	0
76760	346	1	0	1	0	1	40.56873436	NA	0
80387	355	0	1	0	1	1	NA	37.72164133	1
6400	329	1	0	1	0	1	6.374646791	NA	0
66553	304	0	1	0	1	1	NA	2.01870493	1
69638	329	0	1	0	1	1	NA	15.88385872	0
107583	284	1	0	1	0	1	111.6104648	NA	0
92236	320	1	0	1	0	1	10.74418207	NA	0
64007	331	2	0	2	0	2	18.58179336	NA	0
81583	325	0	1	0	1	1	NA	22.42280301	0
11333	301	1	0	1	0	1	45.47471704	NA	0
75743	320	1	0	1	0	1	13.29910334	NA	0
95681	308	1	0	1	0	1	38.0271583	NA	0
14532	363	0	1	0	1	1	NA	7.761172886	0
35451	344	2	0	2	0	2	14.72428183	NA	0
83856	296	0	1	0	1	1	NA	15.78172275	1
31577	303	0	1	0	1	1	NA	34.18295947	1
37308	361	0	1	0	1	1	NA	58.79091567	0
70706	293	1	0	1	0	1	14.89121908	NA	0
69942	279	0	1	0	1	1	NA	37.81926467	0
32730	315	0	1	0	1	1	NA	15.19202034	0
34078	302	0	1	0	1	1	NA	10.41930377	0
70243	329	1	0	1	0	1	37.85645426	NA	0
40690	303	1	0	1	0	1	5.859184835	NA	0
2976	356	1	0	1	0	1	86.63817661	NA	0
63480	293	0	1	0	1	1	NA	40.17767452	0
65121	355	1	0	1	0	1	29.96595293	NA	0
1341	349	0	1	0	1	1	NA	5.310121849	0
69397	348	0	1	0	1	1	NA	7.171316557	0
87230	315	1	0	1	0	1	35.40093203	NA	1
87986	344	1	0	1	0	1	8.655620148	NA	0
82641	316	1	0	1	0	1	112.2764319	NA	0
96787	314	1	0	1	0	1	15.49586974	NA	1
94977	288	1	0	1	0	1	52.28919687	NA	0
43497	355	0	1	0	1	1	NA	58.00273442	1
106735	295	0	1	0	1	1	NA	42.25170415	0
42986	286	1	0	1	0	1	8.364860876	NA	0
103358	346	0	1	0	1	1	NA	18.9247416	0
18358	327	1	0	1	0	1	95.31285544	NA	0
70399	293	1	0	1	0	1	15.70227589	NA	0
97754	284	0	1	0	1	1	NA	5.989018795	0
43640	287	1	0	1	0	1	13.42327896	NA	0
22278	317	1	0	1	0	1	16.51742727	NA	0
69828	350	1	0	1	0	1	12.9935816	NA	0
46870	317	0	1	0	1	1	NA	24.89991754	0
78607	307	0	1	0	1	1	NA	21.04560732	0
68101	346	0	2	0	2	2	NA	10.59659043	0
39662	317	1	0	1	0	1	15.64164176	NA	0
89346	361	0	1	0	1	1	NA	4.682372814	0
86484	288	1	0	1	0	1	42.00219154	NA	0
28438	297	1	0	1	0	1	186.8707074	NA	0
51015	299	1	0	1	0	1	24.31260748	NA	1
68863	295	0	1	0	1	1	NA	23.46009236	0
11258	346	2	0	2	0	2	55.57211367	NA	1
102708	278	0	1	0	1	1	NA	4.398166543	0
69804	354	0	1	0	1	1	NA	14.96720286	0
44833	363	2	0	2	0	2	17.06482509	NA	0
38571	313	1	0	1	0	1	12.08060477	NA	0
9107	318	0	3	0	3	3	NA	282.8657935	0
99409	295	1	0	1	0	1	15.90883698	NA	0
82853	355	1	0	1	0	1	9.109498815	NA	1
96478	342	1	0	1	0	1	16.9202751	NA	0
10218	307	1	0	1	0	1	11.35450001	NA	0
13083	286	1	0	1	0	1	5.277361667	NA	1
10560	288	1	0	1	0	1	50.15302268	NA	1
98468	361	1	0	1	0	1	13.25699832	NA	0
64517	297	5	0	5	0	5	13.20066338	NA	1
102937	340	1	0	1	0	1	17.14133951	NA	0
47363	359	0	1	0	1	1	NA	25.28756294	0
96951	353	0	1	0	1	1	NA	68.03311411	0
45148	302	1	0	1	0	1	0.885590073	NA	0
37344	345	2	0	2	0	2	4.854069424	NA	0
94352	321	0	1	0	1	1	NA	59.01363947	0
40366	281	1	0	1	0	1	68.99147534	NA	0
15121	360	1	0	1	0	1	8.37148481	NA	0
85985	316	1	0	1	0	1	10.44338309	NA	1
2398	365	1	0	1	0	1	4.867223052	NA	0
68740	316	1	0	1	0	1	10.38737808	NA	0
1994	344	1	0	1	0	1	135.523546	NA	0
1678	276	3	3	3	3	6	3.593553405	3.396342057	0
35503	305	0	1	0	1	1	NA	59.83231688	0
99268	354	1	0	1	0	1	19.73878824	NA	1
70734	289	0	1	0	1	1	NA	14.91622963	0
40140	360	0	1	0	1	1	NA	24.60260438	0
68895	313	0	1	0	1	1	NA	13.39419917	0
16818	319	1	0	1	0	1	21.45475141	NA	0
69455	278	1	0	1	0	1	9.54222038	NA	0
68547	329	0	1	0	1	1	NA	56.19468026	0
5564	304	1	0	1	0	1	18.51620127	NA	0
107346	295	0	1	0	1	1	NA	191.6553096	0
70750	360	0	1	0	1	1	NA	62.69252777	0
97659	302	0	1	0	1	1	NA	20.9404987	0
68751	281	0	1	0	1	1	NA	13.52294126	0
14153	319	0	1	0	1	1	NA	24.80736808	0
87402	321	0	1	0	1	1	NA	69.64473494	0
69209	345	1	0	1	0	1	19.57214602	NA	0
68828	364	1	0	1	0	1	13.86983453	NA	0
70399	284	1	0	1	0	1	12.62277367	NA	0
62465	296	1	0	1	0	1	7.24464092	NA	0
56389	317	0	1	0	1	1	NA	15.842313	0
86856	280	0	1	0	1	1	NA	19.67777319	0
103408	346	1	0	1	0	1	9.64142888	NA	0
68815	324	0	1	0	1	1	NA	14.27527196	0
36650	284	2	0	2	0	2	21.1876002	NA	0
8579	317	0	1	0	1	1	NA	6.021273463	0
69425	311	1	0	1	0	1	28.28289529	NA	0
65896	362	1	0	1	0	1	19.15023304	NA	1
98187	284	0	1	0	1	1	NA	4.706178243	0
96035	313	0	1	0	1	1	NA	139.0631343	1
7766	281	1	0	1	0	1	8.966028174	NA	0
45274	338	0	1	0	1	1	NA	25.46380698	0
90375	286	0	1	0	1	1	NA	12.1328332	0
62514	343	1	0	1	0	1	69.22248476	NA	0
33736	281	1	0	1	0	1	6.164246818	NA	0
53234	304	1	0	1	0	1	3.528090234	NA	1
71375	299	1	0	1	0	1	9.281888725	NA	0
42020	281	0	1	0	1	1	NA	34.62524736	0
83188	317	1	0	1	0	1	9.302174071	NA	1
64352	315	1	0	1	0	1	33.92275718	NA	0
75627	302	2	0	2	0	2	9.510211596	NA	0
45863	279	0	1	0	1	1	NA	7.936938808	1
89725	311	0	1	0	1	1	NA	55.47069782	0
34350	301	0	1	0	1	1	NA	13.68967637	0
58533	318	1	0	1	0	1	82.46216408	NA	0
98802	281	1	0	1	0	1	6.802101401	NA	1
13223	362	0	1	0	1	1	NA	16.97053895	1
87628	312	0	1	0	1	1	NA	31.94685916	0
70814	311	0	1	0	1	1	NA	25.12572082	0
16690	294	0	2	0	2	2	NA	42.10724346	0
3615	359	1	0	1	0	1	24.8045192	NA	0
4343	347	3	0	3	0	3	46.49079177	NA	0
94189	321	1	0	1	0	1	59.56047412	NA	0
92059	285	0	1	0	1	1	NA	105.5311637	0
64813	315	1	0	1	0	1	10.07203007	NA	0
98321	346	0	1	0	1	1	NA	14.95851883	0
71470	347	3	0	3	0	3	14.05432412	NA	0
93727	312	0	1	0	1	1	NA	37.06356779	0
60471	335	1	0	1	0	1	37.93756615	NA	1
9886	362	1	0	1	0	1	16.34288206	NA	1
65252	297	0	2	0	2	2	NA	12.28246001	0
92334	300	1	0	1	0	1	75.94731921	NA	0
21097	324	1	0	1	0	1	40.22078059	NA	1
5641	348	1	0	1	0	1	0.831765709	NA	0
38518	362	1	0	1	0	1	4.726294116	NA	0
69393	325	5	0	5	0	5	18.52630455	NA	1
41346	317	0	1	0	1	1	NA	6.873818823	1
87674	346	1	0	1	0	1	343.0138708	NA	0
67439	359	1	0	1	0	1	14.38020836	NA	0
80147	281	0	1	0	1	1	NA	23.3576996	0
70290	323	0	1	0	1	1	NA	37.94393672	0
65722	354	1	0	1	0	1	12.62999745	NA	0
61395	302	1	0	1	0	1	12.30640468	NA	0
106373	283	0	1	0	1	1	NA	19.62155821	0
67908	294	1	0	1	0	1	25.78562992	NA	0
70677	316	1	0	1	0	1	4.239051738	NA	0
19242	327	0	1	0	1	1	NA	21.75256594	0
69970	281	1	0	1	0	1	9.626951975	NA	0
54308	281	1	0	1	0	1	2.7345062	NA	0
13853	319	1	0	1	0	1	12.80009674	NA	0
66770	298	1	0	1	0	1	8.869042235	NA	0
31580	305	0	1	0	1	1	NA	13.66477654	0
42616	281	1	0	1	0	1	6.5072108890000004	NA	0
66481	340	0	2	0	2	2	NA	13.44005034	1
45910	354	1	0	1	0	1	11.72744907	NA	0
13804	298	1	0	1	0	1	59.8813788	NA	0
14130	346	1	0	1	0	1	20.71424125	NA	0
90437	288	1	0	1	0	1	17.37798878	NA	0
80375	305	1	0	1	0	1	69.90961433	NA	0
70952	307	0	1	0	1	1	NA	10.927772	0
70376	352	0	1	0	1	1	NA	14.35750167	0
35538	336	1	0	1	0	1	23.38716155	NA	1
34939	302	0	1	0	1	1	NA	37.84771326	0
61224	336	1	0	1	0	1	31.45142956	NA	1
107679	284	1	0	1	0	1	134.8673325	NA	1
69305	350	1	0	1	0	1	32.29171455	NA	0
70502	276	1	0	1	0	1	4.747977495	NA	0
39780	321	1	0	1	0	1	11.73341715	NA	0
93760	354	0	1	0	1	1	NA	288.0448914	0
66751	282	1	0	1	0	1	14.15777479	NA	0
69459	322	0	1	0	1	1	NA	13.63022483	0
42111	311	0	1	0	1	1	NA	23.60128688	1
96710	360	2	0	2	0	2	34.20130141	NA	0
96594	325	1	0	1	0	1	21.23636489	NA	1
107884	325	0	1	0	1	1	NA	39.2165561	0
88496	288	1	0	1	0	1	4.849119456	NA	1
52619	363	1	0	1	0	1	11.03448526	NA	0
4331	325	1	0	1	0	1	2.059830077	NA	0
64091	283	0	1	0	1	1	NA	4.588790305	0
2567	304	1	0	1	0	1	30.63409618	NA	0
50510	303	0	1	0	1	1	NA	1.090945463	0
6685	349	1	0	1	0	1	11.83688483	NA	0
69560	347	0	1	0	1	1	NA	30.04042213	0
7499	289	0	1	0	1	1	NA	26.62284067	0
9835	347	1	0	1	0	1	69.57073122	NA	0
86964	321	0	1	0	1	1	NA	54.55265918	0
38088	361	0	1	0	1	1	NA	14.57475338	0
34429	296	0	1	0	1	1	NA	32.14146297	0
6007	315	0	1	0	1	1	NA	13.67067881	0
32164	321	0	1	0	1	1	NA	43.76319795	1
91706	346	1	0	1	0	1	58.37764544	NA	0
107563	280	1	0	1	0	1	3.967032351	NA	0
68218	340	1	0	1	0	1	29.04981507	NA	0
44372	307	1	0	1	0	1	69.27743807	NA	0
15544	279	1	0	1	0	1	14.1068339	NA	0
25923	360	0	1	0	1	1	NA	2.408820909	0
53943	310	1	0	1	0	1	55.11285667	NA	0
44077	308	1	0	1	0	1	31.14843817	NA	0
4561	295	0	1	0	1	1	NA	58.58222314	0
16857	354	1	0	1	0	1	30.80537544	NA	1
69143	300	0	1	0	1	1	NA	5.072661186	1
68771	346	2	0	2	0	2	11.46744008	NA	0
8829	307	0	1	0	1	1	NA	91.32073649	0
66213	363	1	0	1	0	1	225.6284802	NA	0
98095	324	0	1	0	1	1	NA	20.54543029	0
38780	294	1	0	1	0	1	8.709384352	NA	0
77304	280	1	0	1	0	1	37.96488217	NA	1
75851	315	0	1	0	1	1	NA	2.537333011	0
24795	315	1	0	1	0	1	96.19157448	NA	0
51792	353	1	0	1	0	1	51.69893991	NA	1
50212	318	0	1	0	1	1	NA	11.87856539	1
41338	279	1	0	1	0	1	10.25652369	NA	0
[truncated: 562,024 more rows]
