# Supplementary material for: Estimating the Health Effects of Adding Bicycle and Pedestrian Paths at the Census Tract Level: Multiple Model Comparison
Source: JMIR Public Health Surveill. 2022 Aug 24;8(8):e37379. doi: 10.2196/37379 (PMC9453587; doi:10.2196/37379)
Supplement: Multimedia Appendix 4 [file publichealth_v8i8e37379_app4.zip › appendix_4/norfolk/2011/2011_strava_trips.csv]

edge	day	athlete_count	rev_athlete_count	activity_count	rev_activity_count	total_activity_count	activity_time	rev_activity_time	commute_count
44254	352	0	1	0	1	1	NA	22.88490408	1
52466	315	1	0	1	0	1	46.38235318	NA	1
103800	310	0	1	0	1	1	NA	53.88306921	0
52782	344	1	0	1	0	1	17.96384076	NA	1
38047	283	1	0	1	0	1	12.66737693	NA	0
66801	315	1	0	1	0	1	33.36248662	NA	0
69459	343	1	0	1	0	1	16.34561293	NA	0
63551	298	0	1	0	1	1	NA	61.91563442	0
45915	336	1	0	1	0	1	10.08050553	NA	0
42032	312	0	1	0	1	1	NA	113.7286558	0
59118	363	1	0	1	0	1	4.809340001	NA	1
68210	346	1	0	1	0	1	20.23245324	NA	0
42005	346	1	0	1	0	1	8.316694836	NA	0
20099	353	0	2	0	2	2	NA	38.58454909	0
103537	341	1	0	1	0	1	20.85474204	NA	0
94025	280	1	0	1	0	1	10.87476354	NA	0
4085	298	0	1	0	1	1	NA	20.70582148	0
81057	361	1	0	1	0	1	24.08693334	NA	0
100256	281	1	0	1	0	1	37.22571747	NA	1
68547	293	1	0	1	0	1	27.2306629	NA	0
9791	324	1	0	1	0	1	36.10444133	NA	1
102445	340	0	1	0	1	1	NA	22.33365307	0
76340	279	0	1	0	1	1	NA	13.79800871	1
92074	319	0	1	0	1	1	NA	24.60964055	0
16998	293	0	1	0	1	1	NA	43.28007402	0
40864	295	1	0	1	0	1	15.25037499	NA	0
31511	304	0	1	0	1	1	NA	11.78872137	0
67910	300	1	0	1	0	1	31.18311778	NA	0
97546	288	1	0	1	0	1	4.243769138	NA	1
80410	344	1	0	1	0	1	46.02266814	NA	1
51064	317	1	0	1	0	1	3.702429546	NA	1
53173	342	0	1	0	1	1	NA	19.2254669	1
67533	290	0	1	0	1	1	NA	2.428963598	0
91508	358	1	0	1	0	1	11.69447253	NA	0
4110	337	1	0	1	0	1	26.05528499	NA	1
85053	328	0	1	0	1	1	NA	84.75852977	1
97388	361	2	0	2	0	2	39.33049851	NA	0
85508	276	0	1	0	1	1	NA	127.6873103	0
64026	282	1	0	1	0	1	9.365569283	NA	0
61765	363	1	0	1	0	1	7.102843559	NA	1
96707	337	1	0	1	0	1	18.58727286	NA	1
74974	333	1	0	1	0	1	19.83817693	NA	0
65295	328	0	2	0	2	2	NA	10.80487011	0
5609	276	0	1	0	1	1	NA	21.65987722	0
60482	337	1	0	1	0	1	24.13972774	NA	1
41747	324	1	0	1	0	1	15.74252083	NA	1
88250	321	0	1	0	1	1	NA	25.31662575	0
14431	355	0	1	0	1	1	NA	34.75640903	0
20269	325	0	1	0	1	1	NA	13.47066124	0
40817	362	0	1	0	1	1	NA	0.975858314	1
68108	337	1	1	1	1	2	4.006183245	4.006183245	0
39714	322	0	1	0	1	1	NA	13.50215056	1
21624	339	1	0	1	0	1	36.92886133	NA	0
12737	297	0	1	0	1	1	NA	56.69506261	0
3059	337	0	1	0	1	1	NA	12.17245134	0
7267	365	1	0	1	0	1	36.22552048	NA	0
65188	343	1	0	1	0	1	26.86287704	NA	0
1914	357	1	0	1	0	1	53.37821081	NA	0
63981	335	1	0	1	0	1	23.83505433	NA	0
87179	353	1	0	1	0	1	21.76435787	NA	0
40817	341	0	1	0	1	1	NA	0.722135419	0
74768	298	1	1	1	1	2	24.42222304	25.34167828	0
103902	358	0	1	0	1	1	NA	23.92532638	0
8612	354	1	0	1	0	1	77.15226033	NA	0
41418	343	0	1	0	1	1	NA	1.725794091	1
97412	317	1	0	1	0	1	16.05596298	NA	0
78873	362	0	1	0	1	1	NA	12.42677797	1
10498	315	0	1	0	1	1	NA	16.16755154	0
87925	359	0	1	0	1	1	NA	9.817574511	0
32295	317	0	1	0	1	1	NA	68.81191727	0
11411	297	0	1	0	1	1	NA	42.703959330000004	0
97773	315	1	0	1	0	1	9.460916851	NA	0
42011	293	1	0	1	0	1	12.04369943	NA	0
97716	297	1	0	1	0	1	58.54324876	NA	0
88751	306	0	1	0	1	1	NA	29.96452426	1
95545	302	1	0	1	0	1	6.190026409	NA	0
10488	358	0	1	0	1	1	NA	29.82905554	0
51771	284	0	1	0	1	1	NA	6.431095046	0
5070	312	1	0	1	0	1	49.47237655	NA	0
104928	299	2	0	2	0	2	13.34679306	NA	0
71640	319	1	0	1	0	1	10.21021313	NA	0
52934	283	1	0	1	0	1	18.07888315	NA	1
78827	331	0	1	0	1	1	NA	16.08889613	0
57288	294	1	0	1	0	1	14.44623607	NA	0
2020	359	0	2	0	2	2	NA	316.0468674	0
39469	350	1	0	1	0	1	5.150684008	NA	0
66975	325	1	0	1	0	1	23.69744237	NA	1
68947	361	1	0	1	0	1	35.02559709	NA	0
41464	301	0	1	0	1	1	NA	2.871703367	0
71103	318	1	0	1	0	1	10.88868692	NA	0
68828	351	1	0	1	0	1	16.63424774	NA	0
29373	318	0	1	0	1	1	NA	47.47272049	0
72356	347	1	0	1	0	1	1.423473074	NA	0
106112	315	0	1	0	1	1	NA	18.41236024	0
85804	296	1	0	1	0	1	13.96349059	NA	0
75036	295	0	1	0	1	1	NA	4.437100136	0
79033	335	1	0	1	0	1	20.00821847	NA	0
83076	328	1	0	1	0	1	8.597361512	NA	0
76013	354	1	0	1	0	1	1.031973119	NA	0
96842	307	1	0	1	0	1	12.43077074	NA	1
11214	295	1	0	1	0	1	34.98279	NA	0
39639	311	0	1	0	1	1	NA	11.57324287	0
9987	333	0	1	0	1	1	NA	4.811460154	0
64814	332	1	0	1	0	1	16.68027994	NA	0
95591	291	1	0	1	0	1	17.85054656	NA	0
97870	324	0	1	0	1	1	NA	6.221720642	0
35028	298	1	0	1	0	1	11.5395486	NA	1
41824	354	1	0	1	0	1	29.09721714	NA	0
64525	297	0	1	0	1	1	NA	15.31515641	0
72432	287	1	0	1	0	1	72.27514883	NA	0
87257	347	0	1	0	1	1	NA	2.688398666	0
2619	312	1	0	1	0	1	43.20660213	NA	0
43064	309	1	0	1	0	1	12.31517991	NA	0
22782	278	1	0	1	0	1	17.61359482	NA	0
12301	317	0	1	0	1	1	NA	13.81981802	0
42123	345	1	0	1	0	1	17.78705936	NA	0
29863	320	1	0	1	0	1	51.18565558	NA	0
28478	349	1	0	1	0	1	523.3871037	NA	0
84259	319	0	1	0	1	1	NA	43.45794951	0
14060	355	0	1	0	1	1	NA	14.59456244	1
70801	295	0	1	0	1	1	NA	26.94428868	0
28079	312	1	0	1	0	1	158.1329993	NA	1
70267	319	0	1	0	1	1	NA	17.05151493	0
14000	335	1	0	1	0	1	44.54030688	NA	0
12294	315	0	1	0	1	1	NA	19.21668475	1
3734	340	1	0	1	0	1	14.58838811	NA	0
94096	290	0	1	0	1	1	NA	153.7262339	0
1217	305	1	0	1	0	1	1308.285651	NA	0
2340	340	0	2	0	2	2	NA	6.135867903	1
92328	352	0	1	0	1	1	NA	6.94314464	0
7355	305	1	0	1	0	1	6.461878808	NA	1
94375	325	1	0	1	0	1	32.5411934	NA	0
54385	325	1	0	1	0	1	22.85187994	NA	0
32148	285	1	0	1	0	1	56.30381169	NA	1
68898	309	1	0	1	0	1	13.70689203	NA	0
64898	345	0	1	0	1	1	NA	16.37330237	0
19242	333	1	0	1	0	1	20.52057868	NA	0
66216	276	1	0	1	0	1	40.40282382	NA	0
70681	325	1	0	1	0	1	18.12783686	NA	0
96928	298	0	1	0	1	1	NA	43.84309417	0
7498	297	1	0	1	0	1	13.34199068	NA	1
10760	336	0	1	0	1	1	NA	18.75069762	0
78447	282	0	1	0	1	1	NA	1.51189522	1
92137	297	0	1	0	1	1	NA	11.67489564	0
77081	325	1	1	1	1	2	2.94189698	2.94189698	0
98638	281	1	0	1	0	1	10.25664349	NA	1
44979	288	0	1	0	1	1	NA	5.949942695	1
106011	310	0	1	0	1	1	NA	78.73977675	0
84407	337	0	1	0	1	1	NA	57.12020882	1
69929	289	2	0	2	0	2	11.50989532	NA	0
97193	284	1	0	1	0	1	17.22850828	NA	0
69823	278	1	0	1	0	1	33.33228879	NA	0
54534	362	0	1	0	1	1	NA	9.5590864	1
94028	359	1	0	1	0	1	34.01010013	NA	0
38316	340	0	1	0	1	1	NA	0.612647063	0
2289	362	0	1	0	1	1	NA	17.59229646	0
107343	293	0	1	0	1	1	NA	23.00795238	0
69756	284	1	0	1	0	1	26.43446566	NA	0
62777	355	1	0	1	0	1	11.62537109	NA	0
70659	276	0	1	0	1	1	NA	6.316770959	0
1463	340	1	0	1	0	1	340.0796278	NA	0
3547	316	1	0	1	0	1	53.01382006	NA	1
91740	295	0	1	0	1	1	NA	27.18645192	0
66216	311	1	0	1	0	1	70.10490165	NA	0
5629	286	0	1	0	1	1	NA	13.41197304	0
79863	340	1	0	1	0	1	8.897169296	NA	0
2041	344	0	1	0	1	1	NA	15.43731767	0
3226	336	1	0	1	0	1	24.23033627	NA	1
41534	295	1	0	1	0	1	2.855757923	NA	0
1582	279	0	2	0	2	2	NA	131.0262644	0
206	354	1	0	1	0	1	112.7374623	NA	0
74693	293	1	0	1	0	1	18.89435113	NA	1
2757	314	1	0	1	0	1	47.21404074	NA	1
32870	302	1	0	1	0	1	13.87330695	NA	1
85798	335	1	0	1	0	1	36.98780401	NA	1
43476	317	0	1	0	1	1	NA	3.272952182	1
62393	321	0	1	0	1	1	NA	30.38537077	0
98370	358	1	0	1	0	1	4.171372005	NA	0
69896	355	1	0	1	0	1	63.1280356	NA	0
45210	296	1	0	1	0	1	0.676148639	NA	1
71219	340	0	1	0	1	1	NA	21.55094583	0
92176	304	0	1	0	1	1	NA	11.63170111	0
2889	295	1	0	1	0	1	36.5685222	NA	0
2944	346	2	0	2	0	2	50.74342257	NA	0
97241	354	2	0	2	0	2	18.20964587	NA	0
2199	285	2	0	2	0	2	8.544177244	NA	1
44101	351	1	0	1	0	1	11.77280728	NA	1
55715	350	1	0	1	0	1	15.86426881	NA	0
64895	362	1	0	1	0	1	27.11437448	NA	1
96071	318	0	1	0	1	1	NA	43.17135496	0
2344	290	1	0	1	0	1	33.2653726	NA	0
24306	298	0	1	0	1	1	NA	58.0941694	0
39367	303	0	1	0	1	1	NA	28.31256193	0
86063	352	0	1	0	1	1	NA	41.99889339	0
44324	288	1	0	1	0	1	17.05292813	NA	0
97574	349	1	0	1	0	1	2.814874089	NA	0
87134	325	1	0	1	0	1	26.87624473	NA	0
87230	340	0	1	0	1	1	NA	41.93446748	0
102194	286	1	0	1	0	1	28.42573491	NA	0
67439	319	1	0	1	0	1	18.67685347	NA	0
88396	297	0	1	0	1	1	NA	66.02694796	0
68814	298	4	0	4	0	4	14.62637299	NA	0
58781	346	1	0	1	0	1	84.92173366	NA	0
98427	354	1	0	1	0	1	13.16132579	NA	0
70509	340	1	0	1	0	1	12.25905445	NA	0
67957	319	0	1	0	1	1	NA	6.200658363	1
93923	346	0	1	0	1	1	NA	32.95050903	0
2490	296	1	0	1	0	1	26.82948168	NA	0
69172	279	1	0	1	0	1	20.86282494	NA	0
32892	357	1	0	1	0	1	6.411060367	NA	0
2020	364	1	0	1	0	1	177.0159737	NA	0
1287	298	1	0	1	0	1	25.41089512	NA	0
86382	357	0	1	0	1	1	NA	35.30277517	0
85833	357	1	0	1	0	1	22.72737541	NA	0
65251	318	2	0	2	0	2	30.99268072	NA	0
94876	358	0	1	0	1	1	NA	30.53389767	0
55744	315	0	2	0	2	2	NA	3.983827444	0
93628	294	1	0	1	0	1	192.2417546	NA	0
71219	298	0	1	0	1	1	NA	26.90116946	0
9401	307	1	0	1	0	1	52.56380705	NA	0
1582	347	1	0	1	0	1	122.007016	NA	0
68793	304	1	0	1	0	1	1.740480632	NA	0
35746	319	0	1	0	1	1	NA	10.60612623	0
42523	279	1	0	1	0	1	7.690764007	NA	0
2002	319	0	2	0	2	2	NA	6.923556842	0
78602	358	0	1	0	1	1	NA	2.088826836	0
1722	342	1	0	1	0	1	95.44483612	NA	0
106036	318	0	6	0	6	6	NA	25.28142331	2
63413	297	1	0	1	0	1	7.697851785	NA	0
33259	358	0	1	0	1	1	NA	21.37636138	0
10342	319	0	1	0	1	1	NA	14.81572622	0
50120	281	0	1	0	1	1	NA	2.419294746	0
88650	296	1	0	1	0	1	9.611421029	NA	0
63017	338	1	0	1	0	1	23.46663504	NA	0
1446	280	0	1	0	1	1	NA	195.9791298	0
83198	351	1	0	1	0	1	12.094834	NA	1
33410	312	1	0	1	0	1	12.54541337	NA	0
44255	363	0	1	0	1	1	NA	2.395814107	0
42629	302	1	0	1	0	1	3.532823099	NA	0
66109	300	1	0	1	0	1	9.780210946	NA	0
64196	285	1	0	1	0	1	25.08737022	NA	0
96787	320	1	0	1	0	1	10.82542076	NA	0
40871	302	0	1	0	1	1	NA	39.26521913	0
46314	317	1	0	1	0	1	2.412143888	NA	0
7362	336	0	2	0	2	2	NA	65.77808491	0
70670	281	1	0	1	0	1	56.17410534	NA	0
40984	285	0	1	0	1	1	NA	29.97330044	0
69778	315	1	0	1	0	1	3.15146041	NA	0
36965	292	0	1	0	1	1	NA	2.867247299	0
107677	347	1	1	1	1	2	1725.968029	1925.451833	0
67508	297	0	1	0	1	1	NA	14.16964788	0
69192	287	1	0	1	0	1	11.85293783	NA	0
2532	328	1	0	1	0	1	5.821235244	NA	0
87592	296	1	0	1	0	1	17.96810652	NA	0
45221	295	4	0	4	0	4	13.44513175	NA	0
93769	295	0	1	0	1	1	NA	18.21246695	1
89767	333	1	0	1	0	1	169.588263	NA	1
1953	291	0	2	0	2	2	NA	14.094963	0
65754	308	1	0	1	0	1	30.88803847	NA	0
50620	354	1	1	1	1	2	0.950771272	0.950771272	1
96661	307	1	0	1	0	1	21.46435014	NA	0
1577	354	1	0	1	0	1	132.2954858	NA	0
105122	302	1	0	1	0	1	236.3767439	NA	0
30860	312	0	1	0	1	1	NA	135.518933	0
94252	347	0	1	0	1	1	NA	10.09992168	0
28102	297	1	0	1	0	1	42.27775111	NA	0
101605	325	1	0	1	0	1	10.54271963	NA	0
65197	312	1	0	1	0	1	7.996406207	NA	0
51128	329	1	0	1	0	1	90.25514828	NA	1
103112	360	0	1	0	1	1	NA	43.60047466	0
88993	317	2	3	2	3	5	49.31424213	33.24232547	0
95278	298	1	0	1	0	1	45.70604304	NA	0
83048	310	1	0	1	0	1	3.662084884	NA	1
83694	299	0	1	0	1	1	NA	10.37068162	1
92310	292	1	0	1	0	1	26.02267019	NA	0
67203	311	1	0	1	0	1	15.26922168	NA	0
65015	301	1	0	1	0	1	33.93372558	NA	0
43044	300	0	1	0	1	1	NA	8.556783773	0
88762	283	1	0	1	0	1	126.7048832	NA	0
95392	346	1	0	1	0	1	92.45213387	NA	0
86923	315	0	2	0	2	2	NA	8.069127176	1
39830	319	0	1	0	1	1	NA	11.425171	0
11765	350	1	0	1	0	1	30.11989733	NA	0
66481	354	1	0	1	0	1	10.04403028	NA	0
3187	359	1	0	1	0	1	14.61535122	NA	0
67896	304	2	0	2	0	2	48.71571482	NA	0
87463	316	0	1	0	1	1	NA	20.72800037	1
10339	288	0	1	0	1	1	NA	5.625561595	0
70131	353	0	1	0	1	1	NA	6.457579196	0
69740	320	1	0	1	0	1	18.32097663	NA	0
38324	305	1	0	1	0	1	21.22962387	NA	0
79051	308	0	1	0	1	1	NA	12.75783593	1
42386	315	1	0	1	0	1	38.55651798	NA	0
11517	278	1	0	1	0	1	13.03516015	NA	0
98001	297	0	2	0	2	2	NA	23.7308806	0
61827	360	5	0	5	0	5	26.29640229	NA	0
65229	285	1	0	1	0	1	8.459397667	NA	1
43217	291	1	0	1	0	1	11.894442	NA	0
4093	358	1	0	1	0	1	28.07092983	NA	1
68965	328	0	1	0	1	1	NA	7.626510389	0
54789	341	1	0	1	0	1	8.366215662	NA	1
40881	317	1	0	1	0	1	2.693303281	NA	1
39158	340	1	0	1	0	1	7.710339374	NA	0
89284	305	0	2	0	2	2	NA	12.12142579	0
48548	297	1	0	1	0	1	10.44615175	NA	0
63723	293	0	1	0	1	1	NA	2.615910459	0
68894	340	0	1	0	1	1	NA	14.14440704	0
5187	340	5	0	5	0	5	44.95248207	NA	1
106581	305	1	0	1	0	1	213.3518981	NA	0
83436	333	0	1	0	1	1	NA	33.52082864	0
71354	343	0	1	0	1	1	NA	17.31768441	0
43842	350	0	1	0	1	1	NA	126.8288496	0
74214	340	1	0	1	0	1	1.825773358	NA	0
104786	308	1	0	1	0	1	80.70705411	NA	0
61490	294	1	0	1	0	1	94.29179551	NA	1
97025	345	0	2	0	2	2	NA	13.08215526	0
70146	297	0	1	0	1	1	NA	5.051888268	0
71099	321	0	1	0	1	1	NA	25.00163829	0
97286	316	0	1	0	1	1	NA	3.914418685	0
96268	349	0	1	0	1	1	NA	8.603566631	1
68507	340	1	0	1	0	1	14.3713047	NA	0
107510	286	1	0	1	0	1	71.10690062	NA	0
87265	363	1	0	1	0	1	15.64517297	NA	0
93497	357	0	1	0	1	1	NA	11.75031702	0
63235	310	1	0	1	0	1	16.92628058	NA	0
69996	298	0	1	0	1	1	NA	7.709241246	0
95715	326	0	1	0	1	1	NA	33.20820582	1
95151	318	1	0	1	0	1	14.54656888	NA	0
45949	317	1	0	1	0	1	3.319559187	NA	0
88779	304	1	0	1	0	1	7.687218691	NA	0
12064	278	1	0	1	0	1	243.6233167	NA	0
65818	350	1	0	1	0	1	8.977037053	NA	0
97040	342	1	0	1	0	1	13.76365246	NA	0
42421	325	1	0	1	0	1	5.385204458	NA	0
24568	358	0	1	0	1	1	NA	14.78144518	0
103252	345	0	1	0	1	1	NA	9.35507288	0
38670	340	1	0	1	0	1	4.622027185	NA	0
35462	298	0	1	0	1	1	NA	15.34386553	0
85512	325	0	1	0	1	1	NA	11.88705111	0
105478	279	1	0	1	0	1	38.64100881	NA	1
85491	361	1	0	1	0	1	25.81468122	NA	0
33444	317	0	1	0	1	1	NA	25.09568828	1
5465	297	1	0	1	0	1	21.79890996	NA	0
69656	290	0	1	0	1	1	NA	10.18388498	0
3950	286	1	0	1	0	1	8.079501739	NA	1
54649	311	0	1	0	1	1	NA	25.22730668	0
98097	340	1	1	1	1	2	41.61188734	36.0848086	0
66806	329	1	0	1	0	1	10.16227784	NA	0
63556	342	1	0	1	0	1	26.23239322	NA	0
41336	289	1	0	1	0	1	4.189799537	NA	1
2197	310	0	1	0	1	1	NA	41.55773675	0
2547	310	1	0	1	0	1	28.0510062	NA	0
17675	358	1	0	1	0	1	4.653157648	NA	0
32992	307	1	0	1	0	1	61.91367386	NA	1
94138	328	1	0	1	0	1	1.868462843	NA	0
91512	307	1	0	1	0	1	21.94732203	NA	1
68470	348	1	0	1	0	1	15.04956209	NA	0
4274	281	0	1	0	1	1	NA	5.158411257	1
95897	309	1	0	1	0	1	16.92658264	NA	1
66211	312	1	0	1	0	1	54.77321446	NA	0
69203	344	2	0	2	0	2	12.44043378	NA	0
94479	274	0	1	0	1	1	NA	10.33015912	1
87793	295	0	1	0	1	1	NA	19.88893605	1
40991	357	1	0	1	0	1	22.37469824	NA	0
2414	358	0	2	0	2	2	NA	17.74268213	0
99069	346	0	1	0	1	1	NA	28.20349238	0
106508	311	8	0	8	0	8	52.87697479	NA	1
89203	362	1	0	1	0	1	10.62100872	NA	0
88065	324	2	0	2	0	2	2.685701721	NA	1
94479	298	1	0	1	0	1	9.517923623	NA	0
102180	279	0	1	0	1	1	NA	10.63326211	0
55777	353	1	0	1	0	1	54.56842263	NA	1
42586	347	0	1	0	1	1	NA	18.79155399	0
60523	294	0	1	0	1	1	NA	22.43163373	0
69173	286	1	0	1	0	1	45.38325884	NA	0
67975	363	1	0	1	0	1	21.89265151	NA	0
77007	361	1	0	1	0	1	49.88816562	NA	0
41446	302	0	1	0	1	1	NA	15.11294867	0
5911	340	0	1	0	1	1	NA	7.706803816	0
36918	346	0	1	0	1	1	NA	34.59118371	0
2020	303	1	0	1	0	1	69.45044143	NA	0
10454	307	1	0	1	0	1	38.23698196	NA	0
94347	307	1	1	1	1	2	108.0621026	65.029423	0
68631	312	0	2	0	2	2	NA	15.1667895	0
70135	346	1	0	1	0	1	6.882191404	NA	1
20127	293	1	0	1	0	1	39.05523004	NA	0
87446	295	0	1	0	1	1	NA	82.1669257	0
90455	361	0	1	0	1	1	NA	17.33884694	0
38831	344	1	0	1	0	1	9.614813588	NA	1
71105	358	0	2	0	2	2	NA	7.221625356	0
44562	280	1	0	1	0	1	3.062373512	NA	0
42246	351	1	0	1	0	1	9.062060314	NA	0
32098	305	1	0	1	0	1	10.38213323	NA	0
1654	298	0	1	0	1	1	NA	53.37359174	0
61740	362	1	0	1	0	1	28.13622124	NA	1
1422	297	0	1	0	1	1	NA	322.0045784	0
85464	297	0	1	0	1	1	NA	60.16639595	0
377	329	1	0	1	0	1	352.4478873	NA	1
10030	294	0	1	0	1	1	NA	20.14077072	0
94244	340	1	0	1	0	1	21.64797315	NA	0
65812	293	1	0	1	0	1	9.506651466	NA	0
63013	317	1	0	1	0	1	4.609290097	NA	0
94614	288	0	1	0	1	1	NA	84.94078216	1
70314	307	0	1	0	1	1	NA	13.72707153	1
71179	319	0	1	0	1	1	NA	7.490705629	0
6380	304	1	0	1	0	1	44.00184989	NA	0
75085	307	0	1	0	1	1	NA	1.163412903	0
96714	338	0	1	0	1	1	NA	44.07978198	0
103960	307	1	0	1	0	1	88.26273241	NA	1
66806	305	1	0	1	0	1	13.95691762	NA	0
84135	322	0	1	0	1	1	NA	16.3226251	0
9410	347	0	1	0	1	1	NA	55.6258512	0
953	318	0	1	0	1	1	NA	38.38034173	0
107431	354	0	1	0	1	1	NA	187.6212972	0
9744	353	0	1	0	1	1	NA	59.18898372	0
12447	283	1	0	1	0	1	20.54098474	NA	0
97110	310	1	0	1	0	1	12.00245801	NA	0
96695	343	1	0	1	0	1	32.98672538	NA	1
5660	330	0	1	0	1	1	NA	25.72995305	0
92025	294	0	1	0	1	1	NA	2.235227409	0
7081	363	0	1	0	1	1	NA	72.36128669	0
67174	359	1	0	1	0	1	1.526648501	NA	0
69996	345	0	1	0	1	1	NA	6.130233798	0
39265	316	1	0	1	0	1	175.7844752	NA	1
52850	313	0	1	0	1	1	NA	34.54114105	1
10904	298	0	1	0	1	1	NA	23.39334563	0
63174	304	2	0	2	0	2	8.107293619	NA	1
5759	321	1	0	1	0	1	15.87797289	NA	1
70180	328	2	0	2	0	2	7.873268963	NA	0
77296	316	1	0	1	0	1	39.88360369	NA	0
63444	341	0	1	0	1	1	NA	15.70206485	0
59937	282	1	0	1	0	1	30.85247537	NA	0
104981	340	2	0	2	0	2	15.33394004	NA	0
97563	363	0	1	0	1	1	NA	29.4412695	0
54592	303	1	0	1	0	1	1.174859945	NA	0
41184	312	1	0	1	0	1	4.71165602	NA	0
42171	350	1	0	1	0	1	11.88338323	NA	0
87416	336	1	0	1	0	1	10.80245365	NA	0
107898	287	0	1	0	1	1	NA	11.54541069	0
64895	309	1	0	1	0	1	21.25629016	NA	0
70016	297	0	1	0	1	1	NA	23.88879507	0
96287	337	0	1	0	1	1	NA	24.94687917	1
99309	294	1	0	1	0	1	4.651902862	NA	0
97220	348	0	1	0	1	1	NA	113.9198865	1
29820	338	1	0	1	0	1	54.65053163	NA	0
5303	344	1	0	1	0	1	15.11124338	NA	1
23969	304	0	1	0	1	1	NA	23.03471578	0
63880	331	1	0	1	0	1	19.88762244	NA	0
3234	342	1	0	1	0	1	133.8396138	NA	0
106028	295	1	0	1	0	1	34.78181047	NA	0
12819	325	0	2	0	2	2	NA	19.16849557	1
65250	361	1	0	1	0	1	49.62895286	NA	0
84217	322	0	1	0	1	1	NA	11.15541095	1
12455	348	0	1	0	1	1	NA	18.7692355	0
69260	345	1	0	1	0	1	5.851618057	NA	0
28462	297	0	1	0	1	1	NA	8.30423794	0
84381	309	0	1	0	1	1	NA	23.34601282	0
15686	349	0	1	0	1	1	NA	47.70727125	0
65484	363	1	0	1	0	1	30.3508967	NA	1
66192	279	1	0	1	0	1	9.600829447	NA	0
70507	283	0	1	0	1	1	NA	9.564618538	0
43274	312	0	1	0	1	1	NA	9.454030845	0
9606	319	1	0	1	0	1	28.61784017	NA	0
103543	308	1	0	1	0	1	13.91768931	NA	0
19973	336	0	1	0	1	1	NA	959.7368723	0
63555	284	0	1	0	1	1	NA	23.16534034	0
81338	349	0	1	0	1	1	NA	73.73474204	1
30122	325	0	1	0	1	1	NA	20.50044284	1
70129	297	1	0	1	0	1	2.686579865	NA	0
50821	318	1	0	1	0	1	28.84942778	NA	0
66770	360	1	0	1	0	1	10.61583263	NA	0
97551	349	1	0	1	0	1	9.307822326	NA	1
67762	349	1	0	1	0	1	33.80162213	NA	0
92244	308	0	1	0	1	1	NA	6.74190902	0
82450	304	1	0	1	0	1	78.16081585	NA	0
41017	364	0	1	0	1	1	NA	2.947991292	1
65625	344	1	0	1	0	1	31.10463687	NA	0
96585	329	1	0	1	0	1	14.85725841	NA	1
107496	279	2	0	2	0	2	183.448776	NA	0
98427	340	0	1	0	1	1	NA	13.17419751	0
2142	311	0	1	0	1	1	NA	26.81108035	0
88749	329	0	1	0	1	1	NA	24.93590229	0
55076	303	0	1	0	1	1	NA	41.45790202	1
103704	363	1	0	1	0	1	21.80659506	NA	0
97164	307	1	0	1	0	1	67.81120962	NA	0
4857	346	0	1	0	1	1	NA	12.98789674	0
70221	310	1	0	1	0	1	2.512797656	NA	0
9726	347	0	1	0	1	1	NA	1.6777897	0
50717	349	0	1	0	1	1	NA	9.353060051	0
97880	291	0	1	0	1	1	NA	15.64908942	1
94092	308	2	0	2	0	2	6.370365339	NA	1
106455	349	1	0	1	0	1	25.72883778	NA	0
2482	345	2	6	2	6	8	61.44853744	100.808589	1
95137	322	1	0	1	0	1	299.087011	NA	1
92093	295	0	1	0	1	1	NA	6.322498599	0
70231	338	0	1	0	1	1	NA	5.019310062	0
69740	288	1	0	1	0	1	36.49955948	NA	0
2302	333	1	0	1	0	1	7.825816167	NA	0
31638	325	1	0	1	0	1	12.23693603	NA	0
44431	280	1	0	1	0	1	11.44632983	NA	1
67818	283	1	0	1	0	1	2.653876096	NA	0
96372	312	1	0	1	0	1	13.43461074	NA	0
87397	342	0	1	0	1	1	NA	129.7735158	1
40934	336	1	0	1	0	1	26.07264278	NA	0
66901	304	0	1	0	1	1	NA	50.71366582	0
40075	322	1	0	1	0	1	21.40503895	NA	0
20109	346	1	0	1	0	1	18.46276452	NA	0
71711	310	0	1	0	1	1	NA	13.54348681	0
66215	361	1	0	1	0	1	42.63626451	NA	0
20768	296	0	1	0	1	1	NA	71.08296895	0
67909	340	1	0	1	0	1	8.539028183	NA	0
94909	361	1	0	1	0	1	6.842318285	NA	0
103666	298	1	0	1	0	1	70.93517212	NA	0
13155	346	0	1	0	1	1	NA	5.121826722	0
53261	302	1	0	1	0	1	25.84226322	NA	0
66480	322	1	0	1	0	1	41.42963533	NA	0
80376	345	1	0	1	0	1	21.06647697	NA	0
4613	359	1	0	1	0	1	1.673635714	NA	0
46565	290	1	0	1	0	1	12.19901966	NA	0
37214	318	0	1	0	1	1	NA	43.75967299	0
12083	346	1	0	1	0	1	12.1035934	NA	1
57807	309	1	0	1	0	1	2.834015727	NA	0
6248	321	1	0	1	0	1	29.19479686	NA	1
86248	285	0	1	0	1	1	NA	10.4130117	0
1107	334	0	1	0	1	1	NA	51.32142524	1
41418	362	1	0	1	0	1	1.904930861	NA	1
36918	311	0	1	0	1	1	NA	31.06620629	1
52325	288	1	0	1	0	1	6.521662537	NA	1
64655	353	1	0	1	0	1	14.12765195	NA	0
88682	294	1	0	1	0	1	237.2288424	NA	1
66863	298	1	0	1	0	1	40.11215964	NA	0
107825	284	1	0	1	0	1	8.280389136	NA	0
69963	346	0	1	0	1	1	NA	11.47243352	0
70389	293	0	1	0	1	1	NA	12.98096095	0
67023	283	0	2	0	2	2	NA	6.88785107	0
97884	361	1	0	1	0	1	9.425192739	NA	0
71429	365	0	1	0	1	1	NA	14.85423714	0
76878	360	0	1	0	1	1	NA	15.19907215	0
1678	312	1	1	1	1	2	2.763442639	2.763442639	0
65406	291	1	0	1	0	1	14.54287061	NA	0
2884	289	1	0	1	0	1	19.12710581	NA	1
19749	333	1	0	1	0	1	3.513207334	NA	0
8905	353	2	0	2	0	2	8.526992879	NA	0
107746	326	0	1	0	1	1	NA	1517.58774	0
68698	284	2	0	2	0	2	44.09020848	NA	0
41335	313	0	1	0	1	1	NA	3.828650498	1
94413	285	0	1	0	1	1	NA	225.3712478	0
64124	355	1	0	1	0	1	19.28377532	NA	0
94846	360	1	0	1	0	1	15.14626711	NA	0
63299	304	3	0	3	0	3	8.929757051	NA	0
66090	347	0	1	0	1	1	NA	68.99683264	0
69811	340	0	1	0	1	1	NA	12.75548945	0
43124	339	1	0	1	0	1	8.114829767	NA	1
69847	291	0	1	0	1	1	NA	16.32120825	0
40208	287	1	0	1	0	1	17.70775302	NA	1
94352	295	0	1	0	1	1	NA	57.83974284	1
4543	345	1	0	1	0	1	155.6979254	NA	1
18635	303	0	1	0	1	1	NA	86.68921426	0
15509	343	0	1	0	1	1	NA	32.81884605	0
69459	293	0	1	0	1	1	NA	12.68665669	0
65502	312	1	0	1	0	1	15.94035689	NA	0
92212	310	1	0	1	0	1	27.58754012	NA	0
5800	335	1	0	1	0	1	47.62142273	NA	1
93745	312	0	1	0	1	1	NA	139.0292644	0
7079	325	1	0	1	0	1	6.899228564	NA	1
84712	339	0	1	0	1	1	NA	16.28094351	1
107308	316	0	1	0	1	1	NA	26.92119488	0
50889	288	0	1	0	1	1	NA	13.25300314	0
44833	287	1	0	1	0	1	30.47052026	NA	1
64206	322	1	0	1	0	1	15.22873139	NA	0
60145	290	0	1	0	1	1	NA	27.17690845	0
44838	319	1	0	1	0	1	8.820177282	NA	0
4980	347	1	0	1	0	1	1.3351572840000001	NA	0
49599	317	1	0	1	0	1	8.679293392	NA	0
54323	302	0	1	0	1	1	NA	46.55336864	0
39877	335	1	0	1	0	1	23.0999856	NA	0
89617	319	0	1	0	1	1	NA	3.674024493	0
16986	327	0	1	0	1	1	NA	22.73234848	0
2512	288	1	1	1	1	2	4.179710683	3.345180313	0
51739	301	0	1	0	1	1	NA	8.707635049	1
68834	324	1	0	1	0	1	9.498523285	NA	0
68513	297	1	0	1	0	1	22.50941208	NA	0
97576	360	0	4	0	4	4	NA	16.90869689	0
71482	331	0	1	0	1	1	NA	7.494958024	0
76306	302	1	0	1	0	1	3.45311588	NA	0
28324	327	0	1	0	1	1	NA	30.39787615	0
70500	346	0	1	0	1	1	NA	6.467120537	0
71629	316	0	1	0	1	1	NA	4.750475001	0
55838	322	1	0	1	0	1	24.79757108	NA	1
95730	350	0	1	0	1	1	NA	62.76449484	0
98188	301	1	0	1	0	1	8.534384788	NA	1
44785	302	0	1	0	1	1	NA	40.18279538	0
77082	283	1	0	1	0	1	47.55598671	NA	0
53981	279	0	1	0	1	1	NA	11.39590959	1
15289	311	1	0	1	0	1	31.60870145	NA	0
107561	346	0	1	0	1	1	NA	106.1259236	0
103652	312	0	1	0	1	1	NA	37.5825682	0
68896	286	1	0	1	0	1	14.57038677	NA	0
101587	278	1	0	1	0	1	12.92842313	NA	0
2186	293	0	1	0	1	1	NA	10.37737021	0
97420	343	1	0	1	0	1	30.23694294	NA	0
66110	322	1	0	1	0	1	10.26349685	NA	0
7018	359	0	1	0	1	1	NA	14.61489238	0
40306	337	1	0	1	0	1	10.28602166	NA	0
69203	300	1	0	1	0	1	14.56666439	NA	0
65904	317	1	0	1	0	1	11.30860214	NA	0
69926	353	0	1	0	1	1	NA	7.528392164	0
24137	312	2	0	2	0	2	42.73116452	NA	0
92434	317	1	0	1	0	1	130.0868485	NA	0
32549	285	0	1	0	1	1	NA	25.88164023	0
70978	320	0	1	0	1	1	NA	13.78262806	0
107569	277	1	0	1	0	1	340.0714165	NA	0
7502	337	0	1	0	1	1	NA	20.17117377	0
104847	309	0	1	0	1	1	NA	10.23489004	0
96375	307	1	0	1	0	1	27.97264915	NA	0
94874	286	1	0	1	0	1	41.20639115	NA	0
69637	346	0	1	0	1	1	NA	60.40752332	0
83855	296	0	1	0	1	1	NA	14.34070096	1
68790	353	0	1	0	1	1	NA	19.65491188	0
97436	289	1	0	1	0	1	54.84057531	NA	0
3233	346	1	0	1	0	1	248.9029438	NA	0
66790	311	1	0	1	0	1	11.43382634	NA	0
68501	347	1	0	1	0	1	289.4426214	NA	0
83472	313	2	0	2	0	2	17.86596052	NA	2
97988	354	3	0	3	0	3	6.022170716	NA	2
97086	325	1	0	1	0	1	1.564646473	NA	0
68501	363	1	0	1	0	1	349.58687	NA	0
107392	312	1	0	1	0	1	207.3125819	NA	0
85020	346	0	1	0	1	1	NA	38.42821169	0
2085	283	0	1	0	1	1	NA	4.53384446	0
85399	308	1	0	1	0	1	29.69288613	NA	0
65845	315	1	0	1	0	1	17.10136964	NA	0
67907	322	1	0	1	0	1	26.15794872	NA	1
32509	294	1	0	1	0	1	44.83312737	NA	0
87027	355	1	0	1	0	1	19.93918314	NA	0
41719	345	1	0	1	0	1	14.95641972	NA	0
70286	300	1	0	1	0	1	11.51651831	NA	0
1450	315	0	1	0	1	1	NA	216.2406756	0
54968	351	0	1	0	1	1	NA	13.51362678	0
21324	296	0	1	0	1	1	NA	14.27633936	0
94485	359	0	1	0	1	1	NA	28.64376366	1
73507	352	2	0	2	0	2	47.48504466	NA	0
60687	317	1	0	1	0	1	35.27313746	NA	1
39768	317	1	0	1	0	1	10.31731737	NA	1
66197	361	0	1	0	1	1	NA	41.92459684	0
70120	361	1	0	1	0	1	24.22316201	NA	0
39489	298	0	1	0	1	1	NA	10.09906042	0
43883	317	1	0	1	0	1	38.56832146	NA	0
73816	316	1	0	1	0	1	1.621383802	NA	0
71190	319	3	0	3	0	3	15.26064005	NA	0
76927	279	0	1	0	1	1	NA	5.565802366	0
28958	304	1	0	1	0	1	31.55761517	NA	0
8406	278	0	1	0	1	1	NA	30.01851812	0
11214	322	1	0	1	0	1	138.9521182	NA	0
2020	346	0	1	0	1	1	NA	71.57344446	0
66204	346	2	0	2	0	2	9.395150032	NA	0
38873	321	1	0	1	0	1	75.46159265	NA	0
86980	299	0	2	0	2	2	NA	8.965234775	1
70681	315	0	1	0	1	1	NA	14.87799791	0
2762	277	1	0	1	0	1	109.3422217	NA	0
96208	324	1	0	1	0	1	9.312414228	NA	0
106645	311	0	1	0	1	1	NA	4.141437559	0
5745	349	1	0	1	0	1	1.460826378	NA	0
61391	324	1	0	1	0	1	54.00370185	NA	1
100336	307	0	1	0	1	1	NA	78.95028044	0
40255	352	1	0	1	0	1	10.29231499	NA	1
41824	318	1	0	1	0	1	9.50668863	NA	1
1794	354	0	1	0	1	1	NA	19.8362337	0
20100	361	1	0	1	0	1	12.52396005	NA	0
7734	308	0	1	0	1	1	NA	13.72245415	0
96567	294	1	0	1	0	1	39.10045751	NA	0
87583	298	1	0	1	0	1	12.27388684	NA	0
46155	310	1	0	1	0	1	13.71048686	NA	0
38517	298	1	0	1	0	1	2.8860409909999998	NA	0
73436	314	0	1	0	1	1	NA	16.45944879	0
66480	311	0	1	0	1	1	NA	48.21172957	0
45387	284	0	1	0	1	1	NA	22.64312102	1
31336	316	1	0	1	0	1	9.690734734	NA	1
66495	305	1	0	1	0	1	29.42825363	NA	0
20639	307	0	1	0	1	1	NA	9.54683428	0
28624	297	0	1	0	1	1	NA	22.03816607	0
71354	345	0	1	0	1	1	NA	15.59504602	0
70118	310	0	1	0	1	1	NA	17.08076145	0
96129	350	0	1	0	1	1	NA	28.07966198	1
90606	304	1	0	1	0	1	6.456445065	NA	0
88536	313	4	0	4	0	4	3.78771314	NA	1
40222	344	1	0	1	0	1	8.519217702	NA	1
77897	286	0	1	0	1	1	NA	1.333158418	0
2452	349	1	0	1	0	1	8.542490115	NA	0
90094	307	0	1	0	1	1	NA	13.63803393	0
101902	303	1	0	1	0	1	72.91114943	NA	1
44763	329	1	0	1	0	1	12.29530331	NA	0
64283	302	0	1	0	1	1	NA	43.20264052	0
21917	355	1	0	1	0	1	37.21187143	NA	0
38823	316	1	0	1	0	1	80.47390227	NA	1
8674	282	1	0	1	0	1	6.106368101	NA	0
58991	309	1	0	1	0	1	37.10729654	NA	0
66770	316	1	0	1	0	1	8.39054304	NA	0
15410	346	0	1	0	1	1	NA	17.607154	0
64924	277	1	0	1	0	1	20.5466994	NA	1
8842	362	1	0	1	0	1	59.66541872	NA	1
38957	297	1	0	1	0	1	1.104937637	NA	0
72096	320	0	1	0	1	1	NA	17.52529074	1
10123	325	1	0	1	0	1	27.97907176	NA	1
102910	325	1	0	1	0	1	173.7732199	NA	0
66499	286	1	0	1	0	1	35.5402607	NA	0
89026	347	0	1	0	1	1	NA	11.35911697	0
66092	346	0	1	0	1	1	NA	39.90835309	0
70341	307	1	0	1	0	1	7.408220914	NA	0
47449	345	2	0	2	0	2	44.38234788	NA	2
33520	310	0	5	0	5	5	NA	5.500583767	1
1859	304	1	0	1	0	1	16.93004351	NA	0
45930	342	1	0	1	0	1	8.185212125	NA	0
91502	325	0	1	0	1	1	NA	29.36865557	0
78381	329	0	1	0	1	1	NA	9.392204219	1
5677	340	0	1	0	1	1	NA	48.05580068	0
64288	331	2	0	2	0	2	12.71052779	NA	0
8083	361	1	0	1	0	1	3.001872165	NA	0
101621	315	1	0	1	0	1	10.45912817	NA	0
73668	304	0	1	0	1	1	NA	1.398712029	1
68751	346	1	0	1	0	1	13.14939349	NA	0
49728	319	0	1	0	1	1	NA	18.63282304	0
92366	332	1	0	1	0	1	45.16767966	NA	0
61762	361	0	1	0	1	1	NA	17.68714025	0
107362	307	0	1	0	1	1	NA	11.74899899	1
2763	292	1	0	1	0	1	21.16871809	NA	0
80364	354	1	0	1	0	1	16.98412981	NA	0
3422	285	0	1	0	1	1	NA	277.8616787	0
104855	325	1	0	1	0	1	33.06541763	NA	0
71632	315	1	0	1	0	1	12.6200773	NA	1
2376	363	0	1	0	1	1	NA	19.15392325	0
39849	346	0	1	0	1	1	NA	12.95612705	0
90364	347	1	0	1	0	1	17.20560334	NA	0
96617	354	1	0	1	0	1	29.89062197	NA	0
85446	317	1	0	1	0	1	8.732860339	NA	1
95959	327	1	0	1	0	1	26.16497369	NA	1
1550	356	1	0	1	0	1	13.89673829	NA	0
41063	309	0	1	0	1	1	NA	90.92812082	0
39451	344	0	1	0	1	1	NA	20.44571132	0
50377	313	1	0	1	0	1	25.53799028	NA	1
86536	297	1	0	1	0	1	28.68803106	NA	1
40164	329	1	0	1	0	1	1.562786752	NA	0
1547	298	0	1	0	1	1	NA	79.48483313	0
95471	288	1	0	1	0	1	45.40850151	NA	1
14172	317	1	0	1	0	1	12.59191322	NA	0
89527	342	0	1	0	1	1	NA	4.134251047	0
68203	285	1	0	1	0	1	9.631290482	NA	0
71215	301	1	0	1	0	1	7.97165687	NA	0
1783	291	0	1	0	1	1	NA	8.530785674	0
98976	353	0	2	0	2	2	NA	4.273536786	1
76037	363	1	0	1	0	1	7.724480543	NA	0
95491	312	0	1	0	1	1	NA	3.576674832	1
70129	364	1	0	1	0	1	3.046298557	NA	1
69460	359	0	1	0	1	1	NA	57.36384397	0
70547	311	1	0	1	0	1	7.131742356	NA	0
67002	305	1	0	1	0	1	13.27558839	NA	0
41591	317	0	1	0	1	1	NA	23.66248381	0
68501	354	1	0	1	0	1	374.4235393	NA	0
76416	349	1	0	1	0	1	15.30902133	NA	0
62921	354	1	0	1	0	1	6.48124578	NA	0
3665	340	1	0	1	0	1	2.98063879	NA	0
44074	310	1	0	1	0	1	17.77783885	NA	0
66197	310	0	1	0	1	1	NA	89.17443905	0
98802	293	0	1	0	1	1	NA	5.977283293	0
103705	300	1	0	1	0	1	24.05173146	NA	1
20999	306	0	1	0	1	1	NA	26.42264801	0
83770	314	0	1	0	1	1	NA	7.417560843	0
95732	326	1	0	1	0	1	20.86933948	NA	0
34350	317	1	0	1	0	1	14.13250768	NA	1
102596	290	0	1	0	1	1	NA	268.2751855	1
47933	347	1	0	1	0	1	10.09172758	NA	0
88270	348	0	6	0	6	6	NA	7.702676277	0
65015	287	1	0	1	0	1	24.97031763	NA	1
2482	364	1	3	1	3	4	27.11047134	33.21586279	0
44738	300	1	0	1	0	1	6.967837416	NA	0
107611	297	1	0	1	0	1	1957.704189	NA	0
42806	345	2	0	2	0	2	3.90661352	NA	2
8594	345	1	0	1	0	1	3.341679125	NA	1
928	338	1	2	1	2	3	1.727402696	1.800460476	0
50503	279	0	1	0	1	1	NA	2.826481149	1
46448	353	1	0	1	0	1	14.07074565	NA	1
32643	321	0	1	0	1	1	NA	26.18808237	1
70503	336	0	1	0	1	1	NA	7.32431472	0
105831	307	1	0	1	0	1	16.13791786	NA	0
2053	303	1	0	1	0	1	22.10847027	NA	1
76401	326	1	0	1	0	1	13.65449589	NA	0
97473	296	0	1	0	1	1	NA	28.58335752	0
69640	350	1	0	1	0	1	11.64699812	NA	0
48431	304	1	1	1	1	2	23.67764849	25.06341963	0
97546	328	1	0	1	0	1	2.478196477	NA	0
84488	302	1	0	1	0	1	13.12598553	NA	0
70457	309	0	1	0	1	1	NA	6.881930456	0
85790	344	1	0	1	0	1	52.61503366	NA	0
88636	279	1	0	1	0	1	6.868328468	NA	1
69220	328	1	0	1	0	1	3.829517696	NA	0
41534	331	1	0	1	0	1	3.288085262	NA	0
13682	335	0	1	0	1	1	NA	16.64185701	0
69420	307	0	1	0	1	1	NA	30.60604853	0
93500	310	1	0	1	0	1	27.72218978	NA	0
42707	312	1	0	1	0	1	24.27336169	NA	0
40928	354	1	0	1	0	1	3.950468087	NA	1
64153	302	0	1	0	1	1	NA	17.37283734	0
87175	287	0	1	0	1	1	NA	30.49543458	0
41701	313	1	0	1	0	1	3.38040823	NA	1
40845	358	0	1	0	1	1	NA	0.794902738	0
30896	299	0	1	0	1	1	NA	10.0696446	0
82942	323	1	0	1	0	1	21.83736458	NA	1
97470	279	1	0	1	0	1	26.51855858	NA	0
91599	349	0	1	0	1	1	NA	9.396153859	0
3555	363	1	0	1	0	1	13.74970362	NA	0
67331	360	0	2	0	2	2	NA	10.09773346	0
91193	325	1	0	1	0	1	7.655504178	NA	0
65139	305	0	1	0	1	1	NA	50.51023933	0
89828	322	0	1	0	1	1	NA	27.37437146	0
90159	347	0	1	0	1	1	NA	3.582405609	0
9419	328	1	0	1	0	1	26.69540209	NA	0
86297	328	1	0	1	0	1	15.8343028	NA	1
1688	318	0	1	0	1	1	NA	10.28612613	0
86892	296	1	0	1	0	1	13.61475728	NA	0
37674	288	0	1	0	1	1	NA	1.890647784	0
99494	307	0	1	0	1	1	NA	19.2060836	0
86908	296	1	0	1	0	1	24.60413297	NA	0
40951	342	1	1	1	1	2	5.957837968	5.209592227	0
41438	288	1	0	1	0	1	13.58732072	NA	1
83673	335	0	1	0	1	1	NA	10.78243875	0
1684	305	0	1	0	1	1	NA	24.50979687	0
36941	337	0	1	0	1	1	NA	6.695369011	0
60901	349	1	0	1	0	1	28.71287879	NA	1
83852	360	1	0	1	0	1	15.15742654	NA	1
40844	291	1	0	1	0	1	27.26424752	NA	1
84620	354	1	0	1	0	1	20.02124561	NA	0
45143	283	1	0	1	0	1	50.06612869	NA	0
98816	283	1	0	1	0	1	13.3041886	NA	1
68732	363	1	0	1	0	1	46.48317902	NA	0
101441	340	0	1	0	1	1	NA	3.135265062	0
99254	283	1	0	1	0	1	24.16950711	NA	1
52810	288	1	0	1	0	1	2.604130219	NA	0
28266	360	1	0	1	0	1	13.5951002	NA	0
41616	364	1	0	1	0	1	12.89364507	NA	1
31071	355	0	1	0	1	1	NA	65.89336946	0
97313	315	2	0	2	0	2	128.1053712	NA	0
42517	348	0	1	0	1	1	NA	64.94183562	1
21563	358	0	2	0	2	2	NA	172.5473788	0
8844	363	1	0	1	0	1	8.57329844	NA	1
94495	358	1	0	1	0	1	53.82239111	NA	0
68875	284	3	0	3	0	3	56.10794842	NA	0
89711	300	0	1	0	1	1	NA	9.434383901	0
98229	324	0	1	0	1	1	NA	16.21534947	0
106673	307	1	0	1	0	1	20.40237416	NA	1
35933	311	0	1	0	1	1	NA	8.900873104	0
101725	359	0	2	0	2	2	NA	57.02151069	0
79188	349	0	1	0	1	1	NA	9.849715254	0
94718	347	1	0	1	0	1	184.5758917	NA	1
69088	309	0	1	0	1	1	NA	8.426707044	0
32840	314	1	0	1	0	1	12.87888727	NA	0
69720	344	0	2	0	2	2	NA	8.731870963	1
64039	357	1	0	1	0	1	9.014302356	NA	0
43368	299	0	1	0	1	1	NA	8.289620862	0
61176	296	1	0	1	0	1	15.50101014	NA	0
2517	281	0	1	0	1	1	NA	38.40462783	0
64403	318	1	0	1	0	1	30.64758614	NA	0
41488	345	0	1	0	1	1	NA	14.01705109	1
92597	286	1	0	1	0	1	342.238681	NA	0
60889	283	1	0	1	0	1	36.99514889	NA	0
77739	319	3	0	3	0	3	24.13041471	NA	0
87686	282	1	0	1	0	1	13.01629627	NA	0
67243	363	0	1	0	1	1	NA	15.95114668	0
81458	356	0	1	0	1	1	NA	107.0850232	0
70717	321	1	0	1	0	1	5.681548	NA	0
94189	294	1	0	1	0	1	61.7491983	NA	0
98721	354	0	1	0	1	1	NA	55.28348989	0
16428	338	0	1	0	1	1	NA	2.685013496	0
88874	360	1	0	1	0	1	14.24560969	NA	0
41718	294	1	0	1	0	1	6.820862958	NA	0
82829	305	1	0	1	0	1	27.7521572	NA	0
94687	302	1	0	1	0	1	32.99509431	NA	0
2156	284	1	0	1	0	1	9.189594896	NA	0
53801	321	1	0	1	0	1	12.29542169	NA	1
35974	329	0	1	0	1	1	NA	8.008153347	0
42839	292	1	0	1	0	1	18.66672176	NA	1
89527	336	0	2	0	2	2	NA	3.919117539	0
87402	337	1	0	1	0	1	40.26990916	NA	0
1406	358	0	1	0	1	1	NA	138.8087301	0
71215	319	0	1	0	1	1	NA	7.247356292	0
40125	327	0	1	0	1	1	NA	20.17810236	0
66563	295	0	1	0	1	1	NA	34.97831972	1
90080	327	0	1	0	1	1	NA	50.93461976	1
59815	345	0	1	0	1	1	NA	0.678618901	0
11464	342	0	1	0	1	1	NA	19.54295822	0
97943	297	0	1	0	1	1	NA	210.70544	0
94301	295	0	2	0	2	2	NA	81.42314367	1
94654	321	0	1	0	1	1	NA	9.499732434	0
61604	290	1	0	1	0	1	23.82977514	NA	1
41246	312	1	0	1	0	1	13.40173739	NA	1
85967	294	1	0	1	0	1	76.54834299	NA	1
68122	295	1	0	1	0	1	22.56324982	NA	0
69459	323	1	0	1	0	1	16.9101856	NA	0
85764	310	0	1	0	1	1	NA	4.500868196	1
2072	298	1	0	1	0	1	3.210860342	NA	0
97740	304	3	0	3	0	3	8.109601917	NA	0
96140	362	1	0	1	0	1	24.72336204	NA	1
69823	351	1	0	1	0	1	26.32809864	NA	0
89903	361	1	0	1	0	1	22.04854671	NA	0
41152	308	0	1	0	1	1	NA	7.366397765	1
50127	357	1	0	1	0	1	3.124622118	NA	0
86586	280	0	1	0	1	1	NA	13.09354951	0
64969	282	0	1	0	1	1	NA	12.99368411	0
12783	346	0	1	0	1	1	NA	85.03743065	0
33620	353	2	0	2	0	2	56.33981576	NA	0
102851	278	0	1	0	1	1	NA	16.87961819	0
94413	293	1	0	1	0	1	100.5733707	NA	0
77338	279	1	0	1	0	1	8.77144623	NA	0
70104	337	1	0	1	0	1	29.37074199	NA	0
81005	354	0	1	0	1	1	NA	58.13405695	0
91970	304	1	0	1	0	1	9.92674781	NA	0
37847	344	1	0	1	0	1	29.41856646	NA	0
54173	320	1	0	1	0	1	13.61706262	NA	1
88839	358	0	1	0	1	1	NA	7.817373172	0
8699	354	2	0	2	0	2	29.39466131	NA	0
14660	281	1	0	1	0	1	56.68836894	NA	1
62749	363	1	0	1	0	1	19.08460274	NA	0
97624	288	1	0	1	0	1	21.56516972	NA	0
69047	337	0	1	0	1	1	NA	20.33557245	0
4697	335	1	0	1	0	1	13.32237564	NA	0
59518	350	1	0	1	0	1	60.05174571	NA	1
33055	325	0	1	0	1	1	NA	12.26059776	0
40065	313	0	1	0	1	1	NA	26.83396778	0
97572	325	5	0	5	0	5	6.799626321	NA	0
70179	290	1	0	1	0	1	6.069297107	NA	0
65140	346	0	1	0	1	1	NA	6.187390173	1
69387	349	2	0	2	0	2	16.12660081	NA	0
17889	304	0	1	0	1	1	NA	12.26246506	0
97677	285	0	1	0	1	1	NA	8.786430505	1
68116	283	0	1	0	1	1	NA	32.3950991	0
68399	284	1	0	1	0	1	14.72409969	NA	0
38302	281	0	1	0	1	1	NA	5.051036685	0
31603	286	0	1	0	1	1	NA	9.111146047	1
101476	365	1	0	1	0	1	13.89325427	NA	0
86114	308	0	1	0	1	1	NA	12.43980935	0
1617	282	1	0	1	0	1	197.8077657	NA	0
79807	333	0	1	0	1	1	NA	51.84911148	0
9859	347	1	0	1	0	1	19.15198026	NA	0
31152	359	0	1	0	1	1	NA	52.05194753	0
66192	361	1	0	1	0	1	13.3648811	NA	0
104066	327	0	1	0	1	1	NA	16.95682654	0
78748	281	1	0	1	0	1	16.40013534	NA	0
82251	281	0	1	0	1	1	NA	171.6654001	0
44330	317	0	1	0	1	1	NA	4.319155174	0
97445	363	1	0	1	0	1	38.38990284	NA	1
11529	310	1	0	1	0	1	18.06058747	NA	0
92306	326	0	1	0	1	1	NA	3.171001102	0
6027	284	1	0	1	0	1	25.54700831	NA	0
44955	353	1	0	1	0	1	6.373089613	NA	1
2496	354	0	2	0	2	2	NA	495.7350856	0
66612	328	0	1	0	1	1	NA	8.654818429	0
65105	308	1	0	1	0	1	17.05605383	NA	0
34350	307	2	0	2	0	2	18.32598379	NA	0
62916	331	1	0	1	0	1	13.64971662	NA	0
46256	346	1	0	1	0	1	1.861401481	NA	1
3422	308	0	2	0	2	2	NA	292.5709277	0
94304	360	0	3	0	3	3	NA	11.09308125	0
44833	316	1	0	1	0	1	19.79354873	NA	1
6149	282	1	0	1	0	1	5.687281276	NA	1
87104	345	1	0	1	0	1	10.96565193	NA	0
106101	319	1	0	1	0	1	8.811644486	NA	0
1860	290	1	0	1	0	1	29.04369645	NA	0
98227	338	1	0	1	0	1	11.01935746	NA	1
88793	300	0	1	0	1	1	NA	37.07878708	0
94228	347	0	1	0	1	1	NA	11.25330315	0
94063	360	0	1	0	1	1	NA	45.03939219	0
41308	295	0	1	0	1	1	NA	4.577643466	0
68122	295	0	1	0	1	1	NA	34.93809017	0
1599	278	0	1	0	1	1	NA	78.33748118	1
39797	328	1	0	1	0	1	27.29305961	NA	0
69811	282	1	0	1	0	1	15.42953835	NA	1
71474	361	1	0	1	0	1	18.37114464	NA	0
63928	361	1	0	1	0	1	45.47569123	NA	0
94633	365	0	1	0	1	1	NA	8.681139459	0
96279	348	1	0	1	0	1	41.12044725	NA	1
35655	308	0	1	0	1	1	NA	18.47806966	1
39247	345	1	0	1	0	1	2.931345358	NA	0
8573	299	1	0	1	0	1	5.17543965	NA	0
90873	358	0	1	0	1	1	NA	33.42749058	0
69652	293	1	0	1	0	1	1.329349524	NA	0
63255	320	0	1	0	1	1	NA	75.09664089	0
68206	318	1	0	1	0	1	284.0161242	NA	0
87087	349	1	0	1	0	1	19.79042521	NA	0
18750	360	0	1	0	1	1	NA	23.77160632	0
93722	361	1	0	1	0	1	19.5762733	NA	0
68227	353	0	1	0	1	1	NA	6.468440855	0
70507	360	1	4	1	4	5	11.38130672	9.379857393	0
5630	360	1	0	1	0	1	46.67560434	NA	0
89284	338	0	1	0	1	1	NA	13.43592169	0
69874	298	2	0	2	0	2	20.73415022	NA	0
66107	311	3	0	3	0	3	8.315549209	NA	0
7867	349	1	0	1	0	1	11.62956627	NA	1
61490	345	1	0	1	0	1	63.1929227	NA	0
69928	284	0	1	0	1	1	NA	12.04098504	0
62655	319	0	1	0	1	1	NA	15.85129541	0
107367	292	1	0	1	0	1	460.8063775	NA	0
32498	304	2	0	2	0	2	26.00620858	NA	0
29982	311	0	1	0	1	1	NA	68.84747622	1
28819	324	0	1	0	1	1	NA	37.36488789	1
84135	278	0	1	0	1	1	NA	12.9893528	1
37610	315	0	1	0	1	1	NA	18.0445073	0
45924	340	1	0	1	0	1	2.861029181	NA	0
94695	305	0	1	0	1	1	NA	9.723361796	1
84836	354	0	1	0	1	1	NA	17.06968164	0
69638	343	0	1	0	1	1	NA	13.35412882	0
54636	328	1	0	1	0	1	22.50941282	NA	0
96710	312	0	1	0	1	1	NA	39.10613885	0
107305	325	5	0	5	0	5	36.90050172	NA	0
81069	288	0	1	0	1	1	NA	16.73757592	0
41510	319	1	0	1	0	1	8.576305261	NA	0
7876	339	1	0	1	0	1	18.09033885	NA	0
101472	279	0	1	0	1	1	NA	6.57332653	0
67481	340	1	0	1	0	1	68.22515033	NA	0
86095	297	1	0	1	0	1	20.62458417	NA	1
67461	353	1	0	1	0	1	31.98549892	NA	0
102149	281	1	0	1	0	1	25.8002764	NA	0
68348	362	1	0	1	0	1	22.84143531	NA	0
68215	365	1	0	1	0	1	26.95369515	NA	1
96723	288	0	1	0	1	1	NA	5.599168027	0
69203	293	1	0	1	0	1	15.80973223	NA	1
97968	284	0	1	0	1	1	NA	7.980721982	0
96370	351	0	1	0	1	1	NA	17.03474287	1
86079	341	1	0	1	0	1	13.62825656	NA	0
66216	279	1	0	1	0	1	40.99251845	NA	0
93737	328	0	1	0	1	1	NA	14.58712614	0
98823	318	0	1	0	1	1	NA	14.37379056	0
82230	294	0	1	0	1	1	NA	17.21830442	1
83366	360	1	0	1	0	1	10.65560714	NA	1
86987	294	1	2	1	2	3	11.02116209	11.24785075	1
17848	307	0	1	0	1	1	NA	18.47145604	0
65888	344	1	0	1	0	1	7.887965164	NA	1
59919	329	1	0	1	0	1	19.14148809	NA	1
96289	320	0	1	0	1	1	NA	28.62329829	0
70749	321	0	1	0	1	1	NA	14.41093566	0
88184	322	1	0	1	0	1	1.757427295	NA	0
66398	365	1	0	1	0	1	45.34845717	NA	1
59936	295	1	0	1	0	1	26.41934264	NA	1
88793	315	0	1	0	1	1	NA	43.43848823	1
10849	359	1	0	1	0	1	32.46442222	NA	0
65591	359	0	1	0	1	1	NA	7.754451286	0
7023	319	1	0	1	0	1	19.22030942	NA	0
71109	315	0	1	0	1	1	NA	6.695515131	0
3207	346	0	2	0	2	2	NA	28.22679418	0
5629	344	0	1	0	1	1	NA	11.32739574	0
86987	304	0	1	0	1	1	NA	12.51930254	0
107322	359	0	1	0	1	1	NA	26.06725527	0
96212	277	1	0	1	0	1	1.618614067	NA	0
3922	361	0	1	0	1	1	NA	10.74438512	0
87823	303	1	0	1	0	1	9.384305101	NA	0
9341	307	1	0	1	0	1	38.12048347	NA	0
31603	279	0	1	0	1	1	NA	8.968118253	1
79137	346	1	0	1	0	1	21.24352818	NA	0
68288	293	1	0	1	0	1	79.56158157	NA	0
87582	305	1	0	1	0	1	42.87490729	NA	0
2752	354	1	0	1	0	1	1.490943325	NA	0
71097	309	0	1	0	1	1	NA	12.93587907	1
37606	346	0	1	0	1	1	NA	3.20875583	0
41418	355	0	1	0	1	1	NA	5.5898051	1
50757	281	0	1	0	1	1	NA	10.85382382	0
98098	307	1	0	1	0	1	3.715235194	NA	0
86126	327	2	0	2	0	2	19.04861988	NA	0
9553	309	1	0	1	0	1	7.66482519	NA	1
56249	294	0	1	0	1	1	NA	10.64583601	0
100378	315	1	0	1	0	1	18.7719975	NA	0
71204	343	1	0	1	0	1	11.68128934	NA	0
88251	350	0	1	0	1	1	NA	3.768164081	0
84819	294	0	1	0	1	1	NA	31.02625434	1
87391	358	1	0	1	0	1	15.86196954	NA	0
35063	296	0	1	0	1	1	NA	13.16585128	0
103795	355	1	0	1	0	1	26.28625333	NA	0
65081	363	0	1	0	1	1	NA	17.11892782	1
101544	281	0	1	0	1	1	NA	80.47399346	1
37204	288	0	1	0	1	1	NA	10.65121117	0
73769	361	0	1	0	1	1	NA	0.075549934	0
103704	337	0	1	0	1	1	NA	30.30341195	1
12780	359	0	1	0	1	1	NA	15.14697106	0
87036	310	1	0	1	0	1	27.72766985	NA	0
9549	282	1	0	1	0	1	3.013553934	NA	0
56328	350	0	1	0	1	1	NA	34.72806306	0
88678	300	1	0	1	0	1	110.8298809	NA	0
37042	310	0	1	0	1	1	NA	1.80164327	1
18579	328	1	0	1	0	1	77.48311095	NA	0
61804	335	1	0	1	0	1	3.432383172	NA	1
54681	288	1	0	1	0	1	38.8414779	NA	1
103079	288	0	1	0	1	1	NA	96.90863557	0
87198	283	0	1	0	1	1	NA	27.52631297	0
43749	315	1	0	1	0	1	4.996289561	NA	0
13846	355	1	0	1	0	1	15.76779117	NA	1
42543	319	1	0	1	0	1	22.22551213	NA	0
42117	302	1	0	1	0	1	0.435864312	NA	0
2205	331	0	1	0	1	1	NA	14.99947641	0
3089	344	1	0	1	0	1	18.19654513	NA	1
87235	308	0	1	0	1	1	NA	61.40774742	1
94304	319	1	0	1	0	1	11.43027212	NA	0
58923	302	1	0	1	0	1	27.8211168	NA	0
55917	310	0	1	0	1	1	NA	22.1636341	0
2592	291	1	0	1	0	1	13.97565399	NA	1
1187	358	0	2	0	2	2	NA	299.8700414	0
49528	317	0	1	0	1	1	NA	10.78452889	0
98224	334	0	1	0	1	1	NA	27.21016765	0
107750	322	1	0	1	0	1	22.92211862	NA	1
95556	289	0	1	0	1	1	NA	14.89814589	0
75498	339	0	1	0	1	1	NA	40.18490759	0
2540	318	2	0	2	0	2	20.02703748	NA	0
107665	354	1	0	1	0	1	2015.821254	NA	0
86360	325	0	1	0	1	1	NA	39.56805923	0
97870	364	0	1	0	1	1	NA	6.831684995	0
67115	330	1	0	1	0	1	17.8515106	NA	0
41086	294	1	0	1	0	1	7.765558358	NA	0
38006	311	0	1	0	1	1	NA	24.41387597	0
70124	316	1	0	1	0	1	18.05408455	NA	0
87925	316	0	1	0	1	1	NA	7.831300767	1
34522	340	1	0	1	0	1	9.750987447	NA	1
47229	316	1	0	1	0	1	10.98171146	NA	0
107461	363	1	0	1	0	1	367.9667836	NA	0
6997	294	1	0	1	0	1	31.80511029	NA	0
92374	300	1	0	1	0	1	46.34860309	NA	0
92019	308	1	0	1	0	1	132.4447879	NA	0
68897	319	0	1	0	1	1	NA	13.82425084	0
53334	296	1	0	1	0	1	12.11970097	NA	0
107526	357	1	0	1	0	1	0.910263196	NA	0
44413	349	1	0	1	0	1	5.618636392	NA	0
92302	296	0	1	0	1	1	NA	20.56052852	0
96376	326	0	1	0	1	1	NA	44.61324761	1
87438	345	0	1	0	1	1	NA	27.4054995	0
14679	350	0	1	0	1	1	NA	15.10127726	0
100254	344	3	0	3	0	3	51.24567315	NA	0
3225	359	1	0	1	0	1	77.39433104	NA	0
2508	346	0	1	0	1	1	NA	20.23073185	0
96482	342	1	0	1	0	1	31.37702124	NA	0
21408	325	1	0	1	0	1	15.58705561	NA	0
961	340	2	0	2	0	2	58.812209	NA	1
31251	363	2	0	2	0	2	6.727963177	NA	0
43368	283	1	0	1	0	1	7.98427474	NA	0
69952	315	1	0	1	0	1	19.15052125	NA	0
107525	357	1	0	1	0	1	5.962608626	NA	0
66754	325	1	1	1	1	2	9.507072848	9.246539973	1
14345	281	0	1	0	1	1	NA	26.98575934	1
71656	347	1	0	1	0	1	12.17240681	NA	0
2493	321	0	1	0	1	1	NA	60.04417831	0
2505	308	0	1	0	1	1	NA	66.76348492	0
65216	294	0	1	0	1	1	NA	9.442230726	0
55759	340	0	1	0	1	1	NA	50.06072737	0
31393	301	0	1	0	1	1	NA	11.69008451	0
2191	303	0	11	0	11	11	NA	249.1811617	3
105067	285	1	0	1	0	1	5.743210411	NA	0
1173	305	0	1	0	1	1	NA	12.02059351	0
29483	346	0	1	0	1	1	NA	106.9578931	0
29869	347	0	1	0	1	1	NA	6.992019957	1
90166	307	0	1	0	1	1	NA	13.51569023	0
2533	346	0	1	0	1	1	NA	6.883015248	0
68664	276	0	1	0	1	1	NA	13.35359108	0
87700	336	1	0	1	0	1	3.596862652	NA	0
103543	316	1	0	1	0	1	14.31471163	NA	0
22390	360	1	0	1	0	1	12.05022672	NA	0
73848	276	0	1	0	1	1	NA	14.85844577	0
92270	322	1	0	1	0	1	12.59707751	NA	0
43527	340	1	0	1	0	1	39.82653532	NA	0
41703	279	0	1	0	1	1	NA	8.847857932	0
96981	340	0	1	0	1	1	NA	18.85951418	0
1446	354	0	1	0	1	1	NA	96.1076348	0
40701	302	1	0	1	0	1	18.39141345	NA	0
38076	345	0	1	0	1	1	NA	11.22317038	1
85443	347	1	0	1	0	1	17.71934433	NA	0
69847	322	1	0	1	0	1	16.23511551	NA	0
64123	282	2	0	2	0	2	8.864121896	NA	2
51402	338	1	0	1	0	1	3.588000193	NA	1
29467	297	0	1	0	1	1	NA	12.42955661	0
94647	320	0	1	0	1	1	NA	24.31597316	0
71626	354	1	0	1	0	1	19.2902761	NA	0
54497	304	0	2	0	2	2	NA	2.354750365	1
39187	327	0	1	0	1	1	NA	16.88472003	0
68401	285	1	0	1	0	1	2.205480635	NA	0
5663	304	1	0	1	0	1	51.8354337	NA	1
46063	316	0	1	0	1	1	NA	6.233728214	0
70451	298	0	1	0	1	1	NA	11.29787237	0
65790	319	0	1	0	1	1	NA	2.030936594	0
1345	295	0	1	0	1	1	NA	6.459711553	0
62228	345	1	0	1	0	1	27.23712896	NA	0
64876	304	1	0	1	0	1	17.93220787	NA	0
85062	286	1	0	1	0	1	26.05805852	NA	1
31548	280	0	1	0	1	1	NA	23.50429299	0
107709	291	0	1	0	1	1	NA	771.4204681	0
2512	322	0	1	0	1	1	NA	2.806472616	1
61110	343	1	0	1	0	1	10.4581628	NA	0
62605	275	1	0	1	0	1	63.4265819	NA	0
107764	299	1	0	1	0	1	14.07521164	NA	0
94021	288	1	0	1	0	1	41.43664241	NA	0
76139	316	1	0	1	0	1	17.35057767	NA	0
98098	299	0	1	0	1	1	NA	3.691601699	0
41438	312	1	0	1	0	1	21.6408011	NA	1
73080	320	1	0	1	0	1	35.57435672	NA	1
35226	302	1	0	1	0	1	14.62999313	NA	1
61486	322	1	0	1	0	1	34.07506523	NA	1
87042	317	0	5	0	5	5	NA	8.83061639	1
95491	353	0	1	0	1	1	NA	3.157501664	0
88392	283	1	0	1	0	1	18.54303584	NA	0
42706	290	1	0	1	0	1	11.38886975	NA	0
44569	304	1	0	1	0	1	13.35187941	NA	0
14286	336	0	1	0	1	1	NA	29.5222373	0
97188	339	1	0	1	0	1	22.95469727	NA	0
106048	312	1	0	1	0	1	50.03337686	NA	0
86682	285	0	1	0	1	1	NA	43.18049636	0
76279	294	1	0	1	0	1	1.715199888	NA	1
41119	311	0	1	0	1	1	NA	5.921861763	0
10713	339	2	0	2	0	2	22.43060797	NA	0
70791	289	0	1	0	1	1	NA	2.248701396	0
44130	363	1	0	1	0	1	10.27238352	NA	0
101440	288	0	1	0	1	1	NA	1.116031912	0
101997	288	0	1	0	1	1	NA	85.11051122	0
1154	345	0	1	0	1	1	NA	67.4320476	0
65658	290	2	0	2	0	2	13.12548656	NA	1
95635	357	1	0	1	0	1	25.04772631	NA	0
65474	328	1	0	1	0	1	10.85225792	NA	0
33015	315	1	0	1	0	1	28.792299	NA	1
28610	319	0	1	0	1	1	NA	160.8582075	0
70285	290	1	0	1	0	1	20.50966882	NA	0
97988	276	0	1	0	1	1	NA	6.550569471	0
5599	349	0	1	0	1	1	NA	44.11833661	0
88498	362	2	0	2	0	2	14.84874641	NA	0
65105	351	1	0	1	0	1	14.58248867	NA	0
1899	288	2	0	2	0	2	41.0233919	NA	0
67390	358	0	1	0	1	1	NA	23.75260307	0
71170	342	1	0	1	0	1	7.016633274	NA	0
107888	297	1	0	1	0	1	21.21263437	NA	0
32836	360	1	0	1	0	1	12.16278608	NA	0
91528	319	1	0	1	0	1	14.06538668	NA	0
42344	305	1	0	1	0	1	6.173837349	NA	0
52053	302	0	1	0	1	1	NA	14.30518811	0
66438	360	0	1	0	1	1	NA	36.28602683	0
69980	358	0	1	0	1	1	NA	8.256877375	0
2280	295	1	0	1	0	1	9.005349344	NA	0
94276	278	1	0	1	0	1	33.83967844	NA	0
98728	342	1	0	1	0	1	422.4540179	NA	0
41152	289	0	1	0	1	1	NA	6.792181781	1
68127	295	0	1	0	1	1	NA	58.40719063	0
99670	288	0	1	0	1	1	NA	22.64763416	0
12005	311	1	0	1	0	1	9.212422423	NA	0
54969	349	0	1	0	1	1	NA	12.90643365	0
39721	299	0	1	0	1	1	NA	8.506973932	0
70108	282	1	0	1	0	1	17.04362383	NA	0
107634	319	1	0	1	0	1	32.56932463	NA	0
2027	296	0	3	0	3	3	NA	9.151297979	0
72711	349	1	0	1	0	1	3.122366597	NA	0
84168	316	0	1	0	1	1	NA	11.78157066	0
47447	349	1	0	1	0	1	11.35745235	NA	0
103332	287	1	0	1	0	1	1.968272041	NA	1
30290	344	0	1	0	1	1	NA	105.3160414	0
3970	281	0	1	0	1	1	NA	6.462973186	1
37548	342	0	1	0	1	1	NA	28.50032497	0
8650	360	1	0	1	0	1	4.032742377	NA	0
101885	315	0	1	0	1	1	NA	8.592778478	0
37884	304	0	1	0	1	1	NA	13.04362945	0
75226	307	1	0	1	0	1	56.08164453	NA	0
69796	293	1	0	1	0	1	1.354686874	NA	0
99028	311	1	0	1	0	1	69.89840767	NA	1
1991	364	0	1	0	1	1	NA	8.914000542	0
76221	295	1	1	1	1	2	1.364628539	1.364628539	0
39418	309	1	0	1	0	1	4.223738902	NA	0
37769	307	2	0	2	0	2	30.46476721	NA	0
105478	361	1	0	1	0	1	42.43921236	NA	0
2285	354	1	0	1	0	1	6.64722528	NA	0
51739	350	1	0	1	0	1	8.134813486	NA	1
3422	364	1	0	1	0	1	212.4575489	NA	0
63847	318	1	0	1	0	1	11.02735847	NA	0
79033	318	0	1	0	1	1	NA	13.55896257	1
67402	344	0	1	0	1	1	NA	7.338514504	0
68181	356	0	2	0	2	2	NA	20.47017813	1
5770	348	0	1	0	1	1	NA	35.46388298	0
18323	312	0	1	0	1	1	NA	45.61368247	0
36029	293	1	0	1	0	1	71.45382173	NA	0
18498	358	0	1	0	1	1	NA	9.346568505	0
64827	282	1	0	1	0	1	4.431322506	NA	1
38548	307	1	0	1	0	1	22.54229258	NA	0
20399	338	0	1	0	1	1	NA	40.20821495	0
97091	304	0	1	0	1	1	NA	49.2545717	1
10812	365	0	1	0	1	1	NA	13.79668104	1
6635	346	1	0	1	0	1	8.577808357	NA	0
85681	285	1	0	1	0	1	15.94525702	NA	0
3842	361	1	0	1	0	1	24.670523	NA	1
68456	350	0	1	0	1	1	NA	14.41352484	0
69193	364	2	0	2	0	2	13.63020543	NA	0
35655	303	0	1	0	1	1	NA	20.89880786	1
86222	353	0	1	0	1	1	NA	11.91699183	0
62818	318	3	0	3	0	3	29.13137704	NA	1
87490	328	1	0	1	0	1	14.50601248	NA	0
68682	347	1	0	1	0	1	72.0152266	NA	0
106518	284	0	1	0	1	1	NA	4.082847578	0
47658	308	1	0	1	0	1	14.32805666	NA	0
69654	293	0	1	0	1	1	NA	16.22297222	0
94544	310	0	1	0	1	1	NA	89.23597337	0
70411	363	1	0	1	0	1	13.62419282	NA	0
14133	353	1	0	1	0	1	41.075719	NA	0
43162	349	1	0	1	0	1	39.12451799	NA	0
40863	287	0	1	0	1	1	NA	12.04388799	0
54174	365	1	0	1	0	1	39.6734597	NA	0
86807	280	0	1	0	1	1	NA	25.53980651	0
20454	345	1	0	1	0	1	19.60818969	NA	0
42589	355	0	1	0	1	1	NA	24.9078067	1
70713	362	0	1	0	1	1	NA	14.21245442	0
2196	319	0	1	0	1	1	NA	12.84035297	0
58999	345	1	0	1	0	1	40.64776041	NA	0
96925	346	0	1	0	1	1	NA	0.723716983	0
43513	343	1	0	1	0	1	1.312744052	NA	0
64106	315	0	1	0	1	1	NA	13.46723816	0
97787	274	1	0	1	0	1	27.99203339	NA	0
52471	283	0	2	0	2	2	NA	31.69249129	0
69098	283	0	1	0	1	1	NA	25.13303245	1
11291	333	0	1	0	1	1	NA	4.904411715	0
106	285	1	0	1	0	1	362.634547	NA	0
4063	319	1	0	1	0	1	17.05241072	NA	0
88390	322	1	0	1	0	1	18.73551532	NA	1
80686	302	1	0	1	0	1	79.94408372	NA	0
95315	350	0	1	0	1	1	NA	17.67679421	0
94973	339	1	0	1	0	1	19.4626714	NA	0
21359	319	1	0	1	0	1	31.57399972	NA	0
92597	349	1	0	1	0	1	174.8304501	NA	0
37342	312	1	0	1	0	1	16.8189503	NA	0
54833	302	1	0	1	0	1	15.95914989	NA	0
63966	281	1	0	1	0	1	12.71895609	NA	1
107306	284	0	1	0	1	1	NA	27.25454257	0
69899	305	0	1	0	1	1	NA	4.885829522	0
58726	348	1	0	1	0	1	7.156186321	NA	0
97716	346	0	1	0	1	1	NA	164.9328556	0
48432	319	1	0	1	0	1	2.521065852	NA	0
95433	274	0	1	0	1	1	NA	16.59283988	0
2547	344	1	0	1	0	1	31.56298437	NA	0
90052	358	0	1	0	1	1	NA	32.34143301	0
18034	328	0	1	0	1	1	NA	13.84721233	0
40856	322	0	1	0	1	1	NA	5.982899789	0
70401	286	1	0	1	0	1	5.340096294	NA	0
11149	279	0	1	0	1	1	NA	13.00085917	0
96935	343	1	0	1	0	1	17.11107323	NA	1
12325	362	0	1	0	1	1	NA	710.3435354	1
69760	284	1	0	1	0	1	26.38217525	NA	0
68493	283	2	0	2	0	2	34.5463025	NA	0
91940	321	1	0	1	0	1	27.19264368	NA	0
107876	290	1	0	1	0	1	51.17281875	NA	0
17403	354	1	0	1	0	1	12.060245	NA	0
45931	293	1	0	1	0	1	25.33143707	NA	0
42479	278	1	0	1	0	1	16.02936351	NA	1
52792	317	1	0	1	0	1	17.19261053	NA	0
95402	281	0	1	0	1	1	NA	30.99586945	0
34798	307	1	4	1	4	5	13.74936606	11.71450024	1
5968	346	0	2	0	2	2	NA	12.79242568	1
67568	347	1	0	1	0	1	3.955568134	NA	0
39574	360	0	1	0	1	1	NA	1.775521525	0
1446	310	0	2	0	2	2	NA	107.7339677	0
43124	327	1	0	1	0	1	12.42069059	NA	0
4647	282	1	0	1	0	1	435.825236	NA	1
54833	317	1	0	1	0	1	11.50191366	NA	0
45446	347	1	0	1	0	1	12.80881928	NA	0
2343	358	1	0	1	0	1	203.8802446	NA	0
41820	326	1	0	1	0	1	48.89846116	NA	0
34959	348	1	0	1	0	1	69.72955787	NA	0
40139	297	1	0	1	0	1	8.549540786	NA	0
73700	304	0	1	0	1	1	NA	174.1741208	0
103700	311	1	0	1	0	1	150.5437329	NA	0
16431	358	1	0	1	0	1	84.21399406	NA	0
1678	284	2	0	2	0	2	96.69900968	NA	0
45842	324	1	0	1	0	1	14.40545146	NA	0
4177	281	1	0	1	0	1	131.2717642	NA	0
91150	358	0	1	0	1	1	NA	15.68038265	0
35006	332	0	1	0	1	1	NA	18.17866247	0
62012	275	1	0	1	0	1	73.38603485	NA	0
82025	300	0	1	0	1	1	NA	10.225183	0
107696	322	0	1	0	1	1	NA	18.79108001	0
82328	346	1	0	1	0	1	15.76865754	NA	0
88471	289	0	2	0	2	2	NA	8.755510635	0
2490	293	1	0	1	0	1	30.05856249	NA	0
93676	346	1	0	1	0	1	36.28566627	NA	0
43493	347	1	0	1	0	1	19.80023311	NA	0
34645	320	1	0	1	0	1	31.61165331	NA	1
44583	305	1	0	1	0	1	2.012281925	NA	0
36493	295	8	0	8	0	8	40.38534331	NA	1
77785	293	1	0	1	0	1	6.861219893	NA	1
43919	363	1	0	1	0	1	1.047397086	NA	0
87990	361	1	0	1	0	1	6.700194599	NA	0
20085	296	0	1	0	1	1	NA	263.0126242	0
75499	307	0	1	0	1	1	NA	36.33456501	0
3113	348	1	0	1	0	1	66.4711844	NA	1
88636	350	1	0	1	0	1	7.73555593	NA	0
104600	325	1	0	1	0	1	76.70381042	NA	0
50585	302	0	1	0	1	1	NA	11.57595448	0
19511	316	1	0	1	0	1	7.19622969	NA	1
95268	302	1	0	1	0	1	52.05675172	NA	0
98061	299	1	0	1	0	1	13.97456566	NA	0
107898	361	0	1	0	1	1	NA	9.084593339	0
3638	315	3	1	3	1	4	0.800443389	0.936056156	0
35542	307	1	0	1	0	1	62.46386091	NA	1
3144	346	2	0	2	0	2	13.39604666	NA	0
68796	295	2	0	2	0	2	16.33916619	NA	0
64188	318	0	1	0	1	1	NA	11.41577084	0
47442	308	1	0	1	0	1	1.243391001	NA	0
32819	280	1	0	1	0	1	25.8109357	NA	0
6551	308	1	0	1	0	1	52.1422627	NA	0
96848	319	1	0	1	0	1	2.549336581	NA	1
66392	319	0	1	0	1	1	NA	11.22686508	0
4071	296	1	0	1	0	1	6.181754035	NA	1
35254	302	0	1	0	1	1	NA	1.476920053	0
50368	295	0	1	0	1	1	NA	3.905302172	0
107291	307	1	1	1	1	2	458.317212	458.317212	1
66188	342	1	0	1	0	1	1.753668299	NA	1
52461	315	0	3	0	3	3	NA	135.0684309	1
41336	352	1	0	1	0	1	2.833625234	NA	1
95758	281	0	1	0	1	1	NA	50.21431037	0
98345	342	0	1	0	1	1	NA	4.410088248	0
5447	357	1	0	1	0	1	95.61523896	NA	0
106679	312	0	1	0	1	1	NA	6.13596898	0
1899	346	0	1	0	1	1	NA	33.98412776	0
5016	319	2	0	2	0	2	19.51208037	NA	0
18979	340	0	1	0	1	1	NA	6.752391702	0
6287	349	1	0	1	0	1	4.165376807	NA	0
86953	325	1	0	1	0	1	40.37460324	NA	0
70225	305	0	2	0	2	2	NA	5.985137443	0
70993	359	1	0	1	0	1	23.56546247	NA	0
96395	283	0	2	0	2	2	NA	22.78283981	0
54999	352	1	0	1	0	1	12.97683884	NA	1
83374	314	0	1	0	1	1	NA	18.2227935	1
95714	339	1	0	1	0	1	83.90953878	NA	0
97031	345	1	0	1	0	1	3.726473789	NA	0
49771	359	1	0	1	0	1	10.70353583	NA	0
94413	343	0	1	0	1	1	NA	102.9072319	0
98228	302	0	1	0	1	1	NA	11.18770178	1
70129	332	1	1	1	1	2	2.747572146	2.747572146	0
70259	283	0	1	0	1	1	NA	70.3549993	0
1154	317	0	1	0	1	1	NA	78.79718093	0
46156	281	0	1	0	1	1	NA	11.93947474	0
55775	322	0	1	0	1	1	NA	12.80971695	0
8246	283	0	1	0	1	1	NA	15.91968311	0
49791	346	1	0	1	0	1	2.356233216	NA	1
37720	320	1	0	1	0	1	10.15895433	NA	1
39932	332	0	1	0	1	1	NA	14.37446662	1
41077	329	1	0	1	0	1	3.911712869	NA	0
48479	282	1	0	1	0	1	3.296814258	NA	1
30361	355	1	0	1	0	1	76.95424387	NA	0
85496	297	0	1	0	1	1	NA	32.29167147	0
19893	338	1	0	1	0	1	21.30952339	NA	0
68893	279	0	1	0	1	1	NA	17.04501817	0
83584	289	0	1	0	1	1	NA	13.68478105	1
107716	345	1	0	1	0	1	495.510417	NA	0
2549	315	1	0	1	0	1	12.75589256	NA	0
88471	310	0	1	0	1	1	NA	13.30872802	0
70782	353	1	0	1	0	1	5.479213385	NA	0
79180	354	1	0	1	0	1	1.396229398	NA	1
65723	315	0	1	0	1	1	NA	2.075399236	1
11158	325	1	0	1	0	1	13.07008484	NA	0
99412	313	1	0	1	0	1	29.52633431	NA	0
98468	302	1	0	1	0	1	10.6944571	NA	0
68495	347	0	2	0	2	2	NA	18.14748427	0
39548	304	1	0	1	0	1	61.255331579999996	NA	0
40921	357	1	0	1	0	1	0.38742831	NA	1
70659	359	1	0	1	0	1	5.314514465	NA	0
51304	343	0	1	0	1	1	NA	4.349519258	0
95797	279	0	1	0	1	1	NA	12.68329352	1
71601	361	1	0	1	0	1	23.99560997	NA	0
107439	359	0	1	0	1	1	NA	12.74181377	0
282	361	1	0	1	0	1	199.4782869	NA	0
102605	318	1	0	1	0	1	72.20513753	NA	0
41972	345	1	0	1	0	1	6.006029714	NA	0
69824	329	1	0	1	0	1	24.6963081	NA	0
20109	294	0	1	0	1	1	NA	18.4195271	0
97675	325	0	1	0	1	1	NA	10.41047382	0
96787	284	1	0	1	0	1	11.5886337	NA	0
88751	343	0	1	0	1	1	NA	38.29205382	1
8002	317	0	1	0	1	1	NA	9.657270901	0
98153	311	1	0	1	0	1	3.987413981	NA	0
94139	304	1	0	1	0	1	119.905165	NA	0
31819	291	0	1	0	1	1	NA	51.97260459	0
69765	284	1	0	1	0	1	47.15444464	NA	0
66456	337	0	1	0	1	1	NA	16.94140333	0
95082	311	0	1	0	1	1	NA	36.53399214	0
5060	359	1	0	1	0	1	46.00425492	NA	0
41798	281	1	0	1	0	1	7.837375895	NA	0
61233	296	1	0	1	0	1	80.00408546	NA	0
3331	297	1	0	1	0	1	3.263065708	NA	0
59411	320	0	1	0	1	1	NA	7.596890073	1
97108	302	1	0	1	0	1	6.970862897	NA	0
43431	363	0	1	0	1	1	NA	10.26275877	0
42830	353	1	0	1	0	1	20.36827706	NA	1
28412	297	1	0	1	0	1	8.086793038	NA	0
5904	302	1	0	1	0	1	17.95562437	NA	1
71386	315	0	1	0	1	1	NA	19.87859039	0
1587	353	1	0	1	0	1	8.764481563	NA	0
4295	363	0	1	0	1	1	NA	26.89469961	1
10496	302	0	2	0	2	2	NA	36.2831508	0
83858	333	0	1	0	1	1	NA	11.14711931	0
41785	286	0	1	0	1	1	NA	7.424133334	0
38421	318	0	1	0	1	1	NA	9.211276175	0
1915	362	1	0	1	0	1	15.64419319	NA	0
18658	306	1	0	1	0	1	42.85689138	NA	0
93507	319	1	0	1	0	1	53.82567696	NA	0
61344	338	1	0	1	0	1	13.10045597	NA	0
70119	312	1	0	1	0	1	41.35785991	NA	0
87898	278	0	1	0	1	1	NA	18.02088468	1
73254	353	0	1	0	1	1	NA	11.87487322	0
85205	308	1	0	1	0	1	24.2014278	NA	0
16835	343	0	1	0	1	1	NA	24.17857206	0
19971	365	1	0	1	0	1	16.65371486	NA	1
91974	356	0	1	0	1	1	NA	15.72909744	0
54990	361	1	0	1	0	1	37.02224388	NA	0
97967	298	0	1	0	1	1	NA	8.264995245	0
96228	294	1	0	1	0	1	17.13711797	NA	0
91665	315	1	0	1	0	1	13.46802598	NA	0
70749	358	0	1	0	1	1	NA	12.59924961	0
88742	362	1	0	1	0	1	13.54782837	NA	0
89623	303	1	0	1	0	1	13.74117908	NA	1
7184	304	0	1	0	1	1	NA	10.70834754	0
68495	359	0	1	0	1	1	NA	19.3299581	0
83975	354	0	1	0	1	1	NA	5.006741688	0
33352	352	0	2	0	2	2	NA	8.535025835	0
70679	356	1	0	1	0	1	12.29818234	NA	0
76777	336	0	1	0	1	1	NA	36.35176771	0
5616	302	1	0	1	0	1	54.40338323	NA	0
2619	304	1	0	1	0	1	56.67641053	NA	0
90605	346	2	1	2	1	3	42.52109993	22.38120312	0
93676	356	1	0	1	0	1	35.17189243	NA	0
57839	343	1	0	1	0	1	82.84090084	NA	1
54738	353	1	0	1	0	1	26.21257568	NA	1
106028	346	1	0	1	0	1	19.64542629	NA	0
89312	360	1	0	1	0	1	29.78844624	NA	0
69685	281	0	1	0	1	1	NA	16.76639387	0
98427	302	0	1	0	1	1	NA	9.272776677	0
86368	325	0	1	0	1	1	NA	19.97179733	0
54720	303	1	0	1	0	1	14.78539582	NA	0
87882	316	0	1	0	1	1	NA	4.657047973	1
42501	297	1	0	1	0	1	17.75434822	NA	0
103535	361	2	0	2	0	2	20.21307099	NA	0
1913	295	0	2	0	2	2	NA	39.65583819	0
92379	351	1	0	1	0	1	50.39412058	NA	0
41814	290	1	0	1	0	1	0.399602999	NA	0
89075	359	1	0	1	0	1	9.102551261	NA	0
70401	298	0	4	0	4	4	NA	6.58681872	0
106300	349	0	1	0	1	1	NA	28.42405574	0
103901	283	0	1	0	1	1	NA	6.270280825	0
42480	350	1	0	1	0	1	2.797252636	NA	0
70503	276	0	1	0	1	1	NA	7.820272988	0
10164	327	1	0	1	0	1	28.91805773	NA	0
13907	290	1	0	1	0	1	22.53716622	NA	0
2270	292	2	2	2	2	4	28.51280887	26.93356228	0
37607	315	1	0	1	0	1	25.44547632	NA	0
69036	318	0	1	0	1	1	NA	56.98984781	0
4523	340	2	0	2	0	2	10.27199598	NA	0
62192	331	0	1	0	1	1	NA	25.23877252	0
33089	305	0	1	0	1	1	NA	32.86510858	0
54197	317	1	0	1	0	1	11.11618671	NA	0
92334	288	1	0	1	0	1	56.10654548	NA	0
45517	295	1	0	1	0	1	15.92356677	NA	0
74113	307	0	1	0	1	1	NA	7.591743206	0
5056	345	1	0	1	0	1	430.7405305	NA	0
51794	323	1	0	1	0	1	8.992875889	NA	1
97952	287	0	6	0	6	6	NA	4.499150799	0
98197	294	0	1	0	1	1	NA	4.721693814	0
107318	296	1	0	1	0	1	140.0411214	NA	0
8798	298	0	1	0	1	1	NA	60.48944629	0
66397	305	1	0	1	0	1	39.87481582	NA	0
61404	292	1	0	1	0	1	1.923078095	NA	1
68740	356	1	0	1	0	1	9.766235598	NA	0
7274	284	1	0	1	0	1	15.42728355	NA	0
52266	284	1	0	1	0	1	19.49638354	NA	1
15119	315	0	1	0	1	1	NA	13.17237932	0
96466	342	1	0	1	0	1	23.00909353	NA	1
42800	304	1	0	1	0	1	11.77532775	NA	1
70730	288	0	1	0	1	1	NA	66.18891001	0
102534	321	1	0	1	0	1	8.083042853	NA	0
31070	309	1	0	1	0	1	9.847057046	NA	0
37933	361	1	0	1	0	1	10.16076104	NA	0
68221	307	1	0	1	0	1	36.26417999	NA	1
58466	345	1	0	1	0	1	1.678350116	NA	0
66487	295	1	0	1	0	1	33.44465645	NA	0
21708	354	1	1	1	1	2	7.439407814	7.476648585	0
9882	347	0	1	0	1	1	NA	18.5336839	0
88162	362	0	3	0	3	3	NA	2.915933303	0
70206	327	1	0	1	0	1	16.57240734	NA	0
19554	279	0	1	0	1	1	NA	19.19829741	0
55484	283	0	1	0	1	1	NA	5.124537207	0
67331	312	1	0	1	0	1	10.1763912	NA	0
77851	343	0	1	0	1	1	NA	10.97140121	0
18428	342	1	0	1	0	1	4.847294835	NA	0
97314	337	0	1	0	1	1	NA	33.10904116	1
88691	359	0	1	0	1	1	NA	10.53356745	0
40775	362	1	0	1	0	1	21.82579262	NA	0
59508	285	0	1	0	1	1	NA	20.05821754	1
41720	322	1	0	1	0	1	62.94143466	NA	0
67815	304	3	0	3	0	3	11.00175651	NA	0
87347	342	1	0	1	0	1	50.70766007	NA	0
34508	311	2	0	2	0	2	14.8642334	NA	1
84735	291	0	1	0	1	1	NA	51.07985383	0
97415	299	1	0	1	0	1	3.367470738	NA	1
62394	362	0	1	0	1	1	NA	6.245062418	0
29139	297	1	0	1	0	1	7.372362336	NA	0
61957	276	2	0	2	0	2	72.87633627	NA	0
43708	315	3	0	3	0	3	14.10326255	NA	1
70434	346	1	0	1	0	1	4.463821106	NA	0
2225	316	1	1	1	1	2	55.9648989	44.20056409	0
87230	286	0	1	0	1	1	NA	33.7220293	0
71850	347	2	1	2	1	3	24.78271297	20.81665616	0
3357	308	0	1	0	1	1	NA	70.88469656	1
69694	303	1	0	1	0	1	6.851924298	NA	1
64433	303	0	1	0	1	1	NA	16.82236055	0
21324	358	1	0	1	0	1	28.76838376	NA	0
20972	294	0	1	0	1	1	NA	59.35182759	0
102472	319	0	1	0	1	1	NA	16.40969825	1
86158	363	0	1	0	1	1	NA	10.63888062	0
84407	354	0	1	0	1	1	NA	59.10920148	0
96887	299	0	1	0	1	1	NA	71.0581076	0
94354	293	1	0	1	0	1	147.8257604	NA	0
40218	348	0	1	0	1	1	NA	29.92057849	0
66963	305	1	0	1	0	1	11.01985022	NA	0
53377	347	0	1	0	1	1	NA	13.37510964	1
95224	305	0	1	0	1	1	NA	12.80949834	0
96914	318	1	0	1	0	1	29.0290011	NA	0
68614	359	0	2	0	2	2	NA	37.78855727	0
56488	302	1	0	1	0	1	24.34900356	NA	0
10935	349	1	0	1	0	1	40.79017897	NA	0
71020	320	1	0	1	0	1	21.73650646	NA	0
69267	321	1	0	1	0	1	16.20383005	NA	0
17587	329	0	1	0	1	1	NA	7.472555465	0
4693	359	1	0	1	0	1	106.8647471	NA	0
96209	351	1	0	1	0	1	1.647582219	NA	1
82216	282	1	0	1	0	1	20.95588735	NA	0
42821	300	0	1	0	1	1	NA	12.86028156	1
96036	318	0	1	0	1	1	NA	17.10567602	0
41574	345	0	1	0	1	1	NA	16.54962913	1
13147	346	1	0	1	0	1	24.6669695	NA	0
97982	301	2	0	2	0	2	13.94558385	NA	0
86319	310	1	0	1	0	1	27.12449186	NA	0
59166	284	0	1	0	1	1	NA	35.90830175	0
40564	326	1	0	1	0	1	9.968989549	NA	0
68726	337	1	0	1	0	1	16.17214245	NA	0
34072	296	1	0	1	0	1	14.98772021	NA	1
41450	361	1	0	1	0	1	41.45573798	NA	0
95255	328	0	1	0	1	1	NA	22.57863598	0
100537	279	0	1	0	1	1	NA	86.71400107	0
105768	358	0	1	0	1	1	NA	104.3966198	0
65771	289	2	0	2	0	2	18.7996121	NA	0
85484	354	0	1	0	1	1	NA	1.330734666	0
45228	294	1	0	1	0	1	12.78332917	NA	0
42343	329	1	0	1	0	1	35.23903378	NA	0
69536	346	7	0	7	0	7	23.44608335	NA	0
69088	318	0	1	0	1	1	NA	8.969709474	0
85486	296	1	0	1	0	1	4.101727337	NA	1
79205	288	0	1	0	1	1	NA	13.88002415	0
3419	284	1	0	1	0	1	9.767684844	NA	0
6721	295	0	1	0	1	1	NA	29.47901494	0
3264	340	0	1	0	1	1	NA	31.89809978	0
98664	289	1	0	1	0	1	9.193546596	NA	0
14231	316	2	0	2	0	2	15.05088747	NA	0
79281	284	0	1	0	1	1	NA	25.69127305	0
17163	325	1	0	1	0	1	43.08742783	NA	0
57923	315	1	0	1	0	1	6.152665415	NA	0
65680	336	1	0	1	0	1	20.05867537	NA	0
93768	285	2	0	2	0	2	17.95125517	NA	0
78037	286	1	1	1	1	2	1.651223701	1.651223701	0
2762	294	1	0	1	0	1	62.89301676	NA	0
43187	286	0	1	0	1	1	NA	4.301125048	0
96657	315	1	1	1	1	2	35.75986134	45.96212281	0
100979	298	1	0	1	0	1	25.55038318	NA	0
90463	321	1	0	1	0	1	13.734521	NA	0
70503	322	1	0	1	0	1	8.350652121	NA	0
95798	277	0	1	0	1	1	NA	2.050448572	1
41412	317	0	1	0	1	1	NA	1.218790577	0
86517	298	0	1	0	1	1	NA	1.742035934	0
94099	310	1	0	1	0	1	32.62267858	NA	1
67080	346	2	1	2	1	3	14.83402868	15.32746597	0
53146	275	2	0	2	0	2	1.602496334	NA	1
107545	305	0	1	0	1	1	NA	132.3605013	0
91508	329	1	0	1	0	1	11.92549904	NA	0
44560	335	1	0	1	0	1	22.07902278	NA	0
42293	358	0	1	0	1	1	NA	6.07123336	0
64239	317	1	0	1	0	1	18.42582604	NA	0
72010	340	1	0	1	0	1	10.65881266	NA	0
97107	299	0	1	0	1	1	NA	15.12469066	0
106820	353	4	0	4	0	4	12.2823483	NA	0
69704	308	1	0	1	0	1	20.02805757	NA	0
40608	337	1	0	1	0	1	4.53878546	NA	1
106728	340	0	1	0	1	1	NA	34.65761581	0
19293	319	1	0	1	0	1	27.66445659	NA	1
107710	347	1	0	1	0	1	562.5270837	NA	0
41284	349	1	0	1	0	1	13.39537813	NA	0
97858	301	0	1	0	1	1	NA	19.87154685	0
86521	347	1	0	1	0	1	323.5517027	NA	1
32322	338	1	0	1	0	1	35.0317038	NA	0
75097	361	0	1	0	1	1	NA	63.30867313	0
2000	318	0	1	0	1	1	NA	19.53782421	0
69811	315	0	1	0	1	1	NA	12.11118552	0
68228	276	2	0	2	0	2	8.731649144	NA	0
102527	350	0	1	0	1	1	NA	57.28263414	1
30096	348	1	0	1	0	1	43.85783813	NA	0
2749	362	1	0	1	0	1	15.66377045	NA	0
2458	355	1	0	1	0	1	12.45872159	NA	0
94956	303	0	1	0	1	1	NA	8.216595425	1
41488	343	1	0	1	0	1	6.504753633	NA	0
72436	307	0	1	0	1	1	NA	31.65366589	0
75112	362	0	1	0	1	1	NA	0.861904143	0
84824	353	0	1	0	1	1	NA	43.55177349	0
70417	279	1	0	1	0	1	30.39771204	NA	1
42128	284	1	0	1	0	1	12.07546686	NA	0
59800	291	1	0	1	0	1	1.840897845	NA	0
91743	307	1	0	1	0	1	23.81860595	NA	1
96967	337	1	0	1	0	1	9.958714108	NA	1
66204	298	1	0	1	0	1	12.7518942	NA	0
37653	333	0	1	0	1	1	NA	34.32254076	0
71103	310	0	1	0	1	1	NA	8.223832367	0
87783	315	1	0	1	0	1	12.3576759	NA	1
41752	347	2	0	2	0	2	21.28786552	NA	0
64283	315	1	0	1	0	1	32.24100279	NA	0
101755	312	1	0	1	0	1	16.11092211	NA	0
41720	359	1	0	1	0	1	52.6946028	NA	1
66192	284	0	1	0	1	1	NA	10.53349222	0
70179	294	1	0	1	0	1	8.14458501	NA	0
67321	318	1	0	1	0	1	17.84507565	NA	0
98971	334	1	0	1	0	1	10.89809034	NA	0
68209	296	1	0	1	0	1	46.74808399	NA	0
85368	312	1	0	1	0	1	19.82942634	NA	0
6006	363	0	1	0	1	1	NA	26.21490891	0
81185	326	0	1	0	1	1	NA	13.35271646	1
45910	300	1	0	1	0	1	11.75725464	NA	0
83106	307	1	0	1	0	1	3.65608958	NA	2
8283	287	1	0	1	0	1	18.57061028	NA	0
7628	282	0	1	0	1	1	NA	48.19487287	0
88258	311	0	1	0	1	1	NA	13.47281052	0
3177	311	1	0	1	0	1	141.0687201	NA	0
69726	331	1	0	1	0	1	8.86829218	NA	0
42998	317	1	0	1	0	1	367.4700305	NA	0
60508	347	1	0	1	0	1	38.84851943	NA	0
1287	305	1	0	1	0	1	25.28184618	NA	0
47257	279	1	0	1	0	1	3.87262736	NA	0
96712	337	0	1	0	1	1	NA	10.62309327	0
6605	324	1	0	1	0	1	0.976338804	NA	1
106836	331	1	0	1	0	1	63.80019868	NA	0
10713	328	2	0	2	0	2	17.37849789	NA	0
1846	312	1	0	1	0	1	56.76379703	NA	0
32776	285	1	0	1	0	1	103.3079897	NA	0
90616	361	1	0	1	0	1	24.95094477	NA	0
39801	288	1	0	1	0	1	25.06201238	NA	0
106029	353	0	1	0	1	1	NA	20.80336551	0
62114	365	1	0	1	0	1	1.261683778	NA	0
40883	336	1	0	1	0	1	12.58062002	NA	1
59662	312	1	0	1	0	1	23.2175353	NA	0
70814	294	1	0	1	0	1	8.702995463	NA	0
85051	281	1	0	1	0	1	17.72912178	NA	1
87849	345	0	1	0	1	1	NA	66.13330768	0
97237	362	1	0	1	0	1	1.288575713	NA	1
103112	284	0	1	0	1	1	NA	62.76841002	0
84141	323	1	0	1	0	1	13.82593118	NA	1
67818	318	1	0	1	0	1	4.346034695	NA	0
3233	310	1	0	1	0	1	283.477275	NA	1
93967	325	0	1	0	1	1	NA	14.06336635	0
88040	284	0	1	0	1	1	NA	21.9750725	1
39934	342	1	0	1	0	1	24.55236234	NA	0
75775	352	2	0	2	0	2	16.72465167	NA	0
42008	320	1	0	1	0	1	7.583842186	NA	1
88547	320	1	0	1	0	1	3.340468564	NA	0
65512	293	0	1	0	1	1	NA	21.14748536	0
78489	312	0	3	0	3	3	NA	2.908747333	0
68213	295	1	0	1	0	1	23.26846731	NA	0
92310	291	2	0	2	0	2	30.35812243	NA	0
43724	297	1	0	1	0	1	13.73726514	NA	0
45244	309	1	0	1	0	1	22.32286361	NA	0
107672	319	1	0	1	0	1	211.0618264	NA	0
70791	361	1	0	1	0	1	1.68602735	NA	0
2536	359	1	0	1	0	1	8.923764639	NA	0
42437	359	0	1	0	1	1	NA	31.47318834	0
20656	343	1	0	1	0	1	13.64752917	NA	0
39622	349	0	1	0	1	1	NA	22.34007503	1
16895	350	0	1	0	1	1	NA	207.5409336	0
5370	283	1	0	1	0	1	1.716053963	NA	0
43031	286	1	0	1	0	1	5.572783729	NA	0
28074	286	0	1	0	1	1	NA	75.23353792	0
1933	328	1	0	1	0	1	9.998392029	NA	0
66981	330	0	1	0	1	1	NA	22.44683237	0
43858	302	0	1	0	1	1	NA	17.16926101	0
70692	347	0	1	0	1	1	NA	16.60047736	1
46247	317	1	0	1	0	1	1.08157482	NA	0
5122	311	1	0	1	0	1	31.04088281	NA	0
64941	347	1	0	1	0	1	11.67407683	NA	0
2343	297	0	1	0	1	1	NA	190.9513443	1
93676	284	0	1	0	1	1	NA	33.86970766	0
58689	329	1	0	1	0	1	35.18325632	NA	0
84576	303	1	0	1	0	1	23.21669664	NA	1
2317	324	1	0	1	0	1	511.2405812	NA	0
97650	352	0	1	0	1	1	NA	18.86010933	0
29837	297	2	0	2	0	2	9.581033261	NA	0
86826	289	1	0	1	0	1	272.9922027	NA	0
66691	280	1	0	1	0	1	267.5115726	NA	1
37037	315	1	0	1	0	1	2.511867576	NA	0
67599	325	1	0	1	0	1	17.22168478	NA	0
93929	356	0	1	0	1	1	NA	74.21842136	0
87027	336	2	0	2	0	2	9.413940159	NA	0
71656	290	1	1	1	1	2	9.702233227	5.937220235	0
91550	354	0	1	0	1	1	NA	22.42332153	0
93790	321	2	0	2	0	2	43.10751012	NA	0
69639	284	1	0	1	0	1	27.09628666	NA	0
63089	319	1	0	1	0	1	21.33867818	NA	0
101737	286	1	0	1	0	1	78.53870612	NA	0
97870	354	0	1	0	1	1	NA	8.212826208	1
76475	276	1	0	1	0	1	11.37887433	NA	0
71596	305	1	0	1	0	1	31.96739174	NA	0
95184	309	0	1	0	1	1	NA	11.05826915	1
38732	296	0	1	0	1	1	NA	13.72510934	1
60679	344	0	1	0	1	1	NA	33.19118296	0
54834	280	1	0	1	0	1	10.52774373	NA	0
4089	284	0	1	0	1	1	NA	56.69506653	0
70061	358	1	0	1	0	1	23.85420857	NA	0
86923	280	0	1	0	1	1	NA	7.429081067	0
40553	337	1	0	1	0	1	1.939533227	NA	0
96207	286	1	0	1	0	1	4.199966972	NA	0
98104	346	0	1	0	1	1	NA	20.1945909	0
71228	316	1	0	1	0	1	11.15489081	NA	0
10657	343	0	1	0	1	1	NA	6.326875924	0
80301	345	1	0	1	0	1	3.611535625	NA	0
2493	290	1	0	1	0	1	69.95173199	NA	1
8904	319	0	1	0	1	1	NA	17.86056087	0
56226	351	1	0	1	0	1	1.927701376	NA	0
70234	359	1	0	1	0	1	3.391677597	NA	0
69931	300	0	1	0	1	1	NA	5.266756165	0
45771	298	1	0	1	0	1	47.63866226	NA	1
90729	327	1	0	1	0	1	13.40189639	NA	0
96492	295	1	0	1	0	1	15.33686133	NA	0
67053	353	0	1	0	1	1	NA	20.11089025	0
58211	290	0	1	0	1	1	NA	29.987649	1
103514	345	1	0	1	0	1	5.386975426	NA	0
282	339	0	1	0	1	1	NA	210.2507347	0
65015	350	1	0	1	0	1	31.92448788	NA	0
89502	298	0	1	0	1	1	NA	16.93224896	0
89312	342	1	0	1	0	1	26.56210239	NA	0
9514	302	0	1	0	1	1	NA	18.52881598	0
1329	299	1	0	1	0	1	10.04168411	NA	0
41043	329	0	1	0	1	1	NA	14.21855407	1
72432	320	0	1	0	1	1	NA	129.113478	1
17842	353	0	2	0	2	2	NA	21.37759986	0
106381	315	3	0	3	0	3	219.181403	NA	0
87882	346	1	0	1	0	1	3.980231366	NA	0
35009	294	1	1	1	1	2	43.2931462	46.10836475	0
69459	360	0	1	0	1	1	NA	11.79245845	1
2161	336	2	2	2	2	4	12.66397753	12.14828944	0
51402	350	0	1	0	1	1	NA	3.709264361	1
69590	295	0	1	0	1	1	NA	36.86377226	0
53583	282	1	0	1	0	1	2.177867598	NA	1
67630	340	1	0	1	0	1	31.26655681	NA	0
37630	302	1	0	1	0	1	34.54102105	NA	0
1933	358	1	0	1	0	1	9.010844829	NA	0
58103	343	0	1	0	1	1	NA	1.225254193	0
88085	313	1	0	1	0	1	44.08986691	NA	1
69048	340	0	1	0	1	1	NA	12.24304163	1
69648	345	0	1	0	1	1	NA	18.60380725	0
46397	345	1	0	1	0	1	13.26361181	NA	0
16989	298	0	1	0	1	1	NA	97.07091931	0
37389	359	0	1	0	1	1	NA	64.92385658	1
86063	276	0	1	0	1	1	NA	40.31518758	0
96048	314	0	1	0	1	1	NA	5.42454102	1
95433	328	0	1	0	1	1	NA	14.16368248	0
77460	316	0	1	0	1	1	NA	9.741035798	0
40992	304	0	1	0	1	1	NA	14.15897038	0
40853	354	0	1	0	1	1	NA	26.14242858	1
98490	324	0	1	0	1	1	NA	6.204005451	1
67120	346	0	1	0	1	1	NA	44.89139431	0
90421	338	1	0	1	0	1	13.08107406	NA	0
107738	322	1	1	1	1	2	54.24108358	54.24108358	0
19110	335	1	0	1	0	1	67.70867966	NA	0
1640	325	0	1	0	1	1	NA	182.7835183	0
89475	318	1	0	1	0	1	54.93273603	NA	0
45576	291	1	0	1	0	1	50.00531274	NA	0
71278	328	1	0	1	0	1	36.00702502	NA	0
89309	296	0	6	0	6	6	NA	16.13798878	1
103137	278	1	0	1	0	1	8.474722297	NA	0
97167	347	0	1	0	1	1	NA	16.14355118	0
42117	346	1	0	1	0	1	0.337125666	NA	0
53324	294	0	1	0	1	1	NA	17.55191932	0
41132	360	1	0	1	0	1	36.04160389	NA	0
52063	325	0	1	0	1	1	NA	11.63163669	0
8177	310	2	0	2	0	2	13.53537733	NA	0
103967	354	1	0	1	0	1	11.62503765	NA	0
54625	343	1	0	1	0	1	10.91515452	NA	0
13800	363	0	1	0	1	1	NA	11.14921995	0
38466	287	1	0	1	0	1	23.25616203	NA	0
47142	322	0	1	0	1	1	NA	2.516345642	1
96493	314	0	1	0	1	1	NA	35.69604685	0
85567	311	0	1	0	1	1	NA	39.96764063	0
43280	298	0	1	0	1	1	NA	12.2411109	0
55667	347	1	0	1	0	1	2.294114353	NA	0
86928	307	1	0	1	0	1	24.10170183	NA	1
38934	320	1	0	1	0	1	9.610554401	NA	0
5576	325	0	1	0	1	1	NA	210.9264501	0
102343	345	0	1	0	1	1	NA	147.7345841	0
88691	343	0	5	0	5	5	NA	9.90367976	0
55484	356	0	1	0	1	1	NA	4.388035487	0
70503	308	1	0	1	0	1	8.469664513	NA	0
71426	315	1	0	1	0	1	18.14960881	NA	1
91815	313	1	0	1	0	1	44.05027008	NA	0
17163	306	0	1	0	1	1	NA	36.27474081	0
92200	363	1	0	1	0	1	9.700977862	NA	0
41601	286	0	1	0	1	1	NA	12.29298929	0
30952	280	0	1	0	1	1	NA	31.97178687	0
77860	322	1	0	1	0	1	10.9740029	NA	1
69656	321	0	1	0	1	1	NA	14.23569833	0
98965	331	1	0	1	0	1	9.978397542	NA	0
71694	290	1	0	1	0	1	16.61487867	NA	0
10871	318	1	0	1	0	1	29.34882611	NA	0
86505	302	1	0	1	0	1	5.062451201	NA	0
70024	339	0	1	0	1	1	NA	18.00079339	0
1933	304	1	0	1	0	1	4.451180377	NA	0
2412	338	0	1	0	1	1	NA	17.0140173	0
10355	321	0	1	0	1	1	NA	11.54036746	0
39557	304	1	0	1	0	1	18.5205726	NA	1
69122	290	0	1	0	1	1	NA	27.40525443	0
58770	329	1	0	1	0	1	29.43826725	NA	1
107666	318	3	0	3	0	3	2184.664995	NA	0
89030	341	1	0	1	0	1	11.89782297	NA	0
65821	284	1	0	1	0	1	10.31670582	NA	0
71109	365	0	1	0	1	1	NA	8.35655531	0
56566	289	1	0	1	0	1	28.28277224	NA	0
89738	278	0	1	0	1	1	NA	15.22055292	1
52423	283	1	0	1	0	1	8.914418913	NA	0
97988	286	0	1	0	1	1	NA	4.091493847	0
67188	315	1	0	1	0	1	1.57341598	NA	0
87137	281	0	1	0	1	1	NA	6.115834658	1
1955	312	5	0	5	0	5	110.8548079	NA	0
80400	355	0	1	0	1	1	NA	46.86369275	0
20422	350	0	1	0	1	1	NA	50.15984893	0
106642	288	0	1	0	1	1	NA	51.8016452	1
40791	342	0	1	0	1	1	NA	11.5591884	0
70501	283	0	1	0	1	1	NA	9.447146459	0
87583	301	1	0	1	0	1	13.48466406	NA	0
80590	337	0	1	0	1	1	NA	15.72888866	0
77745	302	1	0	1	0	1	47.37892677	NA	0
35614	286	1	0	1	0	1	38.81161007	NA	1
32457	353	0	2	0	2	2	NA	18.28533003	0
91819	281	0	1	0	1	1	NA	72.79045481	0
42950	326	1	0	1	0	1	34.71387091	NA	0
96935	307	0	1	0	1	1	NA	22.72849058	0
24541	294	0	1	0	1	1	NA	62.82238927	1
34226	317	1	0	1	0	1	11.42905233	NA	1
95445	308	1	0	1	0	1	72.68916069	NA	0
107204	325	1	0	1	0	1	253.5765434	NA	0
106518	325	0	1	0	1	1	NA	4.799455178	0
1173	293	0	1	0	1	1	NA	14.13804753	0
68326	353	0	2	0	2	2	NA	27.76087272	0
68753	332	1	0	1	0	1	4.831210763	NA	0
101732	333	0	1	0	1	1	NA	21.48563771	1
106388	308	0	1	0	1	1	NA	31.53647016	0
81185	325	0	1	0	1	1	NA	14.25405358	1
69908	358	0	1	0	1	1	NA	2.100517693	0
87671	299	1	0	1	0	1	17.69752029	NA	0
64696	325	0	1	0	1	1	NA	56.9515853	1
89384	346	1	0	1	0	1	5.047536122	NA	0
64814	284	1	0	1	0	1	23.31553465	NA	0
85943	340	1	0	1	0	1	9.065661588	NA	0
69457	311	1	0	1	0	1	15.24278626	NA	0
96695	320	1	0	1	0	1	30.88911889	NA	0
40986	280	1	0	1	0	1	21.71186846	NA	1
97267	315	1	2	1	2	3	13.40843307	13.46463817	0
2042	359	1	0	1	0	1	118.7081284	NA	0
67601	332	1	0	1	0	1	29.13207021	NA	0
3642	358	1	0	1	0	1	12.3107677	NA	0
8811	316	1	0	1	0	1	10.12298911	NA	0
41364	308	1	0	1	0	1	22.70855027	NA	1
95471	329	1	0	1	0	1	59.76602226	NA	1
88751	320	0	1	0	1	1	NA	27.01036566	1
35447	308	0	1	0	1	1	NA	39.4762664	1
103364	302	1	0	1	0	1	90.32254205	NA	0
85825	345	1	0	1	0	1	13.26130655	NA	0
67756	353	1	0	1	0	1	21.01865067	NA	0
69846	303	1	0	1	0	1	18.05109737	NA	0
35494	348	1	0	1	0	1	10.05829619	NA	0
5150	328	0	2	0	2	2	NA	13.60013262	0
17024	365	1	0	1	0	1	14.40938587	NA	1
34098	363	0	1	0	1	1	NA	22.16087398	0
93870	315	0	1	0	1	1	NA	30.16143359	1
70507	324	0	1	0	1	1	NA	10.72131424	0
95224	312	1	0	1	0	1	16.62772748	NA	0
8612	305	2	1	2	1	3	64.21955337	62.67454854	0
67917	280	2	0	2	0	2	13.33341806	NA	0
39639	340	0	1	0	1	1	NA	13.34985093	0
68975	346	2	0	2	0	2	10.28337962	NA	0
57515	296	0	1	0	1	1	NA	40.93429415	0
2580	318	0	1	0	1	1	NA	7.923678312	0
64247	342	0	1	0	1	1	NA	9.229242026	0
45552	304	1	0	1	0	1	7.314820287	NA	0
95566	288	0	1	0	1	1	NA	4.165656366	0
70106	315	0	1	0	1	1	NA	0.465607932	0
25211	331	1	0	1	0	1	41.15823375	NA	0
69979	277	0	1	0	1	1	NA	21.71600975	0
26278	332	1	0	1	0	1	148.1113229	NA	0
85007	319	0	1	0	1	1	NA	41.99950103	1
69323	360	0	6	0	6	6	NA	19.91449211	0
86297	343	0	1	0	1	1	NA	9.278633429	1
31522	284	0	1	0	1	1	NA	18.06457824	0
96279	332	1	0	1	0	1	46.31005961	NA	0
77081	311	0	1	0	1	1	NA	3.044429589	0
100539	315	1	0	1	0	1	80.94867921	NA	0
69823	315	1	0	1	0	1	13.12594731	NA	0
61917	348	1	0	1	0	1	37.13209762	NA	0
68513	284	0	1	0	1	1	NA	36.39719396	0
[truncated: 746,157 more rows]
