# Supplementary material for: Estimating the Health Effects of Adding Bicycle and Pedestrian Paths at the Census Tract Level: Multiple Model Comparison
Source: JMIR Public Health Surveill. 2022 Aug 24;8(8):e37379. doi: 10.2196/37379 (PMC9453587; doi:10.2196/37379)
Supplement: Multimedia Appendix 4 [file publichealth_v8i8e37379_app4.zip › appendix_4/san-francisco/2013/2013_strava_trips.csv]

edge	day	athlete_count	rev_athlete_count	activity_count	rev_activity_count	total_activity_count	activity_time	rev_activity_time	commute_count
87863	361	1	0	1	0	1	5.195394103	NA	0
65816	281	1	0	1	0	1	10.04392765	NA	0
106755	312	0	1	0	1	1	NA	20.07612377	0
10703	283	1	0	1	0	1	14.84334255	NA	0
1646	290	1	0	1	0	1	25.55498158	NA	0
41179	301	1	0	1	0	1	22.47508141	NA	0
96780	328	1	0	1	0	1	23.58674177	NA	0
88403	322	1	0	1	0	1	63.62187785	NA	0
84451	350	0	1	0	1	1	NA	10.69633689	1
104137	284	1	0	1	0	1	59.6742193	NA	0
71211	310	1	0	1	0	1	66.04724208	NA	1
60773	358	0	1	0	1	1	NA	11.374627	0
73769	305	1	0	1	0	1	0.059646071	NA	0
91942	327	1	0	1	0	1	4.393615872	NA	0
4761	297	1	0	1	0	1	50.59022589	NA	1
68642	298	1	0	1	0	1	11.04144372	NA	0
28334	346	0	1	0	1	1	NA	6.323552688	0
66933	295	1	0	1	0	1	21.39599086	NA	0
19414	289	1	0	1	0	1	21.19029292	NA	0
41702	303	0	1	0	1	1	NA	12.26445539	1
69192	325	0	1	0	1	1	NA	10.88458959	0
69473	284	1	0	1	0	1	16.56306482	NA	0
1051	307	1	0	1	0	1	114.753947	NA	0
10448	304	1	0	1	0	1	19.47629762	NA	0
2225	315	1	0	1	0	1	32.85725883	NA	0
66092	312	1	0	1	0	1	56.41969473	NA	1
88119	308	1	0	1	0	1	10.56674722	NA	1
31037	351	0	1	0	1	1	NA	9.061900024	0
76298	316	0	1	0	1	1	NA	49.28956661	0
70501	286	1	0	1	0	1	6.181116563	NA	0
103798	307	0	1	0	1	1	NA	21.29338368	0
33789	336	0	1	0	1	1	NA	31.78964143	1
64289	314	1	0	1	0	1	17.9476012	NA	0
62007	359	0	1	0	1	1	NA	19.99477193	0
83049	316	1	0	1	0	1	7.852039579	NA	1
86338	285	1	0	1	0	1	21.4003361	NA	0
30263	297	1	0	1	0	1	47.85895799	NA	0
44433	297	1	0	1	0	1	7.421888293	NA	1
68855	332	1	0	1	0	1	18.85607191	NA	0
9564	319	0	1	0	1	1	NA	1.060677332	0
87470	345	0	1	0	1	1	NA	3.0862575	0
69249	303	1	0	1	0	1	357.8228378	NA	0
54840	281	1	0	1	0	1	32.68632868	NA	0
96414	285	0	1	0	1	1	NA	37.35109593	0
17677	319	0	1	0	1	1	NA	10.53899964	0
107246	315	3	0	3	0	3	1012.032285	NA	0
10682	346	0	1	0	1	1	NA	2.057192427	0
102605	347	1	0	1	0	1	79.4091055	NA	0
7085	304	0	1	0	1	1	NA	270.6910005	0
102518	310	0	1	0	1	1	NA	42.12342478	0
397	283	1	0	1	0	1	143.1192214	NA	0
104066	281	1	0	1	0	1	22.2369122	NA	0
3104	312	0	1	0	1	1	NA	5.258285857	0
92288	316	1	0	1	0	1	21.2334071	NA	0
30143	358	1	0	1	0	1	30.48949004	NA	0
40886	359	0	1	0	1	1	NA	50.87914638	1
68047	346	0	1	0	1	1	NA	24.56028447	0
1019	347	1	0	1	0	1	303.2336092	NA	0
34510	320	1	0	1	0	1	26.72966936	NA	1
96356	361	1	0	1	0	1	28.83041807	NA	0
69098	316	0	1	0	1	1	NA	22.66834766	0
19697	327	1	0	1	0	1	36.12700256	NA	0
104434	284	0	1	0	1	1	NA	72.81798405	0
40209	325	0	1	0	1	1	NA	0.507565212	0
68827	328	1	0	1	0	1	24.5032373	NA	0
70264	312	0	1	0	1	1	NA	10.91309744	0
88104	303	1	0	1	0	1	36.54475948	NA	0
69203	294	1	0	1	0	1	12.93479148	NA	0
68002	318	0	1	0	1	1	NA	7.596956325	0
2001	297	1	0	1	0	1	16.56433882	NA	0
65723	363	0	1	0	1	1	NA	2.115316841	0
96876	307	0	1	0	1	1	NA	13.7631052	1
1007	361	1	0	1	0	1	38.4592914	NA	0
69089	343	1	0	1	0	1	12.15135115	NA	0
93939	307	0	1	0	1	1	NA	34.58520688	0
67673	355	0	1	0	1	1	NA	42.90705303	1
42810	305	0	1	0	1	1	NA	32.87390898	1
78723	348	0	1	0	1	1	NA	50.98974164	1
70502	363	0	1	0	1	1	NA	8.267777901	0
2490	348	0	4	0	4	4	NA	11.4782817	0
28798	290	0	1	0	1	1	NA	261.0604655	0
60215	296	1	0	1	0	1	1.028520731	NA	0
42904	329	0	1	0	1	1	NA	19.32564434	0
19941	342	1	0	1	0	1	20.23509589	NA	0
66863	312	1	0	1	0	1	44.02422584	NA	0
66911	361	1	0	1	0	1	16.19157296	NA	0
86964	318	0	1	0	1	1	NA	47.77649081	0
5663	361	1	0	1	0	1	23.15012778	NA	0
7313	343	1	0	1	0	1	8.960921288	NA	0
93738	325	3	0	3	0	3	55.64428038	NA	2
69459	315	0	1	0	1	1	NA	14.25021374	0
101524	283	1	0	1	0	1	6.787599937	NA	0
87905	340	0	1	0	1	1	NA	12.02158863	0
64106	304	0	1	0	1	1	NA	14.27190582	0
46531	321	1	0	1	0	1	13.32027132	NA	0
2512	321	0	1	0	1	1	NA	2.125118206	0
69089	286	1	0	1	0	1	14.05776659	NA	0
57117	320	0	1	0	1	1	NA	24.62740437	0
34903	302	5	0	5	0	5	47.08995523	NA	2
76634	345	1	0	1	0	1	15.03914139	NA	1
43044	302	1	0	1	0	1	10.83764838	NA	0
106457	318	0	1	0	1	1	NA	29.40149447	0
40864	296	0	1	0	1	1	NA	30.11025688	0
41242	317	0	1	0	1	1	NA	20.39406914	0
39944	352	1	0	1	0	1	156.773508	NA	1
107706	340	1	0	1	0	1	16.30342435	NA	1
39417	307	0	1	0	1	1	NA	26.0725596	0
1891	355	0	1	0	1	1	NA	17.01699	0
69984	346	0	1	0	1	1	NA	6.651010107	0
71638	301	0	1	0	1	1	NA	22.79935607	0
31212	345	1	0	1	0	1	20.12176668	NA	0
51767	342	0	1	0	1	1	NA	12.98064494	1
63563	311	0	1	0	1	1	NA	11.40755627	1
2008	358	2	1	2	1	3	4.017505401	3.707607335	0
68795	353	0	1	0	1	1	NA	32.65205251	0
101363	297	0	1	0	1	1	NA	113.668208	0
68495	360	0	1	0	1	1	NA	15.88814554	0
106319	296	1	0	1	0	1	35.29205317	NA	0
71014	291	1	0	1	0	1	27.04251555	NA	0
43475	315	0	1	0	1	1	NA	17.20870596	0
103274	358	0	1	0	1	1	NA	13.71203379	0
3058	325	1	0	1	0	1	5.205424718	NA	0
71468	284	0	1	0	1	1	NA	23.21626726	0
84325	347	1	0	1	0	1	44.66535696	NA	0
67691	361	0	1	0	1	1	NA	7.404634905	0
95947	311	0	1	0	1	1	NA	31.5053975	0
27620	361	0	1	0	1	1	NA	236.5591848	1
41695	318	1	0	1	0	1	11.3311871	NA	0
87032	281	1	0	1	0	1	7.233118729	NA	0
70120	294	1	0	1	0	1	13.07682441	NA	0
106531	287	1	0	1	0	1	65.12297143	NA	0
42397	289	1	0	1	0	1	3.396314346	NA	0
83679	345	1	0	1	0	1	36.23095006	NA	0
94375	295	0	1	0	1	1	NA	36.74901844	0
63172	316	0	1	0	1	1	NA	15.75639136	0
92613	308	0	1	0	1	1	NA	30.81425176	0
96043	360	0	1	0	1	1	NA	86.75370747	0
106111	346	1	0	1	0	1	98.63804977	NA	0
89749	345	0	1	0	1	1	NA	73.94361203	0
55178	356	1	0	1	0	1	28.07509952	NA	0
85078	276	1	0	1	0	1	13.58587217	NA	0
42118	347	1	0	1	0	1	21.12056128	NA	0
66198	353	3	0	3	0	3	20.1266647	NA	0
87198	294	0	1	0	1	1	NA	23.64408822	0
67533	318	0	2	0	2	2	NA	2.60139559	1
6805	321	0	1	0	1	1	NA	18.9480786	1
70685	321	0	1	0	1	1	NA	15.15079654	0
934	318	1	0	1	0	1	0.931864597	NA	0
42889	317	1	0	1	0	1	0.456347311	NA	0
103577	302	0	1	0	1	1	NA	6.551071162	0
43582	311	1	0	1	0	1	18.38893427	NA	0
5772	307	1	0	1	0	1	77.9289335	NA	0
84330	297	1	0	1	0	1	25.13614921	NA	0
68828	353	0	1	0	1	1	NA	14.00845467	0
1880	345	0	1	0	1	1	NA	7.981128262	0
88763	345	1	0	1	0	1	14.65327715	NA	0
2343	348	0	1	0	1	1	NA	204.8813575	0
96564	326	0	1	0	1	1	NA	15.22636934	0
9446	297	1	0	1	0	1	27.87555585	NA	0
79511	354	0	1	0	1	1	NA	9.733614137	0
86215	306	1	0	1	0	1	25.83135684	NA	0
70477	284	0	1	0	1	1	NA	16.15551101	0
98317	346	1	0	1	0	1	10.10786522	NA	0
95218	349	0	1	0	1	1	NA	101.0516254	0
89527	310	0	1	0	1	1	NA	3.779478692	0
29434	297	0	1	0	1	1	NA	131.1029159	0
40050	359	0	1	0	1	1	NA	26.19740339	1
30998	361	0	1	0	1	1	NA	2.900168371	0
74769	304	1	0	1	0	1	18.30597251	NA	0
13868	315	0	1	0	1	1	NA	15.84585092	0
72122	349	1	0	1	0	1	20.18158031	NA	0
99036	302	1	0	1	0	1	2.432014178	NA	0
2150	354	0	1	0	1	1	NA	6.499983043	0
2576	307	1	0	1	0	1	48.82619966	NA	0
66499	297	2	0	2	0	2	38.05468832	NA	1
97405	317	1	0	1	0	1	16.36797166	NA	1
96467	310	1	0	1	0	1	29.74168342	NA	1
69092	290	0	1	0	1	1	NA	11.60887711	0
79427	354	0	1	0	1	1	NA	5.433090839	0
62355	363	0	1	0	1	1	NA	14.62919571	0
39729	327	1	0	1	0	1	12.92921625	NA	0
94977	288	1	0	1	0	1	74.17729357	NA	0
50408	319	0	1	0	1	1	NA	26.81493578	0
21649	304	0	1	0	1	1	NA	15.1586853	0
41566	308	1	0	1	0	1	17.97165959	NA	1
48109	297	1	0	1	0	1	16.45818526	NA	0
86702	280	0	1	0	1	1	NA	4.482033423	0
17620	337	1	0	1	0	1	36.47643555	NA	0
31324	295	1	0	1	0	1	29.52488552	NA	1
33916	294	0	2	0	2	2	NA	20.07062166	0
65394	283	0	1	0	1	1	NA	12.40689241	0
69631	283	0	2	0	2	2	NA	11.04036161	0
68739	343	1	0	1	0	1	23.13137641	NA	0
88277	311	1	0	1	0	1	4.708018782	NA	0
1489	363	0	1	0	1	1	NA	5.646777166	0
84533	289	0	1	0	1	1	NA	16.04343572	0
39681	281	1	0	1	0	1	2.457333168	NA	1
1058	312	0	1	0	1	1	NA	126.7066258	0
43504	283	1	0	1	0	1	1.958724604	NA	1
68712	343	0	1	0	1	1	NA	1.942089399	0
14241	316	1	1	1	1	2	18.67573372	19.63938985	0
32521	304	1	0	1	0	1	6.922050916	NA	0
70230	340	2	0	2	0	2	130.8715256	NA	1
62348	365	1	0	1	0	1	84.43499278	NA	0
71014	304	1	0	1	0	1	24.87453985	NA	0
4940	350	1	0	1	0	1	11.58021181	NA	0
67807	362	1	0	1	0	1	32.05376418	NA	0
105190	312	1	0	1	0	1	60.69076508	NA	0
86883	348	1	0	1	0	1	25.49684958	NA	1
38195	304	0	1	0	1	1	NA	18.69691359	0
94028	315	0	1	0	1	1	NA	27.50641781	0
92249	317	0	1	0	1	1	NA	3.967647561	0
103704	341	0	1	0	1	1	NA	22.92955844	0
84187	284	1	0	1	0	1	14.18775011	NA	0
20109	321	1	0	1	0	1	29.51602763	NA	0
65169	318	0	1	0	1	1	NA	67.23793614	0
66754	315	1	0	1	0	1	9.837780199	NA	0
44651	342	1	0	1	0	1	10.09511406	NA	0
41700	304	1	0	1	0	1	8.381173668	NA	1
9658	354	1	0	1	0	1	37.35419183	NA	0
71629	347	0	1	0	1	1	NA	8.055968663	0
85864	322	0	1	0	1	1	NA	11.18619186	0
43566	336	1	0	1	0	1	16.51074215	NA	0
43935	351	1	0	1	0	1	8.462915268	NA	0
61369	275	0	1	0	1	1	NA	22.95858877	0
87020	318	1	0	1	0	1	30.56601688	NA	0
69209	294	0	1	0	1	1	NA	54.64614904	0
86883	341	1	0	1	0	1	25.90094858	NA	1
42035	288	1	0	1	0	1	4.577335672	NA	1
106345	298	0	1	0	1	1	NA	23.72198172	1
103592	312	1	0	1	0	1	59.16027863	NA	0
96287	327	0	1	0	1	1	NA	20.97918569	1
45930	312	1	0	1	0	1	9.008534004	NA	0
69984	301	1	0	1	0	1	6.580731082	NA	0
69020	345	1	0	1	0	1	35.56754735	NA	0
28880	297	0	1	0	1	1	NA	32.38887663	0
20775	307	0	1	0	1	1	NA	49.29221875	0
92987	297	0	1	0	1	1	NA	23.24489116	0
66109	324	1	0	1	0	1	10.41615147	NA	0
43949	308	0	1	0	1	1	NA	10.77926187	0
107246	283	0	2	0	2	2	NA	1335.751693	1
31315	281	0	1	0	1	1	NA	16.26425646	0
42843	329	0	1	0	1	1	NA	6.526154917	0
66480	311	1	0	1	0	1	121.6792952	NA	0
97056	292	1	0	1	0	1	3.516239678	NA	1
7085	313	0	2	0	2	2	NA	163.1569356	0
59704	290	0	1	0	1	1	NA	14.23448058	0
65890	283	0	1	0	1	1	NA	18.05926889	0
13993	316	1	0	1	0	1	55.5005065	NA	0
91202	346	0	1	0	1	1	NA	15.02825307	0
102186	284	2	0	2	0	2	14.14029959	NA	0
32097	302	0	1	0	1	1	NA	7.026186071	0
5366	296	0	1	0	1	1	NA	2.740843592	0
88459	303	2	0	2	0	2	11.340099500000001	NA	0
49532	310	0	1	0	1	1	NA	26.62192587	1
37276	307	1	0	1	0	1	16.30511966	NA	1
94025	296	0	1	0	1	1	NA	38.86888241	0
67080	340	1	1	1	1	2	13.8887358	15.40783128	1
75215	344	0	1	0	1	1	NA	14.06269807	0
1185	346	1	0	1	0	1	41.66973068	NA	0
8278	286	1	0	1	0	1	43.18964457	NA	0
49820	277	0	1	0	1	1	NA	29.19591876	0
103112	312	0	1	0	1	1	NA	35.32052246	0
20067	362	0	1	0	1	1	NA	13.560947	0
71722	361	1	0	1	0	1	15.6117023	NA	0
41458	345	0	1	0	1	1	NA	5.037884341	1
91857	342	0	1	0	1	1	NA	33.34990887	0
64315	308	0	1	0	1	1	NA	4.126089868	1
88065	317	1	0	1	0	1	2.500872049	NA	1
50582	302	1	0	1	0	1	26.40873385	NA	0
9663	347	1	0	1	0	1	30.71409469	NA	0
13429	312	0	1	0	1	1	NA	11.48660898	0
86628	357	1	0	1	0	1	24.77298328	NA	0
8399	347	0	2	0	2	2	NA	23.94585377	0
90124	298	0	1	0	1	1	NA	11.3369767	0
1684	321	0	1	0	1	1	NA	17.50684447	0
33634	348	0	1	0	1	1	NA	20.18675021	0
1379	346	0	2	0	2	2	NA	137.1737202	0
66655	293	1	0	1	0	1	19.85581437	NA	1
78867	340	0	3	0	3	3	NA	12.91023381	0
98319	335	1	0	1	0	1	7.312536955	NA	0
100694	340	1	0	1	0	1	80.27610051	NA	0
107393	317	1	0	1	0	1	88.93376701	NA	0
93590	361	0	1	0	1	1	NA	3.714582788	0
397	288	0	1	0	1	1	NA	180.3343924	0
47517	304	1	1	1	1	2	44.27996071	38.84050133	0
39849	358	0	1	0	1	1	NA	14.82982538	0
47539	307	1	0	1	0	1	9.556907672	NA	0
94158	312	1	1	1	1	2	0.5974292	0.5974292	0
69824	290	1	0	1	0	1	18.0510692	NA	0
1080	360	0	1	0	1	1	NA	160.8314901	0
66880	299	0	1	0	1	1	NA	17.09211695	0
84136	353	1	0	1	0	1	10.71416045	NA	1
94375	294	8	0	8	0	8	25.7855942	NA	2
69942	324	0	1	0	1	1	NA	27.07208376	0
106468	340	0	2	0	2	2	NA	36.89136269	1
38308	295	1	0	1	0	1	10.28470653	NA	0
1839	302	1	0	1	0	1	194.0035042	NA	0
2756	346	0	1	0	1	1	NA	29.25809318	0
7079	347	1	0	1	0	1	6.243759964	NA	0
93742	290	1	0	1	0	1	740.1071391	NA	0
4284	318	0	1	0	1	1	NA	1.044233571	0
19947	314	1	0	1	0	1	3.491291091	NA	0
107394	360	0	1	0	1	1	NA	43.36232889	0
86974	349	1	0	1	0	1	25.81684522	NA	0
53793	331	0	1	0	1	1	NA	15.14051801	0
88439	306	0	1	0	1	1	NA	23.961661	1
79080	312	0	5	0	5	5	NA	11.63554685	1
107719	363	3	0	3	0	3	137.4444299	NA	0
1069	303	0	1	0	1	1	NA	204.8991496	0
66204	301	3	0	3	0	3	6.36929007	NA	0
103651	284	0	1	0	1	1	NA	27.78238201	0
28735	297	0	1	0	1	1	NA	62.788048	0
64651	303	1	0	1	0	1	121.2123653	NA	0
70434	289	0	1	0	1	1	NA	6.06886998	0
72656	347	0	1	0	1	1	NA	25.32634387	0
3522	345	0	1	0	1	1	NA	71.07404399	1
39010	307	0	5	0	5	5	NA	26.54300177	1
64909	279	0	1	0	1	1	NA	23.65289462	0
43485	360	0	1	0	1	1	NA	79.94137477	1
52260	295	0	1	0	1	1	NA	23.35481688	0
107438	349	1	0	1	0	1	36.76535919	NA	0
102576	346	0	1	0	1	1	NA	53.10850367	0
69823	314	1	0	1	0	1	22.59761453	NA	0
42633	284	1	0	1	0	1	0.975036044	NA	0
33759	317	1	0	1	0	1	12.14454407	NA	0
66309	346	0	1	0	1	1	NA	16.32684282	1
70671	330	1	0	1	0	1	75.55663098	NA	0
97073	342	1	0	1	0	1	1.775353763	NA	0
104639	321	1	0	1	0	1	28.52113771	NA	0
1906	349	1	0	1	0	1	169.5050219	NA	0
102420	318	0	1	0	1	1	NA	160.5961123	0
18625	312	1	0	1	0	1	7.203350292	NA	0
69460	361	1	0	1	0	1	33.3362961	NA	0
13279	333	1	0	1	0	1	28.0741725	NA	0
92581	289	1	0	1	0	1	70.54483548	NA	0
42007	289	1	0	1	0	1	15.5139374	NA	0
92297	362	0	1	0	1	1	NA	16.04700104	0
101872	279	0	1	0	1	1	NA	19.09177022	0
11482	356	1	0	1	0	1	32.84793822	NA	0
43573	280	1	0	1	0	1	8.422354534	NA	0
10738	280	1	0	1	0	1	8.142258931	NA	1
82449	284	1	0	1	0	1	15.55540182	NA	0
68512	296	1	0	1	0	1	24.68343457	NA	0
86682	295	0	1	0	1	1	NA	20.90288032	0
5041	329	1	0	1	0	1	84.89647101	NA	1
14657	347	1	0	1	0	1	12.07778116	NA	0
79043	346	1	0	1	0	1	1.642032937	NA	0
64556	279	1	0	1	0	1	15.05733261	NA	0
44563	336	1	0	1	0	1	15.19572982	NA	0
70403	325	2	0	2	0	2	4.874834464	NA	0
107415	279	0	1	0	1	1	NA	398.2205086	1
46901	279	1	0	1	0	1	38.91694044	NA	0
70680	288	0	1	0	1	1	NA	27.98346054	0
66431	343	1	0	1	0	1	41.09079758	NA	0
28819	318	0	1	0	1	1	NA	52.09367698	0
59785	355	1	0	1	0	1	1.974110366	NA	0
38716	331	0	1	0	1	1	NA	19.09477207	0
66113	320	1	0	1	0	1	61.18179181	NA	0
68896	337	0	1	0	1	1	NA	16.38368835	0
37232	304	1	1	1	1	2	116.3506724	116.3506724	0
71099	290	1	0	1	0	1	20.09371757	NA	0
101730	321	1	0	1	0	1	115.0598536	NA	1
34724	310	0	1	0	1	1	NA	12.09162066	0
1013	276	0	1	0	1	1	NA	163.9744813	0
89769	304	1	0	1	0	1	1.246451205	NA	0
1136	328	0	1	0	1	1	NA	81.86293863	0
69970	361	1	0	1	0	1	10.37763159	NA	0
40244	328	1	0	1	0	1	10.14563424	NA	0
93769	349	0	1	0	1	1	NA	14.19217304	0
60789	296	0	1	0	1	1	NA	10.04370831	0
5769	319	0	1	0	1	1	NA	11.11497882	0
70781	283	0	2	0	2	2	NA	28.0508944	0
45524	304	1	0	1	0	1	18.18554047	NA	0
66595	359	1	0	1	0	1	21.12800065	NA	0
93591	305	1	0	1	0	1	38.24030268	NA	0
99338	347	1	0	1	0	1	34.3982775	NA	0
19754	321	0	1	0	1	1	NA	8.893156283	0
103652	328	1	0	1	0	1	31.66795786	NA	0
6168	294	1	0	1	0	1	14.94406098	NA	0
65478	311	5	0	5	0	5	2.384824247	NA	0
9321	319	0	1	0	1	1	NA	12.80174185	0
1291	346	1	0	1	0	1	56.32530959	NA	0
71177	358	1	0	1	0	1	13.0847628	NA	0
71639	328	1	0	1	0	1	74.63803128	NA	0
69663	339	0	1	0	1	1	NA	27.05635256	0
66320	304	1	1	1	1	2	76.10892113	91.65607746	0
79046	286	0	1	0	1	1	NA	6.035378389	0
10393	311	2	0	2	0	2	16.00047986	NA	0
67619	307	0	1	0	1	1	NA	15.77755874	0
95056	340	0	1	0	1	1	NA	41.72004765	0
69811	282	1	0	1	0	1	10.36587294	NA	1
64528	282	1	0	1	0	1	11.28110241	NA	0
70667	343	1	0	1	0	1	44.97880362	NA	0
100857	290	1	0	1	0	1	23.84903711	NA	0
2496	312	6	0	6	0	6	106.8400798	NA	0
97684	355	1	0	1	0	1	4.633929319	NA	1
999	312	0	1	0	1	1	NA	6.795336972	0
69996	361	0	1	0	1	1	NA	5.993122391	0
88402	295	1	0	1	0	1	19.23376699	NA	1
35029	297	0	1	0	1	1	NA	26.68554068	1
99183	302	1	0	1	0	1	23.82439035	NA	0
40294	350	1	0	1	0	1	12.95840817	NA	0
2191	279	2	0	2	0	2	665.1676147	NA	0
5578	365	1	0	1	0	1	26.74317845	NA	0
68465	331	0	1	0	1	1	NA	36.797341779999996	0
83647	284	1	0	1	0	1	34.10859733	NA	0
5146	336	0	1	0	1	1	NA	9.412761727	0
78720	316	1	0	1	0	1	31.90877808	NA	1
12600	363	1	0	1	0	1	129.6450259	NA	0
88446	355	0	3	0	3	3	NA	16.07261428	0
1643	288	1	0	1	0	1	26.6998586	NA	1
94301	333	1	0	1	0	1	76.82051346	NA	1
41175	307	1	0	1	0	1	10.46611058	NA	0
65365	350	1	0	1	0	1	22.35841471	NA	1
41701	285	0	1	0	1	1	NA	3.117200846	0
952	295	0	2	0	2	2	NA	108.742425	0
54211	282	1	0	1	0	1	17.6197026	NA	1
94356	339	1	0	1	0	1	103.7626089	NA	0
63209	304	1	0	1	0	1	1.806942941	NA	0
41249	291	0	1	0	1	1	NA	7.070077419	0
107536	346	1	0	1	0	1	98.93116837	NA	0
107709	324	1	0	1	0	1	1062.729558	NA	0
46007	296	1	0	1	0	1	26.15556432	NA	0
70000	324	1	0	1	0	1	5.661181588	NA	0
70861	344	1	0	1	0	1	11.97286013	NA	0
62634	324	1	0	1	0	1	18.74330105	NA	0
2344	314	1	0	1	0	1	51.71641682	NA	0
70717	330	0	1	0	1	1	NA	5.962752516	0
69457	286	1	0	1	0	1	14.27085412	NA	0
69093	360	1	0	1	0	1	14.09878805	NA	0
21930	312	1	0	1	0	1	0.779872074	NA	1
47500	353	1	0	1	0	1	18.6800249	NA	1
68947	286	3	0	3	0	3	30.10030046	NA	0
67609	358	1	0	1	0	1	30.51421276	NA	0
107635	284	0	1	0	1	1	NA	25.87057192	0
74617	346	1	0	1	0	1	4.806582296	NA	0
87463	303	0	2	0	2	2	NA	11.98952299	0
87764	347	1	1	1	1	2	2.611036685	2.611036685	0
103902	318	1	0	1	0	1	22.26900693	NA	0
41317	328	1	0	1	0	1	14.44399014	NA	0
2490	283	0	1	0	1	1	NA	22.82689421	0
4068	355	1	0	1	0	1	2.447360968	NA	0
63156	281	1	0	1	0	1	50.13824828	NA	0
94092	358	0	1	0	1	1	NA	8.595137694	0
30683	360	1	0	1	0	1	15.73471673	NA	0
82095	317	1	0	1	0	1	40.88383486	NA	0
95376	326	1	0	1	0	1	16.88929373	NA	0
102541	312	1	0	1	0	1	25.82083486	NA	0
53959	290	0	1	0	1	1	NA	31.69888694	1
14298	321	0	1	0	1	1	NA	19.12126777	0
69443	353	1	0	1	0	1	8.814348573	NA	0
7801	310	0	1	0	1	1	NA	9.406706713	1
68995	290	1	0	1	0	1	16.1234382	NA	0
41425	310	0	1	0	1	1	NA	1.464504122	1
87678	346	1	0	1	0	1	23.08100634	NA	0
100748	316	1	0	1	0	1	12.95063826	NA	0
21175	319	1	0	1	0	1	30.85271619	NA	0
68626	353	0	1	0	1	1	NA	104.6397544	0
19319	307	1	0	1	0	1	43.42590055	NA	0
102573	298	0	1	0	1	1	NA	24.75500073	0
55186	333	1	0	1	0	1	30.7269083	NA	0
40935	283	0	1	0	1	1	NA	10.06226534	0
17680	363	1	0	1	0	1	20.34775187	NA	0
70225	338	0	1	0	1	1	NA	7.387000902	0
10164	319	1	0	1	0	1	25.4318534	NA	0
69423	288	0	1	0	1	1	NA	54.82483779	0
95714	336	0	1	0	1	1	NA	61.31153853	0
61707	329	1	0	1	0	1	7.719249835	NA	1
66929	307	0	1	0	1	1	NA	142.7538637	1
90497	319	0	1	0	1	1	NA	33.0636861	0
64307	324	0	1	0	1	1	NA	16.02146562	0
94088	341	0	1	0	1	1	NA	99.34187144	1
2492	321	1	0	1	0	1	219.9503115	NA	0
57116	280	0	1	0	1	1	NA	1.992650304	0
92200	352	0	1	0	1	1	NA	12.00223457	0
39999	337	0	1	0	1	1	NA	45.96977608	1
54600	359	1	0	1	0	1	10.32316572	NA	0
18359	365	1	0	1	0	1	81.01862759	NA	1
55378	323	0	1	0	1	1	NA	47.04660073	1
10827	350	0	1	0	1	1	NA	20.64179424	0
107874	298	1	0	1	0	1	21.57735125	NA	0
98291	284	1	0	1	0	1	9.796745981	NA	0
32180	353	0	1	0	1	1	NA	42.71948377	0
91291	346	1	1	1	1	2	13.8804259	26.75116878	0
92105	335	1	0	1	0	1	25.24624089	NA	0
85508	343	0	1	0	1	1	NA	84.31271727	1
96074	361	0	1	0	1	1	NA	35.82284806	1
61732	325	5	0	5	0	5	72.0018178	NA	1
86894	298	0	1	0	1	1	NA	20.01088852	0
107342	346	0	1	0	1	1	NA	24.32454673	0
40564	323	1	0	1	0	1	11.96739089	NA	0
39263	328	0	1	0	1	1	NA	15.02593558	0
3863	362	0	1	0	1	1	NA	41.54345737	1
101812	284	1	0	1	0	1	91.01601548	NA	0
69928	279	0	1	0	1	1	NA	9.001014903	0
71629	346	1	0	1	0	1	4.982950046	NA	0
67734	279	1	0	1	0	1	45.74459918	NA	0
13307	325	1	0	1	0	1	8.062241675	NA	0
65904	346	2	0	2	0	2	10.20390863	NA	0
2496	283	4	0	4	0	4	143.1243934	NA	1
35150	320	2	0	2	0	2	6.347208041	NA	2
70513	346	1	0	1	0	1	6.267428646	NA	1
86158	360	0	1	0	1	1	NA	22.08676115	0
68047	340	1	0	1	0	1	50.35459904	NA	0
50200	348	1	0	1	0	1	4.723093397	NA	1
1546	356	1	0	1	0	1	41.12683696	NA	0
18030	354	1	0	1	0	1	11.65807979	NA	0
2046	310	0	4	0	4	4	NA	87.7484436	1
11263	361	1	0	1	0	1	26.40700907	NA	0
31880	358	1	0	1	0	1	17.00823884	NA	0
19240	342	1	0	1	0	1	34.37637367	NA	0
69455	294	1	0	1	0	1	14.94592033	NA	0
11194	346	1	0	1	0	1	23.89275631	NA	0
45917	349	1	0	1	0	1	7.94348751	NA	0
73672	347	0	1	0	1	1	NA	197.0319098	0
70389	345	1	0	1	0	1	16.13326431	NA	0
9009	363	1	0	1	0	1	17.59363636	NA	1
8672	363	0	1	0	1	1	NA	32.59784969	0
94353	339	0	1	0	1	1	NA	30.4797358	0
1387	283	0	1	0	1	1	NA	17.58589261	0
107840	328	1	0	1	0	1	39.51930895	NA	1
80872	320	1	0	1	0	1	25.5022143	NA	0
69928	360	0	1	0	1	1	NA	12.15438048	1
2851	336	1	0	1	0	1	54.5171322	NA	0
94067	285	0	1	0	1	1	NA	89.30349193	0
97191	346	0	1	0	1	1	NA	10.41721453	0
21806	349	0	1	0	1	1	NA	23.01655588	0
34438	304	0	1	0	1	1	NA	19.67994709	0
33743	302	0	1	0	1	1	NA	28.06474728	0
7463	286	1	0	1	0	1	17.06821296	NA	0
65307	358	0	1	0	1	1	NA	6.76415395	0
70502	293	0	1	0	1	1	NA	4.905998158	0
24547	298	1	2	1	2	3	37.89305375	45.17987812	0
2466	353	0	1	0	1	1	NA	109.9843501	0
86923	318	0	1	0	1	1	NA	7.116146506	0
71426	283	1	0	1	0	1	16.5968168	NA	0
25067	363	0	1	0	1	1	NA	19.67924062	0
70725	303	0	1	0	1	1	NA	9.405129841	0
81353	291	1	0	1	0	1	16.25015063	NA	0
63316	336	0	1	0	1	1	NA	24.71018162	0
46559	283	0	1	0	1	1	NA	8.093347305	0
70773	315	0	1	0	1	1	NA	23.23446545	0
50179	325	0	1	0	1	1	NA	15.15516871	0
20714	325	1	0	1	0	1	31.80138836	NA	0
65759	321	0	1	0	1	1	NA	7.250111113	0
5334	360	2	0	2	0	2	135.7393754	NA	0
93497	316	1	0	1	0	1	15.24174717	NA	0
41447	311	1	0	1	0	1	75.29093626	NA	0
71667	359	1	0	1	0	1	4.460370182	NA	0
77338	361	1	0	1	0	1	7.641954412	NA	0
47384	308	1	0	1	0	1	12.42122333	NA	0
59742	296	0	1	0	1	1	NA	1.593634885	1
85501	314	1	0	1	0	1	17.11041248	NA	1
102709	321	1	1	1	1	2	5.752564629	5.752564629	0
70056	340	0	1	0	1	1	NA	26.37182285	0
88742	364	1	0	1	0	1	14.56317638	NA	0
104047	336	0	1	0	1	1	NA	131.4923242	0
45920	342	0	1	0	1	1	NA	11.11093161	0
28576	347	1	0	1	0	1	86.91102045	NA	0
7463	324	1	0	1	0	1	16.31531309	NA	0
87313	279	1	0	1	0	1	1.77282105	NA	1
46762	352	1	0	1	0	1	28.19253017	NA	1
65814	316	1	0	1	0	1	4.383206465	NA	1
102193	339	1	0	1	0	1	12.29322944	NA	1
75176	279	1	0	1	0	1	9.917243199	NA	0
96074	349	0	1	0	1	1	NA	51.5160328	1
66987	362	0	1	0	1	1	NA	5.51941682	0
69649	358	0	1	0	1	1	NA	15.13512037	0
28829	297	0	1	0	1	1	NA	27.6443564	0
30903	345	1	0	1	0	1	14.64242647	NA	0
97314	300	0	1	0	1	1	NA	44.67924265	0
85364	333	0	1	0	1	1	NA	6.267933663	0
97675	349	1	0	1	0	1	10.84261783	NA	1
107514	304	1	0	1	0	1	23.4355444	NA	1
98098	307	1	0	1	0	1	3.715235194	NA	0
69664	346	0	1	0	1	1	NA	43.57758584	0
75752	330	1	0	1	0	1	12.06419102	NA	0
69633	318	0	1	0	1	1	NA	27.17828762	0
31907	328	1	0	1	0	1	11.05593103	NA	0
89475	311	0	1	0	1	1	NA	49.60929219	0
71499	281	0	1	0	1	1	NA	13.96414477	0
97931	350	2	0	2	0	2	11.32894407	NA	0
102541	335	1	0	1	0	1	7.776802427	NA	0
82829	354	1	0	1	0	1	40.94206166	NA	0
16764	344	0	1	0	1	1	NA	1.168612856	0
95985	322	1	0	1	0	1	5.107343741	NA	0
97182	328	0	1	0	1	1	NA	6.295453581	0
2063	363	0	1	0	1	1	NA	26.4615024	0
31614	303	1	0	1	0	1	11.14543786	NA	1
62793	363	1	0	1	0	1	12.70168189	NA	0
70234	280	1	0	1	0	1	4.952084541	NA	0
81635	281	1	0	1	0	1	28.963332780000002	NA	1
39639	340	0	1	0	1	1	NA	13.34985093	0
69210	320	0	2	0	2	2	NA	17.50410937	0
39469	294	0	1	0	1	1	NA	5.817631495	0
82829	340	1	0	1	0	1	30.27318678	NA	0
107668	349	1	0	1	0	1	37.93337183	NA	0
39554	353	1	0	1	0	1	15.03010622	NA	0
11937	331	1	0	1	0	1	32.10677782	NA	0
3331	285	1	0	1	0	1	4.295532263	NA	0
45210	350	1	0	1	0	1	0.759731164	NA	0
66754	294	0	1	0	1	1	NA	8.320289241	0
87633	312	0	1	0	1	1	NA	216.4969209	0
68501	307	1	0	1	0	1	336.9782306	NA	0
20999	327	1	0	1	0	1	22.68881403	NA	0
4268	304	1	0	1	0	1	25.28434607	NA	1
69115	303	1	0	1	0	1	80.87259706	NA	0
42544	363	1	0	1	0	1	19.13564977	NA	0
98098	302	0	1	0	1	1	NA	2.85606956	0
68400	296	1	0	1	0	1	12.45843497	NA	0
67896	287	1	0	1	0	1	25.97822429	NA	0
68511	315	1	0	1	0	1	12.94025847	NA	0
74858	289	0	1	0	1	1	NA	26.83071961	0
38277	290	1	0	1	0	1	10.68172705	NA	0
97870	318	0	3	0	3	3	NA	9.867022469	0
88475	291	1	0	1	0	1	55.86909104	NA	0
68437	319	1	0	1	0	1	25.58827506	NA	0
6426	325	0	1	0	1	1	NA	30.78131847	0
69090	359	1	0	1	0	1	15.12160087	NA	0
65295	321	0	1	0	1	1	NA	15.09182749	0
97258	342	0	1	0	1	1	NA	14.42006129	0
69121	354	0	1	0	1	1	NA	7.583012519	1
13575	353	1	0	1	0	1	18.56435738	NA	0
86505	320	4	0	4	0	4	4.785340806	NA	0
103074	294	0	1	0	1	1	NA	25.84974031	0
64896	284	1	0	1	0	1	23.99232406	NA	0
28707	346	1	0	1	0	1	11.86489617	NA	0
44109	317	1	0	1	0	1	0.453752066	NA	0
28695	327	0	1	0	1	1	NA	192.9622543	0
107582	329	1	0	1	0	1	49.83496854	NA	0
41703	307	0	1	0	1	1	NA	15.74929694	0
41267	354	1	0	1	0	1	8.330604231	NA	0
9659	294	1	0	1	0	1	2.090518862	NA	0
70376	358	1	0	1	0	1	14.39035429	NA	0
20957	305	1	0	1	0	1	309.7909764	NA	0
63900	321	1	0	1	0	1	65.01998812	NA	0
95947	315	0	1	0	1	1	NA	20.90835715	0
56813	281	1	0	1	0	1	24.40904763	NA	0
67901	284	1	0	1	0	1	1.975200336	NA	0
93590	284	0	1	0	1	1	NA	2.418737815	0
106314	280	0	1	0	1	1	NA	14.98989079	1
69459	360	0	5	0	5	5	NA	9.949330742	1
10553	293	1	0	1	0	1	34.78441497	NA	0
54701	295	0	1	0	1	1	NA	4.169043335	0
39972	340	0	1	0	1	1	NA	23.41968154	0
85132	340	1	0	1	0	1	17.08764408	NA	0
96234	344	1	0	1	0	1	26.69813763	NA	0
2510	283	1	0	1	0	1	1.474899548	NA	0
59764	342	1	0	1	0	1	17.88432107	NA	0
69929	343	0	1	0	1	1	NA	8.224608554	0
87396	310	0	1	0	1	1	NA	18.61822576	1
8140	305	1	0	1	0	1	24.28361251	NA	1
67493	344	1	0	1	0	1	12.99280903	NA	0
50813	318	0	1	0	1	1	NA	15.12325659	1
6711	327	2	0	2	0	2	13.47927466	NA	1
85676	284	1	0	1	0	1	10.93737539	NA	1
12912	305	0	1	0	1	1	NA	73.757258770000007	0
53252	347	1	0	1	0	1	10.58780292	NA	0
57539	350	0	1	0	1	1	NA	7.670013433	1
99370	293	1	0	1	0	1	3.149434599	NA	0
41006	281	1	0	1	0	1	6.157094194	NA	1
55650	303	1	0	1	0	1	31.87527148	NA	0
40148	310	1	0	1	0	1	33.1537549	NA	1
42859	347	1	0	1	0	1	11.8550015	NA	0
72612	354	1	0	1	0	1	18.57212837	NA	0
97040	315	1	2	1	2	3	12.4524084	11.27502358	0
1005	354	0	1	0	1	1	NA	1.166264391	0
17571	286	0	1	0	1	1	NA	2.578848717	0
37610	321	0	1	0	1	1	NA	16.81690632	0
107336	304	0	1	0	1	1	NA	25.49803763	0
96696	284	0	1	0	1	1	NA	35.58515272	0
41132	351	1	0	1	0	1	17.83443911	NA	1
8766	311	0	2	0	2	2	NA	17.10833949	0
86008	310	1	0	1	0	1	112.0353989	NA	1
91180	332	0	1	0	1	1	NA	10.75038238	0
12648	333	0	1	0	1	1	NA	27.33568271	0
65497	280	4	0	4	0	4	23.51102936	NA	0
68390	355	0	1	0	1	1	NA	32.46756679	0
17614	286	0	1	0	1	1	NA	35.36066733	0
78987	281	0	1	0	1	1	NA	12.98925268	0
53636	313	1	0	1	0	1	7.078941998	NA	1
20952	358	1	0	1	0	1	11.27939198	NA	0
55250	357	1	0	1	0	1	26.25721914	NA	0
67901	285	3	0	3	0	3	4.091428436	NA	2
91588	351	0	1	0	1	1	NA	20.99519948	0
19319	343	1	0	1	0	1	18.8287899	NA	0
3050	318	1	0	1	0	1	9.401497141	NA	0
70271	325	1	0	1	0	1	25.02723758	NA	1
70568	293	0	2	0	2	2	NA	3.055584844	0
7409	315	0	1	0	1	1	NA	52.6340044	0
85203	310	1	0	1	0	1	13.41605955	NA	1
33118	299	1	0	1	0	1	21.93132506	NA	1
40075	320	0	1	0	1	1	NA	22.89984848	0
66481	320	0	1	0	1	1	NA	12.22445581	0
39497	334	1	0	1	0	1	2.138600497	NA	0
97323	359	1	0	1	0	1	41.74838398	NA	0
44092	326	1	0	1	0	1	10.24663005	NA	0
1880	305	3	0	3	0	3	6.838380686	NA	0
51154	320	1	0	1	0	1	29.59807379	NA	1
39561	325	0	1	0	1	1	NA	6.288859928	1
17909	303	0	1	0	1	1	NA	0.405726981	0
66644	285	0	1	0	1	1	NA	11.4720587	0
7143	347	0	1	0	1	1	NA	15.13204425	0
67801	280	0	1	0	1	1	NA	6.560209019	1
25099	361	0	1	0	1	1	NA	0.532641814	1
80585	354	0	1	0	1	1	NA	28.6920164	0
94562	310	0	1	0	1	1	NA	26.56398242	0
56489	329	0	1	0	1	1	NA	20.92452287	0
64301	304	1	0	1	0	1	9.675664184	NA	0
87032	345	1	0	1	0	1	10.3394558	NA	0
87823	348	1	0	1	0	1	9.431783395	NA	0
3105	297	0	1	0	1	1	NA	19.95385482	0
69641	279	0	1	0	1	1	NA	15.39893836	0
4224	304	0	1	0	1	1	NA	36.9308371	1
47766	350	0	1	0	1	1	NA	1.603758352	0
7966	359	1	0	1	0	1	18.45980668	NA	0
41822	326	0	1	0	1	1	NA	22.8678909	1
55548	325	1	0	1	0	1	2.393681532	NA	1
61224	356	1	0	1	0	1	21.59325247	NA	0
33623	296	0	1	0	1	1	NA	24.14786143	0
71611	298	1	0	1	0	1	2.813826337	NA	0
7132	364	0	1	0	1	1	NA	14.87539411	0
46253	350	0	1	0	1	1	NA	44.77043012	0
4682	340	1	0	1	0	1	2.335345592	NA	0
33846	328	0	1	0	1	1	NA	55.62741446	0
68499	346	1	0	1	0	1	50.29705827	NA	0
43270	343	1	0	1	0	1	12.40745234	NA	0
93635	314	0	1	0	1	1	NA	80.75356252	0
107747	337	0	1	0	1	1	NA	34.17302251	0
67792	303	1	0	1	0	1	14.43428204	NA	0
41052	314	1	0	1	0	1	1.61055023	NA	0
40981	294	1	0	1	0	1	12.98130548	NA	0
65733	286	1	0	1	0	1	1.336651827	NA	0
45180	302	1	0	1	0	1	11.52621104	NA	0
61300	283	1	0	1	0	1	14.61201725	NA	0
2046	358	0	1	0	1	1	NA	271.1424516	0
37313	364	1	0	1	0	1	8.982424925	NA	0
50001	336	1	0	1	0	1	14.5436332	NA	1
45761	363	2	0	2	0	2	30.22670139	NA	0
42942	314	1	0	1	0	1	7.797360163	NA	0
10950	298	0	1	0	1	1	NA	27.53512952	0
65314	294	1	0	1	0	1	12.72625442	NA	0
66573	284	0	1	0	1	1	NA	94.93915003	0
88596	307	0	1	0	1	1	NA	16.8934974	1
91310	311	1	0	1	0	1	15.02310514	NA	0
70509	303	1	0	1	0	1	11.19116059	NA	1
76129	279	0	1	0	1	1	NA	11.55091719	0
98742	343	0	1	0	1	1	NA	54.48972206	1
43761	329	0	1	0	1	1	NA	15.09030726	0
88277	321	1	0	1	0	1	4.710750206	NA	0
67740	354	1	0	1	0	1	63.27834024	NA	0
67215	343	1	0	1	0	1	32.20752189	NA	1
87410	350	2	0	2	0	2	6.729463001	NA	0
105385	347	3	0	3	0	3	8.849838564	NA	0
8623	345	1	0	1	0	1	116.8894901	NA	0
87910	310	0	1	0	1	1	NA	1.292077623	0
3781	297	0	1	0	1	1	NA	32.3340326	0
2285	320	0	3	0	3	3	NA	6.136793292	0
71014	340	1	0	1	0	1	19.36444308	NA	0
107334	303	1	0	1	0	1	73.12786712	NA	0
42707	296	1	0	1	0	1	9.721500087	NA	1
68555	289	1	0	1	0	1	29.45251837	NA	0
1240	290	0	1	0	1	1	NA	118.0398709	0
32590	307	1	0	1	0	1	9.345865869	NA	0
32234	321	1	0	1	0	1	143.6245067	NA	1
87115	322	3	0	3	0	3	7.663181269	NA	0
64153	294	1	0	1	0	1	22.51615072	NA	1
76873	354	1	0	1	0	1	4.147294796	NA	0
95206	293	0	1	0	1	1	NA	114.6135443	0
93743	344	0	1	0	1	1	NA	12.14278152	0
66107	283	2	0	2	0	2	12.34836421	NA	0
88212	319	1	0	1	0	1	29.1575028	NA	0
58509	290	1	0	1	0	1	15.45978981	NA	1
5642	340	0	1	0	1	1	NA	53.4568817	0
107431	348	0	1	0	1	1	NA	127.9383306	1
40078	335	1	0	1	0	1	21.78343187	NA	0
102605	298	0	1	0	1	1	NA	69.82401221	0
51036	301	1	0	1	0	1	28.66892601	NA	1
94031	340	0	1	0	1	1	NA	1.58598849	0
85644	318	1	0	1	0	1	31.86488401	NA	0
65556	353	0	1	0	1	1	NA	45.67531399	1
69874	329	2	0	2	0	2	26.80142074	NA	0
18946	365	1	0	1	0	1	16.2947668	NA	1
69654	350	0	1	0	1	1	NA	17.84607954	0
59216	300	1	0	1	0	1	1.3883906050000001	NA	0
41645	315	1	0	1	0	1	1.485576647	NA	1
106090	339	1	0	1	0	1	26.95801979	NA	0
38479	296	0	1	0	1	1	NA	13.36563268	1
24354	346	0	3	0	3	3	NA	510.2740627	1
64965	294	0	1	0	1	1	NA	640.1987206	1
69929	317	1	0	1	0	1	8.391750754	NA	1
62195	321	1	1	1	1	2	2.425192171	2.425192171	0
36434	311	1	0	1	0	1	2.484363275	NA	1
92528	319	0	1	0	1	1	NA	105.200502	0
3542	321	0	1	0	1	1	NA	33.59106836	0
67023	318	1	0	1	0	1	11.03120208	NA	0
70913	354	1	0	1	0	1	16.70722097	NA	0
66499	318	1	0	1	0	1	63.44022933	NA	0
85999	302	1	0	1	0	1	14.79995703	NA	0
65888	354	1	0	1	0	1	11.17702172	NA	0
87262	282	0	1	0	1	1	NA	23.46754004	1
70403	358	1	0	1	0	1	3.878470406	NA	0
86171	284	0	1	0	1	1	NA	15.54166995	0
94086	316	1	0	1	0	1	19.55695605	NA	1
7174	349	0	1	0	1	1	NA	23.6597217	0
30852	363	0	1	0	1	1	NA	15.1490244	0
65629	307	0	1	0	1	1	NA	16.31394158	0
66309	344	1	0	1	0	1	22.26137217	NA	1
102850	340	0	1	0	1	1	NA	35.46594581	0
9701	302	2	0	2	0	2	41.18931295	NA	0
95733	294	1	0	1	0	1	17.47950099	NA	1
1866	363	0	1	0	1	1	NA	20.30840744	0
70403	347	0	1	0	1	1	NA	4.780228109	0
89105	343	1	0	1	0	1	82.25675625	NA	0
83079	327	1	0	1	0	1	33.004723920000004	NA	1
69090	297	0	1	0	1	1	NA	12.20530697	0
40817	284	0	1	0	1	1	NA	1.485396068	1
49409	324	0	1	0	1	1	NA	10.71496054	0
106537	338	1	0	1	0	1	62.85523723	NA	0
70225	357	1	0	1	0	1	5.467034884	NA	0
38400	294	0	1	0	1	1	NA	5.821579424	0
67975	285	0	1	0	1	1	NA	18.38670453	0
96433	356	0	1	0	1	1	NA	32.78321175	0
68740	316	1	0	1	0	1	12.65131781	NA	0
41086	297	1	0	1	0	1	17.28100629	NA	0
66754	310	1	0	1	0	1	7.7647018	NA	0
2013	282	1	0	1	0	1	51.29535055	NA	1
66043	280	1	0	1	0	1	19.92778453	NA	0
84136	315	1	0	1	0	1	12.04521239	NA	1
43942	317	0	1	0	1	1	NA	18.85784752	0
68753	318	0	1	0	1	1	NA	3.69140697	0
97398	347	3	0	3	0	3	21.83944685	NA	0
1387	304	1	0	1	0	1	27.01102457	NA	0
47132	307	1	0	1	0	1	23.28389195	NA	0
68511	305	1	0	1	0	1	18.96049786	NA	0
30920	342	0	1	0	1	1	NA	26.32589639	0
32847	359	1	0	1	0	1	25.23484506	NA	0
69456	298	3	0	3	0	3	2.075882417	NA	0
1761	286	0	1	0	1	1	NA	81.71367126	0
105896	342	1	0	1	0	1	70.98285595	NA	0
95421	340	0	1	0	1	1	NA	99.17876149	1
69183	340	4	0	4	0	4	28.93544007	NA	1
48491	310	1	0	1	0	1	10.74491081	NA	1
69590	347	0	1	0	1	1	NA	42.28243108	0
107534	360	0	1	0	1	1	NA	28.2484008	1
56044	309	0	1	0	1	1	NA	40.67350437	0
89010	318	0	1	0	1	1	NA	14.72618173	0
106536	279	0	1	0	1	1	NA	60.63316999	0
11275	329	1	0	1	0	1	45.2269098	NA	0
107320	354	1	0	1	0	1	127.6042291	NA	0
7991	317	0	2	0	2	2	NA	56.39795594	0
69260	309	1	0	1	0	1	5.500840283	NA	0
51739	307	1	0	1	0	1	9.683991866	NA	1
41798	294	1	0	1	0	1	5.298130205	NA	0
71357	279	1	0	1	0	1	32.82639428	NA	0
34024	296	1	0	1	0	1	10.68514782	NA	1
40020	307	0	1	0	1	1	NA	36.36271737	0
59916	279	1	0	1	0	1	16.56282162	NA	1
2142	277	1	0	1	0	1	22.27979518	NA	0
98488	340	1	0	1	0	1	21.72185747	NA	0
89867	288	0	1	0	1	1	NA	13.67653347	0
65895	290	1	0	1	0	1	7.573539275	NA	0
43264	302	1	0	1	0	1	8.162509801	NA	0
87222	311	1	0	1	0	1	38.85849411	NA	0
86772	316	0	1	0	1	1	NA	5.938141022	0
92018	363	0	1	0	1	1	NA	2.881606867	0
97712	328	0	1	0	1	1	NA	10.97246717	0
39422	364	1	0	1	0	1	12.41971837	NA	0
94674	347	0	1	0	1	1	NA	29.52490131	0
102534	361	1	0	1	0	1	8.683351476	NA	0
30864	337	0	1	0	1	1	NA	68.28001709	1
78820	306	1	0	1	0	1	7.07403734	NA	1
84609	360	2	0	2	0	2	69.75274201	NA	0
69685	286	0	1	0	1	1	NA	31.48098882	0
77699	281	1	0	1	0	1	3.548825366	NA	0
87673	288	1	0	1	0	1	1.331948316	NA	0
51402	288	0	1	0	1	1	NA	3.523542474	1
8995	305	0	1	0	1	1	NA	12.1189684	0
38906	286	1	0	1	0	1	16.72949065	NA	1
33893	310	1	0	1	0	1	11.74198751	NA	1
88256	318	0	1	0	1	1	NA	14.98348339	0
105085	329	1	0	1	0	1	37.21176678	NA	0
63013	317	0	1	0	1	1	NA	4.403940705	0
68066	311	0	1	0	1	1	NA	33.44514474	0
103055	360	1	0	1	0	1	13.49821545	NA	0
65511	337	0	1	0	1	1	NA	48.05779945	1
66711	349	1	0	1	0	1	10.66478527	NA	0
82960	299	0	1	0	1	1	NA	56.20288716	1
69923	353	1	0	1	0	1	7.081189123	NA	0
92955	297	0	2	0	2	2	NA	36.12886912	0
43440	300	1	0	1	0	1	9.581850875	NA	0
69467	298	1	0	1	0	1	10.57677192	NA	0
105560	349	1	0	1	0	1	139.8962716	NA	0
86219	296	1	0	1	0	1	10.68496039	NA	1
24215	353	1	0	1	0	1	53.98612814	NA	0
68375	339	0	1	0	1	1	NA	10.40090646	0
107747	279	0	1	0	1	1	NA	26.93777299	1
93650	302	0	1	0	1	1	NA	44.0267161	0
46516	316	1	0	1	0	1	55.10685169	NA	1
8612	354	0	1	0	1	1	NA	82.53937194	0
2280	305	1	0	1	0	1	12.35507391	NA	0
98804	311	1	0	1	0	1	16.46862921	NA	1
90312	329	1	0	1	0	1	19.65409894	NA	0
70918	284	0	1	0	1	1	NA	16.15236888	0
98029	349	0	1	0	1	1	NA	33.95058137	0
5649	337	0	1	0	1	1	NA	12.77238482	1
38712	321	0	1	0	1	1	NA	15.72597421	1
17600	360	2	0	2	0	2	68.61591104	NA	0
68846	328	0	1	0	1	1	NA	19.86887863	0
2142	342	3	1	3	1	4	37.21071308	31.75284484	1
31653	294	0	1	0	1	1	NA	40.55605281	0
25952	361	0	1	0	1	1	NA	1.741614135	0
1823	354	2	0	2	0	2	135.7133721	NA	0
68512	315	1	0	1	0	1	16.69549333	NA	0
68221	363	0	1	0	1	1	NA	69.61561042	0
38056	301	1	0	1	0	1	56.89724659	NA	0
59227	348	1	0	1	0	1	44.53984866	NA	0
70231	284	1	0	1	0	1	5.719186271	NA	0
88388	343	0	1	0	1	1	NA	9.199907884	0
70179	279	0	1	0	1	1	NA	6.489396342	0
7396	286	0	1	0	1	1	NA	17.10472437	0
94718	283	0	1	0	1	1	NA	117.7635493	1
16111	361	0	1	0	1	1	NA	27.49747226	0
64989	296	0	1	0	1	1	NA	5.751386428	1
103797	279	0	1	0	1	1	NA	19.24050795	0
11291	286	0	1	0	1	1	NA	2.80630027	0
66847	340	1	0	1	0	1	34.1901631	NA	1
61268	357	1	0	1	0	1	1.783289665	NA	0
106518	313	0	1	0	1	1	NA	4.461738713	0
107362	317	1	0	1	0	1	14.06702508	NA	0
4937	288	1	0	1	0	1	2.480556375	NA	1
82979	294	0	1	0	1	1	NA	31.2699507	1
2718	336	1	0	1	0	1	14.02657777	NA	0
100082	281	0	1	0	1	1	NA	8.041208366	1
96787	362	1	0	1	0	1	13.35790347	NA	1
39261	328	1	0	1	0	1	15.59936683	NA	0
66389	354	1	0	1	0	1	8.001468126	NA	0
55904	355	2	0	2	0	2	12.96688989	NA	0
69088	308	0	1	0	1	1	NA	8.207114967	0
76499	281	0	1	0	1	1	NA	6.525877494	0
46337	306	1	0	1	0	1	17.0822542	NA	1
2165	353	0	1	0	1	1	NA	3.00551587	0
6759	319	0	1	0	1	1	NA	77.978993	0
94907	360	1	0	1	0	1	0.933264012	NA	0
70502	304	1	0	1	0	1	5.064585596	NA	0
44781	354	1	0	1	0	1	3.448393519	NA	0
35537	321	1	0	1	0	1	14.83181207	NA	1
55297	317	0	1	0	1	1	NA	17.20538361	0
77592	313	1	0	1	0	1	20.64251111	NA	0
87841	344	1	0	1	0	1	0.80118902	NA	0
1055	319	1	0	1	0	1	99.9825653	NA	0
78569	361	0	1	0	1	1	NA	67.88937092	0
41347	293	1	0	1	0	1	27.27497819	NA	0
19040	358	1	0	1	0	1	80.45588774	NA	0
32948	309	0	1	0	1	1	NA	40.58886682	1
69458	313	0	1	0	1	1	NA	16.3349441	0
88514	308	0	1	0	1	1	NA	86.02784144	1
44568	286	1	0	1	0	1	0.459309115	NA	0
65314	353	1	0	1	0	1	20.96831038	NA	0
66301	337	1	0	1	0	1	44.90939186	NA	0
48069	325	1	0	1	0	1	4.72295945	NA	1
65814	278	1	0	1	0	1	1.655225228	NA	1
105673	346	0	1	0	1	1	NA	48.98298614	0
52949	359	0	1	0	1	1	NA	31.68125527	0
19697	303	1	0	1	0	1	40.00318264	NA	0
69136	316	1	0	1	0	1	66.50697433	NA	0
87153	355	1	0	1	0	1	1.778373749	NA	0
64559	318	1	0	1	0	1	10.42323155	NA	0
99013	336	1	0	1	0	1	5.757752374	NA	0
92235	337	1	0	1	0	1	42.69901349	NA	0
43820	354	1	0	1	0	1	1.196689457	NA	0
66399	312	1	0	1	0	1	2.348086243	NA	1
93645	304	1	1	1	1	2	0.945697877	0.945697877	0
2229	315	1	0	1	0	1	103.2706377	NA	0
12966	350	0	1	0	1	1	NA	49.56152305	0
103572	307	0	1	0	1	1	NA	14.01696587	0
103445	360	1	0	1	0	1	12.2148746	NA	0
5576	281	0	1	0	1	1	NA	67.02748614	0
87678	363	1	0	1	0	1	20.67292353	NA	0
103511	315	0	1	0	1	1	NA	3.298154354	0
81868	346	0	1	0	1	1	NA	1287.879423	0
102795	285	1	0	1	0	1	45.97444655	NA	0
49532	285	0	1	0	1	1	NA	20.38630876	1
36175	325	0	1	0	1	1	NA	15.23893818	0
39442	356	0	1	0	1	1	NA	11.68093774	1
98227	352	0	1	0	1	1	NA	14.72733042	0
89077	350	1	0	1	0	1	24.82477557	NA	0
71475	283	2	0	2	0	2	33.16205969	NA	0
41671	345	0	1	0	1	1	NA	11.16761499	1
103863	307	0	1	0	1	1	NA	33.37805379	0
86484	316	1	0	1	0	1	24.13968459	NA	0
45221	311	0	1	0	1	1	NA	11.95001101	0
68398	356	1	0	1	0	1	41.86391719	NA	1
3269	307	0	1	0	1	1	NA	10.69134864	1
90123	319	0	1	0	1	1	NA	16.49734958	0
98228	324	0	3	0	3	3	NA	10.74429994	0
103814	284	1	0	1	0	1	21.99720245	NA	0
65710	307	1	0	1	0	1	17.12077297	NA	0
34309	352	2	0	2	0	2	41.48852905	NA	0
79402	279	0	1	0	1	1	NA	10.50800886	0
98420	310	1	0	1	0	1	13.12417261	NA	0
87594	321	1	0	1	0	1	8.890746057	NA	0
97056	345	1	0	1	0	1	12.66907764	NA	1
17611	305	0	1	0	1	1	NA	44.0700327	0
62776	343	1	0	1	0	1	26.09244813	NA	0
69899	298	1	0	1	0	1	4.955392815	NA	0
87684	303	0	1	0	1	1	NA	43.23491479	1
32730	311	0	1	0	1	1	NA	16.67993766	1
37344	335	0	1	0	1	1	NA	4.729181746	0
44044	350	1	0	1	0	1	13.85644346	NA	1
41612	316	1	0	1	0	1	16.36779997	NA	1
69192	293	0	1	0	1	1	NA	11.20389184	0
41822	348	0	1	0	1	1	NA	15.94802257	1
31277	285	0	1	0	1	1	NA	91.87701326	0
76720	325	1	0	1	0	1	12.68179631	NA	0
106504	339	0	1	0	1	1	NA	17.02998409	0
79502	305	0	1	0	1	1	NA	6.558591429	0
98897	288	1	0	1	0	1	68.358622	NA	1
67200	311	0	1	0	1	1	NA	0.931606563	0
70095	283	1	0	1	0	1	8.296313133	NA	1
94812	364	0	1	0	1	1	NA	19.76624464	0
11562	362	1	0	1	0	1	24.43441452	NA	0
37282	279	0	1	0	1	1	NA	21.96470982	0
103901	280	1	0	1	0	1	5.625963072	NA	0
17378	285	0	1	0	1	1	NA	32.24515174	0
106702	307	0	1	0	1	1	NA	308.0491718	0
42086	310	1	0	1	0	1	13.5304075	NA	0
54627	298	0	1	0	1	1	NA	32.55787639	0
45535	308	1	0	1	0	1	0.5964489	NA	0
106958	340	0	1	0	1	1	NA	8.143056259	0
29136	297	0	1	0	1	1	NA	15.06605116	0
41539	345	0	1	0	1	1	NA	3.775766493	1
69654	328	0	1	0	1	1	NA	20.77409289	0
107908	319	1	0	1	0	1	42.42284831	NA	0
45294	354	1	0	1	0	1	21.97435002	NA	0
6179	320	1	0	1	0	1	188.3454814	NA	0
21363	344	1	0	1	0	1	15.29793747	NA	0
79828	319	1	0	1	0	1	4.206901036	NA	0
57789	353	0	1	0	1	1	NA	20.48054176	1
33733	288	1	0	1	0	1	11.97531691	NA	0
31548	345	0	1	0	1	1	NA	24.16347643	0
69929	317	1	0	1	0	1	9.584964566	NA	0
58824	321	1	0	1	0	1	15.0401633	NA	1
67107	359	0	1	0	1	1	NA	12.93273576	0
3633	359	1	0	1	0	1	21.74102465	NA	0
69191	294	1	0	1	0	1	15.41507348	NA	0
70428	350	0	1	0	1	1	NA	6.820847533	0
88250	322	1	0	1	0	1	13.4871735	NA	0
80686	302	1	0	1	0	1	79.94408372	NA	0
70259	285	0	1	0	1	1	NA	71.47387653	1
38076	278	0	1	0	1	1	NA	11.48393437	0
2596	344	1	0	1	0	1	11.05410563	NA	0
94872	308	0	3	0	3	3	NA	0.467659167	1
103640	311	1	0	1	0	1	32.87990207	NA	1
87042	333	0	1	0	1	1	NA	12.95470562	0
69357	290	1	0	1	0	1	61.04978621	NA	0
51372	353	1	0	1	0	1	24.33175378	NA	1
94252	360	2	0	2	0	2	11.45031351	NA	0
66392	294	5	0	5	0	5	6.937028083	NA	1
89892	355	1	0	1	0	1	19.46966472	NA	0
95113	316	0	1	0	1	1	NA	13.42250128	0
63896	283	1	0	1	0	1	45.85781101	NA	0
89531	318	0	1	0	1	1	NA	17.17412729	0
104834	345	1	0	1	0	1	16.20514108	NA	0
20670	325	0	1	0	1	1	NA	29.43137617	0
14514	311	1	0	1	0	1	40.64803125	NA	0
68765	298	1	0	1	0	1	16.64701486	NA	0
69397	303	0	1	0	1	1	NA	8.59966991	0
86207	314	1	0	1	0	1	22.1558332	NA	0
66911	279	1	0	1	0	1	29.14377722	NA	0
71429	321	1	0	1	0	1	18.76093413	NA	0
40548	352	1	0	1	0	1	17.25606971	NA	1
77696	289	1	0	1	0	1	39.78001842	NA	0
42041	295	0	1	0	1	1	NA	24.98871566	0
5075	292	1	0	1	0	1	22.0208825	NA	1
42201	359	1	0	1	0	1	8.391099351	NA	0
67699	320	0	1	0	1	1	NA	4.081262135	1
70291	305	0	1	0	1	1	NA	9.019798066	0
53111	302	2	0	2	0	2	41.60536003	NA	0
101828	285	0	1	0	1	1	NA	11.32284288	0
100345	347	1	0	1	0	1	180.6644273	NA	0
40246	354	0	1	0	1	1	NA	12.23638534	1
68995	350	1	0	1	0	1	13.12364551	NA	0
19596	363	1	0	1	0	1	9.264373472	NA	0
45069	350	0	1	0	1	1	NA	8.186170518	0
45649	345	1	0	1	0	1	6.247036208	NA	0
54836	365	1	0	1	0	1	25.22600552	NA	0
70389	302	1	0	1	0	1	12.91481545	NA	1
73963	297	0	1	0	1	1	NA	34.45956791	0
84017	346	0	1	0	1	1	NA	46.39899681	0
54608	321	1	0	1	0	1	32.76865667	NA	1
65890	360	1	0	1	0	1	11.1970359	NA	1
107756	354	0	1	0	1	1	NA	27.77590655	0
40940	354	1	0	1	0	1	20.65329547	NA	1
101727	353	2	0	2	0	2	138.0035185	NA	1
103407	347	1	0	1	0	1	23.13686645	NA	0
66695	283	0	1	0	1	1	NA	30.4280619	0
87427	364	1	0	1	0	1	31.94442193	NA	0
39296	349	1	0	1	0	1	17.63876878	NA	0
19804	310	1	0	1	0	1	230.8905808	NA	0
70671	319	4	0	4	0	4	59.536025	NA	1
6768	328	0	1	0	1	1	NA	15.93298901	0
41718	322	1	0	1	0	1	6.917170023	NA	0
88439	284	0	1	0	1	1	NA	18.63918932	0
95206	321	0	1	0	1	1	NA	27.88015695	0
60404	298	1	0	1	0	1	11.77142749	NA	1
102901	318	0	1	0	1	1	NA	3.731078736	0
39118	324	0	1	0	1	1	NA	12.57895916	0
55325	345	0	1	0	1	1	NA	46.32037896	1
79092	312	1	0	1	0	1	17.41522541	NA	0
82133	354	1	0	1	0	1	47.33562936	NA	0
65111	340	1	0	1	0	1	9.619511234	NA	0
29498	283	0	3	0	3	3	NA	1.573182758	1
71198	295	1	0	1	0	1	9.406334133	NA	0
58221	336	1	0	1	0	1	43.3613281	NA	0
77359	294	1	0	1	0	1	6.097219254	NA	1
10164	309	1	0	1	0	1	33.21301032	NA	0
1023	310	1	0	1	0	1	72.33997091	NA	0
103937	282	1	0	1	0	1	11.67408716	NA	0
2474	307	1	0	1	0	1	42.64513608	NA	0
3779	297	0	1	0	1	1	NA	17.69001689	0
54279	358	0	1	0	1	1	NA	14.26655471	0
5447	279	2	0	2	0	2	112.7621901	NA	0
68751	325	3	0	3	0	3	14.78505854	NA	1
66495	279	0	1	0	1	1	NA	38.24245648	1
34830	288	0	2	0	2	2	NA	13.58851042	0
68021	362	1	0	1	0	1	16.96692432	NA	0
69323	318	0	1	0	1	1	NA	41.331573	0
46827	283	1	0	1	0	1	45.97523275	NA	0
10940	340	1	0	1	0	1	36.17585011	NA	0
106943	277	1	0	1	0	1	236.1139984	NA	0
106436	319	1	0	1	0	1	18.39422487	NA	0
55940	345	1	0	1	0	1	25.78414438	NA	1
66392	282	0	1	0	1	1	NA	9.42590115	0
95735	304	0	1	0	1	1	NA	64.27358048	0
95262	280	0	4	0	4	4	NA	10.28816781	0
95792	287	0	1	0	1	1	NA	28.16980448	0
96951	298	1	0	1	0	1	108.959505	NA	1
47226	308	1	0	1	0	1	11.72358352	NA	0
102343	345	0	1	0	1	1	NA	147.7345841	0
61234	290	1	0	1	0	1	9.996146253	NA	0
3293	293	1	0	1	0	1	15.55636196	NA	0
4655	360	1	0	1	0	1	63.4270646	NA	0
42588	317	0	1	0	1	1	NA	14.17932725	1
2374	358	1	0	1	0	1	33.02110548	NA	0
85048	343	1	0	1	0	1	16.81034283	NA	1
72018	358	1	0	1	0	1	9.186721813	NA	0
39054	295	1	0	1	0	1	6.394271195	NA	1
13389	339	1	0	1	0	1	19.53017643	NA	0
107666	329	0	1	0	1	1	NA	1680.957637	0
102534	291	1	0	1	0	1	6.529867426	NA	0
76777	336	0	1	0	1	1	NA	36.35176771	0
6908	349	1	0	1	0	1	17.67192947	NA	0
17611	319	1	0	1	0	1	45.97082408	NA	1
69942	360	2	0	2	0	2	32.75569598	NA	1
54174	299	1	0	1	0	1	43.03530078	NA	0
69826	333	1	0	1	0	1	12.83814448	NA	0
5666	342	1	0	1	0	1	32.32784367	NA	0
88902	304	0	1	0	1	1	NA	47.66381637	0
77592	286	0	1	0	1	1	NA	15.14415687	0
69634	309	1	0	1	0	1	14.12335907	NA	0
66110	318	1	0	1	0	1	10.20654009	NA	0
8805	341	1	0	1	0	1	30.14689727	NA	0
41114	336	0	1	0	1	1	NA	32.93235291	1
50933	312	1	0	1	0	1	20.73708973	NA	0
75512	293	1	0	1	0	1	8.498898584	NA	0
107754	302	0	1	0	1	1	NA	17.91521834	0
63174	297	4	0	4	0	4	8.444691789	NA	1
44099	308	1	0	1	0	1	4.136798815	NA	0
87421	324	1	0	1	0	1	4.030674381	NA	0
37004	328	0	1	0	1	1	NA	42.40664312	1
31501	315	0	1	0	1	1	NA	24.01988254	0
97265	297	0	1	0	1	1	NA	2.949129698	0
94718	309	1	0	1	0	1	159.2153124	NA	1
68601	315	1	0	1	0	1	21.85387932	NA	0
21585	317	1	0	1	0	1	33.2254759	NA	0
2191	311	0	1	0	1	1	NA	181.1670638	0
93790	283	0	1	0	1	1	NA	48.94616316	0
85175	304	0	1	0	1	1	NA	26.44639623	0
20455	355	0	1	0	1	1	NA	15.19443583	0
41184	319	1	0	1	0	1	7.072724696	NA	0
44562	359	1	0	1	0	1	7.358414579	NA	0
36730	325	0	4	0	4	4	NA	45.81160317	0
64138	304	0	1	0	1	1	NA	11.59023257	0
8542	353	0	1	0	1	1	NA	54.8301608	0
36538	363	0	1	0	1	1	NA	6.295614869	0
39489	323	0	1	0	1	1	NA	11.08495124	0
1823	304	0	2	0	2	2	NA	177.3745648	0
89310	350	0	1	0	1	1	NA	12.79141737	0
43724	330	1	0	1	0	1	17.99733245	NA	1
66929	340	1	0	1	0	1	95.25447637	NA	0
50502	316	1	0	1	0	1	4.147716797	NA	0
54279	281	1	0	1	0	1	7.876570934	NA	0
64284	354	0	1	0	1	1	NA	12.44667414	0
76777	312	5	0	5	0	5	53.53306064	NA	1
76940	355	0	1	0	1	1	NA	4.450681656	1
58137	320	0	1	0	1	1	NA	38.3537848	1
61535	350	1	0	1	0	1	36.31243462	NA	0
42887	325	1	0	1	0	1	10.78857632	NA	0
80376	345	0	1	0	1	1	NA	22.06764729	0
103541	347	1	0	1	0	1	76.52040851	NA	0
94092	358	1	0	1	0	1	9.344239204	NA	0
51064	340	1	0	1	0	1	4.151944333	NA	1
88479	294	0	1	0	1	1	NA	76.08063526	0
86543	349	0	1	0	1	1	NA	15.07474795	0
31478	312	0	1	0	1	1	NA	63.97882138	0
95224	312	1	0	1	0	1	15.10882001	NA	1
16563	331	1	0	1	0	1	14.93627718	NA	0
99018	291	1	0	1	0	1	21.604661	NA	1
87477	310	0	1	0	1	1	NA	33.61338409	0
41033	325	0	1	0	1	1	NA	19.55869859	0
87878	312	0	1	0	1	1	NA	42.80425623	0
47780	328	1	0	1	0	1	11.62756521	NA	0
2366	310	0	1	0	1	1	NA	30.26022697	1
95255	332	0	1	0	1	1	NA	27.92900683	0
1999	311	0	1	0	1	1	NA	4.927359764	0
107813	298	1	0	1	0	1	119.7788615	NA	0
96068	310	1	0	1	0	1	8.034647835	NA	0
90267	280	0	1	0	1	1	NA	6.793161746	1
10216	300	1	0	1	0	1	16.87243364	NA	0
2540	343	1	0	1	0	1	21.31275529	NA	0
2027	280	0	1	0	1	1	NA	9.650150265	1
95634	328	0	1	0	1	1	NA	24.15907419	0
62272	364	1	0	1	0	1	43.45125632	NA	0
2807	364	1	0	1	0	1	18.28230495	NA	1
6641	286	0	1	0	1	1	NA	3.387544091	1
94974	281	0	1	0	1	1	NA	25.71088695	0
46007	358	1	0	1	0	1	63.94990642	NA	0
94227	350	1	0	1	0	1	69.31805794	NA	0
75834	280	0	1	0	1	1	NA	3.751174701	1
43267	347	0	1	0	1	1	NA	10.38081649	0
1993	300	1	0	1	0	1	312.2185236	NA	0
30825	363	0	1	0	1	1	NA	11.3699197	0
40935	360	0	1	0	1	1	NA	12.22357666	0
32624	353	0	1	0	1	1	NA	42.84051116	0
47318	309	1	0	1	0	1	6.462607836	NA	0
66855	280	1	0	1	0	1	113.7194793	NA	1
95878	326	0	1	0	1	1	NA	1.557724545	0
81146	284	0	1	0	1	1	NA	27.93935261	0
70135	353	0	1	0	1	1	NA	8.222817666	0
89527	315	0	1	0	1	1	NA	3.26308377	1
31607	360	0	1	0	1	1	NA	9.557772477	0
39856	295	3	1	3	1	4	12.163778	12.84066691	0
68806	316	1	0	1	0	1	29.62116181	NA	0
46535	307	1	0	1	0	1	9.265459799	NA	0
44870	321	1	0	1	0	1	9.437269914	NA	0
69347	305	1	0	1	0	1	85.78293688	NA	0
53977	318	1	0	1	0	1	4.965153496	NA	0
85444	297	1	0	1	0	1	38.45145448	NA	1
92302	308	0	1	0	1	1	NA	19.81808105	0
107345	328	0	1	0	1	1	NA	39.80557584	0
77726	283	0	1	0	1	1	NA	42.36010928	0
89309	307	0	1	0	1	1	NA	36.12644587	0
16690	314	1	0	1	0	1	67.05970069	NA	0
42937	302	0	1	0	1	1	NA	11.90907333	0
107511	350	1	0	1	0	1	69.10348853	NA	1
88143	316	0	1	0	1	1	NA	13.85818685	1
69068	315	0	2	0	2	2	NA	1.469957383	0
66392	325	1	0	1	0	1	8.029832924	NA	0
71193	337	1	0	1	0	1	15.67200716	NA	0
60880	319	1	0	1	0	1	4.806077192	NA	0
5740	298	1	0	1	0	1	30.64565457	NA	0
75834	345	1	0	1	0	1	2.279690878	NA	1
42293	284	1	0	1	0	1	6.118613014	NA	1
106780	330	1	0	1	0	1	34.24469948	NA	0
43560	283	1	0	1	0	1	12.17899337	NA	1
66216	350	1	0	1	0	1	41.27970966	NA	0
68765	302	1	0	1	0	1	16.78201495	NA	1
66965	308	1	0	1	0	1	15.18467682	NA	0
97220	293	1	0	1	0	1	63.48895225	NA	1
83013	354	1	0	1	0	1	26.16986412	NA	0
10835	318	0	2	0	2	2	NA	42.2838204	0
65890	281	2	0	2	0	2	10.37860863	NA	0
69929	361	1	0	1	0	1	11.42032324	NA	1
97546	284	0	1	0	1	1	NA	2.709537663	0
97762	309	0	1	0	1	1	NA	16.54210686	1
31119	348	1	0	1	0	1	17.5662135	NA	0
31384	321	1	0	1	0	1	13.96501855	NA	1
55775	317	1	0	1	0	1	19.20354701	NA	0
69800	343	1	0	1	0	1	14.13192886	NA	0
68675	307	0	1	0	1	1	NA	32.63854861	0
44457	321	1	0	1	0	1	10.95311449	NA	1
67408	315	0	1	0	1	1	NA	9.73128424	0
34673	320	1	0	1	0	1	23.40673867	NA	1
106581	279	0	1	0	1	1	NA	236.6036806	1
16989	320	1	0	1	0	1	99.51923915	NA	1
45249	329	1	0	1	0	1	75.25757031	NA	0
71292	333	0	1	0	1	1	NA	10.90021466	0
57103	322	1	0	1	0	1	689.1040185	NA	1
69626	321	0	1	0	1	1	NA	15.0885105	0
9551	316	1	0	1	0	1	24.98438114	NA	0
87849	355	0	1	0	1	1	NA	25.36843596	0
66389	307	0	1	0	1	1	NA	10.02052974	0
31251	286	3	0	3	0	3	4.060471874	NA	0
69063	294	0	1	0	1	1	NA	7.530418516	0
83004	359	0	1	0	1	1	NA	20.29388517	0
66092	294	1	0	1	0	1	67.62824647	NA	0
67119	311	0	1	0	1	1	NA	63.66846949	0
1165	346	2	0	2	0	2	36.27050938	NA	0
12533	340	0	1	0	1	1	NA	68.77753524	0
70401	357	1	0	1	0	1	5.249656085	NA	0
107314	345	0	1	0	1	1	NA	99.07099852	0
98008	290	0	1	0	1	1	NA	25.93005306	1
206	354	1	0	1	0	1	121.3207226	NA	0
69397	288	0	1	0	1	1	NA	6.971906367	0
103821	316	0	1	0	1	1	NA	38.84542778	0
29484	297	0	1	0	1	1	NA	20.08305807	0
41355	289	1	0	1	0	1	16.15192934	NA	0
94104	288	0	1	0	1	1	NA	21.98530129	0
97551	310	1	0	1	0	1	8.324457026	NA	0
56228	321	1	0	1	0	1	21.53236056	NA	1
30998	356	1	0	1	0	1	1.871013774	NA	0
39416	316	0	1	0	1	1	NA	10.17194443	0
68372	288	0	2	0	2	2	NA	14.4041687	0
1373	293	0	1	0	1	1	NA	83.44711659	0
70417	359	0	1	0	1	1	NA	31.10200599	0
41323	283	0	1	0	1	1	NA	77.71911772	0
55003	283	1	0	1	0	1	7.829335003	NA	0
42904	359	0	1	0	1	1	NA	16.03325632	0
47122	351	1	0	1	0	1	23.8134161	NA	0
28707	297	0	1	0	1	1	NA	22.09898756	0
91919	343	1	0	1	0	1	4.247612147	NA	0
43766	317	1	0	1	0	1	29.37850433	NA	0
106220	298	1	0	1	0	1	31.67240112	NA	0
83769	314	0	1	0	1	1	NA	23.49166166	0
35243	284	1	0	1	0	1	30.40010553	NA	0
34381	294	0	1	0	1	1	NA	32.19596208	0
106052	350	1	0	1	0	1	29.08185835	NA	0
105910	347	0	1	0	1	1	NA	7.976990752	0
78627	286	1	0	1	0	1	10.08795218	NA	1
48295	279	0	1	0	1	1	NA	16.80639299	1
43270	350	1	0	1	0	1	50.12047857	NA	1
69787	316	1	0	1	0	1	1.176781366	NA	0
70121	362	1	0	1	0	1	17.11711379	NA	0
86026	299	0	3	0	3	3	NA	16.06479	1
73343	279	0	1	0	1	1	NA	3.974900716	0
69093	301	1	0	1	0	1	14.04118546	NA	0
4997	304	0	1	0	1	1	NA	3.173067985	0
97768	335	1	0	1	0	1	13.12016002	NA	0
95305	361	0	1	0	1	1	NA	29.8757695	0
84782	279	1	0	1	0	1	106.7314849	NA	1
4766	302	1	0	1	0	1	7.38398669	NA	0
2395	307	1	1	1	1	2	17.2740073	17.28704868	0
46598	279	0	1	0	1	1	NA	2.914819224	1
67355	362	1	0	1	0	1	15.68653577	NA	0
67188	302	0	1	0	1	1	NA	1.641731143	0
106974	291	1	0	1	0	1	30.86532697	NA	1
27535	340	1	0	1	0	1	186.4391973	NA	0
86550	274	0	1	0	1	1	NA	9.794232096	1
97164	328	1	0	1	0	1	59.82638104	NA	1
70812	290	0	1	0	1	1	NA	26.56126964	1
15612	332	0	1	0	1	1	NA	20.84059283	0
2491	340	0	4	0	4	4	NA	24.90622695	1
2455	315	1	0	1	0	1	28.16870144	NA	0
68498	318	1	0	1	0	1	14.9690106	NA	0
34770	294	0	1	0	1	1	NA	70.16481098	0
68513	318	4	0	4	0	4	24.21400883	NA	0
40069	305	0	1	0	1	1	NA	2.976653152	1
89903	343	0	1	0	1	1	NA	17.00332769	0
70664	319	0	1	0	1	1	NA	8.26104026	0
41596	301	1	0	1	0	1	7.230395107	NA	0
102751	302	0	1	0	1	1	NA	2.346573239	1
84854	328	0	1	0	1	1	NA	14.86388423	0
98229	302	0	1	0	1	1	NA	14.41286692	0
66823	333	0	1	0	1	1	NA	95.74147407	0
64433	279	1	0	1	0	1	14.87851701	NA	0
8385	312	1	0	1	0	1	163.3350573	NA	0
15252	353	1	0	1	0	1	14.77834396	NA	0
89242	318	1	0	1	0	1	14.61778785	NA	0
85701	350	1	0	1	0	1	50.76726686	NA	1
71711	298	2	0	2	0	2	12.83037445	NA	0
63828	335	0	1	0	1	1	NA	20.43250856	0
72673	311	1	0	1	0	1	15.538297	NA	0
106948	283	7	0	7	0	7	70.64334687	NA	1
36903	328	1	0	1	0	1	27.91677034	NA	0
33736	344	0	1	0	1	1	NA	6.818922387	0
24926	361	0	1	0	1	1	NA	69.91095761	1
92622	319	0	1	0	1	1	NA	3.523797318	0
107433	361	1	0	1	0	1	162.9234008	NA	0
98726	284	1	0	1	0	1	248.5819879	NA	1
96177	288	0	1	0	1	1	NA	111.9703481	1
69682	292	1	0	1	0	1	79.91609678	NA	0
107339	340	0	1	0	1	1	NA	35.94234025	0
68832	282	0	1	0	1	1	NA	21.86480538	1
21568	303	0	1	0	1	1	NA	18.26470394	0
81335	278	0	1	0	1	1	NA	21.36415357	0
92247	342	1	0	1	0	1	16.3937987	NA	0
87740	286	1	0	1	0	1	5.17118563	NA	1
64084	279	1	0	1	0	1	8.961465489	NA	0
94088	350	1	0	1	0	1	115.5892778	NA	0
34457	358	1	0	1	0	1	18.77504128	NA	0
59488	305	1	0	1	0	1	0.964039267	NA	0
2535	297	1	0	1	0	1	6.783485476	NA	1
66770	293	1	0	1	0	1	8.788860131	NA	0
98072	313	1	0	1	0	1	7.563448664	NA	0
101442	360	1	0	1	0	1	137.677838	NA	0
68846	318	0	1	0	1	1	NA	16.43247329	0
97740	322	0	1	0	1	1	NA	7.322110455	1
106156	340	0	1	0	1	1	NA	30.93133629	0
68874	336	1	0	1	0	1	7.333944869	NA	0
77850	352	0	1	0	1	1	NA	12.99951706	0
94354	353	1	0	1	0	1	113.1508375	NA	0
10570	362	0	1	0	1	1	NA	28.35152274	0
86127	302	1	0	1	0	1	20.85777928	NA	1
85959	281	1	0	1	0	1	26.39619063	NA	0
75512	314	1	0	1	0	1	4.934832705	NA	0
66754	290	1	0	1	0	1	9.166238496	NA	0
95562	361	1	0	1	0	1	3.67198287	NA	0
8324	363	1	0	1	0	1	21.21984976	NA	0
56320	281	0	1	0	1	1	NA	0.823645793	0
86058	298	0	1	0	1	1	NA	17.54490018	0
69560	303	1	0	1	0	1	26.15886614	NA	0
85714	338	1	0	1	0	1	35.44266088	NA	1
64691	338	1	0	1	0	1	15.79884204	NA	0
1088	278	1	0	1	0	1	49.06994676	NA	0
86696	278	0	1	0	1	1	NA	55.40869112	1
86310	302	1	0	1	0	1	2.727119453	NA	1
40243	287	1	0	1	0	1	9.256483735	NA	0
69827	353	1	0	1	0	1	8.094765091	NA	0
106597	294	0	1	0	1	1	NA	47.76912144	0
74710	346	0	1	0	1	1	NA	111.7605715	0
103936	307	1	0	1	0	1	24.64537007	NA	0
89751	350	1	0	1	0	1	22.32140239	NA	0
31692	363	1	0	1	0	1	8.692998274	NA	0
106446	340	0	1	0	1	1	NA	60.64584968	0
96375	291	1	0	1	0	1	26.59997945	NA	1
36708	289	0	1	0	1	1	NA	17.60775299	0
107316	305	0	1	0	1	1	NA	17.92534802	0
78400	333	0	1	0	1	1	NA	79.34400341	0
1764	347	6	0	6	0	6	38.55722684	NA	0
66907	304	1	0	1	0	1	25.37409126	NA	0
77703	291	0	1	0	1	1	NA	66.64828717	0
91904	363	0	1	0	1	1	NA	15.16504787	0
102752	288	0	1	0	1	1	NA	16.2706751	0
44099	352	1	0	1	0	1	4.721827619	NA	1
2412	291	0	1	0	1	1	NA	13.40699517	0
55112	364	0	1	0	1	1	NA	8.786735948	0
102361	353	2	0	2	0	2	29.8314325	NA	1
88509	316	0	1	0	1	1	NA	23.04237184	0
96111	310	0	1	0	1	1	NA	6.019028818	0
8688	327	1	0	1	0	1	17.37164768	NA	0
91512	281	1	0	1	0	1	22.53143376	NA	0
67202	311	1	0	1	0	1	1.277260584	NA	0
83077	315	1	0	1	0	1	9.136505341	NA	1
103459	343	0	1	0	1	1	NA	167.902475	0
107765	327	1	0	1	0	1	52.28331497	NA	0
49127	297	1	0	1	0	1	10.30569865	NA	0
106193	344	0	1	0	1	1	NA	69.21514139	0
65723	307	1	0	1	0	1	2.140142116	NA	0
43570	302	1	0	1	0	1	5.99393251	NA	0
95867	342	0	1	0	1	1	NA	2.703261088	0
71190	284	0	1	0	1	1	NA	17.26708107	0
102343	358	0	1	0	1	1	NA	87.34235085	0
84551	347	0	2	0	2	2	NA	4.008157859	2
76885	311	0	1	0	1	1	NA	2.711014296	0
66494	348	1	0	1	0	1	27.64712874	NA	0
34895	312	0	1	0	1	1	NA	21.92048177	0
1217	361	0	2	0	2	2	NA	338.7379646	0
67450	318	1	0	1	0	1	96.07058063	NA	0
64286	361	1	0	1	0	1	16.67101914	NA	0
42433	279	0	1	0	1	1	NA	11.3354244	0
107907	320	1	0	1	0	1	112.4951121	NA	0
41633	345	1	0	1	0	1	22.90210656	NA	1
5529	325	1	0	1	0	1	68.33044328	NA	0
27895	286	0	1	0	1	1	NA	43.52568673	0
65144	291	1	0	1	0	1	27.91446806	NA	1
82635	319	0	1	0	1	1	NA	19.54571986	0
16431	304	0	1	0	1	1	NA	50.54703436	0
24212	353	3	0	3	0	3	258.9797443	NA	0
106794	312	1	0	1	0	1	26.6752997	NA	0
55417	360	1	0	1	0	1	23.03896614	NA	0
47920	314	1	0	1	0	1	65.60424289	NA	0
68626	276	1	0	1	0	1	29.53236457	NA	0
107338	329	1	0	1	0	1	29.5666686	NA	0
42123	317	1	0	1	0	1	17.57881709	NA	0
29057	297	0	1	0	1	1	NA	55.50160271	0
67705	360	1	0	1	0	1	9.109422157	NA	0
54162	365	1	0	1	0	1	130.8960462	NA	0
38766	311	1	0	1	0	1	33.22119661	NA	0
94479	347	0	2	0	2	2	NA	10.9644468	0
62073	293	1	0	1	0	1	17.29807428	NA	0
69443	360	1	0	1	0	1	9.175655584	NA	0
40157	297	0	1	0	1	1	NA	7.902940853	0
2884	305	0	1	0	1	1	NA	11.18357087	0
7849	304	0	1	0	1	1	NA	11.72154171	0
69752	347	1	0	1	0	1	3.460957763	NA	0
2463	279	1	0	1	0	1	32.55376746	NA	0
106457	318	0	1	0	1	1	NA	34.27498502	0
91302	288	0	1	0	1	1	NA	63.45055256	0
88157	286	0	1	0	1	1	NA	39.2341983	0
103666	329	1	0	1	0	1	97.1486847	NA	0
69928	315	0	1	0	1	1	NA	11.86841682	0
96010	302	1	0	1	0	1	12.6384959	NA	1
85190	297	1	0	1	0	1	32.65916775	NA	0
95226	282	0	1	0	1	1	NA	6.03369696	0
41184	351	0	1	0	1	1	NA	6.989324469	1
62348	316	1	0	1	0	1	74.23092194	NA	0
73398	280	1	0	1	0	1	6.860446077	NA	0
28267	360	1	0	1	0	1	6.640741555	NA	0
2540	319	0	1	0	1	1	NA	18.59921448	0
8829	305	0	1	0	1	1	NA	49.72527211	0
1332	299	0	1	0	1	1	NA	186.1242671	0
93675	309	0	1	0	1	1	NA	61.10972314	1
2499	318	1	0	1	0	1	368.9791817	NA	0
67918	336	1	0	1	0	1	66.31973938	NA	0
64559	311	1	0	1	0	1	10.91584965	NA	0
11192	361	1	0	1	0	1	18.86938371	NA	0
40592	324	0	1	0	1	1	NA	21.35048112	0
95959	347	1	0	1	0	1	37.8809428	NA	0
15985	293	1	0	1	0	1	12.4275827	NA	0
67957	279	1	0	1	0	1	7.990371554	NA	0
38937	361	1	0	1	0	1	8.87088683	NA	0
58692	293	1	0	1	0	1	56.92422562	NA	0
69327	276	1	0	1	0	1	18.43746527	NA	0
95119	318	2	0	2	0	2	22.34008262	NA	0
67408	298	1	0	1	0	1	7.020611866	NA	0
83851	314	1	0	1	0	1	22.01488416	NA	0
103408	347	1	0	1	0	1	10.39974878	NA	0
28411	290	0	1	0	1	1	NA	9.973614845	0
65804	287	1	0	1	0	1	10.09602383	NA	0
85919	299	0	1	0	1	1	NA	27.0458071	0
91190	333	1	0	1	0	1	27.94490478	NA	1
59286	286	1	0	1	0	1	7.355326986	NA	1
104304	299	2	0	2	0	2	3.560392123	NA	0
34217	358	1	0	1	0	1	10.79214978	NA	0
69393	277	0	1	0	1	1	NA	30.5096331	0
68608	305	1	0	1	0	1	50.3502103	NA	0
64546	348	1	0	1	0	1	49.6481523	NA	0
104238	339	1	0	1	0	1	165.1192691	NA	1
69535	337	0	1	0	1	1	NA	14.17704687	0
36161	359	0	1	0	1	1	NA	9.900684693	0
89740	295	0	1	0	1	1	NA	15.23612081	1
44555	316	1	0	1	0	1	21.20090538	NA	0
38936	311	0	1	0	1	1	NA	8.317203579	0
35288	320	0	1	0	1	1	NA	11.78317756	1
99309	295	2	0	2	0	2	4.621060757	NA	0
66480	288	1	0	1	0	1	56.25953036	NA	0
40397	329	0	1	0	1	1	NA	18.33175821	1
68206	309	1	0	1	0	1	331.36864	NA	0
10811	324	0	1	0	1	1	NA	23.22658134	0
97303	293	1	0	1	0	1	4.724020874	NA	0
67703	328	0	1	0	1	1	NA	17.74351805	0
55261	347	0	1	0	1	1	NA	8.195050969	0
75295	302	0	1	0	1	1	NA	7.269950449	0
4621	279	1	0	1	0	1	101.1194215	NA	0
4621	278	1	0	1	0	1	63.82320691	NA	0
59729	279	1	0	1	0	1	14.05978239	NA	1
47933	329	1	0	1	0	1	7.41333399	NA	0
69819	344	1	0	1	0	1	6.558580616	NA	0
68828	304	0	1	0	1	1	NA	13.52094908	0
11682	304	2	0	2	0	2	4.272701314	NA	0
107318	310	0	1	0	1	1	NA	222.899731	1
1994	358	0	1	0	1	1	NA	145.7265901	0
70619	298	2	0	2	0	2	12.37221606	NA	0
92328	279	0	1	0	1	1	NA	5.75425494	0
87759	347	0	1	0	1	1	NA	89.63841964	0
1767	361	0	1	0	1	1	NA	234.9256682	0
44558	347	1	0	1	0	1	22.42609681	NA	0
31812	302	1	1	1	1	2	2.000240134	2.000240134	0
41661	349	0	1	0	1	1	NA	39.44910531	0
77733	349	1	0	1	0	1	14.87723959	NA	0
11567	327	1	0	1	0	1	10.19465131	NA	0
93525	305	0	1	0	1	1	NA	33.49814381	1
6145	288	1	0	1	0	1	21.1508263	NA	0
74846	302	1	0	1	0	1	6.802103776	NA	0
28150	318	0	1	0	1	1	NA	11.9051192	0
95797	309	0	1	0	1	1	NA	7.076367432	1
54466	284	1	0	1	0	1	28.96269508	NA	0
68717	319	1	0	1	0	1	18.41888984	NA	0
41417	325	1	0	1	0	1	9.908716015	NA	0
37596	342	1	0	1	0	1	11.32898291	NA	0
44508	314	1	0	1	0	1	19.8042048	NA	0
103104	347	0	1	0	1	1	NA	58.94419345	0
85193	311	1	0	1	0	1	6.081320425	NA	0
42061	337	0	1	0	1	1	NA	12.03723232	0
82822	332	1	0	1	0	1	20.69303073	NA	0
79962	286	0	1	0	1	1	NA	16.68620764	1
62733	312	1	0	1	0	1	2.95082145	NA	0
61407	324	1	0	1	0	1	4.114871695	NA	1
45917	317	1	0	1	0	1	22.8771091	NA	0
80590	320	1	0	1	0	1	17.38364324	NA	1
32972	361	0	1	0	1	1	NA	33.85444892	0
42788	294	0	1	0	1	1	NA	26.85470404	0
4327	304	1	0	1	0	1	41.67417011	NA	0
84626	298	0	1	0	1	1	NA	55.57184836	0
35073	336	1	0	1	0	1	11.68164444	NA	1
11176	287	1	0	1	0	1	69.49479543	NA	0
10722	282	0	1	0	1	1	NA	3.498803283	0
70750	312	1	0	1	0	1	28.17083754	NA	0
83345	297	1	0	1	0	1	35.95600481	NA	0
86518	329	0	1	0	1	1	NA	95.44872088	0
96263	297	1	0	1	0	1	15.41318857	NA	0
39566	317	0	1	0	1	1	NA	96.52701364	0
1678	356	1	0	1	0	1	2.113195099	NA	0
95732	337	1	0	1	0	1	32.26095769	NA	0
2257	281	1	0	1	0	1	8.745494008	NA	0
76669	281	1	0	1	0	1	13.76919977	NA	0
58924	296	1	0	1	0	1	16.88065037	NA	1
71027	305	1	0	1	0	1	8.776746654	NA	0
67734	318	1	0	1	0	1	45.2541823	NA	0
43511	302	1	0	1	0	1	11.13451012	NA	0
8623	340	0	1	0	1	1	NA	123.2343225	0
79502	286	1	0	1	0	1	7.693222687	NA	0
84667	281	1	0	1	0	1	57.00909084	NA	1
4342	312	0	1	0	1	1	NA	31.64660432	0
65832	316	0	1	0	1	1	NA	45.60546102	0
1011	346	0	1	0	1	1	NA	223.3921053	0
107246	302	1	0	1	0	1	897.5728438	NA	0
81722	325	1	0	1	0	1	21.01644157	NA	0
39457	327	0	1	0	1	1	NA	35.93306795	0
1915	325	0	1	0	1	1	NA	22.4552628	0
7797	346	1	0	1	0	1	203.6400779	NA	0
99426	311	1	0	1	0	1	10.94682422	NA	0
70717	285	1	0	1	0	1	5.44868635	NA	0
64181	297	1	0	1	0	1	27.88465514	NA	0
107555	365	1	0	1	0	1	1.271880683	NA	0
50200	311	1	0	1	0	1	5.75550311	NA	1
59760	296	0	1	0	1	1	NA	15.28725586	0
101981	281	1	0	1	0	1	133.1445325	NA	0
75679	347	0	1	0	1	1	NA	32.42427583	0
6747	318	0	1	0	1	1	NA	10.96212662	0
69404	307	1	0	1	0	1	79.83525215	NA	1
58488	305	1	0	1	0	1	2.978589004	NA	0
86625	296	1	0	1	0	1	22.89422815	NA	1
17709	340	1	0	1	0	1	12.08787156	NA	0
34764	308	0	1	0	1	1	NA	28.31340413	1
90703	312	1	0	1	0	1	14.57847707	NA	0
70806	316	1	0	1	0	1	7.909277369	NA	0
94695	311	0	1	0	1	1	NA	10.89534745	0
69183	358	1	0	1	0	1	37.06466317	NA	0
41085	286	1	0	1	0	1	6.904064049	NA	0
69815	348	1	0	1	0	1	3.887949125	NA	0
70105	316	1	0	1	0	1	5.408271387	NA	0
65589	286	0	1	0	1	1	NA	5.715861676	0
92620	356	1	0	1	0	1	64.22713416	NA	0
94717	345	0	1	0	1	1	NA	71.06666406	0
41855	286	0	1	0	1	1	NA	6.304140579	0
67453	298	5	0	5	0	5	2.481876707	NA	0
45942	337	1	0	1	0	1	14.89659704	NA	0
76463	311	1	0	1	0	1	7.95995455	NA	0
17017	349	1	0	1	0	1	20.68410782	NA	0
107489	331	1	0	1	0	1	8.155820654	NA	0
70791	347	5	0	5	0	5	2.750258908	NA	0
1193	298	0	1	0	1	1	NA	51.33106807	0
2165	311	1	1	1	1	2	3.780783008	3.780783008	0
67701	312	0	2	0	2	2	NA	24.84801898	0
57875	348	1	0	1	0	1	12.72189189	NA	0
90551	325	1	0	1	0	1	17.52729269	NA	0
89201	362	0	1	0	1	1	NA	36.33626748	0
87905	311	0	1	0	1	1	NA	11.19286609	0
91999	355	1	0	1	0	1	45.98835365	NA	0
84558	295	0	1	0	1	1	NA	25.75530191	1
11560	305	0	1	0	1	1	NA	15.55030309	0
4561	340	1	0	1	0	1	25.45371935	NA	0
103625	361	1	0	1	0	1	16.76173444	NA	0
88598	332	1	0	1	0	1	12.5606934	NA	0
97564	329	0	1	0	1	1	NA	13.44719809	0
86074	364	1	0	1	0	1	20.76268402	NA	0
86417	311	0	1	0	1	1	NA	16.26901082	0
70389	283	0	1	0	1	1	NA	10.11914377	0
104040	359	3	0	3	0	3	60.3524303	NA	0
34459	331	0	1	0	1	1	NA	47.25041889	0
75039	319	0	1	0	1	1	NA	4.363709813	0
68827	288	1	0	1	0	1	25.57985206	NA	1
3638	319	0	1	0	1	1	NA	1.025200009	0
73339	291	1	0	1	0	1	12.54890107	NA	0
69996	311	0	1	0	1	1	NA	6.706195043	0
83771	281	0	1	0	1	1	NA	55.85227138	0
55035	285	0	1	0	1	1	NA	0.825311518	0
39445	310	1	0	1	0	1	14.83723346	NA	0
70400	322	2	0	2	0	2	5.206123289	NA	1
11240	312	0	1	0	1	1	NA	7.797077647	0
39497	328	1	0	1	0	1	1.718380444	NA	0
68501	293	1	0	1	0	1	466.7122034	NA	0
97576	346	1	0	1	0	1	21.11786629	NA	1
92087	318	1	0	1	0	1	33.79766329	NA	0
40685	351	1	0	1	0	1	14.01638267	NA	1
92381	296	1	0	1	0	1	16.1895763	NA	0
69203	323	1	0	1	0	1	17.47971281	NA	0
37116	291	1	0	1	0	1	21.0407663	NA	0
31090	284	0	2	0	2	2	NA	22.81413112	0
49482	294	1	0	1	0	1	1.864606429	NA	0
1379	363	2	0	2	0	2	147.9462917	NA	0
35131	288	4	0	4	0	4	16.73598059	NA	0
43155	310	1	0	1	0	1	13.10492182	NA	0
54400	317	1	0	1	0	1	2.313816401	NA	0
40984	285	0	1	0	1	1	NA	29.97330044	0
107323	304	1	0	1	0	1	30.85309173	NA	0
66225	282	1	0	1	0	1	57.54930121	NA	0
71776	320	1	0	1	0	1	23.54840606	NA	0
4535	297	1	0	1	0	1	185.1094435	NA	0
88873	360	3	0	3	0	3	54.13920057	NA	0
71278	321	0	1	0	1	1	NA	24.86560943	0
69454	328	1	0	1	0	1	12.80769519	NA	0
10454	361	1	0	1	0	1	25.64939289	NA	0
94189	288	0	1	0	1	1	NA	45.89721325	0
70225	286	1	0	1	0	1	5.732446308	NA	0
96497	325	0	1	0	1	1	NA	27.44073812	0
44007	345	2	0	2	0	2	38.19246914	NA	2
102720	363	1	0	1	0	1	33.53080232	NA	0
85958	327	1	0	1	0	1	12.08044955	NA	1
97377	347	1	0	1	0	1	9.436748108	NA	0
82970	285	0	1	0	1	1	NA	57.89028377	0
86518	324	0	1	0	1	1	NA	79.05773192	0
8838	283	1	0	1	0	1	21.28743832	NA	0
103444	331	0	1	0	1	1	NA	103.743214	0
53096	346	1	0	1	0	1	11.30754583	NA	0
1111	346	2	0	2	0	2	14.35316571	NA	0
1423	325	0	1	0	1	1	NA	25.83758543	0
56320	356	0	1	0	1	1	NA	0.905364066	0
40223	304	1	0	1	0	1	63.09602508	NA	0
10365	316	1	0	1	0	1	2.118465464	NA	0
2619	346	1	2	1	2	3	57.5759811	51.28633853	0
50483	304	0	1	0	1	1	NA	9.914073352	1
1055	358	0	2	0	2	2	NA	87.3319762	0
86016	276	0	1	0	1	1	NA	24.9610254	1
9364	289	1	0	1	0	1	79.40462517	NA	0
42325	291	1	0	1	0	1	10.13803853	NA	0
1760	347	0	1	0	1	1	NA	45.92602792	0
56230	285	0	1	0	1	1	NA	1.492260163	1
22597	319	0	1	0	1	1	NA	97.72402382	1
88037	340	0	1	0	1	1	NA	17.36533044	0
88019	363	0	1	0	1	1	NA	11.04378089	0
73854	333	0	2	0	2	2	NA	3.6993702490000002	0
39922	354	0	1	0	1	1	NA	12.95278235	1
56574	352	0	1	0	1	1	NA	60.68677142	1
68151	315	1	0	1	0	1	11.24690003	NA	0
54649	349	1	0	1	0	1	27.3017087	NA	0
13383	345	0	1	0	1	1	NA	26.02271253	0
40398	294	1	0	1	0	1	13.26953612	NA	0
94674	343	1	0	1	0	1	38.93135825	NA	0
14992	350	0	1	0	1	1	NA	42.5413311	0
60116	335	1	0	1	0	1	24.35981613	NA	1
65881	298	0	1	0	1	1	NA	54.00695764	0
67023	304	1	0	1	0	1	7.566924324	NA	0
71109	359	0	1	0	1	1	NA	8.652066019	0
9036	309	1	0	1	0	1	15.31287437	NA	1
2035	353	0	1	0	1	1	NA	49.90931891	0
10570	305	1	0	1	0	1	32.56205885	NA	0
15644	311	1	0	1	0	1	17.95062752	NA	0
70731	311	0	1	0	1	1	NA	3.861278829	0
13521	283	0	1	0	1	1	NA	7.274009475	0
43841	345	0	1	0	1	1	NA	2.230009949	1
3344	297	1	0	1	0	1	74.74363134	NA	0
71711	346	1	0	1	0	1	13.19139043	NA	0
6390	309	1	0	1	0	1	48.94592749	NA	0
2426	299	1	0	1	0	1	14.10178667	NA	0
41570	279	1	0	1	0	1	2.438268194	NA	0
1189	295	0	2	0	2	2	NA	290.8273153	0
42567	284	1	0	1	0	1	4.062756231	NA	0
54958	308	1	0	1	0	1	10.02893997	NA	0
86111	282	1	0	1	0	1	5.278565677	NA	1
97677	315	1	0	1	0	1	10.34519243	NA	0
1702	304	0	1	0	1	1	NA	13.62658122	0
92112	300	1	0	1	0	1	85.36517285	NA	0
95316	314	0	1	0	1	1	NA	17.6873601	1
18699	358	0	1	0	1	1	NA	14.4161259	0
42396	306	1	0	1	0	1	6.442813	NA	1
40578	326	1	0	1	0	1	12.31952662	NA	0
86779	282	1	0	1	0	1	32.61336891	NA	1
70680	318	1	0	1	0	1	26.56833577	NA	0
89043	347	1	0	1	0	1	14.6901715	NA	0
36892	335	0	1	0	1	1	NA	24.97444007	0
44101	353	1	0	1	0	1	8.886488525	NA	1
42730	358	1	0	1	0	1	29.62118769	NA	0
103053	360	1	0	1	0	1	71.5105652	NA	0
106197	343	1	0	1	0	1	17.31995511	NA	0
9791	347	1	0	1	0	1	33.75567251	NA	0
68198	347	0	1	0	1	1	NA	42.80474169	0
8283	294	1	0	1	0	1	20.93355135	NA	1
92140	361	1	0	1	0	1	23.93377373	NA	0
65081	359	1	0	1	0	1	14.82941016	NA	0
1860	284	5	0	5	0	5	20.4010892	NA	0
5097	297	0	1	0	1	1	NA	114.37563	0
67324	339	1	0	1	0	1	3.025425448	NA	0
84865	297	1	0	1	0	1	8.447799053	NA	1
61786	342	1	0	1	0	1	17.71253157	NA	1
71673	340	0	2	0	2	2	NA	37.8080374	1
102793	345	0	1	0	1	1	NA	74.92290775	0
71477	303	0	1	0	1	1	NA	5.942451094	0
41824	314	1	0	1	0	1	8.903873047	NA	1
86319	319	0	1	0	1	1	NA	37.09702822	0
69663	295	0	1	0	1	1	NA	21.10761864	0
90772	288	0	1	0	1	1	NA	27.62820703	0
70499	331	1	0	1	0	1	5.630258733	NA	0
55775	331	1	0	1	0	1	10.8545569	NA	0
71097	342	0	1	0	1	1	NA	14.84381089	0
5440	298	0	1	0	1	1	NA	52.82425289	0
77007	309	1	0	1	0	1	49.10768975	NA	0
1767	301	1	0	1	0	1	124.383126	NA	0
6020	286	1	0	1	0	1	21.71568308	NA	0
41032	337	0	1	0	1	1	NA	10.77215824	1
4937	347	0	1	0	1	1	NA	3.645027829	0
71629	281	0	1	0	1	1	NA	5.142077267	0
25827	361	1	0	1	0	1	41.76681208	NA	1
94393	344	0	1	0	1	1	NA	22.70365352	0
106342	319	1	0	1	0	1	37.35916744	NA	0
64238	328	0	2	0	2	2	NA	11.68495729	0
89530	304	1	0	1	0	1	7.528278188	NA	0
34522	312	1	0	1	0	1	13.41161748	NA	0
71365	312	4	0	4	0	4	15.70585192	NA	0
34556	363	1	0	1	0	1	28.74772274	NA	0
39054	304	0	1	0	1	1	NA	4.236342112	0
45552	303	1	0	1	0	1	5.614964552	NA	0
45918	337	1	0	1	0	1	9.914154309	NA	0
82043	361	0	1	0	1	1	NA	34.53243182	0
88547	319	1	0	1	0	1	3.374943968	NA	0
39648	340	0	1	0	1	1	NA	13.41638562	0
8156	355	0	1	0	1	1	NA	14.13410704	0
93547	310	0	1	0	1	1	NA	155.2911865	1
70804	304	0	1	0	1	1	NA	8.069587523	1
2518	334	0	1	0	1	1	NA	2.613347354	1
56889	331	1	0	1	0	1	28.69536879	NA	1
86550	295	1	0	1	0	1	11.83185871	NA	1
69018	363	0	1	0	1	1	NA	2.099005669	0
70608	353	0	1	0	1	1	NA	11.28474767	0
49511	336	0	1	0	1	1	NA	11.432923	0
46920	307	1	0	1	0	1	9.329993295	NA	0
63554	324	1	0	1	0	1	12.03026079	NA	0
11804	288	1	0	1	0	1	40.8179619	NA	0
68725	332	1	0	1	0	1	22.47218953	NA	1
104891	318	1	0	1	0	1	43.46573024	NA	0
87905	294	4	0	4	0	4	9.669741779	NA	1
73343	354	0	1	0	1	1	NA	2.914838569	0
64898	291	1	0	1	0	1	14.46909763	NA	0
41273	288	1	0	1	0	1	23.15013659	NA	0
107520	311	1	0	1	0	1	52.84409379	NA	0
69740	347	1	0	1	0	1	31.32495216	NA	0
81890	297	0	1	0	1	1	NA	49.78561336	1
66701	319	1	0	1	0	1	6.925978479	NA	0
61776	304	2	0	2	0	2	13.61885093	NA	1
99556	354	1	0	1	0	1	18.94641282	NA	1
37460	360	0	1	0	1	1	NA	14.62610382	0
57595	362	0	1	0	1	1	NA	66.49192831	1
54630	288	1	0	1	0	1	18.61835847	NA	0
42930	343	1	0	1	0	1	2.194731918	NA	0
94302	303	1	0	1	0	1	39.63461437	NA	1
98022	312	0	1	0	1	1	NA	8.649977296	1
2709	360	1	0	1	0	1	17.80503792	NA	0
79045	352	1	0	1	0	1	26.40665104	NA	1
69633	346	0	1	0	1	1	NA	21.04395072	1
82405	311	1	0	1	0	1	22.20776132	NA	0
89247	358	0	1	0	1	1	NA	17.37610346	0
44432	302	1	0	1	0	1	12.913806020000001	NA	0
61867	364	1	0	1	0	1	47.15324752	NA	0
87082	298	0	1	0	1	1	NA	51.86016388	0
2142	291	0	1	0	1	1	NA	22.89610491	0
32598	347	0	3	0	3	3	NA	11.51990017	0
2492	318	1	0	1	0	1	165.6650995	NA	0
45802	363	1	0	1	0	1	7.046983273	NA	0
68863	297	1	0	1	0	1	23.59299116	NA	0
107561	347	0	1	0	1	1	NA	159.78307	0
84854	340	1	0	1	0	1	17.4202508	NA	0
94823	293	0	1	0	1	1	NA	101.9886508	0
40718	337	0	1	0	1	1	NA	0.570083163	1
86119	304	0	1	0	1	1	NA	27.65992084	0
63775	328	2	0	2	0	2	4.301075046	NA	0
85016	291	0	1	0	1	1	NA	36.8435579	0
41017	302	0	1	0	1	1	NA	2.644904306	0
107898	365	0	1	0	1	1	NA	13.48690368	0
64253	345	0	1	0	1	1	NA	1.218426741	0
1280	300	1	0	1	0	1	23.15173958	NA	0
38257	321	1	0	1	0	1	8.234855003	NA	0
13705	361	1	0	1	0	1	53.3543025	NA	0
31607	317	0	1	0	1	1	NA	11.53648501	1
93681	322	1	0	1	0	1	45.58530141	NA	0
96074	361	0	2	0	2	2	NA	29.53175347	0
40706	287	0	1	0	1	1	NA	13.84752598	0
37115	358	3	0	3	0	3	31.76546966	NA	0
48217	295	1	0	1	0	1	1.591845556	NA	1
46007	342	3	0	3	0	3	28.36559139	NA	0
9658	301	1	0	1	0	1	50.72140134	NA	0
68547	288	0	1	0	1	1	NA	59.21963054	0
77722	294	0	1	0	1	1	NA	41.58113074	0
9026	325	2	0	2	0	2	14.81112018	NA	0
95278	297	0	1	0	1	1	NA	60.36680761	0
96375	297	1	0	1	0	1	36.45772858	NA	0
71694	328	0	1	0	1	1	NA	22.96731497	0
64179	297	3	0	3	0	3	30.39373727	NA	0
28658	290	0	1	0	1	1	NA	74.36614801	0
28274	355	1	0	1	0	1	23.0482388	NA	0
2159	344	0	1	0	1	1	NA	20.14530292	0
87750	352	2	0	2	0	2	118.6254678	NA	0
92249	318	0	1	0	1	1	NA	4.536634941	0
42784	364	1	0	1	0	1	2.79172162	NA	1
68377	354	1	0	1	0	1	12.89464983	NA	0
12895	364	1	0	1	0	1	8.659446572	NA	1
70743	295	1	0	1	0	1	28.84263858	NA	0
75239	346	1	0	1	0	1	2.937931453	NA	0
2171	284	0	1	0	1	1	NA	5.885870602	0
68832	316	1	0	1	0	1	14.634599	NA	0
9372	284	1	0	1	0	1	11.31547364	NA	1
94088	321	1	2	1	2	3	100.7644086	119.6045121	0
69823	282	0	1	0	1	1	NA	13.40313041	0
33932	322	0	1	0	1	1	NA	20.95681036	0
68699	328	1	0	1	0	1	82.72480355	NA	0
70939	290	0	1	0	1	1	NA	9.300767472	0
1899	338	4	0	4	0	4	36.84211814	NA	0
2046	358	0	2	0	2	2	NA	235.7881669	0
62872	333	1	0	1	0	1	20.13226159	NA	0
98009	347	0	2	0	2	2	NA	15.82155868	0
73486	293	1	0	1	0	1	1.950021901	NA	0
107324	314	0	1	0	1	1	NA	14.82359361	0
103133	298	0	1	0	1	1	NA	14.78477348	0
69248	340	1	0	1	0	1	11.13483597	NA	0
68400	280	1	0	1	0	1	11.98457988	NA	0
41083	344	1	0	1	0	1	6.562118471	NA	1
107736	285	1	1	1	1	2	1442.79348	1442.79348	0
70477	297	1	0	1	0	1	24.12617272	NA	0
8088	346	0	1	0	1	1	NA	8.520473674	0
77949	304	0	1	0	1	1	NA	29.40647192	0
67385	347	1	0	1	0	1	19.35222731	NA	0
100404	349	1	0	1	0	1	74.99564589	NA	0
69460	350	0	1	0	1	1	NA	31.99559046	0
59220	291	0	1	0	1	1	NA	37.42555026	0
88248	349	0	1	0	1	1	NA	23.71985751	0
83851	360	1	0	1	0	1	13.83716591	NA	0
44239	293	1	0	1	0	1	4.672275261	NA	0
87025	347	1	0	1	0	1	15.88960114	NA	0
1915	354	1	0	1	0	1	16.34889786	NA	0
20683	349	0	1	0	1	1	NA	9.362365789	0
7717	348	0	1	0	1	1	NA	11.89064969	0
69646	340	0	1	0	1	1	NA	17.49296928	1
96714	323	1	0	1	0	1	14.4657483	NA	1
55230	316	1	0	1	0	1	17.98277112	NA	0
88215	325	0	1	0	1	1	NA	9.557760599	0
7858	286	1	0	1	0	1	18.82926343	NA	0
68899	308	0	1	0	1	1	NA	12.98121393	0
62988	353	5	0	5	0	5	31.27708179	NA	0
4765	361	1	0	1	0	1	18.82621274	NA	0
44563	338	0	1	0	1	1	NA	14.1326954	0
86074	280	1	0	1	0	1	32.9954693	NA	1
25720	364	1	0	1	0	1	61.10056602	NA	0
6392	283	1	0	1	0	1	10.5403689	NA	0
62848	362	1	0	1	0	1	23.03218037	NA	0
41529	328	1	0	1	0	1	36.95963593	NA	0
91807	348	1	0	1	0	1	87.93647445	NA	0
62918	318	1	0	1	0	1	7.902941442	NA	0
107528	355	0	1	0	1	1	NA	359.0513139	1
47981	280	1	0	1	0	1	12.07153831	NA	1
2098	349	1	0	1	0	1	18.2008774	NA	0
4566	344	0	1	0	1	1	NA	18.38449942	0
38743	323	1	0	1	0	1	9.374250433	NA	0
35487	360	1	0	1	0	1	30.09168107	NA	0
41050	336	1	0	1	0	1	4.96407234	NA	1
66110	313	1	0	1	0	1	11.2604025	NA	0
31056	355	1	0	1	0	1	13.08268138	NA	0
58824	279	1	0	1	0	1	9.241306999	NA	0
102287	286	0	1	0	1	1	NA	121.7169348	0
61881	322	0	1	0	1	1	NA	114.4807244	0
74710	329	0	1	0	1	1	NA	115.0190586	0
40410	281	0	1	0	1	1	NA	8.248500703	1
66389	279	1	0	1	0	1	9.648412848	NA	0
65806	361	0	1	0	1	1	NA	12.33970188	0
2482	316	0	1	0	1	1	NA	28.07779416	0
1659	312	1	0	1	0	1	115.0438741	NA	1
20999	347	0	1	0	1	1	NA	22.98374872	0
66770	308	0	1	0	1	1	NA	8.62586017	0
69267	292	1	0	1	0	1	18.56579172	NA	0
106781	288	0	1	0	1	1	NA	4.92645033	1
63889	318	1	0	1	0	1	13.19473375	NA	0
60299	305	0	1	0	1	1	NA	35.11791904	0
96451	304	0	1	0	1	1	NA	8.910286915	0
94496	297	0	1	0	1	1	NA	9.984445163	0
5123	360	1	0	1	0	1	79.22049981	NA	0
10109	322	0	2	0	2	2	NA	10.76297928	0
90520	347	0	1	0	1	1	NA	32.74477652	0
70403	320	1	0	1	0	1	7.415757131	NA	0
97873	283	1	0	1	0	1	9.924462643	NA	1
68703	347	1	0	1	0	1	34.12972705	NA	0
66212	294	1	0	1	0	1	26.96798479	NA	0
72929	288	0	1	0	1	1	NA	16.12121284	0
107903	358	1	0	1	0	1	45.94780651	NA	1
84217	311	1	0	1	0	1	16.22533574	NA	1
27951	318	3	0	3	0	3	48.95580277	NA	0
20730	338	0	1	0	1	1	NA	28.96359088	0
19549	289	1	0	1	0	1	5.461316545	NA	0
69149	295	1	0	1	0	1	3.75533831	NA	0
88299	307	1	0	1	0	1	5.422178073	NA	1
101030	280	0	1	0	1	1	NA	22.97399561	0
67465	307	1	0	1	0	1	0.80958327	NA	0
1678	358	3	0	3	0	3	3.524550721	NA	0
42296	322	1	0	1	0	1	4.860922943	NA	0
62818	360	2	0	2	0	2	32.30070544	NA	0
80219	294	0	1	0	1	1	NA	1.975617248	1
68771	292	1	0	1	0	1	11.8527565	NA	0
56488	363	1	0	1	0	1	14.09318678	NA	0
29772	297	1	0	1	0	1	12.03364435	NA	0
94476	293	0	1	0	1	1	NA	15.97665186	0
83856	344	0	1	0	1	1	NA	15.38182371	1
41251	289	1	0	1	0	1	0.743701682	NA	1
79441	333	0	1	0	1	1	NA	30.21136041	0
2490	338	0	7	0	7	7	NA	15.49061513	0
71721	319	3	0	3	0	3	6.874645266	NA	0
61736	345	1	0	1	0	1	37.35357031	NA	0
94273	344	0	1	0	1	1	NA	16.44018082	0
65934	346	5	1	5	1	6	4.7940997	4.7940997	0
37191	308	0	1	0	1	1	NA	27.86269894	0
[truncated: 91,578 more rows]
