# Supplementary material for: Estimating the Health Effects of Adding Bicycle and Pedestrian Paths at the Census Tract Level: Multiple Model Comparison
Source: JMIR Public Health Surveill. 2022 Aug 24;8(8):e37379. doi: 10.2196/37379 (PMC9453587; doi:10.2196/37379)
Supplement: Multimedia Appendix 4 [file publichealth_v8i8e37379_app4.zip › appendix_4/san-francisco/2014/2014_strava_trips.csv]

edge	day	athlete_count	rev_athlete_count	activity_count	rev_activity_count	total_activity_count	activity_time	rev_activity_time	commute_count
67113	300	1	0	1	0	1	68.78099653	NA	0
70769	308	0	1	0	1	1	NA	27.40677614	0
2376	345	0	1	0	1	1	NA	13.46229111	0
5663	320	1	0	1	0	1	35.14361351	NA	0
70350	294	1	0	1	0	1	6.472201069	NA	0
27693	360	1	0	1	0	1	236.4499824	NA	0
41704	317	1	0	1	0	1	15.94640725	NA	1
6243	281	1	0	1	0	1	31.6696466	NA	0
62433	275	0	1	0	1	1	NA	5.981761992	0
1979	341	0	6	0	6	6	NA	88.88167317	0
18222	355	1	0	1	0	1	18.53642755	NA	0
69899	321	1	0	1	0	1	2.675426981	NA	0
56636	280	0	1	0	1	1	NA	40.70486369	1
84796	284	0	1	0	1	1	NA	34.04581541	0
41374	323	0	1	0	1	1	NA	16.7422865	1
93790	302	1	0	1	0	1	41.6488248	NA	0
6605	283	0	2	0	2	2	NA	2.615869513	0
1953	358	0	1	0	1	1	NA	19.36939336	0
66480	314	1	0	1	0	1	59.34667022	NA	0
97466	328	0	1	0	1	1	NA	21.00540245	0
57983	294	1	0	1	0	1	60.44744211	NA	1
10204	347	1	0	1	0	1	28.30308904	NA	1
30405	316	0	1	0	1	1	NA	23.51981002	0
2020	295	1	0	1	0	1	79.73055521	NA	0
83366	344	1	0	1	0	1	8.57711644	NA	1
59904	335	1	0	1	0	1	48.07989087	NA	1
106942	347	0	4	0	4	4	NA	283.7123191	0
67017	324	1	0	1	0	1	61.17121901	NA	0
71183	283	1	0	1	0	1	17.60676954	NA	0
965	284	7	0	7	0	7	23.06869714	NA	0
70918	284	1	0	1	0	1	14.3334983	NA	0
11328	317	1	1	1	1	2	27.43220488	16.8026076	0
2496	304	1	0	1	0	1	147.0098751	NA	0
78813	294	0	1	0	1	1	NA	3.641016463	0
71266	347	1	0	1	0	1	2.044546783	NA	0
70717	278	1	0	1	0	1	6.426427032	NA	0
64084	357	1	0	1	0	1	6.200708289	NA	0
90475	288	1	0	1	0	1	47.71757886	NA	0
42257	305	0	1	0	1	1	NA	8.360643194	0
1236	297	0	2	0	2	2	NA	38.03096344	0
87904	320	1	1	1	1	2	14.74238423	9.226180076	0
70448	276	1	0	1	0	1	50.43441574	NA	0
97719	275	0	1	0	1	1	NA	7.805738269	1
91778	307	0	1	0	1	1	NA	12.48263207	0
2972	360	1	0	1	0	1	28.19517292	NA	0
39674	304	0	1	0	1	1	NA	29.91809573	1
59517	319	1	0	1	0	1	112.4439295	NA	0
94480	303	0	1	0	1	1	NA	18.4385103	0
9925	284	0	1	0	1	1	NA	16.06164335	0
1550	328	1	0	1	0	1	14.04891853	NA	0
3713	361	1	0	1	0	1	37.15822662	NA	0
5564	358	0	1	0	1	1	NA	28.58988355	0
41953	286	1	0	1	0	1	8.636812984	NA	0
7612	312	1	0	1	0	1	25.35522068	NA	0
107291	298	1	1	1	1	2	582.9860144	582.9860144	0
31946	321	0	1	0	1	1	NA	14.12401377	0
68399	311	1	0	1	0	1	12.81703399	NA	0
65890	316	1	0	1	0	1	10.53090356	NA	0
41219	336	1	0	1	0	1	9.685237287	NA	0
98345	302	0	1	0	1	1	NA	4.154881425	1
93796	302	0	1	0	1	1	NA	11.19639639	0
95527	308	1	0	1	0	1	30.55308057	NA	0
41614	349	1	1	1	1	2	4.118651729	4.873894111	0
50377	340	1	0	1	0	1	26.66237625	NA	1
61416	361	0	1	0	1	1	NA	9.233329973	0
97322	316	4	0	4	0	4	3.084455435	NA	1
3155	303	1	0	1	0	1	5.748149713	NA	1
71198	340	1	0	1	0	1	10.49666368	NA	0
42621	359	1	0	1	0	1	19.62766879	NA	1
86266	310	2	0	2	0	2	21.07897566	NA	0
4090	354	0	1	0	1	1	NA	1.56458293	0
40883	310	0	1	0	1	1	NA	37.32755706	1
64515	302	0	1	0	1	1	NA	1.002807484	0
31704	302	1	0	1	0	1	10.37354522	NA	0
40619	303	1	0	1	0	1	16.01533179	NA	0
39920	361	1	0	1	0	1	9.577942068	NA	0
93525	290	1	0	1	0	1	51.63542375	NA	0
62877	312	0	1	0	1	1	NA	58.94935171	0
71180	311	1	0	1	0	1	27.49442747	NA	0
104016	294	1	0	1	0	1	22.22561928	NA	1
95908	323	1	0	1	0	1	28.60679799	NA	1
31662	292	1	1	1	1	2	14.79863625	14.79863625	0
96972	278	0	1	0	1	1	NA	21.07752259	1
92210	310	0	1	0	1	1	NA	161.6673073	0
41347	295	0	1	0	1	1	NA	13.00614825	1
69459	346	1	0	1	0	1	15.72490451	NA	1
97610	286	1	0	1	0	1	17.75508509	NA	0
68228	311	1	0	1	0	1	21.81517698	NA	0
107271	280	2	0	2	0	2	30.69174917	NA	0
67165	329	2	0	2	0	2	14.69522138	NA	0
19319	335	1	0	1	0	1	19.23075224	NA	0
5076	327	1	0	1	0	1	23.19437939	NA	0
1524	328	0	1	0	1	1	NA	67.98393263	0
1565	311	2	0	2	0	2	12.21355721	NA	0
98591	318	0	1	0	1	1	NA	9.388394158	0
17573	315	1	0	1	0	1	13.86901494	NA	0
59916	283	1	0	1	0	1	24.21703711	NA	0
11935	355	1	0	1	0	1	55.31102707	NA	0
77372	347	1	0	1	0	1	52.91312813	NA	0
42115	293	1	0	1	0	1	9.721582111	NA	0
106633	318	0	2	0	2	2	NA	2.607007863	0
96472	345	0	1	0	1	1	NA	8.060205598	1
28489	286	0	1	0	1	1	NA	165.7768359	0
4390	286	1	0	1	0	1	19.1251792	NA	1
71378	316	1	0	1	0	1	4.800187291	NA	0
42513	335	0	1	0	1	1	NA	1.526861961	1
46901	293	1	0	1	0	1	14.79502775	NA	0
70107	321	0	1	0	1	1	NA	23.15232442	0
65579	284	0	1	0	1	1	NA	3.546041821	0
34724	317	1	0	1	0	1	10.85936348	NA	1
66197	357	1	0	1	0	1	41.08029403	NA	0
43940	301	1	0	1	0	1	12.66039854	NA	0
93520	319	0	1	0	1	1	NA	135.4359983	0
34724	340	1	0	1	0	1	9.798748616	NA	1
62736	304	3	0	3	0	3	30.15916012	NA	0
107755	356	1	0	1	0	1	32.28222681	NA	0
59139	351	0	1	0	1	1	NA	17.24348406	1
67488	286	1	0	1	0	1	52.00392569	NA	0
66885	297	1	1	1	1	2	3.33462176	3.33462176	0
106926	329	2	0	2	0	2	6.602839754	NA	0
3685	297	1	0	1	0	1	233.1563681	NA	0
19971	355	0	1	0	1	1	NA	16.23794454	0
85361	308	1	0	1	0	1	5.740149033	NA	1
95224	281	0	1	0	1	1	NA	10.13716353	0
82854	315	0	1	0	1	1	NA	70.16742749	1
65895	350	1	0	1	0	1	29.84464687	NA	0
44569	353	1	0	1	0	1	7.747125529	NA	1
67659	296	1	0	1	0	1	27.16173986	NA	0
69458	348	1	0	1	0	1	19.84316792	NA	0
20799	302	0	1	0	1	1	NA	24.16899965	0
53766	336	1	0	1	0	1	13.64173214	NA	1
57213	348	1	0	1	0	1	2.252265043	NA	0
66205	318	1	0	1	0	1	7.246723977	NA	0
44261	279	0	1	0	1	1	NA	41.01108442	0
2205	319	0	2	0	2	2	NA	13.82770919	0
36973	281	1	0	1	0	1	2.171142138	NA	0
6760	302	1	0	1	0	1	59.80006673	NA	0
90455	361	0	1	0	1	1	NA	17.33884694	0
89863	288	1	0	1	0	1	20.64335822	NA	0
12463	346	1	0	1	0	1	37.20241322	NA	0
66268	350	0	1	0	1	1	NA	13.26102243	1
88407	304	0	1	0	1	1	NA	46.62449728	0
8612	304	0	1	0	1	1	NA	50.99227718	0
9401	307	1	0	1	0	1	52.56380705	NA	0
96925	343	0	1	0	1	1	NA	0.733894659	1
85958	301	0	1	0	1	1	NA	18.96878831	1
15768	311	0	1	0	1	1	NA	1.745000271	0
99084	360	0	1	0	1	1	NA	44.08757053	0
53243	276	0	1	0	1	1	NA	30.27283276	1
2199	319	0	1	0	1	1	NA	7.863332397	0
92114	299	1	0	1	0	1	10.6286537	NA	0
5564	302	1	0	1	0	1	29.85546949	NA	0
41043	353	0	1	0	1	1	NA	16.57236586	1
65895	285	1	0	1	0	1	10.19296769	NA	0
52320	325	0	1	0	1	1	NA	6.543352632	0
44429	358	1	0	1	0	1	5.375081595	NA	0
1599	361	1	0	1	0	1	68.35905807	NA	0
76034	279	0	1	0	1	1	NA	9.383177154	0
52850	342	0	1	0	1	1	NA	34.31856881	1
11784	363	1	0	1	0	1	19.82773188	NA	0
96209	337	1	0	1	0	1	0.902174056	NA	1
95744	282	1	0	1	0	1	39.54609427	NA	0
87087	296	1	0	1	0	1	28.57323902	NA	0
18614	310	0	1	0	1	1	NA	306.658693	0
67488	280	1	0	1	0	1	52.775051499999996	NA	0
31938	345	1	0	1	0	1	17.14504703	NA	0
106193	304	0	1	0	1	1	NA	45.53548412	0
7088	347	0	1	0	1	1	NA	165.0971252	0
60226	298	1	0	1	0	1	16.23619659	NA	1
45772	302	0	1	0	1	1	NA	28.89899905	0
97957	315	2	0	2	0	2	10.30517533	NA	0
96796	278	0	1	0	1	1	NA	6.584878485	1
43244	346	1	0	1	0	1	29.86785993	NA	0
13389	354	1	0	1	0	1	18.0504231	NA	0
55753	322	1	0	1	0	1	13.14958548	NA	0
1446	308	0	2	0	2	2	NA	97.80635966	0
37630	287	1	0	1	0	1	22.65215031	NA	0
9522	319	1	0	1	0	1	11.75021867	NA	0
18696	339	1	0	1	0	1	6.267208609	NA	0
45560	279	0	1	0	1	1	NA	105.9319691	0
44320	288	1	0	1	0	1	7.92799282	NA	0
44555	316	1	0	1	0	1	21.20090538	NA	0
105426	325	1	0	1	0	1	30.7503874	NA	0
47502	343	1	0	1	0	1	2.458377075	NA	0
67673	281	1	0	1	0	1	70.18414425	NA	1
65895	353	2	0	2	0	2	10.93851462	NA	0
1609	347	1	0	1	0	1	51.55930186	NA	0
4075	347	1	0	1	0	1	3.11385573	NA	1
66625	284	0	1	0	1	1	NA	25.15123463	0
102606	298	1	0	1	0	1	417.4292853	NA	0
43377	321	1	0	1	0	1	8.09065361	NA	0
88277	285	0	1	0	1	1	NA	3.65633372	0
69911	318	1	0	1	0	1	1.157132866	NA	0
75992	309	0	1	0	1	1	NA	0.384585385	1
53938	305	1	0	1	0	1	5.293753897	NA	1
93704	281	0	1	0	1	1	NA	95.14696784	0
107520	297	0	1	0	1	1	NA	82.74524656	0
40940	293	1	0	1	0	1	28.04251334	NA	1
94092	279	0	1	0	1	1	NA	8.839380588	0
97071	298	1	0	1	0	1	2.876586068	NA	0
39848	294	1	0	1	0	1	5.744516756	NA	0
87152	295	1	0	1	0	1	32.8734694	NA	0
86874	298	0	1	0	1	1	NA	39.33643647	0
91072	303	0	1	0	1	1	NA	3.659995432	0
86632	296	1	0	1	0	1	33.75389392	NA	0
31947	347	0	4	0	4	4	NA	10.58459882	0
5097	340	1	0	1	0	1	156.8321127	NA	0
46063	308	1	0	1	0	1	5.444768395	NA	0
69305	316	1	0	1	0	1	33.25332193	NA	0
92337	302	1	0	1	0	1	8.008717435	NA	0
20067	295	1	0	1	0	1	12.9306467	NA	0
13289	318	0	1	0	1	1	NA	12.86621947	0
71709	303	1	0	1	0	1	8.325414014	NA	0
42350	281	0	1	0	1	1	NA	21.89687082	0
85048	362	1	0	1	0	1	8.838552749	NA	0
98529	285	0	1	0	1	1	NA	13.07278135	0
69805	346	0	1	0	1	1	NA	3.534471554	0
64513	331	1	0	1	0	1	11.87216321	NA	0
3585	295	0	1	0	1	1	NA	1.055929715	1
67017	318	1	0	1	0	1	30.70660784	NA	0
69260	337	1	0	1	0	1	6.395102472	NA	0
67819	283	1	0	1	0	1	103.325558	NA	1
54572	315	1	0	1	0	1	8.528047522	NA	0
93710	346	1	0	1	0	1	179.2798274	NA	0
58692	280	0	1	0	1	1	NA	65.0825367	0
11246	361	1	0	1	0	1	11.12673359	NA	0
66205	350	1	0	1	0	1	10.33670271	NA	0
40893	278	0	1	0	1	1	NA	23.94151718	1
66124	361	0	1	0	1	1	NA	18.62125749	0
70243	288	2	0	2	0	2	34.7213957	NA	0
67450	305	1	0	1	0	1	65.17105722	NA	0
28655	303	1	0	1	0	1	28.40781182	NA	0
2527	346	1	0	1	0	1	37.33713925	NA	0
103135	308	1	0	1	0	1	9.726327823	NA	0
67907	354	1	0	1	0	1	26.77201253	NA	1
40084	308	1	0	1	0	1	31.69020528	NA	1
76960	344	1	0	1	0	1	21.89420994	NA	1
85463	359	0	1	0	1	1	NA	19.16283643	0
94067	310	2	0	2	0	2	110.3026703	NA	0
94088	346	1	0	1	0	1	114.7959835	NA	0
101215	302	0	1	0	1	1	NA	16.60328407	0
106686	340	0	1	0	1	1	NA	6.210104586	0
45379	356	0	1	0	1	1	NA	23.55314945	0
97563	288	0	1	0	1	1	NA	36.85624856	0
84472	322	1	0	1	0	1	13.23766237	NA	1
21631	305	1	0	1	0	1	16.31192341	NA	0
73769	281	1	1	1	1	2	0.121682049	0.121682049	0
94480	288	1	0	1	0	1	11.13960513	NA	0
56486	322	1	0	1	0	1	25.95279036	NA	1
69824	352	0	1	0	1	1	NA	75.34937233	0
94261	300	0	1	0	1	1	NA	47.86199738	0
100170	294	2	0	2	0	2	36.15248403	NA	0
96988	291	1	0	1	0	1	15.74425257	NA	1
57122	329	0	1	0	1	1	NA	0.763473663	0
67194	297	1	0	1	0	1	195.4173998	NA	0
40381	311	1	0	1	0	1	18.09940745	NA	1
69536	354	1	0	1	0	1	35.05877687	NA	0
38409	358	0	1	0	1	1	NA	14.16995408	0
2159	354	1	0	1	0	1	23.45902375	NA	0
19103	344	1	0	1	0	1	41.13343119	NA	0
4121	283	0	1	0	1	1	NA	17.09720601	0
4696	304	2	1	2	1	3	491.8351729	442.5868646	0
94616	283	1	0	1	0	1	25.55764306	NA	0
88658	280	1	0	1	0	1	17.45351065	NA	1
15503	295	1	0	1	0	1	70.91080704	NA	0
92235	342	1	0	1	0	1	41.32639798	NA	0
94654	276	0	1	0	1	1	NA	10.93492467	0
2205	319	1	0	1	0	1	11.82099606	NA	0
69088	279	0	1	0	1	1	NA	7.107816282	0
1262	297	1	0	1	0	1	48.02988061	NA	0
35978	355	0	1	0	1	1	NA	14.41240051	0
42583	281	1	0	1	0	1	24.44783782	NA	0
65512	354	0	1	0	1	1	NA	16.80260359	1
33444	307	0	1	0	1	1	NA	40.64781203	1
68228	325	2	0	2	0	2	7.701402707	NA	1
64967	328	1	0	1	0	1	11.22881156	NA	0
68122	345	1	0	1	0	1	34.29887215	NA	0
33620	306	0	1	0	1	1	NA	47.15572119	0
15348	289	1	0	1	0	1	26.27978339	NA	0
42819	319	0	1	0	1	1	NA	15.78057764	1
107340	319	0	1	0	1	1	NA	29.73489158	0
88575	316	0	1	0	1	1	NA	26.0495369	0
65091	365	1	0	1	0	1	13.82168893	NA	0
66204	288	1	0	1	0	1	17.19218252	NA	1
107719	363	1	0	1	0	1	248.6487233	NA	0
64428	348	0	1	0	1	1	NA	9.975879881	0
49658	289	0	1	0	1	1	NA	18.55147725	0
3465	312	1	0	1	0	1	8.328664726	NA	0
41178	288	1	0	1	0	1	4.685846	NA	0
5187	361	2	0	2	0	2	21.75108143	NA	0
50467	319	0	1	0	1	1	NA	36.019429	0
39610	348	1	0	1	0	1	18.01307141	NA	0
18699	348	1	0	1	0	1	12.16667768	NA	0
30050	325	0	1	0	1	1	NA	27.72627055	0
65499	349	1	0	1	0	1	37.68926757	NA	0
97563	299	1	0	1	0	1	54.65150366	NA	0
46548	317	1	0	1	0	1	1.456508394	NA	0
88779	307	1	0	1	0	1	6.284465214	NA	0
13752	312	1	0	1	0	1	88.16773614	NA	0
8250	342	1	0	1	0	1	34.42110635	NA	0
99412	298	2	0	2	0	2	43.29184866	NA	0
40493	358	0	1	0	1	1	NA	14.68865943	0
103541	286	1	0	1	0	1	122.9941957	NA	0
40548	288	0	1	0	1	1	NA	12.03994607	0
97315	324	1	0	1	0	1	29.95504458	NA	0
4374	297	0	1	0	1	1	NA	32.65887667	1
52057	287	1	0	1	0	1	4.163394102	NA	1
41372	303	1	0	1	0	1	24.39309662	NA	0
88973	353	0	1	0	1	1	NA	18.83266998	0
39327	306	1	0	1	0	1	24.51442485	NA	1
69459	280	0	1	0	1	1	NA	13.41559699	0
71210	286	0	2	0	2	2	NA	23.25437959	0
67512	292	0	1	0	1	1	NA	12.14430195	0
10213	361	0	1	0	1	1	NA	10.67847905	0
95224	302	1	0	1	0	1	10.30116042	NA	0
30726	305	0	1	0	1	1	NA	28.7998833	0
69454	343	1	0	1	0	1	22.72172149	NA	0
81187	289	0	1	0	1	1	NA	11.40021099	1
97542	350	1	0	1	0	1	24.89884196	NA	0
77284	307	0	1	0	1	1	NA	15.39427649	0
46247	293	1	0	1	0	1	1.098752143	NA	0
86248	296	0	1	0	1	1	NA	14.60342344	1
61957	360	1	1	1	1	2	15.62595196	15.12123349	0
68499	324	1	0	1	0	1	20.88786624	NA	0
97002	315	2	0	2	0	2	22.6706455	NA	0
106083	319	1	0	1	0	1	47.46122342	NA	0
57283	304	2	0	2	0	2	5.580389352	NA	0
88106	285	0	1	0	1	1	NA	4.880974604	0
40414	283	1	0	1	0	1	9.298956259	NA	0
97742	297	0	1	0	1	1	NA	19.45727209	0
41485	345	0	1	0	1	1	NA	4.807807549	0
70725	360	0	6	0	6	6	NA	21.9514618	0
106754	305	0	1	0	1	1	NA	31.78664446	0
38060	340	1	0	1	0	1	15.27352465	NA	0
40344	293	0	1	0	1	1	NA	10.72511877	0
63014	300	0	1	0	1	1	NA	20.04711511	0
39729	354	1	0	1	0	1	14.91066562	NA	1
20682	357	1	0	1	0	1	19.19046935	NA	0
67015	296	0	1	0	1	1	NA	8.749982421	0
88332	329	0	1	0	1	1	NA	33.34181518	0
43833	318	1	0	1	0	1	22.02966376	NA	1
65495	286	1	0	1	0	1	21.36782866	NA	0
3058	297	1	0	1	0	1	6.568202653	NA	0
34895	285	0	1	0	1	1	NA	13.314214	1
31043	320	1	0	1	0	1	21.33917747	NA	0
70619	325	0	1	0	1	1	NA	12.50927926	0
2871	299	0	1	0	1	1	NA	47.35879609	1
4543	344	1	0	1	0	1	145.822256	NA	1
68814	319	2	0	2	0	2	12.51460976	NA	1
97540	300	1	0	1	0	1	8.231348743	NA	0
36964	289	1	0	1	0	1	107.0483372	NA	1
65896	325	1	1	1	1	2	9.541826978	9.562582888	0
106551	315	2	0	2	0	2	37.0626158	NA	0
64176	321	1	0	1	0	1	3.172370919	NA	0
71469	325	1	0	1	0	1	30.88069621	NA	0
11275	317	1	0	1	0	1	52.0812183	NA	0
58824	351	1	0	1	0	1	10.99821676	NA	0
31277	348	1	0	1	0	1	44.6454816	NA	0
16982	306	1	0	1	0	1	6.373274739	NA	0
65105	354	1	0	1	0	1	26.88744729	NA	0
3183	297	0	1	0	1	1	NA	16.73047004	1
89611	364	1	0	1	0	1	44.99617192	NA	0
65088	295	0	1	0	1	1	NA	7.924745391	0
1287	319	3	0	3	0	3	25.93450339	NA	0
8971	347	1	0	1	0	1	6.7006500429999996	NA	0
67880	311	2	1	2	1	3	2.734194811	2.659325604	0
68703	340	0	1	0	1	1	NA	23.4524429	1
68497	318	0	1	0	1	1	NA	37.6860406	1
4693	311	1	0	1	0	1	109.7537304	NA	0
40951	288	1	0	1	0	1	4.709400154	NA	0
2138	311	1	0	1	0	1	107.4972939	NA	0
57117	331	1	0	1	0	1	8.120579972	NA	0
40351	320	0	1	0	1	1	NA	19.88253946	0
41467	355	1	0	1	0	1	22.11771081	NA	1
98651	310	2	0	2	0	2	11.65940593	NA	1
70782	293	1	0	1	0	1	7.475607319	NA	0
95908	337	1	0	1	0	1	28.00864071	NA	1
77098	351	0	1	0	1	1	NA	16.34996008	1
70425	307	1	0	1	0	1	8.507214457	NA	0
70307	315	1	0	1	0	1	33.33165962	NA	0
69896	291	0	1	0	1	1	NA	91.60805048	1
61498	344	1	0	1	0	1	40.65194755	NA	1
88434	332	0	1	0	1	1	NA	25.53761326	1
107477	360	0	1	0	1	1	NA	105.8423718	0
47237	286	0	1	0	1	1	NA	12.59961152	0
41464	325	1	0	1	0	1	2.318078202	NA	0
41068	354	0	1	0	1	1	NA	12.05380333	0
69789	340	0	1	0	1	1	NA	3.123370416	0
95229	347	2	0	2	0	2	15.40152021	NA	0
93945	346	1	0	1	0	1	34.9537542	NA	0
8385	294	2	1	2	1	3	203.1516046	143.5414712	1
27444	360	0	1	0	1	1	NA	107.1299284	0
3268	353	1	0	1	0	1	61.51449322	NA	0
1611	340	0	1	0	1	1	NA	108.5903137	0
101605	358	1	0	1	0	1	10.8680021	NA	1
67434	353	1	1	1	1	2	9.254462241	6.64758791	0
30865	340	0	1	0	1	1	NA	30.09455938	0
82597	311	0	1	0	1	1	NA	13.15911671	0
72451	361	1	0	1	0	1	7.409574206	NA	0
87804	280	6	0	6	0	6	10.93072164	NA	3
7622	303	1	0	1	0	1	16.95242332	NA	0
105116	348	2	0	2	0	2	13.43901896	NA	0
101134	285	1	0	1	0	1	3.721907798	NA	0
102180	285	0	1	0	1	1	NA	13.32767272	1
12325	299	0	1	0	1	1	NA	47.47926116	0
62514	347	1	0	1	0	1	12.96890041	NA	0
77490	343	0	1	0	1	1	NA	40.48020286	0
38011	310	0	1	0	1	1	NA	31.28705652	0
69638	314	0	1	0	1	1	NA	17.01732686	0
82944	289	1	0	1	0	1	26.77567858	NA	1
86255	336	3	0	3	0	3	27.14202659	NA	0
70402	285	1	0	1	0	1	6.160816658	NA	0
94104	349	0	2	0	2	2	NA	20.00575906	0
69220	361	0	1	0	1	1	NA	8.071598475	1
88037	364	0	2	0	2	2	NA	9.162910576	0
70207	310	0	1	0	1	1	NA	0.650672985	0
70478	355	1	0	1	0	1	9.662812679	NA	0
30405	311	1	0	1	0	1	35.0803626	NA	0
11842	300	0	1	0	1	1	NA	12.05973528	0
39442	316	0	1	0	1	1	NA	11.32657394	0
20332	347	0	1	0	1	1	NA	307.1834639	0
2164	316	1	0	1	0	1	11.48951719	NA	0
104022	317	1	0	1	0	1	25.60795454	NA	0
98131	346	1	0	1	0	1	5.205616882	NA	1
103798	278	1	0	1	0	1	27.0703973	NA	0
70231	314	1	0	1	0	1	6.606996168	NA	0
96794	296	1	0	1	0	1	134.0450369	NA	1
87393	302	1	0	1	0	1	1.406165374	NA	0
68924	307	0	1	0	1	1	NA	43.39570512	1
69860	360	1	0	1	0	1	7.228239218	NA	0
95556	289	1	0	1	0	1	28.8532404	NA	1
56906	322	1	0	1	0	1	7.623503066	NA	0
66485	298	1	0	1	0	1	22.37208992	NA	0
3775	361	1	0	1	0	1	31.45523089	NA	0
42751	340	0	1	0	1	1	NA	20.74535434	0
92700	354	0	1	0	1	1	NA	101.6293319	0
47317	325	1	0	1	0	1	47.9889441	NA	0
2572	349	0	1	0	1	1	NA	24.46866987	0
98278	342	0	1	0	1	1	NA	261.4335091	0
2517	313	1	0	1	0	1	53.56854708	NA	1
103705	343	1	0	1	0	1	26.91604401	NA	0
96817	298	1	0	1	0	1	28.58956379	NA	0
77911	320	1	0	1	0	1	0.674517581	NA	1
77678	289	0	1	0	1	1	NA	17.10066406	0
106036	346	0	1	0	1	1	NA	24.46271782	0
3260	353	0	1	0	1	1	NA	34.9442948	0
47142	344	0	1	0	1	1	NA	2.104319449	1
46441	286	1	0	1	0	1	46.9584175	NA	0
1979	362	0	1	0	1	1	NA	125.239982	0
37615	295	0	2	0	2	2	NA	23.87143136	0
34098	333	0	1	0	1	1	NA	26.55087307	0
45535	347	1	0	1	0	1	0.638125613	NA	0
6594	321	1	0	1	0	1	40.20387792	NA	0
14382	347	1	0	1	0	1	26.25089464	NA	0
106446	308	0	1	0	1	1	NA	38.49555714	0
38185	345	0	1	0	1	1	NA	14.00628313	0
47698	300	0	1	0	1	1	NA	28.05474349	0
39015	301	1	0	1	0	1	9.967352129	NA	0
75867	305	0	1	0	1	1	NA	2.385755959	0
68498	290	1	0	1	0	1	9.741638982	NA	0
87219	282	0	1	0	1	1	NA	10.20184442	0
9107	359	0	1	0	1	1	NA	116.4814633	0
31520	303	0	1	0	1	1	NA	99.90464087	0
62352	358	0	1	0	1	1	NA	14.82476172	0
101608	279	1	1	1	1	2	16.44351198	16.44351198	0
71211	355	1	0	1	0	1	16.98825787	NA	0
41197	284	1	0	1	0	1	17.52947473	NA	0
32125	309	0	1	0	1	1	NA	24.55393244	0
69847	359	1	0	1	0	1	18.12747881	NA	0
68402	304	2	0	2	0	2	6.588064217	NA	0
77003	321	0	1	0	1	1	NA	10.28446701	0
95680	361	0	2	0	2	2	NA	34.12125896	0
88019	307	0	1	0	1	1	NA	9.597847846	0
39105	284	0	1	0	1	1	NA	11.51566491	0
69459	284	1	0	1	0	1	14.02086659	NA	0
1213	294	0	1	0	1	1	NA	28.69573251	1
107355	284	0	1	0	1	1	NA	215.0526814	0
69663	318	0	1	0	1	1	NA	18.6355144	0
69327	347	1	0	1	0	1	20.8528135	NA	0
94063	347	2	0	2	0	2	34.3625215	NA	0
39088	328	0	1	0	1	1	NA	11.07705002	1
65285	279	1	0	1	0	1	17.09023152	NA	0
5646	310	1	0	1	0	1	8.1129504	NA	0
88575	303	1	0	1	0	1	28.75045957	NA	1
87448	307	1	0	1	0	1	18.63932193	NA	0
7354	348	1	0	1	0	1	51.9869945	NA	0
59334	323	0	1	0	1	1	NA	32.30309755	0
107490	307	0	1	0	1	1	NA	585.139389	0
64196	319	1	0	1	0	1	15.59846629	NA	0
47428	294	1	0	1	0	1	3.684367703	NA	1
77889	280	0	1	0	1	1	NA	2.00172958	1
86208	276	1	0	1	0	1	1.689896015	NA	0
86842	304	1	0	1	0	1	25.71136696	NA	0
107630	284	1	0	1	0	1	153.7734602	NA	0
94947	340	0	1	0	1	1	NA	4.251552189	0
84911	305	2	0	2	0	2	34.84619845	NA	0
74800	358	1	0	1	0	1	7.031872757	NA	0
43026	285	0	1	0	1	1	NA	14.78468836	0
34860	304	0	1	0	1	1	NA	14.33024858	1
69944	309	0	1	0	1	1	NA	6.299778236	0
65916	294	1	0	1	0	1	24.17370679	NA	1
69475	320	2	0	2	0	2	50.21695737	NA	0
45732	350	1	0	1	0	1	3.143862524	NA	1
41581	336	1	0	1	0	1	10.761476	NA	0
70339	284	0	1	0	1	1	NA	11.82699383	0
16691	342	0	1	0	1	1	NA	15.71665967	0
4336	330	1	0	1	0	1	6.87731874	NA	0
5652	307	1	0	1	0	1	50.80837097	NA	0
2376	290	0	1	0	1	1	NA	14.75956105	0
87230	328	1	0	1	0	1	39.40455962	NA	1
42635	356	1	0	1	0	1	9.707600829	NA	1
53324	303	1	0	1	0	1	14.20105758	NA	0
70135	312	0	1	0	1	1	NA	6.293290345	0
94276	361	1	0	1	0	1	22.95044684	NA	0
95184	305	0	1	0	1	1	NA	54.26722264	0
66392	350	1	0	1	0	1	12.46626788	NA	0
89751	341	4	0	4	0	4	20.54781469	NA	0
96384	325	0	1	0	1	1	NA	16.47530376	0
89154	341	1	0	1	0	1	27.62243467	NA	0
60818	336	1	0	1	0	1	20.47312513	NA	1
41355	363	1	0	1	0	1	9.505679101	NA	0
84032	354	0	1	0	1	1	NA	5.244670498	1
66215	304	2	0	2	0	2	31.21100285	NA	0
89330	304	0	1	0	1	1	NA	25.57569018	0
6674	319	1	0	1	0	1	286.0120285	NA	0
97880	280	1	0	1	0	1	34.4700545	NA	1
66499	288	1	0	1	0	1	41.42960605	NA	0
82090	311	0	1	0	1	1	NA	13.16485784	0
9789	288	0	1	0	1	1	NA	13.81855681	0
61009	361	1	0	1	0	1	2.638197042	NA	0
50122	328	1	0	1	0	1	10.27309658	NA	1
70782	305	1	0	1	0	1	4.332799381	NA	0
88261	297	0	1	0	1	1	NA	18.42643981	0
69792	327	1	0	1	0	1	11.5931707	NA	0
52966	359	0	1	0	1	1	NA	13.81496028	0
64951	312	1	0	1	0	1	24.90347734	NA	0
88154	363	1	0	1	0	1	29.86569298	NA	0
88504	294	1	0	1	0	1	2.727484017	NA	0
94393	354	0	1	0	1	1	NA	18.74774541	1
1993	283	0	4	0	4	4	NA	307.8393726	1
54497	283	0	1	0	1	1	NA	3.160992999	0
72624	360	0	1	0	1	1	NA	36.05720434	0
33736	344	0	1	0	1	1	NA	6.818922387	0
28694	297	1	0	1	0	1	66.03082069	NA	0
54360	358	1	0	1	0	1	17.57330818	NA	0
8601	307	0	1	0	1	1	NA	19.2780558	0
86407	341	0	1	0	1	1	NA	20.55682786	0
97290	319	1	0	1	0	1	7.638312335	NA	0
69704	332	1	0	1	0	1	15.27162015	NA	0
73191	319	0	1	0	1	1	NA	41.52808667	0
97720	307	1	0	1	0	1	8.834506127	NA	0
15416	315	1	0	1	0	1	19.54421252	NA	0
8601	302	0	1	0	1	1	NA	26.56978922	0
40208	288	1	0	1	0	1	11.72378706	NA	0
10760	302	1	0	1	0	1	25.34147912	NA	0
69550	317	0	1	0	1	1	NA	17.31455625	0
39118	344	0	1	0	1	1	NA	10.82803238	0
69487	319	1	0	1	0	1	53.32386375	NA	0
67911	318	1	0	1	0	1	44.14929705	NA	0
46551	281	0	1	0	1	1	NA	20.39944775	0
40550	345	1	0	1	0	1	1.537124778	NA	0
66216	281	1	0	1	0	1	37.24921335	NA	0
66481	360	2	0	2	0	2	9.635769013	NA	0
94063	295	1	0	1	0	1	65.42170617	NA	0
1915	310	4	1	4	1	5	14.16357083	15.44676631	1
43646	305	1	0	1	0	1	97.73789153	NA	0
69306	353	0	1	0	1	1	NA	27.77310448	0
42240	336	1	0	1	0	1	24.26746819	NA	0
30356	359	1	0	1	0	1	82.72975166	NA	0
69980	290	0	2	0	2	2	NA	8.748820766	0
98027	353	1	0	1	0	1	40.41705545	NA	0
67486	294	3	0	3	0	3	155.0196222	NA	0
106757	345	2	0	2	0	2	19.58613921	NA	0
88509	278	0	1	0	1	1	NA	21.3733538	1
9564	302	0	1	0	1	1	NA	1.016357416	0
94088	361	0	1	0	1	1	NA	134.0018143	0
47579	353	1	0	1	0	1	19.78204891	NA	1
74186	307	0	1	0	1	1	NA	34.62718972	0
93534	327	1	0	1	0	1	3.242591983	NA	0
70386	306	1	0	1	0	1	4.16568013	NA	1
32852	321	1	0	1	0	1	56.68574619	NA	0
96006	324	0	1	0	1	1	NA	58.38715279	0
5944	280	0	1	0	1	1	NA	16.20492787	0
86303	314	1	0	1	0	1	26.24217379	NA	1
95315	325	0	1	0	1	1	NA	17.4445041	0
7793	305	1	1	1	1	2	267.8605082	263.1797097	0
21378	343	0	1	0	1	1	NA	14.32183151	0
42257	325	1	0	1	0	1	7.412073703	NA	0
94617	285	0	2	0	2	2	NA	3.851242387	0
65896	294	1	0	1	0	1	9.58809798	NA	0
107591	318	0	1	0	1	1	NA	59.37646945	0
34217	288	0	1	0	1	1	NA	9.3119626	0
94138	310	1	0	1	0	1	2.297310838	NA	1
18443	350	0	1	0	1	1	NA	16.93398251	0
98321	305	0	1	0	1	1	NA	19.8116453	0
40571	279	1	0	1	0	1	13.19764047	NA	0
70592	346	1	0	1	0	1	7.94316625	NA	0
42581	351	1	0	1	0	1	24.00718974	NA	1
107522	276	0	1	0	1	1	NA	111.3744253	0
66770	317	1	0	1	0	1	12.67207191	NA	0
67917	359	0	1	0	1	1	NA	18.43108129	0
1993	353	0	1	0	1	1	NA	434.1897154	0
67750	276	2	0	2	0	2	1.878385497	NA	0
102445	304	0	1	0	1	1	NA	69.00564019	0
70088	363	0	1	0	1	1	NA	5.726912092	0
38810	286	1	0	1	0	1	21.01658528	NA	0
66198	353	2	0	2	0	2	19.93187538	NA	0
67033	340	0	1	0	1	1	NA	33.49875221	0
9522	310	0	1	0	1	1	NA	10.75390154	0
45210	312	1	0	1	0	1	0.813145533	NA	0
42709	281	1	0	1	0	1	2.080874542	NA	1
86916	288	1	0	1	0	1	24.19420634	NA	0
43291	292	1	0	1	0	1	11.89399588	NA	1
88157	360	1	0	1	0	1	42.85414211	NA	0
33782	313	1	0	1	0	1	32.34344393	NA	0
39837	304	1	0	1	0	1	163.4966692	NA	0
103860	361	1	1	1	1	2	12.96080174	13.94492503	0
83239	286	0	1	0	1	1	NA	53.96928031	1
65090	349	0	1	0	1	1	NA	19.97604802	0
34695	337	0	1	0	1	1	NA	8.630994874	1
1782	336	0	2	0	2	2	NA	9.911223425	0
31152	278	0	2	0	2	2	NA	33.44811512	0
8894	288	0	1	0	1	1	NA	14.4466283	0
1662	340	1	0	1	0	1	3.576349135	NA	0
81174	286	1	0	1	0	1	40.94917284	NA	1
94398	291	0	1	0	1	1	NA	3.753053558	0
38572	327	1	0	1	0	1	1.199055825	NA	1
38575	308	1	0	1	0	1	4.194168959	NA	0
69789	304	0	1	0	1	1	NA	3.31460195	0
98711	289	1	0	1	0	1	14.06908617	NA	0
75570	307	1	0	1	0	1	15.70035428	NA	0
86605	296	1	0	1	0	1	5.101328832	NA	0
79182	315	1	0	1	0	1	21.21937127	NA	0
19112	284	1	0	1	0	1	71.79950414	NA	0
5944	321	0	1	0	1	1	NA	13.82927705	1
72744	320	0	1	0	1	1	NA	22.68939932	0
85343	320	1	0	1	0	1	26.79324166	NA	1
7023	325	0	1	0	1	1	NA	19.69718604	0
40069	332	0	1	0	1	1	NA	1.62910578	1
67818	304	1	0	1	0	1	2.477766212	NA	0
103762	331	1	0	1	0	1	79.28117629	NA	0
1582	337	1	0	1	0	1	109.8152391	NA	0
94304	339	1	0	1	0	1	11.81130207	NA	0
6425	349	1	0	1	0	1	30.60203352	NA	0
2458	279	1	0	1	0	1	12.52590396	NA	1
68814	358	1	0	1	0	1	34.21802585	NA	0
58600	350	1	0	1	0	1	25.38238151	NA	0
24201	312	0	1	0	1	1	NA	62.43774062	1
64278	355	1	0	1	0	1	40.52297966	NA	0
102831	318	0	1	0	1	1	NA	78.52242977	0
65885	335	0	1	0	1	1	NA	11.14353934	1
3060	285	1	0	1	0	1	120.50556949999999	NA	0
102567	328	1	0	1	0	1	9.901610988	NA	1
64084	359	1	0	1	0	1	8.196122161	NA	0
84733	312	2	0	2	0	2	34.60644364	NA	2
54716	294	0	3	0	3	3	NA	45.19333743	0
107464	363	1	0	1	0	1	64.53320649	NA	0
95897	333	1	0	1	0	1	15.3919053	NA	1
92617	286	1	0	1	0	1	15.19368677	NA	0
106559	288	0	1	0	1	1	NA	108.9758934	0
102586	293	1	0	1	0	1	59.85188472	NA	0
64286	288	0	1	0	1	1	NA	51.38175559	1
2510	336	1	1	1	1	2	1.119675485	1.119675485	0
33300	310	0	1	0	1	1	NA	11.29082422	0
70681	328	1	0	1	0	1	13.37797168	NA	0
95797	348	1	0	1	0	1	10.48185757	NA	1
90289	358	0	1	0	1	1	NA	11.84778814	0
44511	351	1	0	1	0	1	9.968975533	NA	1
68506	305	1	0	1	0	1	13.54956704	NA	0
49778	283	0	1	0	1	1	NA	9.178880384	0
31735	307	1	0	1	0	1	43.8219009	NA	0
89105	360	0	1	0	1	1	NA	41.3962424	0
68675	318	1	0	1	0	1	34.96301353	NA	0
96881	354	4	0	4	0	4	24.40503889	NA	0
85151	304	0	1	0	1	1	NA	11.92303831	0
20798	359	1	0	1	0	1	32.2416621	NA	0
65198	322	1	0	1	0	1	14.2714326	NA	0
52166	314	0	1	0	1	1	NA	44.54058771	1
57188	317	1	0	1	0	1	7.769416892	NA	0
75021	279	1	0	1	0	1	6.285827222	NA	0
3557	350	1	0	1	0	1	3.145471475	NA	1
10175	362	1	0	1	0	1	2.260786961	NA	1
7785	309	1	0	1	0	1	56.79521004	NA	1
67686	363	0	1	0	1	1	NA	15.57979462	0
2490	331	1	0	1	0	1	19.86110441	NA	0
87462	285	1	0	1	0	1	14.95481857	NA	0
36066	334	0	1	0	1	1	NA	4.3650553499999996	0
58390	345	1	0	1	0	1	16.84679959	NA	1
95591	291	1	0	1	0	1	17.85054656	NA	0
69970	293	1	0	1	0	1	9.52237913	NA	0
45655	315	1	0	1	0	1	7.527245893	NA	0
64005	304	0	1	0	1	1	NA	20.79947369	0
65478	319	0	1	0	1	1	NA	5.192564313	0
29536	297	0	1	0	1	1	NA	93.81897845	0
77260	304	0	1	0	1	1	NA	23.33537324	0
88037	311	0	1	0	1	1	NA	12.09984612	0
71711	356	1	0	1	0	1	13.72508144	NA	1
107545	283	0	1	0	1	1	NA	233.097413	0
93742	282	1	0	1	0	1	410.3861921	NA	0
87775	364	0	1	0	1	1	NA	16.44830727	0
41459	325	0	1	0	1	1	NA	12.25342985	0
107373	331	0	1	0	1	1	NA	16.49497085	0
3685	282	1	0	1	0	1	216.99551	NA	0
90366	321	2	0	2	0	2	26.0490108	NA	0
94425	322	0	1	0	1	1	NA	47.15605101	0
107873	346	1	0	1	0	1	189.7420105	NA	0
87680	364	1	0	1	0	1	31.43782394	NA	0
85556	361	1	0	1	0	1	5.559148574	NA	0
63529	348	1	0	1	0	1	27.78280274	NA	0
29875	353	0	1	0	1	1	NA	73.2386734	0
66671	363	0	1	0	1	1	NA	34.38492069	0
45272	346	1	0	1	0	1	5.428900983	NA	0
40805	308	0	1	0	1	1	NA	50.43929809	0
69931	363	1	0	1	0	1	5.307835878	NA	0
62655	319	1	0	1	0	1	12.82658363	NA	0
97451	295	1	0	1	0	1	8.286742279	NA	0
88801	324	0	3	0	3	3	NA	72.06020269	0
3522	295	1	0	1	0	1	53.59214163	NA	0
35563	297	1	0	1	0	1	49.60757192	NA	0
39550	284	1	0	1	0	1	15.89709481	NA	1
55428	351	1	1	1	1	2	1.586276034	1.586276034	0
2317	311	1	0	1	0	1	502.5208711	NA	0
85008	287	0	1	0	1	1	NA	21.47674281	0
41698	303	0	1	0	1	1	NA	11.55253228	1
42117	363	0	1	0	1	1	NA	0.40724679	0
91733	286	0	1	0	1	1	NA	13.61783127	0
55539	317	1	0	1	0	1	22.72579524	NA	0
98109	276	1	0	1	0	1	24.9232226	NA	1
86854	322	1	0	1	0	1	16.34712069	NA	0
76588	321	1	0	1	0	1	30.92504957	NA	0
13562	346	1	0	1	0	1	29.41741203	NA	0
96750	340	1	0	1	0	1	12.9649195	NA	1
40551	310	1	0	1	0	1	1.848897545	NA	0
1914	364	0	1	0	1	1	NA	31.0359214	0
107564	361	0	1	0	1	1	NA	9.403428621	0
51427	351	0	1	0	1	1	NA	21.37585932	1
32272	300	1	0	1	0	1	6.995467231	NA	1
72875	347	0	1	0	1	1	NA	35.52282558	0
88356	360	1	0	1	0	1	35.66283826	NA	0
80160	354	0	1	0	1	1	NA	2.748376286	0
91819	364	1	0	1	0	1	66.97321358	NA	0
38088	352	1	0	1	0	1	19.39766831	NA	1
94718	353	1	0	1	0	1	159.9554858	NA	0
87804	300	0	1	0	1	1	NA	14.58748719	1
84620	342	0	1	0	1	1	NA	15.54021178	1
59820	295	1	0	1	0	1	22.28034578	NA	0
74770	297	1	0	1	0	1	9.210807112	NA	0
44320	358	1	0	1	0	1	5.874576986	NA	0
27360	332	1	0	1	0	1	222.8256656	NA	0
86523	291	0	1	0	1	1	NA	2.951268727	0
78333	316	1	0	1	0	1	35.0213318	NA	0
28382	338	1	0	1	0	1	24.02960143	NA	0
102789	362	1	0	1	0	1	52.01503717	NA	0
42449	277	1	0	1	0	1	44.4798614	NA	0
66802	284	2	0	2	0	2	20.01362409	NA	0
1667	347	0	1	0	1	1	NA	46.59185232	0
87669	277	0	1	0	1	1	NA	66.01978099	0
69827	288	1	0	1	0	1	14.86226135	NA	1
34862	294	1	0	1	0	1	9.795705948	NA	0
39746	304	1	0	1	0	1	82.69519614	NA	0
70476	284	0	1	0	1	1	NA	15.14883474	0
65244	320	0	1	0	1	1	NA	51.17133739	0
41188	328	1	0	1	0	1	10.07860914	NA	1
2341	364	1	0	1	0	1	26.99436873	NA	0
69926	346	1	2	1	2	3	4.477300571	4.547785746	1
102541	297	1	0	1	0	1	38.74858116	NA	0
65934	325	1	0	1	0	1	1.79539594	NA	0
64551	278	0	1	0	1	1	NA	34.21078874	0
35452	301	0	1	0	1	1	NA	14.8106706	0
41967	293	1	0	1	0	1	6.466210088	NA	0
106	298	0	1	0	1	1	NA	103.8046058	0
8131	354	1	0	1	0	1	44.77704554	NA	0
64990	309	0	1	0	1	1	NA	16.73280109	0
71661	336	2	0	2	0	2	17.15490689	NA	0
34688	311	2	0	2	0	2	5.75128712	NA	1
2771	308	0	1	0	1	1	NA	38.82047383	0
100386	349	1	0	1	0	1	77.78657593	NA	1
68456	281	0	1	0	1	1	NA	10.77450629	0
92349	324	1	0	1	0	1	21.52418044	NA	0
105385	360	5	0	5	0	5	8.573815668	NA	1
107745	325	0	1	0	1	1	NA	146.1159175	0
87420	322	1	0	1	0	1	16.36113738	NA	0
86230	290	1	0	1	0	1	1.445734492	NA	0
70231	308	0	1	0	1	1	NA	8.341025345	0
18032	312	1	0	1	0	1	358.8819189	NA	0
38409	293	0	1	0	1	1	NA	10.67509834	0
92591	317	1	0	1	0	1	24.8432952	NA	0
2366	297	1	0	1	0	1	31.23251905	NA	0
84836	305	0	1	0	1	1	NA	14.40230295	0
88650	360	0	2	0	2	2	NA	6.632790235	0
83653	287	0	1	0	1	1	NA	21.73299698	0
102576	289	1	0	1	0	1	43.25211416	NA	0
96881	348	0	1	0	1	1	NA	24.9861436	0
101866	287	0	1	0	1	1	NA	16.041628	0
38883	319	0	1	0	1	1	NA	1.236444261	1
47553	351	1	0	1	0	1	14.86244536	NA	1
50483	349	0	1	0	1	1	NA	11.60017119	0
2343	355	1	0	1	0	1	110.5899179	NA	0
67113	280	1	0	1	0	1	29.98382043	NA	0
57916	322	1	0	1	0	1	29.15693998	NA	1
34798	311	0	2	0	2	2	NA	9.443704274	1
57923	346	1	0	1	0	1	8.075272719	NA	0
66192	310	1	0	1	0	1	8.419942343	NA	0
7431	304	1	0	1	0	1	10.7057877	NA	0
43568	309	1	0	1	0	1	173.1237211	NA	0
60048	305	0	1	0	1	1	NA	12.58867789	1
28364	297	1	0	1	0	1	12.39035618	NA	0
3080	336	0	1	0	1	1	NA	31.54187984	1
56376	360	1	0	1	0	1	30.66712274	NA	0
92961	297	0	1	0	1	1	NA	315.1293674	0
12534	297	2	0	2	0	2	37.1083304	NA	0
67514	353	0	1	0	1	1	NA	12.78372944	0
48255	354	0	1	0	1	1	NA	13.57066708	0
96884	326	0	1	0	1	1	NA	58.97385875	0
55650	279	1	0	1	0	1	19.51588695	NA	0
107288	350	0	1	0	1	1	NA	52.99346711	0
76018	280	1	0	1	0	1	13.69181524	NA	0
1913	353	0	1	0	1	1	NA	34.72114213	0
43044	317	0	1	0	1	1	NA	9.078536463	1
107537	328	0	1	0	1	1	NA	53.63881891	0
28490	318	1	0	1	0	1	83.37205135	NA	0
88801	279	0	1	0	1	1	NA	66.93917287	0
1315	331	1	0	1	0	1	299.3139491	NA	0
94175	354	0	3	0	3	3	NA	27.92209074	0
2285	338	11	0	11	0	11	6.748987622	NA	0
56434	325	1	0	1	0	1	1.331588103	NA	0
66388	347	1	0	1	0	1	11.85101856	NA	0
2620	284	1	0	1	0	1	79.48180029	NA	0
70502	287	1	1	1	1	2	5.458796076	5.132769385	0
42998	288	0	1	0	1	1	NA	10.66884017	0
71471	357	1	0	1	0	1	10.18247826	NA	0
87583	281	1	0	1	0	1	10.82824575	NA	0
55731	287	0	1	0	1	1	NA	22.08598399	1
11706	361	0	1	0	1	1	NA	14.74873649	0
41545	354	0	1	0	1	1	NA	12.13734362	0
81698	355	0	1	0	1	1	NA	16.66375955	0
72463	349	1	0	1	0	1	19.53454012	NA	0
10737	317	1	0	1	0	1	5.942501382	NA	0
69646	363	0	1	0	1	1	NA	13.41648584	0
106373	360	0	5	0	5	5	NA	31.26078228	0
85774	361	1	0	1	0	1	1.462551846	NA	0
9841	346	1	0	1	0	1	17.0789713	NA	0
96714	338	0	1	0	1	1	NA	44.07978198	0
64814	349	0	1	0	1	1	NA	18.03575388	0
34746	298	0	1	0	1	1	NA	27.01002665	0
77082	283	1	0	1	0	1	47.55598671	NA	0
46531	343	1	0	1	0	1	10.70819416	NA	0
46536	310	1	0	1	0	1	4.143972201	NA	0
78334	274	0	1	0	1	1	NA	35.31625845	1
68506	346	1	0	1	0	1	21.48461995	NA	0
10703	360	1	0	1	0	1	16.31885532	NA	0
44251	279	1	0	1	0	1	17.08912633	NA	1
69111	340	0	1	0	1	1	NA	8.889221226	0
37306	355	0	1	0	1	1	NA	32.12603868	1
58923	365	1	0	1	0	1	22.52793534	NA	0
56266	350	1	0	1	0	1	60.36526942	NA	0
3647	311	0	1	0	1	1	NA	26.82182355	0
61109	319	1	0	1	0	1	20.75689088	NA	0
32657	321	1	0	1	0	1	11.11565353	NA	1
56212	302	1	0	1	0	1	38.54584403	NA	0
62673	284	1	0	1	0	1	27.99222783	NA	0
56894	355	1	0	1	0	1	10.56678778	NA	1
103640	354	1	0	1	0	1	33.55614145	NA	0
63009	347	1	0	1	0	1	12.99126667	NA	0
53036	299	1	0	1	0	1	16.18848165	NA	0
40317	344	0	1	0	1	1	NA	32.87699583	1
1994	291	1	0	1	0	1	107.1948866	NA	0
67695	361	1	0	1	0	1	5.309312314	NA	0
1823	325	0	1	0	1	1	NA	139.527046	0
63165	354	1	0	1	0	1	19.97199475	NA	0
68498	304	3	0	3	0	3	11.4454403	NA	0
41772	294	2	0	2	0	2	32.93973555	NA	0
70553	321	0	1	0	1	1	NA	14.08431655	0
87823	325	0	1	0	1	1	NA	9.691887726	0
65889	283	1	0	1	0	1	30.9792705	NA	0
5376	346	1	0	1	0	1	54.93508867	NA	0
38255	312	1	0	1	0	1	12.1955198	NA	0
97614	336	0	1	0	1	1	NA	14.48607593	0
106088	361	0	1	0	1	1	NA	42.7907274	0
11586	353	2	0	2	0	2	6.119773588	NA	0
2493	311	6	0	6	0	6	60.49447971	NA	1
62924	345	1	0	1	0	1	30.98668393	NA	0
55357	320	0	1	0	1	1	NA	30.77859269	0
54296	284	1	0	1	0	1	26.85458012	NA	0
17554	310	1	0	1	0	1	167.5418896	NA	0
66086	294	0	1	0	1	1	NA	38.15438382	1
2593	338	0	1	0	1	1	NA	4.709771207	0
85367	291	0	1	0	1	1	NA	13.23892661	0
87421	289	1	1	1	1	2	12.09029431	12.09029431	0
24462	278	1	0	1	0	1	170.6900799	NA	0
31511	299	0	1	0	1	1	NA	17.21844541	1
96211	359	0	1	0	1	1	NA	17.67162155	0
42373	332	0	1	0	1	1	NA	80.19227556	1
67812	339	1	1	1	1	2	21.78790825	21.78790825	0
107604	347	0	1	0	1	1	NA	11.74465887	0
66798	289	0	1	0	1	1	NA	52.68810024	1
66301	318	1	0	1	0	1	58.69907174	NA	1
94341	317	0	1	0	1	1	NA	13.65726626	0
7541	318	0	1	0	1	1	NA	7.40754238	0
3137	349	2	0	2	0	2	20.09758055	NA	0
42806	349	1	0	1	0	1	2.129468501	NA	1
88547	322	0	1	0	1	1	NA	3.587356614	0
3535	349	0	1	0	1	1	NA	2.911825335	1
69396	333	0	1	0	1	1	NA	2.908751737	1
104450	329	1	0	1	0	1	53.06224366	NA	0
40810	318	0	1	0	1	1	NA	5.7324926	1
70502	310	0	1	0	1	1	NA	5.738750901	0
69860	338	0	1	0	1	1	NA	7.492631047	0
33118	288	0	1	0	1	1	NA	21.44632169	0
51372	323	0	1	0	1	1	NA	21.02809345	1
39934	310	0	1	0	1	1	NA	34.06071164	1
1429	293	1	0	1	0	1	34.89744866	NA	0
94954	288	1	0	1	0	1	23.077238	NA	0
51737	297	0	1	0	1	1	NA	21.5769875	1
43924	308	1	0	1	0	1	8.032550468	NA	0
12665	340	0	1	0	1	1	NA	17.71106804	0
92559	293	1	0	1	0	1	11.8943178	NA	0
37214	288	0	1	0	1	1	NA	24.17622668	0
41624	346	1	0	1	0	1	8.858345598	NA	0
99740	359	0	1	0	1	1	NA	20.67998505	1
88090	348	0	5	0	5	5	NA	8.111984589	0
107741	302	0	1	0	1	1	NA	492.2904141	0
66392	298	1	0	1	0	1	14.83148751	NA	0
29501	324	1	0	1	0	1	155.4780306	NA	1
63636	348	1	0	1	0	1	16.36674367	NA	0
106211	311	0	1	0	1	1	NA	6.159215915	0
96769	286	1	0	1	0	1	20.8926509	NA	0
2874	277	1	0	1	0	1	31.28337017	NA	0
69323	305	1	0	1	0	1	25.58217032	NA	0
87958	315	1	0	1	0	1	10.72259696	NA	1
64352	317	0	1	0	1	1	NA	30.65391504	0
73844	349	0	1	0	1	1	NA	30.87663154	0
17632	310	0	1	0	1	1	NA	17.88771946	0
34349	303	0	2	0	2	2	NA	10.39188687	2
98594	312	0	1	0	1	1	NA	10.76164693	1
33776	284	0	2	0	2	2	NA	1.051545326	0
68400	360	2	0	2	0	2	12.71700136	NA	0
68493	286	1	0	1	0	1	57.44234488	NA	0
69212	316	0	1	0	1	1	NA	356.0657928	0
85719	342	1	0	1	0	1	28.74030225	NA	0
107893	302	1	0	1	0	1	69.80725572	NA	0
88108	296	5	0	5	0	5	8.864375874	NA	1
70499	354	1	0	1	0	1	6.573697764	NA	0
5064	291	1	0	1	0	1	1.295396068	NA	0
86471	316	1	0	1	0	1	33.39543075	NA	0
4342	322	0	1	0	1	1	NA	57.04655187	0
66869	315	0	1	0	1	1	NA	10.54247131	0
47497	308	1	0	1	0	1	14.80875644	NA	0
65448	353	0	1	0	1	1	NA	109.2485194	0
41587	361	1	0	1	0	1	1.294595026	NA	0
70366	363	1	0	1	0	1	35.40270037	NA	0
13424	319	0	1	0	1	1	NA	19.00539348	0
96125	308	1	0	1	0	1	61.28186043	NA	0
94974	326	2	0	2	0	2	32.7659945	NA	0
1429	346	0	1	0	1	1	NA	45.47489667	0
88793	276	0	1	0	1	1	NA	35.71220036	0
98738	307	0	1	0	1	1	NA	27.34489333	0
90052	346	0	1	0	1	1	NA	37.87267111	0
40702	286	1	0	1	0	1	72.80475992	NA	0
43756	343	0	1	0	1	1	NA	2.485350658	0
24564	304	1	0	1	0	1	16.63027969	NA	0
64122	343	1	0	1	0	1	24.60336491	NA	0
69865	363	0	1	0	1	1	NA	31.07825199	0
34273	308	1	0	1	0	1	45.61797587	NA	1
64534	346	1	0	1	0	1	19.62112366	NA	1
107874	315	1	0	1	0	1	21.59483842	NA	0
96714	347	0	1	0	1	1	NA	19.36200541	0
68227	325	2	0	2	0	2	6.911151769	NA	0
1993	320	0	2	0	2	2	NA	352.1971098	0
70513	319	0	1	0	1	1	NA	6.623020897	0
88636	316	1	0	1	0	1	9.725582268	NA	1
97557	302	0	1	0	1	1	NA	5.050561399	0
37568	312	0	1	0	1	1	NA	57.45509502	0
9408	304	0	2	0	2	2	NA	67.69962351	0
46515	317	0	1	0	1	1	NA	2.19473781	0
2382	329	1	0	1	0	1	11.29711188	NA	0
21563	355	0	1	0	1	1	NA	270.1611817	0
75194	336	1	0	1	0	1	1.562114868	NA	0
74873	361	0	1	0	1	1	NA	2.415440675	0
55435	329	1	0	1	0	1	27.43695477	NA	0
58231	282	0	1	0	1	1	NA	32.84519218	0
12373	332	1	0	1	0	1	31.15043349	NA	0
67746	342	1	0	1	0	1	59.69833309	NA	0
22300	298	0	2	0	2	2	NA	48.3380893	0
94347	353	1	0	1	0	1	53.21305517	NA	0
94985	363	1	0	1	0	1	15.60937334	NA	0
19112	360	0	1	0	1	1	NA	74.03709308	0
10446	349	1	0	1	0	1	4.650613658	NA	0
41962	284	1	0	1	0	1	8.323533125	NA	0
1058	353	0	4	0	4	4	NA	105.2618088	0
11532	358	0	1	0	1	1	NA	8.876183632	0
85769	307	1	0	1	0	1	9.918098966	NA	0
12457	348	0	1	0	1	1	NA	14.22351089	0
62525	319	1	0	1	0	1	41.66454214	NA	0
40935	346	0	1	0	1	1	NA	18.22726726	0
70033	346	1	0	1	0	1	10.72294976	NA	0
76016	316	0	1	0	1	1	NA	38.04654465	0
55257	365	0	1	0	1	1	NA	1.671815364	0
68545	359	0	2	0	2	2	NA	32.96699202	0
59474	301	1	0	1	0	1	34.26698711	NA	0
82297	280	0	1	0	1	1	NA	18.20988697	0
40775	323	1	0	1	0	1	24.76353352	NA	0
12027	346	1	0	1	0	1	39.59878567	NA	0
88353	341	0	1	0	1	1	NA	3.272584383	0
102179	290	1	0	1	0	1	19.74340944	NA	0
90678	284	1	0	1	0	1	70.34358729	NA	0
100747	304	0	1	0	1	1	NA	12.75008598	0
87252	296	0	2	0	2	2	NA	29.98121923	0
1953	361	2	3	2	3	5	13.17632968	14.16912506	2
62665	280	1	0	1	0	1	65.12322856	NA	0
38229	307	3	0	3	0	3	8.649431882	NA	0
15197	360	1	0	1	0	1	13.76513144	NA	0
90544	344	1	0	1	0	1	44.48900757	NA	1
42003	324	1	0	1	0	1	13.22062793	NA	0
67903	350	1	0	1	0	1	11.80615516	NA	0
95498	343	0	1	0	1	1	NA	48.97670449	0
92272	331	1	0	1	0	1	96.08745087	NA	0
97296	307	1	0	1	0	1	6.231795076	NA	0
31672	325	1	0	1	0	1	10.00112486	NA	0
107696	322	0	1	0	1	1	NA	18.79108001	0
38353	320	1	0	1	0	1	4.583207153	NA	0
38276	342	1	0	1	0	1	16.13634726	NA	0
1611	285	3	0	3	0	3	65.60757762	NA	2
80578	361	1	0	1	0	1	19.39890664	NA	0
101963	325	0	1	0	1	1	NA	217.8763115	0
47104	337	1	0	1	0	1	16.6675012	NA	1
34381	304	0	1	0	1	1	NA	20.74103813	0
67255	325	1	0	1	0	1	38.42246938	NA	0
41698	317	1	0	1	0	1	15.74636012	NA	1
102446	354	1	0	1	0	1	10.97173703	NA	0
10737	317	1	0	1	0	1	11.17778374	NA	0
1993	289	0	1	0	1	1	NA	811.310768	0
39919	297	0	1	0	1	1	NA	1.697847353	1
89655	288	1	0	1	0	1	17.47887829	NA	0
41177	340	1	0	1	0	1	9.020689658	NA	0
71711	361	0	1	0	1	1	NA	13.57941125	0
41766	306	1	0	1	0	1	8.764816965	NA	1
75845	354	1	0	1	0	1	12.16442899	NA	0
60848	355	0	1	0	1	1	NA	17.20218149	0
42605	329	0	1	0	1	1	NA	8.76447008	0
68189	304	1	0	1	0	1	47.21506974	NA	0
70234	360	2	4	2	4	6	4.157200803	4.560530773	1
68896	287	0	1	0	1	1	NA	14.18457044	0
26760	363	0	1	0	1	1	NA	95.57937753	0
5265	295	1	0	1	0	1	14.33035053	NA	0
70389	310	0	1	0	1	1	NA	15.36003829	0
96751	350	0	1	0	1	1	NA	20.78733492	0
87740	361	0	1	0	1	1	NA	5.952341011	0
39768	362	1	0	1	0	1	12.17580668	NA	0
61829	359	0	1	0	1	1	NA	28.56064184	0
44427	302	1	0	1	0	1	2.546142612	NA	0
94405	315	1	0	1	0	1	38.42223757	NA	1
50989	349	0	1	0	1	1	NA	10.24921941	0
1217	329	0	1	0	1	1	NA	660.8334424	0
104835	305	0	1	0	1	1	NA	42.7347578	0
55911	317	1	0	1	0	1	14.5106214	NA	0
103512	297	1	0	1	0	1	6.428068039	NA	0
2807	297	2	0	2	0	2	21.58528837	NA	0
89945	307	0	1	0	1	1	NA	43.64775328	0
64232	321	1	0	1	0	1	18.84858644	NA	0
96611	299	0	1	0	1	1	NA	17.51060459	1
42303	279	1	0	1	0	1	8.683767214	NA	1
9388	279	1	0	1	0	1	99.90400524	NA	0
57008	302	0	1	0	1	1	NA	23.55635093	0
65332	324	0	1	0	1	1	NA	15.24664096	0
85902	312	1	0	1	0	1	58.85477404	NA	0
70797	298	0	1	0	1	1	NA	33.41360617	1
41672	310	1	0	1	0	1	23.47024788	NA	1
69908	363	0	1	0	1	1	NA	1.361451822	0
1860	361	6	0	6	0	6	19.97197849	NA	0
77910	294	0	1	0	1	1	NA	4.979464543	0
14442	319	0	1	0	1	1	NA	27.55791118	0
41487	336	0	1	0	1	1	NA	7.080482064	0
6682	322	1	0	1	0	1	55.59189295	NA	0
94753	346	0	1	0	1	1	NA	5.900087474	0
21084	361	0	1	0	1	1	NA	12.75062654	0
15602	355	1	0	1	0	1	18.90401162	NA	1
59925	337	1	0	1	0	1	18.24461736	NA	1
18086	342	1	0	1	0	1	3.386894946	NA	0
85919	296	0	1	0	1	1	NA	28.00926885	0
82929	302	1	0	1	0	1	27.87153326	NA	0
94144	344	1	0	1	0	1	27.99782898	NA	0
66204	353	1	0	1	0	1	10.61835083	NA	0
96467	325	3	0	3	0	3	19.85654657	NA	3
38369	310	1	0	1	0	1	20.90686832	NA	0
97199	288	1	0	1	0	1	25.80697071	NA	0
55927	304	1	0	1	0	1	28.17536417	NA	1
69874	296	0	1	0	1	1	NA	23.12912927	0
22785	331	0	1	0	1	1	NA	17.60919257	0
39161	358	1	0	1	0	1	4.219488046	NA	0
41066	307	0	1	0	1	1	NA	50.74006124	0
42703	319	1	0	1	0	1	3.687466919	NA	1
77594	342	0	1	0	1	1	NA	34.78781791	0
38039	322	0	1	0	1	1	NA	17.76369575	0
69210	345	1	0	1	0	1	15.52618894	NA	0
17677	319	0	1	0	1	1	NA	10.03915453	0
10348	302	0	1	0	1	1	NA	21.75378147	0
69047	323	0	1	0	1	1	NA	31.71978685	0
31140	309	0	2	0	2	2	NA	13.5631324	0
65934	329	1	1	1	1	2	21.73699964	21.73699964	0
41132	332	1	0	1	0	1	20.59278458	NA	1
44309	352	1	0	1	0	1	11.47358417	NA	1
64283	298	1	0	1	0	1	29.378146	NA	0
93943	316	1	0	1	0	1	34.25360253	NA	0
86904	341	1	1	1	1	2	14.08634305	15.82363369	0
65821	307	1	0	1	0	1	13.68970262	NA	0
95655	299	0	1	0	1	1	NA	77.76382184	0
69097	344	0	1	0	1	1	NA	12.00690221	0
88209	310	3	0	3	0	3	64.53220938	NA	0
101919	311	1	0	1	0	1	6.863793074	NA	0
67656	321	1	0	1	0	1	21.33929481	NA	1
65546	347	1	0	1	0	1	17.86772333	NA	1
40704	288	1	0	1	0	1	13.39577627	NA	1
28444	327	0	1	0	1	1	NA	34.88845123	0
70477	316	1	0	1	0	1	24.47373929	NA	1
7499	276	0	1	0	1	1	NA	29.40165852	0
43011	284	0	1	0	1	1	NA	1.029795218	0
69393	351	0	1	0	1	1	NA	25.44302834	0
72659	343	0	1	0	1	1	NA	8.765253146	0
2532	340	1	0	1	0	1	4.797740438	NA	0
90388	305	1	0	1	0	1	12.85451806	NA	0
87339	302	1	0	1	0	1	17.02141543	NA	0
41434	357	1	0	1	0	1	7.516766513	NA	0
70106	332	1	0	1	0	1	0.489725748	NA	0
11804	346	1	0	1	0	1	88.84389283	NA	0
48808	283	1	0	1	0	1	9.22476774	NA	0
4274	293	0	1	0	1	1	NA	4.802511898	1
58782	317	1	0	1	0	1	9.273392163	NA	0
10665	305	1	0	1	0	1	30.02802557	NA	0
58228	345	1	0	1	0	1	24.42435633	NA	1
96282	310	0	1	0	1	1	NA	28.71534674	0
39574	307	0	1	0	1	1	NA	2.314410897	1
102605	280	0	1	0	1	1	NA	81.25197586	0
85165	347	0	1	0	1	1	NA	28.24175414	0
17998	355	0	1	0	1	1	NA	37.24163462	0
68251	348	1	0	1	0	1	19.49056769	NA	0
2551	338	1	0	1	0	1	3.981980399	NA	0
88074	350	2	0	2	0	2	11.01236882	NA	0
22190	304	0	1	0	1	1	NA	14.86793798	0
3982	278	0	2	0	2	2	NA	128.6157864	0
87107	341	1	0	1	0	1	7.129080604	NA	0
73500	304	1	0	1	0	1	2.863313629	NA	0
59821	286	1	0	1	0	1	17.28609711	NA	1
69327	320	1	0	1	0	1	22.33947694	NA	0
97574	286	1	0	1	0	1	2.460973045	NA	0
97305	346	1	0	1	0	1	29.51668448	NA	1
37004	348	0	1	0	1	1	NA	36.74587979	1
67816	318	1	0	1	0	1	1.608430861	NA	0
63225	279	1	0	1	0	1	20.20003479	NA	0
79656	305	0	1	0	1	1	NA	37.92374013	0
65715	276	1	0	1	0	1	1.817411126	NA	0
65263	298	0	1	0	1	1	NA	16.88108091	0
42941	329	1	0	1	0	1	1.385504885	NA	0
102391	291	0	1	0	1	1	NA	3.788246937	0
100071	346	0	1	0	1	1	NA	10.18778856	0
2256	311	0	1	0	1	1	NA	16.23967469	0
107340	329	0	1	0	1	1	NA	85.81652897	0
69740	295	1	0	1	0	1	20.41192998	NA	0
94441	332	1	0	1	0	1	38.89818491	NA	0
104042	352	0	1	0	1	1	NA	8.073012435	0
41085	327	1	0	1	0	1	14.94837742	NA	1
19754	349	0	1	0	1	1	NA	8.583968229	0
107681	333	1	0	1	0	1	5.106311778	NA	1
93790	315	1	0	1	0	1	48.0098986	NA	0
81758	279	1	0	1	0	1	30.15760414	NA	0
88779	322	0	1	0	1	1	NA	6.893421097	0
60277	363	0	1	0	1	1	NA	14.03306557	0
37314	288	1	0	1	0	1	23.22852716	NA	0
56763	296	1	0	1	0	1	11.08661277	NA	0
20454	337	0	1	0	1	1	NA	17.42057871	0
69638	318	0	1	0	1	1	NA	8.476675314	0
68198	284	0	1	0	1	1	NA	33.44216836	0
78772	345	1	0	1	0	1	231.2839462	NA	0
4589	324	1	0	1	0	1	172.9903605	NA	0
76386	348	0	1	0	1	1	NA	4.909582462	1
60562	324	0	1	0	1	1	NA	19.3994383	0
85195	353	0	1	0	1	1	NA	6.636628107	0
62547	304	0	1	0	1	1	NA	38.11393075	0
11839	285	1	0	1	0	1	94.57109583	NA	0
66494	296	1	0	1	0	1	20.39118213	NA	0
11381	357	1	0	1	0	1	1.146625233	NA	0
1038	353	0	4	0	4	4	NA	32.024542	0
34013	302	0	2	0	2	2	NA	59.46144611	0
1988	312	0	1	0	1	1	NA	2.797818517	0
106467	360	4	0	4	0	4	46.55783921	NA	0
65688	308	1	0	1	0	1	64.04078754	NA	1
69664	328	1	0	1	0	1	25.50825935	NA	0
1915	338	1	0	1	0	1	12.62572399	NA	0
77722	296	0	1	0	1	1	NA	32.79019206	1
4153	285	1	0	1	0	1	32.95296141	NA	0
70174	359	0	1	0	1	1	NA	16.77444549	0
67740	311	1	0	1	0	1	53.24933229	NA	0
96375	285	2	0	2	0	2	31.15147257	NA	0
59236	310	1	0	1	0	1	8.104414964	NA	1
104168	361	0	3	0	3	3	NA	61.21501071	0
34795	302	0	1	0	1	1	NA	32.2685332	0
65734	311	0	1	0	1	1	NA	4.330838841	0
93741	316	1	0	1	0	1	36.12323157	NA	0
71574	294	1	0	1	0	1	13.22921968	NA	0
1731	360	0	1	0	1	1	NA	23.74636273	0
36092	284	1	0	1	0	1	31.82150727	NA	0
3800	285	1	0	1	0	1	4.43039485	NA	0
42331	284	1	0	1	0	1	3.796813828	NA	1
3520	344	0	1	0	1	1	NA	3.703458585	1
48242	283	1	0	1	0	1	12.44515992	NA	0
106518	318	0	1	0	1	1	NA	4.23528784	0
87262	345	0	1	0	1	1	NA	40.47630036	1
69571	304	1	0	1	0	1	17.16329235	NA	0
97061	307	1	0	1	0	1	26.18161152	NA	1
2844	298	0	1	0	1	1	NA	318.7178385	0
74727	349	1	0	1	0	1	14.41649448	NA	1
40255	325	1	0	1	0	1	17.26600145	NA	0
45166	360	1	0	1	0	1	17.09972316	NA	0
2317	304	2	0	2	0	2	513.2664375	NA	0
64242	348	1	0	1	0	1	10.36160375	NA	0
1684	337	0	1	0	1	1	NA	17.55080949	0
39181	354	0	1	0	1	1	NA	2.864865318	0
41028	359	1	0	1	0	1	18.19462873	NA	1
76649	343	0	1	0	1	1	NA	2.918717269	1
88575	290	0	1	0	1	1	NA	25.87398556	0
48438	345	0	2	0	2	2	NA	18.03450165	2
2020	278	1	0	1	0	1	48.41753848	NA	0
47122	351	1	0	1	0	1	23.8134161	NA	0
11302	353	1	0	1	0	1	19.57765886	NA	0
86759	337	0	1	0	1	1	NA	48.8406766	1
69394	328	0	1	0	1	1	NA	76.67805171	0
66754	305	1	0	1	0	1	9.085279553	NA	0
102606	346	0	1	0	1	1	NA	1622.556341	1
32822	346	1	0	1	0	1	9.653567219	NA	0
1767	322	0	4	0	4	4	NA	200.5388552	1
1567	327	0	1	0	1	1	NA	215.8796901	0
107416	300	0	1	0	1	1	NA	15.91569611	1
1993	286	0	2	0	2	2	NA	449.7993437	0
55249	360	1	0	1	0	1	79.17264389	NA	0
1576	336	1	0	1	0	1	51.19991802	NA	0
17576	347	0	1	0	1	1	NA	62.52413167	0
16013	295	0	1	0	1	1	NA	8.082231213	0
78401	347	0	2	0	2	2	NA	10.82458821	0
90129	298	0	1	0	1	1	NA	18.11642722	0
69733	318	1	0	1	0	1	17.10957942	NA	0
94028	279	1	0	1	0	1	31.40172763	NA	0
41017	343	0	1	0	1	1	NA	2.704159429	1
1347	340	0	1	0	1	1	NA	70.49339141	0
87775	345	0	1	0	1	1	NA	14.95442093	0
65785	312	1	0	1	0	1	67.38375663	NA	0
96726	346	1	0	1	0	1	3.066441827	NA	0
57318	288	0	1	0	1	1	NA	18.08060443	0
3315	359	1	0	1	0	1	28.61111761	NA	0
102518	343	1	0	1	0	1	55.79305438	NA	0
41953	283	1	0	1	0	1	11.59797765	NA	0
14681	336	0	1	0	1	1	NA	14.05447474	0
89858	338	0	1	0	1	1	NA	6.367812116	0
999	305	1	0	1	0	1	9.15029813	NA	0
91346	311	1	0	1	0	1	24.95588478	NA	0
92272	353	1	0	1	0	1	34.5330273	NA	0
5649	281	1	0	1	0	1	14.45080412	NA	1
68687	311	1	0	1	0	1	3.519374815	NA	0
88108	359	1	0	1	0	1	7.543776497	NA	0
105365	304	0	1	0	1	1	NA	80.61237693	0
87837	324	0	3	0	3	3	NA	24.62204446	0
4837	347	0	1	0	1	1	NA	10.78617733	1
102442	278	1	0	1	0	1	71.13375151	NA	0
69847	296	0	1	0	1	1	NA	34.68700866	0
68921	319	1	0	1	0	1	26.84343332	NA	0
20831	316	0	1	0	1	1	NA	170.4599995	1
93791	318	0	1	0	1	1	NA	52.13138096	0
30585	312	0	1	0	1	1	NA	47.78436385	0
88745	341	0	1	0	1	1	NA	15.062189	0
70812	340	1	0	1	0	1	16.38456438	NA	0
65278	350	1	0	1	0	1	38.49069247	NA	1
97557	284	1	0	1	0	1	4.043525118	NA	0
95224	302	0	1	0	1	1	NA	13.13761799	0
88470	316	0	1	0	1	1	NA	1.053325746	1
84002	328	0	1	0	1	1	NA	23.32788005	1
86338	281	1	0	1	0	1	20.61940884	NA	0
68913	305	0	1	0	1	1	NA	3.892850111	0
75384	279	1	0	1	0	1	1.662911223	NA	0
71656	337	0	1	0	1	1	NA	7.346488839	0
66753	290	1	0	1	0	1	32.29150841	NA	0
65517	290	1	0	1	0	1	21.8197031	NA	0
87194	288	0	1	0	1	1	NA	25.27376338	0
61689	350	1	0	1	0	1	29.96539137	NA	1
68198	310	1	1	1	1	2	53.33851845	33.04017654	1
79646	315	0	1	0	1	1	NA	15.81596548	0
102524	315	0	1	0	1	1	NA	25.09171915	0
33778	295	0	4	0	4	4	NA	21.40771835	0
37320	310	0	1	0	1	1	NA	20.65260258	0
94028	315	1	0	1	0	1	25.53660776	NA	0
58991	285	0	1	0	1	1	NA	29.38067165	0
44324	356	1	0	1	0	1	17.28359158	NA	1
41601	304	1	0	1	0	1	10.28480735	NA	0
35757	357	1	0	1	0	1	21.07869727	NA	0
48976	321	0	1	0	1	1	NA	17.23440194	0
6647	347	0	1	0	1	1	NA	2.865953087	0
39249	353	1	0	1	0	1	2.913895373	NA	1
2270	353	6	1	6	1	7	18.60041252	19.21733032	0
92337	356	1	0	1	0	1	7.612741644	NA	0
87445	321	1	0	1	0	1	48.75464724	NA	0
107534	276	0	1	0	1	1	NA	37.65765854	0
21353	327	1	0	1	0	1	29.17412447	NA	0
99568	347	0	1	0	1	1	NA	46.10224464	0
42830	289	1	0	1	0	1	16.91095597	NA	1
13182	298	0	1	0	1	1	NA	17.85726989	0
41446	345	0	1	0	1	1	NA	12.91754875	0
11890	303	0	1	0	1	1	NA	12.58750786	0
75484	325	1	0	1	0	1	3.373944979	NA	0
41043	289	0	1	0	1	1	NA	12.38885043	1
96998	325	1	0	1	0	1	12.64404069	NA	0
39550	289	1	0	1	0	1	12.56125357	NA	1
92333	309	1	0	1	0	1	130.3225812	NA	0
96215	360	0	1	0	1	1	NA	38.46194214	0
62479	361	1	0	1	0	1	5.922419809	NA	0
41706	326	0	1	0	1	1	NA	10.92963568	1
69590	281	0	1	0	1	1	NA	50.59401149	0
70088	300	1	0	1	0	1	6.921918285	NA	0
43024	307	1	0	1	0	1	1.006857875	NA	1
86340	295	1	0	1	0	1	13.8929808	NA	1
87278	346	0	1	0	1	1	NA	84.49746583	0
57741	348	1	0	1	0	1	13.1365296	NA	0
5895	304	1	0	1	0	1	1.521599404	NA	0
27752	361	0	1	0	1	1	NA	150.5835084	1
8354	282	1	0	1	0	1	13.1537629	NA	0
41279	285	1	0	1	0	1	3.704856013	NA	0
69953	329	1	0	1	0	1	21.82029255	NA	0
78874	323	1	0	1	0	1	10.82745459	NA	0
107399	324	0	1	0	1	1	NA	1.995485289	0
86951	358	0	1	0	1	1	NA	46.63647083	0
91195	307	0	1	0	1	1	NA	86.11695836	1
6682	304	0	1	0	1	1	NA	53.8498845	0
5448	285	0	2	0	2	2	NA	388.4697844	0
78871	307	0	1	0	1	1	NA	9.387237272	0
41226	342	1	0	1	0	1	22.18826292	NA	0
106337	355	1	0	1	0	1	25.09754897	NA	0
60471	329	0	1	0	1	1	NA	14.88708681	1
95268	297	0	1	0	1	1	NA	90.07031504	0
70231	325	1	0	1	0	1	9.26540337	NA	0
1804	327	1	0	1	0	1	9.713722237	NA	0
66704	361	1	0	1	0	1	13.2431473	NA	0
69267	346	1	0	1	0	1	14.52453396	NA	0
31017	340	0	1	0	1	1	NA	11.78244828	0
70366	302	1	0	1	0	1	19.77670226	NA	0
2256	358	2	0	2	0	2	21.59379235	NA	0
92595	308	1	0	1	0	1	38.08521774	NA	0
93620	284	1	0	1	0	1	18.56328044	NA	0
50140	290	1	0	1	0	1	2.305899633	NA	0
55329	279	0	1	0	1	1	NA	57.2585797	1
1048	284	1	0	1	0	1	44.51852212	NA	0
87470	347	0	1	0	1	1	NA	3.429182093	0
75606	282	0	1	0	1	1	NA	11.10883274	0
97182	364	1	0	1	0	1	6.251738591	NA	0
107522	332	0	1	0	1	1	NA	86.38915429	0
99375	287	1	0	1	0	1	15.78585956	NA	0
102648	354	0	1	0	1	1	NA	47.68198661	0
85879	340	0	1	0	1	1	NA	14.39355813	1
74410	283	0	1	0	1	1	NA	5.060594847	0
101495	299	1	0	1	0	1	212.4581061	NA	0
56223	303	0	1	0	1	1	NA	1.397073828	0
105183	319	1	0	1	0	1	100.5318541	NA	0
97796	342	0	1	0	1	1	NA	26.51619622	0
102447	346	0	1	0	1	1	NA	98.02906976	0
63009	319	2	0	2	0	2	17.21356864	NA	0
41135	279	0	1	0	1	1	NA	9.788744215	0
60513	280	1	0	1	0	1	12.97390786	NA	0
39159	312	1	0	1	0	1	12.72739364	NA	0
68288	356	0	1	0	1	1	NA	3.528672192	1
44449	349	0	1	0	1	1	NA	2.040569236	0
80829	286	0	1	0	1	1	NA	19.22489774	0
63801	327	0	1	0	1	1	NA	6.886457556	0
67422	346	1	1	1	1	2	10.70447053	8.704417969	0
29968	344	0	1	0	1	1	NA	13.55035762	1
64433	315	1	0	1	0	1	15.38404077	NA	0
9238	312	1	0	1	0	1	22.41565893	NA	1
69923	353	1	0	1	0	1	7.081189123	NA	0
11517	283	1	0	1	0	1	16.82820764	NA	0
64813	318	1	0	1	0	1	12.5990046	NA	0
40148	285	1	0	1	0	1	27.06051406	NA	0
21030	325	1	0	1	0	1	25.41943948	NA	0
43588	288	1	0	1	0	1	3.834477381	NA	0
66902	284	7	0	7	0	7	24.29910734	NA	0
105836	348	0	1	0	1	1	NA	31.17821935	0
77083	358	0	1	0	1	1	NA	5.937268349	0
68601	361	0	1	0	1	1	NA	23.1560895	0
84718	314	0	2	0	2	2	NA	7.720493141	2
40955	314	0	1	0	1	1	NA	2.343242461	0
90762	355	0	1	0	1	1	NA	49.9937024	0
96769	325	0	3	0	3	3	NA	19.00210306	3
70417	330	0	1	0	1	1	NA	54.84397668	0
65909	311	1	0	1	0	1	14.47403915	NA	0
63873	315	1	0	1	0	1	6.708184299	NA	0
1911	337	1	0	1	0	1	72.54666255	NA	0
11017	311	1	0	1	0	1	18.16912524	NA	0
68897	325	3	2	3	2	5	11.73038756	13.32326128	1
67194	358	1	0	1	0	1	212.9221483	NA	0
94374	326	0	1	0	1	1	NA	276.3544387	0
60952	343	0	1	0	1	1	NA	13.95936688	0
33564	359	0	1	0	1	1	NA	30.33634958	0
48219	347	1	0	1	0	1	4.227660689	NA	0
39877	326	0	1	0	1	1	NA	50.13032579	0
16775	350	0	1	0	1	1	NA	131.0972844	0
107329	298	0	1	0	1	1	NA	20.58872331	0
41131	314	1	0	1	0	1	2.743992183	NA	1
61094	363	0	1	0	1	1	NA	21.24142593	0
17902	358	1	0	1	0	1	13.29202603	NA	0
54833	284	1	0	1	0	1	10.33532614	NA	0
78919	343	0	1	0	1	1	NA	5.981748731	0
1664	288	0	1	0	1	1	NA	4.700408294	0
2061	295	1	0	1	0	1	74.45986919	NA	0
71627	293	1	0	1	0	1	7.599840366	NA	0
35290	348	1	1	1	1	2	21.30609809	19.17166577	0
103112	361	0	1	0	1	1	NA	54.18993808	0
103512	303	1	0	1	0	1	5.607073155	NA	1
41612	279	1	0	1	0	1	9.210849535	NA	0
41453	340	1	0	1	0	1	32.1423391	NA	0
103704	304	0	1	0	1	1	NA	26.10522395	0
77003	316	0	1	0	1	1	NA	13.18401026	0
88037	296	1	0	1	0	1	8.672978816	NA	0
107433	311	0	1	0	1	1	NA	156.7569891	0
44283	337	1	0	1	0	1	12.52118956	NA	0
86779	299	0	1	0	1	1	NA	54.7642274	1
85365	363	0	1	0	1	1	NA	18.39227354	0
44132	279	1	0	1	0	1	20.18180899	NA	1
68796	319	2	0	2	0	2	23.20230361	NA	0
66790	315	1	0	1	0	1	13.96241788	NA	0
67434	305	1	0	1	0	1	7.400897552	NA	0
103444	331	0	1	0	1	1	NA	103.743214	0
107364	350	1	0	1	0	1	20.57885421	NA	0
107318	312	0	1	0	1	1	NA	144.145651	1
90463	296	0	1	0	1	1	NA	10.99412778	0
33137	345	0	1	0	1	1	NA	32.5808473	1
96390	346	0	1	0	1	1	NA	9.918944736	0
2059	304	1	0	1	0	1	90.20091131	NA	0
65629	329	0	1	0	1	1	NA	17.39978453	0
86359	346	0	1	0	1	1	NA	20.80276214	0
70717	321	1	0	1	0	1	6.184971977	NA	0
33398	355	0	1	0	1	1	NA	9.712793366	0
94301	288	0	2	0	2	2	NA	77.12726434	0
65487	299	1	0	1	0	1	57.00345384	NA	0
41117	328	1	0	1	0	1	22.88880552	NA	1
106468	338	0	1	0	1	1	NA	27.8883658	0
20397	278	1	0	1	0	1	4.309996558	NA	0
78100	344	1	0	1	0	1	1.917933005	NA	1
9457	310	0	2	0	2	2	NA	35.71584881	0
19786	345	0	1	0	1	1	NA	2.207963681	0
44084	350	1	0	1	0	1	12.15730458	NA	0
17004	353	0	4	0	4	4	NA	50.26735302	0
40246	327	0	1	0	1	1	NA	13.19512329	0
65973	283	1	0	1	0	1	15.80222219	NA	0
74800	328	1	0	1	0	1	3.015111573	NA	0
95417	358	1	0	1	0	1	118.8781763	NA	0
41633	354	1	0	1	0	1	17.47464919	NA	1
1602	318	0	2	0	2	2	NA	101.324656	2
8350	280	0	1	0	1	1	NA	36.43211803	0
68770	347	1	0	1	0	1	31.25847769	NA	0
97706	317	0	1	0	1	1	NA	26.03360983	0
2370	322	0	2	0	2	2	NA	58.54674732	1
39958	283	0	1	0	1	1	NA	22.39736102	0
1220	285	1	0	1	0	1	1.725236839	NA	0
85837	285	0	1	0	1	1	NA	17.35343302	0
68893	276	0	1	0	1	1	NA	10.35181525	0
70813	307	1	0	1	0	1	8.746683478	NA	0
64927	350	1	0	1	0	1	9.245578794	NA	0
42981	288	1	0	1	0	1	5.152896884	NA	0
87223	347	0	1	0	1	1	NA	33.4514735	0
67678	361	7	0	7	0	7	88.80255727	NA	1
93621	361	1	0	1	0	1	4.497668372	NA	0
20986	286	0	1	0	1	1	NA	64.4462868	0
41376	363	1	0	1	0	1	41.03958143	NA	1
1444	347	1	0	1	0	1	23.70114402	NA	0
16996	296	1	0	1	0	1	42.06286668	NA	0
12298	346	1	0	1	0	1	8.022997592	NA	0
3390	312	0	1	0	1	1	NA	46.38538312	1
71378	315	5	0	5	0	5	7.481221129	NA	0
44132	304	1	0	1	0	1	18.70168983	NA	1
66918	324	1	0	1	0	1	31.08495486	NA	0
66399	297	0	1	0	1	1	NA	1.86774288	0
29415	297	0	1	0	1	1	NA	64.20942686	0
97237	348	0	1	0	1	1	NA	1.461666179	1
69654	289	0	2	0	2	2	NA	16.13686876	0
40578	322	1	0	1	0	1	12.44087267	NA	1
42075	287	0	1	0	1	1	NA	46.09436987	1
20766	340	1	0	1	0	1	34.48126503	NA	0
1914	290	1	1	1	1	2	24.47094011	25.11692738	0
65655	346	0	1	0	1	1	NA	2.50205492	0
68897	298	0	1	0	1	1	NA	13.71862906	0
97039	324	0	1	0	1	1	NA	40.6935887	0
41822	344	1	0	1	0	1	17.51680173	NA	1
84381	321	1	0	1	0	1	36.65048325	NA	0
66790	309	1	0	1	0	1	11.63875986	NA	1
107337	317	1	0	1	0	1	24.22665277	NA	0
97469	307	0	1	0	1	1	NA	45.59419345	1
13996	364	0	1	0	1	1	NA	13.55092308	0
75193	325	1	0	1	0	1	5.872063352	NA	0
55414	281	1	0	1	0	1	6.632892721	NA	0
1111	340	0	1	0	1	1	NA	24.28553469	0
76581	294	1	0	1	0	1	16.23286148	NA	1
70286	283	1	0	1	0	1	19.48132576	NA	1
16388	304	0	1	0	1	1	NA	1.291597358	0
61707	307	1	0	1	0	1	7.282270654	NA	0
41756	296	0	1	0	1	1	NA	11.83221763	0
64016	350	1	0	1	0	1	108.3376288	NA	0
56056	351	1	0	1	0	1	22.42835668	NA	0
69943	364	1	0	1	0	1	14.37882273	NA	0
67287	363	0	1	0	1	1	NA	10.46417497	0
99715	302	1	0	1	0	1	18.3328533	NA	0
94104	299	0	1	0	1	1	NA	28.86706456	0
7498	295	1	0	1	0	1	9.809479174	NA	0
79362	358	1	0	1	0	1	12.21412962	NA	0
85005	345	1	0	1	0	1	66.58564837	NA	0
69090	295	1	0	1	0	1	12.85244892	NA	0
70576	365	1	0	1	0	1	20.44454064	NA	0
35920	346	0	1	0	1	1	NA	16.17468921	0
70685	312	0	3	0	3	3	NA	11.9630282	0
40934	363	1	0	1	0	1	10.03664504	NA	0
87470	317	0	1	0	1	1	NA	3.403033802	1
41723	304	1	0	1	0	1	17.07140166	NA	1
43478	364	1	0	1	0	1	11.36895208	NA	0
2046	288	1	0	1	0	1	144.6942618	NA	0
35495	278	1	0	1	0	1	4.159459124	NA	0
6907	294	0	1	0	1	1	NA	10.72750847	0
56298	279	0	1	0	1	1	NA	36.99979888	1
93760	312	1	0	1	0	1	304.2843973	NA	1
66489	297	4	0	4	0	4	45.65055161	NA	0
104066	336	1	0	1	0	1	27.41606289	NA	0
58237	289	1	0	1	0	1	7.41434619	NA	1
41796	337	0	1	0	1	1	NA	1.299056125	1
43553	301	1	0	1	0	1	9.513910517	NA	0
78064	286	1	0	1	0	1	29.76925078	NA	1
94563	318	0	1	0	1	1	NA	21.81945609	0
56830	322	1	0	1	0	1	0.783051623	NA	0
60544	318	2	0	2	0	2	1.329992336	NA	0
103763	339	1	0	1	0	1	51.47178006	NA	1
68874	282	0	1	0	1	1	NA	9.911370767	0
1582	294	1	0	1	0	1	107.1133276	NA	1
3134	290	0	1	0	1	1	NA	3.641294283	0
87594	345	4	0	4	0	4	6.849644754	NA	0
97002	360	0	1	0	1	1	NA	37.50491385	0
86538	287	0	1	0	1	1	NA	16.30368546	0
3799	311	1	0	1	0	1	43.51756407	NA	0
961	283	1	0	1	0	1	66.46308434	NA	0
71192	345	1	1	1	1	2	1.373070382	1.373070382	0
28162	360	0	1	0	1	1	NA	8.091578554	0
41596	277	1	0	1	0	1	9.056102555	NA	0
14902	319	0	2	0	2	2	NA	10.21989473	0
41547	353	1	0	1	0	1	7.287812588	NA	0
50444	317	0	1	0	1	1	NA	51.74646018	0
70038	295	1	0	1	0	1	5.103273038	NA	0
2540	340	1	0	1	0	1	28.18497607	NA	0
95269	346	0	1	0	1	1	NA	16.17398963	0
62703	320	1	0	1	0	1	23.47801425	NA	0
68675	315	0	1	0	1	1	NA	34.39816368	0
90566	296	0	1	0	1	1	NA	9.842280618	0
31632	283	0	1	0	1	1	NA	11.98412084	0
69457	319	1	0	1	0	1	12.09567703	NA	0
53455	299	0	1	0	1	1	NA	14.20824937	1
70125	347	0	3	0	3	3	NA	6.91883374	0
5190	288	1	0	1	0	1	22.41449692	NA	0
96881	340	1	0	1	0	1	38.42687412	NA	1
97412	361	1	0	1	0	1	12.33288975	NA	0
37285	295	1	0	1	0	1	15.09636085	NA	0
65832	354	0	1	0	1	1	NA	48.45057292	0
4755	297	0	1	0	1	1	NA	2.386543447	0
106457	344	0	2	0	2	2	NA	39.53711145	0
71097	311	0	1	0	1	1	NA	14.26811971	0
93875	296	1	0	1	0	1	12.4068334	NA	0
107363	294	1	0	1	0	1	14.97680049	NA	0
2490	307	1	0	1	0	1	8.498172464	NA	0
36161	334	0	1	0	1	1	NA	10.96320709	0
88357	358	1	0	1	0	1	10.58875846	NA	0
97239	308	1	0	1	0	1	25.33171073	NA	0
52788	325	0	1	0	1	1	NA	21.23524721	0
98131	364	0	1	0	1	1	NA	5.622280223	0
41809	303	0	1	0	1	1	NA	6.719053463	1
86552	346	0	1	0	1	1	NA	14.10577864	0
31037	322	1	0	1	0	1	16.87000821	NA	1
61403	311	3	0	3	0	3	20.20966335	NA	0
92213	355	1	0	1	0	1	3.436957424	NA	0
2652	291	1	0	1	0	1	38.64192624	NA	0
91466	341	1	0	1	0	1	47.9965549	NA	0
102891	285	1	0	1	0	1	2.261734229	NA	0
61679	305	1	0	1	0	1	1.053637201	NA	1
91819	280	1	0	1	0	1	57.29103835	NA	0
31529	333	2	0	2	0	2	34.67270479	NA	0
58739	336	1	0	1	0	1	4.374962561	NA	1
83368	332	1	0	1	0	1	37.3059028	NA	0
50783	302	0	1	0	1	1	NA	1.365530157	0
7487	282	0	1	0	1	1	NA	19.20129631	0
70137	281	1	0	1	0	1	5.666701522	NA	0
35974	318	1	0	1	0	1	11.00955975	NA	0
69183	346	1	0	1	0	1	36.65457574	NA	0
70567	310	0	1	0	1	1	NA	8.229079372	0
96010	296	1	0	1	0	1	16.12176731	NA	0
41129	302	1	0	1	0	1	15.30790297	NA	0
107746	310	0	1	0	1	1	NA	1410.922501	0
107340	305	0	1	0	1	1	NA	67.12608469	0
41700	327	1	0	1	0	1	14.4728129	NA	1
68646	321	1	0	1	0	1	6.34305765	NA	0
40157	291	0	1	0	1	1	NA	4.920457431	0
65521	361	1	0	1	0	1	8.444104445	NA	0
74855	359	1	0	1	0	1	22.23280827	NA	0
64897	276	0	1	0	1	1	NA	12.56742803	0
8707	293	0	1	0	1	1	NA	12.22762713	0
43476	347	1	0	1	0	1	3.785569715	NA	0
54587	363	1	0	1	0	1	9.040967472	NA	0
59819	362	1	0	1	0	1	15.63626675	NA	1
96876	319	1	0	1	0	1	14.38514592	NA	1
95278	283	0	1	0	1	1	NA	52.83269613	1
2596	360	2	0	2	0	2	10.06526894	NA	0
28976	297	0	2	0	2	2	NA	54.71883109	0
42720	315	1	0	1	0	1	6.470480672	NA	0
95867	308	0	1	0	1	1	NA	1.941517071	0
87898	301	0	1	0	1	1	NA	22.23536121	1
65088	344	0	1	0	1	1	NA	8.440974999	1
61715	278	0	1	0	1	1	NA	11.20429477	0
62223	320	1	0	1	0	1	60.82905388	NA	0
1236	343	0	1	0	1	1	NA	42.73984003	0
7161	359	0	1	0	1	1	NA	11.00521396	0
104988	331	1	0	1	0	1	208.8336972	NA	0
41412	325	0	1	0	1	1	NA	1.440765549	0
2156	358	2	2	2	2	4	8.925383459	8.585774047	0
60904	342	1	0	1	0	1	5.374553291	NA	1
59134	344	1	0	1	0	1	15.92964695	NA	0
68872	361	1	0	1	0	1	5.604612878	NA	0
73816	316	1	0	1	0	1	1.621383802	NA	0
101442	318	0	1	0	1	1	NA	176.1302741	0
31419	307	1	0	1	0	1	21.83171461	NA	0
28826	309	0	1	0	1	1	NA	61.34825186	0
88598	304	0	1	0	1	1	NA	13.81277886	0
98422	285	0	1	0	1	1	NA	23.43795496	0
18791	329	1	0	1	0	1	8.949302271	NA	1
39877	335	1	0	1	0	1	23.0999856	NA	0
65189	329	1	0	1	0	1	15.95339436	NA	0
67260	281	1	0	1	0	1	9.267185322	NA	0
3535	298	1	0	1	0	1	2.939227143	NA	0
30527	360	0	1	0	1	1	NA	10.02093963	0
106207	355	1	0	1	0	1	8.840320912	NA	0
105023	299	0	1	0	1	1	NA	7.492805492	0
93919	321	0	1	0	1	1	NA	104.4604142	0
90018	296	0	1	0	1	1	NA	38.62238785	0
41085	355	0	1	0	1	1	NA	13.15217181	1
68775	361	1	0	1	0	1	25.27076438	NA	0
107320	345	0	1	0	1	1	NA	96.34542873	0
88504	289	1	0	1	0	1	3.517339191	NA	0
33045	321	1	0	1	0	1	10.28430708	NA	0
1567	315	0	1	0	1	1	NA	196.5906229	0
101732	298	1	0	1	0	1	19.00955782	NA	0
68893	345	1	0	1	0	1	13.32810608	NA	0
96497	294	0	7	0	7	7	NA	20.63992296	1
92469	278	1	0	1	0	1	2.255799445	NA	0
39181	281	0	1	0	1	1	NA	1.96883026	0
65804	350	1	0	1	0	1	7.771357929	NA	0
2376	284	0	3	0	3	3	NA	14.59416982	1
2376	293	0	1	0	1	1	NA	18.47587098	1
88085	320	1	0	1	0	1	26.13806317	NA	0
84719	340	0	1	0	1	1	NA	15.95048333	1
85970	315	1	0	1	0	1	13.52408452	NA	1
43563	317	1	0	1	0	1	1.718818255	NA	0
69927	288	0	1	0	1	1	NA	17.64936179	0
4267	362	0	1	0	1	1	NA	59.16220528	1
70773	325	1	0	1	0	1	20.30845399	NA	0
102403	298	1	0	1	0	1	105.8465667	NA	0
68765	349	0	1	0	1	1	NA	21.89142213	0
32359	312	1	0	1	0	1	16.17584359	NA	0
70129	315	0	1	0	1	1	NA	4.210214469	0
70731	311	1	0	1	0	1	2.046952042	NA	0
93676	302	0	1	0	1	1	NA	29.92246951	0
94875	294	0	1	0	1	1	NA	163.0971903	0
33250	302	1	0	1	0	1	35.37434246	NA	0
31371	342	0	1	0	1	1	NA	26.259646	0
67533	298	1	0	1	0	1	3.390295627	NA	0
41184	340	0	1	0	1	1	NA	5.380497339	0
81502	276	0	1	0	1	1	NA	0.505367037	0
98220	279	1	0	1	0	1	8.303223185	NA	0
64526	308	0	1	0	1	1	NA	5.518183291	0
65934	318	3	0	3	0	3	2.394775489	NA	0
8670	347	1	0	1	0	1	49.56304094	NA	0
68645	347	0	1	0	1	1	NA	10.75518819	0
100514	344	0	1	0	1	1	NA	12.22394093	0
1914	301	1	0	1	0	1	39.09179106	NA	0
55567	365	1	0	1	0	1	19.49005092	NA	0
95648	361	0	1	0	1	1	NA	415.5973341	0
64895	337	1	0	1	0	1	20.27226123	NA	0
86842	322	1	0	1	0	1	35.32219604	NA	0
73121	321	0	1	0	1	1	NA	11.66263362	0
100746	293	0	2	0	2	2	NA	4.780621221	0
70121	343	1	0	1	0	1	13.77894084	NA	0
1891	310	1	0	1	0	1	1278.407895	NA	0
68656	329	1	0	1	0	1	49.08347337	NA	0
69824	280	0	1	0	1	1	NA	9.032083666	0
94104	304	0	2	0	2	2	NA	19.82562356	1
54952	356	0	1	0	1	1	NA	46.89582633	0
46747	307	0	1	0	1	1	NA	11.17771688	0
41251	343	0	1	0	1	1	NA	2.224236465	1
1890	321	1	0	1	0	1	47.30139376	NA	0
43576	342	1	0	1	0	1	7.476317436	NA	0
97564	289	0	1	0	1	1	NA	11.42946698	0
71656	352	0	1	0	1	1	NA	6.618669352	0
3088	297	0	1	0	1	1	NA	97.21251836	0
5146	328	0	2	0	2	2	NA	10.89902499	0
70911	347	1	0	1	0	1	3.948518075	NA	0
42820	343	1	0	1	0	1	6.806256576	NA	0
37115	326	1	0	1	0	1	38.21188784	NA	0
96491	352	0	1	0	1	1	NA	92.92717852	0
10760	336	0	1	0	1	1	NA	17.65189965	0
75698	297	1	0	1	0	1	1.76415177	NA	0
89676	347	0	1	0	1	1	NA	4.16371971	0
76484	343	1	0	1	0	1	22.48654407	NA	1
106530	281	1	0	1	0	1	4.552252936	NA	0
103135	286	1	0	1	0	1	7.2126778	NA	0
63038	305	1	0	1	0	1	12.82066727	NA	0
44833	363	1	0	1	0	1	14.37000381	NA	0
69459	289	2	0	2	0	2	15.08564571	NA	0
52972	290	1	0	1	0	1	11.16510545	NA	0
85016	345	1	0	1	0	1	51.24424392	NA	0
31228	318	0	1	0	1	1	NA	39.10124586	0
17336	322	1	0	1	0	1	137.4834951	NA	1
105552	346	4	0	4	0	4	60.86017729	NA	0
70095	293	1	0	1	0	1	7.340193188	NA	1
45771	293	0	1	0	1	1	NA	51.03087141	1
66092	353	1	0	1	0	1	34.50067085	NA	0
88155	285	1	0	1	0	1	1.560578549	NA	0
66392	311	1	0	1	0	1	6.44075084	NA	0
6392	307	0	1	0	1	1	NA	11.37966412	0
2871	300	1	0	1	0	1	53.91862949	NA	1
78339	281	0	1	0	1	1	NA	6.60294206	1
52438	322	1	0	1	0	1	121.486513	NA	1
107838	352	1	0	1	0	1	16.16211839	NA	1
69607	305	1	0	1	0	1	7.517067166	NA	1
41717	311	0	1	0	1	1	NA	9.72692381	0
98313	361	0	1	0	1	1	NA	8.287305344	0
73027	349	1	0	1	0	1	7.213196308	NA	1
27812	297	1	0	1	0	1	53.6012916	NA	0
68402	297	1	0	1	0	1	7.060972476	NA	0
68162	284	1	0	1	0	1	16.9247598	NA	0
61762	320	0	1	0	1	1	NA	17.587136310000002	0
17483	295	1	0	1	0	1	49.18712511	NA	0
107860	296	1	0	1	0	1	10.74489039	NA	0
85203	299	1	0	1	0	1	21.86877362	NA	1
85852	280	1	0	1	0	1	3.669705477	NA	0
33135	295	1	0	1	0	1	21.88419003	NA	0
96211	293	1	0	1	0	1	22.08176821	NA	0
97188	362	0	1	0	1	1	NA	21.98893812	1
70402	316	1	0	1	0	1	6.056826819	NA	0
107457	349	2	0	2	0	2	110.228223	NA	0
1953	360	1	1	1	1	2	15.54793238	16.75946443	0
61395	301	0	1	0	1	1	NA	12.72298446	0
106513	347	1	0	1	0	1	19.03555667	NA	0
86987	348	4	0	4	0	4	11.08046924	NA	0
45332	349	0	1	0	1	1	NA	7.546653303	0
88474	282	1	0	1	0	1	12.81969319	NA	1
70773	360	3	0	3	0	3	20.14843124	NA	0
21359	317	1	0	1	0	1	22.33677783	NA	0
1280	321	1	0	1	0	1	22.00634763	NA	0
42616	346	1	0	1	0	1	7.654005546	NA	0
3320	340	1	0	1	0	1	119.9029609	NA	0
93520	354	0	1	0	1	1	NA	99.93190183	0
106049	307	1	0	1	0	1	35.29614558	NA	0
83505	333	0	1	0	1	1	NA	11.58224664	0
62922	290	0	1	0	1	1	NA	9.600632381	0
33620	310	1	0	1	0	1	57.04429302	NA	0
92714	310	1	0	1	0	1	21.03776466	NA	0
77889	320	1	0	1	0	1	1.527032392	NA	0
69664	289	0	1	0	1	1	NA	15.31536663	0
87038	352	1	0	1	0	1	49.75939912	NA	0
63295	355	1	0	1	0	1	28.11378056	NA	0
83062	317	1	0	1	0	1	12.4068414	NA	0
107317	307	2	0	2	0	2	29.97960627	NA	1
88258	320	0	1	0	1	1	NA	13.98243861	0
71106	305	0	1	0	1	1	NA	14.36309729	0
1524	291	1	2	1	2	3	83.02992152	78.87100662	0
48766	349	1	0	1	0	1	11.1440838	NA	1
106390	351	1	0	1	0	1	15.24291081	NA	0
71217	296	0	1	0	1	1	NA	47.69450037	0
80310	303	1	0	1	0	1	36.47702876	NA	0
95897	322	0	1	0	1	1	NA	27.67615268	0
97070	305	1	0	1	0	1	6.215064219	NA	0
7405	360	0	1	0	1	1	NA	17.19911348	0
88801	282	0	1	0	1	1	NA	58.83477235	0
33923	304	1	0	1	0	1	16.22873688	NA	0
39661	340	0	1	0	1	1	NA	10.79988706	0
4589	293	1	0	1	0	1	335.5664832	NA	0
74864	302	0	1	0	1	1	NA	35.25815748	0
97126	294	0	1	0	1	1	NA	26.87190221	1
2366	346	0	1	0	1	1	NA	77.81381678	1
46155	363	1	0	1	0	1	9.103588975	NA	0
68632	359	0	1	0	1	1	NA	22.64292238	0
48379	321	0	1	0	1	1	NA	1.9738214	0
16820	283	0	1	0	1	1	NA	19.63409442	0
69458	344	1	0	1	0	1	12.66094008	NA	1
52927	279	1	0	1	0	1	7.768620688	NA	0
105740	305	1	0	1	0	1	3.405345997	NA	0
69088	297	1	3	1	3	4	6.593458231	6.783786146	0
89952	322	0	1	0	1	1	NA	22.61863575	0
40410	338	1	0	1	0	1	8.474734288	NA	0
938	344	0	1	0	1	1	NA	43.08792943	0
945	331	0	1	0	1	1	NA	276.3648085	0
45466	303	1	0	1	0	1	20.78264629	NA	0
31038	281	1	0	1	0	1	2.41810654	NA	0
41695	299	0	1	0	1	1	NA	10.28149514	0
98319	302	1	0	1	0	1	7.607037632	NA	0
107746	340	1	0	1	0	1	2568.925701	NA	1
59026	363	1	0	1	0	1	64.5123678	NA	1
5187	284	1	0	1	0	1	18.03150533	NA	0
10294	341	1	0	1	0	1	10.78325304	NA	0
86319	340	1	0	1	0	1	33.65960284	NA	0
10822	277	1	0	1	0	1	79.01388154	NA	0
41784	295	0	1	0	1	1	NA	14.12333007	1
31524	292	1	0	1	0	1	41.73508449	NA	0
75771	343	1	0	1	0	1	7.77697764	NA	0
59821	302	1	0	1	0	1	13.92228446	NA	0
33925	346	0	1	0	1	1	NA	28.44368135	0
67138	315	0	1	0	1	1	NA	17.14292211	0
46516	304	1	0	1	0	1	43.75755808	NA	0
71179	316	0	1	0	1	1	NA	8.908509226	0
44083	347	1	0	1	0	1	0.622969483	NA	0
87882	346	1	0	1	0	1	3.986813567	NA	0
53386	331	1	0	1	0	1	20.22800447	NA	0
44266	354	0	1	0	1	1	NA	3.326878212	0
1109	287	0	1	0	1	1	NA	203.6539099	1
43518	347	1	0	1	0	1	6.000962062	NA	0
91919	348	1	0	1	0	1	9.65723764	NA	0
95719	288	1	0	1	0	1	5.153675367	NA	1
97075	320	0	1	0	1	1	NA	27.29024494	0
45944	321	1	0	1	0	1	10.18740891	NA	0
67847	297	0	1	0	1	1	NA	24.82605013	0
93705	304	0	1	0	1	1	NA	8.363590486	0
65271	289	0	1	0	1	1	NA	52.35958563	0
67486	283	2	0	2	0	2	248.5570135	NA	0
94106	321	0	1	0	1	1	NA	217.6826217	0
28476	281	1	0	1	0	1	29.38907391	NA	0
74038	340	1	0	1	0	1	1.503980594	NA	0
96591	350	0	1	0	1	1	NA	37.52417925	0
3525	309	1	0	1	0	1	163.6478935	NA	1
66806	279	1	0	1	0	1	12.98351349	NA	1
67905	321	1	0	1	0	1	27.14536057	NA	0
42277	358	1	0	1	0	1	0.885213207	NA	0
9388	318	1	0	1	0	1	55.71882813	NA	0
68122	332	1	0	1	0	1	21.19681261	NA	0
41711	335	0	1	0	1	1	NA	7.024818862	0
82652	309	1	0	1	0	1	11.89880347	NA	0
70146	288	0	1	0	1	1	NA	6.02890649	0
30919	297	0	1	0	1	1	NA	40.28225455	0
67188	302	0	1	0	1	1	NA	1.641731143	0
86543	349	0	1	0	1	1	NA	15.07474795	0
39253	342	1	0	1	0	1	29.54540211	NA	0
47557	302	1	0	1	0	1	9.060060414	NA	0
28409	297	1	0	1	0	1	82.66447154	NA	0
85943	319	0	1	0	1	1	NA	8.15722888	0
13155	283	0	4	0	4	4	NA	7.700507306	1
46194	282	1	0	1	0	1	25.8201594	NA	1
10475	359	0	1	0	1	1	NA	14.52604945	0
48180	295	0	1	0	1	1	NA	5.303031776	0
96867	322	0	1	0	1	1	NA	11.52508858	1
31648	353	0	1	0	1	1	NA	13.53752196	0
107249	331	1	0	1	0	1	75.16511381	NA	0
6150	305	0	1	0	1	1	NA	13.93193277	0
65814	322	1	0	1	0	1	1.844469112	NA	1
69423	318	1	0	1	0	1	35.95316305	NA	0
88614	295	0	1	0	1	1	NA	2.610500903	1
70409	322	1	0	1	0	1	52.27089636	NA	0
87153	353	1	0	1	0	1	1.492377178	NA	0
86046	279	1	0	1	0	1	14.84605505	NA	0
89371	304	1	0	1	0	1	3.327247039	NA	0
85144	315	0	1	0	1	1	NA	10.76525817	0
93870	301	1	0	1	0	1	14.35097095	NA	0
25925	358	0	1	0	1	1	NA	103.6643262	0
39617	360	1	0	1	0	1	29.142912720000002	NA	0
98469	280	0	1	0	1	1	NA	6.114504604	1
62093	299	1	0	1	0	1	13.86485102	NA	0
107591	319	0	1	0	1	1	NA	35.68228482	0
14224	283	1	0	1	0	1	31.38504414	NA	0
67459	362	0	1	0	1	1	NA	30.54391921	0
10466	337	1	0	1	0	1	13.25023227	NA	0
55974	295	1	0	1	0	1	8.606695451	NA	0
49691	317	0	1	0	1	1	NA	21.79186436	0
67232	354	0	1	0	1	1	NA	30.19846171	0
45325	347	1	0	1	0	1	8.785456823	NA	0
106923	304	5	0	5	0	5	770.2624344	NA	2
10827	288	0	1	0	1	1	NA	17.41663602	0
6760	324	0	1	0	1	1	NA	158.032737	0
2816	304	1	0	1	0	1	36.66467049	NA	0
98153	304	3	0	3	0	3	3.181816745	NA	2
86632	279	1	0	1	0	1	26.84603836	NA	0
43144	346	1	0	1	0	1	43.55995604	NA	0
25941	363	1	0	1	0	1	0.093992112	NA	0
9075	319	0	1	0	1	1	NA	5.251653671	0
60902	324	1	0	1	0	1	48.55207574	NA	0
107442	285	1	0	1	0	1	44.39961065	NA	0
65814	364	0	1	0	1	1	NA	2.207402399	1
87823	278	1	0	1	0	1	10.0443134	NA	1
12245	361	1	0	1	0	1	9.838928909	NA	0
65934	360	3	0	3	0	3	1.844985549	NA	0
71681	361	1	0	1	0	1	14.07677487	NA	0
45692	361	1	0	1	0	1	8.656007783	NA	0
41132	314	1	0	1	0	1	25.84701235	NA	1
41244	283	1	1	1	1	2	10.43941264	10.43941264	0
31478	309	0	1	0	1	1	NA	46.43146833	0
69685	314	0	1	0	1	1	NA	12.72912964	0
86432	343	1	0	1	0	1	9.316909028	NA	1
23174	337	0	1	0	1	1	NA	21.86770776	0
42837	346	1	1	1	1	2	53.89635121	53.89635121	0
57675	356	0	1	0	1	1	NA	26.45986206	0
31185	325	0	1	0	1	1	NA	26.24004509	0
64196	361	1	0	1	0	1	17.878538	NA	0
5447	327	1	0	1	0	1	72.80654165	NA	0
2455	283	0	1	0	1	1	NA	58.94049058	0
45244	295	1	0	1	0	1	43.68759033	NA	0
105188	298	0	1	0	1	1	NA	169.7768555	0
10053	303	0	2	0	2	2	NA	34.59518667	0
96846	363	2	0	2	0	2	19.05514262	NA	0
45127	281	1	0	1	0	1	8.339841926	NA	0
66842	349	1	0	1	0	1	10.76400913	NA	0
46963	344	1	0	1	0	1	32.20287853	NA	1
3233	364	0	1	0	1	1	NA	287.5278466	0
68967	360	0	1	0	1	1	NA	23.00569536	0
54956	363	1	0	1	0	1	16.62815011	NA	0
96751	356	1	0	1	0	1	16.934415950000002	NA	0
106	315	0	1	0	1	1	NA	82.35792819	1
46901	289	1	0	1	0	1	14.7080136	NA	1
104045	361	1	0	1	0	1	41.96275787	NA	0
75194	321	1	0	1	0	1	1.498980494	NA	0
87397	323	1	0	1	0	1	76.74751698	NA	1
69633	297	1	0	1	0	1	45.37749948	NA	0
7561	325	0	1	0	1	1	NA	33.70455704	0
55427	320	0	1	0	1	1	NA	7.256635544	1
92611	300	0	1	0	1	1	NA	12.31583439	0
2379	304	0	3	0	3	3	NA	101.6259772	0
107460	324	1	0	1	0	1	126.0593873	NA	0
56823	355	0	1	0	1	1	NA	86.16562299	0
7080	329	1	0	1	0	1	50.18248848	NA	0
103467	302	0	1	0	1	1	NA	39.64654955	0
98207	353	0	2	0	2	2	NA	8.331632248	0
1513	336	0	1	0	1	1	NA	135.9664172	0
70509	356	1	0	1	0	1	16.84126869	NA	0
107390	311	1	0	1	0	1	87.31632886	NA	0
75387	344	1	0	1	0	1	0.542753616	NA	0
105115	309	1	0	1	0	1	5.904174084	NA	0
106642	321	0	1	0	1	1	NA	64.7609761	0
41575	296	0	1	0	1	1	NA	138.9510193	0
5200	299	1	0	1	0	1	61.74803914	NA	0
68501	339	1	0	1	0	1	321.1909923	NA	0
106178	361	0	1	0	1	1	NA	12.4057683	0
68219	322	1	0	1	0	1	39.98897404	NA	1
78400	278	0	1	0	1	1	NA	78.23738938	0
97681	299	0	1	0	1	1	NA	6.272828507	0
69192	296	1	0	1	0	1	15.3046971	NA	0
12160	340	0	2	0	2	2	NA	12.0452711	0
88689	360	0	2	0	2	2	NA	46.30076806	0
70299	295	0	1	0	1	1	NA	19.07271811	0
43138	356	1	0	1	0	1	7.152885215	NA	1
87157	293	1	0	1	0	1	15.80400208	NA	0
71211	293	0	1	0	1	1	NA	48.58809072	0
31640	355	1	1	1	1	2	9.190604224	9.190604224	1
103976	342	0	1	0	1	1	NA	45.16156135	0
86731	310	0	1	0	1	1	NA	0.961129393	1
105283	348	0	1	0	1	1	NA	0.530435908	0
83151	288	0	1	0	1	1	NA	7.253044422	0
24268	297	0	1	0	1	1	NA	501.5838174	0
85173	282	1	0	1	0	1	18.344452	NA	1
68501	311	1	0	1	0	1	494.3077215	NA	1
41810	336	1	0	1	0	1	8.996386944	NA	0
57494	282	1	0	1	0	1	51.35342371	NA	0
5759	300	1	0	1	0	1	13.139463	NA	0
67199	316	1	0	1	0	1	72.7883597	NA	1
65247	324	1	2	1	2	3	20.22562299	18.94317627	0
11378	310	0	1	0	1	1	NA	16.66589875	0
72497	349	1	0	1	0	1	16.97706477	NA	1
88917	295	1	0	1	0	1	21.80787808	NA	1
87239	317	0	1	0	1	1	NA	7.910324829	0
47933	331	1	0	1	0	1	7.87895656	NA	0
66192	347	1	0	1	0	1	11.2505993	NA	0
31007	333	0	1	0	1	1	NA	22.19225583	0
56057	290	1	0	1	0	1	2.37129031	NA	1
63294	316	0	1	0	1	1	NA	14.15115163	0
3422	364	1	0	1	0	1	149.1952403	NA	1
53883	315	0	1	0	1	1	NA	30.27558283	0
1782	318	1	0	1	0	1	12.58665711	NA	0
103976	310	1	0	1	0	1	63.70965126	NA	0
106690	298	1	0	1	0	1	12.30327646	NA	0
41729	329	1	0	1	0	1	25.47379155	NA	0
1891	285	4	0	4	0	4	14.08004431	NA	0
5677	335	0	1	0	1	1	NA	35.14322451	0
98318	349	0	1	0	1	1	NA	16.87872268	1
39418	309	1	0	1	0	1	4.223738902	NA	0
71295	297	0	1	0	1	1	NA	8.626148583	0
88777	344	1	0	1	0	1	41.72265934	NA	0
66092	353	1	0	1	0	1	74.60446297	NA	0
41417	310	1	0	1	0	1	10.71459924	NA	0
55433	346	1	0	1	0	1	34.53387775	NA	0
4511	354	0	1	0	1	1	NA	25.5612984	0
78501	355	0	1	0	1	1	NA	17.51592273	0
107337	318	1	0	1	0	1	18.28214716	NA	0
1971	341	0	5	0	5	5	NA	18.21145838	0
99952	328	1	0	1	0	1	35.20036678	NA	0
107249	295	2	0	2	0	2	70.463861	NA	0
71656	316	1	0	1	0	1	6.040649997	NA	0
40223	302	1	0	1	0	1	11.11533724	NA	0
98700	318	1	0	1	0	1	49.85694073	NA	0
96451	291	1	0	1	0	1	8.131911684	NA	0
38834	358	0	2	0	2	2	NA	14.99558824	0
[truncated: 424,960 more rows]
