# Supplementary material for: Estimating the Health Effects of Adding Bicycle and Pedestrian Paths at the Census Tract Level: Multiple Model Comparison
Source: JMIR Public Health Surveill. 2022 Aug 24;8(8):e37379. doi: 10.2196/37379 (PMC9453587; doi:10.2196/37379)
Supplement: Multimedia Appendix 4 [file publichealth_v8i8e37379_app4.zip › appendix_4/san-francisco/2015/2015_strava_trips.csv]

edge	day	athlete_count	rev_athlete_count	activity_count	rev_activity_count	total_activity_count	activity_time	rev_activity_time	commute_count
1757	297	1	0	1	0	1	12.82578285	NA	0
6250	360	0	1	0	1	1	NA	42.76677946	0
377	318	0	1	0	1	1	NA	337.7075311	0
91063	279	1	0	1	0	1	49.55189076	NA	0
69073	303	2	0	2	0	2	2.134276796	NA	1
7267	318	1	0	1	0	1	37.94013467	NA	1
65433	305	0	1	0	1	1	NA	2.472839904	0
70507	293	0	1	0	1	1	NA	9.220130584	0
94350	309	1	0	1	0	1	7.925155668	NA	1
38272	320	1	0	1	0	1	28.77737922	NA	1
71681	340	0	1	0	1	1	NA	27.14018571	1
21067	290	0	1	0	1	1	NA	35.63349865	0
65904	295	1	0	1	0	1	10.42698545	NA	0
41066	291	0	1	0	1	1	NA	45.24020641	1
68515	359	0	1	0	1	1	NA	2.869170802	0
44639	335	1	0	1	0	1	3.906248254	NA	0
71639	361	1	0	1	0	1	24.12335365	NA	0
86171	285	1	0	1	0	1	13.95380146	NA	0
57675	351	0	1	0	1	1	NA	32.42761551	0
18158	328	0	1	0	1	1	NA	71.85358719	0
102586	312	1	0	1	0	1	57.70466456	NA	0
69260	353	0	1	0	1	1	NA	7.308114146	0
69455	305	1	0	1	0	1	11.47835991	NA	0
99310	315	1	0	1	0	1	6.308110727	NA	0
102151	315	0	1	0	1	1	NA	301.3478544	0
45842	328	1	0	1	0	1	16.03473288	NA	0
97967	317	0	1	0	1	1	NA	5.384878665	1
91732	315	0	1	0	1	1	NA	12.29901082	0
39368	284	1	0	1	0	1	22.4266429	NA	0
107713	347	1	0	1	0	1	982.2608383	NA	0
105768	310	0	1	0	1	1	NA	91.00758372	0
5187	305	1	0	1	0	1	26.92733446	NA	0
1971	350	0	5	0	5	5	NA	16.50238175	0
20429	350	0	1	0	1	1	NA	18.41550697	0
69827	305	1	0	1	0	1	5.981008571	NA	0
69686	347	1	0	1	0	1	17.66920982	NA	1
43335	311	0	1	0	1	1	NA	10.37311801	0
39780	322	1	0	1	0	1	11.19483255	NA	1
88106	278	0	1	0	1	1	NA	3.17889466	1
12289	307	1	0	1	0	1	4.083467673	NA	0
85404	314	1	0	1	0	1	13.07177062	NA	1
40984	285	0	1	0	1	1	NA	29.97330044	0
3665	347	1	0	1	0	1	3.221180311	NA	0
67012	330	1	0	1	0	1	58.22019324	NA	0
55927	351	1	0	1	0	1	105.1986062	NA	0
21591	355	1	0	1	0	1	84.70442006	NA	0
85999	356	0	1	0	1	1	NA	16.76651795	0
87205	279	0	1	0	1	1	NA	51.15142551	0
95785	310	0	1	0	1	1	NA	13.43911452	1
76907	343	1	0	1	0	1	8.483408976	NA	1
34466	284	1	0	1	0	1	32.80721033	NA	0
90060	303	0	2	0	2	2	NA	73.76744237	0
40799	303	1	0	1	0	1	8.779340311	NA	0
2344	363	0	1	0	1	1	NA	29.79345433	0
7290	294	1	0	1	0	1	12.27635177	NA	0
94297	354	0	2	0	2	2	NA	127.3732952	0
13486	363	1	0	1	0	1	14.10995707	NA	0
64655	282	1	0	1	0	1	11.05483674	NA	0
106083	319	1	0	1	0	1	47.46122342	NA	0
51296	294	1	0	1	0	1	3.941495086	NA	0
28565	353	0	1	0	1	1	NA	86.84052127	0
44196	284	0	1	0	1	1	NA	17.43074632	0
32509	348	1	0	1	0	1	64.48369733	NA	0
68899	282	1	0	1	0	1	13.51494117	NA	1
42302	325	0	1	0	1	1	NA	8.375286558	0
46262	295	1	0	1	0	1	9.661597781	NA	0
89631	284	1	0	1	0	1	21.25802671	NA	0
10831	302	0	1	0	1	1	NA	32.33743532	0
7766	302	1	0	1	0	1	10.69279056	NA	0
45655	350	1	0	1	0	1	7.751775595	NA	0
4323	360	1	1	1	1	2	2.582578235	2.582578235	0
2426	301	0	1	0	1	1	NA	10.43833801	1
2061	284	3	1	3	1	4	173.9913728	69.1799921	0
39768	321	1	0	1	0	1	12.666978	NA	0
90289	358	0	1	0	1	1	NA	12.04290785	0
35480	324	1	0	1	0	1	23.48656427	NA	0
315	304	1	0	1	0	1	42.77355889	NA	0
2191	297	0	1	0	1	1	NA	282.5448794	1
45535	291	1	0	1	0	1	0.692039254	NA	0
105738	326	0	1	0	1	1	NA	192.475252	1
30591	311	0	1	0	1	1	NA	2.649896223	1
42094	329	1	0	1	0	1	7.905496619	NA	1
6997	317	0	1	0	1	1	NA	30.63038766	0
71826	358	0	1	0	1	1	NA	15.40774704	0
104431	284	0	1	0	1	1	NA	72.30774875	0
42977	284	0	1	0	1	1	NA	2.109347596	0
46098	346	1	0	1	0	1	22.6758487	NA	0
78881	355	0	1	0	1	1	NA	10.51582396	0
63932	296	1	0	1	0	1	7.728906541	NA	0
87448	298	1	0	1	0	1	18.65491574	NA	0
9944	321	1	0	1	0	1	35.97086716	NA	0
46233	310	1	0	1	0	1	12.03812147	NA	0
67994	324	0	1	0	1	1	NA	21.92946742	0
37965	319	0	1	0	1	1	NA	64.23991942	0
39807	327	1	0	1	0	1	14.12839564	NA	0
94708	325	1	0	1	0	1	108.122572	NA	0
39554	354	1	0	1	0	1	19.59038887	NA	1
68691	305	1	0	1	0	1	10.57934321	NA	0
37728	299	0	1	0	1	1	NA	16.99158605	0
45148	287	1	0	1	0	1	2.10203003	NA	1
86543	347	2	0	2	0	2	19.94111377	NA	2
87297	308	2	0	2	0	2	16.74670785	NA	0
6674	325	2	0	2	0	2	155.166489	NA	1
94586	304	1	0	1	0	1	4.774973706	NA	0
3108	325	1	0	1	0	1	29.06540591	NA	0
3378	280	0	1	0	1	1	NA	20.11965489	1
80198	346	1	0	1	0	1	14.16566925	NA	0
69811	296	0	1	0	1	1	NA	11.10923824	0
99860	303	1	1	1	1	2	2.632168976	2.632168976	1
43238	291	1	0	1	0	1	11.16156104	NA	0
87410	285	0	1	0	1	1	NA	24.10797531	0
56493	351	1	0	1	0	1	17.41019973	NA	0
7246	347	0	1	0	1	1	NA	39.60050095	0
58313	323	0	1	0	1	1	NA	67.12776289	0
18168	348	0	1	0	1	1	NA	71.4162206	0
68725	360	3	0	3	0	3	27.25405478	NA	0
66110	312	1	0	1	0	1	9.852136361	NA	0
71104	284	0	1	0	1	1	NA	21.49265631	0
1953	307	0	2	0	2	2	NA	13.56045505	0
66705	359	1	0	1	0	1	111.3029351	NA	0
30577	346	0	3	0	3	3	NA	13.26051783	1
62581	302	0	1	0	1	1	NA	104.0011315	0
96928	347	0	1	0	1	1	NA	49.56802049	0
33973	321	1	0	1	0	1	42.19582331	NA	1
51285	309	1	0	1	0	1	16.46886531	NA	0
31336	307	1	0	1	0	1	9.42620621	NA	1
39746	343	1	0	1	0	1	62.17371672	NA	0
63009	284	1	0	1	0	1	11.11804085	NA	0
105275	317	1	0	1	0	1	47.2104104	NA	0
72369	360	0	1	0	1	1	NA	15.43589636	1
70510	294	1	0	1	0	1	8.418008066	NA	0
1080	318	0	1	0	1	1	NA	155.6826259	0
107431	327	0	1	0	1	1	NA	178.4064008	0
66907	332	1	0	1	0	1	18.64444411	NA	0
56902	296	1	0	1	0	1	24.26132357	NA	1
62919	331	1	0	1	0	1	14.80639911	NA	0
2046	309	0	1	0	1	1	NA	125.3242479	1
34737	359	1	0	1	0	1	49.07493661	NA	0
71659	356	1	0	1	0	1	28.67870891	NA	1
104569	339	0	1	0	1	1	NA	5.067248853	1
71209	294	1	0	1	0	1	7.233913615	NA	0
38049	301	1	0	1	0	1	41.7557183	NA	0
1678	285	2	1	2	1	3	2.748079905	2.553340379	0
65722	297	1	0	1	0	1	10.52120306	NA	0
9832	318	1	0	1	0	1	22.51591517	NA	0
90085	347	1	0	1	0	1	33.46727704	NA	0
71656	288	0	2	0	2	2	NA	9.605684042	0
95908	293	1	0	1	0	1	29.4159246	NA	1
102795	346	1	0	1	0	1	27.06296752	NA	0
60643	340	0	1	0	1	1	NA	17.86277432	1
94252	310	0	1	0	1	1	NA	17.34466428	1
94070	347	2	0	2	0	2	49.23446613	NA	0
2152	302	0	1	0	1	1	NA	32.31754283	0
107554	344	0	1	0	1	1	NA	86.27608666	0
19242	303	0	1	0	1	1	NA	17.87007843	0
92611	324	1	0	1	0	1	9.620411793	NA	0
66770	294	1	0	1	0	1	8.145312034	NA	0
69238	318	0	1	0	1	1	NA	57.05092099	0
47981	344	1	0	1	0	1	20.30417744	NA	0
65904	280	5	0	5	0	5	8.40127952	NA	1
75570	361	0	1	0	1	1	NA	12.3552478	0
96209	306	0	1	0	1	1	NA	1.484828613	1
94776	361	2	0	2	0	2	16.90400471	NA	0
53141	342	1	0	1	0	1	33.35770341	NA	1
69535	347	1	0	1	0	1	11.52630751	NA	0
87882	286	1	0	1	0	1	6.480756153	NA	0
10817	331	1	0	1	0	1	15.35296661	NA	0
67508	281	1	0	1	0	1	18.98162004	NA	0
107563	328	2	0	2	0	2	5.599930803	NA	0
69457	344	2	0	2	0	2	15.20699344	NA	1
69643	304	1	0	1	0	1	15.74385346	NA	0
106806	298	0	1	0	1	1	NA	21.12199257	0
95423	304	0	1	0	1	1	NA	4.028112388	0
68764	309	0	1	0	1	1	NA	2.076653923	0
57325	347	1	0	1	0	1	52.94006592	NA	1
10471	356	0	1	0	1	1	NA	6.055249308	0
93676	283	0	1	0	1	1	NA	31.63672717	0
60877	320	1	0	1	0	1	15.4444872	NA	1
18417	357	1	0	1	0	1	1.656654531	NA	0
105191	293	1	0	1	0	1	12.80662552	NA	0
31389	288	1	0	1	0	1	56.73824947	NA	1
66392	283	0	2	0	2	2	NA	11.47461777	0
40736	321	0	1	0	1	1	NA	1.682036936	1
40450	295	1	0	1	0	1	19.53594655	NA	0
44575	344	0	1	0	1	1	NA	4.996660233	0
65226	284	0	1	0	1	1	NA	53.20170949	0
98717	340	1	0	1	0	1	9.23993697	NA	0
69091	298	3	0	3	0	3	32.80510035	NA	1
21216	325	0	1	0	1	1	NA	19.92003855	0
60116	329	1	0	1	0	1	23.29875998	NA	1
107741	319	1	0	1	0	1	382.6514117	NA	0
31669	344	0	1	0	1	1	NA	32.49968595	0
95634	320	0	1	0	1	1	NA	25.3885996	0
64548	315	0	1	0	1	1	NA	39.84078219	0
68994	286	1	0	1	0	1	7.599187924	NA	0
34940	363	1	0	1	0	1	32.94657079	NA	0
71734	315	0	2	0	2	2	NA	17.10065036	1
40474	294	0	1	0	1	1	NA	11.57148684	0
28473	297	0	1	0	1	1	NA	64.61114905	0
97326	350	0	1	0	1	1	NA	17.09189048	0
83694	303	0	1	0	1	1	NA	8.018293159	1
20106	278	1	0	1	0	1	40.74315432	NA	0
7547	309	1	0	1	0	1	8.163416146	NA	0
63251	339	1	0	1	0	1	22.79563318	NA	0
79182	317	0	1	0	1	1	NA	28.00785024	1
38175	317	0	1	0	1	1	NA	1.468014462	0
41355	297	1	0	1	0	1	13.67028094	NA	0
68363	353	0	1	0	1	1	NA	91.5699364	0
40298	319	0	1	0	1	1	NA	38.25675038	0
85651	305	1	0	1	0	1	27.12170034	NA	0
71483	345	1	0	1	0	1	12.32219494	NA	0
9522	307	0	1	0	1	1	NA	12.8946662	1
60766	309	1	0	1	0	1	8.713984087	NA	1
84032	295	0	1	0	1	1	NA	5.103469763	1
14840	297	0	1	0	1	1	NA	72.06888232	0
68348	318	0	2	0	2	2	NA	20.42170712	0
102349	321	1	0	1	0	1	23.3379217	NA	0
82558	347	1	0	1	0	1	64.85282799	NA	1
41596	345	1	0	1	0	1	13.87346862	NA	0
98413	284	0	1	0	1	1	NA	3.657934137	1
28350	297	0	2	0	2	2	NA	50.08384048	0
1654	353	0	1	0	1	1	NA	36.32163353	1
67703	328	0	1	0	1	1	NA	17.74351805	0
76266	348	0	1	0	1	1	NA	23.58758783	1
46538	347	1	0	1	0	1	7.893854533	NA	0
66813	345	1	0	1	0	1	2.72270561	NA	0
82450	361	1	0	1	0	1	35.06411793	NA	0
31844	295	0	1	0	1	1	NA	7.412900493	1
94377	310	1	0	1	0	1	3.102527768	NA	1
65818	283	2	0	2	0	2	11.08012183	NA	1
79413	359	1	0	1	0	1	17.59977854	NA	1
90627	298	0	1	0	1	1	NA	11.36319417	0
72742	354	1	0	1	0	1	35.62784427	NA	0
2482	315	1	0	1	0	1	38.50423042	NA	0
103288	318	0	1	0	1	1	NA	35.88122906	0
1179	311	0	2	0	2	2	NA	160.2345271	0
65592	298	1	0	1	0	1	48.91798413	NA	0
44788	360	1	0	1	0	1	31.41003233	NA	0
37276	314	0	1	0	1	1	NA	31.49686384	0
2317	353	1	0	1	0	1	546.1900654	NA	0
4270	299	0	1	0	1	1	NA	23.59329091	0
4530	346	1	0	1	0	1	34.34758244	NA	0
71554	349	1	0	1	0	1	15.94842425	NA	0
2106	353	0	1	0	1	1	NA	3.311419579	0
103650	354	1	0	1	0	1	60.65081139	NA	0
4606	299	1	0	1	0	1	9.553839464	NA	0
36903	311	1	0	1	0	1	29.28741427	NA	0
69458	315	0	1	0	1	1	NA	11.86080248	0
48932	284	1	0	1	0	1	19.06662524	NA	0
98290	325	1	0	1	0	1	123.6024367	NA	0
101725	360	1	0	1	0	1	40.3884897	NA	0
85919	322	0	1	0	1	1	NA	31.99598786	1
70798	291	1	0	1	0	1	16.67288007	NA	0
17425	346	0	1	0	1	1	NA	26.81266255	0
64636	346	0	1	0	1	1	NA	28.64297319	0
92319	310	0	1	0	1	1	NA	32.28192227	0
107563	321	1	0	1	0	1	3.061373442	NA	0
19672	350	1	0	1	0	1	18.01735549	NA	0
68728	363	0	1	0	1	1	NA	25.01678833	0
101725	347	1	0	1	0	1	61.06087268	NA	1
65181	345	0	1	0	1	1	NA	1.407567454	0
8671	348	1	0	1	0	1	45.52697975	NA	0
105126	307	0	1	0	1	1	NA	155.7415512	0
43010	347	0	1	0	1	1	NA	12.63498586	0
41372	310	1	0	1	0	1	28.74653943	NA	0
41062	285	1	0	1	0	1	42.50208544	NA	0
87619	298	1	0	1	0	1	38.67417513	NA	0
53968	346	1	0	1	0	1	3.715601496	NA	0
105932	319	1	0	1	0	1	103.7459732	NA	0
37320	303	1	0	1	0	1	19.81748601	NA	0
70504	360	0	1	0	1	1	NA	6.735180026	1
69454	284	1	0	1	0	1	11.4408979	NA	0
34895	311	1	0	1	0	1	16.96249884	NA	1
4434	297	0	1	0	1	1	NA	10.44389477	1
11529	319	0	1	0	1	1	NA	24.40581705	0
68899	351	0	1	0	1	1	NA	17.73624538	0
11176	317	1	0	1	0	1	176.4713531	NA	0
11504	322	1	0	1	0	1	17.65505963	NA	0
85529	287	0	1	0	1	1	NA	14.66085851	0
40602	317	1	0	1	0	1	21.82461874	NA	1
87365	336	1	0	1	0	1	70.92750534	NA	1
1387	346	0	1	0	1	1	NA	21.5708022	0
11244	361	0	1	0	1	1	NA	31.75458854	0
103512	347	1	0	1	0	1	6.129062324	NA	1
103112	284	0	1	0	1	1	NA	43.80477748	0
71711	310	1	0	1	0	1	13.28137246	NA	1
58221	340	1	0	1	0	1	48.59600635	NA	0
11380	348	0	1	0	1	1	NA	20.30963694	0
46260	320	1	0	1	0	1	11.51685963	NA	0
41077	329	1	0	1	0	1	5.955436706	NA	1
94459	281	0	1	0	1	1	NA	9.131697497	1
5944	354	1	0	1	0	1	13.59362804	NA	0
40702	326	1	0	1	0	1	34.80623243	NA	0
70065	336	1	0	1	0	1	14.84084493	NA	0
58504	288	1	0	1	0	1	50.37004236	NA	0
1154	353	0	1	0	1	1	NA	70.53759516	0
60510	335	1	0	1	0	1	27.59470086	NA	1
58577	345	0	1	0	1	1	NA	10.92649365	0
94476	291	2	0	2	0	2	16.72656883	NA	1
55414	363	1	0	1	0	1	8.914167519	NA	0
6566	284	1	0	1	0	1	6.832056639	NA	0
57122	321	1	0	1	0	1	0.982131049	NA	1
106530	365	0	1	0	1	1	NA	4.970961053	0
42246	308	1	0	1	0	1	11.69480294	NA	0
66389	340	1	0	1	0	1	11.51818497	NA	0
85790	333	0	1	0	1	1	NA	40.94882443	0
60145	349	0	1	0	1	1	NA	14.11075082	0
7375	289	1	0	1	0	1	8.68746169	NA	0
69261	305	0	1	0	1	1	NA	21.00446251	0
1914	343	1	0	1	0	1	29.47240967	NA	0
10471	318	1	0	1	0	1	7.338048035	NA	1
91919	303	1	0	1	0	1	10.732467	NA	0
97167	365	0	1	0	1	1	NA	11.93518465	0
69706	333	0	1	0	1	1	NA	28.56157234	0
46262	283	0	1	0	1	1	NA	76.15165561	0
63699	364	0	1	0	1	1	NA	25.55492401	0
60459	363	0	1	0	1	1	NA	20.43214198	0
67194	304	1	0	1	0	1	242.7384302	NA	0
50212	312	1	0	1	0	1	9.544803471	NA	0
2491	330	2	0	2	0	2	26.03072459	NA	0
4344	293	0	1	0	1	1	NA	7.869365474	1
69020	298	4	0	4	0	4	26.9162125	NA	0
17403	349	0	1	0	1	1	NA	8.821463373	0
85714	293	1	0	1	0	1	39.34121034	NA	1
2366	341	6	1	6	1	7	23.4915485	29.46941964	0
89387	319	1	0	1	0	1	15.8800894	NA	0
68874	317	0	1	0	1	1	NA	10.50868134	0
97339	294	0	1	0	1	1	NA	14.33604732	1
93870	326	0	1	0	1	1	NA	52.97416324	1
70341	305	0	1	0	1	1	NA	6.605833483	0
11478	363	1	0	1	0	1	21.66797016	NA	0
14007	279	1	0	1	0	1	16.69168484	NA	0
18752	358	1	0	1	0	1	84.7354893	NA	0
46440	318	1	0	1	0	1	22.36829483	NA	0
19973	325	1	0	1	0	1	630.368572	NA	0
32114	312	1	0	1	0	1	29.06636923	NA	0
60109	349	0	1	0	1	1	NA	13.59329436	0
67488	337	1	0	1	0	1	166.3408593	NA	0
2677	344	0	1	0	1	1	NA	63.79179611	1
71845	284	1	0	1	0	1	8.668894753	NA	0
69560	293	0	1	0	1	1	NA	28.77711353	1
69090	281	1	0	1	0	1	17.41823814	NA	0
38047	318	1	0	1	0	1	14.62629572	NA	0
71656	307	0	1	0	1	1	NA	7.663446422	0
48263	295	1	0	1	0	1	8.308178082	NA	0
3291	289	0	1	0	1	1	NA	16.06611733	0
73559	316	1	0	1	0	1	30.46582588	NA	0
99018	302	0	1	0	1	1	NA	20.36780923	0
97740	281	0	1	0	1	1	NA	9.771309567	0
69719	293	0	1	0	1	1	NA	14.44689715	0
11937	329	1	0	1	0	1	29.22210456	NA	0
106564	340	0	1	0	1	1	NA	58.44762793	0
101683	339	1	0	1	0	1	7.103937129	NA	1
21479	289	1	0	1	0	1	30.84892198	NA	0
53943	353	1	0	1	0	1	27.12732793	NA	1
89451	318	1	0	1	0	1	29.85587551	NA	0
71711	361	6	0	6	0	6	14.90600435	NA	1
107683	347	1	0	1	0	1	151.8247881	NA	0
23085	318	0	1	0	1	1	NA	2.535504299	0
103133	302	2	0	2	0	2	14.38262323	NA	0
33119	304	1	0	1	0	1	10.23827665	NA	0
46909	335	1	0	1	0	1	30.14730811	NA	0
67194	329	1	0	1	0	1	197.5800402	NA	0
23665	315	1	0	1	0	1	21.45609079	NA	0
45297	312	0	1	0	1	1	NA	22.26366574	0
95732	309	1	0	1	0	1	30.85260742	NA	0
97293	296	1	0	1	0	1	25.86127229	NA	0
6428	363	0	1	0	1	1	NA	12.44311878	0
107741	304	0	1	0	1	1	NA	1230.242943	0
107744	312	0	1	0	1	1	NA	12.63308436	0
100413	347	1	0	1	0	1	361.1043426	NA	0
76656	328	1	0	1	0	1	1.041073907	NA	1
82087	317	1	0	1	0	1	42.04462811	NA	1
69874	288	1	0	1	0	1	21.43318478	NA	0
88484	279	0	1	0	1	1	NA	45.4173668	0
63446	279	0	1	0	1	1	NA	38.05861523	0
46129	316	1	0	1	0	1	16.93067972	NA	0
8322	307	1	0	1	0	1	28.61768276	NA	0
64213	281	1	0	1	0	1	15.52171188	NA	0
96376	275	0	1	0	1	1	NA	44.27866543	1
87783	350	1	0	1	0	1	19.15375399	NA	0
69026	293	1	0	1	0	1	7.761038404	NA	0
65189	311	1	0	1	0	1	14.11193049	NA	0
107295	279	1	0	1	0	1	81.76854457	NA	0
15619	304	1	0	1	0	1	20.34044341	NA	0
100516	302	0	1	0	1	1	NA	506.456218	0
89330	325	0	1	0	1	1	NA	16.07532258	0
43555	309	0	1	0	1	1	NA	14.19503807	1
71429	283	1	0	1	0	1	21.92731471	NA	0
77744	297	1	0	1	0	1	24.96884901	NA	0
48188	318	1	0	1	0	1	14.11453929	NA	1
7174	345	1	0	1	0	1	13.04676189	NA	0
40544	317	1	0	1	0	1	44.46691522	NA	1
106612	360	4	0	4	0	4	33.63349777	NA	0
79502	354	1	0	1	0	1	7.776921861	NA	0
7787	349	0	1	0	1	1	NA	101.3662323	0
89531	340	0	1	0	1	1	NA	19.31033718	0
2687	321	1	0	1	0	1	14.88931731	NA	0
75021	288	1	0	1	0	1	4.403477884	NA	0
97987	316	5	0	5	0	5	8.181943879	NA	1
96148	346	1	0	1	0	1	2.757259655	NA	0
68403	280	0	1	0	1	1	NA	29.35906445	0
91913	350	1	0	1	0	1	23.62599088	NA	0
56328	343	0	1	0	1	1	NA	25.88406613	0
28589	353	0	1	0	1	1	NA	43.03227762	0
65064	276	1	0	1	0	1	2.872870706	NA	0
4613	340	1	0	1	0	1	1.534558	NA	0
7000	337	0	1	0	1	1	NA	5.455648933	0
45275	319	0	1	0	1	1	NA	26.58859447	0
43920	308	1	0	1	0	1	9.390360457	NA	0
69787	283	1	0	1	0	1	1.079791387	NA	0
64418	347	1	0	1	0	1	12.97921228	NA	0
70101	295	1	0	1	0	1	22.72178539	NA	0
1419	338	1	0	1	0	1	48.62863494	NA	0
69090	336	0	1	0	1	1	NA	21.3619733	0
97788	348	0	1	0	1	1	NA	7.675875032	0
85919	299	0	4	0	4	4	NA	26.38596955	1
5578	299	1	0	1	0	1	18.94096383	NA	0
64352	349	0	1	0	1	1	NA	39.69734736	0
57833	285	0	1	0	1	1	NA	57.71498816	0
96935	313	0	1	0	1	1	NA	21.37319332	1
88471	305	0	1	0	1	1	NA	12.57039978	0
75193	304	1	0	1	0	1	5.617758985	NA	0
9329	324	0	1	0	1	1	NA	42.62066111	0
71173	360	1	0	1	0	1	27.33747132	NA	1
89309	347	0	1	0	1	1	NA	19.49720617	0
15411	312	1	0	1	0	1	34.55447072	NA	0
44563	307	1	0	1	0	1	14.61163466	NA	0
43798	315	3	0	3	0	3	8.373936827	NA	1
49482	347	1	0	1	0	1	2.779996152	NA	0
3046	291	1	0	1	0	1	3.382356384	NA	0
8696	298	0	1	0	1	1	NA	292.5032601	1
104239	302	0	1	0	1	1	NA	13.58433559	0
92334	324	1	0	1	0	1	60.35876154	NA	0
67680	363	1	0	1	0	1	19.68308759	NA	0
71640	285	0	1	0	1	1	NA	14.62297235	0
52828	361	1	0	1	0	1	13.81447949	NA	0
100411	347	1	0	1	0	1	6.940384371	NA	0
88157	356	1	0	1	0	1	34.80731581	NA	0
96988	325	1	0	1	0	1	20.13467803	NA	1
40872	289	0	1	0	1	1	NA	11.09517316	1
38980	322	1	0	1	0	1	12.37652414	NA	0
70052	309	1	0	1	0	1	6.178076296	NA	1
52077	287	1	0	1	0	1	19.00382824	NA	1
64213	324	0	1	0	1	1	NA	17.84076323	0
41756	281	0	1	0	1	1	NA	6.619856935	0
54158	280	1	0	1	0	1	10.25359641	NA	0
106180	298	2	0	2	0	2	25.63258622	NA	1
55985	322	1	0	1	0	1	19.758362	NA	1
43263	294	1	0	1	0	1	10.07553684	NA	0
41050	283	1	0	1	0	1	7.09699565	NA	1
87509	345	0	1	0	1	1	NA	28.96779095	0
8594	299	1	0	1	0	1	8.082736246	NA	0
107590	344	0	1	0	1	1	NA	17.76088287	0
45379	281	0	1	0	1	1	NA	24.80151296	1
92241	295	0	1	0	1	1	NA	47.17105367	0
33227	308	0	1	0	1	1	NA	18.72768333	1
52978	323	1	0	1	0	1	6.384585675	NA	1
87740	281	1	0	1	0	1	5.924376286	NA	0
85293	296	0	1	0	1	1	NA	8.138670564	0
92614	361	1	0	1	0	1	14.29252368	NA	0
65325	319	0	1	0	1	1	NA	2.218336155	0
68675	281	0	1	0	1	1	NA	46.4645858	0
97714	322	0	2	0	2	2	NA	12.35878085	0
106753	288	1	0	1	0	1	33.95471937	NA	0
86880	328	0	1	0	1	1	NA	32.54967021	1
88442	315	0	1	0	1	1	NA	3.580413903	0
18786	309	1	0	1	0	1	96.17482593	NA	0
82855	312	0	2	0	2	2	NA	1.501899608	2
38011	327	0	1	0	1	1	NA	27.89418426	0
7160	316	0	1	0	1	1	NA	47.4137306	0
66092	284	1	0	1	0	1	38.44922361	NA	0
59474	291	1	0	1	0	1	45.45782711	NA	0
63335	315	1	0	1	0	1	14.98528221	NA	0
41017	329	1	0	1	0	1	2.266849062	NA	1
42246	289	1	0	1	0	1	14.07402999	NA	0
51014	295	1	0	1	0	1	14.58768942	NA	0
107492	297	1	0	1	0	1	109.3400213	NA	0
48750	349	0	1	0	1	1	NA	13.06638295	1
20109	340	0	1	0	1	1	NA	20.8516084	0
4227	299	0	1	0	1	1	NA	25.90937592	1
5857	321	1	0	1	0	1	117.2232964	NA	0
97303	346	1	0	1	0	1	5.250578705	NA	1
20900	325	1	0	1	0	1	16.71939114	NA	0
103650	361	1	0	1	0	1	66.35966659	NA	0
89615	322	1	0	1	0	1	25.83215973	NA	0
68027	349	0	1	0	1	1	NA	125.2215099	0
69454	358	1	0	1	0	1	10.21654478	NA	0
107521	362	1	0	1	0	1	295.1449774	NA	0
31617	340	0	3	0	3	3	NA	12.45673443	0
42627	283	0	1	0	1	1	NA	15.90713711	0
42246	337	1	0	1	0	1	13.62826389	NA	0
1993	346	5	0	5	0	5	299.0683276	NA	2
1127	329	0	1	0	1	1	NA	128.4142566	0
82462	312	0	1	0	1	1	NA	12.77850757	0
107564	286	1	1	1	1	2	7.446117112	7.446117112	0
91320	304	0	1	0	1	1	NA	9.732284828	0
31070	321	1	0	1	0	1	13.399138	NA	1
65910	297	1	0	1	0	1	38.56287201	NA	0
69889	346	1	0	1	0	1	35.24105362	NA	0
8701	305	0	1	0	1	1	NA	133.181629	1
89502	338	0	1	0	1	1	NA	30.91554012	0
107522	346	0	1	0	1	1	NA	72.99990655	0
2913	297	0	1	0	1	1	NA	16.2615986	0
43147	340	1	0	1	0	1	9.74027644	NA	0
102169	331	0	1	0	1	1	NA	38.32730595	1
3120	347	1	0	1	0	1	12.53810065	NA	0
97636	346	2	0	2	0	2	29.71760573	NA	0
12479	333	0	1	0	1	1	NA	36.02079435	0
45509	320	1	0	1	0	1	23.70780527	NA	0
87823	361	1	0	1	0	1	12.60135854	NA	0
97267	277	1	0	1	0	1	16.49463077	NA	0
64683	324	0	3	0	3	3	NA	27.56329941	0
87427	345	1	0	1	0	1	42.86330045	NA	0
87377	349	1	0	1	0	1	1.693436786	NA	0
17993	350	1	0	1	0	1	5.557721667	NA	0
38834	331	0	1	0	1	1	NA	16.55394041	0
35127	360	0	1	0	1	1	NA	14.77742655	0
66481	305	1	0	1	0	1	15.59013508	NA	0
107710	354	1	0	1	0	1	592.0664193	NA	0
68832	297	0	3	0	3	3	NA	18.72429782	0
87963	320	1	0	1	0	1	65.28575092	NA	0
40231	316	1	0	1	0	1	9.513282021	NA	0
67898	279	1	0	1	0	1	33.35353445	NA	0
68501	300	1	0	1	0	1	288.2433512	NA	0
95917	281	1	0	1	0	1	13.97800599	NA	0
67804	283	0	1	0	1	1	NA	11.34955378	0
73171	296	1	0	1	0	1	12.12416051	NA	0
90575	355	0	1	0	1	1	NA	13.25392207	0
35127	305	0	1	0	1	1	NA	17.8687459	0
56869	345	0	1	0	1	1	NA	7.598532159	0
87137	289	0	1	0	1	1	NA	6.675432278	1
40549	309	0	1	0	1	1	NA	17.05813903	0
103704	285	1	0	1	0	1	20.52010703	NA	0
95064	282	0	1	0	1	1	NA	35.27036931	1
1678	355	1	1	1	1	2	4.733695574	4.733695574	0
34212	345	1	0	1	0	1	11.28660706	NA	0
107344	312	0	1	0	1	1	NA	77.79374925	1
61797	350	1	0	1	0	1	19.40014036	NA	1
17712	279	0	1	0	1	1	NA	9.756020988	0
69193	344	1	0	1	0	1	12.49257942	NA	1
938	304	4	2	4	2	6	57.87899945	75.61543169	0
92105	280	0	1	0	1	1	NA	24.31229943	0
1953	293	0	1	0	1	1	NA	15.40954309	0
57862	312	0	1	0	1	1	NA	13.43676375	0
87332	321	0	1	0	1	1	NA	56.50737406	0
106509	297	1	0	1	0	1	19.09622971	NA	0
15493	297	1	0	1	0	1	20.47026948	NA	0
48202	310	2	0	2	0	2	21.21617169	NA	0
42930	320	1	0	1	0	1	2.564098587	NA	1
60907	296	1	0	1	0	1	69.22260498	NA	0
70134	319	0	1	0	1	1	NA	15.6631341	0
12640	304	1	0	1	0	1	6.777718781	NA	0
59911	329	1	0	1	0	1	19.29474095	NA	0
73945	342	0	1	0	1	1	NA	17.52571656	0
41230	334	1	0	1	0	1	14.97859111	NA	1
10303	309	1	0	1	0	1	27.15548432	NA	0
69890	327	0	1	0	1	1	NA	19.13950597	0
4693	346	0	1	0	1	1	NA	75.87173419	0
32315	312	2	0	2	0	2	42.93630174	NA	1
105007	295	1	0	1	0	1	36.28437194	NA	0
24572	361	1	0	1	0	1	49.00149493	NA	0
69638	320	2	0	2	0	2	24.73300614	NA	0
38306	295	1	0	1	0	1	8.879014078	NA	0
44266	357	0	1	0	1	1	NA	3.471945748	0
107903	337	0	1	0	1	1	NA	52.89603588	1
53791	298	0	1	0	1	1	NA	1.089120499	0
94106	284	0	1	0	1	1	NA	560.3607091	1
103625	361	1	0	1	0	1	16.76173444	NA	0
54310	329	1	0	1	0	1	2.73569686	NA	0
41170	302	1	0	1	0	1	10.08667981	NA	0
106507	277	1	0	1	0	1	41.86182796	NA	0
71377	290	1	0	1	0	1	7.235618133	NA	0
32966	316	1	0	1	0	1	27.92521061	NA	0
89282	304	0	1	0	1	1	NA	34.14024792	0
75780	313	1	0	1	0	1	24.00602828	NA	0
42454	281	0	1	0	1	1	NA	47.65366931	0
98187	321	0	1	0	1	1	NA	4.480044827	1
87396	322	0	1	0	1	1	NA	20.92381288	0
69458	287	1	0	1	0	1	12.61550554	NA	0
97614	312	0	1	0	1	1	NA	33.21380212	0
1678	336	4	3	4	3	7	3.318871139	4.36635111	0
1046	282	1	0	1	0	1	37.33972431	NA	0
11736	348	0	1	0	1	1	NA	28.04168762	0
96640	319	1	0	1	0	1	30.70527579	NA	1
54648	301	0	1	0	1	1	NA	3.975814386	0
67567	349	1	0	1	0	1	3.18498362	NA	0
41086	307	1	0	1	0	1	17.18703622	NA	1
86880	280	0	1	0	1	1	NA	11.28295869	1
59138	322	0	1	0	1	1	NA	31.92277357	1
67602	363	0	1	0	1	1	NA	6.886225522	0
107523	345	1	0	1	0	1	6.684762114	NA	1
42821	333	0	1	0	1	1	NA	10.93788635	1
3469	319	1	0	1	0	1	30.70917082	NA	0
1185	288	0	1	0	1	1	NA	51.7224931	0
87964	315	0	2	0	2	2	NA	19.01330722	1
315	284	0	1	0	1	1	NA	61.80064286	0
88509	345	0	1	0	1	1	NA	21.99982031	0
31447	314	1	0	1	0	1	11.63059081	NA	1
42693	279	0	1	0	1	1	NA	12.2464537	0
70592	322	1	0	1	0	1	6.008802231	NA	0
2376	364	0	1	0	1	1	NA	16.77629948	0
41181	319	0	1	0	1	1	NA	14.91123525	0
44491	316	1	0	1	0	1	12.67553606	NA	0
39547	336	1	0	1	0	1	2.770580435	NA	0
17210	295	1	0	1	0	1	36.26574392	NA	0
98329	301	1	0	1	0	1	12.72676133	NA	0
107541	354	0	1	0	1	1	NA	21.88039389	0
69948	364	1	0	1	0	1	13.69877339	NA	0
67862	310	1	0	1	0	1	75.09375597	NA	0
56566	300	1	0	1	0	1	26.78971751	NA	0
37214	354	1	0	1	0	1	25.45869381	NA	0
5866	315	1	0	1	0	1	33.77230638	NA	0
39181	281	0	1	0	1	1	NA	1.96883026	0
45509	358	0	1	0	1	1	NA	19.12491466	0
65314	318	0	7	0	7	7	NA	21.47744176	0
100312	325	0	1	0	1	1	NA	20.54285354	0
47658	293	1	0	1	0	1	14.31370424	NA	0
69930	355	1	0	1	0	1	10.30193479	NA	0
52260	294	1	0	1	0	1	17.79026762	NA	0
107275	302	0	1	0	1	1	NA	4.299918877	0
94718	325	0	1	0	1	1	NA	101.2582545	0
97714	289	0	1	0	1	1	NA	16.17911362	0
69733	299	0	1	0	1	1	NA	15.87945976	0
28991	297	0	1	0	1	1	NA	63.51292053	0
51036	285	1	0	1	0	1	28.4472512	NA	0
31446	308	1	0	1	0	1	131.1138075	NA	1
19752	321	0	1	0	1	1	NA	4.390220293	0
31643	350	1	0	1	0	1	15.45605593	NA	1
68696	353	1	0	1	0	1	73.40273076	NA	0
54847	347	0	2	0	2	2	NA	49.21778735	0
70154	346	1	0	1	0	1	6.822024865	NA	0
8289	289	1	0	1	0	1	75.32796067	NA	0
59427	342	0	1	0	1	1	NA	10.78160734	0
76777	319	1	0	1	0	1	40.79378437	NA	0
99307	358	0	1	0	1	1	NA	20.13132443	0
27895	318	0	1	0	1	1	NA	45.8190706	0
70552	359	0	1	0	1	1	NA	48.07392322	0
85666	294	1	0	1	0	1	75.90031555	NA	0
9324	319	0	1	0	1	1	NA	27.3988741	0
1362	298	1	0	1	0	1	84.52102971	NA	0
54144	337	1	0	1	0	1	5.418120238	NA	0
5491	311	0	1	0	1	1	NA	7.540585085	0
68765	353	1	0	1	0	1	34.1991122	NA	0
5710	309	1	0	1	0	1	18.5154	NA	0
3783	305	1	0	1	0	1	18.20257387	NA	0
28696	297	1	0	1	0	1	44.9981088	NA	0
68896	276	0	1	0	1	1	NA	11.11235538	0
86928	290	0	2	0	2	2	NA	20.34254561	0
60907	309	1	0	1	0	1	21.41296344	NA	1
66197	319	0	1	0	1	1	NA	48.47551266	0
37276	351	1	0	1	0	1	28.12867805	NA	1
33250	310	1	0	1	0	1	25.87706697	NA	1
107695	346	1	0	1	0	1	35.94476224	NA	0
97479	318	0	1	0	1	1	NA	20.4912366	0
1582	344	0	1	0	1	1	NA	112.2610001	0
87387	317	1	0	1	0	1	237.4230872	NA	0
52057	341	0	1	0	1	1	NA	8.83519916	1
10874	299	0	2	0	2	2	NA	6.542997718	0
94669	346	3	0	3	0	3	1.678490955	NA	2
41165	309	1	0	1	0	1	14.41307146	NA	1
71469	325	1	0	1	0	1	30.88069621	NA	0
102533	308	0	1	0	1	1	NA	78.68175623	0
98227	335	0	1	0	1	1	NA	12.0334313	0
87560	322	0	1	0	1	1	NA	57.94839729	0
53793	295	0	1	0	1	1	NA	9.940657691	0
107492	360	2	0	2	0	2	190.9926573	NA	0
44239	279	1	0	1	0	1	3.402288338	NA	0
67894	333	1	0	1	0	1	1.968496254	NA	1
59120	344	1	0	1	0	1	17.08444266	NA	0
95491	353	0	1	0	1	1	NA	2.627158502	0
993	328	0	1	0	1	1	NA	7.127943392	0
54752	302	0	1	0	1	1	NA	10.41039027	0
34182	285	1	0	1	0	1	7.262374771	NA	0
3554	297	1	0	1	0	1	1.527266447	NA	0
68495	349	0	1	0	1	1	NA	14.29162699	0
87669	320	1	0	1	0	1	15.07661218	NA	0
11678	280	1	0	1	0	1	179.2073334	NA	0
1994	304	5	3	5	3	8	130.5412543	119.1483639	2
56552	323	1	0	1	0	1	14.6636548	NA	0
69191	350	1	0	1	0	1	15.67872461	NA	0
95237	345	1	0	1	0	1	36.31458016	NA	0
94307	305	1	0	1	0	1	178.1059874	NA	0
43100	310	1	0	1	0	1	8.082318818	NA	0
55650	286	1	0	1	0	1	17.91993074	NA	0
1079	340	0	1	0	1	1	NA	134.9619197	0
8642	307	0	1	0	1	1	NA	3.645474833	0
59517	318	0	1	0	1	1	NA	102.8858726	0
69847	340	0	1	0	1	1	NA	18.99703843	1
88972	350	1	0	1	0	1	20.12499005	NA	0
46776	305	1	0	1	0	1	6.177895326	NA	0
71173	295	0	1	0	1	1	NA	37.91669901	1
102604	363	1	0	1	0	1	17.6243084	NA	0
37468	288	0	2	0	2	2	NA	15.63427193	1
45687	310	1	0	1	0	1	2.66964514	NA	0
106860	340	1	0	1	0	1	136.078297	NA	0
39457	343	1	0	1	0	1	30.35323849	NA	0
101589	346	1	0	1	0	1	7.295097445	NA	1
52054	299	1	0	1	0	1	17.58206965	NA	1
9934	295	0	1	0	1	1	NA	29.91140146	0
43645	310	0	1	0	1	1	NA	38.18477757	1
96452	360	6	0	6	0	6	9.836543073	NA	0
77881	281	1	0	1	0	1	43.24706598	NA	1
98328	280	1	0	1	0	1	23.35858957	NA	1
377	318	1	0	1	0	1	445.014989	NA	0
70659	329	1	0	1	0	1	6.42371693	NA	0
40877	309	0	1	0	1	1	NA	13.526915	1
107529	322	1	0	1	0	1	50.43823228	NA	1
72882	305	1	0	1	0	1	3.698603473	NA	0
39445	324	1	0	1	0	1	13.00057838	NA	0
94377	304	1	0	1	0	1	4.300937124	NA	0
34881	283	1	0	1	0	1	55.88643016	NA	0
102188	282	1	0	1	0	1	22.32536287	NA	0
34763	304	0	1	0	1	1	NA	30.46232332	0
97067	318	0	1	0	1	1	NA	38.90344592	0
62279	348	0	1	0	1	1	NA	25.10760333	0
42517	345	1	0	1	0	1	14.21693074	NA	1
63939	358	1	0	1	0	1	9.918211648	NA	0
55082	326	1	0	1	0	1	20.68846438	NA	0
107294	340	0	1	0	1	1	NA	39.6402718	0
65629	311	1	0	1	0	1	17.60480716	NA	0
87373	340	1	0	1	0	1	3.412275927	NA	0
81369	349	1	0	1	0	1	39.94604186	NA	0
63134	295	1	0	1	0	1	12.55864274	NA	1
61338	290	1	0	1	0	1	9.163045846	NA	0
41070	355	1	0	1	0	1	10.96035832	NA	0
62955	282	1	0	1	0	1	26.60760878	NA	1
84054	340	0	1	0	1	1	NA	0.580058427	1
76640	295	1	0	1	0	1	32.07946098	NA	1
69560	358	1	0	1	0	1	38.66078693	NA	0
82857	305	0	1	0	1	1	NA	13.83621238	0
64179	310	0	1	0	1	1	NA	36.89679971	0
2576	318	0	1	0	1	1	NA	38.22277994	0
67899	284	1	0	1	0	1	34.82127131	NA	0
97713	353	0	3	0	3	3	NA	36.01499659	0
63172	320	1	0	1	0	1	13.17675846	NA	0
69815	338	1	0	1	0	1	2.805250598	NA	0
101887	302	1	0	1	0	1	5.317981685	NA	1
9606	315	1	0	1	0	1	32.91698585	NA	0
88481	279	1	0	1	0	1	112.4405157	NA	0
34349	304	1	0	1	0	1	13.06828176	NA	0
38635	335	1	0	1	0	1	7.126774607	NA	0
86207	286	1	0	1	0	1	32.65067342	NA	0
70095	325	2	0	2	0	2	11.11592673	NA	0
87771	362	0	2	0	2	2	NA	14.46359411	0
4643	325	1	0	1	0	1	54.46557715	NA	0
60179	289	0	1	0	1	1	NA	55.60589254	1
31184	297	4	0	4	0	4	52.78565821	NA	2
41715	358	0	1	0	1	1	NA	1.112495004	0
88596	338	0	2	0	2	2	NA	19.12075221	0
26007	364	0	1	0	1	1	NA	19.62823451	0
77762	360	0	1	0	1	1	NA	77.2652182	0
67194	355	1	0	1	0	1	279.9637369	NA	0
99412	347	1	0	1	0	1	24.68796575	NA	1
91919	286	1	0	1	0	1	6.789210053	NA	0
44307	322	1	0	1	0	1	26.23725568	NA	1
93590	361	0	1	0	1	1	NA	2.287715332	0
42193	299	0	1	0	1	1	NA	12.40730077	0
7766	325	0	2	0	2	2	NA	7.528039603	0
69093	297	2	0	2	0	2	13.60218017	NA	1
51038	317	0	1	0	1	1	NA	23.92676432	0
37333	337	1	0	1	0	1	12.66366277	NA	0
101472	345	1	0	1	0	1	10.90558708	NA	0
43920	359	1	0	1	0	1	16.98083889	NA	0
39838	323	1	0	1	0	1	9.061962241	NA	0
68608	325	1	0	1	0	1	46.62768904	NA	1
40986	279	1	0	1	0	1	20.87765621	NA	0
69092	299	0	1	0	1	1	NA	14.7009237	0
18665	344	1	0	1	0	1	4.212743379	NA	0
87410	358	2	0	2	0	2	6.92582882	NA	0
88902	304	0	1	0	1	1	NA	92.42644392	0
62731	359	1	0	1	0	1	34.26598377	NA	0
41057	295	1	0	1	0	1	0.889656988	NA	0
1038	318	0	2	0	2	2	NA	29.68408255	2
100416	311	0	1	0	1	1	NA	179.5089364	0
97289	302	0	1	0	1	1	NA	16.0121324	1
83835	322	1	0	1	0	1	15.87533081	NA	1
107882	311	0	1	0	1	1	NA	355.7762258	0
99375	294	2	0	2	0	2	14.0713076	NA	0
1103	284	0	2	0	2	2	NA	20.57154378	0
45272	326	0	1	0	1	1	NA	5.641391966	0
34522	360	0	1	0	1	1	NA	12.65604688	0
69874	314	1	0	1	0	1	29.30155281	NA	0
98750	340	0	1	0	1	1	NA	159.8669759	0
88434	349	1	0	1	0	1	7.813184865	NA	0
8396	297	0	1	0	1	1	NA	109.8626701	0
97088	279	1	0	1	0	1	7.320028964	NA	1
45855	343	0	1	0	1	1	NA	4.711154574	0
52013	283	1	0	1	0	1	4.495366205	NA	0
94356	301	0	1	0	1	1	NA	105.9184452	0
44223	284	1	0	1	0	1	11.17086655	NA	0
70875	361	6	0	6	0	6	7.355100489	NA	0
96466	318	0	1	0	1	1	NA	17.36628953	0
65816	338	1	0	1	0	1	11.50130084	NA	0
65816	288	1	0	1	0	1	10.4281978	NA	0
35474	284	1	0	1	0	1	8.320265139	NA	0
96769	342	0	1	0	1	1	NA	17.11710497	1
44885	323	1	0	1	0	1	13.82759081	NA	0
1345	361	9	0	9	0	9	6.947290475	NA	1
14400	315	1	0	1	0	1	43.77627583	NA	0
67752	346	1	0	1	0	1	108.1006808	NA	0
96238	354	0	2	0	2	2	NA	91.51142127	0
35615	360	0	1	0	1	1	NA	22.05531227	0
107492	281	1	0	1	0	1	128.6788091	NA	0
90628	339	1	0	1	0	1	47.79008307	NA	0
66770	340	2	0	2	0	2	11.27326054	NA	1
70927	320	1	0	1	0	1	9.348936543	NA	0
57019	351	0	1	0	1	1	NA	2.743901691	0
1953	308	1	1	1	1	2	19.93760794	23.91699994	0
88474	283	0	1	0	1	1	NA	23.5660606	1
70704	359	0	1	0	1	1	NA	18.24662386	0
18470	363	1	0	1	0	1	6.948546957	NA	0
85898	297	1	0	1	0	1	9.468047639	NA	1
18033	303	1	0	1	0	1	62.42662252	NA	0
31914	288	1	0	1	0	1	16.03124337	NA	0
77055	345	0	1	0	1	1	NA	7.758944018	0
87036	348	1	0	1	0	1	17.02360307	NA	0
38547	364	1	0	1	0	1	0.661168291	NA	0
88273	298	1	0	1	0	1	31.53204948	NA	0
95461	360	0	1	0	1	1	NA	10.9295799	0
3145	361	1	0	1	0	1	35.61975873	NA	1
2414	288	0	2	0	2	2	NA	24.53965179	0
94616	353	1	0	1	0	1	30.71094738	NA	0
4640	304	1	0	1	0	1	73.71468209	NA	0
14681	346	0	1	0	1	1	NA	16.02303469	0
31603	296	0	1	0	1	1	NA	10.2811663	1
87477	298	0	1	0	1	1	NA	64.01777382	0
43947	302	1	0	1	0	1	10.16881354	NA	0
2257	361	1	0	1	0	1	13.83437682	NA	0
13239	283	0	5	0	5	5	NA	13.34191533	1
43859	353	1	0	1	0	1	18.4892007	NA	0
1761	315	1	0	1	0	1	84.65783952	NA	0
61144	304	0	1	0	1	1	NA	4.620757666	0
53438	364	1	0	1	0	1	4.321296587	NA	0
84290	288	0	2	0	2	2	NA	5.445149216	2
2204	294	1	0	1	0	1	25.17623121	NA	0
1582	319	6	0	6	0	6	111.6989709	NA	0
38518	299	1	0	1	0	1	3.930121155	NA	0
73877	298	1	1	1	1	2	10.46028809	10.25127746	0
54169	315	1	0	1	0	1	14.50317874	NA	0
69704	307	1	0	1	0	1	19.36181307	NA	0
88574	298	0	1	0	1	1	NA	8.089133096	0
102528	321	0	1	0	1	1	NA	29.00797336	0
45988	331	0	1	0	1	1	NA	1.322063021	0
33912	305	1	0	1	0	1	20.15137188	NA	0
101277	295	1	0	1	0	1	28.8614061	NA	0
87042	315	0	1	0	1	1	NA	19.32288707	1
85320	322	0	1	0	1	1	NA	28.14184261	1
29986	346	1	0	1	0	1	16.65967679	NA	0
69932	324	1	0	1	0	1	5.872361476	NA	0
74679	294	1	0	1	0	1	7.665072832	NA	1
68753	325	2	0	2	0	2	4.800708547	NA	0
71046	316	1	0	1	0	1	20.92058343	NA	0
69154	358	0	1	0	1	1	NA	14.77597156	0
65314	325	0	4	0	4	4	NA	18.67322419	1
93296	297	0	1	0	1	1	NA	284.3150518	0
8354	281	0	1	0	1	1	NA	21.57640334	0
70389	282	1	0	1	0	1	18.05731704	NA	0
102791	321	1	0	1	0	1	46.17715787	NA	1
59227	296	1	0	1	0	1	36.079035	NA	1
41179	329	0	1	0	1	1	NA	38.12758275	1
67486	283	2	0	2	0	2	210.2814454	NA	1
2482	358	1	0	1	0	1	29.03760251	NA	0
90826	307	0	1	0	1	1	NA	11.38157381	1
69568	321	1	0	1	0	1	31.81025355	NA	0
40628	353	0	1	0	1	1	NA	16.2640384	0
107271	342	1	0	1	0	1	33.1451767	NA	0
68771	292	1	0	1	0	1	11.8527565	NA	0
3422	279	0	1	0	1	1	NA	210.2465307	0
31246	304	0	1	0	1	1	NA	16.78385296	0
65369	296	1	0	1	0	1	12.07545727	NA	0
41086	304	1	0	1	0	1	9.587586174	NA	1
97241	333	1	0	1	0	1	7.985421097	NA	0
106506	308	1	0	1	0	1	24.81347403	NA	0
40296	346	1	0	1	0	1	3.306379285	NA	0
68631	310	0	1	0	1	1	NA	15.28403717	0
2275	354	0	1	0	1	1	NA	4.887785967	0
14231	361	1	0	1	0	1	8.683560704	NA	0
45387	303	0	1	0	1	1	NA	27.91198585	0
98063	295	1	0	1	0	1	38.86289097	NA	0
97445	290	1	0	1	0	1	52.6829387	NA	1
70909	333	1	0	1	0	1	5.358971779	NA	0
69656	301	0	1	0	1	1	NA	12.98234396	0
78229	329	1	0	1	0	1	4.153774614	NA	0
11719	303	0	1	0	1	1	NA	17.66181444	0
90599	281	1	0	1	0	1	27.87443438	NA	0
4274	309	0	1	0	1	1	NA	4.844873449	1
45920	344	1	0	1	0	1	9.623919469	NA	0
86987	304	1	0	1	0	1	15.11945692	NA	0
96787	321	1	0	1	0	1	12.39276948	NA	0
92073	278	1	0	1	0	1	11.88726803	NA	0
71354	312	2	0	2	0	2	23.45902519	NA	0
2622	317	1	0	1	0	1	29.76631687	NA	0
61604	322	0	1	0	1	1	NA	25.86505562	0
97614	320	0	1	0	1	1	NA	23.0203704	0
2020	300	1	0	1	0	1	100.8201705	NA	0
60227	286	1	0	1	0	1	13.23227734	NA	1
3429	340	0	1	0	1	1	NA	63.42325289	1
68615	340	0	1	0	1	1	NA	35.81170263	0
106516	315	0	1	0	1	1	NA	15.15725744	0
67508	353	1	0	1	0	1	26.63013193	NA	0
35009	302	0	2	0	2	2	NA	21.90843715	1
107915	279	0	1	0	1	1	NA	295.2777287	0
43113	336	1	0	1	0	1	13.00999615	NA	0
64078	356	1	0	1	0	1	12.17326595	NA	0
92038	338	0	1	0	1	1	NA	24.92191348	0
5077	315	1	0	1	0	1	53.8102002	NA	0
68846	280	0	1	0	1	1	NA	16.90947365	0
5014	285	0	1	0	1	1	NA	81.27071679	1
73436	307	0	1	0	1	1	NA	16.04880035	0
2384	314	1	0	1	0	1	10.52326839	NA	0
11264	325	1	0	1	0	1	15.47009069	NA	1
70409	319	0	1	0	1	1	NA	47.22882351	0
40048	313	0	1	0	1	1	NA	66.85890846	0
1757	276	1	0	1	0	1	11.88737277	NA	0
41935	314	1	0	1	0	1	21.36825175	NA	0
96216	314	0	1	0	1	1	NA	26.52619784	0
70190	352	0	1	0	1	1	NA	31.82695197	1
1063	355	0	1	0	1	1	NA	119.8930663	0
45153	328	1	0	1	0	1	8.89599485	NA	0
68747	354	0	1	0	1	1	NA	69.19255898	0
55716	354	1	0	1	0	1	146.5508047	NA	0
36065	288	3	0	3	0	3	20.57521603	NA	0
97741	285	2	0	2	0	2	17.79875296	NA	0
80585	321	1	0	1	0	1	20.5614475	NA	0
33620	322	1	0	1	0	1	36.17921381	NA	0
96967	326	1	0	1	0	1	12.60240589	NA	0
107876	295	1	0	1	0	1	31.76632205	NA	0
54065	304	0	1	0	1	1	NA	30.13303064	1
1185	317	0	1	0	1	1	NA	88.00877431	0
45940	333	1	0	1	0	1	13.31742962	NA	0
16401	319	0	1	0	1	1	NA	1.716216948	0
71656	359	1	0	1	0	1	4.482976365	NA	0
89198	295	1	0	1	0	1	27.69730586	NA	0
94104	285	0	1	0	1	1	NA	25.40516527	0
85943	325	0	1	0	1	1	NA	7.519627094	0
31777	305	0	1	0	1	1	NA	8.717339491	0
97193	297	1	0	1	0	1	14.25948652	NA	0
34349	288	0	3	0	3	3	NA	12.76572163	0
2522	288	1	0	1	0	1	44.85513211	NA	0
93791	286	1	0	1	0	1	33.21040259	NA	0
71059	307	0	1	0	1	1	NA	23.86698778	0
51779	288	0	1	0	1	1	NA	15.50733258	0
99344	278	1	0	1	0	1	6.162673548	NA	1
79874	294	1	0	1	0	1	1.513416299	NA	1
96694	311	0	1	0	1	1	NA	32.54560431	1
90380	315	0	1	0	1	1	NA	15.33865174	0
5204	359	1	0	1	0	1	165.4420069	NA	0
95562	316	1	0	1	0	1	1.593694565	NA	1
36986	304	2	0	2	0	2	10.29112985	NA	0
55417	284	1	0	1	0	1	19.97568514	NA	0
41576	350	0	1	0	1	1	NA	32.38542116	1
5436	319	0	1	0	1	1	NA	121.5389594	0
80565	301	0	1	0	1	1	NA	51.0804251	0
68784	343	1	0	1	0	1	55.86725403	NA	0
7171	304	0	1	0	1	1	NA	24.55985482	0
70031	353	0	1	0	1	1	NA	8.152009252	0
69906	315	6	0	6	0	6	1.861710525	NA	0
31187	337	0	1	0	1	1	NA	1.247457667	1
70095	322	0	1	0	1	1	NA	7.838183379	0
38421	300	1	0	1	0	1	19.17306422	NA	0
69454	295	1	0	1	0	1	9.776988944	NA	0
89284	355	0	4	0	4	4	NA	14.15041528	0
71378	284	1	0	1	0	1	8.791630538	NA	0
33779	312	0	1	0	1	1	NA	15.89926452	0
14938	329	0	1	0	1	1	NA	38.75781334	0
91913	363	1	0	1	0	1	36.72799305	NA	0
39333	316	0	1	0	1	1	NA	13.06569934	0
103066	316	1	0	1	0	1	62.40264843	NA	0
106390	337	1	0	1	0	1	17.43447652	NA	0
81155	323	0	1	0	1	1	NA	10.25433958	0
19568	321	1	0	1	0	1	15.92605708	NA	0
61393	286	1	0	1	0	1	30.02723014	NA	0
90762	346	1	0	1	0	1	50.24698618	NA	0
42604	292	1	0	1	0	1	34.72635389	NA	1
79080	333	0	2	0	2	2	NA	14.30379828	0
79407	315	1	0	1	0	1	100.5170407	NA	0
69458	293	0	1	0	1	1	NA	12.61550554	0
106852	280	1	0	1	0	1	47.87497796	NA	0
69657	279	1	0	1	0	1	1.433422939	NA	0
87371	355	0	1	0	1	1	NA	22.00829846	0
35935	295	0	1	0	1	1	NA	27.45218439	0
43270	329	1	0	1	0	1	23.23340483	NA	0
36470	325	1	0	1	0	1	18.24898862	NA	0
87267	293	0	1	0	1	1	NA	19.66693502	1
102516	288	0	1	0	1	1	NA	32.33016554	0
78774	354	0	1	0	1	1	NA	5.371886693	0
106332	329	0	2	0	2	2	NA	14.73361784	0
82039	362	1	0	1	0	1	11.40298528	NA	0
70692	307	0	1	0	1	1	NA	11.98313726	0
27831	303	1	0	1	0	1	31.30095047	NA	0
6147	359	1	0	1	0	1	48.08922886	NA	0
31511	299	0	1	0	1	1	NA	8.678445295	0
1997	315	1	0	1	0	1	51.54882463	NA	0
96885	293	0	1	0	1	1	NA	77.53594461	0
3185	345	0	1	0	1	1	NA	40.48215745	0
16691	364	0	1	0	1	1	NA	16.24604525	1
70239	321	0	1	0	1	1	NA	15.08514063	0
39969	310	1	0	1	0	1	14.19590054	NA	0
82436	347	0	1	0	1	1	NA	11.68673885	0
70927	333	0	1	0	1	1	NA	6.526599337	0
10156	300	1	0	1	0	1	14.90418166	NA	0
107264	279	0	1	0	1	1	NA	117.7237381	0
107534	325	0	1	0	1	1	NA	61.84138674	0
95631	274	1	0	1	0	1	4.384230439	NA	1
101907	279	1	0	1	0	1	18.0897899	NA	0
18999	316	1	0	1	0	1	15.34974129	NA	0
106360	298	1	0	1	0	1	44.2902114	NA	1
95316	308	2	0	2	0	2	22.23665674	NA	1
182	342	1	0	1	0	1	329.1189581	NA	0
2603	311	1	0	1	0	1	25.73429807	NA	0
53295	351	0	1	0	1	1	NA	11.57212368	0
94987	286	1	0	1	0	1	0.791932349	NA	1
44622	361	0	1	0	1	1	NA	24.18755041	0
103056	297	0	1	0	1	1	NA	39.99870521	0
41784	323	1	0	1	0	1	13.86762215	NA	1
34429	294	0	1	0	1	1	NA	31.26108856	0
8604	340	1	0	1	0	1	27.70377683	NA	0
2575	315	0	1	0	1	1	NA	14.41262555	0
67738	353	0	1	0	1	1	NA	16.02912299	0
105875	350	1	0	1	0	1	69.86885577	NA	0
95412	340	0	1	0	1	1	NA	6.858059927	0
30069	320	1	0	1	0	1	70.77166738	NA	0
9336	308	1	0	1	0	1	6.612830639	NA	0
83388	316	1	0	1	0	1	13.7620757	NA	0
1793	315	0	1	0	1	1	NA	33.23744099	0
87889	336	0	3	0	3	3	NA	17.08274426	0
34072	299	1	0	1	0	1	16.56325752	NA	0
69073	284	0	3	0	3	3	NA	4.029577455	0
55416	365	1	0	1	0	1	35.74035327	NA	0
75734	349	1	0	1	0	1	12.69267148	NA	0
68189	304	1	0	1	0	1	29.34514594	NA	0
67501	359	1	0	1	0	1	38.34019254	NA	0
85451	319	0	1	0	1	1	NA	29.64655562	1
54577	295	1	0	1	0	1	23.13276073	NA	0
97713	325	0	3	0	3	3	NA	27.07616594	0
96597	292	0	1	0	1	1	NA	31.10094061	1
8398	315	1	0	1	0	1	35.66806028	NA	0
87847	296	1	0	1	0	1	13.93999766	NA	0
34695	283	1	0	1	0	1	14.51874788	NA	0
36903	336	1	0	1	0	1	27.86180811	NA	0
38409	323	1	0	1	0	1	23.49041661	NA	0
97375	363	0	1	0	1	1	NA	14.01627018	0
75833	343	0	1	0	1	1	NA	21.31871399	1
70129	346	0	1	0	1	1	NA	2.754533904	0
66392	338	1	0	1	0	1	11.31431305	NA	0
70507	279	0	1	0	1	1	NA	11.76312423	0
4046	349	0	1	0	1	1	NA	54.56515345	1
66869	359	0	1	0	1	1	NA	11.83290126	0
47131	308	1	0	1	0	1	11.68417796	NA	0
5491	347	0	8	0	8	8	NA	4.962666451	1
42733	344	0	1	0	1	1	NA	11.7633735	0
71822	320	0	1	0	1	1	NA	14.87364202	1
97220	293	0	1	0	1	1	NA	63.24637756	1
22804	346	0	3	0	3	3	NA	20.71844274	1
56373	353	1	0	1	0	1	18.06636796	NA	0
65263	364	0	1	0	1	1	NA	15.59649925	0
96789	307	0	1	0	1	1	NA	17.46621702	1
70054	340	0	1	0	1	1	NA	18.63181676	0
47921	294	1	0	1	0	1	15.34276079	NA	0
66268	346	0	1	0	1	1	NA	12.30485703	1
47925	363	1	0	1	0	1	2.244855758	NA	0
71119	303	1	0	1	0	1	10.39766167	NA	0
45248	329	1	0	1	0	1	38.49648954	NA	0
95638	312	0	1	0	1	1	NA	6.751975191	1
64101	282	1	0	1	0	1	4.455395971	NA	0
96263	320	0	1	0	1	1	NA	21.72608996	1
75507	281	1	1	1	1	2	1.867903129	1.867903129	0
68790	319	0	1	0	1	1	NA	17.56958842	0
65896	287	1	0	1	0	1	9.45054818	NA	0
97988	303	1	0	1	0	1	3.48163541	NA	0
84916	295	1	0	1	0	1	10.91283739	NA	0
56108	299	1	0	1	0	1	18.89036303	NA	0
179	335	1	0	1	0	1	4.172135456	NA	0
11234	299	0	1	0	1	1	NA	62.15245269	0
86127	284	1	0	1	0	1	46.61216527	NA	1
107711	312	0	3	0	3	3	NA	43.73207269	0
1678	297	1	0	1	0	1	3.481735376	NA	2
9992	353	0	1	0	1	1	NA	2.588962352	0
47117	302	2	0	2	0	2	16.72097762	NA	0
69265	342	1	0	1	0	1	9.4345342	NA	0
68216	283	1	0	1	0	1	8.64487147	NA	0
40397	329	1	0	1	0	1	16.58657918	NA	0
45505	347	1	0	1	0	1	7.328381579	NA	0
87092	279	1	0	1	0	1	15.88953143	NA	1
23718	345	1	0	1	0	1	39.06151119	NA	1
42615	288	1	0	1	0	1	13.09105057	NA	0
45121	280	0	1	0	1	1	NA	1.115178418	0
2333	286	2	0	2	0	2	20.64047015	NA	0
56492	299	0	1	0	1	1	NA	14.99035203	0
44097	294	1	0	1	0	1	10.35289776	NA	0
88518	353	0	1	0	1	1	NA	22.2467876	0
41279	281	0	1	0	1	1	NA	3.959660114	0
54699	296	0	1	0	1	1	NA	7.896169199	0
84142	286	0	2	0	2	2	NA	32.46720472	2
97398	324	1	0	1	0	1	46.40236383	NA	0
85657	302	0	1	0	1	1	NA	13.49725108	1
58544	350	1	0	1	0	1	11.31856179	NA	1
97025	305	1	0	1	0	1	17.71918303	NA	1
65251	284	1	0	1	0	1	30.35311953	NA	0
79364	359	1	0	1	0	1	9.44179243	NA	0
95635	309	0	1	0	1	1	NA	33.37770671	0
59185	318	1	0	1	0	1	14.22070079	NA	0
45421	346	1	0	1	0	1	12.84753518	NA	0
35750	279	0	2	0	2	2	NA	90.49483848	0
27513	297	1	0	1	0	1	112.9136565	NA	0
68348	347	1	0	1	0	1	23.68905087	NA	0
99199	335	1	0	1	0	1	98.7332356	NA	0
3233	311	1	0	1	0	1	150.6515719	NA	0
41788	281	1	0	1	0	1	2.912461108	NA	0
87701	320	0	3	0	3	3	NA	30.15313105	0
7865	286	1	0	1	0	1	4.13786895	NA	0
41544	326	1	0	1	0	1	36.89902336	NA	0
58084	284	1	0	1	0	1	10.30901618	NA	0
70659	331	0	1	0	1	1	NA	7.308024864	0
71365	286	0	2	0	2	2	NA	14.40722139	0
66563	347	0	2	0	2	2	NA	21.63250952	0
89749	307	0	1	0	1	1	NA	64.64345966	0
56369	288	0	1	0	1	1	NA	266.5204663	0
66388	357	1	0	1	0	1	8.915070261	NA	0
10906	304	1	0	1	0	1	96.02862546	NA	0
66192	347	1	0	1	0	1	11.2505993	NA	0
21967	302	1	0	1	0	1	18.65765121	NA	0
35436	295	0	10	0	10	10	NA	17.10981913	1
86266	307	1	0	1	0	1	21.28804766	NA	1
23090	361	1	0	1	0	1	18.63047813	NA	0
5663	297	0	1	0	1	1	NA	33.27775235	0
75842	343	0	1	0	1	1	NA	18.12113234	0
9556	323	1	0	1	0	1	3.453571332	NA	0
21320	347	0	1	0	1	1	NA	1.104498162	0
86923	279	0	1	0	1	1	NA	5.785051949	0
35670	307	2	0	2	0	2	34.17862927	NA	0
68766	347	1	0	1	0	1	1.212211717	NA	0
70428	290	2	0	2	0	2	6.837802295	NA	0
3183	355	0	1	0	1	1	NA	13.62756565	1
84779	305	0	1	0	1	1	NA	25.0867176	0
97251	328	0	1	0	1	1	NA	58.30140607	0
94139	347	1	0	1	0	1	107.0345347	NA	0
1793	307	1	1	1	1	2	45.35446761	45.69983005	0
58258	342	1	0	1	0	1	29.94567524	NA	0
107320	286	0	1	0	1	1	NA	82.91829777	0
52437	326	1	0	1	0	1	17.43302796	NA	0
69536	350	1	0	1	0	1	30.89950867	NA	0
9609	328	1	0	1	0	1	59.70646074	NA	0
65762	315	0	1	0	1	1	NA	20.71712866	0
67080	311	0	1	0	1	1	NA	15.74199981	0
34894	337	1	0	1	0	1	25.28356391	NA	0
13239	325	0	1	0	1	1	NA	17.74103516	0
5616	307	1	0	1	0	1	47.72068785	NA	0
1107	307	1	0	1	0	1	39.86317567	NA	1
71177	347	9	0	9	0	9	14.97863903	NA	0
93769	350	0	1	0	1	1	NA	14.99887604	0
8407	355	0	1	0	1	1	NA	75.97674428	0
74770	359	0	1	0	1	1	NA	11.58769835	0
70908	343	1	0	1	0	1	11.7114117	NA	0
71851	309	1	0	1	0	1	9.039491867	NA	0
41485	338	1	0	1	0	1	6.01017778	NA	1
87594	294	1	0	1	0	1	7.908213329	NA	0
69151	347	1	0	1	0	1	22.79715632	NA	1
70434	289	0	1	0	1	1	NA	6.06886998	0
68156	319	0	1	0	1	1	NA	10.19413268	0
90582	346	0	1	0	1	1	NA	22.33042113	0
91069	307	0	1	0	1	1	NA	6.913166305	1
103516	285	0	1	0	1	1	NA	9.989274946	0
68975	280	1	0	1	0	1	10.82411408	NA	0
53140	280	0	1	0	1	1	NA	3.50136679	0
89524	322	0	6	0	6	6	NA	37.24677784	1
44639	323	1	0	1	0	1	4.103434452	NA	0
99113	288	0	1	0	1	1	NA	10.36051777	0
84718	328	0	1	0	1	1	NA	8.854876767	0
73381	307	1	0	1	0	1	17.07621968	NA	0
65015	355	1	0	1	0	1	35.93560133	NA	0
30358	348	1	0	1	0	1	5.881679953	NA	0
37072	294	2	0	2	0	2	30.99954811	NA	0
94031	340	0	1	0	1	1	NA	1.58598849	0
4781	319	1	0	1	0	1	19.17536854	NA	0
68216	356	1	0	1	0	1	6.181437241	NA	0
107373	347	1	0	1	0	1	15.02835745	NA	0
41785	304	1	0	1	0	1	8.016585755	NA	0
60411	337	1	0	1	0	1	28.22613218	NA	1
36880	311	2	0	2	0	2	9.472928161	NA	1
40690	315	1	0	1	0	1	19.96082847	NA	0
9085	316	1	0	1	0	1	23.11741987	NA	0
85644	323	0	1	0	1	1	NA	28.4579337	1
9621	280	0	1	0	1	1	NA	1.003700056	1
59385	342	0	1	0	1	1	NA	47.16262174	0
50820	303	0	1	0	1	1	NA	13.76130766	0
2165	305	1	0	1	0	1	3.175243698	NA	0
81806	321	1	0	1	0	1	43.3397066	NA	0
65591	280	0	1	0	1	1	NA	7.283017944	0
86266	358	0	1	0	1	1	NA	17.32460366	0
98193	311	0	1	0	1	1	NA	50.13510233	0
34724	310	0	3	0	3	3	NA	10.51285932	1
41706	345	0	1	0	1	1	NA	2.742776767	1
86701	347	1	0	1	0	1	45.0523763	NA	1
8016	281	1	0	1	0	1	10.84172459	NA	0
66202	278	0	1	0	1	1	NA	11.45314984	0
44395	284	1	0	1	0	1	3.92436826	NA	0
12373	340	1	0	1	0	1	43.48267777	NA	0
92528	279	0	1	0	1	1	NA	52.61957495	0
70230	284	1	0	1	0	1	18.79843682	NA	0
103324	288	0	1	0	1	1	NA	2.10170012	1
2458	363	1	0	1	0	1	11.11078509	NA	0
98374	354	1	0	1	0	1	16.87727323	NA	0
59942	349	0	1	0	1	1	NA	29.25333715	0
38147	361	1	0	1	0	1	0.483949972	NA	0
46827	346	1	0	1	0	1	58.30864904	NA	1
71105	309	0	1	0	1	1	NA	7.747947992	0
69238	281	0	1	0	1	1	NA	54.62036565	0
7221	364	0	1	0	1	1	NA	14.35630569	0
100179	284	1	0	1	0	1	19.40432127	NA	1
40767	360	0	1	0	1	1	NA	7.785580825	0
15619	319	0	1	0	1	1	NA	20.46280868	1
94138	320	1	0	1	0	1	2.152441553	NA	0
41986	325	0	1	0	1	1	NA	24.40644065	0
68898	294	1	0	1	0	1	13.20404446	NA	0
56504	289	1	0	1	0	1	216.2813314	NA	0
67691	342	1	0	1	0	1	21.33409714	NA	0
5758	279	1	0	1	0	1	66.17612873	NA	0
19279	348	1	0	1	0	1	23.3007749	NA	0
95419	276	1	0	1	0	1	24.28606929	NA	0
3617	290	1	0	1	0	1	38.75359556	NA	0
87823	289	3	0	3	0	3	8.769224293	NA	1
65894	311	3	0	3	0	3	62.1073503	NA	0
87910	349	1	1	1	1	2	1.466950073	1.466950073	0
2280	346	1	0	1	0	1	9.081241342	NA	0
85342	315	0	1	0	1	1	NA	49.16960146	0
62052	290	0	2	0	2	2	NA	80.89322963	1
66043	280	0	1	0	1	1	NA	18.63002947	1
13762	329	1	0	1	0	1	22.88204246	NA	0
39414	319	1	0	1	0	1	28.46927571	NA	0
7694	317	1	0	1	0	1	37.43975904	NA	0
58229	322	1	0	1	0	1	88.10821433	NA	0
44508	308	1	0	1	0	1	16.90076515	NA	0
41142	317	1	0	1	0	1	6.72088196	NA	1
68515	304	0	1	0	1	1	NA	1.740959146	1
54622	315	0	1	0	1	1	NA	42.16321419	1
103571	345	0	1	0	1	1	NA	59.48878478	0
61345	361	1	0	1	0	1	5.994093156	NA	0
107317	325	1	0	1	0	1	44.95412486	NA	0
65895	364	1	0	1	0	1	10.31297176	NA	0
67331	347	1	0	1	0	1	12.08395517	NA	0
88248	315	0	1	0	1	1	NA	20.14656276	0
44436	302	1	0	1	0	1	12.72407871	NA	0
65817	311	2	0	2	0	2	20.36237568	NA	0
42556	358	0	1	0	1	1	NA	7.80309826	0
68896	284	1	0	1	0	1	12.745091	NA	0
107325	320	0	1	0	1	1	NA	80.60763001	0
97986	313	1	0	1	0	1	8.899303955	NA	0
18750	307	1	0	1	0	1	23.68410852	NA	0
106431	360	0	4	0	4	4	NA	575.8647542	1
85763	361	1	0	1	0	1	2.311479629	NA	0
95718	290	0	1	0	1	1	NA	19.70475663	1
76339	352	1	0	1	0	1	25.95009454	NA	1
34903	344	1	0	1	0	1	44.97199002	NA	0
68675	339	0	1	0	1	1	NA	42.44693359	0
15419	311	0	1	0	1	1	NA	19.89282531	0
3521	319	0	1	0	1	1	NA	0.841966149	0
41714	314	1	0	1	0	1	0.832708369	NA	0
68796	318	1	0	1	0	1	31.66252823	NA	0
54141	329	1	0	1	0	1	14.78954736	NA	1
62361	363	0	1	0	1	1	NA	23.91407529	0
89163	354	1	0	1	0	1	1.751007578	NA	0
40589	302	0	1	0	1	1	NA	85.19969478	0
1686	319	0	2	0	2	2	NA	11.47146713	0
107423	310	1	0	1	0	1	24.80107064	NA	0
84870	319	0	1	0	1	1	NA	8.67552721	0
92059	297	0	1	0	1	1	NA	128.6640978	0
107674	329	1	0	1	0	1	14.01841227	NA	0
95735	324	1	0	1	0	1	47.63173101	NA	1
7616	298	1	0	1	0	1	40.08607481	NA	0
101608	278	1	1	1	1	2	14.39407289	14.39407289	0
51067	288	1	0	1	0	1	20.91021801	NA	1
97547	280	1	0	1	0	1	4.301192962	NA	0
89515	349	0	1	0	1	1	NA	12.608500190000001	0
65314	359	0	1	0	1	1	NA	20.85966862	0
41814	281	1	0	1	0	1	0.294829781	NA	0
8140	297	0	1	0	1	1	NA	17.78223837	0
28175	283	0	1	0	1	1	NA	152.5804901	0
19468	319	0	1	0	1	1	NA	43.0598038	0
41017	326	0	1	0	1	1	NA	3.426491359	1
69933	304	1	0	1	0	1	25.39929362	NA	1
83691	316	1	0	1	0	1	15.44548414	NA	0
70812	290	0	1	0	1	1	NA	26.56126964	1
70509	320	2	0	2	0	2	37.5567267	NA	0
1103	296	0	1	0	1	1	NA	30.66656011	0
4580	343	0	1	0	1	1	NA	1.800280214	1
94476	280	1	0	1	0	1	17.33238943	NA	0
88514	298	0	1	0	1	1	NA	66.18776309	0
69047	304	0	1	0	1	1	NA	27.93754663	0
34212	318	0	1	0	1	1	NA	12.80026548	0
70223	315	0	1	0	1	1	NA	5.661934804	0
96036	316	1	0	1	0	1	31.45929861	NA	0
86432	306	1	0	1	0	1	9.393130247	NA	1
86317	322	0	1	0	1	1	NA	8.357669615	1
94106	331	0	1	0	1	1	NA	737.7605034	1
102349	286	1	0	1	0	1	30.48246609	NA	0
85869	336	0	3	0	3	3	NA	3.90163019	0
10353	286	0	1	0	1	1	NA	4.917249761	0
3633	340	0	1	0	1	1	NA	46.64665172	0
69890	310	0	1	0	1	1	NA	18.06784469	0
11246	348	1	0	1	0	1	14.87238489	NA	0
28068	324	0	1	0	1	1	NA	53.60391628	1
38040	350	0	1	0	1	1	NA	70.17025676	0
102306	363	1	0	1	0	1	12.42250686	NA	0
41458	350	0	1	0	1	1	NA	4.438088523	1
41709	283	1	0	1	0	1	11.37067888	NA	1
63920	307	1	0	1	0	1	3.191393037	NA	0
80282	346	1	0	1	0	1	16.22400261	NA	0
3761	310	1	0	1	0	1	27.28602383	NA	1
3128	345	1	0	1	0	1	66.3012508	NA	0
1099	335	0	1	0	1	1	NA	16.44980479	1
2366	284	4	0	4	0	4	59.23236389	NA	1
88299	279	1	0	1	0	1	4.880556673	NA	1
96935	335	1	0	1	0	1	20.36966707	NA	0
66806	307	1	0	1	0	1	7.961918783	NA	1
70477	312	1	0	1	0	1	21.26129606	NA	0
103055	340	1	0	1	0	1	11.9496809	NA	0
41249	310	1	0	1	0	1	9.962936573	NA	0
42004	287	1	0	1	0	1	29.31967241	NA	1
67506	297	1	0	1	0	1	63.45428182	NA	0
68402	297	4	0	4	0	4	5.59572458	NA	2
4274	281	0	1	0	1	1	NA	5.158411257	1
86524	298	0	1	0	1	1	NA	14.24646298	0
54238	308	1	0	1	0	1	14.45832975	NA	1
70344	318	6	0	6	0	6	33.02105213	NA	0
87470	328	1	0	1	0	1	3.559559614	NA	0
45930	283	1	0	1	0	1	7.47785835	NA	0
107525	360	1	0	1	0	1	4.873666523	NA	0
44689	279	1	0	1	0	1	0.07244354	NA	0
58137	329	1	0	1	0	1	58.7561825	NA	1
70225	329	1	0	1	0	1	5.095226234	NA	0
95548	340	0	1	0	1	1	NA	33.64061416	0
21847	333	1	0	1	0	1	82.55274007	NA	0
68763	347	1	0	1	0	1	111.6470302	NA	1
89945	355	0	1	0	1	1	NA	73.31463878	0
66754	353	1	0	1	0	1	9.16565039	NA	0
45041	336	0	1	0	1	1	NA	6.991167266	0
41317	317	1	0	1	0	1	14.50865057	NA	1
44689	297	1	0	1	0	1	0.118641143	NA	1
42830	325	1	0	1	0	1	15.80839246	NA	1
32630	360	1	0	1	0	1	80.53876483	NA	0
85943	307	1	0	1	0	1	16.52716022	NA	0
87297	307	1	0	1	0	1	18.35574144	NA	0
28912	297	1	0	1	0	1	17.59553177	NA	1
67720	316	1	0	1	0	1	19.16891348	NA	0
95452	339	0	1	0	1	1	NA	2.279050624	0
39253	335	0	1	0	1	1	NA	40.10155076	1
40369	317	0	1	0	1	1	NA	14.54090144	0
67194	358	1	0	1	0	1	315.8211257	NA	0
107321	331	1	0	1	0	1	36.11387276	NA	0
107323	347	0	1	0	1	1	NA	22.77532155	0
94041	297	1	0	1	0	1	13.8254774	NA	0
31735	337	1	0	1	0	1	73.49585609	NA	1
83446	331	1	0	1	0	1	30.43955092	NA	0
2596	319	3	2	3	2	5	9.016240696	9.710919684	0
44899	336	0	1	0	1	1	NA	6.986480779	0
44917	320	0	1	0	1	1	NA	3.60779898	0
36880	310	0	1	0	1	1	NA	7.826558187	1
86967	293	0	1	0	1	1	NA	13.01392659	0
35020	302	0	1	0	1	1	NA	12.00891025	0
38743	336	0	1	0	1	1	NA	8.577735601	0
19332	361	1	0	1	0	1	50.56658781	NA	0
80295	346	1	0	1	0	1	11.35828034	NA	0
10678	285	0	1	0	1	1	NA	27.31567718	0
96705	350	1	0	1	0	1	12.89424426	NA	1
22480	333	0	1	0	1	1	NA	8.946614774	0
1891	322	1	0	1	0	1	15.12995029	NA	0
54482	294	3	0	3	0	3	26.2204374	NA	0
95603	316	1	0	1	0	1	66.52261696	NA	1
56370	284	1	0	1	0	1	25.16481875	NA	0
90762	339	1	0	1	0	1	42.68191803	NA	1
107746	310	0	1	0	1	1	NA	1925.982136	0
20883	311	1	0	1	0	1	46.17536416	NA	0
98034	364	1	0	1	0	1	5.54947284	NA	0
11380	338	0	1	0	1	1	NA	15.91006336	0
68896	355	1	0	1	0	1	12.48352058	NA	0
2944	359	1	0	1	0	1	68.95300364	NA	0
40453	288	1	0	1	0	1	1.831584411	NA	0
102190	295	1	0	1	0	1	58.94186109	NA	0
38503	307	0	1	0	1	1	NA	19.74318298	1
28800	283	0	1	0	1	1	NA	7.672529991	0
10697	355	2	0	2	0	2	39.52276577	NA	1
68208	276	0	1	0	1	1	NA	3.483085251	0
12960	308	1	0	1	0	1	22.16198482	NA	1
79077	349	0	1	0	1	1	NA	54.12170593	0
100336	291	1	0	1	0	1	74.68130868	NA	1
8831	321	0	1	0	1	1	NA	25.12611869	0
87678	345	1	0	1	0	1	19.48175326	NA	0
6020	321	0	1	0	1	1	NA	22.32479655	1
40735	307	3	0	3	0	3	3.825243896	NA	1
38291	315	1	0	1	0	1	6.359176689	NA	0
43950	297	1	0	1	0	1	12.96878352	NA	0
31670	322	1	0	1	0	1	13.10854152	NA	1
90774	295	0	1	0	1	1	NA	32.76912908	0
40141	297	1	0	1	0	1	6.979778722	NA	0
67907	312	2	0	2	0	2	37.86791537	NA	0
5630	359	0	1	0	1	1	NA	43.38311486	0
70818	284	1	0	1	0	1	12.33548167	NA	0
2492	361	0	8	0	8	8	NA	130.5593136	1
24466	361	0	1	0	1	1	NA	44.31113717	0
1082	283	0	1	0	1	1	NA	10.72006167	0
85508	302	0	1	0	1	1	NA	75.59132331	1
50820	309	1	0	1	0	1	13.38230419	NA	0
94446	328	0	1	0	1	1	NA	32.64219868	0
69811	360	0	1	0	1	1	NA	12.34079337	0
69686	291	0	1	0	1	1	NA	21.18993669	0
77750	304	0	1	0	1	1	NA	17.64318086	0
34480	349	1	0	1	0	1	40.28998226	NA	0
65498	348	1	0	1	0	1	9.751034516	NA	0
66392	305	1	0	1	0	1	13.53986708	NA	0
75853	288	0	1	0	1	1	NA	10.24329928	0
88059	362	1	0	1	0	1	6.244973118	NA	0
60239	332	1	0	1	0	1	15.76327155	NA	0
68894	329	1	0	1	0	1	14.8800152	NA	0
68206	290	1	0	1	0	1	518.2542146	NA	1
66110	285	1	0	1	0	1	9.657528159	NA	0
68832	311	0	4	0	4	4	NA	14.00162246	0
64203	284	1	0	1	0	1	111.0240538	NA	0
76978	307	1	0	1	0	1	35.89464329	NA	0
93760	289	0	1	0	1	1	NA	590.7631141	0
2678	363	0	1	0	1	1	NA	1.716098771	0
2270	354	2	2	2	2	4	30.55339028	27.78837476	0
4765	309	1	0	1	0	1	38.26803568	NA	0
88407	299	0	4	0	4	4	NA	35.67331667	1
68513	311	1	0	1	0	1	20.5541695	NA	0
47896	336	1	1	1	1	2	8.750373739	8.750373739	0
40900	313	1	0	1	0	1	35.23534662	NA	0
1048	303	1	0	1	0	1	41.27672958	NA	0
69752	305	1	0	1	0	1	8.160907718	NA	0
99863	358	0	1	0	1	1	NA	59.49948773	0
56219	321	1	0	1	0	1	25.90706905	NA	1
27495	360	0	1	0	1	1	NA	86.77895555	0
66770	293	1	0	1	0	1	11.50348236	NA	0
28714	285	1	0	1	0	1	8.33705535	NA	0
97220	354	1	0	1	0	1	55.04442019	NA	0
89229	346	1	0	1	0	1	23.2614757	NA	0
67312	344	1	0	1	0	1	10.71614757	NA	0
44938	304	1	0	1	0	1	5.440432538	NA	0
66754	344	1	0	1	0	1	11.16134854	NA	1
88131	279	0	1	0	1	1	NA	13.81764721	0
103705	343	0	1	0	1	1	NA	28.66346498	0
64440	355	1	0	1	0	1	9.261068364	NA	0
64157	317	1	0	1	0	1	32.04685001	NA	0
98277	274	1	0	1	0	1	20.44088479	NA	1
107433	351	0	1	0	1	1	NA	215.3360758	1
99188	361	2	0	2	0	2	73.87760328	NA	1
20736	318	0	1	0	1	1	NA	95.87140694	0
68802	330	2	0	2	0	2	2.21805321	NA	0
44058	349	1	0	1	0	1	5.142513863	NA	0
4771	283	1	0	1	0	1	45.95935558	NA	0
42936	337	1	0	1	0	1	7.819663449	NA	0
88332	320	0	1	0	1	1	NA	46.52649011	0
40549	302	0	1	0	1	1	NA	19.3501701	0
88458	306	0	1	0	1	1	NA	21.2830797	1
66793	289	1	0	1	0	1	56.25804247	NA	1
71423	348	0	1	0	1	1	NA	41.52876745	0
98257	331	1	0	1	0	1	15.44305751	NA	0
41538	295	1	0	1	0	1	13.42858253	NA	0
83295	314	0	1	0	1	1	NA	29.08708543	1
103537	279	0	1	0	1	1	NA	25.42835846	0
17021	305	0	1	0	1	1	NA	53.6043948	0
70242	282	1	0	1	0	1	25.15250658	NA	0
84928	340	1	0	1	0	1	60.48945539	NA	0
43652	318	1	0	1	0	1	14.90168511	NA	0
30545	318	0	1	0	1	1	NA	2.784528099	0
97078	294	1	0	1	0	1	7.881332747	NA	0
70513	329	0	1	0	1	1	NA	4.853696728	0
62364	290	0	3	0	3	3	NA	49.61523625	0
46559	294	0	1	0	1	1	NA	7.378703201	0
96979	342	1	0	1	0	1	161.4785373	NA	1
85899	307	1	0	1	0	1	34.49745654	NA	0
92759	288	1	0	1	0	1	23.65050026	NA	0
69718	347	0	1	0	1	1	NA	20.09241823	0
91412	315	0	1	0	1	1	NA	15.11444856	0
69822	340	1	0	1	0	1	28.35826251	NA	0
69457	286	1	0	1	0	1	14.27085412	NA	0
45244	329	1	0	1	0	1	41.20623784	NA	0
69459	280	1	0	1	0	1	12.19991517	NA	0
16011	361	1	0	1	0	1	1.973300105	NA	0
96370	358	0	1	0	1	1	NA	20.69710931	0
69442	342	1	0	1	0	1	12.39403609	NA	0
91517	284	1	0	1	0	1	18.25981273	NA	0
41052	328	0	1	0	1	1	NA	2.105054547	0
87612	333	1	0	1	0	1	16.46496493	NA	0
56462	317	0	1	0	1	1	NA	18.03026795	0
61344	338	1	0	1	0	1	13.10045597	NA	0
43926	334	1	0	1	0	1	42.02985864	NA	0
3635	360	1	0	1	0	1	23.15250504	NA	0
81900	296	1	0	1	0	1	69.00069433	NA	1
65821	298	1	0	1	0	1	9.892240995	NA	0
70974	284	2	0	2	0	2	45.28537701	NA	0
93791	325	0	6	0	6	6	NA	28.50568858	0
87469	276	1	0	1	0	1	12.53016451	NA	0
49126	347	0	1	0	1	1	NA	13.93987348	0
97108	297	1	0	1	0	1	5.65473762	NA	0
5711	337	0	1	0	1	1	NA	11.49916565	0
58178	322	0	1	0	1	1	NA	44.69628159	0
62897	318	1	0	1	0	1	13.56646094	NA	0
85676	326	1	0	1	0	1	10.0138727	NA	0
67975	340	1	0	1	0	1	29.42467628	NA	0
44224	351	1	0	1	0	1	16.68931832	NA	0
86522	353	0	1	0	1	1	NA	10.06092423	0
5643	284	1	0	1	0	1	29.230915070000002	NA	0
104333	319	1	1	1	1	2	20.07128864	30.48111623	0
107670	297	0	1	0	1	1	NA	350.0061503	0
38780	281	1	0	1	0	1	10.64406858	NA	1
98345	328	1	0	1	0	1	4.035132429	NA	0
5740	305	1	0	1	0	1	17.5003518	NA	0
14854	290	0	1	0	1	1	NA	82.81882386	0
54958	281	1	0	1	0	1	8.109033969	NA	0
78683	302	0	1	0	1	1	NA	3.712221544	0
64264	363	0	1	0	1	1	NA	15.76344939	0
91913	286	0	1	0	1	1	NA	29.99331275	0
1524	303	0	1	0	1	1	NA	75.27268117	0
2455	361	1	0	1	0	1	24.51471246	NA	0
68256	292	0	1	0	1	1	NA	12.85429066	0
65910	283	1	0	1	0	1	33.87713297	NA	0
16063	315	0	1	0	1	1	NA	47.71801226	0
87463	337	1	0	1	0	1	15.43089952	NA	1
95310	342	0	1	0	1	1	NA	27.16515047	1
66705	327	1	0	1	0	1	113.3426944	NA	0
70168	361	1	0	1	0	1	14.88981043	NA	0
39196	322	0	1	0	1	1	NA	12.41586316	0
7521	303	0	1	0	1	1	NA	11.43021442	0
86979	296	0	1	0	1	1	NA	86.67379831	0
87973	303	1	0	1	0	1	19.75131406	NA	0
7991	345	0	1	0	1	1	NA	38.22257064	0
12322	300	0	1	0	1	1	NA	98.12997521	0
76811	300	0	1	0	1	1	NA	49.05736695	0
1353	284	2	0	2	0	2	11.26312188	NA	0
94959	312	1	0	1	0	1	22.00253468	NA	1
88135	296	1	0	1	0	1	10.33902821	NA	0
94830	311	1	0	1	0	1	40.42358213	NA	0
69203	355	1	0	1	0	1	17.00529531	NA	0
97982	301	1	0	1	0	1	11.22885053	NA	1
102730	326	1	0	1	0	1	21.16688644	NA	0
107643	316	1	0	1	0	1	333.957154	NA	0
84457	313	1	0	1	0	1	3.58209792	NA	2
44042	290	1	0	1	0	1	11.3103139	NA	0
70401	313	0	1	0	1	1	NA	6.214818254	0
56023	336	1	0	1	0	1	23.33268172	NA	0
42631	305	1	0	1	0	1	4.730954122	NA	0
68898	297	0	2	0	2	2	NA	13.34693131	1
31327	303	0	1	0	1	1	NA	8.108793902	1
42071	358	1	0	1	0	1	5.026328185	NA	0
39746	288	1	0	1	0	1	84.95058479	NA	1
107324	329	0	1	0	1	1	NA	17.60943228	0
101618	343	1	0	1	0	1	20.40373045	NA	0
107672	297	1	0	1	0	1	208.3757329	NA	0
88248	300	1	0	1	0	1	21.12738434	NA	0
84429	340	1	0	1	0	1	5.56840716	NA	0
25361	360	0	2	0	2	2	NA	163.0197632	0
4147	325	1	0	1	0	1	21.64442971	NA	0
106083	321	1	0	1	0	1	47.167114840000004	NA	0
7858	283	1	0	1	0	1	15.63482513	NA	0
18949	336	1	1	1	1	2	8.018805162	8.018805162	0
76586	284	0	1	0	1	1	NA	12.75119577	0
4337	325	0	1	0	1	1	NA	50.27233488	0
2289	282	5	0	5	0	5	13.59633764	NA	1
89469	304	1	0	1	0	1	11.58894238	NA	0
68874	298	0	1	0	1	1	NA	10.91332265	0
2138	284	3	0	3	0	3	100.2067702	NA	0
46119	350	1	0	1	0	1	18.44307468	NA	1
56815	309	1	0	1	0	1	96.73631594	NA	0
11246	327	1	0	1	0	1	14.0068027	NA	0
16325	339	1	0	1	0	1	11.30919105	NA	1
82139	343	1	0	1	0	1	34.8951622	NA	1
69704	346	1	0	1	0	1	17.51426169	NA	0
107666	345	1	0	1	0	1	1559.811952	NA	0
1191	318	0	1	0	1	1	NA	72.33120775	0
12659	355	0	1	0	1	1	NA	52.48224549	0
64738	359	1	0	1	0	1	31.01877638	NA	0
89427	307	0	1	0	1	1	NA	20.2732938	1
4655	359	1	0	1	0	1	109.1877867	NA	0
67527	297	0	1	0	1	1	NA	2.656610042	0
36945	308	0	1	0	1	1	NA	14.76122873	1
85629	293	0	1	0	1	1	NA	9.889796682	0
77739	319	3	0	3	0	3	24.13041471	NA	0
79643	333	1	0	1	0	1	6.75349964	NA	0
70706	353	0	2	0	2	2	NA	15.87284667	0
65804	283	2	0	2	0	2	10.01924631	NA	0
92096	303	0	1	0	1	1	NA	9.900119651	0
1218	325	1	0	1	0	1	265.6807832	NA	0
68477	278	1	0	1	0	1	18.29316497	NA	0
94954	312	1	0	1	0	1	9.837654222	NA	0
69874	293	1	0	1	0	1	27.17507619	NA	0
56505	288	1	0	1	0	1	33.9604094	NA	1
43381	283	0	1	0	1	1	NA	8.776392798	0
2567	283	1	0	1	0	1	31.56287653	NA	0
40222	346	1	0	1	0	1	8.080499422	NA	0
67642	279	1	0	1	0	1	26.9043768	NA	0
66715	290	0	1	0	1	1	NA	1.842336303	0
43651	283	0	1	0	1	1	NA	14.10728617	0
98816	342	1	0	1	0	1	23.18160975	NA	0
65830	356	0	1	0	1	1	NA	26.51621479	1
19649	360	0	1	0	1	1	NA	46.59272863	0
39572	347	0	1	0	1	1	NA	11.8120768	0
80706	304	1	0	1	0	1	22.4725288	NA	0
87783	316	1	0	1	0	1	13.7364436	NA	1
21246	328	0	1	0	1	1	NA	21.27032178	0
70031	344	0	1	0	1	1	NA	7.454705075	0
43942	289	1	0	1	0	1	8.541797269	NA	1
69456	337	1	0	1	0	1	1.530211183	NA	0
70174	294	0	1	0	1	1	NA	18.93018764	0
45229	299	1	0	1	0	1	12.34279232	NA	0
65525	290	3	0	3	0	3	13.16991761	NA	0
87222	336	0	1	0	1	1	NA	24.30967717	0
95212	314	0	1	0	1	1	NA	10.34380808	0
64683	342	0	1	0	1	1	NA	18.38008398	0
71097	354	1	0	1	0	1	15.29115901	NA	0
104042	337	1	0	1	0	1	8.314497085	NA	0
98097	326	1	0	1	0	1	60.72917426	NA	1
97234	322	0	1	0	1	1	NA	22.08361411	1
39261	346	1	0	1	0	1	15.46886698	NA	0
102343	307	0	1	0	1	1	NA	115.326277	1
92366	335	1	0	1	0	1	56.41597726	NA	0
1866	283	0	1	0	1	1	NA	38.09879685	0
106465	313	1	0	1	0	1	17.28214952	NA	0
5761	309	1	0	1	0	1	4.056662609	NA	0
97744	337	0	1	0	1	1	NA	17.21464587	0
68897	360	1	0	1	0	1	12.29459468	NA	0
12431	355	0	1	0	1	1	NA	81.40683992	0
87470	300	0	1	0	1	1	NA	4.310511987	1
32698	342	0	1	0	1	1	NA	8.466583044	0
86538	285	0	1	0	1	1	NA	16.41242824	0
5380	345	0	1	0	1	1	NA	8.51602406	1
30297	347	0	1	0	1	1	NA	52.65998773	1
62897	284	1	0	1	0	1	9.91920062	NA	0
65896	350	1	0	1	0	1	11.06680863	NA	0
49899	285	1	0	1	0	1	16.15222235	NA	1
33684	304	0	1	0	1	1	NA	63.16444627	0
43124	284	0	1	0	1	1	NA	14.13587455	0
63928	360	2	0	2	0	2	46.38205904	NA	0
44508	354	1	0	1	0	1	12.19655474	NA	1
11411	361	0	1	0	1	1	NA	46.20748694	0
37302	345	1	0	1	0	1	8.732149068	NA	0
69765	284	1	0	1	0	1	47.15444464	NA	0
37834	332	0	1	0	1	1	NA	37.35248138	0
43475	280	0	1	0	1	1	NA	18.06445046	0
15342	363	1	0	1	0	1	53.15651763	NA	0
32165	305	1	0	1	0	1	46.75852311	NA	0
64102	303	0	1	0	1	1	NA	8.805708688	0
98008	347	1	0	1	0	1	27.44522777	NA	0
9428	310	1	0	1	0	1	59.27041882	NA	1
89475	347	0	1	0	1	1	NA	76.37887526	1
55759	279	1	0	1	0	1	76.79522688	NA	1
83759	302	0	1	0	1	1	NA	27.41353237	0
49190	355	0	1	0	1	1	NA	1.676853516	1
61867	365	1	0	1	0	1	43.84920485	NA	0
65194	323	1	0	1	0	1	15.5966237	NA	0
87445	321	1	0	1	0	1	48.75464724	NA	0
67525	339	0	1	0	1	1	NA	5.941330473	0
66192	362	1	0	1	0	1	11.74349161	NA	0
2496	361	1	0	1	0	1	145.0122209	NA	0
42756	315	3	0	3	0	3	37.16093183	NA	1
1193	346	0	1	0	1	1	NA	45.22855452	1
102063	309	1	0	1	0	1	8.557004247	NA	0
66004	350	0	1	0	1	1	NA	9.132159575	0
4670	350	1	0	1	0	1	41.13819388	NA	1
11868	283	1	0	1	0	1	8.385296582	NA	0
5570	294	1	0	1	0	1	2.766943116	NA	0
96237	280	0	3	0	3	3	NA	12.75836783	0
78607	356	0	1	0	1	1	NA	16.49658893	0
21216	346	0	1	0	1	1	NA	55.2748504	0
9207	296	1	0	1	0	1	18.07181346	NA	0
96466	358	1	0	1	0	1	13.09656199	NA	0
68482	316	1	0	1	0	1	2.506048789	NA	1
42936	310	1	0	1	0	1	10.09336776	NA	1
10908	325	1	0	1	0	1	12.10934725	NA	1
27955	346	3	0	3	0	3	54.11100033	NA	0
39444	342	1	0	1	0	1	18.03023391	NA	0
62988	342	1	0	1	0	1	32.39862497	NA	0
97574	280	1	0	1	0	1	2.458190955	NA	0
69063	311	0	2	0	2	2	NA	4.775849545	0
81174	286	0	1	0	1	1	NA	45.30838834	1
3345	340	1	0	1	0	1	7.000385317	NA	0
6287	354	0	1	0	1	1	NA	8.124299089	0
44508	351	1	0	1	0	1	16.51149238	NA	1
68631	329	0	1	0	1	1	NA	26.34639302	0
48188	281	1	0	1	0	1	12.22841358	NA	0
65711	277	1	0	1	0	1	37.86473113	NA	1
68554	312	1	0	1	0	1	8.422818198	NA	0
83682	278	0	1	0	1	1	NA	14.33743244	0
71695	314	1	0	1	0	1	16.31019185	NA	0
24221	283	3	0	3	0	3	91.01972918	NA	1
39246	311	1	0	1	0	1	2.20260169	NA	0
67488	287	1	0	1	0	1	73.92711163	NA	0
38637	348	0	1	0	1	1	NA	4.095080348	0
73097	297	1	0	1	0	1	14.80985788	NA	0
30143	297	0	3	0	3	3	NA	33.23274637	1
37920	286	1	0	1	0	1	15.77792593	NA	0
8012	292	1	0	1	0	1	12.56107434	NA	1
44002	296	1	0	1	0	1	15.11236592	NA	1
87448	302	0	1	0	1	1	NA	14.62926724	0
86935	361	1	0	1	0	1	41.52315485	NA	0
31124	282	0	3	0	3	3	NA	17.42865354	0
61114	354	1	0	1	0	1	117.4171995	NA	0
97963	332	0	1	0	1	1	NA	30.89870971	0
95132	298	1	0	1	0	1	19.33877028	NA	0
69942	365	0	1	0	1	1	NA	26.98933243	0
87799	299	1	0	1	0	1	10.73491979	NA	0
42846	281	1	0	1	0	1	9.910584182	NA	0
69740	348	1	0	1	0	1	20.19537091	NA	1
8348	342	1	0	1	0	1	1.781528618	NA	0
97108	326	1	0	1	0	1	9.267789425	NA	1
9026	340	1	0	1	0	1	15.84932805	NA	0
33188	311	0	1	0	1	1	NA	10.10540516	0
21806	295	0	2	0	2	2	NA	28.31764554	0
86904	347	0	1	0	1	1	NA	25.90754666	1
11314	327	2	0	2	0	2	23.37943191	NA	1
83279	294	0	1	0	1	1	NA	29.77627277	1
101616	288	1	0	1	0	1	412.7098835	NA	0
21188	293	0	1	0	1	1	NA	11.94655827	0
34764	310	6	0	6	0	6	25.37797123	NA	1
81016	325	1	0	1	0	1	55.07356833	NA	0
5225	321	1	0	1	0	1	8.027967643	NA	1
7556	363	0	1	0	1	1	NA	11.52343018	0
39958	310	1	0	1	0	1	13.98440199	NA	0
101880	281	1	0	1	0	1	58.06257018	NA	1
37064	325	0	2	0	2	2	NA	27.00297026	0
91802	335	1	0	1	0	1	34.26152704	NA	0
67476	311	1	0	1	0	1	19.0063417	NA	0
51988	310	0	1	0	1	1	NA	17.17038562	1
4655	298	0	1	0	1	1	NA	62.48437227	0
39206	306	0	1	0	1	1	NA	10.97574436	1
42659	297	1	0	1	0	1	7.682416761	NA	0
58090	286	1	0	1	0	1	9.728743825	NA	1
98261	337	0	1	0	1	1	NA	3.755221204	0
54587	315	3	0	3	0	3	14.76948463	NA	1
83295	315	0	1	0	1	1	NA	26.770125	1
91987	333	0	1	0	1	1	NA	25.54249729	1
43949	324	1	0	1	0	1	9.352433741	NA	0
87989	319	1	0	1	0	1	26.76324586	NA	0
93509	283	1	0	1	0	1	26.32680093	NA	0
75554	341	0	1	0	1	1	NA	14.91673022	0
107437	346	1	0	1	0	1	50.72799849	NA	0
2539	317	1	0	1	0	1	38.15401349	NA	0
2363	325	0	1	0	1	1	NA	12.92775554	0
62596	294	1	0	1	0	1	10.45408349	NA	0
2952	336	2	0	2	0	2	147.638132	NA	0
41302	355	1	0	1	0	1	13.49078125	NA	0
68863	311	1	0	1	0	1	33.06076689	NA	0
33279	307	1	0	1	0	1	23.98611612	NA	1
33508	344	1	0	1	0	1	21.66299537	NA	0
105768	297	0	1	0	1	1	NA	92.32010261	0
69454	318	1	0	1	0	1	15.19151677	NA	0
97056	321	1	0	1	0	1	4.438249505	NA	0
7628	280	1	0	1	0	1	46.30107112	NA	0
33343	352	2	0	2	0	2	10.54695109	NA	0
51249	352	1	0	1	0	1	20.92988123	NA	1
107364	284	1	0	1	0	1	21.71582123	NA	0
90797	319	0	1	0	1	1	NA	11.42927852	0
97564	294	0	2	0	2	2	NA	33.9091004	0
69740	294	1	0	1	0	1	17.42722946	NA	0
45639	344	1	0	1	0	1	7.420740358	NA	0
70512	340	0	1	0	1	1	NA	7.658645157	0
106354	290	1	0	1	0	1	472.0987103	NA	0
97364	328	0	1	0	1	1	NA	40.01122679	0
107527	296	0	1	0	1	1	NA	118.242916	0
86974	357	1	0	1	0	1	22.92308163	NA	0
50757	340	1	0	1	0	1	11.62486646	NA	0
6144	338	1	0	1	0	1	26.15173932	NA	0
63389	298	1	0	1	0	1	36.06687683	NA	0
107370	292	1	0	1	0	1	1603.820116	NA	0
67973	343	1	0	1	0	1	15.0765744	NA	0
89141	311	1	0	1	0	1	20.14855844	NA	0
2280	347	0	1	0	1	1	NA	9.311553935	1
5646	347	0	1	0	1	1	NA	8.492542518	0
107423	360	0	5	0	5	5	NA	27.84460742	1
42904	284	1	0	1	0	1	15.11542378	NA	0
96780	285	1	0	1	0	1	25.18563562	NA	1
44220	311	1	0	1	0	1	9.838049044	NA	0
4589	347	1	0	1	0	1	80.10021022	NA	1
60134	324	1	0	1	0	1	18.0937284	NA	1
1804	364	1	0	1	0	1	9.082732854	NA	0
103107	293	1	0	1	0	1	37.13929436	NA	0
17839	302	0	1	0	1	1	NA	12.92227056	0
88143	297	0	1	0	1	1	NA	7.022802302	0
38937	358	1	0	1	0	1	11.7951481	NA	0
107268	301	1	0	1	0	1	19.91394029	NA	1
87406	322	1	0	1	0	1	18.48055702	NA	0
69089	364	1	0	1	0	1	18.99595966	NA	0
69931	304	0	1	0	1	1	NA	5.269700955	1
66493	346	0	1	0	1	1	NA	1.830850528	0
70680	315	0	3	0	3	3	NA	30.410731	0
107741	315	1	0	1	0	1	576.1079684	NA	0
62393	319	0	1	0	1	1	NA	24.68653419	0
87990	302	0	1	0	1	1	NA	5.719047508	0
55759	310	0	1	0	1	1	NA	55.36364598	0
83764	276	0	1	0	1	1	NA	13.31934525	0
64043	304	1	0	1	0	1	12.185171800000001	NA	0
33773	344	1	0	1	0	1	34.50774181	NA	0
42897	286	1	0	1	0	1	9.212410707	NA	1
5577	298	1	0	1	0	1	21.0121681	NA	0
41717	310	1	0	1	0	1	8.954279539	NA	1
1794	318	1	0	1	0	1	21.95756477	NA	0
2535	288	1	0	1	0	1	6.396217217	NA	0
68706	296	0	1	0	1	1	NA	2.476462157	0
97876	315	1	0	1	0	1	16.4800535	NA	0
98229	364	1	0	1	0	1	17.3797027	NA	0
33266	347	0	1	0	1	1	NA	30.40587674	1
87390	340	1	0	1	0	1	7.509286063	NA	0
88157	294	0	1	0	1	1	NA	24.96130463	0
377	361	0	1	0	1	1	NA	303.5549758	0
83345	293	1	0	1	0	1	26.41221472	NA	1
9464	302	1	0	1	0	1	78.60867959	NA	0
32573	314	1	0	1	0	1	40.59060428	NA	0
59932	286	0	1	0	1	1	NA	29.95993906	1
61979	293	0	1	0	1	1	NA	62.22192224	0
97445	307	1	0	1	0	1	54.31277038	NA	0
65128	317	2	0	2	0	2	3.320297298	NA	0
68245	346	1	1	1	1	2	30.68722533	26.30883067	1
1899	330	0	1	0	1	1	NA	31.95978619	0
102317	340	0	1	0	1	1	NA	277.2593043	0
73103	305	1	0	1	0	1	3.456287858	NA	0
45931	358	1	0	1	0	1	27.14861942	NA	0
38942	302	0	1	0	1	1	NA	26.81245005	0
69203	288	1	0	1	0	1	15.80846962	NA	0
96711	318	0	3	0	3	3	NA	3.089985078	0
71103	294	1	0	1	0	1	8.260387044	NA	0
70912	364	0	1	0	1	1	NA	24.22279536	1
106303	318	0	1	0	1	1	NA	21.06930716	0
45040	293	0	1	0	1	1	NA	47.49558813	0
49384	307	0	1	0	1	1	NA	18.34495036	1
41077	319	1	0	1	0	1	4.413374601	NA	0
2933	345	0	1	0	1	1	NA	37.90710798	0
40675	280	0	1	0	1	1	NA	35.58137489	0
44176	314	1	0	1	0	1	11.34472342	NA	0
41131	283	1	0	1	0	1	3.674449332	NA	1
107389	363	1	0	1	0	1	4.876143502	NA	0
65934	302	0	1	0	1	1	NA	9.843076294	1
42355	319	1	0	1	0	1	22.70301256	NA	0
83556	316	1	0	1	0	1	1.655508952	NA	1
3685	329	1	0	1	0	1	190.7181332	NA	0
89043	304	1	0	1	0	1	38.49030023	NA	0
8140	344	1	0	1	0	1	20.85904452	NA	0
64196	312	0	1	0	1	1	NA	18.96004482	0
65804	309	1	0	1	0	1	7.215524694	NA	0
21236	343	0	1	0	1	1	NA	52.39846301	0
14782	316	1	1	1	1	2	67.73365416	68.5221349	0
105183	303	1	0	1	0	1	40.18357979	NA	0
64311	360	6	0	6	0	6	11.28627179	NA	1
107710	302	3	0	3	0	3	667.5418104	NA	0
2576	340	4	0	4	0	4	88.1031672	NA	1
69912	328	1	0	1	0	1	9.661367606	NA	0
68656	349	1	0	1	0	1	71.29772849	NA	0
16134	279	1	0	1	0	1	53.15278341	NA	0
88579	358	0	1	0	1	1	NA	2.934557873	0
29436	297	0	1	0	1	1	NA	52.1193086	0
98023	305	1	0	1	0	1	20.38058942	NA	0
80210	345	0	1	0	1	1	NA	57.71825285	0
103642	310	1	0	1	0	1	6.661825748	NA	0
41050	288	1	0	1	0	1	4.378915391	NA	1
4291	316	0	1	0	1	1	NA	39.33825969	1
67178	346	1	0	1	0	1	5.266043592	NA	0
97236	300	1	0	1	0	1	51.6464041	NA	1
95254	285	1	0	1	0	1	20.72041153	NA	0
97293	364	0	1	0	1	1	NA	15.68705814	0
2003	281	1	0	1	0	1	5.764525627	NA	0
65188	318	1	0	1	0	1	12.01922144	NA	0
107528	296	0	1	0	1	1	NA	432.4595214	0
2113	345	1	0	1	0	1	24.64690762	NA	0
59658	318	1	0	1	0	1	24.28371172	NA	0
9684	305	1	0	1	0	1	39.63331454	NA	0
87989	282	0	1	0	1	1	NA	28.60526452	0
86552	286	0	1	0	1	1	NA	16.1232833	0
10519	350	0	1	0	1	1	NA	19.43973345	0
3577	361	1	0	1	0	1	33.10060764	NA	0
87765	361	0	1	0	1	1	NA	56.93462173	0
14414	315	0	1	0	1	1	NA	27.40831303	0
95316	315	0	1	0	1	1	NA	19.48168748	1
17085	294	0	1	0	1	1	NA	63.75530235	0
31648	363	1	0	1	0	1	12.26799505	NA	0
34672	305	1	0	1	0	1	14.59896921	NA	0
47318	319	0	1	0	1	1	NA	8.819546617	0
67375	354	1	0	1	0	1	74.19235961	NA	0
4747	304	0	2	0	2	2	NA	263.0288449	0
41609	359	0	1	0	1	1	NA	11.69461629	1
11491	350	1	0	1	0	1	6.414634936	NA	0
79077	333	0	2	0	2	2	NA	5.906529175	0
1247	324	1	0	1	0	1	53.41309835	NA	0
98644	349	2	0	2	0	2	9.637609302	NA	2
69811	315	0	1	0	1	1	NA	18.27270791	0
28057	338	1	0	1	0	1	58.26715413	NA	0
1933	362	1	0	1	0	1	5.305307337	NA	0
2726	358	0	1	0	1	1	NA	13.13752716	0
39768	307	0	4	0	4	4	NA	9.026141504	0
93739	291	0	1	0	1	1	NA	26.88275885	1
68547	281	0	1	0	1	1	NA	34.13300426	0
98702	302	1	0	1	0	1	12.9877334	NA	0
72908	279	1	1	1	1	2	2.293563562	2.293563562	0
80589	286	0	1	0	1	1	NA	48.83013618	0
94969	302	1	0	1	0	1	50.80303154	NA	0
107492	360	1	0	1	0	1	208.0249795	NA	0
69305	311	1	0	1	0	1	24.55276255	NA	0
93740	302	1	0	1	0	1	122.3504306	NA	0
106443	344	1	0	1	0	1	29.05190005	NA	0
86234	283	1	0	1	0	1	102.745389	NA	0
97164	302	1	0	1	0	1	41.92077875	NA	0
107675	347	0	1	0	1	1	NA	45.25257451	0
70259	346	0	1	0	1	1	NA	56.31039414	0
42604	295	1	0	1	0	1	28.27526213	NA	0
85719	312	0	1	0	1	1	NA	24.8329467	0
2444	353	0	1	0	1	1	NA	20.11363751	0
102095	339	1	0	1	0	1	115.833199	NA	1
41347	286	1	0	1	0	1	8.300470473	NA	0
41425	310	0	1	0	1	1	NA	1.237677009	0
5657	355	1	0	1	0	1	2.590337668	NA	0
69664	304	1	0	1	0	1	21.79201085	NA	0
39826	303	1	0	1	0	1	46.76330226	NA	0
94973	345	1	0	1	0	1	16.51372237	NA	0
107697	312	3	0	3	0	3	2650.25362	NA	0
41632	305	1	0	1	0	1	22.60074708	NA	1
84420	281	0	1	0	1	1	NA	21.01686259	0
94376	297	1	0	1	0	1	11.75272628	NA	0
7793	288	0	1	0	1	1	NA	201.1077816	0
80897	365	0	1	0	1	1	NA	44.81426519	0
1595	336	0	1	0	1	1	NA	26.30008417	0
90746	329	1	0	1	0	1	12.1560381	NA	0
103434	361	1	0	1	0	1	151.6018872	NA	0
98414	305	1	0	1	0	1	8.997371246	NA	0
1971	353	0	1	0	1	1	NA	14.1103132	0
41085	336	1	0	1	0	1	7.117272403	NA	0
7355	345	0	1	0	1	1	NA	6.485851359	0
34172	298	0	1	0	1	1	NA	8.162758968	0
14569	353	1	0	1	0	1	40.65139122	NA	0
62665	315	0	1	0	1	1	NA	61.36104902	0
54805	346	0	1	0	1	1	NA	31.13948656	1
41883	320	0	1	0	1	1	NA	30.97459059	0
89131	346	1	0	1	0	1	34.97751576	NA	0
85132	286	1	0	1	0	1	15.30273953	NA	0
42409	303	1	0	1	0	1	12.9681748	NA	0
1732	324	1	0	1	0	1	9.34193227	NA	0
43393	288	1	0	1	0	1	30.62027124	NA	1
97540	352	0	1	0	1	1	NA	10.54190629	0
1616	294	1	0	1	0	1	45.4693912	NA	1
1394	331	0	1	0	1	1	NA	90.18337491	0
31124	278	0	2	0	2	2	NA	28.16387791	0
68896	316	0	1	0	1	1	NA	12.68431642	0
67910	318	1	0	1	0	1	77.71087901	NA	1
93645	361	1	1	1	1	2	0.491740493	0.491740493	0
94375	330	0	1	0	1	1	NA	37.99396749	0
88154	346	0	1	0	1	1	NA	21.16113352	0
103795	281	0	1	0	1	1	NA	30.0672767	0
70715	280	1	0	1	0	1	17.25650458	NA	0
86250	307	0	1	0	1	1	NA	14.14408989	0
85714	299	1	0	1	0	1	70.07626507	NA	0
19829	340	1	0	1	0	1	13.95954677	NA	0
19966	331	0	1	0	1	1	NA	6.282481094	0
68975	343	1	0	1	0	1	8.24494981	NA	0
34457	363	1	0	1	0	1	23.74846348	NA	0
44245	304	1	0	1	0	1	3.097818267	NA	0
94405	347	1	0	1	0	1	59.59491685	NA	0
103704	358	1	0	1	0	1	30.04539744	NA	0
98240	342	1	0	1	0	1	19.67408036	NA	0
51294	322	0	1	0	1	1	NA	25.26664615	0
69093	280	0	1	0	1	1	NA	10.97091514	0
61716	335	1	0	1	0	1	5.755921239	NA	1
107751	286	1	0	1	0	1	24.94152253	NA	0
53031	324	0	1	0	1	1	NA	3.716827799	0
38848	346	0	1	0	1	1	NA	105.2449225	0
99238	354	1	0	1	0	1	10.8014785	NA	1
87153	296	4	0	4	0	4	1.314295327	NA	2
90042	305	0	1	0	1	1	NA	75.12558107	0
9026	297	1	0	1	0	1	11.50525114	NA	1
76760	316	0	1	0	1	1	NA	42.09263189	0
71177	315	1	0	1	0	1	15.74599569	NA	0
58824	280	1	0	1	0	1	9.309397244	NA	0
1798	284	2	0	2	0	2	36.34128232	NA	0
99469	340	0	1	0	1	1	NA	5.177933006	0
82820	280	1	0	1	0	1	23.37826398	NA	0
44311	336	1	0	1	0	1	10.07732647	NA	0
96964	327	0	1	0	1	1	NA	112.1866343	1
83196	322	0	1	0	1	1	NA	26.97476882	1
40935	357	0	1	0	1	1	NA	17.058752170000002	0
4631	361	1	0	1	0	1	35.67001175	NA	0
3670	298	1	0	1	0	1	6.925558157	NA	0
1524	350	0	1	0	1	1	NA	79.70006694	0
44084	324	1	0	1	0	1	13.75087536	NA	0
87955	298	1	0	1	0	1	48.17240463	NA	0
2678	297	0	2	0	2	2	NA	2.152897163	0
66657	358	0	1	0	1	1	NA	31.3768493	0
87963	307	0	1	0	1	1	NA	51.32423966	0
69098	319	0	1	0	1	1	NA	24.36467516	0
64124	349	0	1	0	1	1	NA	14.51731556	0
107858	291	0	1	0	1	1	NA	681.8796091	0
98820	329	0	1	0	1	1	NA	9.889131788	0
86923	286	1	0	1	0	1	13.62939536	NA	0
101323	288	0	1	0	1	1	NA	27.4915181	0
40234	361	1	0	1	0	1	9.739241592	NA	0
31672	278	1	0	1	0	1	7.365305158	NA	0
2850	351	1	0	1	0	1	56.2621655	NA	1
41129	360	0	1	0	1	1	NA	9.7603366050000009	0
39549	308	1	0	1	0	1	10.50739498	NA	0
85899	285	1	0	1	0	1	36.76016553	NA	0
91987	353	1	0	1	0	1	32.83585091	NA	0
88880	347	0	1	0	1	1	NA	38.79303463	0
97239	364	1	0	1	0	1	21.0373299	NA	0
[truncated: 568,507 more rows]
