# Supplementary material for: Estimating the Health Effects of Adding Bicycle and Pedestrian Paths at the Census Tract Level: Multiple Model Comparison
Source: JMIR Public Health Surveill. 2022 Aug 24;8(8):e37379. doi: 10.2196/37379 (PMC9453587; doi:10.2196/37379)
Supplement: Multimedia Appendix 4 [file publichealth_v8i8e37379_app4.zip › appendix_4/san-francisco/2012/2012_strava_trips.csv]

edge	day	athlete_count	rev_athlete_count	activity_count	rev_activity_count	total_activity_count	activity_time	rev_activity_time	commute_count
2285	299	2	0	2	0	2	10.52287501	NA	0
97574	314	1	0	1	0	1	2.721194665	NA	0
64826	287	3	0	3	0	3	41.15215234	NA	0
100519	283	0	1	0	1	1	NA	51.43118593	0
7957	298	0	1	0	1	1	NA	25.27349119	1
67908	284	1	0	1	0	1	11.68363015	NA	0
107511	304	0	1	0	1	1	NA	79.13974057	0
70715	298	1	0	1	0	1	18.31994231	NA	0
96479	349	1	0	1	0	1	9.4240248	NA	0
71209	340	1	0	1	0	1	9.523622836	NA	0
98525	311	1	0	1	0	1	22.18660693	NA	1
4766	361	0	1	0	1	1	NA	6.812897748	0
52077	349	0	1	0	1	1	NA	27.86451067	0
4086	302	1	0	1	0	1	72.97186444	NA	0
1501	341	1	0	1	0	1	32.82533599	NA	1
63052	353	1	0	1	0	1	18.05986167	NA	0
97574	284	0	1	0	1	1	NA	2.838260317	0
3784	313	1	0	1	0	1	5.573864445	NA	0
73772	343	0	1	0	1	1	NA	17.85158684	0
33276	336	1	0	1	0	1	90.68701338	NA	1
2549	286	3	0	3	0	3	11.31619817	NA	0
66555	279	1	0	1	0	1	43.9947891	NA	1
68093	358	1	0	1	0	1	16.78891795	NA	0
1602	318	0	1	0	1	1	NA	124.0759754	0
38421	297	0	1	0	1	1	NA	11.50535864	0
70474	348	1	0	1	0	1	1.251107117	NA	1
67740	293	1	0	1	0	1	45.31116363	NA	0
97073	304	1	0	1	0	1	2.624111719	NA	1
12264	294	0	1	0	1	1	NA	31.71593969	0
56566	307	1	0	1	0	1	26.55596498	NA	0
97412	311	1	0	1	0	1	12.1460645	NA	0
77797	343	0	1	0	1	1	NA	4.756961075	1
97716	346	0	2	0	2	2	NA	63.23942233	0
2106	361	0	1	0	1	1	NA	3.302197659	0
4725	322	0	1	0	1	1	NA	16.62123514	0
94691	277	1	0	1	0	1	7.661276123	NA	0
104997	331	1	0	1	0	1	16.42002989	NA	0
4984	309	1	0	1	0	1	16.45461761	NA	1
29533	297	1	0	1	0	1	107.3462357	NA	0
62696	304	0	1	0	1	1	NA	9.191926455	0
37761	296	0	1	0	1	1	NA	47.26286657	1
22145	360	0	1	0	1	1	NA	8.246881453	0
4761	293	1	0	1	0	1	56.24707123	NA	0
10760	350	0	1	0	1	1	NA	14.91314135	0
47496	297	1	0	1	0	1	6.101644458	NA	0
87990	353	0	1	0	1	1	NA	5.991763339	0
96632	362	1	0	1	0	1	68.29446022	NA	1
66803	346	1	1	1	1	2	6.301225861	6.301225861	0
67839	332	1	0	1	0	1	23.9890388	NA	0
40410	289	1	0	1	0	1	5.271551786	NA	0
56133	310	0	2	0	2	2	NA	9.993515225	0
103052	335	1	0	1	0	1	299.4971318	NA	0
12020	286	0	1	0	1	1	NA	19.09166445	1
79441	355	1	0	1	0	1	33.09659381	NA	1
107737	302	1	0	1	0	1	119.6527802	NA	0
41082	300	0	1	0	1	1	NA	3.257660521	0
18032	305	0	1	0	1	1	NA	307.8315582	0
50550	344	1	0	1	0	1	8.028544136	NA	1
31253	293	1	0	1	0	1	25.14778478	NA	0
83764	279	0	1	0	1	1	NA	8.065345118	1
51471	346	1	0	1	0	1	3.787581238	NA	0
91708	346	1	0	1	0	1	22.76921532	NA	0
5266	304	1	0	1	0	1	23.35393855	NA	0
84848	290	1	0	1	0	1	3.6068014	NA	0
20093	349	0	1	0	1	1	NA	29.14479272	0
5190	284	1	0	1	0	1	23.9632765	NA	0
69764	328	1	0	1	0	1	13.51510631	NA	0
95730	343	0	1	0	1	1	NA	30.88270206	0
68208	288	0	1	0	1	1	NA	6.056627529	1
5303	351	1	0	1	0	1	15.54091079	NA	0
97251	329	1	0	1	0	1	61.6104819	NA	1
47920	308	1	0	1	0	1	16.83238839	NA	0
106937	307	0	1	0	1	1	NA	20.65042138	0
99906	331	1	0	1	0	1	49.28484558	NA	0
94647	315	1	0	1	0	1	19.89964606	NA	1
4747	354	0	1	0	1	1	NA	248.3642947	0
63828	302	1	0	1	0	1	7.950534413	NA	0
5356	309	1	0	1	0	1	42.44378092	NA	0
41690	296	0	1	0	1	1	NA	4.495600978	0
69964	320	1	0	1	0	1	34.05160664	NA	0
42041	359	1	0	1	0	1	21.2078127	NA	0
39249	345	1	0	1	0	1	4.249089093	NA	0
100182	302	1	0	1	0	1	5.56754511	NA	0
70478	358	0	1	0	1	1	NA	10.10503145	0
107706	312	0	1	0	1	1	NA	14.1413128	0
42689	283	1	0	1	0	1	3.494677362	NA	0
40962	314	0	1	0	1	1	NA	10.60111074	0
44629	317	0	1	0	1	1	NA	9.374619955	0
86317	319	1	0	1	0	1	8.659038992	NA	0
61785	363	1	0	1	0	1	15.62099443	NA	1
45742	337	1	0	1	0	1	18.58814325	NA	1
87843	341	1	0	1	0	1	26.55432779	NA	0
81521	295	1	0	1	0	1	3.60335188	NA	1
70065	295	1	0	1	0	1	17.66380411	NA	0
42649	284	0	1	0	1	1	NA	23.46958454	0
88099	295	0	1	0	1	1	NA	15.19814727	0
100719	332	1	0	1	0	1	31.36586672	NA	1
68663	328	0	1	0	1	1	NA	43.20471183	0
59927	363	1	0	1	0	1	24.30294009	NA	1
85115	281	0	1	0	1	1	NA	25.94812697	1
1915	346	2	0	2	0	2	14.67951191	NA	0
4168	344	1	0	1	0	1	31.55615439	NA	0
93744	305	1	0	1	0	1	368.9644608	NA	0
106456	358	1	0	1	0	1	22.11762413	NA	0
74324	291	0	1	0	1	1	NA	17.57996499	0
2004	309	0	1	0	1	1	NA	50.2275009	0
67115	311	0	1	0	1	1	NA	16.13197704	0
104569	350	1	0	1	0	1	22.99113437	NA	0
61758	340	0	1	0	1	1	NA	33.71003063	1
55541	359	0	1	0	1	1	NA	11.8844962	0
42800	335	1	0	1	0	1	12.71278392	NA	0
18629	319	1	0	1	0	1	1.542130463	NA	0
74827	363	0	1	0	1	1	NA	1.900988288	0
37855	336	0	1	0	1	1	NA	1.440000169	0
92485	292	1	0	1	0	1	5.101116574	NA	1
61399	296	1	0	1	0	1	16.16227731	NA	0
12050	300	0	1	0	1	1	NA	42.01654449	0
101730	363	1	0	1	0	1	41.78622366	NA	0
47866	294	0	1	0	1	1	NA	16.68056733	0
106354	325	1	0	1	0	1	560.3279551	NA	0
53226	290	1	0	1	0	1	20.5581705	NA	1
65524	340	1	0	1	0	1	4.574650724	NA	0
86765	325	0	1	0	1	1	NA	45.34423456	0
56703	343	0	1	0	1	1	NA	21.04547111	0
4982	355	1	0	1	0	1	3.39389812	NA	0
69630	319	1	0	1	0	1	16.46666404	NA	0
78055	290	0	1	0	1	1	NA	50.86149657	0
91815	299	0	1	0	1	1	NA	98.13950149	0
54403	308	0	1	0	1	1	NA	2.83597332	0
39768	289	1	0	1	0	1	11.57679193	NA	1
11730	333	0	1	0	1	1	NA	34.80128479	0
94088	316	1	0	1	0	1	107.2327792	NA	1
7267	316	2	0	2	0	2	39.26527536	NA	0
87365	302	0	1	0	1	1	NA	58.71758647	0
53946	351	1	0	1	0	1	10.98368281	NA	0
1189	359	1	0	1	0	1	155.2155415	NA	0
54519	298	0	1	0	1	1	NA	25.56556491	0
106211	325	0	2	0	2	2	NA	4.034904943	0
32771	309	1	0	1	0	1	28.63366008	NA	0
67905	286	0	1	0	1	1	NA	34.6327706	0
53876	286	0	1	0	1	1	NA	8.036053679	0
6787	348	1	0	1	0	1	25.94862449	NA	0
85954	363	1	0	1	0	1	33.84510615	NA	0
59474	324	1	0	1	0	1	66.84012704	NA	0
68208	354	0	1	0	1	1	NA	4.217476735	0
7084	364	1	0	1	0	1	36.28305448	NA	0
67215	321	1	0	1	0	1	33.09392263	NA	1
34459	325	0	1	0	1	1	NA	48.04281028	0
62681	304	0	1	0	1	1	NA	21.82238988	0
54051	301	0	1	0	1	1	NA	4.818759906	0
20722	325	0	4	0	4	4	NA	21.9974701	0
106029	277	0	1	0	1	1	NA	32.47608929	0
33945	302	2	0	2	0	2	13.62588743	NA	0
7416	325	0	1	0	1	1	NA	35.12811103	0
39977	279	1	0	1	0	1	7.615293365	NA	0
69072	364	1	0	1	0	1	12.73191717	NA	1
10263	294	1	0	1	0	1	10.87070393	NA	0
54965	331	1	0	1	0	1	71.10882955	NA	0
44508	311	1	0	1	0	1	12.10205224	NA	0
107677	325	0	1	0	1	1	NA	1465.648254	0
10691	316	1	0	1	0	1	1.929425035	NA	0
13718	317	1	0	1	0	1	10.264262950000001	NA	0
70681	325	0	1	0	1	1	NA	12.43221252	0
37245	286	0	1	0	1	1	NA	15.10134603	1
8385	342	1	0	1	0	1	256.8655917	NA	0
41531	283	1	0	1	0	1	1.686662112	NA	0
43584	347	1	0	1	0	1	9.481126465	NA	0
107645	361	0	1	0	1	1	NA	199.2298538	0
11567	284	1	0	1	0	1	11.34059409	NA	0
48219	315	1	0	1	0	1	3.228713977	NA	0
88154	297	1	0	1	0	1	25.04953946	NA	0
5377	286	1	0	1	0	1	48.623564	NA	0
63009	338	1	0	1	0	1	15.50213301	NA	0
66801	284	1	0	1	0	1	34.95331506	NA	0
2244	316	0	1	0	1	1	NA	4.593292462	0
54195	295	1	1	1	1	2	15.69324983	21.75183776	0
55325	290	0	1	0	1	1	NA	31.87252103	0
72188	354	1	0	1	0	1	12.35675932	NA	0
42517	348	0	1	0	1	1	NA	64.94183562	1
2138	346	0	1	0	1	1	NA	173.2797636	0
69926	300	1	0	1	0	1	7.66325989	NA	0
70465	319	0	1	0	1	1	NA	9.500359702	0
40984	314	0	1	0	1	1	NA	43.4931227	1
93726	284	0	1	0	1	1	NA	22.85999161	0
41614	315	1	0	1	0	1	5.118554998	NA	0
62736	290	1	0	1	0	1	7.89983835	NA	0
12266	354	0	1	0	1	1	NA	22.52915549	0
42938	314	1	0	1	0	1	6.809939634	NA	0
68828	325	0	1	0	1	1	NA	12.58285951	0
62968	286	1	0	1	0	1	14.83023522	NA	0
66484	365	1	0	1	0	1	104.4780843	NA	0
83198	323	1	0	1	0	1	13.894783	NA	1
36895	304	0	1	0	1	1	NA	12.0405326	0
27961	312	2	0	2	0	2	4.02114988	NA	1
41323	325	0	1	0	1	1	NA	26.96671244	1
70118	345	1	0	1	0	1	16.09727299	NA	0
66202	350	1	0	1	0	1	8.940219208	NA	0
86317	285	0	1	0	1	1	NA	7.42304738	0
46443	349	1	0	1	0	1	24.34614663	NA	0
101827	298	1	0	1	0	1	5.68772732	NA	0
42552	335	1	0	1	0	1	667.9762806	NA	0
48355	322	0	1	0	1	1	NA	33.4702697	0
69646	319	1	0	1	0	1	15.53880367	NA	0
84719	297	0	2	0	2	2	NA	19.79549264	2
1107	350	1	0	1	0	1	33.46703522	NA	1
96011	360	1	0	1	0	1	10.10418192	NA	0
48431	351	0	1	0	1	1	NA	14.59736574	0
63299	349	0	1	0	1	1	NA	10.24332289	0
26253	288	0	1	0	1	1	NA	42.65642549	1
48218	363	1	0	1	0	1	10.71214684	NA	0
89239	347	1	1	1	1	2	1.639529602	1.639529602	0
4068	293	1	0	1	0	1	2.519700547	NA	0
102842	315	0	1	0	1	1	NA	14.07785668	0
31850	312	1	0	1	0	1	15.556863	NA	0
97182	300	0	1	0	1	1	NA	6.794036919	1
96723	360	0	2	0	2	2	NA	4.091619917	0
43113	363	1	0	1	0	1	11.48170125	NA	0
4292	286	1	0	1	0	1	24.19527268	NA	0
16103	325	0	1	0	1	1	NA	26.22893902	0
41658	293	0	1	0	1	1	NA	9.146829801	0
94073	354	2	0	2	0	2	53.85485191	NA	0
64294	356	0	1	0	1	1	NA	7.400221771	0
93683	303	1	0	1	0	1	17.47704825	NA	0
14657	347	1	0	1	0	1	12.07778116	NA	0
63917	340	0	1	0	1	1	NA	1.512345269	1
71104	284	0	1	0	1	1	NA	21.49265631	0
96401	283	0	2	0	2	2	NA	18.93470102	1
42875	297	1	0	1	0	1	67.275827	NA	0
67211	329	0	2	0	2	2	NA	12.52909917	0
66811	311	0	1	0	1	1	NA	30.478356	0
107674	347	1	0	1	0	1	19.85324945	NA	0
77341	279	0	1	0	1	1	NA	7.970601417	0
33533	288	0	4	0	4	4	NA	5.267029117	0
98111	304	1	0	1	0	1	36.70626948	NA	0
70717	336	0	1	0	1	1	NA	4.562659	0
85361	303	0	1	0	1	1	NA	5.400589084	1
30251	363	0	1	0	1	1	NA	17.78628474	0
87235	302	1	0	1	0	1	38.50842631	NA	0
76343	303	0	1	0	1	1	NA	21.13756794	0
71210	346	1	0	1	0	1	25.78531452	NA	1
98419	294	0	8	0	8	8	NA	19.05029961	2
107822	294	0	1	0	1	1	NA	1416.04312	0
107501	309	1	0	1	0	1	12.72273238	NA	0
69203	322	1	0	1	0	1	13.36777305	NA	0
13486	348	0	1	0	1	1	NA	15.6629011	0
87583	319	1	0	1	0	1	11.24394503	NA	0
88471	318	0	1	0	1	1	NA	8.913366314	0
107884	325	0	1	0	1	1	NA	79.86668361	0
53942	350	1	0	1	0	1	22.5023477	NA	1
46571	279	1	0	1	0	1	13.02874006	NA	0
106924	326	0	2	0	2	2	NA	29.73863172	0
42123	302	1	0	1	0	1	20.32599646	NA	0
44870	300	0	1	0	1	1	NA	10.19930578	0
31803	286	1	0	1	0	1	9.911308849	NA	1
66105	354	0	1	0	1	1	NA	10.94229496	0
69220	345	0	1	0	1	1	NA	8.808147058	0
82856	314	0	2	0	2	2	NA	8.468129154	2
98772	349	1	0	1	0	1	42.4941387	NA	0
69999	319	1	0	1	0	1	10.6853859	NA	0
70104	346	0	1	0	1	1	NA	82.01202594	0
74467	285	0	1	0	1	1	NA	2.294668546	1
70225	288	1	0	1	0	1	6.590213694	NA	0
63889	338	1	0	1	0	1	14.3996107	NA	0
96632	296	1	0	1	0	1	23.91100486	NA	0
98401	289	1	0	1	0	1	16.09418466	NA	0
98413	301	1	0	1	0	1	3.754440858	NA	1
38586	301	0	1	0	1	1	NA	8.187641687	0
82853	355	1	0	1	0	1	9.109498815	NA	1
69026	331	0	1	0	1	1	NA	11.84496803	0
3523	340	1	0	1	0	1	3.529317159	NA	0
107433	316	0	1	0	1	1	NA	208.0931839	0
39023	363	0	1	0	1	1	NA	13.11140586	0
59334	310	1	0	1	0	1	30.67687807	NA	1
6882	340	2	0	2	0	2	45.0305449	NA	0
4996	331	1	0	1	0	1	85.7101926	NA	0
64283	303	0	1	0	1	1	NA	32.00238338	0
65517	329	1	0	1	0	1	21.06421456	NA	0
103516	325	1	0	1	0	1	11.29477905	NA	0
97610	302	1	0	1	0	1	25.91766962	NA	0
22924	278	1	0	1	0	1	27.73549726	NA	0
29736	346	1	0	1	0	1	51.246417	NA	0
65629	295	0	1	0	1	1	NA	15.12194729	1
88141	349	1	0	1	0	1	5.442149469	NA	0
69749	293	1	0	1	0	1	20.17708909	NA	0
8560	316	1	0	1	0	1	56.14410576	NA	0
2285	346	0	1	0	1	1	NA	9.312776119	0
34860	325	0	1	0	1	1	NA	14.96680025	0
41418	279	1	1	1	1	2	1.266332748	1.266332748	0
107889	291	1	0	1	0	1	268.574358	NA	0
63896	346	0	1	0	1	1	NA	50.84544114	0
84778	358	1	0	1	0	1	2.795981641	NA	0
47732	287	1	0	1	0	1	34.6671569	NA	1
71203	297	0	1	0	1	1	NA	9.43134129	0
69535	359	0	1	0	1	1	NA	12.95169441	0
85279	322	0	1	0	1	1	NA	24.79377086	0
76018	282	1	0	1	0	1	15.08647217	NA	0
65890	305	1	0	1	0	1	10.42531824	NA	0
34374	344	0	1	0	1	1	NA	45.05631842	0
62364	332	0	1	0	1	1	NA	38.85304147	0
107741	316	0	1	0	1	1	NA	431.4701404	0
41530	293	0	1	0	1	1	NA	10.95307078	0
66981	297	1	0	1	0	1	58.05857547	NA	0
70784	284	1	0	1	0	1	9.8925731	NA	0
74919	294	0	1	0	1	1	NA	38.14060406	1
69232	340	0	2	0	2	2	NA	13.47675426	1
102190	298	0	1	0	1	1	NA	82.81850229	0
6413	298	0	1	0	1	1	NA	19.56263768	0
102937	278	1	0	1	0	1	18.00140261	NA	0
10950	329	0	2	0	2	2	NA	31.80078092	0
80613	314	0	1	0	1	1	NA	12.33519478	1
75389	326	1	0	1	0	1	2.342921275	NA	0
90943	347	1	0	1	0	1	12.08125442	NA	0
47855	343	1	0	1	0	1	9.458371757	NA	0
6787	280	1	0	1	0	1	17.73562645	NA	0
46827	307	0	1	0	1	1	NA	47.08353332	0
39644	352	1	0	1	0	1	7.903941493	NA	1
62052	283	0	4	0	4	4	NA	159.2153963	1
107677	328	0	1	0	1	1	NA	2141.007296	0
78725	302	1	0	1	0	1	18.51968035	NA	1
63225	329	1	0	1	0	1	15.81553624	NA	0
101919	360	1	0	1	0	1	8.830048635	NA	0
44998	342	1	0	1	0	1	8.32595778	NA	0
69334	299	0	1	0	1	1	NA	15.29278594	0
71097	281	0	1	0	1	1	NA	18.84571613	0
71580	359	0	1	0	1	1	NA	21.54192543	0
71426	353	0	1	0	1	1	NA	52.21592872	0
33422	294	1	0	1	0	1	26.02729317	NA	0
94261	295	0	1	0	1	1	NA	51.07819936	0
1993	360	0	1	0	1	1	NA	322.4258677	0
94362	303	0	1	0	1	1	NA	130.3531923	0
96878	311	1	0	1	0	1	58.7734567	NA	0
56107	294	1	0	1	0	1	33.72153731	NA	0
102834	312	0	1	0	1	1	NA	25.40068035	0
88514	358	0	1	0	1	1	NA	56.54230478	0
33388	344	1	0	1	0	1	21.47975723	NA	0
11765	350	1	0	1	0	1	96.51928349	NA	0
5385	304	1	0	1	0	1	98.33172765	NA	0
68465	286	1	0	1	0	1	55.24957504	NA	0
44563	294	1	1	1	1	2	24.63809872	19.41091241	0
1678	291	2	0	2	0	2	2.39072231	NA	0
10466	357	1	0	1	0	1	15.03682542	NA	0
67762	325	1	0	1	0	1	72.38529305	NA	0
88763	303	2	0	2	0	2	29.93514324	NA	0
65134	361	1	0	1	0	1	6.644661042	NA	1
40332	339	1	0	1	0	1	1.363978077	NA	1
68586	325	0	1	0	1	1	NA	4.213593464	1
65189	346	1	0	1	0	1	16.87856604	NA	0
40932	289	1	0	1	0	1	15.2464378	NA	1
3034	329	1	0	1	0	1	37.26511251	NA	0
106887	316	1	0	1	0	1	99.97298417	NA	0
69824	308	1	0	1	0	1	16.64715261	NA	0
107742	302	0	1	0	1	1	NA	218.2213997	0
44355	315	1	0	1	0	1	17.6760521	NA	0
36473	360	0	1	0	1	1	NA	11.36877078	1
81149	296	0	1	0	1	1	NA	5.317345988	0
7346	347	1	0	1	0	1	2.976481676	NA	0
58483	322	1	0	1	0	1	6.70915727	NA	0
71183	312	1	0	1	0	1	13.54273711	NA	0
86552	311	0	1	0	1	1	NA	14.61861121	0
41017	281	1	0	1	0	1	2.663333879	NA	1
85953	304	0	1	0	1	1	NA	16.2616167	0
66703	349	1	0	1	0	1	11.05824271	NA	0
65992	307	0	1	0	1	1	NA	168.802235	0
24661	360	0	1	0	1	1	NA	68.16104188	0
97953	304	1	0	1	0	1	10.20400789	NA	0
71356	310	0	1	0	1	1	NA	18.25212816	0
88689	320	0	1	0	1	1	NA	40.41315324	0
69092	361	1	0	1	0	1	10.23909686	NA	0
48124	299	1	0	1	0	1	6.263990295	NA	0
99664	349	1	0	1	0	1	34.07312064	NA	1
19023	348	0	1	0	1	1	NA	30.09482515	0
43878	279	1	0	1	0	1	3.10194532	NA	0
64538	279	1	0	1	0	1	40.12681621	NA	1
62052	276	0	2	0	2	2	NA	54.12877331	0
9596	333	1	0	1	0	1	37.50163871	NA	0
21553	317	1	0	1	0	1	27.35929677	NA	0
964	281	0	1	0	1	1	NA	127.9956498	0
37042	308	1	0	1	0	1	0.547333833	NA	1
103052	343	1	0	1	0	1	212.222046	NA	0
37306	323	1	0	1	0	1	28.05948298	NA	1
38404	303	1	0	1	0	1	18.08389221	NA	0
2379	311	0	1	0	1	1	NA	94.24602152	0
32303	282	1	0	1	0	1	35.13479246	NA	1
12762	315	1	0	1	0	1	18.90641785	NA	0
94968	308	0	3	0	3	3	NA	15.39604864	1
1376	361	0	1	0	1	1	NA	129.3835452	0
96979	319	0	1	0	1	1	NA	142.5006749	0
86979	320	0	2	0	2	2	NA	46.36369921	0
66038	352	1	0	1	0	1	30.21384591	NA	0
88793	355	2	0	2	0	2	34.22574954	NA	0
66397	362	1	0	1	0	1	52.05087616	NA	0
66254	311	0	1	0	1	1	NA	13.56678626	0
43806	302	1	0	1	0	1	19.93081045	NA	0
90606	325	0	1	0	1	1	NA	7.166525326	0
42646	312	1	0	1	0	1	7.164377744	NA	0
107504	343	0	1	0	1	1	NA	78.16705186	0
84626	328	2	0	2	0	2	83.57932118	NA	0
98261	302	0	1	0	1	1	NA	2.824480299	0
32583	340	1	0	1	0	1	2.281839588	NA	0
30419	355	0	1	0	1	1	NA	73.6714988	0
37827	307	1	0	1	0	1	13.94739237	NA	0
107505	286	1	0	1	0	1	8.095267817	NA	0
54411	281	1	0	1	0	1	9.641666643	NA	0
86892	292	3	0	3	0	3	12.85026365	NA	0
33410	340	1	0	1	0	1	9.433813224	NA	1
88439	318	0	1	0	1	1	NA	18.63610231	0
53801	288	1	0	1	0	1	11.39052405	NA	1
69799	303	1	0	1	0	1	132.8128409	NA	0
70667	295	1	0	1	0	1	22.9037948	NA	0
37285	293	1	0	1	0	1	13.56068295	NA	0
40255	322	1	0	1	0	1	11.39590729	NA	0
67839	304	1	0	1	0	1	21.20513918	NA	0
3183	361	0	1	0	1	1	NA	17.23352508	1
66197	311	0	1	0	1	1	NA	49.16987318	0
34836	340	1	1	1	1	2	17.0829006	17.69098553	1
31184	350	0	1	0	1	1	NA	50.90978729	0
66563	362	1	0	1	0	1	35.20461063	NA	1
54195	313	0	1	0	1	1	NA	18.06389715	1
12560	295	1	0	1	0	1	25.66915387	NA	0
76650	329	1	1	1	1	2	3.254941176	3.254941176	0
107675	303	0	1	0	1	1	NA	26.72440114	0
68895	318	0	4	0	4	4	NA	14.29195696	0
65612	312	0	1	0	1	1	NA	4.629175063	1
88688	347	1	0	1	0	1	9.09808578	NA	0
41632	353	1	0	1	0	1	20.06610856	NA	1
60511	310	1	0	1	0	1	13.1148503	NA	1
15085	355	0	1	0	1	1	NA	24.23853536	0
82566	348	1	0	1	0	1	21.98377465	NA	1
26628	361	0	1	0	1	1	NA	194.8673253	0
965	310	2	0	2	0	2	21.43876734	NA	0
64814	360	1	0	1	0	1	18.0855034	NA	0
95537	328	1	0	1	0	1	20.90568112	NA	0
104304	348	1	0	1	0	1	3.385827085	NA	0
107528	307	1	0	1	0	1	692.8026942	NA	1
97167	314	0	1	0	1	1	NA	13.19087711	0
64903	289	1	0	1	0	1	58.09943004	NA	1
26281	363	1	0	1	0	1	21.71912524	NA	0
5318	361	1	0	1	0	1	66.92288314	NA	0
107742	347	0	1	0	1	1	NA	233.6024747	0
1041	325	3	0	3	0	3	44.8814716	NA	0
43935	288	1	0	1	0	1	15.05208939	NA	0
87783	279	1	0	1	0	1	16.15179109	NA	0
42773	326	0	1	0	1	1	NA	24.6505085	0
68209	296	1	0	1	0	1	46.74808399	NA	0
41769	307	3	0	3	0	3	13.7755599	NA	0
98099	318	0	1	0	1	1	NA	5.887542254	0
32125	285	1	0	1	0	1	44.07835993	NA	1
107583	349	1	0	1	0	1	99.13019149	NA	1
2974	354	1	0	1	0	1	199.2045203	NA	0
101101	358	0	1	0	1	1	NA	26.18475801	0
93804	354	1	0	1	0	1	35.42258821	NA	0
84393	291	0	1	0	1	1	NA	25.65922957	0
39797	301	1	0	1	0	1	24.10647711	NA	0
3113	314	1	0	1	0	1	66.99718316	NA	1
68643	332	1	0	1	0	1	16.49584477	NA	0
90289	325	0	1	0	1	1	NA	10.12324372	0
78069	343	0	1	0	1	1	NA	23.82763779	1
70507	339	0	1	0	1	1	NA	10.10395093	0
70385	297	0	1	0	1	1	NA	8.38521079	1
103358	316	1	0	1	0	1	14.21017476	NA	0
41460	361	1	0	1	0	1	8.024801338	NA	0
6020	288	0	1	0	1	1	NA	18.51708359	1
35565	359	0	1	0	1	1	NA	54.46838367	0
49401	344	1	0	1	0	1	20.66842363	NA	0
67918	296	1	0	1	0	1	73.4830947	NA	1
12491	364	1	0	1	0	1	17.6582421	NA	1
30261	320	1	0	1	0	1	51.72495753	NA	0
69238	305	0	3	0	3	3	NA	51.57060276	0
66595	353	1	0	1	0	1	13.93645217	NA	0
46443	316	1	0	1	0	1	44.59761365	NA	1
91413	298	0	1	0	1	1	NA	20.13811152	0
89380	365	0	1	0	1	1	NA	2.331032868	1
88074	288	1	0	1	0	1	12.84686447	NA	0
43570	354	1	0	1	0	1	5.325930621	NA	0
64239	320	1	0	1	0	1	13.98895284	NA	0
45926	363	0	1	0	1	1	NA	2.279005571	0
70547	316	1	0	1	0	1	5.6060739	NA	0
49886	283	1	0	1	0	1	3.676271484	NA	0
98106	299	1	0	1	0	1	10.72864213	NA	0
69996	315	1	0	1	0	1	6.797276686	NA	0
1933	353	1	0	1	0	1	5.269344909	NA	0
55090	349	1	1	1	1	2	1.506937489	1.506937489	0
76728	281	0	1	0	1	1	NA	25.04403128	1
3783	283	1	0	1	0	1	23.35700919	NA	0
67012	312	1	0	1	0	1	50.41724629	NA	0
3523	322	1	0	1	0	1	4.046729915	NA	0
97910	313	0	1	0	1	1	NA	6.357871624	0
32060	325	1	0	1	0	1	15.07163293	NA	0
55826	283	1	0	1	0	1	21.517194	NA	0
65478	329	1	0	1	0	1	1.459284285	NA	0
68790	360	0	3	0	3	3	NA	15.50544581	1
2229	315	1	0	1	0	1	96.69433952	NA	0
2370	284	1	0	1	0	1	35.00419564	NA	0
43942	302	1	0	1	0	1	7.602887616	NA	0
4683	347	1	0	1	0	1	7.949453355	NA	0
68733	360	1	0	1	0	1	26.75315544	NA	1
3447	286	0	1	0	1	1	NA	15.3323687	0
60132	285	1	0	1	0	1	22.99382916	NA	1
1640	284	0	7	0	7	7	NA	154.1590394	0
70502	336	0	1	0	1	1	NA	4.6807151319999996	0
51229	318	0	1	0	1	1	NA	0.437676946	1
2289	360	1	0	1	0	1	13.7658193	NA	0
1195	283	1	0	1	0	1	280.3334432	NA	0
68151	299	1	0	1	0	1	8.569465349	NA	0
41350	322	1	0	1	0	1	12.06985733	NA	1
10496	337	0	1	0	1	1	NA	44.06810629	0
92018	342	0	2	0	2	2	NA	2.441323827	0
94362	297	1	0	1	0	1	91.94753678	NA	1
61498	304	1	0	1	0	1	39.9983666	NA	0
6476	299	0	1	0	1	1	NA	15.60134332	0
70815	340	0	1	0	1	1	NA	12.28241027	0
17788	316	1	0	1	0	1	14.8162808	NA	0
54603	315	0	3	0	3	3	NA	20.39795762	1
59411	343	0	1	0	1	1	NA	5.732371697	0
50107	317	1	0	1	0	1	18.48001671	NA	0
9116	290	0	1	0	1	1	NA	0.78874646	0
103176	307	0	1	0	1	1	NA	13.85037116	1
71104	315	1	0	1	0	1	14.98922276	NA	1
76185	345	1	0	1	0	1	25.70361618	NA	1
95897	312	0	1	0	1	1	NA	17.33696287	1
16664	364	1	0	1	0	1	22.00692437	NA	0
63064	290	3	0	3	0	3	8.860834799	NA	0
94357	312	0	1	0	1	1	NA	16.77149456	0
65477	294	1	0	1	0	1	2.386669653	NA	0
64967	317	1	0	1	0	1	9.261367685	NA	0
103795	284	0	1	0	1	1	NA	36.94505166	0
43201	288	1	0	1	0	1	17.14835935	NA	0
106504	346	1	0	1	0	1	24.63330064	NA	0
38473	304	1	0	1	0	1	10.75026152	NA	0
97098	281	1	0	1	0	1	17.84790979	NA	0
47358	277	0	2	0	2	2	NA	24.30114138	0
87701	298	1	0	1	0	1	45.03761779	NA	0
2490	364	1	0	1	0	1	13.03190887	NA	0
69899	315	1	0	1	0	1	2.509200157	NA	0
11106	329	0	1	0	1	1	NA	8.722120652	0
93542	281	0	1	0	1	1	NA	15.87760698	0
1994	363	4	0	4	0	4	129.3159494	NA	0
88519	317	3	0	3	0	3	19.60585108	NA	0
16798	312	1	0	1	0	1	3.148063948	NA	0
39976	310	0	1	0	1	1	NA	9.398876649	0
65789	332	0	1	0	1	1	NA	9.221370283	0
2366	307	0	1	0	1	1	NA	17.46861659	0
96596	295	1	0	1	0	1	32.99105306	NA	0
67533	340	1	0	1	0	1	4.285753046	NA	0
88650	328	0	1	0	1	1	NA	7.625046206	0
58815	310	0	1	0	1	1	NA	26.01459695	0
68832	307	0	1	0	1	1	NA	16.22176181	0
30990	328	1	0	1	0	1	36.08730773	NA	0
69633	361	0	1	0	1	1	NA	28.0209678	0
86880	295	1	0	1	0	1	31.43913825	NA	1
54158	354	0	1	0	1	1	NA	10.78677647	0
52683	309	1	0	1	0	1	11.57576851	NA	0
77994	337	0	1	0	1	1	NA	45.07611346	1
95452	312	1	0	1	0	1	2.322261406	NA	0
77044	329	1	0	1	0	1	30.25200769	NA	0
5448	360	1	0	1	0	1	125.2016612	NA	0
67143	346	0	4	0	4	4	NA	8.041789164	0
41179	353	1	0	1	0	1	58.16379409	NA	0
5997	302	1	0	1	0	1	32.8015421	NA	0
102831	307	1	0	1	0	1	110.0804919	NA	1
28284	297	0	2	0	2	2	NA	16.76256505	1
6997	310	1	0	1	0	1	31.16024003	NA	0
82078	344	0	1	0	1	1	NA	34.02023412	1
33361	321	1	0	1	0	1	10.48680242	NA	0
107906	343	1	0	1	0	1	53.69562852	NA	1
3276	359	2	0	2	0	2	110.7993546	NA	0
98642	302	0	1	0	1	1	NA	15.27981491	0
89330	302	1	0	1	0	1	10.57937546	NA	0
2165	286	0	1	0	1	1	NA	3.355676051	0
88099	318	0	1	0	1	1	NA	22.69273824	0
51146	363	0	1	0	1	1	NA	11.56855617	0
55230	358	1	0	1	0	1	25.39248954	NA	0
80106	305	1	0	1	0	1	11.254241	NA	0
23394	312	3	0	3	0	3	23.93334545	NA	1
62205	319	0	1	0	1	1	NA	1.169951269	0
41277	288	1	0	1	0	1	14.05932397	NA	1
6690	304	1	0	1	0	1	10.710358189999999	NA	0
94104	314	0	1	0	1	1	NA	20.2428004	0
70259	281	1	0	1	0	1	84.96057262	NA	0
21587	344	1	0	1	0	1	64.77673764	NA	0
71429	344	1	0	1	0	1	21.18212151	NA	0
69808	358	1	0	1	0	1	11.62331064	NA	0
93604	356	0	1	0	1	1	NA	49.77742981	0
24297	346	1	0	1	0	1	20.88561909	NA	0
67801	325	1	1	1	1	2	2.72922172	2.72922172	0
106299	310	0	1	0	1	1	NA	55.84389101	0
94028	295	1	0	1	0	1	28.89240673	NA	0
85639	294	0	1	0	1	1	NA	165.3486924	1
65230	277	1	1	1	1	2	5.88640748	5.88640748	0
42764	318	0	1	0	1	1	NA	12.81811487	0
93635	353	1	0	1	0	1	98.05345214	NA	0
12578	297	0	1	0	1	1	NA	9.901539251	0
70088	312	0	1	0	1	1	NA	7.856154453	0
66806	350	1	0	1	0	1	17.22311134	NA	0
14407	360	0	1	0	1	1	NA	26.42398788	0
40617	355	0	1	0	1	1	NA	11.08953246	0
3520	335	1	0	1	0	1	2.899241883	NA	1
41487	302	1	0	1	0	1	6.634322226	NA	0
76828	346	1	0	1	0	1	8.915336188	NA	0
1971	356	0	3	0	3	3	NA	19.26386707	0
104271	285	1	0	1	0	1	14.83881805	NA	0
98469	360	0	1	0	1	1	NA	5.334576042	0
90628	305	1	0	1	0	1	42.31863679	NA	0
86253	310	0	1	0	1	1	NA	48.78672527	1
67725	347	8	0	8	0	8	43.6896215	NA	0
66068	325	1	0	1	0	1	25.03159267	NA	0
67862	353	1	0	1	0	1	70.80835893	NA	0
20399	285	0	1	0	1	1	NA	37.06066176	0
14156	303	0	1	0	1	1	NA	88.73706658	0
33813	289	0	1	0	1	1	NA	5.77457283	1
62135	283	0	1	0	1	1	NA	9.693507311	0
68108	284	0	1	0	1	1	NA	2.348480484	0
95063	346	1	0	1	0	1	98.31455679	NA	0
99323	307	0	1	0	1	1	NA	71.57919949	0
88179	312	0	1	0	1	1	NA	21.78569656	0
24221	298	0	4	0	4	4	NA	84.7809343	0
70573	315	6	0	6	0	6	21.94296399	NA	0
68113	281	1	0	1	0	1	8.077813463	NA	0
2142	314	0	1	0	1	1	NA	29.2144074	0
74710	279	0	1	0	1	1	NA	144.784329	0
42368	354	0	1	0	1	1	NA	10.57260708	0
96207	287	1	0	1	0	1	6.774451945	NA	1
6997	317	0	1	0	1	1	NA	30.63038766	0
36169	360	0	1	0	1	1	NA	11.1614934	0
106506	316	1	0	1	0	1	26.15940311	NA	0
70798	328	1	0	1	0	1	16.74403211	NA	0
63847	338	1	0	1	0	1	14.16999003	NA	0
7333	303	1	0	1	0	1	1.955576686	NA	0
85983	317	0	2	0	2	2	NA	9.362371541	0
31477	303	1	0	1	0	1	18.48499174	NA	0
42513	310	0	1	0	1	1	NA	0.966651001	1
69930	284	1	0	1	0	1	12.31038018	NA	0
9157	347	0	1	0	1	1	NA	14.20262348	0
33674	300	0	1	0	1	1	NA	13.27211058	1
49777	293	1	0	1	0	1	16.47375308	NA	1
69934	358	0	1	0	1	1	NA	7.044316488	0
85829	365	0	1	0	1	1	NA	27.81290241	1
72282	282	0	1	0	1	1	NA	9.802767576	0
2596	328	0	1	0	1	1	NA	12.50757961	0
41306	287	0	1	0	1	1	NA	19.99029861	0
88163	364	1	1	1	1	2	2.831625931	2.831625931	0
84283	317	1	0	1	0	1	37.1375533	NA	0
66711	354	1	0	1	0	1	9.808984115	NA	0
99068	302	1	0	1	0	1	42.39720895	NA	0
63532	355	1	0	1	0	1	25.91566454	NA	0
87905	304	1	0	1	0	1	13.13049953	NA	0
35009	294	0	3	0	3	3	NA	39.33696804	0
71219	346	2	0	2	0	2	11.55979928	NA	1
70307	294	0	1	0	1	1	NA	57.89143747	0
2083	335	0	1	0	1	1	NA	52.0243314	1
55372	325	0	1	0	1	1	NA	6.03662994	0
84381	336	0	1	0	1	1	NA	47.37722558	1
94015	294	0	1	0	1	1	NA	39.44200679	0
86804	288	0	1	0	1	1	NA	9.058084621	0
67500	302	1	0	1	0	1	23.62669816	NA	0
96877	305	1	0	1	0	1	14.0301517	NA	0
97444	352	1	0	1	0	1	6.540775092	NA	0
87463	311	1	0	1	0	1	14.30485066	NA	0
69202	364	1	0	1	0	1	20.8785472	NA	0
92247	310	1	0	1	0	1	27.8409336	NA	0
87152	317	1	0	1	0	1	58.65823739	NA	0
88074	347	1	0	1	0	1	12.46101213	NA	0
93729	288	1	0	1	0	1	12.51146621	NA	0
38060	358	0	1	0	1	1	NA	14.99744488	0
91704	312	1	0	1	0	1	10.07786801	NA	0
97182	296	0	1	0	1	1	NA	5.666574874	1
65710	319	1	0	1	0	1	18.15326457	NA	0
56130	351	1	0	1	0	1	21.54899629	NA	1
64600	359	1	0	1	0	1	9.457268009	NA	0
35068	298	1	0	1	0	1	25.51347054	NA	1
40981	303	1	0	1	0	1	10.99558747	NA	0
39551	294	1	0	1	0	1	17.07058027	NA	0
79753	304	0	1	0	1	1	NA	79.92991329	0
68710	340	1	1	1	1	2	2.590730606	2.590730606	0
39296	363	0	1	0	1	1	NA	31.46667677	1
66770	351	1	0	1	0	1	10.44505358	NA	0
43213	290	1	0	1	0	1	11.56894071	NA	0
47921	293	1	0	1	0	1	13.14249533	NA	0
45248	326	1	0	1	0	1	44.81469998	NA	0
91227	312	0	1	0	1	1	NA	33.06474177	0
58677	356	1	0	1	0	1	25.67308747	NA	1
69674	297	1	1	1	1	2	1.382405647	1.382405647	0
5386	353	0	1	0	1	1	NA	1.194696847	0
32786	328	1	0	1	0	1	13.90901656	NA	0
6556	337	0	1	0	1	1	NA	33.35981212	0
71424	312	1	0	1	0	1	36.11277625	NA	0
60250	360	5	0	5	0	5	19.09807928	NA	0
107536	319	0	1	0	1	1	NA	478.4675632	0
69624	331	0	1	0	1	1	NA	50.43338631	0
41063	303	0	1	0	1	1	NA	75.94226795	1
91820	318	0	1	0	1	1	NA	9.3508524	0
79673	360	1	0	1	0	1	28.46186559	NA	0
65710	298	1	0	1	0	1	19.78492208	NA	0
9292	299	1	0	1	0	1	11.11234476	NA	0
97557	301	2	0	2	0	2	6.292529232	NA	0
20511	338	0	1	0	1	1	NA	51.58660568	0
68875	319	1	0	1	0	1	56.70755013	NA	0
53390	315	1	0	1	0	1	25.68863045	NA	0
993	286	0	1	0	1	1	NA	8.160243072	1
84654	354	1	0	1	0	1	14.42248429	NA	0
1567	325	0	3	0	3	3	NA	168.6222423	0
2466	346	1	0	1	0	1	103.854121	NA	0
92022	304	1	0	1	0	1	10.05867291	NA	0
76463	341	1	0	1	0	1	13.66736768	NA	0
20085	311	1	0	1	0	1	292.4083096	NA	0
60504	298	1	0	1	0	1	9.377402219	NA	0
69267	349	1	0	1	0	1	15.73101599	NA	0
89309	336	0	3	0	3	3	NA	19.1044126	0
69804	361	1	0	1	0	1	6.057824236	NA	0
68896	345	1	0	1	0	1	12.95345603	NA	0
15064	285	0	1	0	1	1	NA	14.27599016	0
59102	295	1	0	1	0	1	14.18098762	NA	1
38943	316	1	0	1	0	1	4.969608027	NA	0
69192	327	0	1	0	1	1	NA	10.97310042	0
67817	361	1	0	1	0	1	18.02907874	NA	0
1111	355	1	0	1	0	1	15.81556817	NA	1
69241	312	0	1	0	1	1	NA	20.2297508	0
67816	340	1	0	1	0	1	1.872816105	NA	0
86979	355	0	1	0	1	1	NA	68.38193645	0
67595	282	0	1	0	1	1	NA	81.36941234	1
58028	299	1	0	1	0	1	41.42491504	NA	0
1774	359	1	0	1	0	1	28.53511237	NA	0
88810	288	1	0	1	0	1	26.0730725	NA	0
37320	352	1	0	1	0	1	22.65772468	NA	1
1991	336	1	0	1	0	1	9.603312467	NA	0
56534	280	1	0	1	0	1	47.84593645	NA	0
75767	351	1	0	1	0	1	8.424824214	NA	1
97720	303	0	1	0	1	1	NA	11.15823078	1
55442	347	0	1	0	1	1	NA	29.84426906	0
103364	329	1	0	1	0	1	85.11158644	NA	0
40489	343	1	0	1	0	1	24.70078509	NA	0
95279	312	1	0	1	0	1	38.21138458	NA	0
45174	310	1	0	1	0	1	29.04992501	NA	0
84410	361	1	0	1	0	1	79.63968075	NA	0
107331	350	0	1	0	1	1	NA	144.9698887	0
79367	343	0	1	0	1	1	NA	14.4963774	0
81323	346	1	0	1	0	1	38.2852546	NA	0
66856	361	0	2	0	2	2	NA	16.44675665	0
28553	318	2	0	2	0	2	13.06273111	NA	0
84809	347	2	0	2	0	2	22.08210968	NA	2
59937	350	1	0	1	0	1	30.65465342	NA	1
42717	330	1	0	1	0	1	17.02521494	NA	1
98427	344	0	1	0	1	1	NA	23.35538685	0
10940	354	0	2	0	2	2	NA	72.85115042	0
66623	305	0	1	0	1	1	NA	16.41334323	0
42867	309	0	1	0	1	1	NA	38.77924085	0
71104	322	1	0	1	0	1	13.52451855	NA	1
88258	310	0	1	0	1	1	NA	12.93189214	0
77678	281	1	0	1	0	1	13.88913453	NA	0
70290	350	1	0	1	0	1	41.21054252	NA	0
31477	350	0	1	0	1	1	NA	23.17746613	0
16980	283	1	0	1	0	1	54.36411251	NA	0
33422	305	0	1	0	1	1	NA	34.13850308	0
3500	339	0	1	0	1	1	NA	12.44358208	1
63888	346	1	0	1	0	1	8.435523242	NA	0
88173	322	1	0	1	0	1	1.818541098	NA	0
67900	312	2	0	2	0	2	41.1237503	NA	0
64827	364	1	0	1	0	1	5.50295624	NA	0
97073	298	0	1	0	1	1	NA	3.446743917	1
1915	345	0	1	0	1	1	NA	9.813160915	0
93509	312	1	0	1	0	1	25.55231322	NA	0
39011	325	1	3	1	3	4	6.595850524	6.264597496	0
85649	285	0	1	0	1	1	NA	35.19770826	1
102577	302	1	0	1	0	1	13.60550993	NA	0
68497	319	1	0	1	0	1	22.3063359	NA	0
102519	297	1	0	1	0	1	9.31556703	NA	1
42821	299	1	0	1	0	1	15.3169368	NA	1
34673	283	1	0	1	0	1	27.15404452	NA	0
81778	353	1	0	1	0	1	12.34621487	NA	0
87387	361	1	0	1	0	1	123.4513684	NA	0
76827	312	5	0	5	0	5	2.468034027	NA	1
41769	346	2	0	2	0	2	17.57633219	NA	0
94782	328	0	1	0	1	1	NA	7.986638814	0
67816	340	1	0	1	0	1	2.645036053	NA	1
86892	315	1	0	1	0	1	10.18026161	NA	1
2850	349	0	1	0	1	1	NA	55.26605828	1
64782	318	0	1	0	1	1	NA	21.08685048	0
94717	354	0	1	0	1	1	NA	72.92516033	0
69685	298	1	0	1	0	1	24.29249762	NA	0
67679	305	1	0	1	0	1	6.393920398	NA	0
83700	328	0	1	0	1	1	NA	96.11902015	0
77155	302	1	0	1	0	1	36.9105885	NA	1
67807	304	2	0	2	0	2	27.59440873	NA	1
71219	309	1	0	1	0	1	16.0682311	NA	0
94371	283	1	0	1	0	1	25.11357668	NA	0
53299	280	0	1	0	1	1	NA	12.54538026	1
6007	320	1	0	1	0	1	10.40693101	NA	0
61450	290	0	1	0	1	1	NA	13.24180416	0
53324	309	1	0	1	0	1	21.22193091	NA	1
70659	284	0	1	0	1	1	NA	14.80381759	0
62142	285	1	1	1	1	2	16.30268697	26.29884641	0
37226	363	0	1	0	1	1	NA	30.12944137	0
9656	362	0	1	0	1	1	NA	2.248147321	1
68674	286	1	0	1	0	1	765.8123073	NA	0
51843	279	0	1	0	1	1	NA	69.32665603	1
99405	346	0	1	0	1	1	NA	5.912581357	0
85203	324	1	0	1	0	1	19.52856708	NA	1
69638	319	0	1	0	1	1	NA	11.63904329	0
37344	321	1	0	1	0	1	3.702594739	NA	1
41944	347	1	0	1	0	1	7.490416109	NA	0
106673	345	1	0	1	0	1	36.95469503	NA	0
8356	316	1	0	1	0	1	12.05894651	NA	0
2142	315	0	1	0	1	1	NA	17.2486121	0
9549	294	1	0	1	0	1	1.540790093	NA	1
98186	349	0	1	0	1	1	NA	1.825659249	1
107289	321	1	0	1	0	1	117.4573635	NA	1
61969	297	4	0	4	0	4	11.96203161	NA	1
4335	284	1	0	1	0	1	68.4029854	NA	0
98651	286	0	1	0	1	1	NA	5.195448837	0
6849	298	0	1	0	1	1	NA	38.09373632	0
83764	284	1	0	1	0	1	12.57196726	NA	0
20768	283	0	1	0	1	1	NA	74.02250737	0
71104	353	1	0	1	0	1	15.66529425	NA	0
44101	299	1	0	1	0	1	11.54061671	NA	0
106669	337	1	0	1	0	1	24.59211112	NA	0
55555	350	1	0	1	0	1	12.96260796	NA	1
70002	365	1	0	1	0	1	35.65559657	NA	0
84727	305	1	0	1	0	1	40.1154905	NA	0
89576	307	0	1	0	1	1	NA	13.64765121	0
67023	304	1	0	1	0	1	7.193593268	NA	0
86843	297	0	1	0	1	1	NA	8.758990897	0
69994	350	0	1	0	1	1	NA	7.920184358	0
34324	363	1	0	1	0	1	71.69368515	NA	0
8295	298	0	1	0	1	1	NA	11.64365134	1
37157	303	0	1	0	1	1	NA	34.29591843	1
18000	340	0	1	0	1	1	NA	41.8332531	0
1635	284	1	0	1	0	1	58.01210242	NA	0
21752	281	0	1	0	1	1	NA	75.86488136	0
101440	315	1	0	1	0	1	1.132381747	NA	0
107541	355	1	0	1	0	1	24.34329904	NA	0
92022	311	1	0	1	0	1	12.4306881	NA	0
39015	351	0	1	0	1	1	NA	11.82986787	1
63017	338	1	0	1	0	1	23.46663504	NA	0
47894	284	0	1	0	1	1	NA	27.018333	0
66108	347	1	0	1	0	1	34.84686633	NA	0
106503	310	0	1	0	1	1	NA	9.306995816	0
21753	349	1	0	1	0	1	52.08171283	NA	0
46443	286	1	0	1	0	1	34.39114185	NA	1
2138	293	0	1	0	1	1	NA	341.4323859	0
50783	347	1	0	1	0	1	1.01961217	NA	1
21360	346	0	1	0	1	1	NA	9.042097119	0
65478	305	1	0	1	0	1	1.847896863	NA	0
70120	288	0	1	0	1	1	NA	29.69546449	1
102288	291	1	0	1	0	1	33.26921172	NA	0
66493	283	1	1	1	1	2	8.139506374	8.139506374	0
69811	344	1	0	1	0	1	16.69894414	NA	0
67740	310	1	0	1	0	1	44.89354623	NA	0
1379	325	0	1	0	1	1	NA	141.25729	0
79446	322	1	0	1	0	1	21.1729627	NA	1
107347	355	1	0	1	0	1	143.1136814	NA	0
38170	362	0	1	0	1	1	NA	18.44268435	0
66218	360	0	1	0	1	1	NA	16.35582886	0
55427	351	1	0	1	0	1	5.60648642	NA	0
107473	344	1	0	1	0	1	112.3402236	NA	1
68499	300	1	0	1	0	1	31.00758872	NA	0
94687	322	0	1	0	1	1	NA	34.64948628	0
100017	302	0	1	0	1	1	NA	56.09858979	0
75072	349	0	1	0	1	1	NA	1.29585889	0
70173	277	0	1	0	1	1	NA	6.237450288	1
78444	337	1	0	1	0	1	3.598103635	NA	1
34174	312	1	0	1	0	1	12.34304513	NA	0
107335	328	0	1	0	1	1	NA	58.21834373	0
41822	284	1	0	1	0	1	16.4681733	NA	0
61957	318	3	0	3	0	3	22.84239988	NA	1
67331	359	1	0	1	0	1	12.08288004	NA	0
77722	300	1	0	1	0	1	34.5209944	NA	0
93637	304	1	0	1	0	1	17.68765277	NA	0
49535	343	1	0	1	0	1	24.35916013	NA	0
95788	285	1	0	1	0	1	25.36327578	NA	0
62573	343	0	1	0	1	1	NA	38.3284245	0
14433	291	0	1	0	1	1	NA	72.99739205	0
104060	316	1	0	1	0	1	11.13175501	NA	0
69819	347	3	0	3	0	3	6.835872053	NA	0
2065	287	0	1	0	1	1	NA	54.10999086	1
106435	344	1	0	1	0	1	11.7822051	NA	0
98594	291	0	1	0	1	1	NA	10.14990391	1
69826	285	1	0	1	0	1	5.986229423	NA	0
65890	314	1	0	1	0	1	9.258931719	NA	0
69759	302	0	1	0	1	1	NA	1.089925589	1
59555	318	1	0	1	0	1	161.5699585	NA	0
87230	307	0	1	0	1	1	NA	33.31499496	0
17425	336	1	0	1	0	1	27.53402179	NA	0
107314	350	1	0	1	0	1	105.0337271	NA	0
22531	309	1	0	1	0	1	35.48798663	NA	0
96288	320	0	1	0	1	1	NA	38.38903605	1
4793	284	1	0	1	0	1	74.49802861	NA	0
96491	319	0	1	0	1	1	NA	85.22621623	0
1602	305	1	0	1	0	1	121.4987576	NA	0
106214	305	0	1	0	1	1	NA	181.1179358	0
89591	319	1	0	1	0	1	23.48181325	NA	0
21353	319	1	0	1	0	1	40.19348764	NA	0
81530	294	1	0	1	0	1	15.4237836	NA	1
41177	295	0	1	0	1	1	NA	8.711329678	0
20400	286	0	1	0	1	1	NA	39.70822156	0
97777	309	0	1	0	1	1	NA	9.162384581	1
1993	312	0	2	0	2	2	NA	447.3644452	0
98569	304	0	1	0	1	1	NA	14.89358557	0
38292	313	1	0	1	0	1	20.73590837	NA	0
61881	308	0	1	0	1	1	NA	132.6396135	0
95187	315	0	1	0	1	1	NA	16.12967737	0
51591	324	0	1	0	1	1	NA	24.33664749	0
88094	341	1	0	1	0	1	31.19010042	NA	0
1524	299	1	0	1	0	1	78.46994375	NA	0
3241	319	1	0	1	0	1	11.1878921	NA	0
89442	320	0	1	0	1	1	NA	30.67854594	1
88402	315	0	1	0	1	1	NA	17.45705057	1
64357	345	1	0	1	0	1	13.21354835	NA	0
61462	283	1	0	1	0	1	18.51483726	NA	0
42567	359	0	1	0	1	1	NA	1.838415937	1
93854	361	0	1	0	1	1	NA	29.90194255	0
66107	285	1	0	1	0	1	10.74836009	NA	0
1899	313	1	0	1	0	1	32.90218371	NA	0
40937	358	0	1	0	1	1	NA	29.50068276	0
70036	305	0	1	0	1	1	NA	6.696485079	0
107276	340	1	0	1	0	1	12.3624466	NA	0
2003	361	1	0	1	0	1	4.420616611	NA	0
78633	286	1	0	1	0	1	0.888643626	NA	1
1804	298	0	1	0	1	1	NA	6.242799068	0
76624	281	0	1	0	1	1	NA	4.030182573	0
8612	330	0	1	0	1	1	NA	67.95326334	0
78386	354	0	1	0	1	1	NA	14.37506491	0
31078	304	0	1	0	1	1	NA	47.26562019	0
30970	283	2	0	2	0	2	14.10995846	NA	0
106942	340	1	0	1	0	1	221.4156236	NA	0
41032	295	0	1	0	1	1	NA	8.50717935	0
107323	361	0	1	0	1	1	NA	32.8797902	0
66468	347	1	0	1	0	1	2.506467054	NA	0
88194	290	1	0	1	0	1	6.990525704	NA	1
86457	322	1	0	1	0	1	1.603072948	NA	1
28140	304	0	1	0	1	1	NA	1527.80692	0
71413	320	0	1	0	1	1	NA	23.63632093	0
1473	340	1	0	1	0	1	76.6952372	NA	0
66902	297	8	0	8	0	8	23.20050391	NA	0
51744	350	0	1	0	1	1	NA	71.73353536	1
71721	298	3	0	3	0	3	6.467148345	NA	1
20974	348	0	1	0	1	1	NA	19.74319276	0
65821	285	1	0	1	0	1	9.700775227	NA	0
3728	321	0	1	0	1	1	NA	19.77907014	1
56636	341	0	1	0	1	1	NA	38.57015811	0
69899	361	0	1	0	1	1	NA	2.979385561	0
27977	331	0	1	0	1	1	NA	26.85748101	0
55258	312	1	0	1	0	1	28.53381939	NA	0
2046	297	2	1	2	1	3	63.62234556	348.1474581	0
65497	309	1	0	1	0	1	26.39976064	NA	0
107433	324	0	1	0	1	1	NA	146.6120024	0
51402	318	1	0	1	0	1	3.889665168	NA	1
39260	294	0	1	0	1	1	NA	10.40672186	0
39259	286	1	0	1	0	1	26.53452014	NA	0
85597	342	0	1	0	1	1	NA	19.94492841	1
35127	305	0	1	0	1	1	NA	17.8687459	0
43113	285	1	0	1	0	1	16.52804902	NA	0
42566	338	0	1	0	1	1	NA	33.24742154	1
102194	293	0	1	0	1	1	NA	26.45998837	0
44442	317	0	1	0	1	1	NA	26.04259827	0
3422	328	1	1	1	1	2	492.0838334	661.1163304	0
68872	338	1	0	1	0	1	36.91660111	NA	0
57224	346	1	0	1	0	1	7.042323855	NA	0
39548	300	1	0	1	0	1	5.322370152	NA	0
55109	347	0	1	0	1	1	NA	105.043912	1
78082	319	0	1	0	1	1	NA	16.91413961	0
91656	349	1	0	1	0	1	20.41742274	NA	0
70146	360	0	2	0	2	2	NA	5.520314606	0
102599	347	1	0	1	0	1	109.2849529	NA	0
40125	278	0	1	0	1	1	NA	17.95342515	0
4413	318	1	0	1	0	1	31.92389689	NA	0
59789	349	0	1	0	1	1	NA	6.888560093	1
36973	281	1	0	1	0	1	2.171142138	NA	0
5361	281	1	0	1	0	1	39.1149814	NA	0
106966	297	1	0	1	0	1	31.54843675	NA	0
54238	288	1	0	1	0	1	9.251058258	NA	1
1839	297	0	1	0	1	1	NA	6.884843116	1
56145	354	1	0	1	0	1	328.3702534	NA	0
55097	280	0	1	0	1	1	NA	7.20593146	0
68828	318	1	0	1	0	1	14.7900076	NA	0
93917	318	0	1	0	1	1	NA	344.6497934	0
42034	326	1	0	1	0	1	22.22493848	NA	0
94341	363	1	0	1	0	1	12.4864517	NA	0
69929	337	1	0	1	0	1	8.961929814	NA	0
41267	361	1	0	1	0	1	11.40674755	NA	0
70040	319	1	0	1	0	1	29.319169	NA	0
66889	362	1	0	1	0	1	41.5016303	NA	0
5944	329	1	0	1	0	1	14.31078502	NA	0
94909	310	2	0	2	0	2	6.608923167	NA	0
47790	277	0	2	0	2	2	NA	18.34747503	0
39265	298	1	0	1	0	1	70.56502724	NA	0
71681	355	0	1	0	1	1	NA	17.69084052	0
70220	295	0	1	0	1	1	NA	12.239236	0
107673	317	0	1	0	1	1	NA	85.10034188	0
69641	279	1	0	1	0	1	17.05415164	NA	1
44413	336	1	0	1	0	1	9.283100108	NA	0
68642	361	0	1	0	1	1	NA	12.14382435	0
42204	284	1	0	1	0	1	8.554973262	NA	0
84774	356	1	0	1	0	1	11.41297451	NA	0
67568	365	0	1	0	1	1	NA	2.176959316	0
83181	340	2	0	2	0	2	14.56092702	NA	0
58957	304	0	1	0	1	1	NA	27.94121254	1
106052	347	0	1	0	1	1	NA	27.46556071	0
55138	331	1	0	1	0	1	4.331378565	NA	0
39981	325	0	1	0	1	1	NA	79.06922108	0
91374	298	1	0	1	0	1	7.385559201	NA	0
88083	345	0	1	0	1	1	NA	19.16564594	0
70715	314	0	1	0	1	1	NA	33.0911876	0
87804	316	0	1	0	1	1	NA	19.06005628	1
12148	335	0	1	0	1	1	NA	9.739234907	0
66110	323	1	0	1	0	1	14.21961621	NA	0
39261	283	1	0	1	0	1	12.73591168	NA	0
89118	324	1	0	1	0	1	72.71311124	NA	1
31273	321	0	1	0	1	1	NA	13.0085051	0
57397	310	0	1	0	1	1	NA	7.94530495	0
81325	311	0	1	0	1	1	NA	4.885148662	0
86979	354	0	1	0	1	1	NA	50.47108646	0
5996	358	1	0	1	0	1	221.6049037	NA	0
2343	331	0	1	0	1	1	NA	126.4207447	0
71220	311	0	1	0	1	1	NA	10.83987309	0
87593	328	1	0	1	0	1	1.622741037	NA	0
39559	359	0	1	0	1	1	NA	4.942781349	1
70547	359	0	1	0	1	1	NA	7.326063776	0
8135	284	1	0	1	0	1	114.2112221	NA	1
32652	355	1	0	1	0	1	22.49261464	NA	0
97067	349	0	1	0	1	1	NA	28.4930017	1
62012	355	0	1	0	1	1	NA	50.5976673	0
22647	331	0	1	0	1	1	NA	1.353271763	0
67375	361	1	0	1	0	1	63.58255544	NA	0
70370	324	1	0	1	0	1	22.86709876	NA	0
2496	337	3	0	3	0	3	156.113017	NA	1
69931	346	0	1	0	1	1	NA	10.13287883	0
59352	293	1	0	1	0	1	48.09442592	NA	0
79601	284	1	0	1	0	1	7.350560106	NA	0
95798	319	0	2	0	2	2	NA	2.008705994	0
69203	310	1	0	1	0	1	14.75598056	NA	0
31556	285	0	1	0	1	1	NA	79.80253549	1
107398	327	1	0	1	0	1	45.41428937	NA	0
66801	345	1	0	1	0	1	39.75308627	NA	0
62069	324	3	0	3	0	3	11.0554205	NA	0
106945	347	0	3	0	3	3	NA	4.981695948	0
10212	360	1	0	1	0	1	31.20535121	NA	1
84963	308	1	0	1	0	1	26.77306685	NA	0
2576	279	0	1	0	1	1	NA	47.2946841	1
97070	341	0	1	0	1	1	NA	6.246055929	0
93509	285	2	0	2	0	2	28.31140765	NA	0
27970	297	1	0	1	0	1	46.08914909	NA	0
68899	285	0	1	0	1	1	NA	14.73455545	0
82647	362	1	0	1	0	1	3.989125741	NA	0
1994	317	1	0	1	0	1	95.85865132	NA	0
45270	352	0	1	0	1	1	NA	15.54573079	1
3200	363	0	2	0	2	2	NA	11.20234677	0
58239	299	0	1	0	1	1	NA	30.28683223	0
68975	361	1	0	1	0	1	11.37632978	NA	0
5997	356	1	0	1	0	1	31.71407993	NA	0
83846	347	0	4	0	4	4	NA	17.61611008	0
20773	294	0	1	0	1	1	NA	7.327772067	0
2540	350	1	0	1	0	1	25.99405399	NA	0
41006	281	1	0	1	0	1	6.157094194	NA	1
92055	344	1	0	1	0	1	15.32764861	NA	0
84992	358	1	0	1	0	1	3.655347697	NA	0
106388	298	1	0	1	0	1	31.66534468	NA	0
85368	361	0	1	0	1	1	NA	20.56621484	0
92023	286	1	0	1	0	1	68.6880124	NA	0
71179	315	0	1	0	1	1	NA	6.232432716	0
91069	279	0	1	0	1	1	NA	6.577518205	0
61969	312	0	1	0	1	1	NA	16.85035014	0
106642	347	0	1	0	1	1	NA	54.36563216	0
39061	315	0	1	0	1	1	NA	13.52536042	0
4802	347	1	0	1	0	1	44.88069229	NA	1
101518	298	1	0	1	0	1	9.08517925	NA	0
1486	304	0	6	0	6	6	NA	8.724418814	0
65531	287	0	1	0	1	1	NA	5.871739344	0
2285	349	0	1	0	1	1	NA	69.91658756	0
68631	344	0	1	0	1	1	NA	18.86216023	0
42859	281	1	0	1	0	1	13.88754693	NA	0
40853	327	0	1	0	1	1	NA	32.54965188	1
85983	340	0	1	0	1	1	NA	11.45114139	0
5900	295	1	0	1	0	1	7.362903505	NA	0
91706	347	0	1	0	1	1	NA	49.29860278	0
85550	347	0	1	0	1	1	NA	8.752029596	1
9534	302	1	0	1	0	1	39.25734177	NA	0
96878	358	0	2	0	2	2	NA	47.4044489	0
51319	344	1	0	1	0	1	4.35927924	NA	0
14186	361	0	1	0	1	1	NA	10.35437589	0
18645	343	1	0	1	0	1	3.900586028	NA	0
96646	302	1	0	1	0	1	16.38164769	NA	0
47446	356	1	0	1	0	1	4.605831047	NA	1
43269	305	1	0	1	0	1	17.97295664	NA	0
41478	281	0	1	0	1	1	NA	11.35852574	0
95955	338	1	0	1	0	1	8.364311688	NA	0
38850	325	1	0	1	0	1	13.60815283	NA	0
94073	310	0	1	0	1	1	NA	50.27326988	0
70803	340	1	1	1	1	2	6.85393756	6.85393756	0
93621	322	1	0	1	0	1	5.605238235	NA	0
93796	308	2	0	2	0	2	7.217788198	NA	1
94088	307	0	1	0	1	1	NA	193.5435435	0
68895	290	0	1	0	1	1	NA	12.31007601	0
4076	358	1	0	1	0	1	5.689473291	NA	0
44485	279	1	0	1	0	1	1.525125272	NA	0
68897	307	0	1	0	1	1	NA	12.55668129	0
45446	342	1	0	1	0	1	9.314431173	NA	0
66801	312	2	0	2	0	2	38.2772354	NA	0
1214	280	1	0	1	0	1	19.46594643	NA	1
69733	316	1	0	1	0	1	18.08321048	NA	0
10570	354	0	1	0	1	1	NA	27.22894289	0
60499	285	1	0	1	0	1	8.215030471	NA	0
98651	347	1	0	1	0	1	3.559740293	NA	1
66197	329	1	0	1	0	1	58.61930527	NA	0
65189	322	1	0	1	0	1	14.79884567	NA	0
94963	358	1	0	1	0	1	25.47612205	NA	0
68681	303	0	1	0	1	1	NA	22.36304571	0
80568	291	1	0	1	0	1	50.20191765	NA	0
40704	316	1	0	1	0	1	12.00674697	NA	1
1173	315	0	1	0	1	1	NA	14.01662043	0
54319	279	0	1	0	1	1	NA	8.229648789	1
19024	320	0	1	0	1	1	NA	1.904114008	0
66754	320	1	0	1	0	1	10.78588361	NA	0
43573	326	1	0	1	0	1	16.21040572	NA	0
8688	302	2	0	2	0	2	23.0633999	NA	0
70124	293	1	0	1	0	1	16.06190764	NA	0
66811	332	0	1	0	1	1	NA	26.828288	0
31228	346	0	1	0	1	1	NA	44.96870185	0
17846	361	0	1	0	1	1	NA	27.94172878	0
18549	279	1	0	1	0	1	16.0457916	NA	0
35972	363	1	0	1	0	1	15.47476815	NA	0
30998	286	3	2	3	2	5	6.032880523	4.988298036	0
11176	294	1	0	1	0	1	92.38021008	NA	1
71375	301	1	0	1	0	1	7.789969614	NA	0
46747	346	0	1	0	1	1	NA	14.76711517	1
2292	349	1	0	1	0	1	30.39962238	NA	0
72549	347	0	1	0	1	1	NA	6.433264512	0
65916	319	0	1	0	1	1	NA	30.46085246	0
56500	344	0	1	0	1	1	NA	1.338472217	0
98638	353	1	1	1	1	2	8.2708459	6.431407545	1
2270	332	0	1	0	1	1	NA	15.3233986	0
5641	276	1	0	1	0	1	1.705046222	NA	0
6759	329	0	1	0	1	1	NA	44.76237227	0
8867	319	0	1	0	1	1	NA	11.88343664	0
75495	297	1	0	1	0	1	33.51610767	NA	0
65821	304	1	0	1	0	1	12.05508309	NA	0
70503	294	0	1	0	1	1	NA	20.95676654	0
36362	307	0	1	0	1	1	NA	2.968163079	0
67251	301	1	0	1	0	1	19.89539878	NA	0
69942	316	1	0	1	0	1	25.52992891	NA	0
5198	320	1	0	1	0	1	22.53529686	NA	0
66801	294	1	0	1	0	1	26.59300229	NA	0
99705	281	0	1	0	1	1	NA	26.82882873	1
67678	319	2	0	2	0	2	84.13544429	NA	0
63271	279	1	0	1	0	1	24.09884774	NA	0
105188	342	0	1	0	1	1	NA	109.0583446	0
58212	279	0	1	0	1	1	NA	16.64423038	0
88154	307	0	1	0	1	1	NA	22.26688462	0
44491	322	1	0	1	0	1	14.71517851	NA	1
106808	284	1	0	1	0	1	52.85903847	NA	0
3226	335	1	0	1	0	1	24.8194544	NA	1
4308	286	0	1	0	1	1	NA	28.31379333	0
90871	286	1	0	1	0	1	7.36690735	NA	0
5766	302	0	1	0	1	1	NA	9.940366261	0
99113	310	0	1	0	1	1	NA	12.60436305	0
89512	322	0	1	0	1	1	NA	21.5646817	0
28269	297	1	0	1	0	1	23.21352565	NA	0
65827	324	1	0	1	0	1	101.193488	NA	0
42454	336	0	1	0	1	1	NA	23.27903213	0
87706	322	1	0	1	0	1	10.51385377	NA	0
14760	319	0	1	0	1	1	NA	18.94517243	1
78570	308	1	0	1	0	1	2.35945733	NA	1
69999	347	1	0	1	0	1	10.04910714	NA	0
59773	296	1	0	1	0	1	16.32828054	NA	0
6768	316	0	1	0	1	1	NA	17.1819491	0
41458	329	1	0	1	0	1	4.833370776	NA	1
24201	312	0	3	0	3	3	NA	29.72507056	1
2289	337	1	0	1	0	1	13.40917749	NA	0
106193	349	1	0	1	0	1	101.5236067	NA	0
68828	305	1	0	1	0	1	16.6443766	NA	0
44281	342	1	0	1	0	1	12.62297914	NA	0
88383	354	0	1	0	1	1	NA	47.7407449	0
80295	316	1	0	1	0	1	8.719549917	NA	0
99715	349	0	1	0	1	1	NA	14.00351349	1
98921	322	0	1	0	1	1	NA	12.19329042	1
42853	344	1	0	1	0	1	7.796974457	NA	0
68495	288	0	1	0	1	1	NA	13.72034209	0
67486	358	1	0	1	0	1	219.1589393	NA	0
8012	281	1	0	1	0	1	12.12398691	NA	0
2098	349	0	1	0	1	1	NA	23.32279696	1
7866	342	1	0	1	0	1	40.53773687	NA	0
44097	323	1	0	1	0	1	11.80038747	NA	0
41464	284	1	0	1	0	1	1.867944716	NA	0
59937	297	2	0	2	0	2	11.59498132	NA	0
107332	302	1	0	1	0	1	32.95733486	NA	1
106458	302	1	0	1	0	1	54.60760064	NA	0
6870	303	0	1	0	1	1	NA	9.483866893	0
2601	295	1	0	1	0	1	7.077205126	NA	0
2221	346	2	0	2	0	2	24.80842941	NA	0
38823	328	1	0	1	0	1	83.79899076	NA	1
99567	360	0	2	0	2	2	NA	40.03789525	0
56823	284	1	0	1	0	1	47.6526093	NA	0
89738	320	1	0	1	0	1	17.4139532	NA	0
107549	309	0	1	0	1	1	NA	4.432833219	0
50038	310	0	1	0	1	1	NA	4.209720614	1
103452	304	0	1	0	1	1	NA	43.10788887	0
47737	310	1	0	1	0	1	14.53217107	NA	0
94586	302	1	0	1	0	1	11.10278333	NA	0
2964	319	1	0	1	0	1	2.513544813	NA	0
2522	328	1	0	1	0	1	50.51560342	NA	0
22543	298	3	0	3	0	3	14.95510029	NA	0
92366	309	0	1	0	1	1	NA	49.99485907	0
94162	284	1	0	1	0	1	17.48426328	NA	0
61956	318	1	0	1	0	1	20.15663088	NA	0
40619	285	1	0	1	0	1	14.81632497	NA	0
71227	303	1	0	1	0	1	54.50009348	NA	0
74617	279	1	0	1	0	1	3.668488824	NA	1
4554	345	1	0	1	0	1	39.9766386	NA	1
48160	298	0	1	0	1	1	NA	30.75502535	0
43476	319	0	1	0	1	1	NA	3.580982329	0
94435	328	0	1	0	1	1	NA	27.6256576	0
34000	294	2	0	2	0	2	5.693410034	NA	0
31089	294	0	2	0	2	2	NA	14.16520801	0
41438	288	1	0	1	0	1	19.18258804	NA	1
54572	277	0	1	0	1	1	NA	14.50563994	0
36526	303	0	1	0	1	1	NA	18.98331103	1
83512	286	1	0	1	0	1	15.60784325	NA	1
45842	324	1	0	1	0	1	14.40545146	NA	0
1933	340	1	0	1	0	1	5.177193374	NA	0
69203	317	1	0	1	0	1	12.61907959	NA	0
69865	311	0	1	0	1	1	NA	37.0712164	0
1899	315	0	1	0	1	1	NA	39.64427222	0
77007	340	0	1	0	1	1	NA	43.61746891	0
41042	342	0	1	0	1	1	NA	23.96350535	1
83663	279	0	1	0	1	1	NA	59.38005843	1
70200	312	1	0	1	0	1	37.6400428	NA	0
4115	315	0	1	0	1	1	NA	72.88319183	0
60848	319	0	1	0	1	1	NA	15.01222485	0
101621	361	0	1	0	1	1	NA	9.954589015	0
81061	316	1	0	1	0	1	47.18276929	NA	0
2382	318	1	0	1	0	1	9.154827807	NA	0
1129	346	1	0	1	0	1	153.0827829	NA	0
83691	295	0	1	0	1	1	NA	15.32642803	1
17334	294	0	1	0	1	1	NA	2.303685118	0
67801	312	1	0	1	0	1	12.76145758	NA	1
102544	312	0	1	0	1	1	NA	6.859272618	0
98246	294	0	3	0	3	3	NA	1.851122238	1
61611	343	1	0	1	0	1	17.07900438	NA	0
40555	311	1	0	1	0	1	10.93253251	NA	1
86516	311	1	0	1	0	1	4.689597917	NA	0
3233	318	0	1	0	1	1	NA	404.3062642	0
33231	281	0	1	0	1	1	NA	2.06036654	0
18032	346	1	0	1	0	1	300.2309305	NA	1
80094	314	0	1	0	1	1	NA	5.499009873	0
75802	279	0	1	0	1	1	NA	4.740929626	0
98489	319	1	0	1	0	1	17.42522733	NA	0
90046	361	0	1	0	1	1	NA	76.30745496	0
10559	360	1	0	1	0	1	16.1264056	NA	1
81698	360	1	0	1	0	1	18.84184552	NA	0
78451	296	0	1	0	1	1	NA	13.23826601	0
85774	294	1	0	1	0	1	1.685199988	NA	1
66612	345	1	0	1	0	1	66.05888767	NA	0
93719	324	1	0	1	0	1	24.95415105	NA	0
106871	349	1	0	1	0	1	13.89318922	NA	0
94421	360	0	1	0	1	1	NA	111.3807447	1
7610	298	1	0	1	0	1	2.965100802	NA	0
71106	309	0	1	0	1	1	NA	20.51286162	1
16514	302	1	0	1	0	1	13.77166968	NA	0
17133	309	0	1	0	1	1	NA	2.67993848	0
106419	315	1	0	1	0	1	25.25285109	NA	0
92074	323	1	0	1	0	1	24.60915559	NA	0
20771	307	1	0	1	0	1	8.771511837	NA	0
17664	348	0	1	0	1	1	NA	54.66904577	0
1550	332	1	0	1	0	1	15.06104558	NA	0
101290	302	0	1	0	1	1	NA	37.96045754	0
70344	283	1	0	1	0	1	21.97628355	NA	0
7101	280	1	0	1	0	1	3.917254842	NA	0
105183	349	0	2	0	2	2	NA	39.95098118	1
98009	343	1	0	1	0	1	11.37753469	NA	0
43556	286	1	0	1	0	1	8.45394037	NA	0
43599	297	0	1	0	1	1	NA	5.11544354	0
95119	319	1	0	1	0	1	24.79778195	NA	0
36344	316	0	1	0	1	1	NA	7.431161441	0
8018	355	1	0	1	0	1	62.81144654	NA	0
106824	279	0	1	0	1	1	NA	176.9207388	0
39934	308	1	0	1	0	1	17.71952195	NA	0
76459	316	0	1	0	1	1	NA	30.2124085	0
48008	281	0	2	0	2	2	NA	14.35333107	0
32819	340	1	0	1	0	1	25.49423185	NA	0
66109	300	1	0	1	0	1	9.780210946	NA	0
69327	318	2	0	2	0	2	20.43958101	NA	0
75679	297	0	1	0	1	1	NA	41.14702238	0
70782	361	1	0	1	0	1	5.276341987	NA	0
106509	342	1	0	1	0	1	50.99272707	NA	0
30897	321	1	0	1	0	1	34.21690139	NA	1
83188	353	1	0	1	0	1	12.05828846	NA	1
8612	315	1	0	1	0	1	82.95554723	NA	0
64232	295	0	1	0	1	1	NA	9.652106768	0
13799	315	0	1	0	1	1	NA	33.97747884	0
43352	310	2	0	2	0	2	7.302589422	NA	0
64171	318	0	1	0	1	1	NA	35.23396045	0
61656	296	0	1	0	1	1	NA	11.6245989	0
6800	347	0	1	0	1	1	NA	7.355474726	0
89952	338	0	1	0	1	1	NA	32.91064824	0
40218	288	0	1	0	1	1	NA	25.65414705	1
2412	328	1	1	1	1	2	11.48535962	14.70547272	0
3028	348	0	1	0	1	1	NA	66.52860215	1
65478	318	4	0	4	0	4	3.927274903	NA	0
42387	294	1	0	1	0	1	20.48062917	NA	0
92325	304	0	1	0	1	1	NA	29.59211352	0
18795	361	0	1	0	1	1	NA	11.64870042	0
18313	340	1	0	1	0	1	11.76964711	NA	0
30671	285	0	1	0	1	1	NA	58.8119148	0
45771	303	1	0	1	0	1	47.25391714	NA	0
93922	363	0	1	0	1	1	NA	36.09632472	0
68863	310	1	0	1	0	1	27.45084414	NA	0
19971	279	0	1	0	1	1	NA	15.18068072	0
51713	331	0	1	0	1	1	NA	9.966872993	1
43434	320	2	0	2	0	2	5.471430592	NA	2
6532	305	1	0	1	0	1	13.00073054	NA	0
46553	325	1	0	1	0	1	15.61547973	NA	1
69535	295	1	0	1	0	1	10.52189613	NA	0
83130	297	1	0	1	0	1	27.98700283	NA	0
66754	322	1	0	1	0	1	10.90401667	NA	0
84672	362	1	0	1	0	1	12.49272928	NA	0
82820	339	0	1	0	1	1	NA	20.58831116	0
41611	303	0	1	0	1	1	NA	4.352059293	1
82857	328	0	1	0	1	1	NA	8.744466483	0
31289	349	1	0	1	0	1	32.44655558	NA	0
69689	322	0	1	0	1	1	NA	18.29075367	0
13289	315	0	1	0	1	1	NA	15.77739681	0
90704	346	0	1	0	1	1	NA	13.63983823	0
98738	302	0	1	0	1	1	NA	27.95836409	0
24814	361	1	0	1	0	1	16.76073695	NA	1
97403	314	1	0	1	0	1	6.359762945	NA	1
92140	302	1	0	1	0	1	21.53578102	NA	0
7648	344	1	0	1	0	1	121.2845883	NA	0
84457	361	1	0	1	0	1	2.156672375	NA	1
96130	336	1	0	1	0	1	12.59415504	NA	1
38147	336	1	0	1	0	1	1.809346097	NA	1
397	288	1	0	1	0	1	199.1740607	NA	0
65088	293	1	0	1	0	1	12.03443773	NA	0
21497	316	0	1	0	1	1	NA	33.66030037	1
86229	325	0	1	0	1	1	NA	15.18775332	0
73041	305	0	1	0	1	1	NA	11.65435269	0
7717	346	1	0	1	0	1	12.75800596	NA	0
103358	318	0	1	0	1	1	NA	15.37550132	0
88093	311	1	0	1	0	1	23.34104994	NA	0
41062	305	0	1	0	1	1	NA	39.63209675	0
66380	288	0	1	0	1	1	NA	15.52590444	1
71623	337	1	0	1	0	1	10.34631376	NA	0
30998	357	1	0	1	0	1	10.26503023	NA	0
62717	284	0	1	0	1	1	NA	10.67298635	0
96279	343	1	0	1	0	1	35.61373851	NA	0
11999	363	0	1	0	1	1	NA	55.56508309	0
95300	355	0	1	0	1	1	NA	28.2232751	0
45219	310	0	1	0	1	1	NA	31.90132255	0
4820	307	1	0	1	0	1	35.59285507	NA	0
70802	332	1	0	1	0	1	12.57275437	NA	0
92537	315	0	1	0	1	1	NA	11.43751128	0
5756	350	1	0	1	0	1	15.53458636	NA	0
11548	324	1	0	1	0	1	26.38182704	NA	0
89858	298	0	1	0	1	1	NA	8.015811289	0
69804	318	0	1	0	1	1	NA	6.419761001	0
103065	297	1	0	1	0	1	11.39117055	NA	0
87769	320	0	4	0	4	4	NA	15.69818499	0
41274	303	1	0	1	0	1	20.76715588	NA	0
38966	298	1	0	1	0	1	0.624144458	NA	0
31592	311	0	1	0	1	1	NA	28.14307918	1
69203	280	1	0	1	0	1	12.45326078	NA	0
100310	304	1	0	1	0	1	42.77160147	NA	0
101290	321	0	1	0	1	1	NA	32.6634654	0
73109	353	0	1	0	1	1	NA	14.66947877	0
55417	328	1	0	1	0	1	27.24638575	NA	0
68518	354	1	0	1	0	1	2.436764951	NA	0
6201	302	1	0	1	0	1	5.428513141	NA	0
88380	317	1	0	1	0	1	25.43098201	NA	0
65888	317	1	0	1	0	1	11.60112031	NA	0
7648	322	0	1	0	1	1	NA	99.19433766	0
65932	307	1	0	1	0	1	27.09314267	NA	0
8676	304	1	0	1	0	1	23.72966914	NA	0
78551	333	1	0	1	0	1	3.5863158	NA	0
84866	347	0	2	0	2	2	NA	18.60349551	2
87868	354	1	0	1	0	1	43.04733343	NA	0
11176	281	0	1	0	1	1	NA	56.34350695	0
86987	355	0	1	0	1	1	NA	11.09236976	0
99370	315	2	0	2	0	2	3.599630822	NA	0
2191	299	1	0	1	0	1	206.0135253	NA	1
97747	274	1	0	1	0	1	11.26222329	NA	1
98717	361	2	0	2	0	2	9.404497963	NA	1
7038	316	1	0	1	0	1	44.65755307	NA	0
17021	361	1	0	1	0	1	133.1893575	NA	0
103794	280	1	0	1	0	1	192.5479203	NA	0
61086	297	5	0	5	0	5	12.769653	NA	0
87381	300	1	0	1	0	1	53.58996879	NA	1
31313	356	1	0	1	0	1	8.097735588	NA	0
40981	322	0	1	0	1	1	NA	12.04101275	1
46762	363	1	0	1	0	1	26.14953045	NA	0
67262	288	1	0	1	0	1	3.782280095	NA	1
82769	304	0	1	0	1	1	NA	9.899677703	0
1847	315	0	1	0	1	1	NA	15.20741904	0
10127	311	2	0	2	0	2	32.5454333	NA	0
19697	283	1	0	1	0	1	39.42633511	NA	0
71177	298	1	0	1	0	1	13.4462493	NA	1
33430	307	0	1	0	1	1	NA	32.29039037	0
42408	302	0	1	0	1	1	NA	7.390558749	0
35387	319	1	0	1	0	1	13.11583116	NA	0
3229	282	1	0	1	0	1	36.61273101	NA	0
21814	312	1	1	1	1	2	18.71943082	20.58782433	1
59916	329	1	0	1	0	1	26.89147803	NA	1
97168	325	0	1	0	1	1	NA	26.73500527	1
38308	353	1	0	1	0	1	13.35322013	NA	0
107742	353	0	1	0	1	1	NA	230.773271	0
78874	291	0	1	0	1	1	NA	11.38864313	0
45790	294	1	0	1	0	1	4.99150965	NA	0
10646	336	1	0	1	0	1	14.46751465	NA	0
39819	348	1	0	1	0	1	6.452129629	NA	1
50740	353	1	0	1	0	1	22.43583188	NA	1
39261	321	1	0	1	0	1	15.57850431	NA	0
43447	279	0	1	0	1	1	NA	23.88843275	0
87902	296	0	2	0	2	2	NA	15.7586355	0
93676	316	2	1	2	1	3	34.06574289	35.73610878	1
1522	363	1	0	1	0	1	56.10817422	NA	0
83152	289	0	2	0	2	2	NA	21.5171278	2
28428	284	0	1	0	1	1	NA	97.75935065	1
60997	310	0	1	0	1	1	NA	11.18334907	0
67807	349	2	0	2	0	2	32.55503363	NA	0
66863	359	1	0	1	0	1	39.65398638	NA	0
102861	304	0	1	0	1	1	NA	33.9361937	0
76642	343	1	0	1	0	1	15.35832278	NA	1
50426	303	0	1	0	1	1	NA	6.733232	0
38404	331	1	0	1	0	1	16.28764267	NA	0
82247	302	1	0	1	0	1	2.047977618	NA	0
85146	328	0	1	0	1	1	NA	12.68806997	1
68632	282	0	1	0	1	1	NA	16.4962951	0
33147	345	0	1	0	1	1	NA	15.5737199	0
93676	343	0	1	0	1	1	NA	31.67231789	0
94057	319	1	0	1	0	1	9.194665898	NA	0
61689	282	1	0	1	0	1	43.85138465	NA	1
31563	303	1	0	1	0	1	6.430449316	NA	0
100281	347	0	1	0	1	1	NA	14.68059709	0
4291	310	0	1	0	1	1	NA	45.13720606	1
96274	321	1	0	1	0	1	121.9838248	NA	0
86904	294	1	0	1	0	1	14.30957039	NA	1
98664	328	0	1	0	1	1	NA	8.46281799	0
71179	361	0	1	0	1	1	NA	6.500904296	0
2229	289	2	0	2	0	2	73.181125840000007	NA	0
58583	354	1	0	1	0	1	12.94187574	NA	0
85726	348	0	1	0	1	1	NA	46.93669795	0
93887	311	0	1	0	1	1	NA	30.19787392	0
2518	354	1	0	1	0	1	1.924093197	NA	0
66770	288	1	0	1	0	1	9.303371814	NA	0
12302	365	0	1	0	1	1	NA	12.74822216	0
97748	302	0	1	0	1	1	NA	5.126950949	0
42484	316	0	1	0	1	1	NA	3.20368167	1
95224	291	0	1	0	1	1	NA	5.74454868	1
18425	358	0	1	0	1	1	NA	30.20983834	0
71368	311	1	0	1	0	1	15.34287876	NA	0
3694	294	0	1	0	1	1	NA	29.02797107	1
1804	315	2	1	2	1	3	8.592942465	20.30639606	0
87153	346	1	0	1	0	1	1.409657896	NA	0
2596	284	1	0	1	0	1	9.717209678	NA	0
107747	297	0	1	0	1	1	NA	29.08963159	0
40758	306	0	1	0	1	1	NA	11.23749763	1
85162	314	1	0	1	0	1	19.60599762	NA	0
6908	310	2	0	2	0	2	15.47038379	NA	0
70403	280	0	1	0	1	1	NA	5.164973052	0
18168	346	1	0	1	0	1	74.98678647	NA	1
71365	328	0	1	0	1	1	NA	16.26850914	0
85550	347	1	0	1	0	1	3.708757312	NA	1
31473	294	0	2	0	2	2	NA	19.43309335	0
5996	322	3	0	3	0	3	240.3787328	NA	0
4794	285	1	0	1	0	1	36.25316105	NA	0
95268	294	0	1	0	1	1	NA	57.01188982	0
3866	364	0	1	0	1	1	NA	16.67602518	0
1981	358	1	0	1	0	1	18.22976448	NA	0
42055	312	0	1	0	1	1	NA	8.96542207	0
67331	325	0	3	0	3	3	NA	12.39329192	1
61916	318	1	0	1	0	1	23.21172559	NA	0
70282	354	1	0	1	0	1	25.28690525	NA	0
9773	286	1	0	1	0	1	20.82931305	NA	0
64969	279	1	0	1	0	1	12.53601734	NA	0
18699	345	1	0	1	0	1	12.92524754	NA	0
74900	284	0	1	0	1	1	NA	16.95794786	0
14829	333	1	0	1	0	1	1.813620806	NA	0
44743	349	0	1	0	1	1	NA	20.97877737	0
63743	361	1	0	1	0	1	13.54521896	NA	0
97695	360	0	1	0	1	1	NA	32.64559419	0
2270	329	1	0	1	0	1	37.42636497	NA	1
67701	284	0	1	0	1	1	NA	26.43750493	0
57518	305	1	0	1	0	1	16.93778044	NA	1
1574	364	1	0	1	0	1	32.42420092	NA	0
99340	295	1	0	1	0	1	25.84050385	NA	0
89751	324	5	0	5	0	5	19.0675645	NA	1
67974	364	1	0	1	0	1	31.75392965	NA	1
2325	317	1	0	1	0	1	18.55916231	NA	0
72053	284	1	0	1	0	1	27.782834	NA	0
41539	317	1	0	1	0	1	8.043557583	NA	0
87804	315	0	1	0	1	1	NA	12.96429988	0
88904	344	1	0	1	0	1	7.463633522	NA	0
104016	316	1	0	1	0	1	21.02671213	NA	1
38685	294	0	1	0	1	1	NA	20.14811116	0
64641	305	0	1	0	1	1	NA	31.82728426	0
100173	346	0	1	0	1	1	NA	9.580661361	0
51036	303	1	0	1	0	1	28.73385669	NA	0
11931	318	2	0	2	0	2	18.28500712	NA	1
63607	355	0	1	0	1	1	NA	3.186381195	0
69923	350	1	0	1	0	1	6.106300941	NA	0
1576	336	1	0	1	0	1	51.19991802	NA	0
31137	340	1	0	1	0	1	38.53185718	NA	1
67194	289	1	0	1	0	1	217.3695241	NA	0
51542	313	0	1	0	1	1	NA	0.228124931	1
11647	360	1	0	1	0	1	17.29010743	NA	0
96721	319	0	1	0	1	1	NA	46.06325081	1
90143	361	1	0	1	0	1	16.0163346	NA	0
79032	344	0	1	0	1	1	NA	6.518542599	0
41478	319	0	1	0	1	1	NA	16.79228429	0
87958	344	1	0	1	0	1	13.05098176	NA	0
64371	311	1	0	1	0	1	11.3847179	NA	0
43174	358	0	1	0	1	1	NA	0.873388477	0
83840	279	1	0	1	0	1	3.371409942	NA	1
92318	350	0	1	0	1	1	NA	30.22748013	0
90516	312	1	0	1	0	1	35.47309927	NA	0
42611	356	1	0	1	0	1	31.64168384	NA	1
70892	276	0	1	0	1	1	NA	14.01701385	0
1939	342	0	1	0	1	1	NA	43.8651034	0
69600	311	0	1	0	1	1	NA	16.33654862	0
93769	344	0	1	0	1	1	NA	15.05349842	0
43018	331	0	1	0	1	1	NA	6.324858739	0
1550	325	0	3	0	3	3	NA	33.60299422	0
95897	319	1	0	1	0	1	25.22546055	NA	0
68251	353	0	1	0	1	1	NA	24.84083082	0
79639	294	0	1	0	1	1	NA	85.5195756	0
98799	325	0	1	0	1	1	NA	26.17498282	1
66205	304	1	0	1	0	1	10.54542644	NA	0
67681	304	0	1	0	1	1	NA	88.84499694	0
67194	305	1	0	1	0	1	300.4094339	NA	0
95048	276	0	1	0	1	1	NA	5.624866126	0
88397	315	0	4	0	4	4	NA	64.69376754	1
8808	281	0	1	0	1	1	NA	49.12473046	0
62156	345	0	1	0	1	1	NA	31.4026585	0
41562	294	1	0	1	0	1	19.49245692	NA	1
69097	279	0	1	0	1	1	NA	14.3326649	0
4347	286	1	0	1	0	1	13.993504099999999	NA	1
103535	337	0	1	0	1	1	NA	25.62790259	0
88184	303	1	0	1	0	1	2.232952448	NA	0
107373	298	1	0	1	0	1	12.11709196	NA	0
6704	349	0	2	0	2	2	NA	28.38381615	0
78229	316	0	1	0	1	1	NA	2.478370711	0
107528	279	1	0	1	0	1	404.8310321	NA	1
9410	347	0	1	0	1	1	NA	55.6258512	0
84848	304	1	0	1	0	1	2.357536174	NA	0
95866	310	0	1	0	1	1	NA	15.00420779	1
40263	339	2	0	2	0	2	33.16381415	NA	0
84972	346	1	0	1	0	1	16.84872799	NA	0
97794	349	1	0	1	0	1	12.58517578	NA	1
28920	346	0	3	0	3	3	NA	25.44566645	0
43553	350	1	0	1	0	1	8.11892775	NA	0
20422	303	1	0	1	0	1	59.7989019	NA	0
99184	337	1	0	1	0	1	4.027959967	NA	1
87448	355	0	1	0	1	1	NA	12.86359526	0
89236	322	1	0	1	0	1	8.201113395	NA	0
5564	282	1	0	1	0	1	21.34793952	NA	0
93526	274	1	0	1	0	1	94.74605621	NA	1
78874	360	0	1	0	1	1	NA	18.0324772	0
91100	315	1	0	1	0	1	27.05095169	NA	0
7207	359	0	1	0	1	1	NA	5.897420241	0
63932	304	1	0	1	0	1	8.680147747	NA	0
42723	280	1	0	1	0	1	8.319912099	NA	0
61990	361	0	1	0	1	1	NA	11.13362316	0
70402	335	0	1	0	1	1	NA	9.031381054	0
21917	350	1	0	1	0	1	41.86335327	NA	0
44261	303	0	1	0	1	1	NA	28.33435319	1
70759	279	1	0	1	0	1	7.806201228	NA	1
88397	279	0	1	0	1	1	NA	29.58639418	0
71014	343	1	0	1	0	1	31.6342077	NA	0
6759	318	1	0	1	0	1	54.41572181	NA	0
107644	347	1	0	1	0	1	191.3969779	NA	0
71365	312	1	0	1	0	1	19.01539104	NA	0
69265	286	1	0	1	0	1	20.77402997	NA	0
85355	298	0	1	0	1	1	NA	17.36057735	0
68703	343	0	1	0	1	1	NA	25.31124803	1
83295	308	1	0	1	0	1	14.05977342	NA	1
43031	284	1	0	1	0	1	4.738564486	NA	0
48549	302	0	1	0	1	1	NA	12.67637752	0
97086	308	1	0	1	0	1	2.903649399	NA	0
69656	343	0	1	0	1	1	NA	21.03670905	0
31707	324	0	1	0	1	1	NA	14.03927566	0
8322	355	0	1	0	1	1	NA	31.15195927	0
95603	308	0	1	0	1	1	NA	40.42855566	1
96188	288	1	0	1	0	1	66.21688901	NA	1
91588	338	0	1	0	1	1	NA	13.43754133	0
96215	312	2	0	2	0	2	35.3812272	NA	0
41269	279	0	1	0	1	1	NA	3.301947035	0
71697	349	0	1	0	1	1	NA	16.48375017	0
67138	340	0	2	0	2	2	NA	14.06887676	1
70513	305	1	0	1	0	1	5.270028009	NA	0
27977	297	1	0	1	0	1	26.7757193	NA	0
41717	322	1	0	1	0	1	14.62903616	NA	1
95063	304	0	1	0	1	1	NA	54.8669271	0
38577	307	2	0	2	0	2	15.05439824	NA	0
76795	284	1	1	1	1	2	3.789033119	3.789033119	0
87938	345	3	0	3	0	3	1.104175662	NA	1
94751	320	1	0	1	0	1	34.5015285	NA	0
40796	341	1	0	1	0	1	17.60182374	NA	0
104473	355	0	1	0	1	1	NA	2.795566235	0
61732	345	1	0	1	0	1	14.39632862	NA	1
95070	324	0	1	0	1	1	NA	27.06342162	0
72960	304	0	1	0	1	1	NA	35.73399081	1
97748	331	1	0	1	0	1	5.477564931	NA	1
89009	280	2	3	2	3	5	35.1880267	32.53327841	2
71922	325	1	0	1	0	1	15.4196921	NA	0
90463	329	0	1	0	1	1	NA	11.77320262	0
39885	358	0	1	0	1	1	NA	15.99761674	0
38868	349	1	1	1	1	2	2.204197606	2.204197606	0
95074	353	0	1	0	1	1	NA	94.88173806	0
97377	286	1	0	1	0	1	12.77836476	NA	0
96067	304	0	1	0	1	1	NA	34.78102152	0
100117	274	2	0	2	0	2	10.88186079	NA	0
10449	340	1	0	1	0	1	8.503503355	NA	0
70402	283	0	1	0	1	1	NA	4.709249538	0
92107	297	1	0	1	0	1	24.76463302	NA	0
67601	319	1	0	1	0	1	32.69756962	NA	0
11562	360	1	0	1	0	1	28.55913886	NA	0
88396	303	0	5	0	5	5	NA	58.49491475	1
55980	284	0	1	0	1	1	NA	11.55542022	0
96988	346	0	1	0	1	1	NA	14.64709494	1
39099	363	1	0	1	0	1	16.31969506	NA	0
99013	349	0	1	0	1	1	NA	6.47004925	0
81155	359	1	0	1	0	1	9.582449717	NA	0
17679	344	0	1	0	1	1	NA	7.795104197	0
5766	281	0	1	0	1	1	NA	9.30329241	0
88677	338	0	1	0	1	1	NA	17.17803689	0
38784	347	0	1	0	1	1	NA	14.98966206	0
88286	315	0	1	0	1	1	NA	16.7671268	0
43412	340	1	1	1	1	2	2.466432434	2.466432434	0
107246	343	1	0	1	0	1	704.3168809	NA	0
85746	306	1	0	1	0	1	17.39589977	NA	0
7079	300	2	0	2	0	2	6.094674707	NA	0
98015	361	1	0	1	0	1	2.766692947	NA	0
67896	290	1	0	1	0	1	13.64259687	NA	0
41179	304	1	0	1	0	1	40.407591	NA	0
67500	318	1	0	1	0	1	18.21887586	NA	0
6997	281	1	0	1	0	1	25.73992731	NA	0
8324	298	0	1	0	1	1	NA	10.64333178	0
78176	340	0	3	0	3	3	NA	11.74634412	0
67212	303	0	1	0	1	1	NA	16.12714224	0
15138	286	0	1	0	1	1	NA	10.98324319	1
97750	307	1	0	1	0	1	41.3094684	NA	0
32786	358	1	0	1	0	1	27.35659611	NA	0
1754	340	1	0	1	0	1	13.50526317	NA	0
2004	353	1	0	1	0	1	10.8669375	NA	0
2592	338	0	1	0	1	1	NA	11.09695847	0
69663	303	0	1	0	1	1	NA	20.4046878	1
61057	295	1	0	1	0	1	15.93254175	NA	0
105824	347	1	0	1	0	1	31.51729392	NA	0
54256	286	1	0	1	0	1	24.44036354	NA	0
64101	309	0	1	0	1	1	NA	4.31643145	0
45539	360	1	0	1	0	1	3.686417814	NA	0
41633	351	1	0	1	0	1	15.32554717	NA	1
1355	344	1	0	1	0	1	87.82814188	NA	0
92613	343	0	1	0	1	1	NA	29.93754016	0
77745	326	1	0	1	0	1	78.73917198	NA	0
2482	350	0	3	0	3	3	NA	34.74144242	0
44563	289	1	0	1	0	1	13.70307644	NA	1
94104	320	0	1	0	1	1	NA	22.53703058	0
88154	279	0	1	0	1	1	NA	22.60850049	0
9238	279	0	1	0	1	1	NA	16.69122284	0
71406	284	2	0	2	0	2	22.72436667	NA	0
69458	311	0	1	0	1	1	NA	13.78002147	0
70802	310	1	0	1	0	1	12.37919511	NA	0
71106	349	1	0	1	0	1	12.56808296	NA	0
86438	280	0	4	0	4	4	NA	7.380311469	3
34645	303	2	0	2	0	2	34.63413436	NA	2
85982	335	1	0	1	0	1	35.8539872	NA	1
67487	293	1	0	1	0	1	35.13654986	NA	0
98029	277	1	0	1	0	1	28.414475500000002	NA	0
97079	346	1	0	1	0	1	42.85482218	NA	0
85949	349	0	1	0	1	1	NA	6.006643543	0
36319	363	1	0	1	0	1	26.10822314	NA	0
993	321	2	3	2	3	5	9.121483319	9.281563966	0
31730	299	2	0	2	0	2	23.72649759	NA	0
1672	347	1	0	1	0	1	29.80103427	NA	0
95160	291	2	0	2	0	2	6.951215419	NA	1
45525	291	1	0	1	0	1	13.20174943	NA	0
70513	360	0	3	0	3	3	NA	4.396556517	0
54997	358	1	0	1	0	1	6.162176442	NA	0
41697	317	0	1	0	1	1	NA	33.66657275	1
1403	294	1	0	1	0	1	49.99278732	NA	1
1686	353	0	1	0	1	1	NA	9.297103885	0
16149	350	0	2	0	2	2	NA	32.68288314	0
67784	343	1	0	1	0	1	12.24349394	NA	0
53654	282	1	0	1	0	1	118.2742941	NA	1
72053	291	1	0	1	0	1	23.54675641	NA	0
30567	346	0	1	0	1	1	NA	23.94191089	0
57936	282	1	0	1	0	1	23.64131028	NA	0
12479	333	0	1	0	1	1	NA	28.22546096	0
97943	287	1	0	1	0	1	136.6937645	NA	0
41485	291	0	1	0	1	1	NA	10.0798249	1
49511	302	0	1	0	1	1	NA	21.50535382	0
69260	360	5	0	5	0	5	7.487622906	NA	0
92881	283	1	0	1	0	1	341.1173679	NA	0
5865	321	1	0	1	0	1	46.68467827	NA	0
65198	329	1	0	1	0	1	15.36177611	NA	0
66109	298	2	0	2	0	2	9.606783277	NA	0
48353	362	1	0	1	0	1	20.85616421	NA	1
107697	312	1	0	1	0	1	2357.086715	NA	0
97164	326	1	0	1	0	1	70.56852864	NA	0
87582	294	1	0	1	0	1	36.09976991	NA	0
1994	349	1	0	1	0	1	199.9419471	NA	0
43569	354	1	0	1	0	1	9.681676341	NA	1
98094	312	0	1	0	1	1	NA	12.58120426	1
8651	279	0	1	0	1	1	NA	12.6920931	0
20100	358	1	0	1	0	1	14.81609795	NA	0
42448	281	0	1	0	1	1	NA	9.795667988	0
61015	294	0	1	0	1	1	NA	11.95710675	0
40619	281	1	0	1	0	1	10.54979466	NA	0
30950	284	0	1	0	1	1	NA	35.951867	0
102856	363	1	0	1	0	1	180.6664666	NA	0
94763	298	0	1	0	1	1	NA	2.77416836	0
71211	312	0	1	0	1	1	NA	39.97736923	0
85764	351	0	1	0	1	1	NA	6.98037215	1
68288	304	0	1	0	1	1	NA	3.039888401	1
59820	345	1	0	1	0	1	21.0256697	NA	0
95303	360	1	0	1	0	1	29.12504898	NA	0
37314	323	1	0	1	0	1	20.84766809	NA	0
2482	307	1	1	1	1	2	44.79284272	33.8119824	0
3547	295	0	1	0	1	1	NA	66.17273291	1
90809	317	1	0	1	0	1	81.83511404	NA	0
75292	295	1	0	1	0	1	11.15960583	NA	0
9708	363	1	0	1	0	1	10.6465075	NA	0
66216	308	1	0	1	0	1	38.28240706	NA	0
1891	313	1	1	1	1	2	12.1444204	11.9227454	0
34455	311	1	0	1	0	1	15.07085627	NA	0
40682	307	0	1	0	1	1	NA	10.73530158	0
7085	330	0	1	0	1	1	NA	186.722636	0
35781	344	0	1	0	1	1	NA	34.5912474	0
21591	281	1	0	1	0	1	90.62919575	NA	0
97251	319	0	1	0	1	1	NA	46.80852733	0
41819	293	1	0	1	0	1	18.0012903	NA	0
89905	288	0	1	0	1	1	NA	40.20091925	0
107402	340	0	1	0	1	1	NA	15.40714068	0
32892	337	1	0	1	0	1	7.073086931	NA	0
107438	309	1	0	1	0	1	31.57756306	NA	0
66982	318	0	2	0	2	2	NA	4.134759849	0
43919	303	1	0	1	0	1	1.512188122	NA	0
79127	310	1	0	1	0	1	36.23089016	NA	0
18651	362	0	1	0	1	1	NA	8.823773798	0
65790	283	0	2	0	2	2	NA	3.219267842	0
90620	311	0	1	0	1	1	NA	21.08783407	0
65895	353	1	0	1	0	1	12.14940939	NA	0
68827	358	0	1	0	1	1	NA	14.66747467	0
8647	347	1	0	1	0	1	2.407480808	NA	0
95795	347	0	1	0	1	1	NA	30.95321983	0
37485	291	0	1	0	1	1	NA	20.96872838	0
97713	353	0	1	0	1	1	NA	38.54885903	0
69424	293	0	1	0	1	1	NA	17.48529878	0
76816	348	0	1	0	1	1	NA	3.292082282	0
97078	304	2	0	2	0	2	9.521816092	NA	0
70242	298	1	0	1	0	1	20.828752	NA	0
79049	304	0	1	0	1	1	NA	15.62218923	0
96787	282	1	0	1	0	1	8.799679559	NA	1
19059	295	1	0	1	0	1	34.6450609	NA	0
97675	354	1	0	1	0	1	8.870326751	NA	1
66397	318	4	0	4	0	4	36.17502981	NA	0
96964	316	0	1	0	1	1	NA	106.3939444	1
28555	360	1	0	1	0	1	23.1412598	NA	0
7705	317	0	1	0	1	1	NA	8.989578716	0
93358	297	0	1	0	1	1	NA	16.10984933	0
86232	340	0	1	0	1	1	NA	61.38732441	1
69334	303	0	1	0	1	1	NA	18.28252898	0
24646	354	1	0	1	0	1	64.62471371	NA	0
3220	312	0	1	0	1	1	NA	54.51676645	0
107475	309	1	0	1	0	1	106.2824497	NA	1
96451	329	1	0	1	0	1	9.151413196	NA	1
2690	312	0	1	0	1	1	NA	293.3906049	0
34116	303	0	1	0	1	1	NA	24.07069335	1
13217	283	0	1	0	1	1	NA	43.22300253	1
68210	298	1	0	1	0	1	19.05512908	NA	0
49048	318	1	1	1	1	2	0.635546237	0.635546237	0
107633	329	1	0	1	0	1	10.85560939	NA	0
8088	325	1	0	1	0	1	12.69049844	NA	1
4693	307	1	0	1	0	1	95.47697702	NA	0
33444	315	1	0	1	0	1	26.02368229	NA	1
8792	276	1	0	1	0	1	29.33902308	NA	0
70793	311	1	0	1	0	1	12.68381128	NA	0
62605	328	1	0	1	0	1	49.19401734	NA	0
76765	304	0	1	0	1	1	NA	19.5925607	0
89229	298	0	1	0	1	1	NA	25.78079274	0
70131	338	0	1	0	1	1	NA	11.10015054	0
95715	327	0	1	0	1	1	NA	48.29898712	1
42119	347	0	1	0	1	1	NA	11.97704602	0
70040	346	1	0	1	0	1	26.57340926	NA	1
88742	282	1	0	1	0	1	12.06873157	NA	0
94375	316	4	0	4	0	4	34.75947063	NA	1
60581	284	0	1	0	1	1	NA	40.65217139	0
49778	349	0	1	0	1	1	NA	12.45684693	0
107343	310	0	1	0	1	1	NA	33.75656764	1
67716	305	1	0	1	0	1	46.15027198	NA	0
16633	281	1	0	1	0	1	53.14851562	NA	0
98283	339	1	0	1	0	1	11.76140944	NA	0
78882	314	0	1	0	1	1	NA	15.26199879	0
96360	354	0	1	0	1	1	NA	33.43233728	0
87953	315	1	0	1	0	1	5.177259909	NA	1
40921	280	1	0	1	0	1	0.248913308	NA	0
1041	282	1	0	1	0	1	35.25698218	NA	0
97007	342	0	1	0	1	1	NA	22.01337346	1
41276	279	0	1	0	1	1	NA	1.994860163	0
1739	301	1	0	1	0	1	5.47366193	NA	1
21138	297	0	1	0	1	1	NA	3.245710537	0
9266	284	0	1	0	1	1	NA	18.19549227	0
84775	304	0	1	0	1	1	NA	11.26066559	0
69984	361	6	0	6	0	6	11.63505511	NA	0
71368	307	1	0	1	0	1	15.66667976	NA	1
82374	365	0	1	0	1	1	NA	15.50369746	0
99953	350	0	1	0	1	1	NA	30.69669657	0
101885	287	0	1	0	1	1	NA	7.235668624	0
40839	308	0	1	0	1	1	NA	16.70618306	0
69926	305	0	1	0	1	1	NA	5.918178275	0
67910	354	1	0	1	0	1	20.45850807	NA	0
6558	345	0	1	0	1	1	NA	3.241452308	0
89236	344	1	0	1	0	1	7.354389841	NA	0
75019	295	0	1	0	1	1	NA	16.00019397	0
107690	353	0	1	0	1	1	NA	66.41979381	0
33564	316	1	0	1	0	1	27.63129411	NA	0
1804	344	1	0	1	0	1	7.876405635	NA	0
42896	294	0	1	0	1	1	NA	22.08683995	0
13043	308	1	0	1	0	1	45.87427083	NA	1
35077	298	1	0	1	0	1	123.6562392	NA	0
1794	358	0	1	0	1	1	NA	24.92928418	0
65190	365	0	1	0	1	1	NA	18.64409454	0
59627	363	1	0	1	0	1	22.0405698	NA	0
41699	316	1	0	1	0	1	11.38628003	NA	1
3235	358	1	0	1	0	1	23.6445873	NA	0
78864	325	0	1	0	1	1	NA	5.396125592	0
90459	297	0	1	0	1	1	NA	24.55584609	0
67324	346	1	0	1	0	1	2.470820756	NA	0
69815	353	1	0	1	0	1	4.496510758	NA	0
90028	360	0	1	0	1	1	NA	17.85412053	0
43949	363	0	1	0	1	1	NA	8.904385545	0
16488	281	0	1	0	1	1	NA	69.69041639	0
94413	325	1	0	1	0	1	180.1787577	NA	1
69926	298	0	4	0	4	4	NA	6.846844061	0
97740	363	1	0	1	0	1	9.692424155	NA	0
79920	302	1	0	1	0	1	9.988343997	NA	0
41225	340	1	0	1	0	1	10.26052087	NA	0
64198	279	1	0	1	0	1	17.8521715	NA	1
47243	353	1	0	1	0	1	6.110886326	NA	1
106391	283	0	3	0	3	3	NA	37.48229189	0
69202	325	1	0	1	0	1	20.30581356	NA	0
107489	325	0	1	0	1	1	NA	6.88931672	0
1860	340	4	0	4	0	4	20.3767247	NA	1
41114	289	1	0	1	0	1	17.17510057	NA	0
81698	358	0	1	0	1	1	NA	15.8891633	1
62083	293	1	0	1	0	1	21.77613115	NA	0
107324	297	0	1	0	1	1	NA	33.13648296	0
103318	295	0	1	0	1	1	NA	45.7875623	0
65818	361	1	0	1	0	1	9.380991134	NA	0
19415	319	1	0	1	0	1	7.94485001	NA	0
96877	310	0	1	0	1	1	NA	11.59757758	0
75996	279	1	0	1	0	1	1.577412127	NA	0
87898	302	0	1	0	1	1	NA	20.08630759	0
66770	325	1	0	1	0	1	12.51888939	NA	0
56586	309	0	1	0	1	1	NA	23.84914406	0
88504	322	1	0	1	0	1	2.752267203	NA	0
71711	276	0	1	0	1	1	NA	13.22631465	0
4642	305	1	0	1	0	1	1.55358733	NA	0
49401	288	2	0	2	0	2	14.26001169	NA	1
61827	284	1	0	1	0	1	20.12416265	NA	0
40065	310	0	1	0	1	1	NA	8.44110822	0
18408	335	1	0	1	0	1	21.67898633	NA	0
39780	307	0	2	0	2	2	NA	9.428802294	0
68875	304	1	0	1	0	1	51.41345406	NA	0
70667	305	2	0	2	0	2	15.2838107	NA	0
2540	297	3	0	3	0	3	15.48104805	NA	0
94212	358	1	0	1	0	1	75.97019934	NA	0
1860	298	3	0	3	0	3	17.49932122	NA	1
95056	297	0	1	0	1	1	NA	68.47042924	0
69089	280	0	1	0	1	1	NA	78.1594194	0
44777	289	1	0	1	0	1	1.86276873	NA	1
17134	294	1	0	1	0	1	70.21272473	NA	0
12652	325	0	1	0	1	1	NA	12.74078839	0
66392	312	1	0	1	0	1	10.45730307	NA	0
103863	318	1	0	1	0	1	48.88097311	NA	0
70477	297	1	0	1	0	1	24.12617272	NA	0
9701	307	1	0	1	0	1	31.10560568	NA	0
11627	361	1	0	1	0	1	12.16641202	NA	0
68942	363	0	1	0	1	1	NA	4.28346015	0
39826	333	1	0	1	0	1	8.952086322	NA	1
41576	305	1	0	1	0	1	42.25282706	NA	1
93710	319	1	0	1	0	1	109.4141212	NA	0
97957	274	1	0	1	0	1	7.000098535	NA	0
70016	359	0	1	0	1	1	NA	23.84681338	0
12990	358	1	0	1	0	1	26.73174513	NA	0
68947	361	1	0	1	0	1	45.64711209	NA	0
88380	350	0	1	0	1	1	NA	16.78612723	0
66494	285	1	0	1	0	1	15.39407765	NA	0
94261	288	0	1	0	1	1	NA	48.3282753	0
28666	297	0	2	0	2	2	NA	70.24178324	1
64729	319	1	0	1	0	1	37.32991786	NA	0
1582	356	1	0	1	0	1	134.9460329	NA	0
89141	290	1	0	1	0	1	18.8553685	NA	0
83353	311	0	1	0	1	1	NA	11.8600477	0
41175	350	1	0	1	0	1	8.44572368	NA	0
93633	301	2	0	2	0	2	16.83009254	NA	0
79991	323	0	1	0	1	1	NA	5.786836515	0
86523	353	0	1	0	1	1	NA	2.771783543	0
83851	340	1	0	1	0	1	14.94631586	NA	1
92213	300	0	1	0	1	1	NA	4.24410088	0
87276	283	0	1	0	1	1	NA	53.47606754	0
14470	329	1	0	1	0	1	19.18840143	NA	0
61238	344	0	1	0	1	1	NA	11.73612999	0
32724	295	9	2	9	2	11	39.3441131	40.18282767	1
51750	298	0	1	0	1	1	NA	38.21522997	0
102725	298	0	1	0	1	1	NA	8.204918071	0
40169	279	0	1	0	1	1	NA	14.33594741	0
2403	345	1	0	1	0	1	22.79935082	NA	0
70574	291	1	1	1	1	2	3.260345737	3.260345737	1
16032	340	1	0	1	0	1	37.73542068	NA	0
90029	331	0	1	0	1	1	NA	11.76263182	0
107511	328	0	1	0	1	1	NA	118.4439269	0
1767	349	0	1	0	1	1	NA	155.987488	0
25873	361	0	1	0	1	1	NA	17.61812899	1
3777	279	1	0	1	0	1	101.6368129	NA	1
75827	286	1	1	1	1	2	1.125654634	1.125654634	0
94693	302	1	0	1	0	1	71.93500036	NA	0
41884	325	1	0	1	0	1	13.08384497	NA	1
84313	312	1	0	1	0	1	33.49606797	NA	0
18032	360	1	0	1	0	1	247.6697334	NA	0
42331	349	1	0	1	0	1	3.845186701	NA	1
99111	302	0	1	0	1	1	NA	13.9512065	0
107834	312	1	0	1	0	1	22.10640082	NA	0
47653	277	0	2	0	2	2	NA	13.39853308	0
69704	358	1	0	1	0	1	15.12853119	NA	0
64301	316	1	0	1	0	1	11.04695401	NA	0
97719	349	1	0	1	0	1	4.477485308	NA	0
63218	320	1	0	1	0	1	15.10108821	NA	0
97880	347	1	0	1	0	1	59.82029738	NA	0
47866	360	0	2	0	2	2	NA	17.74298834	0
1376	303	1	0	1	0	1	240.3413117	NA	0
55369	328	1	0	1	0	1	1.276747548	NA	1
41050	293	1	0	1	0	1	3.297331808	NA	0
70510	283	1	0	1	0	1	7.021462548	NA	0
89906	298	0	1	0	1	1	NA	24.80254122	0
34567	336	1	0	1	0	1	33.22741601	NA	1
4153	317	1	0	1	0	1	51.5174446	NA	0
63341	287	1	0	1	0	1	32.11250826	NA	0
82300	307	1	0	1	0	1	9.948155069	NA	0
17365	359	0	1	0	1	1	NA	26.51404051	0
103801	354	1	0	1	0	1	21.13280119	NA	0
5604	358	1	0	1	0	1	2.813043254	NA	1
82200	291	0	1	0	1	1	NA	39.66019405	0
43031	327	1	0	1	0	1	6.488737766	NA	0
70140	316	1	0	1	0	1	10.21966989	NA	0
7084	348	1	0	1	0	1	35.01639109	NA	0
95178	324	0	1	0	1	1	NA	132.7404886	0
94928	320	0	1	0	1	1	NA	10.1887313	0
72167	361	2	0	2	0	2	9.539317254	NA	0
63531	354	1	0	1	0	1	9.077851269	NA	0
39085	293	1	0	1	0	1	13.38455	NA	0
101957	316	1	0	1	0	1	33.65041078	NA	0
75497	339	0	1	0	1	1	NA	75.10294096	0
66206	346	3	0	3	0	3	7.988286285	NA	1
56378	347	1	0	1	0	1	28.41245268	NA	0
85016	333	1	0	1	0	1	53.04436389	NA	0
66480	312	0	1	0	1	1	NA	43.98495252	0
42611	310	0	2	0	2	2	NA	19.60642664	0
8699	283	1	0	1	0	1	23.26905411	NA	0
100563	295	0	1	0	1	1	NA	171.6236439	0
69457	363	1	0	1	0	1	32.78188627	NA	0
15251	350	1	0	1	0	1	15.002956	NA	0
34975	355	1	0	1	0	1	24.37524338	NA	0
40454	351	0	1	0	1	1	NA	14.10742478	1
41173	336	0	1	0	1	1	NA	9.15684689	0
30283	363	1	0	1	0	1	13.2140608	NA	0
31253	311	0	1	0	1	1	NA	10.69245513	0
49281	349	0	1	0	1	1	NA	3.139871532	1
107491	297	1	0	1	0	1	234.0193123	NA	0
92270	292	1	0	1	0	1	11.59825456	NA	0
90872	304	0	1	0	1	1	NA	17.30568955	0
91974	314	1	0	1	0	1	26.95545687	NA	0
95897	336	0	1	0	1	1	NA	30.83914876	0
38417	285	1	0	1	0	1	9.270881647	NA	1
89074	322	1	0	1	0	1	42.27960993	NA	0
94228	335	0	1	0	1	1	NA	19.24900675	0
97237	337	1	0	1	0	1	1.326355084	NA	1
70576	360	1	0	1	0	1	2.946223728	NA	0
59116	345	1	0	1	0	1	23.55532256	NA	1
66179	310	0	1	0	1	1	NA	1.54418234	0
70259	336	0	1	0	1	1	NA	75.62639764	0
86080	306	0	1	0	1	1	NA	46.38919188	0
107534	321	0	1	0	1	1	NA	33.20843982	1
41297	315	1	0	1	0	1	7.087508068	NA	1
68704	310	0	1	0	1	1	NA	3.852121891	0
70510	295	1	0	1	0	1	5.173986193	NA	0
107246	297	0	3	0	3	3	NA	801.1104816	0
70403	310	1	0	1	0	1	5.505799277	NA	0
106026	361	2	0	2	0	2	3.071314422	NA	0
45208	310	0	1	0	1	1	NA	71.61268475	0
94301	349	0	1	0	1	1	NA	86.48788037	0
3991	361	0	1	0	1	1	NA	38.01077329	0
2520	324	0	1	0	1	1	NA	3.549549059	0
5783	309	1	0	1	0	1	11.12858986	NA	0
94907	358	1	1	1	1	2	1.02847931	1.02847931	0
67892	342	1	0	1	0	1	12.91681773	NA	0
8632	353	0	1	0	1	1	NA	22.64417825	0
107647	361	0	2	0	2	2	NA	1036.409621	0
85447	356	1	0	1	0	1	15.13316152	NA	0
94302	297	2	0	2	0	2	62.570632	NA	0
102516	362	1	0	1	0	1	36.52523456	NA	0
[truncated: 467,258 more rows]
