# Supplementary material for: Estimating the Health Effects of Adding Bicycle and Pedestrian Paths at the Census Tract Level: Multiple Model Comparison
Source: JMIR Public Health Surveill. 2022 Aug 24;8(8):e37379. doi: 10.2196/37379 (PMC9453587; doi:10.2196/37379)
Supplement: Multimedia Appendix 4 [file publichealth_v8i8e37379_app4.zip › appendix_4/san-francisco/2011/2011_strava_trips.csv]

edge	day	athlete_count	rev_athlete_count	activity_count	rev_activity_count	total_activity_count	activity_time	rev_activity_time	commute_count
12600	348	1	0	1	0	1	96.18401305	NA	0
37265	345	1	0	1	0	1	2.569559235	NA	0
105875	302	1	0	1	0	1	64.37750015	NA	0
13972	319	0	1	0	1	1	NA	56.90374849	1
55319	321	0	1	0	1	1	NA	37.8165542	1
19689	358	0	1	0	1	1	NA	13.12406326	0
93790	354	2	0	2	0	2	46.83074369	NA	0
107246	358	0	1	0	1	1	NA	742.3967706	0
62844	355	0	1	0	1	1	NA	23.53017077	0
2482	354	1	0	1	0	1	36.93611657	NA	0
2285	346	0	1	0	1	1	NA	10.99188897	0
61054	297	0	4	0	4	4	NA	55.58448949	0
68753	304	2	0	2	0	2	4.461829009	NA	0
39548	335	1	0	1	0	1	6.98999575	NA	0
94421	343	0	1	0	1	1	NA	80.68070261	0
31894	359	0	1	0	1	1	NA	9.51575589	0
60694	335	1	0	1	0	1	26.29875937	NA	1
107591	289	0	1	0	1	1	NA	24.42033458	0
53626	318	0	1	0	1	1	NA	25.13210707	0
83139	286	0	1	0	1	1	NA	10.91804133	0
43841	287	0	1	0	1	1	NA	2.126189674	0
53147	315	4	0	4	0	4	20.98659389	NA	1
20269	346	0	1	0	1	1	NA	14.72917099	0
42458	319	1	0	1	0	1	8.90821656	NA	0
64024	311	1	0	1	0	1	13.15731102	NA	0
3070	279	1	0	1	0	1	93.08199957	NA	0
41965	297	1	0	1	0	1	21.06305268	NA	0
91453	322	1	0	1	0	1	21.40415096	NA	0
70105	347	1	0	1	0	1	9.403907866	NA	0
2561	346	0	2	0	2	2	NA	30.46290425	0
1183	347	0	1	0	1	1	NA	90.92383507	0
69692	318	1	0	1	0	1	17.64983543	NA	0
68656	295	0	1	0	1	1	NA	51.4930745	0
69089	345	1	0	1	0	1	21.71367286	NA	0
67501	336	2	0	2	0	2	39.72121706	NA	0
101589	328	1	0	1	0	1	5.685556259	NA	1
45334	312	1	0	1	0	1	13.92798547	NA	0
69811	325	1	2	1	2	3	11.81489408	13.75378844	1
88496	305	2	0	2	0	2	7.165932402	NA	0
1423	307	0	1	0	1	1	NA	25.28898313	0
91213	318	0	1	0	1	1	NA	47.03588428	0
2466	319	0	1	0	1	1	NA	63.02509138	0
87134	301	0	1	0	1	1	NA	19.61653127	1
67713	360	4	0	4	0	4	25.13941606	NA	0
84407	298	0	1	0	1	1	NA	56.93933173	0
12186	276	1	0	1	0	1	4.07669793	NA	0
46155	304	1	0	1	0	1	15.95929353	NA	0
70814	280	1	0	1	0	1	8.971049336	NA	0
83388	360	2	0	2	0	2	17.97431812	NA	0
98192	322	1	0	1	0	1	23.9058686	NA	1
40814	328	0	1	0	1	1	NA	61.76746248	0
68693	279	1	0	1	0	1	4.456145696	NA	0
99277	302	1	0	1	0	1	11.5721581	NA	0
57287	364	0	1	0	1	1	NA	43.63810861	0
44281	286	1	0	1	0	1	9.836933697	NA	0
67736	301	1	0	1	0	1	9.374632144	NA	0
98332	275	0	1	0	1	1	NA	23.98915653	1
70814	295	1	0	1	0	1	13.81391613	NA	1
64302	295	0	1	0	1	1	NA	10.59689976	0
62922	294	1	0	1	0	1	8.546214786	NA	0
103758	347	1	0	1	0	1	6.193058492	NA	0
53085	279	0	1	0	1	1	NA	166.4246491	1
41709	285	0	1	0	1	1	NA	14.04163284	0
42446	283	1	0	1	0	1	6.732734474	NA	0
17588	293	0	1	0	1	1	NA	3.566289534	0
98796	359	0	1	0	1	1	NA	18.71295401	1
39807	309	1	0	1	0	1	15.61713886	NA	0
88212	347	1	0	1	0	1	30.61402654	NA	0
66806	301	1	0	1	0	1	8.706206412	NA	0
105738	346	1	0	1	0	1	165.5268358	NA	0
67055	340	0	1	0	1	1	NA	32.07061186	0
44651	336	1	0	1	0	1	14.56686712	NA	0
35474	352	1	0	1	0	1	11.36192693	NA	0
42305	290	1	0	1	0	1	1.855937938	NA	0
5200	286	1	0	1	0	1	34.69014808	NA	0
107763	285	0	1	0	1	1	NA	177.8224634	0
1899	311	3	0	3	0	3	38.58342462	NA	0
69702	350	1	0	1	0	1	110.7650113	NA	1
82568	286	1	0	1	0	1	2.945356458	NA	0
77678	276	1	0	1	0	1	18.68807314	NA	0
86317	358	1	0	1	0	1	11.52554009	NA	0
70174	295	0	1	0	1	1	NA	15.18931701	0
33817	328	0	1	0	1	1	NA	10.93005124	0
38517	290	1	0	1	0	1	2.925513121	NA	0
101442	298	0	1	0	1	1	NA	104.9450694	0
60395	351	1	0	1	0	1	20.41996631	NA	0
97636	285	0	1	0	1	1	NA	33.80985946	1
5963	297	0	1	0	1	1	NA	4.517760101	0
60988	282	0	1	0	1	1	NA	2.065303006	0
43718	333	1	0	1	0	1	14.90154576	NA	0
22426	339	0	1	0	1	1	NA	33.95090643	0
68815	346	2	0	2	0	2	17.33282561	NA	1
58832	356	0	1	0	1	1	NA	24.85439719	0
17857	303	0	1	0	1	1	NA	8.622180525	0
43244	280	0	1	0	1	1	NA	11.55359249	0
106776	311	1	0	1	0	1	62.4205719	NA	0
69193	353	1	0	1	0	1	15.08918573	NA	0
67439	337	1	0	1	0	1	16.31382916	NA	0
67291	288	0	1	0	1	1	NA	25.53120781	1
71069	356	0	1	0	1	1	NA	12.65980275	0
28574	325	0	1	0	1	1	NA	52.35653203	0
63531	325	1	0	1	0	1	11.70334981	NA	0
96990	310	0	1	0	1	1	NA	3.823653769	0
44959	291	1	0	1	0	1	10.53295319	NA	0
28363	304	1	0	1	0	1	54.09710195	NA	0
106784	339	1	0	1	0	1	8.187247741	NA	0
9724	288	1	0	1	0	1	11.76622393	NA	0
1332	297	0	2	0	2	2	NA	102.7567597	0
93719	309	1	0	1	0	1	26.40553656	NA	1
56438	347	0	1	0	1	1	NA	133.0498054	0
9571	363	1	0	1	0	1	0.837369971	NA	1
68694	277	1	0	1	0	1	23.42000491	NA	0
67439	363	1	0	1	0	1	23.1554054	NA	0
70507	353	0	1	0	1	1	NA	11.77029453	0
1154	308	1	0	1	0	1	78.74395751	NA	0
103059	321	1	0	1	0	1	13.50134176	NA	0
1527	361	0	3	0	3	3	NA	94.37712057	0
43462	349	1	0	1	0	1	8.892416097	NA	0
43335	303	0	1	0	1	1	NA	8.588391336	0
106244	324	1	0	1	0	1	341.9602918	NA	0
103976	276	0	1	0	1	1	NA	47.001182	0
70474	363	1	0	1	0	1	1.803590439	NA	0
1364	315	1	0	1	0	1	63.0888339	NA	0
66191	296	1	0	1	0	1	24.02279575	NA	0
46948	336	1	0	1	0	1	11.43959595	NA	0
70811	361	0	1	0	1	1	NA	3.798000834	1
46942	289	1	0	1	0	1	5.45096054	NA	1
1080	319	0	1	0	1	1	NA	159.8018295	0
32846	307	1	0	1	0	1	69.38224109	NA	0
6591	280	0	1	0	1	1	NA	76.94346735	0
54767	283	0	1	0	1	1	NA	12.34140525	1
39639	360	1	0	1	0	1	11.67195362	NA	0
84972	315	0	1	0	1	1	NA	17.02369376	1
29482	318	1	0	1	0	1	12.11480505	NA	0
69459	361	1	0	1	0	1	13.06731391	NA	0
106924	290	1	0	1	0	1	255.0952333	NA	0
97398	284	1	0	1	0	1	23.08579333	NA	0
59316	310	1	0	1	0	1	33.04244463	NA	1
85508	362	0	1	0	1	1	NA	24.91622249	0
65474	318	3	0	3	0	3	13.28280971	NA	0
37720	286	0	1	0	1	1	NA	11.2837532	1
66225	307	0	1	0	1	1	NA	30.69757943	0
53613	302	0	1	0	1	1	NA	10.49393957	0
67917	293	0	1	0	1	1	NA	21.38092396	0
61957	340	0	1	0	1	1	NA	28.40633152	0
41908	288	1	0	1	0	1	27.15820476	NA	0
105667	279	1	0	1	0	1	13.22026878	NA	0
7424	300	0	1	0	1	1	NA	45.743856890000004	0
70681	283	0	1	0	1	1	NA	10.45909639	0
1294	318	0	1	0	1	1	NA	20.94565692	0
11942	357	0	1	0	1	1	NA	8.779462978	0
69980	349	1	1	1	1	2	7.053410737	6.843452165	0
60439	297	1	0	1	0	1	15.03377262	NA	0
64045	302	1	0	1	0	1	4.846812968	NA	0
39932	322	0	1	0	1	1	NA	14.82886783	0
87252	307	0	1	0	1	1	NA	29.23597042	1
70704	312	0	1	0	1	1	NA	13.69201948	0
4099	284	1	0	1	0	1	37.19544047	NA	0
47446	354	1	0	1	0	1	4.46282432	NA	1
47330	315	0	1	0	1	1	NA	7.43419088	1
31641	325	0	1	0	1	1	NA	33.63167397	1
66895	360	1	1	1	1	2	2.306914158	2.306914158	0
101593	279	1	0	1	0	1	50.35956599	NA	1
45692	295	1	0	1	0	1	6.383719575	NA	0
42344	309	1	0	1	0	1	7.457806875	NA	1
107404	359	0	1	0	1	1	NA	20.4029571	1
92212	295	1	0	1	0	1	15.67279164	NA	0
15503	290	0	1	0	1	1	NA	81.16373075	0
57515	301	1	0	1	0	1	17.50154049	NA	0
45249	285	1	0	1	0	1	26.22258931	NA	0
83077	312	2	0	2	0	2	10.60965648	NA	2
48181	286	1	0	1	0	1	13.72426676	NA	0
2236	341	0	1	0	1	1	NA	210.087395	0
58889	363	1	0	1	0	1	1.452920719	NA	1
97767	318	1	0	1	0	1	31.6896392	NA	0
65188	343	1	0	1	0	1	26.86287704	NA	0
37965	343	0	1	0	1	1	NA	42.85473501	0
58748	297	0	1	0	1	1	NA	55.23216059	0
19255	320	1	0	1	0	1	16.9545912	NA	0
11548	282	1	0	1	0	1	38.71265002	NA	0
28702	285	1	0	1	0	1	7.817016044	NA	0
87461	282	0	1	0	1	1	NA	5.680283315	0
24341	298	0	1	0	1	1	NA	742.0936	0
69560	361	0	1	0	1	1	NA	33.87649797	0
47092	317	0	1	0	1	1	NA	4.86390201	0
91665	288	0	1	0	1	1	NA	18.68117994	0
94261	282	1	0	1	0	1	71.22336079	NA	0
103511	339	1	0	1	0	1	2.077466104	NA	0
98419	318	0	12	0	12	12	NA	19.81574873	3
93870	361	0	1	0	1	1	NA	23.13304519	1
66770	310	0	1	0	1	1	NA	11.86295516	0
65896	302	1	0	1	0	1	10.74926554	NA	1
102831	321	1	0	1	0	1	83.22288064	NA	0
95235	358	1	0	1	0	1	58.09311608	NA	0
61705	363	1	0	1	0	1	8.550407233	NA	1
97415	289	1	0	1	0	1	3.401068602	NA	1
102708	278	0	1	0	1	1	NA	4.398166543	0
19414	321	1	0	1	0	1	15.18323164	NA	0
83076	279	1	0	1	0	1	11.37254676	NA	1
61400	345	1	0	1	0	1	18.43002762	NA	0
56051	282	1	0	1	0	1	2.071070339	NA	1
36375	310	0	1	0	1	1	NA	14.14466702	1
11271	346	0	1	0	1	1	NA	3.836541659	0
94092	284	0	1	0	1	1	NA	8.119146519	0
44897	350	1	0	1	0	1	8.383129336	NA	0
71103	322	1	0	1	0	1	7.620809351	NA	1
105942	325	0	1	0	1	1	NA	9.406542832	0
82979	336	1	0	1	0	1	32.70578281	NA	1
36595	302	0	1	0	1	1	NA	18.48753594	0
90463	341	0	1	0	1	1	NA	11.54695729	0
55428	279	0	1	0	1	1	NA	2.351222434	0
75771	291	1	0	1	0	1	6.764350734	NA	0
53928	363	1	0	1	0	1	10.00861839	NA	0
65128	316	1	0	1	0	1	1.701601012	NA	0
28183	297	0	1	0	1	1	NA	17.40755674	0
70464	359	1	0	1	0	1	4.985761414	NA	0
70343	365	0	1	0	1	1	NA	8.175331251	0
97550	284	1	0	1	0	1	14.95085033	NA	0
81479	345	0	1	0	1	1	NA	2.500011475	0
69740	342	1	0	1	0	1	19.66099182	NA	0
47866	325	0	2	0	2	2	NA	14.62339808	0
65814	340	0	1	0	1	1	NA	3.112336178	1
106937	331	0	1	0	1	1	NA	17.40741414	0
69824	305	1	0	1	0	1	11.28798812	NA	0
86552	303	1	0	1	0	1	13.92566988	NA	1
89310	338	0	2	0	2	2	NA	17.87917682	0
78492	303	1	0	1	0	1	14.06250083	NA	0
21282	325	0	1	0	1	1	NA	89.71963041	0
56703	344	0	1	0	1	1	NA	17.63069413	1
68863	361	1	0	1	0	1	26.90098777	NA	0
58832	340	0	1	0	1	1	NA	38.32882702	0
7093	319	1	0	1	0	1	38.11449925	NA	0
88579	304	1	1	1	1	2	5.303627687	5.303627687	0
70755	361	1	0	1	0	1	21.33195368	NA	0
1993	315	2	0	2	0	2	425.6258957	NA	0
61618	345	0	1	0	1	1	NA	18.26481633	0
55556	294	1	0	1	0	1	29.53456496	NA	0
64450	295	0	1	0	1	1	NA	12.23390076	0
44176	321	1	0	1	0	1	24.65378274	NA	1
63898	296	1	0	1	0	1	33.45711898	NA	0
88596	285	0	1	0	1	1	NA	17.83072053	0
31309	305	0	1	0	1	1	NA	15.23798055	0
1955	312	1	0	1	0	1	64.6244541	NA	1
105113	288	0	1	0	1	1	NA	17.40187131	0
35049	357	1	0	1	0	1	1.511816128	NA	0
3332	284	1	0	1	0	1	22.83915477	NA	0
69018	336	0	1	0	1	1	NA	2.198824542	0
42942	292	0	1	0	1	1	NA	13.68841863	1
58544	356	1	0	1	0	1	12.94624902	NA	1
68958	295	0	1	0	1	1	NA	29.05531971	1
100378	283	0	1	0	1	1	NA	18.30482635	0
59508	295	0	1	0	1	1	NA	30.75480002	1
12354	274	1	0	1	0	1	45.60059088	NA	0
15887	350	1	0	1	0	1	16.95702159	NA	0
62829	365	1	0	1	0	1	30.21911603	NA	0
45749	299	1	0	1	0	1	19.19099331	NA	0
42191	297	1	0	1	0	1	19.17523892	NA	0
69036	346	0	1	0	1	1	NA	42.4796997	0
38732	312	1	0	1	0	1	22.84874859	NA	0
87870	311	1	0	1	0	1	7.858971574	NA	0
95360	280	1	0	1	0	1	15.32876557	NA	0
106998	280	0	1	0	1	1	NA	23.29017172	0
38183	309	1	0	1	0	1	25.11821592	NA	1
31290	306	1	0	1	0	1	21.28700493	NA	0
103770	312	1	0	1	0	1	23.79789837	NA	0
83048	279	1	0	1	0	1	7.290797131	NA	0
97241	317	0	1	0	1	1	NA	11.544905	0
90606	347	1	0	1	0	1	7.807669837	NA	0
95471	313	1	0	1	0	1	67.83260461	NA	1
76139	321	1	0	1	0	1	27.40009243	NA	0
85404	315	0	1	0	1	1	NA	16.02942831	1
70750	325	1	0	1	0	1	23.97962645	NA	0
69742	297	1	0	1	0	1	8.697980454	NA	0
97721	275	1	0	1	0	1	15.35540117	NA	1
68832	355	1	0	1	0	1	17.48089963	NA	0
85676	316	1	0	1	0	1	8.397559464	NA	1
68216	285	1	0	1	0	1	7.014357305	NA	0
102709	281	1	1	1	1	2	5.059694709	5.059694709	0
19973	329	0	1	0	1	1	NA	572.183674	1
20171	363	0	1	0	1	1	NA	15.20456613	0
69306	324	0	1	0	1	1	NA	43.35973957	0
35648	290	1	0	1	0	1	5.111961636	NA	0
94432	281	1	0	1	0	1	12.66361023	NA	0
1707	290	0	1	0	1	1	NA	14.83107315	0
97870	348	0	1	0	1	1	NA	7.113361552	1
2850	323	1	0	1	0	1	58.00503776	NA	1
70628	308	1	0	1	0	1	4.657465399	NA	0
33925	346	1	0	1	0	1	28.79215764	NA	0
2592	343	0	1	0	1	1	NA	8.358531063	0
78173	300	1	0	1	0	1	14.92186569	NA	1
56150	284	1	0	1	0	1	37.90549874	NA	1
3726	345	1	0	1	0	1	48.04294948	NA	0
99353	346	0	3	0	3	3	NA	15.51951094	2
1270	284	0	1	0	1	1	NA	40.47664623	1
98688	346	0	1	0	1	1	NA	10.1387475	0
96265	283	1	0	1	0	1	22.87745364	NA	0
45855	345	0	1	0	1	1	NA	5.669280432	0
74214	328	1	0	1	0	1	2.001869521	NA	0
31078	321	0	1	0	1	1	NA	23.82687695	0
57318	295	0	1	0	1	1	NA	29.4313707	0
69210	283	0	1	0	1	1	NA	12.49949729	0
65095	314	1	0	1	0	1	28.17443424	NA	0
103176	346	1	0	1	0	1	15.81256077	NA	0
68375	304	1	0	1	0	1	11.1850364	NA	0
27745	361	0	1	0	1	1	NA	126.562409	1
50813	350	1	0	1	0	1	6.7382671	NA	0
40877	343	0	1	0	1	1	NA	17.02890869	1
106193	313	1	0	1	0	1	55.64109129	NA	0
99338	299	1	0	1	0	1	29.13684306	NA	0
1355	315	1	0	1	0	1	92.05622564	NA	0
60003	345	0	1	0	1	1	NA	15.84633163	0
42662	281	0	1	0	1	1	NA	5.318557748	0
62228	349	1	0	1	0	1	34.83770156	NA	0
10920	328	2	0	2	0	2	4.658312939	NA	0
44793	306	1	0	1	0	1	31.74223462	NA	1
58790	351	1	0	1	0	1	133.3201702	NA	1
34856	360	1	0	1	0	1	14.72094728	NA	0
98702	336	1	0	1	0	1	13.33619525	NA	0
102343	279	1	0	1	0	1	98.4589711	NA	1
68641	280	1	0	1	0	1	19.30462326	NA	0
13356	298	0	1	0	1	1	NA	10.19257233	1
34212	339	1	0	1	0	1	18.58722713	NA	0
94104	282	0	1	0	1	1	NA	26.37804355	0
84455	347	1	0	1	0	1	22.91608765	NA	0
65497	309	1	0	1	0	1	26.39976064	NA	0
89515	284	1	0	1	0	1	19.126231400000002	NA	0
69560	318	0	1	0	1	1	NA	32.95448408	0
7355	358	1	0	1	0	1	7.030678487	NA	0
8247	282	1	0	1	0	1	79.97825428	NA	0
93744	282	1	0	1	0	1	390.3333975	NA	0
71365	288	1	1	1	1	2	16.4581266	13.49271304	0
73848	293	0	1	0	1	1	NA	15.21390785	0
67231	354	0	1	0	1	1	NA	15.9041925	0
86884	321	0	1	0	1	1	NA	1.442760519	0
79026	315	1	0	1	0	1	18.35644721	NA	0
82411	296	1	0	1	0	1	21.62435761	NA	0
84836	316	0	1	0	1	1	NA	17.06455335	0
27746	360	0	1	0	1	1	NA	42.30855063	0
3500	283	1	0	1	0	1	7.964360389	NA	1
57566	303	1	0	1	0	1	12.4445588	NA	1
9106	305	0	1	0	1	1	NA	158.918306	0
38389	301	0	1	0	1	1	NA	13.00035014	0
98816	342	1	0	1	0	1	23.18160975	NA	0
69487	319	0	1	0	1	1	NA	41.52129977	0
85477	317	1	0	1	0	1	7.364678972	NA	1
32596	345	0	1	0	1	1	NA	8.318464079	0
69425	303	1	0	1	0	1	36.04615472	NA	1
94158	312	1	1	1	1	2	0.444030748	0.444030748	0
1327	324	0	1	0	1	1	NA	140.9288434	0
44311	302	1	0	1	0	1	11.47515348	NA	0
50499	311	0	1	0	1	1	NA	3.258466126	0
45069	300	0	1	0	1	1	NA	8.119499913	0
86319	340	1	0	1	0	1	31.23720733	NA	0
10233	284	1	0	1	0	1	46.72998257	NA	0
87453	295	1	0	1	0	1	9.562406799	NA	0
8844	310	0	1	0	1	1	NA	7.69422208	1
52983	299	1	0	1	0	1	292.9922394	NA	0
94479	281	0	1	0	1	1	NA	11.59861261	0
96769	318	0	1	0	1	1	NA	38.78842214	1
107677	316	0	1	0	1	1	NA	1386.818625	0
69191	345	1	0	1	0	1	13.46060227	NA	0
89229	291	1	0	1	0	1	15.34564717	NA	0
94664	338	0	1	0	1	1	NA	3.433150495	0
93547	320	1	0	1	0	1	126.8773262	NA	1
63007	317	1	0	1	0	1	20.08642959	NA	0
70597	331	1	0	1	0	1	6.232478778	NA	0
68221	283	0	1	0	1	1	NA	38.17979403	0
2723	297	0	1	0	1	1	NA	16.77695032	0
98228	312	0	1	0	1	1	NA	9.535144192	0
2482	355	1	0	1	0	1	28.41489299	NA	0
32090	358	1	0	1	0	1	8.387845044	NA	0
65616	347	0	1	0	1	1	NA	32.11765185	0
64965	295	1	0	1	0	1	31.18730228	NA	1
71210	361	1	0	1	0	1	31.00229641	NA	0
68498	310	1	0	1	0	1	8.980520858	NA	0
2518	320	0	1	0	1	1	NA	2.232066888	1
87134	289	1	0	1	0	1	12.86975122	NA	0
1154	294	1	0	1	0	1	76.63936707	NA	0
67705	299	1	0	1	0	1	8.721962296	NA	0
76234	349	0	1	0	1	1	NA	21.61017565	0
2343	330	0	1	0	1	1	NA	147.3473417	0
53710	329	0	1	0	1	1	NA	21.23321079	0
98644	336	1	0	1	0	1	8.470976221	NA	0
50803	346	0	1	0	1	1	NA	34.68209524	0
66188	341	1	0	1	0	1	6.070479834	NA	1
69930	316	1	0	1	0	1	13.62378298	NA	0
88397	296	0	4	0	4	4	NA	47.26443105	1
64849	309	1	0	1	0	1	75.19340571	NA	0
69327	281	1	0	1	0	1	18.75988844	NA	0
97550	310	1	0	1	0	1	11.59479655	NA	0
69847	325	1	0	1	0	1	13.75718378	NA	0
67908	318	1	0	1	0	1	9.334272226	NA	0
88687	317	0	3	0	3	3	NA	30.29272889	0
90803	307	1	0	1	0	1	62.08427088	NA	1
85264	333	0	1	0	1	1	NA	16.46518058	0
3092	289	1	0	1	0	1	21.65543369	NA	1
96134	346	3	0	3	0	3	31.18619731	NA	1
56905	322	1	0	1	0	1	23.9633294	NA	1
103434	345	1	0	1	0	1	143.5606596	NA	0
31737	285	1	0	1	0	1	40.40642519	NA	0
30977	292	1	0	1	0	1	56.06656086	NA	0
43262	329	1	0	1	0	1	9.651054321	NA	0
97241	293	1	0	1	0	1	12.02486846	NA	1
11361	359	1	0	1	0	1	11.43992079	NA	0
95056	299	0	1	0	1	1	NA	42.09200413	0
87784	315	0	1	0	1	1	NA	3.594799534	0
69457	305	1	0	1	0	1	13.37144349	NA	0
86260	319	0	1	0	1	1	NA	16.33687422	0
85077	361	1	0	1	0	1	4.404028306	NA	0
42046	296	1	0	1	0	1	6.518555922	NA	1
69988	350	0	1	0	1	1	NA	6.529831177	0
43239	340	0	1	0	1	1	NA	21.26914474	0
90060	343	0	1	0	1	1	NA	51.47515706	0
54481	362	0	1	0	1	1	NA	44.73111454	1
41607	310	0	1	0	1	1	NA	11.67445397	1
70500	308	0	1	0	1	1	NA	5.433035438	0
79363	300	0	1	0	1	1	NA	1.690108069	0
65809	287	0	1	0	1	1	NA	17.38770243	0
87730	321	1	0	1	0	1	4.458298684	NA	0
97412	288	1	0	1	0	1	35.47012558	NA	1
70511	293	1	0	1	0	1	8.0344794919999991	NA	0
66192	340	1	0	1	0	1	13.46308747	NA	0
107397	329	1	0	1	0	1	14.64230293	NA	0
94687	346	1	0	1	0	1	30.3258603	NA	0
71632	307	0	1	0	1	1	NA	13.30486743	0
70403	320	1	0	1	0	1	5.354245246	NA	0
70796	359	1	0	1	0	1	26.65372136	NA	0
83261	321	0	1	0	1	1	NA	24.5411503	1
49490	305	1	0	1	0	1	0.659349977	NA	0
55133	284	0	1	0	1	1	NA	18.43576754	0
93676	362	0	2	0	2	2	NA	35.56319592	1
96964	299	0	1	0	1	1	NA	145.5735217	0
1633	347	1	0	1	0	1	117.8549658	NA	0
47571	297	1	0	1	0	1	7.062772518	NA	0
88496	286	0	1	0	1	1	NA	5.404310517	1
76055	359	1	0	1	0	1	7.765007119	NA	0
106390	311	0	1	0	1	1	NA	14.86253499	0
100343	336	0	1	0	1	1	NA	35.98593382	1
33040	302	1	0	1	0	1	41.15352448	NA	0
35489	297	1	0	1	0	1	21.09297872	NA	1
87168	308	0	1	0	1	1	NA	21.07068779	1
94718	348	0	1	0	1	1	NA	159.3241776	0
70562	298	0	1	0	1	1	NA	32.58117881	0
7212	345	0	1	0	1	1	NA	15.80972676	0
66940	312	1	0	1	0	1	28.0332653	NA	0
2003	327	0	1	0	1	1	NA	8.811127061	0
27789	303	0	1	0	1	1	NA	35.82172651	0
65752	340	1	0	1	0	1	23.84146346	NA	0
18280	360	1	0	1	0	1	14.14137902	NA	0
63807	345	0	1	0	1	1	NA	10.89222421	0
54408	294	0	1	0	1	1	NA	17.17255489	0
68874	354	0	1	0	1	1	NA	11.22435924	0
69238	318	0	5	0	5	5	NA	50.82551816	0
107706	354	1	0	1	0	1	15.51126668	NA	0
106036	297	0	2	0	2	2	NA	28.92003154	0
91807	293	1	0	1	0	1	41.99725797	NA	0
87411	279	0	1	0	1	1	NA	7.348441807	1
69719	276	1	0	1	0	1	25.40627396	NA	0
2533	281	1	0	1	0	1	8.130351053	NA	0
43573	288	1	0	1	0	1	15.96520302	NA	0
1154	346	0	1	0	1	1	NA	81.55312574	0
26365	360	1	0	1	0	1	34.33762147	NA	0
40984	281	0	1	0	1	1	NA	41.64403526	1
4595	358	0	1	0	1	1	NA	188.2749941	0
66035	361	1	0	1	0	1	50.4096664	NA	0
1446	330	0	1	0	1	1	NA	126.626069	0
105219	310	1	0	1	0	1	110.6515337	NA	0
63225	360	2	0	2	0	2	17.86558862	NA	0
15123	347	0	1	0	1	1	NA	55.50591651	0
64989	282	1	0	1	0	1	9.32076004	NA	1
69952	309	1	0	1	0	1	15.6323424	NA	0
1732	349	1	0	1	0	1	7.108186244	NA	0
68896	304	0	1	0	1	1	NA	14.11249443	0
96401	284	1	0	1	0	1	29.80757817	NA	0
9411	349	1	0	1	0	1	7.225145294	NA	0
105926	303	1	0	1	0	1	32.09985747	NA	0
67817	350	1	0	1	0	1	22.67123085	NA	0
98034	343	1	0	1	0	1	5.181933854	NA	0
87036	328	1	0	1	0	1	21.57581295	NA	0
41086	304	1	0	1	0	1	9.587586174	NA	1
93742	337	1	0	1	0	1	418.3951414	NA	0
31253	309	1	0	1	0	1	10.15463829	NA	0
35365	336	0	1	0	1	1	NA	68.9185742	1
57537	304	1	0	1	0	1	11.93702086	NA	1
39403	343	1	0	1	0	1	9.424301619	NA	0
52850	310	0	1	0	1	1	NA	38.58497704	1
40927	346	1	0	1	0	1	17.50088824	NA	0
69926	336	1	0	1	0	1	5.373545348	NA	0
87373	299	4	0	4	0	4	2.663057483	NA	1
100378	347	1	0	1	0	1	28.30615007	NA	0
44307	342	1	0	1	0	1	12.05258757	NA	0
1979	304	1	0	1	0	1	100.0624127	NA	0
103127	303	1	0	1	0	1	61.46105904	NA	0
2106	304	1	0	1	0	1	3.759680557	NA	1
48117	360	2	0	2	0	2	7.296502238	NA	0
1646	354	1	0	1	0	1	16.14755273	NA	0
83837	329	1	0	1	0	1	12.96591717	NA	0
31729	328	1	0	1	0	1	45.09899853	NA	0
94476	293	0	1	0	1	1	NA	15.97665186	0
66487	282	1	0	1	0	1	15.20760726	NA	0
27577	360	1	0	1	0	1	156.6989855	NA	0
105271	291	1	0	1	0	1	26.41678908	NA	0
71731	360	0	1	0	1	1	NA	11.16570655	0
88135	285	1	0	1	0	1	8.273746533	NA	0
39869	279	0	1	0	1	1	NA	14.54786848	0
66210	325	4	0	4	0	4	45.42796233	NA	1
68897	301	3	2	3	2	5	10.69549049	12.42113681	0
46948	363	1	0	1	0	1	11.0510434	NA	0
106581	324	0	1	0	1	1	NA	231.5655446	0
57750	302	1	0	1	0	1	16.35940986	NA	0
96695	364	1	0	1	0	1	31.46451278	NA	0
41935	351	1	0	1	0	1	31.40413421	NA	1
17906	343	1	0	1	0	1	10.59667225	NA	0
68042	304	1	0	1	0	1	92.10721573	NA	0
14488	288	1	0	1	0	1	13.33602463	NA	0
40869	316	1	0	1	0	1	13.54250037	NA	0
62431	294	1	0	1	0	1	9.348705768	NA	0
3951	345	1	0	1	0	1	1.481643055	NA	1
69459	364	0	1	0	1	1	NA	17.43976691	0
95516	279	0	1	0	1	1	NA	29.12827982	0
2027	361	0	1	0	1	1	NA	7.757798005	0
89638	298	0	1	0	1	1	NA	42.44762664	0
1163	288	0	1	0	1	1	NA	14.91182541	1
98757	312	1	0	1	0	1	51.63248967	NA	0
54958	328	1	0	1	0	1	11.98326274	NA	0
93542	295	1	0	1	0	1	18.40492921	NA	0
53837	284	1	0	1	0	1	75.46833473	NA	0
71209	312	0	1	0	1	1	NA	8.226957841	0
107683	295	1	0	1	0	1	116.8436791	NA	0
107297	340	0	1	0	1	1	NA	27.44296765	0
45926	302	3	0	3	0	3	13.20564136	NA	0
66109	287	1	0	1	0	1	10.30299323	NA	0
101117	336	1	0	1	0	1	2014.925986	NA	1
86127	279	1	0	1	0	1	22.22049477	NA	1
95419	301	1	0	1	0	1	23.36638687	NA	0
65903	315	1	0	1	0	1	12.70760517	NA	0
94647	328	0	1	0	1	1	NA	21.10408826	0
87684	317	0	1	0	1	1	NA	24.99020788	1
96078	285	0	1	0	1	1	NA	53.15356856	0
96887	319	0	3	0	3	3	NA	41.85472004	0
70457	316	0	1	0	1	1	NA	7.697448014	0
62135	361	0	1	0	1	1	NA	10.29746551	0
57931	317	1	0	1	0	1	55.3015789	NA	1
70389	319	0	1	0	1	1	NA	6.875397659	0
34918	302	1	0	1	0	1	20.52852245	NA	0
88801	294	1	0	1	0	1	60.47334204	NA	0
18000	304	0	1	0	1	1	NA	33.12947793	0
68855	328	1	0	1	0	1	16.98998261	NA	0
92273	346	0	1	0	1	1	NA	15.06652168	0
90435	325	1	0	1	0	1	3.710829912	NA	1
97199	316	1	0	1	0	1	36.7045201	NA	0
69323	276	0	2	0	2	2	NA	27.31001985	0
93977	325	1	0	1	0	1	79.39603469	NA	1
42629	295	1	0	1	0	1	3.395461076	NA	0
55615	324	0	1	0	1	1	NA	62.09678212	1
70370	344	1	0	1	0	1	16.72505471	NA	0
1994	302	1	0	1	0	1	169.4258116	NA	0
3407	350	0	1	0	1	1	NA	369.9664079	0
67697	358	0	1	0	1	1	NA	19.69527655	0
106338	280	0	1	0	1	1	NA	188.1854377	0
32612	349	0	1	0	1	1	NA	33.13709788	0
36791	333	0	1	0	1	1	NA	5.262235682	0
75459	361	1	0	1	0	1	12.76208189	NA	0
69098	315	1	0	1	0	1	25.91864298	NA	0
96356	304	0	1	0	1	1	NA	29.19937132	0
91974	314	0	1	0	1	1	NA	17.31359048	0
65477	300	1	0	1	0	1	3.112429728	NA	0
86893	284	0	1	0	1	1	NA	16.62133954	0
42446	279	1	0	1	0	1	5.971907491	NA	0
9550	299	1	0	1	0	1	6.563166548	NA	0
44442	349	0	1	0	1	1	NA	19.22879376	0
68894	317	1	0	1	0	1	14.25910041	NA	0
85949	317	1	0	1	0	1	5.742067476	NA	1
97710	285	1	0	1	0	1	14.87269974	NA	1
103901	312	1	0	1	0	1	5.499224631	NA	0
48262	293	1	0	1	0	1	0.85352142	NA	1
64421	297	1	0	1	0	1	4.490696915	NA	0
77486	321	0	1	0	1	1	NA	12.35822023	0
74280	304	0	1	0	1	1	NA	10.15645305	0
69874	276	1	0	1	0	1	21.88853921	NA	0
71623	347	1	0	1	0	1	18.60276068	NA	0
76182	307	0	1	0	1	1	NA	7.737525564	0
97636	297	0	1	0	1	1	NA	40.22911617	0
2176	311	1	0	1	0	1	11.78680598	NA	0
62514	301	1	0	1	0	1	15.03070377	NA	0
103861	342	0	1	0	1	1	NA	15.65651301	0
86499	358	0	1	0	1	1	NA	2.838339617	1
2344	314	1	0	1	0	1	51.71641682	NA	0
43065	343	1	0	1	0	1	29.59423565	NA	0
73461	315	1	0	1	0	1	5.6397506	NA	0
96769	361	1	0	1	0	1	23.4535436	NA	1
96925	307	1	0	1	0	1	0.946560676	NA	0
19381	348	0	1	0	1	1	NA	8.682513139	0
92096	309	0	1	0	1	1	NA	8.757218102	0
50120	342	0	1	0	1	1	NA	2.837571458	0
43553	324	1	0	1	0	1	26.14587454	NA	0
29872	297	0	4	0	4	4	NA	29.38827099	2
52296	310	1	0	1	0	1	26.41826039	NA	1
42398	324	0	1	0	1	1	NA	14.4624486	1
3386	305	1	0	1	0	1	54.05560454	NA	0
2808	299	0	1	0	1	1	NA	45.84720353	1
62161	358	1	0	1	0	1	12.63724699	NA	0
15931	347	0	1	0	1	1	NA	11.27969667	0
3053	347	1	0	1	0	1	20.39104183	NA	0
107563	345	1	0	1	0	1	2.985144713	NA	0
54174	365	1	0	1	0	1	39.6734597	NA	0
73161	282	0	1	0	1	1	NA	22.97957314	0
91418	319	1	0	1	0	1	15.53338513	NA	0
98187	361	1	0	1	0	1	3.744017081	NA	0
68984	329	0	1	0	1	1	NA	20.71840801	0
68255	340	1	0	1	0	1	24.08447453	NA	0
51359	274	1	0	1	0	1	19.03020578	NA	1
70275	284	0	1	0	1	1	NA	28.71569739	0
67780	312	3	0	3	0	3	1.700711957	NA	1
63359	350	1	0	1	0	1	11.72555712	NA	0
43566	296	0	1	0	1	1	NA	12.44410495	0
70465	297	1	0	1	0	1	6.259379726	NA	0
965	298	1	0	1	0	1	40.94493682	NA	0
86464	346	0	1	0	1	1	NA	14.6144773	0
70815	343	1	0	1	0	1	11.46932546	NA	0
64526	346	6	0	6	0	6	5.260998246	NA	0
54245	328	0	1	0	1	1	NA	215.4807026	1
89285	289	3	0	3	0	3	71.25165095	NA	0
37689	304	1	0	1	0	1	22.43054962	NA	1
31974	353	0	1	0	1	1	NA	27.31025845	0
84130	297	0	1	0	1	1	NA	14.25702836	1
6466	298	1	0	1	0	1	20.02603711	NA	0
69203	297	8	0	8	0	8	11.57943077	NA	0
70684	343	0	1	0	1	1	NA	24.87920935	0
42746	347	0	1	0	1	1	NA	40.10687557	0
93676	316	1	0	1	0	1	32.71137422	NA	0
8059	284	0	1	0	1	1	NA	686.0268827	0
37410	326	1	0	1	0	1	38.46495661	NA	0
44023	288	1	0	1	0	1	8.566508766	NA	1
106238	355	1	0	1	0	1	8.840546089	NA	0
39547	333	1	0	1	0	1	2.939874413	NA	1
88116	288	0	1	0	1	1	NA	13.66358755	1
107395	316	0	1	0	1	1	NA	65.15933276	0
12253	284	0	1	0	1	1	NA	10.23252495	0
1914	304	1	1	1	1	2	30.83375686	20.55544669	0
69455	309	1	0	1	0	1	15.55846689	NA	0
67411	354	1	0	1	0	1	8.298329563	NA	0
73188	283	1	0	1	0	1	2.609798648	NA	0
70752	350	1	0	1	0	1	7.669614513	NA	0
103806	358	1	0	1	0	1	13.60385878	NA	0
31731	288	1	0	1	0	1	42.74993204	NA	0
38834	294	1	0	1	0	1	17.56417683	NA	0
78672	281	0	1	0	1	1	NA	48.94967624	0
96964	280	0	1	0	1	1	NA	102.1206022	1
41701	319	0	1	0	1	1	NA	2.270668295	0
69067	296	1	0	1	0	1	18.89268816	NA	1
53834	288	1	0	1	0	1	3.255007858	NA	1
29865	283	1	0	1	0	1	25.57831358	NA	1
83374	311	0	1	0	1	1	NA	28.67958383	1
1678	353	1	0	1	0	1	4.207095973	NA	0
61238	361	1	0	1	0	1	12.91063301	NA	0
62277	355	0	1	0	1	1	NA	29.00272487	0
2970	290	1	0	1	0	1	209.1385425	NA	0
106052	283	0	3	0	3	3	NA	24.77173592	0
2138	295	1	1	1	1	2	221.2654934	137.3552749	0
40169	304	0	1	0	1	1	NA	15.63726362	0
61218	336	1	0	1	0	1	9.144254306	NA	1
73360	291	1	0	1	0	1	18.49210008	NA	0
68050	314	0	1	0	1	1	NA	35.803734	0
44579	287	1	0	1	0	1	8.928324366	NA	1
42709	310	1	0	1	0	1	1.792643177	NA	0
105293	325	0	1	0	1	1	NA	12.83778776	0
68863	325	1	0	1	0	1	12.52288905	NA	0
31434	356	0	1	0	1	1	NA	378.0148767	0
87990	345	1	0	1	0	1	6.685438765	NA	0
86245	321	0	1	0	1	1	NA	1.35824077	1
69261	325	0	1	0	1	1	NA	19.87586227	0
65906	298	1	0	1	0	1	13.70142749	NA	0
55305	318	0	2	0	2	2	NA	7.309870168	0
81069	309	1	0	1	0	1	10.83094215	NA	0
42847	355	1	0	1	0	1	16.87107709	NA	0
68739	279	1	0	1	0	1	14.15983325	NA	0
68984	345	0	1	0	1	1	NA	17.20146099	0
87986	333	1	0	1	0	1	6.734875444	NA	0
71179	298	4	0	4	0	4	5.977200139	NA	1
102938	307	1	0	1	0	1	56.88207465	NA	0
44559	349	1	0	1	0	1	4.027335006	NA	0
96383	342	0	1	0	1	1	NA	40.98732641	0
80613	311	0	1	0	1	1	NA	13.35075768	1
94088	361	0	1	0	1	1	NA	184.6158501	0
107559	354	0	1	0	1	1	NA	19.73990407	0
87252	340	0	1	0	1	1	NA	34.66800696	0
44860	295	1	0	1	0	1	5.243344711	NA	0
41227	358	1	0	1	0	1	27.03536327	NA	0
18773	307	0	1	0	1	1	NA	29.6548442	0
68081	320	2	0	2	0	2	27.023622	NA	0
93621	344	1	0	1	0	1	6.053715741	NA	0
88090	303	0	5	0	5	5	NA	7.151969898	1
36367	340	1	0	1	0	1	12.144449	NA	0
70031	298	1	0	1	0	1	13.90213944	NA	0
107533	312	0	1	0	1	1	NA	62.512361	0
2285	318	1	0	1	0	1	6.270408427	NA	0
11990	290	0	1	0	1	1	NA	29.80347449	0
65904	280	1	0	1	0	1	7.820916879	NA	0
96854	346	1	0	1	0	1	9.410018594	NA	1
28603	315	0	1	0	1	1	NA	33.43175993	0
69203	325	1	0	1	0	1	15.35993656	NA	0
28793	318	2	0	2	0	2	16.73442325	NA	0
105966	348	1	0	1	0	1	42.35564513	NA	0
4295	348	1	0	1	0	1	55.574426	NA	1
3681	340	1	0	1	0	1	116.4885926	NA	0
97787	349	0	1	0	1	1	NA	23.51235653	0
107707	333	1	0	1	0	1	330.4775801	NA	0
55941	321	1	0	1	0	1	26.82590922	NA	1
68403	322	0	1	0	1	1	NA	22.79444698	0
32176	339	0	1	0	1	1	NA	76.39263955	0
65789	280	0	1	0	1	1	NA	11.00717922	0
68751	325	2	0	2	0	2	10.62237015	NA	1
88547	288	0	1	0	1	1	NA	2.782723978	1
20622	344	1	0	1	0	1	17.27317535	NA	0
98319	361	1	0	1	0	1	8.448740763	NA	0
97718	274	0	1	0	1	1	NA	8.479691945	0
68203	342	1	0	1	0	1	11.56354981	NA	0
43155	300	1	0	1	0	1	14.29152692	NA	0
18674	357	0	1	0	1	1	NA	3.859396224	0
72793	347	1	0	1	0	1	18.73709372	NA	0
98255	302	0	1	0	1	1	NA	11.42308217	0
33041	315	1	0	1	0	1	38.50187572	NA	1
86964	303	1	0	1	0	1	60.73460689	NA	0
20824	361	0	1	0	1	1	NA	12.74774494	0
86407	364	1	0	1	0	1	8.981601465	NA	0
20151	349	0	1	0	1	1	NA	71.91983546	0
64814	346	6	0	6	0	6	18.53315214	NA	0
70355	307	1	0	1	0	1	6.694516433	NA	0
79502	285	1	0	1	0	1	8.835361525	NA	0
67423	322	0	1	0	1	1	NA	20.17103995	1
1693	321	1	0	1	0	1	45.23628617	NA	0
64409	347	1	0	1	0	1	98.91229717	NA	0
17842	325	1	0	1	0	1	29.25269301	NA	0
63480	361	0	1	0	1	1	NA	33.92203599	1
12990	298	1	0	1	0	1	27.2529043	NA	1
79663	298	1	0	1	0	1	19.32092305	NA	1
70567	310	0	1	0	1	1	NA	8.229079372	0
70503	284	0	1	0	1	1	NA	8.698584576	0
7798	307	1	0	1	0	1	16.04969763	NA	0
70474	322	1	0	1	0	1	1.291731162	NA	1
102856	346	1	0	1	0	1	202.7787978	NA	0
100175	349	0	1	0	1	1	NA	5.104037073	1
102861	320	1	0	1	0	1	46.39245497	NA	0
39496	320	1	0	1	0	1	9.998644019	NA	2
6782	283	1	0	1	0	1	10.31653171	NA	0
1688	298	0	2	0	2	2	NA	14.35763636	0
68896	284	0	1	0	1	1	NA	10.95580401	0
67118	299	1	0	1	0	1	15.1586021	NA	1
3638	344	2	2	2	2	4	1.05564057	1.05564057	0
70121	299	1	0	1	0	1	13.3963074	NA	0
32487	345	1	0	1	0	1	52.93619024	NA	0
87470	336	3	1	3	1	4	3.337158918	3.039387479	0
70425	286	0	1	0	1	1	NA	11.78867666	0
89354	307	1	0	1	0	1	14.87503275	NA	0
82957	313	1	0	1	0	1	14.08735726	NA	1
69018	338	0	1	0	1	1	NA	2.777004019	0
39644	348	0	1	0	1	1	NA	7.013150068	1
106999	305	1	0	1	0	1	6.059417995	NA	1
67197	363	1	0	1	0	1	15.09534775	NA	0
76475	343	1	0	1	0	1	10.44358056	NA	0
67699	315	0	1	0	1	1	NA	3.472376698	1
89104	363	1	0	1	0	1	59.91024377	NA	0
3268	319	1	0	1	0	1	56.82102185	NA	0
84860	332	1	0	1	0	1	25.95149322	NA	1
1767	324	2	2	2	2	4	225.3719503	174.368681	1
95878	304	0	1	0	1	1	NA	1.598995488	0
1847	308	0	1	0	1	1	NA	17.43293388	0
79441	360	1	0	1	0	1	50.56309995	NA	0
4761	307	1	0	1	0	1	36.7647541	NA	1
5836	297	0	1	0	1	1	NA	40.31037786	0
84558	295	0	1	0	1	1	NA	25.75530191	1
9333	350	0	1	0	1	1	NA	55.29247663	0
94576	320	1	0	1	0	1	76.16002322	NA	0
1134	298	0	1	0	1	1	NA	82.05016209	0
41364	294	1	0	1	0	1	18.99099182	NA	1
8131	362	1	0	1	0	1	36.9649861	NA	1
85701	282	0	1	0	1	1	NA	6.440560106	1
70478	309	1	0	1	0	1	9.067397283	NA	0
10446	302	2	0	2	0	2	5.229552872	NA	0
87769	296	1	0	1	0	1	17.16080253	NA	0
55378	321	0	1	0	1	1	NA	85.99746175	1
6580	350	0	1	0	1	1	NA	57.00873041	0
81427	295	0	1	0	1	1	NA	16.35248255	1
39548	361	1	0	1	0	1	5.607607726	NA	0
80295	321	1	0	1	0	1	9.410325442	NA	0
43270	279	1	0	1	0	1	14.79316913	NA	0
33831	301	1	0	1	0	1	18.84331107	NA	0
59226	284	1	0	1	0	1	21.48454167	NA	1
2061	295	1	0	1	0	1	74.18349326	NA	0
71210	288	2	0	2	0	2	24.7034092	NA	0
20730	343	1	0	1	0	1	37.20631889	NA	0
71105	347	0	1	0	1	1	NA	11.35489103	0
70914	312	0	1	0	1	1	NA	11.9300701	0
38568	310	1	0	1	0	1	10.08481173	NA	0
87293	288	0	1	0	1	1	NA	6.718605653	0
97702	343	1	0	1	0	1	22.36436488	NA	0
5529	342	1	0	1	0	1	52.09939896	NA	0
31576	351	0	1	0	1	1	NA	90.00466985	0
97083	311	3	0	3	0	3	29.62784182	NA	1
2221	312	3	1	3	1	4	22.40127401	20.69683095	0
99028	346	0	1	0	1	1	NA	65.22212725	0
11270	346	0	1	0	1	1	NA	60.63759048	0
9206	324	1	0	1	0	1	15.4710835	NA	0
68518	340	0	1	0	1	1	NA	5.260519099	0
68682	318	0	1	0	1	1	NA	21.29401011	0
86417	288	0	1	0	1	1	NA	13.41049265	0
45210	342	1	0	1	0	1	0.763304561	NA	0
59134	280	1	0	1	0	1	13.94249515	NA	1
57937	325	1	0	1	0	1	30.24448125	NA	1
41131	279	1	0	1	0	1	1.70678155	NA	0
43391	342	0	1	0	1	1	NA	3.836776966	0
66770	316	1	0	1	0	1	10.97259623	NA	0
86621	306	0	1	0	1	1	NA	68.85518593	0
39931	344	1	0	1	0	1	49.54801054	NA	0
68828	338	0	1	0	1	1	NA	15.79566163	0
71469	343	1	0	1	0	1	32.00229251	NA	0
69844	298	1	0	1	0	1	11.20139484	NA	0
97716	319	0	2	0	2	2	NA	98.47002452	1
85656	333	1	0	1	0	1	17.47965766	NA	0
67170	290	0	1	0	1	1	NA	8.890610053	1
41718	359	1	0	1	0	1	10.29603346	NA	0
87986	311	0	1	0	1	1	NA	7.103469844	0
65571	312	0	1	0	1	1	NA	5.111055751	1
97972	354	0	1	0	1	1	NA	89.21362455	0
87397	278	0	1	0	1	1	NA	94.51418085	1
54833	286	1	0	1	0	1	12.13228568	NA	0
103053	358	1	0	1	0	1	30.60102213	NA	0
67194	322	1	0	1	0	1	272.444734	NA	0
97126	332	1	0	1	0	1	27.2017676	NA	1
96935	337	0	1	0	1	1	NA	19.97785376	1
41706	317	0	1	0	1	1	NA	17.03351511	1
88029	310	0	1	0	1	1	NA	41.22091688	0
1797	353	0	1	0	1	1	NA	12.39731005	0
70570	312	0	1	0	1	1	NA	22.45769628	0
17629	360	1	0	1	0	1	2.162287386	NA	0
70443	346	0	1	0	1	1	NA	12.27369017	0
64828	322	0	1	0	1	1	NA	4.327702932	0
65319	297	1	0	1	0	1	125.7271952	NA	0
54767	349	0	1	0	1	1	NA	13.01991406	1
106886	309	1	0	1	0	1	4.948211649	NA	0
3523	350	1	0	1	0	1	4.075216774	NA	0
87903	285	1	0	1	0	1	18.5858415	NA	1
67817	324	1	0	1	0	1	24.85330544	NA	0
95849	331	1	0	1	0	1	114.5601394	NA	0
12060	274	0	1	0	1	1	NA	1.298814491	0
41693	336	1	0	1	0	1	54.910248	NA	1
13182	284	1	0	1	0	1	24.43516159	NA	0
97405	359	1	0	1	0	1	33.25408421	NA	0
106807	282	0	1	0	1	1	NA	84.99992889	1
69765	279	1	0	1	0	1	20.15054069	NA	0
70207	363	0	1	0	1	1	NA	0.983100169	0
40260	309	1	0	1	0	1	9.133178867	NA	0
61687	324	1	0	1	0	1	25.27215898	NA	0
66092	311	0	1	0	1	1	NA	36.4327115	0
2333	346	1	1	1	1	2	18.48058099	18.75947455	0
1971	363	0	1	0	1	1	NA	18.01168087	0
6060	317	1	0	1	0	1	5.07293777	NA	0
97270	281	0	1	0	1	1	NA	2.301161863	0
107745	304	0	1	0	1	1	NA	148.3514699	0
21474	302	1	0	1	0	1	15.75745888	NA	0
87772	280	1	0	1	0	1	21.38321065	NA	1
106727	305	1	0	1	0	1	41.34066021	NA	0
82779	298	1	0	1	0	1	17.05680437	NA	1
5008	327	1	0	1	0	1	47.27797533	NA	0
97632	305	1	0	1	0	1	6.730706874	NA	0
54400	279	1	0	1	0	1	2.608957842	NA	1
6768	316	0	1	0	1	1	NA	17.1819491	0
2490	295	2	0	2	0	2	12.4751226	NA	0
96356	284	1	0	1	0	1	22.8316011	NA	0
62949	320	1	0	1	0	1	18.78424438	NA	0
56217	296	1	0	1	0	1	14.20179754	NA	1
52842	302	1	0	1	0	1	0.41635175	NA	0
66480	316	1	0	1	0	1	38.14568265	NA	0
86304	286	0	1	0	1	1	NA	113.0463245	0
29746	331	1	0	1	0	1	20.66987405	NA	0
34242	302	1	0	1	0	1	23.94990871	NA	0
3664	336	1	0	1	0	1	1.429481308	NA	1
92018	308	1	1	1	1	2	4.645632769	4.645632769	0
69535	361	1	0	1	0	1	11.6552482	NA	0
20733	343	1	0	1	0	1	39.15329815	NA	0
80029	286	1	0	1	0	1	19.01795782	NA	0
66176	304	1	0	1	0	1	2.6571817	NA	0
76201	361	0	1	0	1	1	NA	3.099767127	0
42949	307	1	0	1	0	1	12.49368941	NA	0
41006	303	0	1	0	1	1	NA	11.16981283	0
1852	336	1	0	1	0	1	12.36868718	NA	0
95454	328	0	1	0	1	1	NA	13.37957405	0
17889	318	0	1	0	1	1	NA	11.25455537	1
69267	312	3	0	3	0	3	14.30109373	NA	1
106303	318	0	2	0	2	2	NA	23.83186757	0
2490	286	1	0	1	0	1	21.61193622	NA	0
2491	310	0	1	0	1	1	NA	35.44300366	1
60962	360	2	0	2	0	2	8.571980927	NA	0
57750	280	1	0	1	0	1	16.96891877	NA	0
88575	294	0	1	0	1	1	NA	26.13539786	0
95548	297	0	1	0	1	1	NA	36.99049534	0
31563	294	0	1	0	1	1	NA	5.329056978	0
46733	314	0	1	0	1	1	NA	12.38059847	1
999	283	0	1	0	1	1	NA	7.935130569	0
59503	346	0	1	0	1	1	NA	16.39915166	1
95279	291	0	2	0	2	2	NA	34.68968918	1
39849	340	1	0	1	0	1	11.25219529	NA	0
66092	356	1	0	1	0	1	29.48067131	NA	0
33250	346	0	1	0	1	1	NA	17.38001447	0
18430	359	1	0	1	0	1	106.9209894	NA	0
83049	361	0	1	0	1	1	NA	24.06879218	0
68501	297	5	0	5	0	5	233.6819947	NA	1
38780	290	1	0	1	0	1	10.86061509	NA	0
88258	355	0	1	0	1	1	NA	15.48630239	0
66480	279	1	0	1	0	1	45.58242318	NA	0
13762	329	1	0	1	0	1	22.88204246	NA	0
37056	304	0	1	0	1	1	NA	12.17623433	0
32177	316	0	1	0	1	1	NA	12.32368768	0
41467	324	0	1	0	1	1	NA	16.86941978	0
79437	332	0	1	0	1	1	NA	35.80133378	0
69646	291	1	0	1	0	1	16.92978136	NA	0
58668	320	0	1	0	1	1	NA	18.09164841	0
107872	288	1	0	1	0	1	1092.027741	NA	1
8818	327	1	0	1	0	1	20.30107652	NA	0
4973	347	1	0	1	0	1	17.3015989	NA	0
33227	309	1	0	1	0	1	17.26935176	NA	0
58483	289	1	0	1	0	1	3.992510913	NA	0
1859	285	1	0	1	0	1	10.19790075	NA	1
45348	286	1	0	1	0	1	18.74939737	NA	0
3233	336	0	1	0	1	1	NA	254.133962	0
30553	358	0	1	0	1	1	NA	10.66260489	0
95798	333	0	1	0	1	1	NA	1.781977074	0
44074	309	1	0	1	0	1	24.0719132	NA	1
67801	333	0	1	0	1	1	NA	17.321883	1
66487	297	1	0	1	0	1	11.59353007	NA	0
54593	305	1	0	1	0	1	41.94014424	NA	1
32992	321	0	1	0	1	1	NA	60.61085479	0
71173	315	0	1	0	1	1	NA	34.12665365	0
95405	359	0	1	0	1	1	NA	16.77983613	0
96036	344	1	0	1	0	1	26.97309844	NA	1
12324	294	1	0	1	0	1	3.122622653	NA	0
40684	336	0	1	0	1	1	NA	16.57175012	0
55414	360	1	0	1	0	1	8.10663414	NA	0
81325	298	0	1	0	1	1	NA	7.21178117	0
1823	336	0	2	0	2	2	NA	109.7072041	0
44166	307	1	0	1	0	1	10.3342075	NA	0
68221	277	1	0	1	0	1	41.68521523	NA	0
94897	315	1	0	1	0	1	19.98927032	NA	0
91753	317	0	1	0	1	1	NA	33.27366343	0
69267	297	1	0	1	0	1	12.707749250000001	NA	0
85713	316	0	1	0	1	1	NA	66.95383422	1
68320	354	1	0	1	0	1	41.39867073	NA	0
65191	325	1	0	1	0	1	42.52185178	NA	1
104679	286	1	0	1	0	1	11.12410212	NA	0
70659	346	0	1	0	1	1	NA	7.149559696	1
48356	347	0	1	0	1	1	NA	4.25369509	0
37030	351	1	0	1	0	1	7.750088948	NA	1
36918	320	1	0	1	0	1	33.97067336	NA	1
44560	289	0	1	0	1	1	NA	22.54788973	0
76911	298	0	1	0	1	1	NA	12.09099548	1
47447	360	1	0	1	0	1	10.53647163	NA	0
45555	309	1	0	1	0	1	16.40484575	NA	1
32881	302	1	0	1	0	1	19.04056654	NA	0
103107	359	1	2	1	2	3	74.53818456	54.32335967	0
67497	344	1	0	1	0	1	9.372638525	NA	0
103355	290	0	1	0	1	1	NA	7.062152964	0
97681	347	0	1	0	1	1	NA	2.840727538	0
19318	290	0	1	0	1	1	NA	20.17267428	0
85201	303	1	0	1	0	1	2.198132618	NA	1
106211	339	0	1	0	1	1	NA	4.276399265	0
107525	284	1	0	1	0	1	4.532771884	NA	0
69193	333	1	0	1	0	1	18.03787294	NA	0
69173	288	1	0	1	0	1	41.02604655	NA	0
43238	281	1	0	1	0	1	12.63233882	NA	0
93738	288	0	1	0	1	1	NA	67.75562949	1
95224	312	1	0	1	0	1	15.10882001	NA	1
106678	311	1	0	1	0	1	24.54564114	NA	0
70734	312	0	1	0	1	1	NA	14.51071273	0
47472	349	1	0	1	0	1	5.825737027	NA	0
21074	327	0	1	0	1	1	NA	20.13695586	0
87889	280	0	6	0	6	6	NA	18.50519572	2
65759	360	0	1	0	1	1	NA	5.734366931	0
95797	285	0	1	0	1	1	NA	6.485876089	0
41059	281	1	0	1	0	1	6.452406616	NA	0
17722	303	0	1	0	1	1	NA	11.04210341	0
89075	317	5	0	5	0	5	9.165425836	NA	0
106337	305	0	1	0	1	1	NA	23.25892915	0
5564	304	1	0	1	0	1	27.07747792	NA	0
52077	349	0	1	0	1	1	NA	27.86451067	0
42111	343	0	1	0	1	1	NA	12.89589314	1
46920	302	1	0	1	0	1	8.694150359	NA	0
97932	287	4	0	4	0	4	8.885436351	NA	1
63209	317	1	0	1	0	1	1.089228454	NA	0
44442	293	0	1	0	1	1	NA	18.29496058	0
65331	300	1	0	1	0	1	17.17218559	NA	0
31124	344	0	1	0	1	1	NA	15.80976534	1
107882	322	0	1	0	1	1	NA	324.8422629	0
72462	291	0	1	0	1	1	NA	19.67634976	0
87674	303	0	1	0	1	1	NA	399.9073279	1
97566	281	0	1	0	1	1	NA	15.97558226	0
28824	297	1	0	1	0	1	23.68468447	NA	0
94131	355	1	0	1	0	1	281.440018	NA	0
98638	365	2	0	2	0	2	6.361206283	NA	1
85642	347	0	1	0	1	1	NA	25.96119395	0
20683	365	1	0	1	0	1	11.08140206	NA	1
78905	297	0	1	0	1	1	NA	1.693292076	0
39187	340	0	1	0	1	1	NA	13.37962863	0
8842	358	0	2	0	2	2	NA	51.30493036	0
10248	315	1	0	1	0	1	20.90738152	NA	0
50483	346	0	1	0	1	1	NA	13.40707888	1
66909	362	1	0	1	0	1	64.88107543	NA	1
12469	286	1	0	1	0	1	21.30647707	NA	1
8335	354	0	1	0	1	1	NA	11.92024552	0
69425	347	0	1	0	1	1	NA	34.61904354	0
9031	310	1	0	1	0	1	16.26868328	NA	0
88581	341	0	2	0	2	2	NA	5.08184131	0
38306	336	0	1	0	1	1	NA	7.943145156	0
94580	281	0	1	0	1	1	NA	61.26741889	0
56097	308	1	0	1	0	1	92.64985871	NA	0
64566	304	2	0	2	0	2	8.566619496	NA	1
6099	329	1	0	1	0	1	59.83035784	NA	0
5563	304	1	0	1	0	1	4.065351693	NA	0
33308	349	1	0	1	0	1	9.49150823	NA	0
4127	305	0	1	0	1	1	NA	3.133665229	0
3621	361	1	0	1	0	1	6.665805268	NA	0
45920	351	0	1	0	1	1	NA	11.05989342	1
1767	346	0	1	0	1	1	NA	164.5969577	0
39645	314	1	0	1	0	1	12.70955178	NA	0
87705	324	0	1	0	1	1	NA	12.1415137	0
69844	347	0	1	0	1	1	NA	12.72583152	0
66201	294	1	0	1	0	1	28.06772372	NA	1
68272	339	0	1	0	1	1	NA	1.565593487	0
89576	355	0	1	0	1	1	NA	19.40599177	0
78865	332	0	1	0	1	1	NA	2.0668593730000002	0
35465	312	0	1	0	1	1	NA	7.90412636	0
42676	291	1	0	1	0	1	24.35793434	NA	1
66114	317	1	0	1	0	1	114.828974	NA	0
76828	350	1	0	1	0	1	24.7806309	NA	1
63035	305	1	0	1	0	1	13.03616697	NA	0
2366	303	0	2	0	2	2	NA	21.15766244	2
88090	286	0	1	0	1	1	NA	10.10381954	0
64202	346	0	2	0	2	2	NA	117.3160435	0
18414	319	1	0	1	0	1	14.14524876	NA	0
28489	283	0	1	0	1	1	NA	257.4619115	0
69824	303	0	1	0	1	1	NA	16.56173627	0
62949	321	0	1	0	1	1	NA	18.56730142	1
50140	290	1	0	1	0	1	2.305899633	NA	0
8635	354	1	0	1	0	1	21.18909867	NA	0
85146	303	0	1	0	1	1	NA	11.40388002	1
63480	290	1	0	1	0	1	33.43086179	NA	0
92759	359	1	0	1	0	1	24.38840804	NA	0
68832	297	0	2	0	2	2	NA	15.84350397	0
68893	347	0	1	0	1	1	NA	11.71725737	0
68098	330	1	0	1	0	1	28.19909012	NA	0
86980	296	0	2	0	2	2	NA	7.698792109	0
86632	350	1	0	1	0	1	23.68144387	NA	0
70402	363	0	1	0	1	1	NA	4.091349309	0
103288	302	0	1	0	1	1	NA	39.6393161	0
3547	346	0	1	0	1	1	NA	51.67395435	0
11165	300	1	0	1	0	1	15.23735096	NA	0
33510	288	4	0	4	0	4	11.65754094	NA	0
70684	276	1	0	1	0	1	15.33206843	NA	0
41066	291	0	1	0	1	1	NA	48.64066861	1
41690	312	0	1	0	1	1	NA	3.384090207	0
68515	359	0	1	0	1	1	NA	2.869170802	0
68501	336	1	0	1	0	1	285.8307381	NA	0
76345	333	0	1	0	1	1	NA	13.58985231	0
69098	345	0	1	0	1	1	NA	27.92348939	0
49396	320	0	1	0	1	1	NA	46.5055378	1
70106	290	1	0	1	0	1	0.722353891	NA	0
43944	300	1	0	1	0	1	7.673442048	NA	0
85502	319	1	0	1	0	1	29.24199502	NA	0
87168	298	0	1	0	1	1	NA	15.2099727	0
86026	317	0	3	0	3	3	NA	14.78264214	0
39662	285	0	1	0	1	1	NA	11.77237283	0
20713	319	1	0	1	0	1	3.506760733	NA	1
69203	335	1	0	1	0	1	14.88919636	NA	0
89615	316	1	0	1	0	1	48.21030819	NA	0
9987	317	0	1	0	1	1	NA	6.368443719	0
72356	298	1	1	1	1	2	2.298286355	2.298286355	0
54683	315	2	0	2	0	2	19.56887843	NA	0
87769	340	1	0	1	0	1	30.58446118	NA	0
66770	281	1	0	1	0	1	9.879044778	NA	0
41574	344	0	1	0	1	1	NA	18.26621757	1
66843	363	0	1	0	1	1	NA	15.19148824	0
1524	314	1	0	1	0	1	102.2951307	NA	0
90072	281	1	0	1	0	1	24.54275869	NA	0
69740	345	1	0	1	0	1	30.56454483	NA	0
66109	279	1	0	1	0	1	10.13058969	NA	0
85123	276	1	0	1	0	1	23.14583222	NA	0
6532	315	1	0	1	0	1	10.1204888	NA	0
92352	299	0	1	0	1	1	NA	26.01468265	0
105478	302	1	0	1	0	1	37.33659702	NA	0
76400	308	1	0	1	0	1	12.41494723	NA	1
54856	297	1	0	1	0	1	3.333945214	NA	0
34430	294	3	0	3	0	3	47.61247305	NA	0
84751	328	1	0	1	0	1	10.98213294	NA	0
96356	363	0	1	0	1	1	NA	44.05624935	0
69535	340	2	0	2	0	2	13.09670004	NA	1
78500	291	0	1	0	1	1	NA	3.214777116	0
92324	279	1	0	1	0	1	9.633114608	NA	0
39563	293	1	0	1	0	1	32.46455027	NA	0
3364	303	0	1	0	1	1	NA	23.36510956	0
87462	315	1	0	1	0	1	18.89964949	NA	1
28922	298	0	1	0	1	1	NA	37.75470748	0
4528	307	1	0	1	0	1	3.617812615	NA	1
41488	358	1	0	1	0	1	6.969347419	NA	0
6289	349	1	0	1	0	1	16.8747307	NA	0
24641	360	0	1	0	1	1	NA	67.89155097	0
71368	281	0	1	0	1	1	NA	14.49771083	0
65911	304	1	0	1	0	1	18.44487654	NA	0
35453	305	0	1	0	1	1	NA	89.57388052	0
98096	353	0	7	0	7	7	NA	48.38399786	0
80003	301	1	0	1	0	1	28.21198077	NA	0
38317	278	0	1	0	1	1	NA	1.452477788	0
47584	334	1	0	1	0	1	9.754429366	NA	0
97869	302	1	0	1	0	1	11.03054881	NA	0
107894	346	0	1	0	1	1	NA	17.19757624	0
5573	354	1	1	1	1	2	2.68500751	2.68500751	0
41348	346	0	1	0	1	1	NA	1.153875062	1
68738	347	4	0	4	0	4	51.06106141	NA	0
39158	291	1	0	1	0	1	8.879521456	NA	0
41074	288	1	0	1	0	1	13.03647798	NA	0
4917	285	0	1	0	1	1	NA	22.54172693	0
71375	359	0	1	0	1	1	NA	8.830173113	0
70597	363	0	1	0	1	1	NA	8.524731117	0
98345	294	1	0	1	0	1	3.901508817	NA	0
66908	307	1	0	1	0	1	3.679664246	NA	1
39550	327	1	0	1	0	1	13.50926534	NA	0
2551	283	1	0	1	0	1	2.961020157	NA	0
78320	280	1	0	1	0	1	3.815882186	NA	1
67752	361	2	0	2	0	2	103.7721833	NA	0
105249	361	2	0	2	0	2	217.9747158	NA	0
11878	359	1	0	1	0	1	61.87176293	NA	0
45926	284	0	1	0	1	1	NA	4.096818087	0
42543	321	1	0	1	0	1	36.96979771	NA	0
67488	318	1	0	1	0	1	64.66966809	NA	0
21625	339	1	0	1	0	1	30.86742601	NA	0
81689	295	0	1	0	1	1	NA	23.5999611	1
21363	321	0	1	0	1	1	NA	14.92399431	0
3343	340	0	1	0	1	1	NA	16.91802773	0
10679	308	1	0	1	0	1	3.81555865	NA	0
9535	296	1	0	1	0	1	62.51470461	NA	1
41855	318	0	1	0	1	1	NA	6.110421612	0
98086	291	0	1	0	1	1	NA	93.53582097	0
42867	279	0	1	0	1	1	NA	27.79219149	0
89080	304	1	0	1	0	1	16.9852496	NA	0
90009	307	0	1	0	1	1	NA	11.30685446	0
100317	286	1	0	1	0	1	7.253532663	NA	0
3770	325	1	0	1	0	1	12.38623583	NA	0
8398	360	1	0	1	0	1	41.64800996	NA	0
106673	347	1	0	1	0	1	86.26083594	NA	0
96788	324	0	1	0	1	1	NA	11.82469983	0
94352	362	1	0	1	0	1	71.57106491	NA	1
70691	360	0	2	0	2	2	NA	13.20695667	0
105552	361	0	1	0	1	1	NA	54.9294138	0
20768	349	0	1	0	1	1	NA	68.04840636	0
8971	299	1	0	1	0	1	7.910070969	NA	0
47914	337	1	0	1	0	1	39.77400841	NA	1
69704	345	1	0	1	0	1	21.21654287	NA	0
13972	284	1	0	1	0	1	20.12533013	NA	0
97182	294	0	1	0	1	1	NA	6.720972958	1
67705	315	1	0	1	0	1	8.604746841	NA	0
70120	360	1	0	1	0	1	10.4406612	NA	0
100336	334	0	1	0	1	1	NA	104.5336738	0
96780	283	1	0	1	0	1	26.45277067	NA	0
72382	342	1	0	1	0	1	61.94399895	NA	0
11364	325	1	0	1	0	1	33.56566189	NA	0
69986	307	1	0	1	0	1	7.446679054	NA	0
66894	298	1	0	1	0	1	41.15096718	NA	0
43280	303	0	1	0	1	1	NA	12.92244076	0
76156	286	1	0	1	0	1	21.32594058	NA	0
86893	296	2	0	2	0	2	16.00619888	NA	0
71472	303	0	1	0	1	1	NA	8.729117936	0
32510	345	1	0	1	0	1	18.51309733	NA	0
4550	335	0	1	0	1	1	NA	29.64680131	0
56596	281	1	0	1	0	1	19.03919436	NA	0
101872	327	1	0	1	0	1	19.82538425	NA	1
18290	289	0	1	0	1	1	NA	7.290008231	0
64529	279	0	1	0	1	1	NA	32.92688091	1
107742	325	1	0	1	0	1	287.588251	NA	0
94144	302	0	2	0	2	2	NA	19.17834615	0
107416	318	1	0	1	0	1	25.29876847	NA	0
40718	297	1	0	1	0	1	0.53632301	NA	0
8994	336	1	0	1	0	1	48.01506931	NA	0
42387	293	1	0	1	0	1	18.15651644	NA	1
14251	286	1	0	1	0	1	40.01797886	NA	1
2200	280	0	1	0	1	1	NA	11.02754172	0
21317	319	0	1	0	1	1	NA	24.06792171	1
51141	317	0	1	0	1	1	NA	12.79133771	1
9016	346	0	1	0	1	1	NA	59.29197878	0
83048	345	0	1	0	1	1	NA	4.451879532	0
19250	354	0	1	0	1	1	NA	3.044073296	0
67387	310	0	1	0	1	1	NA	9.427457245	0
23943	353	1	0	1	0	1	30.55564639	NA	0
2112	329	1	0	1	0	1	176.3982782	NA	0
63009	282	1	0	1	0	1	11.70638348	NA	0
10891	342	1	0	1	0	1	4.685046483	NA	0
12903	329	0	1	0	1	1	NA	18.17727361	0
95491	351	0	1	0	1	1	NA	3.088812103	1
107668	285	1	0	1	0	1	33.00926899	NA	0
9396	340	1	0	1	0	1	118.0382334	NA	0
90219	319	0	1	0	1	1	NA	8.851355761	0
37860	359	1	1	1	1	2	0.518177893	0.518177893	1
37344	363	1	0	1	0	1	5.361344387	NA	0
92018	279	0	1	0	1	1	NA	2.472579039	0
5996	358	3	0	3	0	3	178.234613	NA	0
65006	331	0	1	0	1	1	NA	19.67428722	0
101730	293	0	1	0	1	1	NA	63.13035652	0
70115	321	0	1	0	1	1	NA	30.30989738	0
10898	315	1	0	1	0	1	11.53238825	NA	0
64528	279	1	0	1	0	1	12.52417322	NA	0
42310	346	0	2	0	2	2	NA	14.18387928	1
33008	361	1	0	1	0	1	6.596744562	NA	0
39556	299	1	0	1	0	1	1.439491573	NA	0
41170	333	0	1	0	1	1	NA	11.36825274	1
70717	290	0	1	0	1	1	NA	4.924997907	0
19868	344	0	1	0	1	1	NA	9.171483448	0
76137	287	0	1	0	1	1	NA	8.429007246	0
4778	347	0	1	0	1	1	NA	6.651838829	0
40051	302	0	1	0	1	1	NA	16.92398983	0
102736	329	1	0	1	0	1	70.26231523	NA	0
87438	298	0	1	0	1	1	NA	26.80000275	0
8412	286	0	1	0	1	1	NA	7.196932544	0
3392	317	0	1	0	1	1	NA	44.19512558	0
42044	346	0	1	0	1	1	NA	37.34101322	0
42923	329	0	1	0	1	1	NA	14.29407153	0
64517	340	1	0	1	0	1	8.56307692	NA	0
107323	295	0	1	0	1	1	NA	33.95070543	0
70031	344	0	1	0	1	1	NA	7.454705075	0
97720	310	0	1	0	1	1	NA	10.57565447	0
10151	322	0	2	0	2	2	NA	12.39278324	0
87701	315	1	0	1	0	1	35.67323049	NA	0
54227	283	0	1	0	1	1	NA	2.093652664	1
71365	305	1	0	1	0	1	13.25713671	NA	0
105115	355	1	0	1	0	1	5.289431195	NA	0
87817	315	1	0	1	0	1	20.270034	NA	0
70796	349	1	0	1	0	1	25.70693413	NA	0
31675	348	1	0	1	0	1	27.85384769	NA	0
33040	298	1	0	1	0	1	61.996528	NA	1
66824	297	1	0	1	0	1	42.70767264	NA	0
74810	281	2	0	2	0	2	45.45966695	NA	0
41355	322	1	0	1	0	1	10.57959207	NA	0
68116	360	0	2	0	2	2	NA	32.49204194	0
35853	325	0	1	0	1	1	NA	21.44247241	0
18470	363	1	0	1	0	1	6.948546957	NA	0
68615	295	1	0	1	0	1	22.92346557	NA	0
85399	282	0	1	0	1	1	NA	23.42355788	1
95400	318	1	0	1	0	1	16.15712148	NA	0
31858	353	0	1	0	1	1	NA	30.25091195	0
96036	324	1	0	1	0	1	27.95532159	NA	0
96376	318	0	1	0	1	1	NA	38.87573703	0
11176	309	1	0	1	0	1	39.89305776	NA	0
69404	309	1	0	1	0	1	8.702304403	NA	1
54671	317	1	0	1	0	1	3.008107394	NA	1
69926	315	1	0	1	0	1	5.189859521	NA	0
88575	294	1	0	1	0	1	37.26510156	NA	0
68503	346	1	0	1	0	1	11.11157658	NA	0
91760	361	1	0	1	0	1	11.29169487	NA	0
70400	284	1	0	1	0	1	6.245656143	NA	0
11287	331	1	0	1	0	1	41.09204771	NA	0
71602	325	0	1	0	1	1	NA	12.07725097	0
4566	283	1	0	1	0	1	21.76028257	NA	0
83516	315	0	1	0	1	1	NA	1.23693122	1
95494	319	2	0	2	0	2	14.94533995	NA	0
50359	347	0	2	0	2	2	NA	8.959846394	0
40363	279	1	0	1	0	1	3.27300777	NA	0
63680	355	1	0	1	0	1	3.244483342	NA	0
29129	297	1	0	1	0	1	6.499321184	NA	0
2455	349	1	0	1	0	1	41.16333631	NA	0
52077	302	1	0	1	0	1	39.40636889	NA	0
7623	295	1	0	1	0	1	9.726195403	NA	0
92381	313	0	1	0	1	1	NA	14.27504744	0
68796	360	1	0	1	0	1	16.04433226	NA	1
11341	342	1	0	1	0	1	3.364959098	NA	0
64635	318	0	1	0	1	1	NA	33.03552848	0
66202	346	11	0	11	0	11	8.213199296	NA	1
56569	281	0	1	0	1	1	NA	8.028396052	0
83719	325	1	0	1	0	1	97.1094449	NA	0
107756	305	0	1	0	1	1	NA	19.77836186	0
5551	345	1	0	1	0	1	1.894827957	NA	0
68656	312	0	5	0	5	5	NA	59.00717793	0
65210	356	1	1	1	1	2	9.657821374	9.657821374	0
95563	312	0	1	0	1	1	NA	4.181937367	0
98332	324	1	0	1	0	1	17.6802262	NA	0
41042	307	0	1	0	1	1	NA	14.47249263	1
86078	295	1	0	1	0	1	22.44297845	NA	0
77832	281	0	1	0	1	1	NA	32.35916982	1
12202	300	1	0	1	0	1	21.95782089	NA	0
48813	282	0	1	0	1	1	NA	19.57833967	0
59693	298	1	0	1	0	1	1.15928163	NA	1
98220	354	1	0	1	0	1	16.7848494	NA	0
5122	297	1	0	1	0	1	41.96685259	NA	1
62513	324	1	0	1	0	1	2.001534521	NA	0
71694	359	1	0	1	0	1	26.15187188	NA	0
53954	338	0	1	0	1	1	NA	2.492919471	0
34211	301	1	0	1	0	1	13.30474481	NA	0
64776	359	1	0	1	0	1	10.73540496	NA	0
41814	336	1	0	1	0	1	0.320630898	NA	0
52466	284	1	0	1	0	1	35.04673554	NA	0
49579	310	1	0	1	0	1	35.72568963	NA	1
74793	314	1	0	1	0	1	145.6865551	NA	0
37188	342	1	0	1	0	1	26.53349066	NA	0
17634	279	0	1	0	1	1	NA	50.33358024	0
107537	341	4	0	4	0	4	62.51222425	NA	0
4524	338	1	0	1	0	1	4.016054683	NA	1
1678	324	1	1	1	1	2	4.466334395	4.466334395	0
11764	360	0	1	0	1	1	NA	4.168547971	0
66388	304	1	0	1	0	1	11.48543845	NA	0
18928	342	0	1	0	1	1	NA	27.67972268	0
96376	364	0	1	0	1	1	NA	83.8007071	0
48825	350	0	1	0	1	1	NA	17.87187898	1
100436	325	0	1	0	1	1	NA	10.33322388	0
8397	310	1	0	1	0	1	28.13510157	NA	0
66205	311	0	1	0	1	1	NA	10.50071172	0
67684	292	1	0	1	0	1	0.991795643	NA	0
50807	351	0	1	0	1	1	NA	16.08607404	1
71183	284	1	0	1	0	1	16.97138291	NA	0
39645	291	1	0	1	0	1	17.32019954	NA	0
94693	276	0	1	0	1	1	NA	108.3927852	0
55250	297	1	0	1	0	1	37.46109289	NA	0
98287	348	1	0	1	0	1	28.89802038	NA	0
70509	287	1	0	1	0	1	12.7661746	NA	1
70880	316	1	0	1	0	1	10.91613121	NA	0
37929	342	1	0	1	0	1	11.12346591	NA	0
8474	343	1	0	1	0	1	20.12133909	NA	0
100415	349	1	1	1	1	2	5.516049022	5.516049022	1
37932	289	1	0	1	0	1	84.11992019	NA	1
100815	354	0	1	0	1	1	NA	17.07280147	0
66736	353	1	0	1	0	1	30.3656674	NA	1
103359	320	0	1	0	1	1	NA	9.817071167	0
103066	302	0	1	0	1	1	NA	56.97739724	0
58582	293	1	0	1	0	1	1.537366696	NA	0
68685	304	1	0	1	0	1	14.12839736	NA	0
79046	320	1	0	1	0	1	6.013827455	NA	1
107856	346	0	1	0	1	1	NA	313.1161196	0
35618	284	1	0	1	0	1	21.74730574	NA	0
95600	288	1	0	1	0	1	13.82463548	NA	0
9116	337	1	0	1	0	1	1.040193964	NA	0
4354	321	0	1	0	1	1	NA	31.91231874	1
5448	353	1	0	1	0	1	138.718243	NA	0
41884	294	0	1	0	1	1	NA	17.9204054	0
12447	360	1	0	1	0	1	22.8212568	NA	0
42800	347	1	0	1	0	1	12.38105268	NA	0
9044	284	0	1	0	1	1	NA	23.4921077	0
99326	349	0	1	0	1	1	NA	25.32104484	1
88678	299	0	1	0	1	1	NA	160.9644831	0
63818	353	1	0	1	0	1	13.25240074	NA	0
37114	359	0	1	0	1	1	NA	17.46229072	0
41618	295	1	0	1	0	1	15.43898271	NA	0
82129	309	0	1	0	1	1	NA	15.08659499	0
36407	325	0	1	0	1	1	NA	18.76467343	0
69926	343	1	0	1	0	1	5.874852817	NA	0
87784	361	0	1	0	1	1	NA	3.070737948	0
75459	328	0	1	0	1	1	NA	12.41518677	0
88332	294	0	1	0	1	1	NA	24.87873431	0
95264	307	0	2	0	2	2	NA	26.69793734	0
53583	284	1	1	1	1	2	1.338323858	1.338323858	0
17119	318	0	1	0	1	1	NA	23.4872683	0
65830	344	0	1	0	1	1	NA	30.28609559	1
71627	361	0	1	0	1	1	NA	7.948021974	0
106581	288	0	1	0	1	1	NA	267.2956722	0
71248	303	1	0	1	0	1	11.81130349	NA	0
91197	297	1	0	1	0	1	32.43813925	NA	0
7502	322	0	1	0	1	1	NA	22.84165204	0
1635	322	1	0	1	0	1	85.42973332	NA	1
68220	312	2	0	2	0	2	45.14830875	NA	0
86487	281	0	1	0	1	1	NA	25.43555815	1
95277	295	1	0	1	0	1	34.56205095	NA	0
52933	310	1	0	1	0	1	13.68974024	NA	0
70120	345	1	0	1	0	1	11.66013598	NA	0
66109	364	1	0	1	0	1	15.33607463	NA	0
4855	332	0	1	0	1	1	NA	44.52649529	0
8226	283	1	0	1	0	1	3.47355728	NA	0
51740	314	0	1	0	1	1	NA	9.150839385	1
102534	281	0	1	0	1	1	NA	11.31671443	1
95493	301	1	0	1	0	1	30.64231864	NA	0
41072	310	1	0	1	0	1	12.37674914	NA	1
7431	354	1	0	1	0	1	10.04011475	NA	0
104380	286	1	0	1	0	1	27.48098761	NA	0
7648	351	1	0	1	0	1	90.34749891	NA	0
70220	357	1	0	1	0	1	9.58612912	NA	0
106196	304	0	1	0	1	1	NA	1.66476098	0
55716	358	1	0	1	0	1	142.3441255	NA	0
70816	280	0	1	0	1	1	NA	11.30017605	0
45643	347	0	1	0	1	1	NA	7.598174939	0
39158	289	1	0	1	0	1	6.581003505	NA	1
2535	321	1	0	1	0	1	6.682107801	NA	0
17378	349	0	1	0	1	1	NA	66.56506065	0
78692	341	1	0	1	0	1	21.44760656	NA	1
98816	346	0	1	0	1	1	NA	34.56069865	0
35708	325	1	0	1	0	1	14.22872269	NA	0
25383	363	1	0	1	0	1	127.4694091	NA	0
106392	309	1	0	1	0	1	9.557900107	NA	0
96914	342	1	0	1	0	1	30.21077968	NA	1
68828	276	0	1	0	1	1	NA	11.65040553	0
1178	293	0	1	0	1	1	NA	31.11800812	0
15335	339	0	1	0	1	1	NA	76.00467674	1
92715	308	1	0	1	0	1	3.712073171	NA	0
4832	355	0	1	0	1	1	NA	14.67057879	0
46777	353	0	1	0	1	1	NA	11.70642523	1
96594	287	0	1	0	1	1	NA	13.14786705	0
2041	286	0	1	0	1	1	NA	11.38020428	0
60937	345	0	1	0	1	1	NA	28.57434441	0
38400	354	0	1	0	1	1	NA	5.995805302	0
44574	342	1	0	1	0	1	8.837856619	NA	0
97665	337	1	0	1	0	1	8.951952823	NA	0
62533	355	0	1	0	1	1	NA	21.72134466	0
67972	318	1	0	1	0	1	82.20561354	NA	0
50001	323	1	0	1	0	1	10.62575921	NA	1
66201	312	1	0	1	0	1	29.72561255	NA	0
87188	362	0	1	0	1	1	NA	37.30181916	0
2379	353	0	1	0	1	1	NA	104.1354802	0
98909	326	1	0	1	0	1	22.41128252	NA	1
88496	311	0	1	0	1	1	NA	7.489440596	0
103079	286	1	0	1	0	1	66.72585628	NA	0
69088	349	1	0	1	0	1	8.100653126	NA	0
71556	344	0	1	0	1	1	NA	34.91086347	0
2285	362	1	0	1	0	1	6.486922654	NA	0
993	346	1	1	1	1	2	5.972313635	408.6538167	0
106685	326	0	1	0	1	1	NA	72.96528014	0
107538	346	0	1	0	1	1	NA	159.556693	0
1767	319	2	2	2	2	4	127.0126703	152.6097153	0
69560	284	2	1	2	1	3	30.25583825	52.20589729	0
88001	288	0	1	0	1	1	NA	34.84595186	0
2270	289	3	3	3	3	6	28.73389955	23.50379365	1
37342	356	1	0	1	0	1	30.47744027	NA	1
98816	319	1	0	1	0	1	15.21639817	NA	0
97199	321	0	1	0	1	1	NA	28.80346304	0
6656	284	1	0	1	0	1	23.95948033	NA	0
98976	291	0	1	0	1	1	NA	3.033424775	0
45244	347	1	0	1	0	1	18.74585061	NA	0
66192	337	1	0	1	0	1	10.98395771	NA	0
107696	339	0	1	0	1	1	NA	18.35216195	0
70002	312	1	0	1	0	1	32.42993692	NA	0
99238	349	1	0	1	0	1	9.454573798	NA	1
103798	279	0	1	0	1	1	NA	34.60537118	0
41880	358	0	1	0	1	1	NA	7.698487034	0
1363	346	1	0	1	0	1	13.61135912	NA	1
17184	303	0	1	0	1	1	NA	28.95746435	0
2412	346	0	2	0	2	2	NA	14.12644843	0
78229	289	0	1	0	1	1	NA	3.139697545	1
37299	327	1	0	1	0	1	22.95568585	NA	0
95982	310	0	1	0	1	1	NA	17.17888438	1
501	355	1	0	1	0	1	46.06874611	NA	0
107508	279	2	0	2	0	2	209.34728140000001	NA	0
87990	311	1	0	1	0	1	6.075073851	NA	0
43199	340	1	0	1	0	1	13.72695114	NA	1
95224	361	0	2	0	2	2	NA	10.16807702	2
45232	286	1	0	1	0	1	23.44235586	NA	0
4631	351	0	1	0	1	1	NA	67.79132816	1
42008	281	1	0	1	0	1	11.84193195	NA	1
21360	311	1	0	1	0	1	9.799612163	NA	0
101608	302	1	1	1	1	2	16.69488321	16.69488321	0
40959	289	0	1	0	1	1	NA	13.46439659	0
77889	278	1	1	1	1	2	2.491955366	2.491955366	0
62135	305	0	1	0	1	1	NA	7.603096596	0
60240	288	1	0	1	0	1	34.61371294	NA	0
43919	325	1	0	1	0	1	1.610229398	NA	1
85798	321	1	0	1	0	1	20.1449995	NA	1
85190	325	1	0	1	0	1	42.85292752	NA	0
64646	279	1	0	1	0	1	9.639712371	NA	0
89524	289	0	5	0	5	5	NA	35.70342592	1
32683	342	1	0	1	0	1	15.28973972	NA	0
28993	346	3	0	3	0	3	12.4490901	NA	0
70877	364	1	0	1	0	1	36.59108732	NA	1
56830	281	1	1	1	1	2	0.549055399	0.549055399	0
80197	325	1	0	1	0	1	0.789355896	NA	0
66192	354	1	0	1	0	1	12.57652416	NA	0
47996	294	3	0	3	0	3	22.61345658	NA	0
34150	294	1	0	1	0	1	22.50832031	NA	0
46548	307	1	0	1	0	1	1.698535664	NA	0
66481	283	2	0	2	0	2	9.831376375	NA	1
37742	279	1	0	1	0	1	44.78061361	NA	0
55375	280	1	0	1	0	1	2.268738114	NA	1
60238	311	2	0	2	0	2	5.524858588	NA	0
101903	307	1	0	1	0	1	43.4690991	NA	0
69899	311	1	0	1	0	1	6.670620784	NA	0
81360	301	0	1	0	1	1	NA	40.48750256	0
61633	312	0	1	0	1	1	NA	61.01764238	1
95847	340	0	1	0	1	1	NA	22.37555869	0
102345	307	1	1	1	1	2	2.16171482	2.16171482	0
95733	353	1	0	1	0	1	18.53424708	NA	0
6424	297	0	1	0	1	1	NA	6.229321927	0
63637	289	0	1	0	1	1	NA	14.44080028	0
1891	342	1	0	1	0	1	16.55281258	NA	0
85200	360	0	1	0	1	1	NA	15.58652657	0
2648	348	0	1	0	1	1	NA	9.457447185	0
66039	316	0	1	0	1	1	NA	7.941905565	0
103112	294	0	1	0	1	1	NA	45.57895417	0
67143	350	1	0	1	0	1	8.018336643	NA	0
7088	312	1	0	1	0	1	257.2537169	NA	1
103112	279	0	2	0	2	2	NA	30.29287397	0
72154	320	0	1	0	1	1	NA	7.295100247	1
66806	288	1	0	1	0	1	17.4933366	NA	0
64814	287	0	1	0	1	1	NA	35.47963798	0
67095	362	0	1	0	1	1	NA	22.58463599	0
69656	301	0	1	0	1	1	NA	12.98234396	0
94762	361	0	1	0	1	1	NA	1.93246748	0
31614	282	1	0	1	0	1	21.8634512	NA	1
96787	277	0	1	0	1	1	NA	12.23564993	0
101898	283	1	0	1	0	1	116.2270362	NA	0
80293	291	0	1	0	1	1	NA	30.35974557	0
26200	332	1	0	1	0	1	3.214858767	NA	0
96493	317	0	1	0	1	1	NA	12.3226268	1
1075	289	0	1	0	1	1	NA	146.0690232	1
3403	358	0	1	0	1	1	NA	90.87866706	0
94997	342	0	1	0	1	1	NA	64.64804529	0
14488	339	0	1	0	1	1	NA	16.97199695	0
70513	355	0	1	0	1	1	NA	5.887073134	0
96289	284	0	1	0	1	1	NA	25.20618595	0
39933	289	1	0	1	0	1	8.5316937	NA	1
40752	279	0	1	0	1	1	NA	2.320513606	1
2141	312	2	0	2	0	2	11.41376516	NA	0
46154	347	1	0	1	0	1	13.81989919	NA	0
80535	294	1	0	1	0	1	8.464266138	NA	1
80270	361	1	0	1	0	1	13.00172931	NA	0
68552	292	0	1	0	1	1	NA	5.266237285	0
58732	364	1	0	1	0	1	9.415055833	NA	0
69655	343	0	1	0	1	1	NA	16.38955717	0
96363	361	2	0	2	0	2	27.02240166	NA	0
73771	343	1	0	1	0	1	1.741194424	NA	0
1049	318	0	1	0	1	1	NA	170.3811656	0
64886	308	0	1	0	1	1	NA	78.45948763	1
96787	345	1	0	1	0	1	10.27427634	NA	0
7865	339	1	1	1	1	2	4.716610737	4.716610737	0
65890	294	1	0	1	0	1	11.78822862	NA	0
66392	363	0	1	0	1	1	NA	9.08985641	0
44377	361	1	0	1	0	1	16.47112343	NA	0
70443	316	1	0	1	0	1	6.899711485	NA	0
64566	276	2	0	2	0	2	10.30294668	NA	0
89242	281	1	0	1	0	1	14.93358078	NA	0
1332	280	1	0	1	0	1	80.71772863	NA	0
1915	321	1	0	1	0	1	21.07235749	NA	0
101390	279	0	1	0	1	1	NA	21.17209454	0
64507	310	0	1	0	1	1	NA	17.180027	0
20771	317	1	0	1	0	1	10.54310716	NA	0
66902	319	7	0	7	0	7	21.25537442	NA	2
107908	345	1	0	1	0	1	48.87988738	NA	0
66099	346	1	0	1	0	1	26.61330515	NA	0
79402	344	1	0	1	0	1	17.07294733	NA	0
41699	288	0	1	0	1	1	NA	12.95812492	1
66989	320	0	1	0	1	1	NA	2.28704201	0
81186	283	0	1	0	1	1	NA	14.6113279	1
32024	310	1	0	1	0	1	72.56897782	NA	0
85943	289	0	1	0	1	1	NA	6.514640222	0
48244	324	0	1	0	1	1	NA	20.83296161	0
47517	295	1	0	1	0	1	45.20888455	NA	0
77823	280	1	0	1	0	1	3.766960562	NA	1
40601	334	1	0	1	0	1	95.90429184	NA	1
107346	350	0	1	0	1	1	NA	178.2157409	0
95735	331	1	0	1	0	1	96.27264299	NA	0
78864	294	1	0	1	0	1	7.051613682	NA	0
7737	283	0	2	0	2	2	NA	18.76465211	0
56488	316	1	0	1	0	1	18.91488785	NA	0
17803	297	0	1	0	1	1	NA	22.21432203	1
72452	347	0	1	0	1	1	NA	11.48199764	0
70350	346	0	1	0	1	1	NA	6.308505001	0
41484	342	1	0	1	0	1	13.3814675	NA	0
68223	342	1	0	1	0	1	1.752918063	NA	0
61391	285	1	0	1	0	1	22.37971463	NA	0
88356	289	1	0	1	0	1	44.92371547	NA	0
102823	276	0	1	0	1	1	NA	88.2261887	0
77990	279	1	0	1	0	1	5.96331578	NA	1
99494	309	0	2	0	2	2	NA	17.69569085	0
68932	325	0	1	0	1	1	NA	15.95869631	0
4543	316	0	1	0	1	1	NA	181.4345503	1
35321	363	1	0	1	0	1	16.35898934	NA	0
37906	293	1	0	1	0	1	18.67956478	NA	0
47384	294	1	0	1	0	1	12.428621	NA	0
82757	361	0	1	0	1	1	NA	2.049129541	0
94899	343	1	0	1	0	1	10.96981993	NA	0
29091	360	2	0	2	0	2	10.89934865	NA	0
2484	359	0	1	0	1	1	NA	144.6666847	0
54893	286	1	0	1	0	1	10.42715486	NA	0
45052	293	0	1	0	1	1	NA	1.42680326	0
44250	280	1	0	1	0	1	7.325242622	NA	1
44223	347	1	0	1	0	1	12.9052258	NA	0
107747	347	1	0	1	0	1	35.96515988	NA	0
66863	308	1	0	1	0	1	39.35941832	NA	0
65483	363	0	1	0	1	1	NA	21.06299984	0
63218	338	1	0	1	0	1	14.69387034	NA	0
94547	363	1	0	1	0	1	52.45131833	NA	0
85300	294	0	1	0	1	1	NA	9.751929575	1
56266	294	0	1	0	1	1	NA	38.49750246	0
36595	348	0	2	0	2	2	NA	11.35023898	0
40259	346	1	0	1	0	1	20.53953075	NA	0
36584	288	1	0	1	0	1	33.87730686	NA	0
47761	324	0	1	0	1	1	NA	2.451238891	0
2191	358	0	3	0	3	3	NA	335.6199927	0
10920	360	1	0	1	0	1	4.352775457	NA	0
106640	300	0	1	0	1	1	NA	9.832704	0
3158	358	0	1	0	1	1	NA	14.04381331	1
1849	280	1	0	1	0	1	5.128776666	NA	1
101737	284	0	1	0	1	1	NA	282.6103725	0
84330	346	0	1	0	1	1	NA	21.71629578	0
28680	317	0	1	0	1	1	NA	89.65500478	0
3294	349	0	1	0	1	1	NA	5.236782805	0
24547	318	0	2	0	2	2	NA	46.27312858	0
15343	318	1	0	1	0	1	21.66974957	NA	0
45037	311	1	0	1	0	1	38.91707388	NA	0
6685	304	0	1	0	1	1	NA	13.81431713	0
70503	294	4	0	4	0	4	9.724908937	NA	1
90782	320	0	1	0	1	1	NA	16.53303324	0
3525	360	0	1	0	1	1	NA	143.8278455	0
70967	291	1	0	1	0	1	6.073499116	NA	0
19190	311	0	1	0	1	1	NA	29.64011139	0
4153	307	1	0	1	0	1	34.90603898	NA	0
1794	360	1	1	1	1	2	18.7715594	19.29422257	0
46515	336	0	1	0	1	1	NA	1.487951894	0
68055	353	1	3	1	3	4	3.718021891	3.416004046	0
105189	345	0	1	0	1	1	NA	172.596583	1
11214	288	1	0	1	0	1	40.71038094	NA	0
70559	356	1	0	1	0	1	1.717002817	NA	0
92581	296	1	0	1	0	1	33.22284565	NA	0
44384	297	0	1	0	1	1	NA	55.32746335	0
18174	348	1	0	1	0	1	21.50102512	NA	0
99018	318	1	0	1	0	1	16.50316106	NA	0
106115	355	1	0	1	0	1	57.77674987	NA	0
90346	338	0	1	0	1	1	NA	25.28950897	0
97569	279	0	1	0	1	1	NA	19.07478206	0
42980	288	1	0	1	0	1	4.663780957	NA	0
2502	362	1	0	1	0	1	5.165711472	NA	0
96772	310	0	1	0	1	1	NA	41.26329051	0
14840	325	1	0	1	0	1	176.9573971	NA	0
96935	278	1	0	1	0	1	18.78759584	NA	1
61403	310	1	0	1	0	1	21.92051791	NA	1
66714	355	1	0	1	0	1	10.37535043	NA	1
41173	286	1	0	1	0	1	14.01258135	NA	0
42342	311	1	0	1	0	1	36.83842152	NA	0
71189	303	0	1	0	1	1	NA	63.10481956	0
91508	307	0	1	0	1	1	NA	21.0046127	1
92105	278	0	1	0	1	1	NA	27.2000831	0
102861	312	0	1	0	1	1	NA	63.69884788	0
70402	312	0	1	0	1	1	NA	4.6018245780000004	0
43946	350	1	0	1	0	1	6.467652452	NA	0
103112	281	0	1	0	1	1	NA	33.63400744	1
85629	315	0	1	0	1	1	NA	8.603619348	0
65188	291	1	0	1	0	1	11.22509337	NA	0
71198	290	0	1	0	1	1	NA	43.14566368	1
87793	349	0	1	0	1	1	NA	20.32808943	0
54246	283	1	0	1	0	1	7.403052947	NA	1
64974	331	0	1	0	1	1	NA	19.44252005	0
87619	361	1	0	1	0	1	43.88844546	NA	0
71219	343	0	1	0	1	1	NA	30.25264418	0
107388	318	1	0	1	0	1	9.627091263	NA	0
105189	312	1	0	1	0	1	193.6175544	NA	0
90602	325	1	0	1	0	1	20.07422389	NA	0
57243	282	1	0	1	0	1	71.51354888	NA	0
62136	338	0	1	0	1	1	NA	231.3063448	0
1840	350	1	0	1	0	1	6.466475105	NA	1
85879	306	0	1	0	1	1	NA	28.84018495	0
80900	310	1	0	1	0	1	11.40143435	NA	1
54970	351	1	0	1	0	1	1.873896758	NA	1
29595	297	0	1	0	1	1	NA	63.16464222	0
106805	330	0	1	0	1	1	NA	88.20483494	0
57983	313	1	0	1	0	1	89.54991155	NA	1
27884	325	0	1	0	1	1	NA	32.43747204	0
65047	352	0	1	0	1	1	NA	3.967950138	0
93945	356	1	0	1	0	1	27.09314167	NA	0
42247	363	1	0	1	0	1	24.87749728	NA	0
20771	327	1	0	1	0	1	9.316057341	NA	0
107439	362	0	1	0	1	1	NA	12.67046295	0
97575	303	0	1	0	1	1	NA	11.71706988	1
103700	298	1	0	1	0	1	451.5831742	NA	0
93628	279	1	0	1	0	1	90.22510374	NA	0
2106	344	0	1	0	1	1	NA	3.965145348	0
55540	302	1	0	1	0	1	9.826396906	NA	0
81716	291	0	1	0	1	1	NA	39.45574416	0
94307	343	1	0	1	0	1	562.4910245	NA	1
83077	282	1	0	1	0	1	8.368930198	NA	1
67396	342	0	1	0	1	1	NA	9.471121768	0
58170	279	0	1	0	1	1	NA	11.50693825	1
85958	349	1	0	1	0	1	11.4141445	NA	1
87252	343	0	1	0	1	1	NA	41.79312652	0
92272	280	1	0	1	0	1	35.24568933	NA	0
68274	325	1	0	1	0	1	13.60560124	NA	0
89711	364	0	2	0	2	2	NA	11.0184415	0
69641	311	0	1	0	1	1	NA	18.35428365	0
90463	358	1	0	1	0	1	12.58981304	NA	0
35956	288	0	1	0	1	1	NA	60.53406759	0
6527	289	1	0	1	0	1	29.36791149	NA	0
12231	343	1	0	1	0	1	19.39441718	NA	0
82641	359	1	0	1	0	1	26.94887876	NA	0
39289	363	0	1	0	1	1	NA	1.378749281	1
21247	353	0	2	0	2	2	NA	14.02066528	0
44128	293	1	0	1	0	1	14.22108363	NA	0
21591	357	1	0	1	0	1	83.48342633	NA	0
70502	283	0	1	0	1	1	NA	5.770715418	0
63904	345	1	0	1	0	1	22.21066509	NA	1
397	288	0	1	0	1	1	NA	180.3343924	0
9292	355	0	1	0	1	1	NA	15.09099374	0
99342	284	1	0	1	0	1	20.54850004	NA	0
4046	345	1	0	1	0	1	52.96978482	NA	1
66823	297	1	0	1	0	1	45.11853415	NA	0
2275	331	0	1	0	1	1	NA	4.624408159	0
3760	299	1	0	1	0	1	35.32136973	NA	1
1748	319	3	0	3	0	3	21.40439697	NA	0
18696	337	1	0	1	0	1	9.212241915	NA	0
6960	285	0	1	0	1	1	NA	10.70543988	0
106036	312	0	1	0	1	1	NA	35.52143387	0
91819	278	1	0	1	0	1	62.38082359	NA	0
69157	340	1	0	1	0	1	8.730706405	NA	0
61832	296	0	1	0	1	1	NA	17.64996856	0
20109	303	1	0	1	0	1	20.25118669	NA	0
102518	341	1	0	1	0	1	21.34450967	NA	0
94304	364	1	0	1	0	1	10.76180134	NA	0
45953	305	0	1	0	1	1	NA	18.03087955	0
71213	322	1	0	1	0	1	12.19584562	NA	0
2229	310	1	0	1	0	1	74.03714721	NA	1
94302	329	0	1	0	1	1	NA	62.31216505	0
43563	340	1	0	1	0	1	4.54441582	NA	0
93622	303	0	1	0	1	1	NA	10.66130431	0
91722	298	1	0	1	0	1	8.023972247	NA	0
76386	345	0	1	0	1	1	NA	5.423283147	1
65433	287	1	0	1	0	1	2.35291884	NA	0
69923	311	1	0	1	0	1	7.401529883	NA	0
46260	320	1	0	1	0	1	11.51685963	NA	0
68913	323	1	0	1	0	1	5.203625259	NA	0
40619	347	1	0	1	0	1	11.64677948	NA	0
69925	359	1	0	1	0	1	16.99112698	NA	0
2344	316	0	1	0	1	1	NA	44.03921448	0
107754	318	1	0	1	0	1	15.09230966	NA	0
34008	294	1	0	1	0	1	13.64900943	NA	0
98991	316	2	0	2	0	2	21.58635436	NA	0
71667	329	1	0	1	0	1	7.711382222	NA	0
98329	338	1	0	1	0	1	12.72062352	NA	0
39721	352	1	0	1	0	1	11.9380467	NA	1
32969	296	0	1	0	1	1	NA	12.998365	1
2490	319	2	0	2	0	2	11.78550874	NA	0
94087	295	0	1	0	1	1	NA	79.97305918	0
34988	329	0	1	0	1	1	NA	20.91458731	0
33250	357	0	1	0	1	1	NA	17.87724562	0
98664	318	1	0	1	0	1	35.99511775	NA	0
102795	347	0	1	0	1	1	NA	20.5228462	0
42058	297	0	1	0	1	1	NA	12.26918205	0
87759	295	0	1	0	1	1	NA	52.26709639	0
86487	321	0	1	0	1	1	NA	26.20048171	1
72727	316	0	1	0	1	1	NA	10.74883623	0
68855	304	1	0	1	0	1	18.41466967	NA	0
84228	340	1	0	1	0	1	23.07775837	NA	0
2139	312	0	3	0	3	3	NA	135.6873379	0
67480	304	0	2	0	2	2	NA	1.948887583	0
93745	315	1	0	1	0	1	135.4446843	NA	0
99489	346	1	0	1	0	1	11.70473501	NA	1
41051	279	1	0	1	0	1	26.78825122	NA	0
41278	345	0	1	0	1	1	NA	13.58969757	1
6290	365	1	0	1	0	1	57.01447863	NA	0
81445	321	0	1	0	1	1	NA	291.725477	1
30591	346	0	2	0	2	2	NA	2.417769455	0
40242	322	1	0	1	0	1	9.654003137	NA	1
92073	353	1	0	1	0	1	11.86848161	NA	0
45945	283	1	0	1	0	1	9.253528987	NA	1
68211	340	0	1	0	1	1	NA	11.47769089	0
87264	349	0	1	0	1	1	NA	89.12552376	0
65096	285	1	0	1	0	1	21.59761652	NA	1
14959	335	1	0	1	0	1	20.81240995	NA	0
1994	297	1	0	1	0	1	125.5186508	NA	0
85186	278	1	0	1	0	1	50.84990821	NA	0
69323	336	1	0	1	0	1	25.65481795	NA	0
75513	283	1	0	1	0	1	40.14046306	NA	0
87678	346	1	0	1	0	1	23.08100634	NA	0
83195	297	2	0	2	0	2	11.11145435	NA	2
53629	284	1	0	1	0	1	4.268233554	NA	0
92273	298	1	0	1	0	1	20.63282531	NA	0
105622	304	1	0	1	0	1	44.59900331	NA	0
36105	361	0	1	0	1	1	NA	26.2337139	0
66107	311	1	0	1	0	1	12.40081409	NA	0
4314	340	1	0	1	0	1	20.76123689	NA	0
63149	319	2	0	2	0	2	18.19705284	NA	0
66467	284	1	0	1	0	1	19.60891203	NA	0
17554	302	1	0	1	0	1	134.2965872	NA	0
69560	283	0	2	0	2	2	NA	30.85297172	1
66982	332	1	0	1	0	1	3.998253098	NA	0
95955	311	1	0	1	0	1	10.27285936	NA	0
106641	326	0	2	0	2	2	NA	26.62527954	0
74662	305	0	1	0	1	1	NA	7.313589436	0
70699	288	1	0	1	0	1	2.094207906	NA	1
18290	318	0	2	0	2	2	NA	7.824315812	2
98250	340	0	1	0	1	1	NA	14.24838524	1
96787	346	1	0	1	0	1	10.84344412	NA	0
41063	281	0	1	0	1	1	NA	65.39046266	1
71525	320	0	1	0	1	1	NA	22.47785823	1
68806	343	1	0	1	0	1	34.0130336	NA	0
107321	350	0	1	0	1	1	NA	43.89621065	0
98688	322	2	0	2	0	2	10.55866599	NA	0
85953	327	0	2	0	2	2	NA	22.01085665	0
29741	297	0	1	0	1	1	NA	14.14608313	0
81324	337	1	0	1	0	1	20.87502749	NA	0
2482	308	0	1	0	1	1	NA	51.13277341	0
69192	360	0	3	0	3	3	NA	9.36489744	1
2294	305	1	0	1	0	1	5.030073998	NA	0
32045	358	0	1	0	1	1	NA	7.259779734	0
70705	303	0	1	0	1	1	NA	24.42126628	0
88742	348	3	0	3	0	3	18.19410877	NA	0
92249	298	1	0	1	0	1	5.86158662	NA	0
2289	347	0	12	0	12	12	NA	14.63817124	1
97636	319	1	0	1	0	1	33.77762561	NA	0
43155	337	1	0	1	0	1	36.37266137	NA	1
66215	304	1	0	1	0	1	66.52255635	NA	0
6073	283	1	0	1	0	1	83.07013109	NA	0
98903	346	0	1	0	1	1	NA	62.79660078	0
43149	358	0	1	0	1	1	NA	2.645305631	0
20730	306	1	0	1	0	1	37.96030466	NA	0
83472	354	1	0	1	0	1	14.64458464	NA	1
35446	307	1	0	1	0	1	12.40247182	NA	1
64895	302	1	0	1	0	1	19.46092607	NA	0
79045	352	1	0	1	0	1	26.40665104	NA	1
66535	322	1	0	1	0	1	1.089200016	NA	1
71519	296	1	0	1	0	1	22.53785669	NA	0
47557	343	1	0	1	0	1	5.803094789	NA	0
4876	354	0	1	0	1	1	NA	19.79928605	0
11725	355	1	0	1	0	1	13.66724878	NA	1
14708	289	1	0	1	0	1	13.38685729	NA	0
32048	350	1	0	1	0	1	21.45959299	NA	1
84104	279	1	0	1	0	1	89.14256269	NA	1
70749	294	1	0	1	0	1	16.98576147	NA	0
69203	294	1	0	1	0	1	17.73810625	NA	0
2576	298	0	1	0	1	1	NA	51.94100712	0
65474	283	2	0	2	0	2	8.999937565	NA	0
47940	344	1	0	1	0	1	9.867997063	NA	0
98034	305	0	1	0	1	1	NA	26.82991103	0
66309	360	1	0	1	0	1	18.33669678	NA	1
45772	291	0	1	0	1	1	NA	21.65734907	0
83195	295	1	0	1	0	1	8.591251614	NA	1
63661	364	1	0	1	0	1	118.6360996	NA	0
85505	318	1	0	1	0	1	13.03928661	NA	0
86205	298	0	1	0	1	1	NA	34.2750453	0
70705	309	0	1	0	1	1	NA	12.41036234	0
71495	275	1	0	1	0	1	38.60132133	NA	0
87980	345	1	0	1	0	1	15.4926272	NA	0
20429	344	1	0	1	0	1	18.48134361	NA	0
78721	321	0	1	0	1	1	NA	10.86428213	0
54969	347	0	1	0	1	1	NA	12.22140885	0
95718	347	0	1	0	1	1	NA	13.5091936	0
64528	345	0	1	0	1	1	NA	12.36180299	0
54537	294	1	0	1	0	1	2.25804202	NA	0
90770	333	0	1	0	1	1	NA	19.22095376	1
106300	308	0	1	0	1	1	NA	26.01839835	0
5655	317	0	1	0	1	1	NA	31.45759375	1
63766	332	1	0	1	0	1	6.196306755	NA	0
91671	304	1	0	1	0	1	49.34884111	NA	0
57161	297	0	1	0	1	1	NA	95.8825544	0
102831	345	0	1	0	1	1	NA	30.83692533	0
63911	290	1	0	1	0	1	12.02058452	NA	0
39368	281	1	0	1	0	1	11.65618968	NA	0
8806	280	1	0	1	0	1	42.02843808	NA	1
90360	344	1	0	1	0	1	12.7116488	NA	1
95048	349	1	1	1	1	2	6.399759199	6.68993678	0
41249	286	0	1	0	1	1	NA	6.12123919	0
95402	319	2	0	2	0	2	12.41753118	NA	0
87898	297	0	1	0	1	1	NA	18.00935426	0
76345	322	0	1	0	1	1	NA	11.11399665	0
40999	329	1	0	1	0	1	14.52146795	NA	0
7865	348	1	0	1	0	1	5.591797073	NA	0
34112	296	0	1	0	1	1	NA	9.091474849	1
68961	328	1	0	1	0	1	15.12929757	NA	0
64341	344	1	0	1	0	1	18.0205468	NA	1
52438	295	1	0	1	0	1	65.52671227	NA	1
107401	294	0	1	0	1	1	NA	93.43398515	0
65525	318	3	0	3	0	3	15.13734421	NA	1
3963	315	1	0	1	0	1	7.870005913	NA	0
17113	301	1	0	1	0	1	18.35345066	NA	0
70105	328	0	1	0	1	1	NA	10.756405730000001	0
70061	325	2	0	2	0	2	21.3315013	NA	1
79502	345	1	0	1	0	1	7.578108136	NA	0
59757	348	1	0	1	0	1	54.52116157	NA	0
97875	301	1	0	1	0	1	71.28676863	NA	0
102153	316	1	0	1	0	1	88.22137672	NA	0
43467	346	1	0	1	0	1	41.86015358	NA	0
39445	348	1	0	1	0	1	21.08231024	NA	1
106644	284	1	0	1	0	1	16.5573088	NA	0
47925	281	1	0	1	0	1	2.177225547	NA	0
62922	346	0	6	0	6	6	NA	8.848809206	0
107853	304	1	0	1	0	1	173.465186	NA	0
87592	361	1	0	1	0	1	18.42466976	NA	0
8612	358	0	2	0	2	2	NA	74.24600348	0
52989	293	0	1	0	1	1	NA	3.679340545	1
1999	340	0	3	0	3	3	NA	4.919190106	1
70476	279	0	1	0	1	1	NA	22.09651885	0
31200	280	1	0	1	0	1	10.54340547	NA	0
64566	279	0	1	0	1	1	NA	9.065185889	0
97869	346	1	0	1	0	1	14.70801698	NA	1
62802	330	1	0	1	0	1	72.29042528	NA	0
42119	304	0	1	0	1	1	NA	17.44581446	1
96243	360	0	1	0	1	1	NA	55.00079259	0
69191	317	1	0	1	0	1	17.22752814	NA	0
67695	325	1	0	1	0	1	5.312845444	NA	1
5577	331	1	0	1	0	1	15.5893481	NA	0
98220	354	1	0	1	0	1	15.87636402	NA	0
86114	346	0	1	0	1	1	NA	30.18054732	0
91778	292	1	0	1	0	1	13.96078611	NA	1
55654	347	0	1	0	1	1	NA	32.96940087	0
34098	302	0	1	0	1	1	NA	22.12034942	0
21528	346	1	0	1	0	1	75.40749825	NA	0
94427	354	0	1	0	1	1	NA	13.1827747	0
79124	321	0	1	0	1	1	NA	55.30164685	0
106994	304	1	0	1	0	1	224.8494201	NA	0
20085	285	2	0	2	0	2	269.673849	NA	1
102843	347	1	0	1	0	1	47.4783152	NA	0
11562	305	1	0	1	0	1	37.5862081	NA	0
70875	279	0	2	0	2	2	NA	7.819699993	0
65592	352	1	0	1	0	1	59.81112834	NA	0
68834	364	1	0	1	0	1	6.784730017	NA	0
32620	288	1	0	1	0	1	40.91042149	NA	1
41240	319	1	0	1	0	1	2.255220013	NA	0
79354	305	1	0	1	0	1	23.8671147	NA	0
67411	364	1	0	1	0	1	10.23157815	NA	0
73722	290	0	1	0	1	1	NA	6.300403384	0
43124	350	0	1	0	1	1	NA	12.66086151	0
32724	290	1	0	1	0	1	35.79758471	NA	0
2492	329	1	0	1	0	1	164.0722586	NA	1
10598	288	0	1	0	1	1	NA	32.71004184	0
40164	322	1	0	1	0	1	1.361996431	NA	0
2165	307	0	1	0	1	1	NA	2.869054265	0
19360	307	1	0	1	0	1	23.64069138	NA	0
45271	291	1	0	1	0	1	37.86784752	NA	0
106372	307	0	1	0	1	1	NA	6.151355904	0
107724	317	0	1	0	1	1	NA	323.7789282	0
59950	332	0	1	0	1	1	NA	12.48190823	0
36989	304	0	1	0	1	1	NA	12.10080753	0
45937	284	0	1	0	1	1	NA	22.77097552	0
87448	325	1	0	1	0	1	16.3944755	NA	0
9934	310	0	1	0	1	1	NA	42.44810046	0
41177	342	1	0	1	0	1	13.62369305	NA	0
95859	304	0	1	0	1	1	NA	48.09502671	0
66790	350	1	0	1	0	1	14.84508226	NA	0
86260	305	1	0	1	0	1	23.99641848	NA	0
101983	361	0	2	0	2	2	NA	62.48964512	0
69350	358	0	1	0	1	1	NA	26.9137259	0
64294	319	0	1	0	1	1	NA	10.73474304	0
65816	289	2	0	2	0	2	11.66690755	NA	0
41594	363	0	1	0	1	1	NA	11.11170736	0
92611	322	1	0	1	0	1	11.30322813	NA	0
40221	322	1	0	1	0	1	10.49702455	NA	0
39547	336	1	0	1	0	1	2.770580435	NA	0
94158	296	1	1	1	1	2	0.545124642	0.545124642	0
43553	281	1	0	1	0	1	12.74767938	NA	0
66481	294	1	0	1	0	1	10.65450109	NA	0
63807	298	0	1	0	1	1	NA	11.18398276	0
105	288	0	1	0	1	1	NA	94.42857108	0
64079	331	1	1	1	1	2	21.17160193	13.93295347	0
96491	281	0	1	0	1	1	NA	110.5161373	0
67752	308	1	0	1	0	1	40.93423221	NA	0
94625	359	0	1	0	1	1	NA	11.79722742	0
40986	349	1	0	1	0	1	15.6027766	NA	0
89615	301	1	0	1	0	1	31.56717467	NA	0
41051	317	1	0	1	0	1	28.95420871	NA	1
79751	342	1	0	1	0	1	11.84789924	NA	1
68740	305	2	0	2	0	2	11.31742587	NA	0
42201	325	0	1	0	1	1	NA	6.490169932	0
55956	321	1	0	1	0	1	13.79097862	NA	1
62749	361	1	0	1	0	1	27.34882662	NA	0
71406	316	1	0	1	0	1	45.71402543	NA	0
44583	359	1	0	1	0	1	7.339086628	NA	0
39577	360	0	1	0	1	1	NA	10.49092452	0
98920	319	0	1	0	1	1	NA	187.0251353	1
68747	354	0	1	0	1	1	NA	69.19255898	0
77492	360	1	0	1	0	1	33.14101821	NA	0
43986	288	1	0	1	0	1	2.306984548	NA	0
9695	347	1	0	1	0	1	209.5683164	NA	0
12038	359	0	1	0	1	1	NA	37.56466094	0
63971	302	1	0	1	0	1	16.15920029	NA	0
65406	280	0	1	0	1	1	NA	10.6557345	0
41618	284	0	1	0	1	1	NA	13.23941733	0
95048	312	2	0	2	0	2	4.804199845	NA	0
43726	361	1	0	1	0	1	16.65399365	NA	0
48820	283	1	0	1	0	1	4.586380976	NA	0
33912	312	0	1	0	1	1	NA	12.96210151	0
91923	295	1	0	1	0	1	29.67149174	NA	0
2285	308	5	0	5	0	5	7.717482245	NA	1
64683	358	0	1	0	1	1	NA	16.8003954	0
31303	312	0	1	0	1	1	NA	2.896981426	1
48569	317	1	0	1	0	1	10.61828543	NA	0
1939	347	0	1	0	1	1	NA	29.55394195	1
84418	308	0	2	0	2	2	NA	9.065458168	2
29601	297	1	0	1	0	1	221.5839035	NA	0
17614	325	0	1	0	1	1	NA	30.09647957	1
67324	360	2	2	2	2	4	11.17445738	11.17445738	1
98340	349	0	1	0	1	1	NA	12.59618099	0
55827	282	1	0	1	0	1	44.54400471	NA	0
33508	310	0	2	0	2	2	NA	23.63624062	0
8396	332	1	0	1	0	1	108.0900988	NA	0
102567	279	0	1	0	1	1	NA	9.92527869	1
28389	318	1	0	1	0	1	8.596195078	NA	0
8341	294	0	1	0	1	1	NA	25.37706932	0
106537	285	2	0	2	0	2	87.18096577	NA	0
92334	303	1	0	1	0	1	107.5692954	NA	0
80006	282	1	0	1	0	1	55.97290508	NA	1
67911	363	1	0	1	0	1	32.75083684	NA	0
94296	297	0	1	0	1	1	NA	149.8774142	1
1187	319	0	2	0	2	2	NA	220.863203	0
34647	348	0	2	0	2	2	NA	31.11661548	0
19640	279	0	1	0	1	1	NA	24.19560849	0
69686	346	0	1	0	1	1	NA	34.81654227	0
55305	347	0	1	0	1	1	NA	7.440310053	0
66197	311	2	1	2	1	3	39.94409761	60.52940228	0
1764	283	1	0	1	0	1	40.40959876	NA	0
38972	340	1	0	1	0	1	27.7117519	NA	0
13143	277	0	1	0	1	1	NA	11.02692996	0
68895	317	0	1	0	1	1	NA	13.38332503	0
15182	339	1	0	1	0	1	17.39284168	NA	1
41557	286	0	1	0	1	1	NA	17.893247	0
[truncated: 134,856 more rows]
