# Supplementary material for: Estimating the Health Effects of Adding Bicycle and Pedestrian Paths at the Census Tract Level: Multiple Model Comparison
Source: JMIR Public Health Surveill. 2022 Aug 24;8(8):e37379. doi: 10.2196/37379 (PMC9453587; doi:10.2196/37379)
Supplement: Multimedia Appendix 5 [file publichealth_v8i8e37379_app5.zip]

Archive with 22 entries (17 files):
- appendix_5/
- __MACOSX/._appendix_5
- appendix_5/.DS_Store
- __MACOSX/appendix_5/._.DS_Store
- appendix_5/city-supplied/
- __MACOSX/appendix_5/._city-supplied
- appendix_5/acs/
- __MACOSX/appendix_5/._acs
- appendix_5/strava/
- __MACOSX/appendix_5/._strava
- appendix_5/README
- __MACOSX/appendix_5/._README
- appendix_5/500-cities/
- __MACOSX/appendix_5/._500-cities
- appendix_5/city-supplied/City-Supplied-Variables.csv
- __MACOSX/appendix_5/city-supplied/._City-Supplied-Variables.csv
- appendix_5/acs/ACS-Questions-Included-In-Factor-Analysis.csv
- __MACOSX/appendix_5/acs/._ACS-Questions-Included-In-Factor-Analysis.csv
- appendix_5/strava/Strava-Variables.csv
- __MACOSX/appendix_5/strava/._Strava-Variables.csv
- appendix_5/500-cities/500-cities-measures-included-in-factor-analysis.csv
- __MACOSX/appendix_5/500-cities/._500-cities-measures-included-in-factor-analysis.csv
