# Supplementary material for: Estimating the Health Effects of Adding Bicycle and Pedestrian Paths at the Census Tract Level: Multiple Model Comparison
Source: JMIR Public Health Surveill. 2022 Aug 24;8(8):e37379. doi: 10.2196/37379 (PMC9453587; doi:10.2196/37379)
Supplement: Multimedia Appendix 5 [file publichealth_v8i8e37379_app5.zip › appendix_5/README]

This directory includes the variables from our data sources (ACS, 500 Cities, City Supplied Data, and Strava) that our subject matter experts identified as possibly contributing to the use of bicycle and pedestrian paths and the impact bicycle and pedestrian paths have on health outcomes when additional mileage is added to a geographic area (i.e. census tract). The domain expertise of these individuals spanned social work, health science and nutrition, community health, public health, and transportation. 
