# Supplementary material for: Estimating the Health Effects of Adding Bicycle and Pedestrian Paths at the Census Tract Level: Multiple Model Comparison
Source: JMIR Public Health Surveill. 2022 Aug 24;8(8):e37379. doi: 10.2196/37379 (PMC9453587; doi:10.2196/37379)
Supplement: Multimedia Appendix 5 [file publichealth_v8i8e37379_app5.zip › appendix_5/city-supplied/City-Supplied-Variables.csv]

Bicycle Count/Volume Data
Bicycle Path Length In Miles
