# Supplementary material for: Estimating the Health Effects of Adding Bicycle and Pedestrian Paths at the Census Tract Level: Multiple Model Comparison
Source: JMIR Public Health Surveill. 2022 Aug 24;8(8):e37379. doi: 10.2196/37379 (PMC9453587; doi:10.2196/37379)
Supplement: Multimedia Appendix 5 [file publichealth_v8i8e37379_app5.zip › appendix_5/acs/ACS-Questions-Included-In-Factor-Analysis.csv]

ACS Code	Variable Category	ACS Question
DP02_0024E	MARITAL STATUS	Males 15 years and over
DP02_0025E	MARITAL STATUS	Never married
DP02_0026E	MARITAL STATUS	Now married, except separated
DP02_0027E	MARITAL STATUS	Separated
DP02_0028E	MARITAL STATUS	Widowed
DP02_0029E	MARITAL STATUS	Divorced
DP02_0030E	MARITAL STATUS	Females 15 years and over
DP02_0031E	MARITAL STATUS	Never married
DP02_0032E	MARITAL STATUS	Now married, except separated
DP02_0033E	MARITAL STATUS	Separated
DP02_0034E	MARITAL STATUS	Widowed
DP02_0035E	MARITAL STATUS	Divorced
DP02_0058E	EDUCATIONAL ATTAINMENT	Population 25 years and over
DP02_0059E	EDUCATIONAL ATTAINMENT	Less than 9th grade
DP02_0060E	EDUCATIONAL ATTAINMENT	9th to 12th grade, no diploma
DP02_0061E	EDUCATIONAL ATTAINMENT	High school graduate (includes equivalency)
DP02_0062E	EDUCATIONAL ATTAINMENT	Some college, no degree
DP02_0063E	EDUCATIONAL ATTAINMENT	Associate's degree
DP02_0064E	EDUCATIONAL ATTAINMENT	Bachelor's degree
DP02_0065E	EDUCATIONAL ATTAINMENT	Graduate or professional degree
DP02_0066E	EDUCATIONAL ATTAINMENT	Percent high school graduate or higher
DP02_0067E	EDUCATIONAL ATTAINMENT	Percent bachelor's degree or higher
DP03_0001E	EMPLOYMENT STATUS	Population 16 years and over
DP03_0002E	EMPLOYMENT STATUS	In labor force
DP03_0003E	EMPLOYMENT STATUS	In labor force, Civilian labor force
DP03_0004E	EMPLOYMENT STATUS	In labor force, Civilian labor force, Employed
DP03_0005E	EMPLOYMENT STATUS	In labor force, Civilian labor force, Unemployed
DP03_0006E	EMPLOYMENT STATUS	In labor force, Armed Forces
DP03_0007E	EMPLOYMENT STATUS	Not in labor force
DP03_0008E	EMPLOYMENT STATUS	Civilian labor force
DP03_0009E	EMPLOYMENT STATUS	Percent Unemployed
DP03_0010E	EMPLOYMENT STATUS	Females 16 years and over
DP03_0011E	EMPLOYMENT STATUS	In labor force
DP03_0012E	EMPLOYMENT STATUS	In labor force, Civilian labor force
DP03_0013E	EMPLOYMENT STATUS	In labor force, Civilian labor force, Employed
DP03_0014E	EMPLOYMENT STATUS	Own children under 6 years
DP03_0015E	EMPLOYMENT STATUS	All parents in family in labor force
DP03_0016E	EMPLOYMENT STATUS	Own children 6 to 17 years
DP03_0017E	EMPLOYMENT STATUS	All parents in family in labor force
DP03_0018E	COMMUTING TO WORK	Workers 16 years and over
DP03_0019E	COMMUTING TO WORK	Car, truck, or van -- drove alone
DP03_0020E	COMMUTING TO WORK	Car, truck, or van -- carpooled
DP03_0021E	COMMUTING TO WORK	Public transportation (excluding taxicab)
DP03_0022E	COMMUTING TO WORK	Walked
DP03_0023E	COMMUTING TO WORK	Other means
DP03_0024E	COMMUTING TO WORK	Worked at home
DP03_0025E	COMMUTING TO WORK	Mean travel time to work (minutes)
DP03_0026E	OCCUPATION	Civilian employed population 16 years and over
DP03_0027E	OCCUPATION	Management, business, science, and arts occupations
DP03_0028E	OCCUPATION	Service occupations
DP03_0029E	OCCUPATION	Sales and office occupations
DP03_0030E	OCCUPATION	Natural resources, construction, and maintenance occupations
DP03_0031E	OCCUPATION	Production, transportation, and material moving occupations
DP03_0095E	HEALTH INSURANCE COVERAGE	Civilian noninstitutionalized population
DP03_0096E	HEALTH INSURANCE COVERAGE	With health insurance coverage
DP03_0097E	HEALTH INSURANCE COVERAGE	With health insurance coverage, With private health insurance
DP03_0098E	HEALTH INSURANCE COVERAGE	With health insurance coverage, With public coverage
DP03_0099E	HEALTH INSURANCE COVERAGE	No health insurance coverage
DP03_0100E	HEALTH INSURANCE COVERAGE	Civilian noninstitutionalized population under 18 years
DP03_0101E	HEALTH INSURANCE COVERAGE	No health insurance coverage
DP03_0102E	HEALTH INSURANCE COVERAGE	Civilian noninstitutionalized population 18 to 64 years
DP03_0103E	HEALTH INSURANCE COVERAGE	In labor force
DP03_0104E	HEALTH INSURANCE COVERAGE	In labor force, Employed
DP03_0105E	HEALTH INSURANCE COVERAGE	In labor force, Employed, With health insurance coverage
DP03_0106E	HEALTH INSURANCE COVERAGE	In labor force, Employed, With health insurance coverage, With private health insurance
DP03_0107E	HEALTH INSURANCE COVERAGE	In labor force, Employed, With health insurance coverage, With public coverage
DP03_0108E	HEALTH INSURANCE COVERAGE	In labor force, Employed, No health insurance coverage
DP03_0109E	HEALTH INSURANCE COVERAGE	In labor force, Unemployed
DP03_0110E	HEALTH INSURANCE COVERAGE	In labor force, Unemployed, With health insurance coverage
DP03_0111E	HEALTH INSURANCE COVERAGE	In labor force, Unemployed, With health insurance coverage, With private health insurance
DP03_0112E	HEALTH INSURANCE COVERAGE	In labor force, Unemployed, With health insurance coverage, With public coverage
DP03_0113E	HEALTH INSURANCE COVERAGE	In labor force, Unemployed, No health insurance coverage
DP03_0114E	HEALTH INSURANCE COVERAGE	Not in labor force
DP03_0115E	HEALTH INSURANCE COVERAGE	Not in labor force, With health insurance coverage
DP03_0116E	HEALTH INSURANCE COVERAGE	Not in labor force, With health insurance coverage, With private health insurance
DP03_0117E	HEALTH INSURANCE COVERAGE	Not in labor force, With health insurance coverage, With public coverage
DP03_0118E	HEALTH INSURANCE COVERAGE	Not in labor force, No health insurance coverage
DP05_0001E	SEX AND AGE	Total population
DP05_0002E	SEX AND AGE	Male
DP05_0003E	SEX AND AGE	Female
DP05_0004E	SEX AND AGE	Under 5 years
DP05_0005E	SEX AND AGE	5 to 9 years
DP05_0006E	SEX AND AGE	10 to 14 years
DP05_0007E	SEX AND AGE	15 to 19 years
DP05_0008E	SEX AND AGE	20 to 24 years
DP05_0009E	SEX AND AGE	25 to 34 years
DP05_0010E	SEX AND AGE	35 to 44 years
DP05_0011E	SEX AND AGE	45 to 54 years
DP05_0012E	SEX AND AGE	55 to 59 years
DP05_0013E	SEX AND AGE	60 to 64 years
DP05_0014E	SEX AND AGE	65 to 74 years
DP05_0015E	SEX AND AGE	75 to 84 years
DP05_0016E	SEX AND AGE	85 years and over
DP05_0017E	SEX AND AGE	Median age (years)
DP05_0018E	SEX AND AGE	18 years and over
DP05_0019E	SEX AND AGE	21 years and over
DP05_0020E	SEX AND AGE	62 years and over
DP05_0021E	SEX AND AGE	65 years and over
DP05_0022E	SEX AND AGE	18 years and over
DP05_0023E	SEX AND AGE	Male
DP05_0024E	SEX AND AGE	Female
DP05_0025E	SEX AND AGE	65 years and over
DP05_0026E	SEX AND AGE	Male
DP05_0027E	SEX AND AGE	Female
DP05_0028E	RACE	Total population
DP05_0029E	RACE	One race
DP05_0030E	RACE	Two or more races
DP05_0031E	RACE	One race
DP05_0032E	RACE	One race, White
DP05_0033E	RACE	One race, Black or African American
DP05_0034E	RACE	One race, American Indian and Alaska Native
DP05_0035E	RACE	One race, American Indian and Alaska Native, Cherokee tribal grouping
DP05_0036E	RACE	One race, American Indian and Alaska Native, Chippewa tribal grouping
DP05_0037E	RACE	One race, American Indian and Alaska Nativevajo tribal grouping
DP05_0038E	RACE	One race, American Indian and Alaska Native, Sioux tribal grouping
DP05_0039E	RACE	One race, Asian
DP05_0040E	RACE	One race, Asian, Asian Indian
DP05_0041E	RACE	One race, Asian, Chinese
DP05_0042E	RACE	One race, Asian, Filipino
DP05_0043E	RACE	One race, Asian, Japanese
DP05_0044E	RACE	One race, Asian, Korean
DP05_0045E	RACE	One race, Asian, Vietnamese
DP05_0046E	RACE	One race, Asian, Other Asian
DP05_0047E	RACE	One racetive Hawaiian and Other Pacific Islander
DP05_0048E	RACE	One racetive Hawaiian and Other Pacific Islandertive Hawaiian
DP05_0049E	RACE	One racetive Hawaiian and Other Pacific Islander, Guamanian or Chamorro
DP05_0050E	RACE	One racetive Hawaiian and Other Pacific Islander, Samoan
DP05_0051E	RACE	One racetive Hawaiian and Other Pacific Islander, Other Pacific Islander
DP05_0052E	RACE	One race, Some other race
DP05_0053E	RACE	Two or more races
DP05_0054E	RACE	Two or more races, White and Black or African American
DP05_0055E	RACE	Two or more races, White and American Indian and Alaska Native
DP05_0056E	RACE	Two or more races, White and Asian
DP05_0057E	RACE	Two or more races, Black or African American and American Indian and Alaska Native
DP05_0058E	RACE	Race alone or in combination with one or more other races, Total population
DP05_0059E	RACE	White
DP05_0060E	RACE	Black or African American
DP05_0061E	RACE	American Indian and Alaska Native
DP05_0062E	RACE	Asian
DP05_0063E	RACE	Native Hawaiian and Other Pacific Islander
DP05_0064E	RACE	Some other race
DP03_0051E	INCOME AND BENEFITS	Total households
DP03_0052E	INCOME AND BENEFITS	Less than $10,000
DP03_0053E	INCOME AND BENEFITS	$10,000 to $14,999
DP03_0054E	INCOME AND BENEFITS	$15,000 to $24,999
DP03_0055E	INCOME AND BENEFITS	$25,000 to $34,999
DP03_0056E	INCOME AND BENEFITS	$35,000 to $49,999
DP03_0057E	INCOME AND BENEFITS	$50,000 to $74,999
DP03_0058E	INCOME AND BENEFITS	$75,000 to $99,999
DP03_0059E	INCOME AND BENEFITS	$100,000 to $149,999
DP03_0060E	INCOME AND BENEFITS	$150,000 to $199,999
DP03_0061E	INCOME AND BENEFITS	$200,000 or more
DP03_0062E	INCOME AND BENEFITS	Median household income (dollars)
DP03_0063E	INCOME AND BENEFITS	Mean household income (dollars)
DP03_0064E	INCOME AND BENEFITS	With earnings
DP03_0065E	INCOME AND BENEFITS	With earnings, Mean earnings (dollars)
DP03_0066E	INCOME AND BENEFITS	With Social Security
DP03_0067E	INCOME AND BENEFITS	With Social Security, Mean Social Security income (dollars)
DP03_0068E	INCOME AND BENEFITS	With retirement income
DP03_0069E	INCOME AND BENEFITS	With retirement income, Mean retirement income (dollars)
DP03_0070E	INCOME AND BENEFITS	With Supplemental Security Income
DP03_0071E	INCOME AND BENEFITS	With Supplemental Security Income, Mean Supplemental Security Income (dollars)
DP03_0072E	INCOME AND BENEFITS	With cash public assistance income
DP03_0073E	INCOME AND BENEFITS	With cash public assistance income, Mean cash public assistance income (dollars)
DP03_0074E	INCOME AND BENEFITS	With Food Stamp/SNAP benefits in the past 12 months
DP03_0075E	INCOME AND BENEFITS	Families
DP03_0076E	INCOME AND BENEFITS	Less than $10,000
DP03_0077E	INCOME AND BENEFITS	$10,000 to $14,999
DP03_0078E	INCOME AND BENEFITS	$15,000 to $24,999
DP03_0079E	INCOME AND BENEFITS	$25,000 to $34,999
DP03_0080E	INCOME AND BENEFITS	$35,000 to $49,999
DP03_0081E	INCOME AND BENEFITS	$50,000 to $74,999
DP03_0082E	INCOME AND BENEFITS	$75,000 to $99,999
DP03_0083E	INCOME AND BENEFITS	$100,000 to $149,999
DP03_0084E	INCOME AND BENEFITS	$150,000 to $199,999
DP03_0085E	INCOME AND BENEFITS	$200,000 or more
DP03_0086E	INCOME AND BENEFITS	Median family income (dollars)
DP03_0087E	INCOME AND BENEFITS	Mean family income (dollars)
DP03_0088E	INCOME AND BENEFITS	Per capita income (dollars)
DP03_0089E	INCOME AND BENEFITS	Nonfamily households
DP03_0090E	INCOME AND BENEFITS	Median nonfamily income (dollars)
DP03_0091E	INCOME AND BENEFITS	Mean nonfamily income (dollars)
DP03_0092E	INCOME AND BENEFITS	Median earnings for workers (dollars)
DP03_0093E	INCOME AND BENEFITS	Median earnings for male full-time, year-round workers (dollars)
DP03_0094E	INCOME AND BENEFITS	Median earnings for female full-time, year-round workers (dollars)
DP02_0001E	HOUSEHOLDS BY TYPE	Total households
DP02_0002E	HOUSEHOLDS BY TYPE	Family households (families)
DP02_0003E	HOUSEHOLDS BY TYPE	Family households (families), With own children under 18 years
DP02_0004E	HOUSEHOLDS BY TYPE	Family households (families), Married-couple family
DP02_0005E	HOUSEHOLDS BY TYPE	Family households (families), Married-couple family, With own children under 18 years
DP02_0006E	HOUSEHOLDS BY TYPE	Family households (families), Male householder, no wife present, family
DP02_0007E	HOUSEHOLDS BY TYPE	Family households (families), Male householder, no wife present, family, With own children under 18 years
DP02_0008E	HOUSEHOLDS BY TYPE	Family households (families), Female householder, no husband present, family
DP02_0009E	HOUSEHOLDS BY TYPE	Family households (families), Female householder, no husband present, family, With own children under 18 years
DP02_0010E	HOUSEHOLDS BY TYPE	Nonfamily households
DP02_0011E	HOUSEHOLDS BY TYPE	Nonfamily households, Householder living alone
DP02_0012E	HOUSEHOLDS BY TYPE	Nonfamily households, Householder living alone, 65 years and over
DP02_0013E	HOUSEHOLDS BY TYPE	Households with one or more people under 18 years
DP02_0014E	HOUSEHOLDS BY TYPE	Households with one or more people 65 years and over
DP02_0015E	HOUSEHOLDS BY TYPE	Average household size
DP02_0016E	HOUSEHOLDS BY TYPE	Average family size
DP02_0017E	RELATIONSHIP	Population in households
DP02_0018E	RELATIONSHIP	Householder
DP02_0019E	RELATIONSHIP	Spouse
DP02_0020E	RELATIONSHIP	Child
DP02_0021E	RELATIONSHIP	Other relatives
DP02_0022E	RELATIONSHIP	Nonrelatives
DP02_0023E	RELATIONSHIP	Nonrelatives, Unmarried partner
