# Supplementary material for: Estimating the Health Effects of Adding Bicycle and Pedestrian Paths at the Census Tract Level: Multiple Model Comparison
Source: JMIR Public Health Surveill. 2022 Aug 24;8(8):e37379. doi: 10.2196/37379 (PMC9453587; doi:10.2196/37379)
Supplement: Multimedia Appendix 5 [file publichealth_v8i8e37379_app5.zip › appendix_5/500-cities/500-cities-measures-included-in-factor-analysis.csv]

Variable Category	Variable Description	Variable Name
Health Outcome	Arthritis among adults aged ≥18 years	Arthritis
Health Outcome	Current asthma prevalence among adults aged ≥18 years	Asthma
Health Outcome	High blood pressure among adults aged ≥18 years	High Blood Pressure
Health Outcome	Chronic kidney disease among adults aged ≥18 years	Kidney Disease
Health Outcome	Chronic obstructive pulmonary disease among adults aged ≥18 years	COPD
Health Outcome	Coronary heart disease among adults aged ≥18 years	Heart Disease
Health Outcome	Depression among adults aged ≥18 years	Depression
Health Outcome	Diagnosed diabetes among adults aged ≥18 years	Diabetes
Health Outcome	Obesity among adults aged ≥18 years	Obesity
Health Outcome	All teeth lost among adults aged ≥65 years	Lost Teeth
Health Outcome	Stroke among adults aged ≥18 years	Stroke
Prevention	Current lack of health insurance among adults aged 18–64 years	No Health Insurance
Prevention	Visits to doctor for routine checkup within the past year among adults aged ≥18 years	Doctors Visits
Prevention	Visits to dentist or dental clinic among adults aged ≥18 years	Dental Visit
Prevention	Taking medicine for high blood pressure control among adults aged ≥18 years with high blood pressure	Meds For High Blood Pressure
Prevention	Cholesterol screening among adults aged ≥18 years	Cholesterol Screening
Prevention	Mammography use among women aged 50-74 years	Mammography
Prevention	Cervical cancer screening among adult women aged 21–65 years	Cervical Cancer Screening
Prevention	Fecal occult blood test, sigmoidoscopy, or colonoscopy among adults aged 50–75 years	Colonoscopy
Prevention	Older adults aged ≥65 years who are up to date on a core set of clinical preventive services by age and sex	Core Clincial
Health Risk Behaviors	Binge drinking among adults aged ≥18 years	Drinking
Health Risk Behaviors	Current smoking among adults aged ≥18 years	Smoking
Health Risk Behaviors	No leisure-time physical activity among adults aged ≥18 years	No Physical Activity
Health Risk Behaviors	Sleeping less than 7 hours among adults aged ≥18 years	Low Sleep
Health Status	Mental health not good for ≥14 days among adults aged ≥18 years	Poor Mental Health
Health Status	Physical health not good for ≥14 days among adults aged ≥18 years	Poor Physical Health
Health Status	Fair or poor self-rated health status among adults aged ≥18 years	Fair and Below Health Status
