# Supplementary material for: Estimating the Health Effects of Adding Bicycle and Pedestrian Paths at the Census Tract Level: Multiple Model Comparison
Source: JMIR Public Health Surveill. 2022 Aug 24;8(8):e37379. doi: 10.2196/37379 (PMC9453587; doi:10.2196/37379)
Supplement: Multimedia Appendix 6 [file publichealth_v8i8e37379_app6.zip]

Archive with 14 entries (11 files):
- appendix_6/
- __MACOSX/._appendix_6
- appendix_6/.DS_Store
- __MACOSX/appendix_6/._.DS_Store
- appendix_6/norfolk/
- __MACOSX/appendix_6/._norfolk
- appendix_6/README
- __MACOSX/appendix_6/._README
- appendix_6/san-francisco/
- __MACOSX/appendix_6/._san-francisco
- appendix_6/norfolk/gof_factor_model.csv
- __MACOSX/appendix_6/norfolk/._gof_factor_model.csv
- appendix_6/san-francisco/gof_factor_model.csv
- __MACOSX/appendix_6/san-francisco/._gof_factor_model.csv
