# Supplementary material for: Estimating the Health Effects of Adding Bicycle and Pedestrian Paths at the Census Tract Level: Multiple Model Comparison
Source: JMIR Public Health Surveill. 2022 Aug 24;8(8):e37379. doi: 10.2196/37379 (PMC9453587; doi:10.2196/37379)
Supplement: Multimedia Appendix 6 [file publichealth_v8i8e37379_app6.zip › appendix_6/README]

This directory contains the goodness of fit statistics for the factor models formed for Norfolk, VA and San Francisco, CA which were fit and confirmed using data from 2011-2015. These factor models serve as input for our algorithm to predict the improvements in health outcomes for each city.
