# Supplementary material for: Estimating the Health Effects of Adding Bicycle and Pedestrian Paths at the Census Tract Level: Multiple Model Comparison
Source: JMIR Public Health Surveill. 2022 Aug 24;8(8):e37379. doi: 10.2196/37379 (PMC9453587; doi:10.2196/37379)
Supplement: Multimedia Appendix 6 [file publichealth_v8i8e37379_app6.zip › appendix_6/san-francisco/gof_factor_model.csv]

Measure	Description	Good Fit Criteria	Acceptable Fit Criteria
CHI-SQUARE	Test statistic based on – the minimum of fit function	N/A	N/A
RMSEA	Root Mean Square of Approximation	RMSEA ≤ 0.05 good fit	0.05 < RMSEA ≤ 0.06 acceptable fit
SRMR	Standardized Root Mean Square Residual	SRMR ≤ 0.05 good fit	0.05 < SRMR ≤ 0.10 acceptable fit
CFI	Comparative Fit Index	CFI ≥ 0.97 good fit	0.95 ≤ CFI < 0.97 acceptable fit
Factor	DBC
CHI-SQUARE	1438.2
RMSEA	0.037
SRMR	0.019
CFI	0.998
Factor	Health
CHI-SQUARE	1404.9
RMSEA	0.048
SRMR	0.019
CFI	0.998
Factor	BPH
CHI-SQUARE	1579.3
RMSEA	0.047
SRMR	0.021
CFI	0.997
