# Supplementary material for: Estimating the Health Effects of Adding Bicycle and Pedestrian Paths at the Census Tract Level: Multiple Model Comparison
Source: JMIR Public Health Surveill. 2022 Aug 24;8(8):e37379. doi: 10.2196/37379 (PMC9453587; doi:10.2196/37379)
Supplement: Multimedia Appendix 7 [file publichealth_v8i8e37379_app7.zip]

Archive with 294 entries (274 files):
- appendix_7/
- __MACOSX/._appendix_7
- appendix_7/.DS_Store
- __MACOSX/appendix_7/._.DS_Store
- appendix_7/webapp/
- __MACOSX/appendix_7/._webapp
- appendix_7/README
- __MACOSX/appendix_7/._README
- appendix_7/webapp/ui/
- __MACOSX/appendix_7/webapp/._ui
- appendix_7/webapp/rsconnect/
- __MACOSX/appendix_7/webapp/._rsconnect
- appendix_7/webapp/.DS_Store
- __MACOSX/appendix_7/webapp/._.DS_Store
- appendix_7/webapp/ui.R
- __MACOSX/appendix_7/webapp/._ui.R
- appendix_7/webapp/global.R
- __MACOSX/appendix_7/webapp/._global.R
- appendix_7/webapp/server/
- __MACOSX/appendix_7/webapp/._server
- appendix_7/webapp/app.R
- __MACOSX/appendix_7/webapp/._app.R
- appendix_7/webapp/www/
- __MACOSX/appendix_7/webapp/._www
- appendix_7/webapp/Digital_Neighborhood.Rproj
- __MACOSX/appendix_7/webapp/._Digital_Neighborhood.Rproj
- appendix_7/webapp/convert_xml_to_csv.R
- __MACOSX/appendix_7/webapp/._convert_xml_to_csv.R
- appendix_7/webapp/data/
- __MACOSX/appendix_7/webapp/._data
- appendix_7/webapp/server.R
- __MACOSX/appendix_7/webapp/._server.R
- appendix_7/webapp/ui/ui_about_short.R
- __MACOSX/appendix_7/webapp/ui/._ui_about_short.R
- appendix_7/webapp/ui/ui_ct_overview.R
- __MACOSX/appendix_7/webapp/ui/._ui_ct_overview.R
- appendix_7/webapp/ui/ui_about.R
- __MACOSX/appendix_7/webapp/ui/._ui_about.R
- appendix_7/webapp/ui/ui_map.R
- __MACOSX/appendix_7/webapp/ui/._ui_map.R
- appendix_7/webapp/rsconnect/shinyapps.io/
- __MACOSX/appendix_7/webapp/rsconnect/._shinyapps.io
- appendix_7/webapp/server/server_map.R
- __MACOSX/appendix_7/webapp/server/._server_map.R
- appendix_7/webapp/server/server_about.R
- __MACOSX/appendix_7/webapp/server/._server_about.R
- appendix_7/webapp/server/server_ct_overview.R
- __MACOSX/appendix_7/webapp/server/._server_ct_overview.R
- appendix_7/webapp/www/graphic_of_error_estimates.png
- __MACOSX/appendix_7/webapp/www/._graphic_of_error_estimates.png
- appendix_7/webapp/www/bike-path.jpeg
- __MACOSX/appendix_7/webapp/www/._bike-path.jpeg
- appendix_7/webapp/www/.DS_Store
- __MACOSX/appendix_7/webapp/www/._.DS_Store
- appendix_7/webapp/www/EFA-CFA.png
- __MACOSX/appendix_7/webapp/www/._EFA-CFA.png
- appendix_7/webapp/www/estimation-algorithm.png
- __MACOSX/appendix_7/webapp/www/._estimation-algorithm.png
- appendix_7/webapp/www/data.graffle/
- __MACOSX/appendix_7/webapp/www/._data.graffle
- appendix_7/webapp/www/data.png
- __MACOSX/appendix_7/webapp/www/._data.png
- appendix_7/webapp/www/objective.png
- __MACOSX/appendix_7/webapp/www/._objective.png
- appendix_7/webapp/www/conclusions.png
- __MACOSX/appendix_7/webapp/www/._conclusions.png
- appendix_7/webapp/data/write_up/
- __MACOSX/appendix_7/webapp/data/._write_up
- appendix_7/webapp/data/.DS_Store
- __MACOSX/appendix_7/webapp/data/._.DS_Store
- appendix_7/webapp/data/shp/
- __MACOSX/appendix_7/webapp/data/._shp
- appendix_7/webapp/data/acs_data/
- __MACOSX/appendix_7/webapp/data/._acs_data
- appendix_7/webapp/data/optimization_portfolio/
- __MACOSX/appendix_7/webapp/data/._optimization_portfolio
- appendix_7/webapp/data/model_sweep/
- __MACOSX/appendix_7/webapp/data/._model_sweep
- appendix_7/webapp/data/min_max_data/
- __MACOSX/appendix_7/webapp/data/._min_max_data
- appendix_7/webapp/data/norfolk_and_va_state_shp_files.zip
- __MACOSX/appendix_7/webapp/data/._norfolk_and_va_state_shp_files.zip
- appendix_7/webapp/rsconnect/shinyapps.io/vmasc/
- __MACOSX/appendix_7/webapp/rsconnect/shinyapps.io/._vmasc
- appendix_7/webapp/rsconnect/shinyapps.io/rgore-vmasc/
- __MACOSX/appendix_7/webapp/rsconnect/shinyapps.io/._rgore-vmasc
- appendix_7/webapp/www/data.graffle/image1.tiff
- __MACOSX/appendix_7/webapp/www/data.graffle/._image1.tiff
- appendix_7/webapp/www/data.graffle/image6.tiff
- __MACOSX/appendix_7/webapp/www/data.graffle/._image6.tiff
- appendix_7/webapp/www/data.graffle/data.plist
- __MACOSX/appendix_7/webapp/www/data.graffle/._data.plist
- appendix_7/webapp/www/data.graffle/image4.tiff
- __MACOSX/appendix_7/webapp/www/data.graffle/._image4.tiff
- appendix_7/webapp/www/data.graffle/image3.tiff
- __MACOSX/appendix_7/webapp/www/data.graffle/._image3.tiff
- appendix_7/webapp/data/write_up/model_comparison.csv
- __MACOSX/appendix_7/webapp/data/write_up/._model_comparison.csv
- appendix_7/webapp/data/write_up/organized_factors.csv
- __MACOSX/appendix_7/webapp/data/write_up/._organized_factors.csv
- appendix_7/webapp/data/write_up/searched_variables.csv
- __MACOSX/appendix_7/webapp/data/write_up/._searched_variables.csv
- appendix_7/webapp/data/shp/va_tract.shp
- __MACOSX/appendix_7/webapp/data/shp/._va_tract.shp
- appendix_7/webapp/data/shp/va_tract.shx
- __MACOSX/appendix_7/webapp/data/shp/._va_tract.shx
- appendix_7/webapp/data/shp/norfolk_tract.dbf
- __MACOSX/appendix_7/webapp/data/shp/._norfolk_tract.dbf
- appendix_7/webapp/data/shp/norfolk_tract.shp
- __MACOSX/appendix_7/webapp/data/shp/._norfolk_tract.shp
- appendix_7/webapp/data/shp/norfolk_tract.shx
- __MACOSX/appendix_7/webapp/data/shp/._norfolk_tract.shx
- appendix_7/webapp/data/shp/va_tract.dbf
- __MACOSX/appendix_7/webapp/data/shp/._va_tract.dbf
- appendix_7/webapp/data/shp/va_tract.prj
- __MACOSX/appendix_7/webapp/data/shp/._va_tract.prj
- appendix_7/webapp/data/shp/norfolk_tract.prj
- __MACOSX/appendix_7/webapp/data/shp/._norfolk_tract.prj
- appendix_7/webapp/data/acs_data/census_tract_demos.csv
- __MACOSX/appendix_7/webapp/data/acs_data/._census_tract_demos.csv
- appendix_7/webapp/data/optimization_portfolio/best_diabetes/
- __MACOSX/appendix_7/webapp/data/optimization_portfolio/._best_diabetes
- appendix_7/webapp/data/optimization_portfolio/.DS_Store
- __MACOSX/appendix_7/webapp/data/optimization_portfolio/._.DS_Store
- appendix_7/webapp/data/optimization_portfolio/best_hbp/
- __MACOSX/appendix_7/webapp/data/optimization_portfolio/._best_hbp
- appendix_7/webapp/data/optimization_portfolio/best_pph/
- __MACOSX/appendix_7/webapp/data/optimization_portfolio/._best_pph
- appendix_7/webapp/data/model_sweep/bike_ped_model_sweep.csv
- __MACOSX/appendix_7/webapp/data/model_sweep/._bike_ped_model_sweep.csv
- appendix_7/webapp/data/min_max_data/.DS_Store
- __MACOSX/appendix_7/webapp/data/min_max_data/._.DS_Store
- appendix_7/webapp/data/min_max_data/min_mileage_any_outcome_improvement.csv
- __MACOSX/appendix_7/webapp/data/min_max_data/._min_mileage_any_outcome_improvement.csv
- appendix_7/webapp/data/min_max_data/min_mileage_for_max_outcome.csv
- __MACOSX/appendix_7/webapp/data/min_max_data/._min_mileage_for_max_outcome.csv
- appendix_7/webapp/data/min_max_data/sm_mile4any.csv
- __MACOSX/appendix_7/webapp/data/min_max_data/._sm_mile4any.csv
- appendix_7/webapp/data/min_max_data/sm_mile4max.csv
- __MACOSX/appendix_7/webapp/data/min_max_data/._sm_mile4max.csv
- appendix_7/webapp/rsconnect/shinyapps.io/vmasc/bike-ped-path-estimator.dcf
- __MACOSX/appendix_7/webapp/rsconnect/shinyapps.io/vmasc/._bike-ped-path-estimator.dcf
- appendix_7/webapp/rsconnect/shinyapps.io/rgore-vmasc/norfolk-bike-ped.dcf
- __MACOSX/appendix_7/webapp/rsconnect/shinyapps.io/rgore-vmasc/._norfolk-bike-ped.dcf
- appendix_7/webapp/data/optimization_portfolio/best_diabetes/best_portfolio_diabetes_m6.csv
- __MACOSX/appendix_7/webapp/data/optimization_portfolio/best_diabetes/._best_portfolio_diabetes_m6.csv
- appendix_7/webapp/data/optimization_portfolio/best_diabetes/best_portfolio_diabetes_m14.csv
- __MACOSX/appendix_7/webapp/data/optimization_portfolio/best_diabetes/._best_portfolio_diabetes_m14.csv
- appendix_7/webapp/data/optimization_portfolio/best_diabetes/best_portfolio_diabetes_m15.csv
- __MACOSX/appendix_7/webapp/data/optimization_portfolio/best_diabetes/._best_portfolio_diabetes_m15.csv
- appendix_7/webapp/data/optimization_portfolio/best_diabetes/best_portfolio_diabetes_m7.csv
- __MACOSX/appendix_7/webapp/data/optimization_portfolio/best_diabetes/._best_portfolio_diabetes_m7.csv
- appendix_7/webapp/data/optimization_portfolio/best_diabetes/best_portfolio_diabetes_m5.csv
- __MACOSX/appendix_7/webapp/data/optimization_portfolio/best_diabetes/._best_portfolio_diabetes_m5.csv
- appendix_7/webapp/data/optimization_portfolio/best_diabetes/best_portfolio_diabetes_m17.csv
- __MACOSX/appendix_7/webapp/data/optimization_portfolio/best_diabetes/._best_portfolio_diabetes_m17.csv
- appendix_7/webapp/data/optimization_portfolio/best_diabetes/best_portfolio_diabetes_m16.csv
- __MACOSX/appendix_7/webapp/data/optimization_portfolio/best_diabetes/._best_portfolio_diabetes_m16.csv
- appendix_7/webapp/data/optimization_portfolio/best_diabetes/best_portfolio_diabetes_m4.csv
- __MACOSX/appendix_7/webapp/data/optimization_portfolio/best_diabetes/._best_portfolio_diabetes_m4.csv
- appendix_7/webapp/data/optimization_portfolio/best_diabetes/best_portfolio_diabetes_m12.csv
- __MACOSX/appendix_7/webapp/data/optimization_portfolio/best_diabetes/._best_portfolio_diabetes_m12.csv
- appendix_7/webapp/data/optimization_portfolio/best_diabetes/best_portfolio_diabetes_m13.csv
- __MACOSX/appendix_7/webapp/data/optimization_portfolio/best_diabetes/._best_portfolio_diabetes_m13.csv
- appendix_7/webapp/data/optimization_portfolio/best_diabetes/best_portfolio_diabetes_m1.csv
- __MACOSX/appendix_7/webapp/data/optimization_portfolio/best_diabetes/._best_portfolio_diabetes_m1.csv
- appendix_7/webapp/data/optimization_portfolio/best_diabetes/best_portfolio_diabetes_m3.csv
- __MACOSX/appendix_7/webapp/data/optimization_portfolio/best_diabetes/._best_portfolio_diabetes_m3.csv
- appendix_7/webapp/data/optimization_portfolio/best_diabetes/best_portfolio_diabetes_m11.csv
- __MACOSX/appendix_7/webapp/data/optimization_portfolio/best_diabetes/._best_portfolio_diabetes_m11.csv
- appendix_7/webapp/data/optimization_portfolio/best_diabetes/best_portfolio_diabetes_m10.csv
- __MACOSX/appendix_7/webapp/data/optimization_portfolio/best_diabetes/._best_portfolio_diabetes_m10.csv
- appendix_7/webapp/data/optimization_portfolio/best_diabetes/best_portfolio_diabetes_m2.csv
- __MACOSX/appendix_7/webapp/data/optimization_portfolio/best_diabetes/._best_portfolio_diabetes_m2.csv
- appendix_7/webapp/data/optimization_portfolio/best_diabetes/best_portfolio_diabetes_m21.csv
- __MACOSX/appendix_7/webapp/data/optimization_portfolio/best_diabetes/._best_portfolio_diabetes_m21.csv
- appendix_7/webapp/data/optimization_portfolio/best_diabetes/best_portfolio_diabetes_m20.csv
- __MACOSX/appendix_7/webapp/data/optimization_portfolio/best_diabetes/._best_portfolio_diabetes_m20.csv
- appendix_7/webapp/data/optimization_portfolio/best_diabetes/best_portfolio_diabetes_m22.csv
- __MACOSX/appendix_7/webapp/data/optimization_portfolio/best_diabetes/._best_portfolio_diabetes_m22.csv
- appendix_7/webapp/data/optimization_portfolio/best_diabetes/best_portfolio_diabetes_m23.csv
- __MACOSX/appendix_7/webapp/data/optimization_portfolio/best_diabetes/._best_portfolio_diabetes_m23.csv
- appendix_7/webapp/data/optimization_portfolio/best_diabetes/best_portfolio_diabetes_m9.csv
- __MACOSX/appendix_7/webapp/data/optimization_portfolio/best_diabetes/._best_portfolio_diabetes_m9.csv
- appendix_7/webapp/data/optimization_portfolio/best_diabetes/best_portfolio_diabetes_m8.csv
- __MACOSX/appendix_7/webapp/data/optimization_portfolio/best_diabetes/._best_portfolio_diabetes_m8.csv
- appendix_7/webapp/data/optimization_portfolio/best_diabetes/best_portfolio_diabetes_m18.csv
- __MACOSX/appendix_7/webapp/data/optimization_portfolio/best_diabetes/._best_portfolio_diabetes_m18.csv
- appendix_7/webapp/data/optimization_portfolio/best_diabetes/best_portfolio_diabetes_m24.csv
- __MACOSX/appendix_7/webapp/data/optimization_portfolio/best_diabetes/._best_portfolio_diabetes_m24.csv
- appendix_7/webapp/data/optimization_portfolio/best_diabetes/best_portfolio_diabetes_m25.csv
- __MACOSX/appendix_7/webapp/data/optimization_portfolio/best_diabetes/._best_portfolio_diabetes_m25.csv
- appendix_7/webapp/data/optimization_portfolio/best_diabetes/best_portfolio_diabetes_m19.csv
- __MACOSX/appendix_7/webapp/data/optimization_portfolio/best_diabetes/._best_portfolio_diabetes_m19.csv
- appendix_7/webapp/data/optimization_portfolio/best_hbp/best_portfolio_HBP_m9.csv
- __MACOSX/appendix_7/webapp/data/optimization_portfolio/best_hbp/._best_portfolio_HBP_m9.csv
- appendix_7/webapp/data/optimization_portfolio/best_hbp/best_portfolio_HBP_m8.csv
- __MACOSX/appendix_7/webapp/data/optimization_portfolio/best_hbp/._best_portfolio_HBP_m8.csv
- appendix_7/webapp/data/optimization_portfolio/best_hbp/best_portfolio_HBP_m20.csv
- __MACOSX/appendix_7/webapp/data/optimization_portfolio/best_hbp/._best_portfolio_HBP_m20.csv
- appendix_7/webapp/data/optimization_portfolio/best_hbp/best_portfolio_HBP_m21.csv
- __MACOSX/appendix_7/webapp/data/optimization_portfolio/best_hbp/._best_portfolio_HBP_m21.csv
- appendix_7/webapp/data/optimization_portfolio/best_hbp/best_portfolio_HBP_m23.csv
- __MACOSX/appendix_7/webapp/data/optimization_portfolio/best_hbp/._best_portfolio_HBP_m23.csv
- appendix_7/webapp/data/optimization_portfolio/best_hbp/best_portfolio_HBP_m22.csv
- __MACOSX/appendix_7/webapp/data/optimization_portfolio/best_hbp/._best_portfolio_HBP_m22.csv
- appendix_7/webapp/data/optimization_portfolio/best_hbp/best_portfolio_HBP_m25.csv
- __MACOSX/appendix_7/webapp/data/optimization_portfolio/best_hbp/._best_portfolio_HBP_m25.csv
- appendix_7/webapp/data/optimization_portfolio/best_hbp/best_portfolio_HBP_m19.csv
- __MACOSX/appendix_7/webapp/data/optimization_portfolio/best_hbp/._best_portfolio_HBP_m19.csv
- appendix_7/webapp/data/optimization_portfolio/best_hbp/best_portfolio_HBP_m18.csv
- __MACOSX/appendix_7/webapp/data/optimization_portfolio/best_hbp/._best_portfolio_HBP_m18.csv
- appendix_7/webapp/data/optimization_portfolio/best_hbp/best_portfolio_HBP_m24.csv
- __MACOSX/appendix_7/webapp/data/optimization_portfolio/best_hbp/._best_portfolio_HBP_m24.csv
- appendix_7/webapp/data/optimization_portfolio/best_hbp/best_portfolio_HBP_m15.csv
- __MACOSX/appendix_7/webapp/data/optimization_portfolio/best_hbp/._best_portfolio_HBP_m15.csv
- appendix_7/webapp/data/optimization_portfolio/best_hbp/best_portfolio_HBP_m14.csv
- __MACOSX/appendix_7/webapp/data/optimization_portfolio/best_hbp/._best_portfolio_HBP_m14.csv
- appendix_7/webapp/data/optimization_portfolio/best_hbp/best_portfolio_HBP_m16.csv
- __MACOSX/appendix_7/webapp/data/optimization_portfolio/best_hbp/._best_portfolio_HBP_m16.csv
- appendix_7/webapp/data/optimization_portfolio/best_hbp/best_portfolio_HBP_m17.csv
- __MACOSX/appendix_7/webapp/data/optimization_portfolio/best_hbp/._best_portfolio_HBP_m17.csv
- appendix_7/webapp/data/optimization_portfolio/best_hbp/best_portfolio_HBP_m13.csv
- __MACOSX/appendix_7/webapp/data/optimization_portfolio/best_hbp/._best_portfolio_HBP_m13.csv
- appendix_7/webapp/data/optimization_portfolio/best_hbp/best_portfolio_HBP_m12.csv
- __MACOSX/appendix_7/webapp/data/optimization_portfolio/best_hbp/._best_portfolio_HBP_m12.csv
- appendix_7/webapp/data/optimization_portfolio/best_hbp/best_portfolio_HBP_m10.csv
- __MACOSX/appendix_7/webapp/data/optimization_portfolio/best_hbp/._best_portfolio_HBP_m10.csv
- appendix_7/webapp/data/optimization_portfolio/best_hbp/best_portfolio_HBP_m11.csv
- __MACOSX/appendix_7/webapp/data/optimization_portfolio/best_hbp/._best_portfolio_HBP_m11.csv
- appendix_7/webapp/data/optimization_portfolio/best_hbp/best_portfolio_HBP_m5.csv
- __MACOSX/appendix_7/webapp/data/optimization_portfolio/best_hbp/._best_portfolio_HBP_m5.csv
- appendix_7/webapp/data/optimization_portfolio/best_hbp/best_portfolio_HBP_m4.csv
- __MACOSX/appendix_7/webapp/data/optimization_portfolio/best_hbp/._best_portfolio_HBP_m4.csv
- appendix_7/webapp/data/optimization_portfolio/best_hbp/best_portfolio_HBP_m6.csv
- __MACOSX/appendix_7/webapp/data/optimization_portfolio/best_hbp/._best_portfolio_HBP_m6.csv
- appendix_7/webapp/data/optimization_portfolio/best_hbp/best_portfolio_HBP_m7.csv
- __MACOSX/appendix_7/webapp/data/optimization_portfolio/best_hbp/._best_portfolio_HBP_m7.csv
- appendix_7/webapp/data/optimization_portfolio/best_hbp/best_portfolio_HBP_m3.csv
- __MACOSX/appendix_7/webapp/data/optimization_portfolio/best_hbp/._best_portfolio_HBP_m3.csv
- appendix_7/webapp/data/optimization_portfolio/best_hbp/best_portfolio_HBP_m2.csv
- __MACOSX/appendix_7/webapp/data/optimization_portfolio/best_hbp/._best_portfolio_HBP_m2.csv
- appendix_7/webapp/data/optimization_portfolio/best_hbp/best_portfolio_HBP_m1.csv
- __MACOSX/appendix_7/webapp/data/optimization_portfolio/best_hbp/._best_portfolio_HBP_m1.csv
- appendix_7/webapp/data/optimization_portfolio/best_pph/best_portfolio_PPH_m4.csv
- __MACOSX/appendix_7/webapp/data/optimization_portfolio/best_pph/._best_portfolio_PPH_m4.csv
- appendix_7/webapp/data/optimization_portfolio/best_pph/best_portfolio_PPH_m14.csv
- __MACOSX/appendix_7/webapp/data/optimization_portfolio/best_pph/._best_portfolio_PPH_m14.csv
- appendix_7/webapp/data/optimization_portfolio/best_pph/best_portfolio_PPH_m15.csv
- __MACOSX/appendix_7/webapp/data/optimization_portfolio/best_pph/._best_portfolio_PPH_m15.csv
- appendix_7/webapp/data/optimization_portfolio/best_pph/best_portfolio_PPH_m5.csv
- __MACOSX/appendix_7/webapp/data/optimization_portfolio/best_pph/._best_portfolio_PPH_m5.csv
- appendix_7/webapp/data/optimization_portfolio/best_pph/best_portfolio_PPH_m7.csv
- __MACOSX/appendix_7/webapp/data/optimization_portfolio/best_pph/._best_portfolio_PPH_m7.csv
- appendix_7/webapp/data/optimization_portfolio/best_pph/best_portfolio_PPH_m17.csv
- __MACOSX/appendix_7/webapp/data/optimization_portfolio/best_pph/._best_portfolio_PPH_m17.csv
- appendix_7/webapp/data/optimization_portfolio/best_pph/best_portfolio_PPH_m16.csv
- __MACOSX/appendix_7/webapp/data/optimization_portfolio/best_pph/._best_portfolio_PPH_m16.csv
- appendix_7/webapp/data/optimization_portfolio/best_pph/best_portfolio_PPH_m6.csv
- __MACOSX/appendix_7/webapp/data/optimization_portfolio/best_pph/._best_portfolio_PPH_m6.csv
- appendix_7/webapp/data/optimization_portfolio/best_pph/best_portfolio_PPH_m2.csv
- __MACOSX/appendix_7/webapp/data/optimization_portfolio/best_pph/._best_portfolio_PPH_m2.csv
- appendix_7/webapp/data/optimization_portfolio/best_pph/best_portfolio_PPH_m12.csv
- __MACOSX/appendix_7/webapp/data/optimization_portfolio/best_pph/._best_portfolio_PPH_m12.csv
- appendix_7/webapp/data/optimization_portfolio/best_pph/best_portfolio_PPH_m13.csv
- __MACOSX/appendix_7/webapp/data/optimization_portfolio/best_pph/._best_portfolio_PPH_m13.csv
- appendix_7/webapp/data/optimization_portfolio/best_pph/best_portfolio_PPH_m3.csv
- __MACOSX/appendix_7/webapp/data/optimization_portfolio/best_pph/._best_portfolio_PPH_m3.csv
- appendix_7/webapp/data/optimization_portfolio/best_pph/best_portfolio_PPH_m1.csv
- __MACOSX/appendix_7/webapp/data/optimization_portfolio/best_pph/._best_portfolio_PPH_m1.csv
- appendix_7/webapp/data/optimization_portfolio/best_pph/best_portfolio_PPH_m11.csv
- __MACOSX/appendix_7/webapp/data/optimization_portfolio/best_pph/._best_portfolio_PPH_m11.csv
- appendix_7/webapp/data/optimization_portfolio/best_pph/best_portfolio_PPH_m10.csv
- __MACOSX/appendix_7/webapp/data/optimization_portfolio/best_pph/._best_portfolio_PPH_m10.csv
- appendix_7/webapp/data/optimization_portfolio/best_pph/best_portfolio_PPH_m21.csv
- __MACOSX/appendix_7/webapp/data/optimization_portfolio/best_pph/._best_portfolio_PPH_m21.csv
- appendix_7/webapp/data/optimization_portfolio/best_pph/best_portfolio_PPH_m20.csv
- __MACOSX/appendix_7/webapp/data/optimization_portfolio/best_pph/._best_portfolio_PPH_m20.csv
- appendix_7/webapp/data/optimization_portfolio/best_pph/best_portfolio_PPH_m22.csv
- __MACOSX/appendix_7/webapp/data/optimization_portfolio/best_pph/._best_portfolio_PPH_m22.csv
- appendix_7/webapp/data/optimization_portfolio/best_pph/best_portfolio_PPH_m23.csv
- __MACOSX/appendix_7/webapp/data/optimization_portfolio/best_pph/._best_portfolio_PPH_m23.csv
- appendix_7/webapp/data/optimization_portfolio/best_pph/best_portfolio_PPH_m8.csv
- __MACOSX/appendix_7/webapp/data/optimization_portfolio/best_pph/._best_portfolio_PPH_m8.csv
- appendix_7/webapp/data/optimization_portfolio/best_pph/best_portfolio_PPH_m18.csv
- __MACOSX/appendix_7/webapp/data/optimization_portfolio/best_pph/._best_portfolio_PPH_m18.csv
- appendix_7/webapp/data/optimization_portfolio/best_pph/best_portfolio_PPH_m24.csv
- __MACOSX/appendix_7/webapp/data/optimization_portfolio/best_pph/._best_portfolio_PPH_m24.csv
- appendix_7/webapp/data/optimization_portfolio/best_pph/best_portfolio_PPH_m25.csv
- __MACOSX/appendix_7/webapp/data/optimization_portfolio/best_pph/._best_portfolio_PPH_m25.csv
- appendix_7/webapp/data/optimization_portfolio/best_pph/best_portfolio_PPH_m19.csv
- __MACOSX/appendix_7/webapp/data/optimization_portfolio/best_pph/._best_portfolio_PPH_m19.csv
- appendix_7/webapp/data/optimization_portfolio/best_pph/best_portfolio_PPH_m9.csv
- __MACOSX/appendix_7/webapp/data/optimization_portfolio/best_pph/._best_portfolio_PPH_m9.csv
