# Supplementary material for: Estimating the Health Effects of Adding Bicycle and Pedestrian Paths at the Census Tract Level: Multiple Model Comparison
Source: JMIR Public Health Surveill. 2022 Aug 24;8(8):e37379. doi: 10.2196/37379 (PMC9453587; doi:10.2196/37379)
Supplement: Multimedia Appendix 7 [file publichealth_v8i8e37379_app7.zip › appendix_7/README]

This directory contains the source code for the web application which shows the predictions for improvements in health outcomes for the census tracts in Norfolk, VA. It is deployed at: https://rgore-vmasc.shinyapps.io/norfolk-bike-ped/.
