# Supplementary material for: Estimating the Health Effects of Adding Bicycle and Pedestrian Paths at the Census Tract Level: Multiple Model Comparison
Source: JMIR Public Health Surveill. 2022 Aug 24;8(8):e37379. doi: 10.2196/37379 (PMC9453587; doi:10.2196/37379)
Supplement: Multimedia Appendix 7 [file publichealth_v8i8e37379_app7.zip › appendix_7/webapp/ui.R]

###################################################
#
# The ui.R is designed to use separate files for each 
# tab in the UI.  The ui tab files are located in the
# ui folder.  Each file is accessed via "source" (see
# tab panel 2 "Map").  
#
###################################################


shinyUI(navbarPage(title = "Modeling Bike & Pedestrian Paths at the Census Tract Level",
                   fluid = TRUE, 
                   collapsible = TRUE,
                   
                   ####################################
                   # tab panel - Census Tract Overview
                   ####################################
                   tabPanel("Model Results Overview", source(here::here("ui", "ui_ct_overview.R"),  local = TRUE)$value),
                   
                   # ####################################
                   # # tab panel - Detailed Analysis
                   # ####################################
                   tabPanel("Run The Model", source(here::here("ui", "ui_map.R"),  local = TRUE)$value),
                   
                   ####################################
                   # tab panel - About
                   ####################################
                   tabPanel("About", source(here::here("ui", "ui_about_short.R"), local=TRUE)$value)
))
