# Supplementary material for: Estimating the Health Effects of Adding Bicycle and Pedestrian Paths at the Census Tract Level: Multiple Model Comparison
Source: JMIR Public Health Surveill. 2022 Aug 24;8(8):e37379. doi: 10.2196/37379 (PMC9453587; doi:10.2196/37379)
Supplement: Multimedia Appendix 7 [file publichealth_v8i8e37379_app7.zip › appendix_7/webapp/global.R]

###################################################
# Libraries
###################################################

library(shiny)
library(leaflet)
library(sf)
library(here)
library(tidyverse)
library(paletteer)
library(gt)
library(psych)


###################################################
# Shape files
###################################################

# Read in shapefiles and convert to large spatial polygon dataframe
norfolk_tract <- st_read(here::here("data", "shp", "norfolk_tract.shp"), quiet = TRUE)
norfolk_tract_sp <- sf:::as_Spatial(norfolk_tract)


###################################################
# Color Scheme
###################################################

light_blue_color <- "#5DA3B2"
magenta_color <- "#8B008B"
dark_blue_color <- "#174A7E"
dark_gray_color <- "#636466"
light_gray_color <- "#C7C8CA"

###################################################
# CSVs
###################################################

bike_sweep_col_types = cols(
  census_tract = col_double(),
  current_state_diabetes = col_double(),
  min_improvement_diabetes = col_double(),
  median_improvement_diabetes = col_double(),
  max_improvement_diabetes = col_double(),
  current_state_high_bp = col_double(),
  min_improvement_high_bp = col_double(),
  median_improvement_high_bp = col_double(),
  max_improvement_high_bp = col_double(),
  current_state_poor_phys_health = col_double(),
  min_improvement_poor_phys_health = col_double(),
  median_improvement_poor_phys_health = col_double(),
  max_improvement_poor_phys_health = col_double(),
  mileage_added = col_double()
)

min_max_col_types = cols(
  census_tract = col_double(),
  diabetes_health_improvement = col_double(),
  diabetes_mileage_increase = col_double(),
  high_blood_pressure_health_improvement = col_double(),
  high_blood_pressure_mileage_increase = col_double(),
  poor_physical_health_health_improvement = col_double(),
  poor_physical_health_mileage_increase = col_double(),
  analysis_type = col_character()
)

acs_data_col_types = cols(
  .default = col_double()
)

acs_data = read_csv("data/acs_data/census_tract_demos.csv", col_types = acs_data_col_types)
acs_data = acs_data %>% mutate(census_tract = as.character(census_tract))
model_sweep_data = read_csv("data/model_sweep/bike_ped_model_sweep.csv", col_types = bike_sweep_col_types)
model_sweep_data = model_sweep_data %>% mutate(census_tract = as.character(census_tract))

# x = read_csv("data/min_max_data/min_mileage_any_outcome_improvement.csv")
min_dist_data = read_csv("data/min_max_data/sm_mile4any.csv", col_types = min_max_col_types)
min_dist_data = min_dist_data %>% mutate(census_tract = ifelse(nchar(census_tract) ==12, 
                                                               paste0(census_tract %>% substring(1, 7), 
                                                                      census_tract %>% substring(9, 13)), 
                                                               census_tract))
max_dist_data = read_csv("data/min_max_data/sm_mile4max.csv", col_types = min_max_col_types)
max_dist_data = max_dist_data %>% mutate(census_tract = ifelse(nchar(census_tract) ==12, 
                                                               paste0(census_tract %>% substring(1, 7), 
                                                                      census_tract %>% substring(9, 13)), 
                                                               census_tract))


organized_factor_col_types = cols(
  factor_name = col_character(),
  var_name = col_character(),
  dataset = col_character()
)

searched_variables_col_types = cols(
  dataset = col_character(),
  var_name = col_character(),
  date = col_character()
)

model_comparison_results_col_types = cols(
  model_type = col_character(),
  health_outcome = col_character(),
  mae = col_double(),
  sd = col_double()
)
organized_factors_for_writeup = read_csv("data/write_up/organized_factors.csv", col_types = organized_factor_col_types)
searched_variables = read_csv("data/write_up/searched_variables.csv", col_types = searched_variables_col_types)
model_comparison_results = read_csv("data/write_up/model_comparison.csv", col_types = model_comparison_results_col_types)


################# Globals ###################################
for_any_improvement_in_outcome = "Any Improvement In Outcome"
for_max_improvement_in_outcome = "Max Improvement In Outcome"
cur_state_for_outcome = "Current State of Outcome"
overall_assessment = "Ability of Bike / Ped Paths to Improve Outcome"

mileage_label = "Miles of Bike / Ped Paths That Need To Be Added"
prct_label = "Percent Outcome is Improved"
eff_label = "Efficacy Assessment"

diabetes_label = "Without Diabetes"
hbp_label = "Without High Blood Pressure"
pph_label = "Who Experience Less Than 14 Days of Poor Physical Health"

far_below_avg_label = "Far Below Avg."
below_avg_label = "Below Avg."
avg_label = "About Avg."
above_avg_label = "Above Avg."
far_above_avg_label = "Far Above Avg."

############################################################

get_improvement_tbl = function(min_diabetes_value, min_bp_value, min_pph_value,
                               min_diabetes_miles, min_bp_miles, min_pph_miles,
                               max_diabetes_value, max_bp_value, max_pph_value,
                               max_diabetes_miles, max_bp_miles, max_pph_miles,
                               cur_diabetes_value, cur_bp_value, cur_pph_value,
                               diabetes_eff_score, bp_eff_score, pph_eff_score,
                               diabetes_eff_cat, bp_eff_cat, pph_eff_cat)
{
  
  df = tibble(Measure = character(), Improvement = character(), Health_Outcome = character(), Value=character())
  
  cur_diabetes_value_row = tibble_row(Measure = paste("% of Individuals",diabetes_label), Improvement = cur_state_for_outcome, Health_Outcome = diabetes_label, Value=paste(cur_diabetes_value, "%"))
  eff_diabetes_value_row = tibble_row(Measure = overall_assessment, Improvement = eff_label, Health_Outcome = diabetes_label, Value=paste(diabetes_eff_cat, "<br>( Score of",diabetes_eff_score," out of 100 ) "))
  
  min_diabetes_value_row = tibble_row(Measure = prct_label, Improvement = for_any_improvement_in_outcome, Health_Outcome = diabetes_label, Value=paste(min_diabetes_value, "%"))
  min_diabetes_miles_row = tibble_row(Measure = mileage_label, Improvement = for_any_improvement_in_outcome, Health_Outcome = diabetes_label,Value= paste(min_diabetes_miles, "miles"))
  
  max_diabetes_value_row = tibble_row(Measure = prct_label, Improvement = for_max_improvement_in_outcome, Health_Outcome = diabetes_label, Value=paste(max_diabetes_value, "%"))
  max_diabetes_miles_row = tibble_row(Measure = mileage_label, Improvement = for_max_improvement_in_outcome, Health_Outcome = diabetes_label, Value=paste(max_diabetes_miles, "miles"))
  
  cur_hbp_value_row = tibble_row(Measure = paste("% of Individuals",hbp_label), Improvement = cur_state_for_outcome, Health_Outcome = hbp_label, Value=paste(cur_bp_value, "%"))
  eff_hbp_value_row = tibble_row(Measure = overall_assessment, Improvement = eff_label, Health_Outcome = hbp_label, Value=paste(bp_eff_cat, "<br>( Score of",bp_eff_score," out of 100 ) "))
  
  
  min_hbp_value_row = tibble_row(Measure = prct_label, Improvement = for_any_improvement_in_outcome, Health_Outcome = hbp_label, Value=paste(min_bp_value, "%"))
  min_hbp_miles_row = tibble_row(Measure = mileage_label, Improvement = for_any_improvement_in_outcome, Health_Outcome = hbp_label,Value= paste(min_bp_miles, "miles"))
  
  max_hbp_value_row = tibble_row(Measure = prct_label, Improvement = for_max_improvement_in_outcome, Health_Outcome = hbp_label, Value=paste(max_bp_value, "%"))
  max_hbp_miles_row = tibble_row(Measure = mileage_label, Improvement = for_max_improvement_in_outcome, Health_Outcome = hbp_label, Value=paste(max_bp_miles, "miles"))
  
  cur_pph_value_row = tibble_row(Measure = paste("% of Individuals",pph_label), Improvement = cur_state_for_outcome, Health_Outcome = pph_label, Value=paste(cur_pph_value, "%"))
  eff_pph_value_row = tibble_row(Measure = overall_assessment, Improvement = eff_label, Health_Outcome = pph_label, Value=paste(pph_eff_cat, "<br>( Score of",pph_eff_score," out of 100 ) "))
  
  min_pph_value_row = tibble_row(Measure = prct_label, Improvement = for_any_improvement_in_outcome, Health_Outcome = pph_label, Value=paste(min_pph_value, "%"))
  min_pph_miles_row = tibble_row(Measure = mileage_label, Improvement = for_any_improvement_in_outcome, Health_Outcome = pph_label, Value=paste(min_pph_miles, "miles"))
  
  max_pph_value_row = tibble_row(Measure = prct_label, Improvement = for_max_improvement_in_outcome, Health_Outcome = pph_label, Value=paste(max_pph_value, "%"))
  max_pph_miles_row = tibble_row(Measure = mileage_label, Improvement = for_max_improvement_in_outcome, Health_Outcome = pph_label, Value=paste(max_pph_miles, "miles"))
  
  df = df %>% 
    add_row(cur_diabetes_value_row) %>% add_row(min_diabetes_value_row) %>% add_row(min_diabetes_miles_row) %>% add_row(max_diabetes_value_row) %>% add_row(max_diabetes_miles_row)  %>% add_row(eff_diabetes_value_row) %>%
    add_row(cur_hbp_value_row) %>% add_row(min_hbp_value_row) %>% add_row(min_hbp_miles_row) %>% add_row(max_hbp_value_row) %>% add_row(max_hbp_miles_row)%>% add_row(eff_hbp_value_row) %>%
    add_row(cur_pph_value_row) %>% add_row(min_pph_value_row) %>% add_row(min_pph_miles_row) %>% add_row(max_pph_value_row) %>% add_row(max_pph_miles_row) %>% add_row(eff_pph_value_row)
  
  return(df)
  
}

sanity_check_min_miles = function(min_value, min_miles)
{
  if (min_miles %>% is.na())
  {
    return(NA)
  }
  if (min_value == 0.0)
  {
    min_miles = 0.0
  }
  return (min_miles)
}

sanity_check_max_miles = function(max_value, max_miles, min_value, min_miles)
{
  if (max_miles %>% is.na())
  {
    return(NA)
  }
  if (min_value == max_value)
  {
    max_miles = min_miles
  }
  if (max_value == 0.0)
  {
    max_miles = 0.0
  }
  return (max_miles)
}

sanity_check_max_value = function(max_value, max_miles, min_value, min_miles)
{
  if (max_miles %>% is.na())
  {
    return(max_value)
  }
  if (min_miles == max_miles)
  {
    max_value = min_value
  }
  return(max_value)
}

gtify_ct_overview_results = function(df, health_outcome, selected_ct)
{
  tbl_to_return = get_place_holder_table()
  if (df %>% is.null() == FALSE)
  {
    df = df %>% filter(Health_Outcome == health_outcome)
    df = df %>% select(-Health_Outcome)
    df = df %>% group_by(Improvement) # groupname_col = "Improvement"
    tbl_to_return = df %>% gt(rowname_col = "Measure") %>%
      tab_header(
        title = md(paste0("Model Results for Increasing the % of Individuals ",health_outcome, " in **",selected_ct,"**")),
        subtitle = md("The model run results show the current state of the health outcome and provide an assessment if the addition of bicycle / pedestrian path are an effective intervention. In addition, the model identifies the number of bicycle / pedestrian path miles that need to be added to: 
1. Achieve any improvement in the health outcome. 
2. Achieve the most improvement in the health outcome.")
      ) %>%
      tab_options(
        row_group.background.color = "#FFEFDB80",
        heading.background.color = "#EFFBFC",
        column_labels.background.color = "#EFFBFC",
        stub.background.color = "#EFFBFC",
        table.font.color = "#323232",
        table_body.hlines.color = "#989898",
        table_body.border.top.color = "#989898",
        heading.border.bottom.color = "#989898",
        row_group.border.top.color = "#989898",
        row_group.border.bottom.style = "none",
        stub.border.style = "dashed",
        stub.border.color = "#989898",
        stub.border.width = "1px",
        summary_row.border.color = "#989898",
      ) %>%
      opt_all_caps()  %>%
      opt_align_table_header(align = "left") %>% fmt_markdown(columns = everything())
  }
  return (tbl_to_return)
}

gtify_demo_tbl = function(df)
{
  tbl_to_return = get_place_holder_table()
  if (df %>% is.null() == FALSE)
  {
    tbl_to_return = df %>% gt(rowname_col = "measure", groupname_col = "measurement_categories") %>%
      tab_options(
        row_group.background.color = "#FFEFDB80",
        heading.background.color = "#EFFBFC",
        column_labels.background.color = "#EFFBFC",
        stub.background.color = "#EFFBFC",
        table.font.color = "#323232",
        table_body.hlines.color = "#989898",
        table_body.border.top.color = "#989898",
        heading.border.bottom.color = "#989898",
        row_group.border.top.color = "#989898",
        row_group.border.bottom.style = "none",
        stub.border.style = "dashed",
        stub.border.color = "#989898",
        stub.border.width = "1px",
        summary_row.border.color = "#989898",
      ) %>%
      opt_all_caps()  %>%
      opt_align_table_header(align = "left")
  }
  return(tbl_to_return)
}

mult_by_100_and_round = function(x)
{
  x = x * 100
  x = x %>% round(2)
  return(x)
}

get_population_descriptors_df = function(ct_pop_df)
{
  population_measures = c("Total Population", "% White", "% Black", "% Hispanic")
  population_categories = c("Population", "Race / Ethnicity", "Race / Ethnicity", "Race / Ethnicity")
  
  to_return = ct_pop_df %>% select(census_tract, ct_population, ct_prct_white, ct_prct_black, ct_prct_asian)
  to_return = to_return %>% mutate(ct_population = ct_population %>% round(0) %>% as.integer(),
                                   ct_prct_white = ct_prct_white %>% mult_by_100_and_round(),
                                   ct_prct_black = ct_prct_black %>% mult_by_100_and_round(),
                                   ct_prct_asian = ct_prct_asian %>% mult_by_100_and_round())
  to_return = to_return %>% pivot_longer(!census_tract, names_to = "demographic_type", values_to = "value")
  to_return$measurement_categories = population_categories
  to_return$measure = population_measures
  to_return = to_return %>% select(-census_tract, -demographic_type)
  return(to_return)
}

get_model_comparison_table_for_writeup = function()
{
  tbl_to_return = model_comparison_results %>% gt(rowname_col = "model_type", groupname_col = "health_outcome") %>%
    tab_header(
      title = md("Evalution of Our Model Against Alternate Approaches"),
      subtitle = md("Summary Statistics of Absolute Model Prediction Error From 2010 - 2012 Data.")
    ) %>%
    tab_source_note(md("More information is available at `link`.")) %>%
    tab_options(
      row_group.background.color = "#FFEFDB80",
      heading.background.color = "#EFFBFC",
      column_labels.background.color = "#EFFBFC",
      stub.background.color = "#EFFBFC",
      table.font.color = "#323232",
      table_body.hlines.color = "#989898",
      table_body.border.top.color = "#989898",
      heading.border.bottom.color = "#989898",
      row_group.border.top.color = "#989898",
      row_group.border.bottom.style = "none",
      stub.border.style = "dashed",
      stub.border.color = "#989898",
      stub.border.width = "1px",
      summary_row.border.color = "#989898",
    ) %>%
    opt_all_caps()  %>%
    opt_align_table_header(align = "left")
  
  return(tbl_to_return)
}
get_organized_factor_table_for_writeup = function()
{
  tbl_to_return = organized_factors_for_writeup %>% gt(rowname_col = "var_name", groupname_col = "factor_name") %>%
    tab_header(
      title = md("Variables organized into factors"),
      subtitle = md("Our model uses these scores assigned to these three factors to estimate the health efficacy of added bicycle / pedestrian paths.")
    ) %>%
    tab_source_note(md("More information is available at `link`.")) %>%
    tab_options(
      row_group.background.color = "#FFEFDB80",
      heading.background.color = "#EFFBFC",
      column_labels.background.color = "#EFFBFC",
      stub.background.color = "#EFFBFC",
      table.font.color = "#323232",
      table_body.hlines.color = "#989898",
      table_body.border.top.color = "#989898",
      heading.border.bottom.color = "#989898",
      row_group.border.top.color = "#989898",
      row_group.border.bottom.style = "none",
      stub.border.style = "dashed",
      stub.border.color = "#989898",
      stub.border.width = "1px",
      summary_row.border.color = "#989898",
    ) %>%
    opt_all_caps()  %>%
    opt_align_table_header(align = "left")
  
  return(tbl_to_return)
}

get_searched_variables_table = function()
{
  tbl_to_return = searched_variables %>% gt(rowname_col = "var_name", groupname_col = "dataset") %>%
    tab_header(
      title = md("Complete list of variables considered in our analysis"),
      subtitle = md("Our ensuing analysis aggregates and filters these variables into a set of factors.")
    ) %>%
    tab_source_note(md("More information is available at `link`.")) %>%
    tab_options(
      row_group.background.color = "#FFEFDB80",
      heading.background.color = "#EFFBFC",
      column_labels.background.color = "#EFFBFC",
      stub.background.color = "#EFFBFC",
      table.font.color = "#323232",
      table_body.hlines.color = "#989898",
      table_body.border.top.color = "#989898",
      heading.border.bottom.color = "#989898",
      row_group.border.top.color = "#989898",
      row_group.border.bottom.style = "none",
      stub.border.style = "dashed",
      stub.border.color = "#989898",
      stub.border.width = "1px",
      summary_row.border.color = "#989898",
    ) %>%
    opt_all_caps() %>%
    opt_align_table_header(align = "left")
  
  return(tbl_to_return)
}

get_place_holder_table = function()
{
  
  to_return = tibble(demographic_type = character(), value=double()) %>% 
    gt() %>%
    tab_options(
      summary_row.background.color = "#ACEACE80",
      grand_summary_row.background.color = "#990000",
      row_group.background.color = "#FFEFDB80",
      heading.background.color = "#EFFBFC",
      column_labels.background.color = "#EFFBFC",
      stub.background.color = "#EFFBFC",
      table.font.color = "#323232",
      table_body.hlines.color = "#989898",
      table_body.border.top.color = "#989898",
      heading.border.bottom.color = "#989898",
      row_group.border.top.color = "#989898",
      row_group.border.bottom.style = "none",
      stub.border.style = "dashed",
      stub.border.color = "#989898",
      stub.border.width = "1px",
      summary_row.border.color = "#989898",
      table.width = "60%"
    ) %>%
    opt_all_caps()
  
  return(to_return)
}

median_model_results_html = function(selected_ct, selected_miles, median_diabetes_for_ct, median_bp_for_ct, median_pph_for_ct)
{
  median_diabetes_for_ct = median_diabetes_for_ct %>% as.numeric() %>% round(2)
  median_bp_for_ct = median_bp_for_ct %>% as.numeric() %>% round(2)
  median_pph_for_ct = median_pph_for_ct %>% as.numeric() %>% round(2)
  
  to_return = paste0("<h3>Our model shows that on average for ",selected_ct, " ", selected_miles, 
                     " miles of additional bicycle / pedestrian paths will increase:</h3>",
                     "<ul>",
                     "<li><h3>The percentage of people who do not have diabetes ", median_diabetes_for_ct, "%.</h3></li>",
                     "<li><h3>The percentage of people who do not have high blood pressure ", median_bp_for_ct, "%.</h3></li>",
                     "<li><h3>The percentage of people who do not have more than 14 days in a year of poor physical health ", median_pph_for_ct, "%.</h3></li>",
                     "</ul>"
  )
  return(to_return)
}

context_results_html = function(selected_ct,
                                min_ct_dist_for_any_increase_in_diabetes, ct_dist_for_max_increase_in_diabetes,
                                min_ct_improvement_for_diabetes, max_ct_improvement_for_diabetes,
                                min_ct_dist_for_any_increase_in_bp, ct_dist_for_max_increase_in_bp,
                                min_ct_improvement_for_bp, max_ct_improvement_for_bp,
                                min_ct_dist_for_any_increase_in_pph, ct_dist_for_max_increase_in_pph,
                                min_ct_improvement_for_pph, max_ct_improvement_for_pph)
{
  
  min_ct_dist_for_any_increase_in_diabetes = min_ct_dist_for_any_increase_in_diabetes %>% as.numeric() %>% round(2)
  ct_dist_for_max_increase_in_diabetes = ct_dist_for_max_increase_in_diabetes %>% as.numeric() %>% round(2)
  min_ct_improvement_for_diabetes = min_ct_improvement_for_diabetes %>% as.numeric() %>% round(2)
  max_ct_improvement_for_diabetes = max_ct_improvement_for_diabetes %>% as.numeric() %>% round(2)
  
  min_ct_dist_for_any_increase_in_bp = min_ct_dist_for_any_increase_in_bp %>% as.numeric() %>% round(2)
  ct_dist_for_max_increase_in_bp = ct_dist_for_max_increase_in_bp %>% as.numeric() %>% round(2)
  min_ct_improvement_for_bp = min_ct_improvement_for_bp %>% as.numeric() %>% round(2)
  max_ct_improvement_for_bp = max_ct_improvement_for_bp %>% as.numeric() %>% round(2)
  
  min_ct_dist_for_any_increase_in_pph = min_ct_dist_for_any_increase_in_pph %>% as.numeric() %>% round(2)
  ct_dist_for_max_increase_in_pph = ct_dist_for_max_increase_in_pph %>% as.numeric() %>% round(2)
  min_ct_improvement_for_pph = min_ct_improvement_for_pph %>% as.numeric() %>% round(2)
  max_ct_improvement_for_pph = max_ct_improvement_for_pph %>% as.numeric() %>% round(2)
  
  to_return = paste0("<h3>To put these increases in more context for ",selected_ct, " ",
                     "consider the following results from our model.</h3>",
                     "<h4>Diabetes</h4>",
                     "<ul>",
                     "<li><h5>For any improvement in the percentage of people who do not have diabetes ", min_ct_dist_for_any_increase_in_diabetes, 
                     " miles of bicycle / pedestrian paths need to be added to the census tract. This yields a ",min_ct_improvement_for_diabetes,
                     "% improvement.</h5></li>",
                     "<li><h5>Furthermore the maximum increase in the percentage of people who do not have diabetes occurs when ", ct_dist_for_max_increase_in_diabetes, 
                     " miles of bicycle / pedestrian paths are added to the census tract. This yields a ",max_ct_improvement_for_diabetes,"% improvement.</h5></li>",
                     "</ul>",
                     "<h4>High Blood Pressure</h4>",
                     "<ul>",
                     "<li><h5>For any improvement in the percentage of people who do not have high blood pressure ", min_ct_dist_for_any_increase_in_bp, 
                     " miles of bicycle / pedestrian paths need to be added to the census tract. This yields a ",min_ct_improvement_for_bp,
                     "% improvement.</h5></li>",
                     "<li><h5>Furthermore the maximum increase in the percentage of people who do not have high blood pressure occurs when ", ct_dist_for_max_increase_in_bp, 
                     " miles of bicycle / pedestrian paths are added to the census tract. This yields a ",max_ct_improvement_for_bp,"% improvement.</h5></li>",
                     "</ul>",
                     "<h4>Poor Physical Health (More than 14 days a year)</h4>",
                     "<ul>",
                     "<li><h5>For any improvement in the percentage of people who do not have more than 14 days a year of poor physical health ", min_ct_dist_for_any_increase_in_pph, 
                     " miles of bicycle / pedestrian paths need to be added to the census tract. This yields a ",min_ct_improvement_for_pph,
                     "% improvement.</h5></li>",
                     "<li><h5>Furthermore the maximum increase in the percentage of people who do not have more than 14 days a year of poor physical health  ", ct_dist_for_max_increase_in_pph, 
                     " miles of bicycle / pedestrian paths are added to the census tract. This yields a ",max_ct_improvement_for_pph,"% improvement.</h5></li>",
                     "</ul>"
  )
  return(to_return)
}

get_harmonic_mean = function(vector_of_nums)
{
  to_return = harmonic.mean(vector_of_nums) * 100
  to_return = to_return %>% round(0)
  if (to_return %>% is.nan())
  {
    to_return = NA
  }
  return(to_return)
}

get_score_category = function(score)
{
  to_return = NA
  if (score %>% is.na())
  {
    to_return = NA
  }
  else if (score < 20)
  {
    to_return =far_below_avg_label
  } else if (score >= 20 & score < 40)
  {
    to_return =below_avg_label
  } else if (score >=  40 & score < 60)
  {
    to_return = avg_label
  } else if (score >=  60 & score < 80)
  {
    to_return = above_avg_label
  } else if (score >=  80)
  {
    to_return = far_above_avg_label
  }
  return (to_return)
}


create_plot_data = function(data_df)
{
  curDiabetes = data_df$current_state_diabetes[1]
  minDiabetes = data_df$min_improvement_diabetes[1] + curDiabetes
  medDiabetes = data_df$median_improvement_diabetes[1] + curDiabetes
  maxDiabetes = data_df$max_improvement_diabetes[1] + curDiabetes
  
  curBP = data_df$current_state_high_bp[1]
  minBP = data_df$min_improvement_high_bp[1] + curBP
  medBP = data_df$median_improvement_high_bp[1] + curBP
  maxBP = data_df$max_improvement_high_bp[1] + curBP
  
  curPhysHealth = data_df$current_state_poor_phys_health[1]
  minPhysHealth = data_df$min_improvement_poor_phys_health[1] + curPhysHealth
  medPhysHealth = data_df$median_improvement_poor_phys_health[1] + curPhysHealth
  maxPhysHealth = data_df$max_improvement_poor_phys_health[1] + curPhysHealth
  
  plotData = matrix(nrow=12, ncol=3)
  
  plotData[1,] = c("Diabetes", "Current State", curDiabetes)
  plotData[2,] = c("Diabetes", "Min Improvement", minDiabetes)
  plotData[3,] = c("Diabetes", "Median Improvement", medDiabetes)
  plotData[4,] = c("Diabetes", "Max Improvement", maxDiabetes)
  
  plotData[5,] = c("High BP", "Current State", curBP)
  plotData[6,] = c("High BP", "Min Improvement", minBP)
  plotData[7,] = c("High BP", "Median Improvement", medBP)
  plotData[8,] = c("High BP", "Max Improvement", maxBP)
  
  plotData[9,] = c("Poor Phys. Health", "Current State", curPhysHealth)
  plotData[10,] = c("Poor Phys. Health", "Min Improvement", minPhysHealth)
  plotData[11,] = c("Poor Phys. Health", "Median Improvement", medPhysHealth)
  plotData[12,] = c("Poor Phys. Health", "Max Improvement", maxPhysHealth)
  plotData = as.data.frame(plotData)
  colnames(plotData) = c("HealthMeasure", "ForecastType", "PrctofPopulationWithoutHealthIssue")
  plotData$ForecastType = factor(plotData$ForecastType,levels(plotData$ForecastType)[c(1,4,3,2)])
  plotData[,3] = as.numeric(as.character(plotData[,3]))
  
  return(plotData)
}

create_plot_for_graph = function(plot_data, censusTractToEdit, mileageToAdd)
{
  forecast_type_colors = c("#f1eef6", "#bdc9e1", "#74a9cf", "#0570b0")
  #c("#eff3ff", "#bdd7e7", "#6baed6", "#2171b5")
  graph_plot = ggplot(data=plot_data, aes(x=HealthMeasure, y=PrctofPopulationWithoutHealthIssue, fill=ForecastType)) + 
    geom_bar(colour="black", stat="identity", position=position_dodge(), size=.3)+
    #scale_fill_grey(name="Forecast Type", start=0.99, end = 0.01) +
    scale_fill_manual(name="Forecast Type", values=forecast_type_colors)+
    geom_text(aes(label=format(PrctofPopulationWithoutHealthIssue, nsmall=1)), position=position_dodge(width=0.9), vjust=-0.25) +
    xlab("Health Issue") + ylab("% of Population Without Health Issue") +
    ggtitle(paste0("Projected Health Improvements If ", mileageToAdd, " Bike Path Miles Are Added\n", 
                   "For ",censusTractToEdit)) + 
    theme_bw() + 
    ylim(0,100)+theme(title=element_text(size=18,face="bold"), 
                      legend.text=element_text(size=14), 
                      axis.text=element_text(size=14), 
                      axis.title=element_text(size=18,face="bold"),
                      legend.position="bottom")
  
  return(graph_plot)
  
}

get_optimal_data_frame = function(file_path, file_list, health_outcome_str)
{
  
  col_types = cols(
    X1 = col_double(),
    X2 = col_double(),
    X3 = col_double()
  )
  
  full_tbl = tibble(census_tract = double(),
                    improvement = double(),
                    ct_mileage = double(),
                    total_mileage = double(),
                    health_outcome = double())
  
  for (i in 1:length(file_list))
  {
    file_pattern = paste0("*m",i,".csv")
    file_list = file_path %>% paste0(list.files(file_path, file_pattern))
    iter_tbl = lapply(file_list, read_csv, col_names=FALSE, col_types = col_types) %>% bind_rows()
    iter_tbl = iter_tbl %>% mutate(X4 = i)
    iter_tbl = iter_tbl %>% mutate(X5 = health_outcome_str)
    colnames(iter_tbl) = c("census_tract", "improvement", "ct_mileage", "total_mileage", "health_outcome")
    if (full_tbl %>% nrow() == 0)
    {
      full_tbl = iter_tbl
    } else {
      full_tbl = full_tbl %>% bind_rows(iter_tbl)
    }
  }
  full_tbl = full_tbl %>% filter(ct_mileage != 0)
  full_tbl = full_tbl %>% mutate(census_tract = as.character(census_tract))
  full_tbl = full_tbl %>% mutate(census_tract = ifelse(nchar(census_tract)==3,
                                                       paste0("51710000", census_tract),
                                                       paste0("5171000", census_tract))
  )
  return(full_tbl)
}


file_path_prefix = getwd() %>% paste0("/")

diabetes_file_path = paste0(file_path_prefix,"data/optimization_portfolio/best_diabetes/")
hbp_file_path = paste0(file_path_prefix,"data/optimization_portfolio/best_hbp/")
pph_file_path = paste0(file_path_prefix,"data/optimization_portfolio/best_pph/")

diabetes_files = list.files(diabetes_file_path)
hbp_files = list.files(hbp_file_path)
pph_files = list.files(pph_file_path)

diabetes_full_tbl = get_optimal_data_frame(diabetes_file_path, diabetes_files, "diabetes")
hbp_full_tbl = get_optimal_data_frame(hbp_file_path, hbp_files, "hbp")
pph_full_tbl = get_optimal_data_frame(pph_file_path, pph_files, "pph")
