# Supplementary material for: Estimating the Health Effects of Adding Bicycle and Pedestrian Paths at the Census Tract Level: Multiple Model Comparison
Source: JMIR Public Health Surveill. 2022 Aug 24;8(8):e37379. doi: 10.2196/37379 (PMC9453587; doi:10.2196/37379)
Supplement: Multimedia Appendix 7 [file publichealth_v8i8e37379_app7.zip › appendix_7/webapp/convert_xml_to_csv.R]

library(tidyverse)
library(XML)


# function to take files in the xml format Gabby is using from matlab and parse them into rectangular dataframes
parse_from_xml_into_tbl = function(file_name, analysis_description)
{
  
  # Read XML
  tags_xml <- xmlParse(file_name)
  
  # Convert to List
  tags_list <- xmlToList(tags_xml)
  
  analysis_file = tags_list
  
  vector_of_all_tracts = analysis_file %>% names() # 51710000
  vector_of_all_tracts = vector_of_all_tracts %>% str_replace_all("t", "51710000")
  analysis_description_vector = rep(analysis_description, length(vector_of_all_tracts))
  
  diabetes_improvement = c()
  high_blood_pressure_improvement = c()
  poor_physical_health_improvement = c()
  
  diabetes_mileage_added = c()
  high_blood_pressure_mileage_added = c()
  poor_physical_health_mileage_added = c()
  
  for (i in 1:length(vector_of_all_tracts))
  {
    cur_entry = analysis_file[[i]] %>% unlist()
    print(cur_entry)
    names(cur_entry) = c("diabetes_improvement", "diabetes_mileage_added", "hbp_improvement", "hbp_mileage_added", "pph_improvement", "pph_mileage_added")
    
    diabetes_improvement = diabetes_improvement %>% c(cur_entry["diabetes_improvement"] %>% as.numeric())
    high_blood_pressure_improvement = high_blood_pressure_improvement %>% c(cur_entry["hbp_improvement"] %>% as.numeric())
    poor_physical_health_improvement = poor_physical_health_improvement %>% c(cur_entry["pph_improvement"] %>% as.numeric())
    
    diabetes_mileage_added = diabetes_mileage_added %>% c(cur_entry["diabetes_mileage_added"] %>% as.numeric())
    high_blood_pressure_mileage_added = high_blood_pressure_mileage_added %>% c(cur_entry["hbp_mileage_added"] %>% as.numeric())
    poor_physical_health_mileage_added = poor_physical_health_mileage_added %>% c(cur_entry["pph_mileage_added"] %>% as.numeric())
    
  }
  
  tbl_to_return = tibble(census_tract = vector_of_all_tracts, 
                         diabetes_health_improvement =diabetes_improvement,
                         diabetes_mileage_increase = diabetes_mileage_added,
                         high_blood_pressure_health_improvement =  high_blood_pressure_improvement, 
                         high_blood_pressure_mileage_increase = high_blood_pressure_mileage_added,
                         poor_physical_health_health_improvement = poor_physical_health_improvement,
                         poor_physical_health_mileage_increase = poor_physical_health_mileage_added,
                         analysis_type = analysis_description_vector
  )
  
  return(tbl_to_return)
}
