# Supplementary material for: Estimating the Health Effects of Adding Bicycle and Pedestrian Paths at the Census Tract Level: Multiple Model Comparison
Source: JMIR Public Health Surveill. 2022 Aug 24;8(8):e37379. doi: 10.2196/37379 (PMC9453587; doi:10.2196/37379)
Supplement: Multimedia Appendix 7 [file publichealth_v8i8e37379_app7.zip › appendix_7/webapp/server.R]

###################################################
#
# Similar to ui.R, the server.R is designed to use 
# separate files for each tab in the UI.  The server
# files are located in the server folder.  Each file
# is accessed via "source" (see tab panel 2 "Map").  
#
###################################################


shinyServer(function(input, output, session) {
  source(here::here("server", "server_about.R"),  local = TRUE)$value
  source(here::here("server", "server_map.R"),  local = TRUE)$value
  source(here::here("server", "server_ct_overview.R"),  local = TRUE)$value
  
}) # End shinyServer
