# Supplementary material for: Estimating the Health Effects of Adding Bicycle and Pedestrian Paths at the Census Tract Level: Multiple Model Comparison
Source: JMIR Public Health Surveill. 2022 Aug 24;8(8):e37379. doi: 10.2196/37379 (PMC9453587; doi:10.2196/37379)
Supplement: Multimedia Appendix 7 [file publichealth_v8i8e37379_app7.zip › appendix_7/webapp/ui/ui_about_short.R]

fluidPage(
  
  titlePanel("Modeling The Health Effects Of Adding Bicycle Paths At The Census Tract-Level"),
  tags$br(),
  navlistPanel(widths = c(2, 8),
               tabPanel("Background",
                        HTML('<center><img src="bike-path.jpeg", width="1000", height="600"></center>'),
                        tags$br(),
                        tags$br(),
                        h4("Background"),
                        p(paste("Adding additional bicycle and pedestrian paths (BPPs) to an area should lead to improved health outcomes of residents over time. However, quantitatively determining which areas stand to benefit more from BPPs, how many miles of BPPs are needed, and the health outcomes that may be most improved remain open questions."))
               ),
               tabPanel("Objective",
                        HTML('<center><img src="objective.png", width="1200", height="600"></center>'),
                        tags$br(),
                        tags$br(),
                        h4("Objective"),
                        p(paste("Our work provides and evaluates a methodology that offers actionable insight for city-level planners, public health officials, and decision makers tasked with the question: 'To what extent will adding specified BPP milage to a census tract improve residents’ health outcomes over time?'"))
                        
               ),
               tabPanel("Methods",
                        HTML('<center><img src="data.png", width="1200", height="600"></center>'),
                        tags$br(),
                        tags$br(),
                        h4("Methods"),
                        p(paste("We conduct factor analysis on data from the American Community Survey (ACS), CDC 500 Cities Project, Strava and BPP location and usage data from two different cities (Norfolk, VA and San Francisco, CA). We construct two city-specific factor models and use an algorithm to predict the expected mean improvement that a specified amount of BPP miles contributes to identified health outcomes."))
               ),
               tabPanel("Results",
                        HTML('<center><img src="estimation-algorithm.png", width="1200", height="600"></center>'),
                        tags$br(),
                        tags$br(),
                        h4("Results"),
                        p(paste("We show that given an amount of additional BPP miles in 2012 and a specific census tract, our models forecast 2017 health outcome improvements more accurately than two alternative approaches for both Norfolk, VA and San Francisco, CA. Furthermore, for each city we show that the additional accuracy is a statistically significant improvement (P < .005 in every case) compared to the alternate approaches. For 2017, in Norfolk, VA (n=29 census tracts) our approach estimates, on average, the: (a) % of individuals with high blood pressure in the census tract within 1.40%, (b) % of individuals with diabetes in the census tract within 1.63%, and (c) % of individuals who suffer more than two weeks worth of poor physical health days in the census tract within 1.82%. For San Francisco (n=59 census tracts), in 2017 our approach estimates, on average, the: (a) % on individuals who suffer a stroke in the census tract within 1.79%, and (b) rate of % of individuals with diabetes in the census tract within 1.27%. The data and source code from our methodology, evaluation and research artifacts are provided."))
               ),
               tabPanel("Conclusions",
                        HTML('<center><img src="conclusions.png", width="1200", height="600"></center>'),
                        tags$br(),
                        tags$br(),
                        h4("Conclusions"),
                        p("Many factors influence how the addition of bicycle paths in a given geographical area improves the health of the residents of that area. Because of the multitude of factors, it is difficult for policymakers and city planners to determine how much a proposed bicycle path will improve the health of the residents in the area immediately surrounding the new paths. Using factor analysis to assess and evaluate data from the American Community Survey (ACS), the Center for Disease Control (CDC) 500 Cities Project and bicycle and pedestrian path location and usage data, we constructed a city specific model with insight at the census-tract level.")
                       
               )
  )
)
