# Supplementary material for: Estimating the Health Effects of Adding Bicycle and Pedestrian Paths at the Census Tract Level: Multiple Model Comparison
Source: JMIR Public Health Surveill. 2022 Aug 24;8(8):e37379. doi: 10.2196/37379 (PMC9453587; doi:10.2196/37379)
Supplement: Multimedia Appendix 7 [file publichealth_v8i8e37379_app7.zip › appendix_7/webapp/ui/ui_ct_overview.R]

###################################################
#
# UI for Map Tab
#
###################################################

tagList(
  div(class = "container-fluid",
      #h1("Neighborhood Browser"),
      # fluidRow(
      #   column(width = 2,
      #          uiOutput('map_location')
      #   )
      # ),
      fluidRow(
        #  Turn the leaflet background to white
        tags$head(
          tags$style(HTML(".leaflet-container { background: #ffffff; }"))
        ),
        column(width = 3,
               uiOutput('tract_location')
        )
      ),
      fluidRow(
        column(5,
               leafletOutput("map", height = 700)
        ),
        # column(width = 2, #offset = 1,
        #        gt_output(outputId = "census_pop_data")
        # ),
        column(width = 5, #offset = 1,
               tabsetPanel(
                 tabPanel("Diabetes", gt_output(outputId = "ct_model_overview_diabetes")),
                 tabPanel("High Blood Pressure", gt_output(outputId = "ct_model_overview_hbp")),
                 tabPanel("Poor Physical Health", gt_output(outputId = "ct_model_overview_pph"))
               )
        )
      )
  )
)
