# Supplementary material for: Estimating the Health Effects of Adding Bicycle and Pedestrian Paths at the Census Tract Level: Multiple Model Comparison
Source: JMIR Public Health Surveill. 2022 Aug 24;8(8):e37379. doi: 10.2196/37379 (PMC9453587; doi:10.2196/37379)
Supplement: Multimedia Appendix 7 [file publichealth_v8i8e37379_app7.zip › appendix_7/webapp/ui/ui_about.R]

#Our work is directly actionable for policy makers, public health professionals and urban planners within 291 Norfolk, VA by providing concrete insight into the question, ”How much will the proposed bicycle path 292 improve the health of the residents in the census tract where it will be constructed?” Specifically, it 293 enables them to: (1) weigh the extent to which two bicycle paths of equal cost proposed in two different 294 census tracts improve health outcomes of the residents, (2) identify areas where bicycle paths are 295 unlikely to be effective public health interventions and other strategies should be employed to help 296 residents and (3) quantify the minimum amount of bicycle path miles that need to be added in a given 297 census tract to maximize the improvement in health outcomes for residents.
fluidPage(
  
  titlePanel("Modeling The Health Effects Of Adding Bicycle Paths At The Census Tract-Level"),
  tags$br(),
  navlistPanel(widths = c(2, 8),
               tabPanel("Background",
                        HTML('<center><img src="bike-path.jpeg", width="1000", height="600"></center>'),
                        tags$br(),
                        tags$br(),
                        p(paste("Many factors influence how the addition of bicycle paths in a given geographical area improves the health of the residents of that area.",
                                "Because of the multitude of factors, it is difficult for policymakers and city planners to determine how much a proposed bicycle path will improve the health of the residents in the area immediately surrounding the new paths.",
                                "Using factor analysis to assess and evaluate data from the American Community Survey (ACS), the Center for Disease Control (CDC) 500 Cities Project and bicycle and pedestrian path location and usage data,",
                                "we constructed a city specific model with insight at the census-tract level."))
               ),
               tabPanel("Objective",
                        h4(paste("Our objective is to provide actionable insight for policy makers, public health professionals and urban planners within Norfolk, VA by answering the concrete question:")),
                        tags$br(),
                        tags$i(h4("How much will the proposed bicycle path improve the health of the residents in the census tract where it will be constructed?")),
                        tags$br(),
                        tags$br(),
                        HTML('<center><img src="objective.png", width="1200", height="600"></center>'),
                        tags$br(),
                        tags$br(),
                        h4(paste("The answer to this question enables them to: ")),
                        tags$ul(
                          tags$li("Weigh the extent to which two bicycle paths of equal cost proposed in two different census tracts improve health outcomes of the residents."),
                          tags$li("Identify areas where bicycle paths are unlikely to be effective public health interventions and other strategies should be employed to help residents."),
                          tags$li("Quantify the minimum amount of bicycle path miles that need to be added in a given census tract to maximize the improvement in health outcomes for residents.")
                        )
                        
               ),
               tabPanel("Data",
                        HTML('<center><img src="data.png", width="1200", height="600"></center>'),
                        tags$br(),
                        tags$br(),
                        p("Our data includes demographics, bicycle paths, bicycling habits and health outcomes of 51 census tracts in Norfolk, VA during 2016. This data includes: \n"),
                        tags$ul(
                          tags$li("Census tract boundaries used in the 2010 U.S. Census. Census tracts are small, contiguous, relatively permanent statistical subdivisions of a county or equivalent entity that vary in population. These provide a stable geographic unit for statistical analysis."),
                          tags$li("Demographic variables surveyed by the American Communities Survey (ACS) during 2016. The ACS is an ongoing national survey that samples a subset of individuals (within the same geographic areas considered in the U.S. Census), using the same questions each month, over the course of a year."),
                          tags$li("2016 census tract-level estimates for chronic disease risk factors, health outcomes and clinical preventive service from the CDC’s 500 Cities project."),
                          tags$li(" Bicycling, walking and running activities within the city of Norfolk logged in the Strava software application from April 1 - November 30, 2016. Strava is an application on iPhone and Android that enables individuals to log and track the length (in miles and time) of their bicycling, running and walking activities."),
                          tags$li("2016 bicycle path location and usage data from Norfolk, VA. This includes the latitude and longitude location of bike lanes, routes and paths in Norfolk. Usage data was collected from 25 automated bike counters and manual counts from 80 different locations throughout the city."),
                          tags$li("Automated counters monitor bicycling volume 24 hours a day while manual counts were conducted between September 14 and 20 from 4:30 - 6:30.")
                        ),
                        p(paste("Our dataset includes a wide range of variables collected from different sources.",
                                "From this set, we collected a subset of variables that were identified as possibly contributing to the use of bicycle paths and the impact bicycle paths have on health outcomes when additional mileage is added to the geographic area.",
                                "These variables can be seen in the table below.")),
                        hr(),
                        gt_output(outputId = "searched_variables_table"),
               ),
               tabPanel("Factor Analysis",
                        p(paste("After identifying and collecting the list of variables, we apply factor analysis to the list and aggregate them into a conceptual model composed of a much lower number of meaningful unobserved variables (factors).")),
                        p(paste("Factor analysis is a mult-step process.")),
                        tags$ol(
                          tags$li("First, half of the data (randomly selected) (n = 26) is used in exploratory factor analysis (EFA) to hypothesize the structure of a conceptual model."),
                          tags$li("Then, the other half is used to perform a confirmatory factor analysis (CFA) to confirm or reject the hypothesized model structure.")
                        ),
                        p(paste("The EFA component of the analysis has three stages:")),
                        tags$ol(
                          tags$li("Variables with low commonality or weak cross-loadings are discarded."),
                          tags$li("Then the optimal number of factors is estimated based on the correlation of the remaining variables"),
                          tags$li("Finally the variables are organized into the estimated number of factors."),
                        ),
                        p(paste("The CFA component of the analysis verifies that these hypothesized relationships and factor structures are present in the remainder of the data.")),
                        p(paste("The results of the factor analysis can be seen below.")),
                        tags$br(),
                        HTML('<center><img src="EFA-CFA.png", width="1200", height="600"></center>'),
                        p(paste("From the factor analysis, we identified three factors. They are summarized below along with the variables that make up each factor.")),
                        hr(),
                        gt_output(outputId = "organized_factor_table"),
                        hr()
               ),
               tabPanel("Model and Estimation Algorithm",
                        
                        tags$br(),
                        tags$br(),
                        p("Many factors influence how the addition of bicycle paths in a given geographical area improves the health of the residents of that area. Because of the multitude of factors, it is difficult for policymakers and city planners to determine how much a proposed bicycle path will improve the health of the residents in the area immediately surrounding the new paths. Using factor analysis to assess and evaluate data from the American Community Survey (ACS), the Center for Disease Control (CDC) 500 Cities Project and bicycle and pedestrian path location and usage data, we constructed a city specific model with insight at the census-tract level."),
                        tags$ol(
                          tags$li("The policy maker, public health professional or urban planner specifies the census tract and the number of bike path miles s/he is considering."),
                          tags$li("The algorithm adds the bike path mileage to the appropriate census tract in the data set."),
                          tags$li("The algorithm computes factor scores for each census tract in the data. Factor scores are continuous numbers, which reflect the extent to which each census tracts manifests each factor. For each factor, scores are distributed normally with a mean of 0 and a standard deviation of 1. Thus, large positive values reflect census tracts where the factor is heavily present and large negative values reflect census tracts where the factor is not present at all."),
                          tags$li(HTML("The algorithm identifies all census tracts with a:",
                                       "(1) <i>Socio-Economic Characteristics</i> factor score and (2) ",
                                       "<i>Cycling Enthusiasm</i> factor score within <i>x</i> of the respective factor for the census tract being analyzed.",
                                       "This list of census tracts reflects those census tracts that are similar to the census tract being analyzed in two dimensions: ",
                                       "(1) <i>Cycling Enthusiasm</i> (based on the added bicycle paths) and (2) its existing <i>Socio-Economic Characteristics.</i>")
                          ),
                          tags$li(HTML("The algorithm computes the difference between the existing rates for the health outcomes in the census tract and the health outcomes of the rate for the tracts identified in Step 4.",
                                       "These improvements are kept in two lists according to the factor with which they are associated. These two lists are named:",
                                       "(1) <i>Cycling Enthusiasm Diabetes Improvement List</i> and (2) <i>Socio-Economic Characteristics Diabetes Improvement List</i>.")),
                          tags$li(paste("The algorithm removes each element in improvement lists that is < 0.",
                                        "This reflects the assumption that adding bike paths to a census tract will not be detrimental to the health of residents in the census tract with respect to diabetes and stroke outcomes.")),
                          tags$li(paste("The algorithm reports the average of the median values of the improvement lists to the policy maker or city planner.",
                                        "These values reflect expected improvement in each health outcome of adding the bicycle path mileage to the census tract.",
                                        "The algorithm can also report the minimum and maximum values of each improvement list."))
                        ),
                        HTML('<center><img src="estimation-algorithm.png", width="1200", height="600"></center>'),
               )
               ,
               tabPanel("Results",
                        #HTML('<left><img src="prospectus-logo.png", width="400", height=43></left>'),
                        tags$br(),
                        tags$br(),
                        p("To evaluate our model, we use data for each census tract in Norfolk City from ACS, CDC 500 Cities Project and Virginia Dept. of Transportation (VDOT) for 2010, 2011 and 2012."),
                        p("For each year, the miles of bike paths that were added to the different census tracts in Norfolk City were assessed: (2010) 21.27 miles of bicycle paths added in 29 different census tracts, (2011) 24.05 miles bicycle paths added in 22 different census tracts and (2012) 32.36 bicycle paths added in 37 different census tracts."),
                        p(" We choose to use data from this three-year period for two reasons. First, studies have shown that similar passive physical activity related interventions require several years to realize any health benefits within a large-scale population (i.e. thousands). Second this period reflects a nontrivial investment from policy makers in Norfolk, VA into the installation of bike paths."),
                        p("For each census tract that added bike path mileage in 2010, 2011 and 2012 we run our model to estimate the improvement in the high blood pressure, poor physical health rate and diabetes rate of residents in the census tract realized in 2016. The improvement estimate reflects the median value reported by the model. "),
                        p("The effectiveness of model is elucidated through empirical evaluation against alternative approaches: (1) a baseline approach Baseline based entirely on historical data and (2) a statistical approach that uses linear regression modeling. For a given year, a given census tract and a certain number of bike path miles added, each approach predicts the improvement in the diabetes, high blood pressure and poor physical health rates in 2016."),
                        p("The baseline approach assumes there will be no improvement from the current year's data. This approach mirrors predicting that the weather tomorrow will be the same as the weather today. The statistical approach uses regression to predict future changes in each health outcome using a weighted linear combination of the Socio-Economic Characteristics factor and the increase the in Cycling Enthusiasm score of the census tract. We fit the LR model using 50% of the data selected at random from the test suite. Then we evaluate it on the remaining 50% of the data. Our model and the baseline approach are evaluated using all the data."),
                        gt_output(outputId = "model_comparison_table"),
                        HTML("Our results show that our approach is more effective than both the alternatives. We expect our model to outperform the baseline approach. Data from the CDC 500 Cities and Norfolk, VA data show that the majority of the time when a bike path of any length is added the high blood pressure, poor physical health rate and diabetes rates of residents in a census tract improve within a five years. However, we did not know if our approach would outperform the Linear Regression approach. Our approach outperforms the linear regression model because of the assumption that there are not critical thresholds within the factors in the regression model. Due to this assumption, the regression model can drastically over predict the improvement in the high blood pressure, poor physical health rate and diabetes rate within a census tract. This occurs because linear regression model allows any increase in the <i>Cycling Enthusiasm</i> factor score to compensate for any reduced <i>Socio-Economic Characteristics</i> factor score, even when such a substitution is invalid. The result is inferior accuracy. Our model does not suffer from this pitfall. Our model similarity threshold for each factor to identify similar census tracts. This threshold ensures that the algorithms do not over predict the improvement offered by additional bike path miles in circumstances where the <i>Socio-Economic Characteristics</i> of the residents in the tract indicate that the additional path miles will be an ineffective intervention.")
               ),
               tabPanel("Actionable Outcomes",
                        tags$br(),
                        tags$br(),
                        p("Our work is directly actionable for policy makers, public health professionals and urban planners within 291 Norfolk, VA by providing concrete insight into the question, 'How much will the proposed bicycle path 292 improve the health of the residents in the census tract where it will be constructed?'"),
                        p("Specifically, it enables them to:"),
                        tags$ol(
                          tags$li("Weigh the extent to which two bicycle paths of equal cost proposed in two different 294 census tracts improve health outcomes of the residents."),
                          tags$li("Identify areas where bicycle paths are 295 unlikely to be effective public health interventions and other strategies should be employed to help residents."),
                          tags$li("Quantify the minimum amount of bicycle path miles that need to be added in a given 297 census tract to maximize the improvement in health outcomes for residents.")
                        )
               )
  )
)
