# Supplementary material for: Estimating the Health Effects of Adding Bicycle and Pedestrian Paths at the Census Tract Level: Multiple Model Comparison
Source: JMIR Public Health Surveill. 2022 Aug 24;8(8):e37379. doi: 10.2196/37379 (PMC9453587; doi:10.2196/37379)
Supplement: Multimedia Appendix 7 [file publichealth_v8i8e37379_app7.zip › appendix_7/webapp/ui/ui_map.R]

###################################################
#
# UI for Map Tab
#
###################################################

tagList(
  div(class = "container-fluid",
      h1("Explore the model"),
      fluidRow(
        column(width=5,
               numericInput('mileage_to_add', 'Bike/Pedestrian Path Mileage To Add', value = 0.25, min = 0.05, max = 2, step = 0.05)
        )
      ),
      fluidRow(
        column(width = 10, #offset = 1,
               plotOutput('model_graph')
        )
      )
  )
)
