# Supplementary material for: Estimating the Health Effects of Adding Bicycle and Pedestrian Paths at the Census Tract Level: Multiple Model Comparison
Source: JMIR Public Health Surveill. 2022 Aug 24;8(8):e37379. doi: 10.2196/37379 (PMC9453587; doi:10.2196/37379)
Supplement: Multimedia Appendix 7 [file publichealth_v8i8e37379_app7.zip › appendix_7/webapp/server/server_map.R]

library(tidyverse)


###################################################
#
# Server for Map Tab
#
###################################################
model_vals <- reactiveValues(model_graph=NULL,
                       model_data=NULL,
                       selected_mileage=NULL
)

mapListen <- reactive({
  list(input$tract_locations,input$mileage_to_add)
})

###################################################
# Observe mileage and tract
###################################################

observeEvent(mapListen(), {
  
  
  model_vals$selected_tract <- input$tract_locations
  model_vals$selected_milage <- input$mileage_to_add
  
  if (model_vals$selected_tract %>% is.null() == FALSE &
      model_vals$selected_milage  %>% is.null() == FALSE)
  {
    
    
    # Subset the dataframe to just the selected tract
    map_selected <- norfolk_tract_sp[norfolk_tract_sp@data$NAME == model_vals$selected_tract,]
    
    model_vals$model_data = model_sweep_data %>% filter(census_tract == map_selected@data$GEOID[1] &
                                                    mileage_added == model_vals$selected_milage)
    
    
    model_vals$model_graph = model_vals$model_data %>% create_plot_data() %>% create_plot_for_graph(map_selected@data$NAME, model_vals$selected_milage)
  }
  
})

###################################################
# Propogate the dropdown with tract names
###################################################

output$model_graph <- renderPlot({model_vals$model_graph})
