# Supplementary material for: Estimating the Health Effects of Adding Bicycle and Pedestrian Paths at the Census Tract Level: Multiple Model Comparison
Source: JMIR Public Health Surveill. 2022 Aug 24;8(8):e37379. doi: 10.2196/37379 (PMC9453587; doi:10.2196/37379)
Supplement: Multimedia Appendix 7 [file publichealth_v8i8e37379_app7.zip › appendix_7/webapp/server/server_about.R]

library(tidyverse)

output$organized_factor_table <- render_gt(
    expr = get_organized_factor_table_for_writeup()
  )

output$searched_variables_table <- render_gt(
  expr = get_searched_variables_table()
)

output$model_comparison_table <- render_gt(
  expr = get_model_comparison_table_for_writeup()
)
