# Supplementary material for: Estimating the Health Effects of Adding Bicycle and Pedestrian Paths at the Census Tract Level: Multiple Model Comparison
Source: JMIR Public Health Surveill. 2022 Aug 24;8(8):e37379. doi: 10.2196/37379 (PMC9453587; doi:10.2196/37379)
Supplement: Multimedia Appendix 7 [file publichealth_v8i8e37379_app7.zip › appendix_7/webapp/server/server_ct_overview.R]

library(tidyverse)


###################################################
#
# Server for Map Tab
#
###################################################
vals <- reactiveValues(selected_tract=NULL,
                       cur_value_diabetes=NULL,
                       cur_value_bp=NULL,
                       cur_value_pph=NULL,
                       diabetes_mileage_added_for_any_improvement=NULL,
                       bp_mileage_added_for_any_improvement=NULL,
                       pph_mileage_added_for_any_improvement=NULL,
                       diabetes_mileage_added_for_max_improvement=NULL,
                       bp_mileage_added_for_max_improvement=NULL,
                       pph_mileage_added_for_max_improvement=NULL,
                       diabetes_min_improvement=NULL,
                       bp_min_improvement=NULL,
                       pph_min_improvement=NULL,
                       diabetes_max_improvement=NULL,
                       bp_max_improvement=NULL,
                       pph_max_improvement=NULL,
                       min_bp_min_improvement=NULL,
                       min_pph_min_improvement=NULL,
                       min_diabetes_min_improvement=NULL,
                       ct_overview_results=NULL,
                       bike_ped_efficacy_score_for_diabetes=NULL,
                       bike_ped_efficacy_category_for_diabetes=NULL,
                       bike_ped_efficacy_score_for_bp=NULL,
                       bike_ped_efficacy_category_for_bp=NULL,
                       bike_ped_efficacy_score_for_pph=NULL,
                       bike_ped_efficacy_category_for_pph=NULL
)

toListen <- reactive({
  list(input$tract_locations)
})

###################################################
# Leaflet Map... https://rstudio.github.io/leaflet/
###################################################

output$map <- renderLeaflet({
  
  # Identify items to include in the map hover (str_split is used to strip out the tract information only)
  polygon_popup <- paste0(str_split(norfolk_tract_sp@data$NAME, ',', simplify = TRUE)[,1])
  
  leaflet(options = leafletOptions(zoomControl = FALSE,
                                   minZoom = 12,
                                   maxZoom = 12,
                                   doubleClickZoom= FALSE,
                                   scrollWheelZoom= F,
                                   dragging = FALSE,
                                   attributionControl = FALSE), 
          data = norfolk_tract_sp) %>%
    setView(-76.256, 36.897, zoom = 12) %>%
    addProviderTiles(providers$CartoDB.Positron) %>%
    addPolygons(data = norfolk_tract_sp, 
                layerId = norfolk_tract_sp@data$GEOID,   # layerId is passed on map clicks
                fillColor = light_blue_color,
                fillOpacity = 0.1,
                color = dark_blue_color,
                weight = 1, 
                smoothFactor = 0.5,
                opacity = 1.0, 
                label = polygon_popup
    ) 
})


###################################################
# Observe Map Click
###################################################

#observeEvent(input$map_shape_click, {
observeEvent(input$map_shape_click, {
  
  event <- input$map_shape_click
  
  
  if(is.null(event))
    return()
  
  # Event id is the GEOID (aka fips code).  The id points to the layerId in the addPolygons in the map.
  event_id <- paste0(event$id)
  
  # Set tract name using fips code
  tract_name <- paste0(norfolk_tract_sp@data$NAME[ which(norfolk_tract_sp@data$GEOID == event_id)])
  
  # Output the tract name to ui
  output$map.tract <- renderText({ tract_name })
  
  # Update the drop down to equal the clicked map
  updateSelectInput(session, "tract_locations", selected = tract_name)
  
  
})


###################################################
# Observe Drop Down
###################################################

observeEvent(toListen(), {
  
  
  vals$selected_tract <- input$tract_locations
  
  if (vals$selected_tract %>% is.null() == FALSE)
  {
    
    # Output the tract name to ui 
    output$map.tract <- renderText({ vals$selected_tract })
    
    # Subset the dataframe to just the selected tract
    selected <- norfolk_tract_sp[norfolk_tract_sp@data$NAME == vals$selected_tract,]
    
    # Identify items to include in the proxy map hover
    polygon_popup <- paste0(str_split(selected@data$NAME, ',', simplify = TRUE)[,1])
    
    # Proxy the leaflet map
    proxy <- leafletProxy("map")
    
    
    # Add the polygons from the dataframe subset
    proxy %>% addPolygons(data = selected,
                          label = polygon_popup,
                          fillColor = dark_blue_color,
                          fillOpacity = 1,
                          color = dark_gray_color,
                          weight = 3,
                          stroke = T,
                          #layerId = selected@data$Name)
                          layerId = "Selected")
    
    
    cur_data = model_sweep_data %>% filter(census_tract == selected@data$GEOID[1]) %>% select(current_state_diabetes, current_state_high_bp, current_state_poor_phys_health) %>% unique()
    vals$cur_value_diabetes = cur_data$current_state_diabetes[1]
    vals$cur_value_bp = cur_data$current_state_high_bp[1]
    vals$cur_value_pph = cur_data$current_state_poor_phys_health[1]
    
    vals$ct_any_improvement = min_dist_data %>% filter(census_tract == selected@data$GEOID[1])
    vals$ct_max_improvement = max_dist_data %>% filter(census_tract == selected@data$GEOID[1])
    
    vals$diabetes_mileage_added_for_any_improvement =  min(vals$ct_any_improvement$diabetes_mileage_increase[1], vals$ct_max_improvement$diabetes_mileage_increase[1])
    vals$bp_mileage_added_for_any_improvement =  min(vals$ct_any_improvement$high_blood_pressure_mileage_increase[1], vals$ct_max_improvement$high_blood_pressure_mileage_increase[1])
    vals$pph_mileage_added_for_any_improvement =  min(vals$ct_any_improvement$poor_physical_health_mileage_increase[1], vals$ct_max_improvement$poor_physical_health_mileage_increase[1])
    
    vals$diabetes_mileage_added_for_max_improvement = max(vals$ct_any_improvement$diabetes_mileage_increase[1], vals$ct_max_improvement$diabetes_mileage_increase[1])
    vals$bp_mileage_added_for_max_improvement =   max(vals$ct_any_improvement$high_blood_pressure_mileage_increase[1], vals$ct_max_improvement$high_blood_pressure_mileage_increase[1])
    vals$pph_mileage_added_for_max_improvement =  max(vals$ct_any_improvement$poor_physical_health_mileage_increase[1], vals$ct_max_improvement$poor_physical_health_mileage_increase[1])
    
    vals$diabetes_max_improvement = max(vals$ct_any_improvement$diabetes_health_improvement[1], vals$ct_max_improvement$diabetes_health_improvement[1])
    vals$bp_max_improvement = max(vals$ct_max_improvement$high_blood_pressure_health_improvement[1], vals$ct_any_improvement$high_blood_pressure_health_improvement[1])
    vals$pph_max_improvement = max(vals$ct_max_improvement$poor_physical_health_health_improvement[1],  vals$ct_any_improvement$poor_physical_health_health_improvement[1])
    
    vals$diabetes_min_improvement = min(vals$ct_any_improvement$diabetes_health_improvement[1], vals$ct_max_improvement$diabetes_health_improvement[1])
    vals$bp_min_improvement =  min(vals$ct_max_improvement$high_blood_pressure_health_improvement[1], vals$ct_any_improvement$high_blood_pressure_health_improvement[1])
    vals$pph_min_improvement = min(vals$ct_max_improvement$poor_physical_health_health_improvement[1],  vals$ct_any_improvement$poor_physical_health_health_improvement[1])
    
    
    vals$diabetes_mileage_added_for_any_improvement = sanity_check_min_miles(vals$diabetes_min_improvement, vals$diabetes_mileage_added_for_any_improvement)
    vals$bp_mileage_added_for_any_improvement = sanity_check_min_miles(vals$bp_min_improvement, vals$bp_mileage_added_for_any_improvement)
    vals$pph_mileage_added_for_any_improvement = sanity_check_min_miles(vals$pph_min_improvement, vals$pph_mileage_added_for_any_improvement)
    
    vals$diabetes_mileage_added_for_max_improvement = sanity_check_max_miles(vals$diabetes_max_improvement, 
                                                                             vals$diabetes_mileage_added_for_max_improvement,
                                                                             vals$diabetes_min_improvement,
                                                                             vals$diabetes_mileage_added_for_any_improvement)
    
    vals$bp_mileage_added_for_max_improvement = sanity_check_max_miles(vals$bp_max_improvement, 
                                                                       vals$bp_mileage_added_for_max_improvement,
                                                                       vals$bp_min_improvement,
                                                                       vals$bp_mileage_added_for_any_improvement)
    
    vals$pph_mileage_added_for_max_improvement = sanity_check_max_miles(vals$pph_max_improvement, 
                                                                        vals$pph_mileage_added_for_max_improvement,
                                                                        vals$pph_min_improvement,
                                                                        vals$pph_mileage_added_for_any_improvement)
    
    vals$diabetes_max_improvement = sanity_check_max_value(vals$diabetes_max_improvement, 
                                                           vals$diabetes_mileage_added_for_max_improvement,
                                                           vals$diabetes_min_improvement,
                                                           vals$diabetes_mileage_added_for_any_improvement)
    
    vals$bp_max_improvement = sanity_check_max_value(vals$bp_max_improvement, 
                                                     vals$bp_mileage_added_for_max_improvement,
                                                     vals$bp_min_improvement,
                                                     vals$bp_mileage_added_for_any_improvement)
    
    
    vals$pph_max_improvement =   sanity_check_max_value(vals$pph_max_improvement, 
                                                        vals$pph_mileage_added_for_max_improvement,
                                                        vals$pph_min_improvement,
                                                        vals$pph_mileage_added_for_any_improvement)
    
    diabetes_min_distribution = min_dist_data$diabetes_health_improvement %>% ecdf()
    diabetes_max_distribution = max_dist_data$diabetes_health_improvement %>% ecdf()
    bp_min_distribution = min_dist_data$high_blood_pressure_health_improvement %>% ecdf()
    bp_max_distribution = max_dist_data$high_blood_pressure_health_improvement %>% ecdf()
    pph_min_distribution = min_dist_data$poor_physical_health_health_improvement %>% ecdf()
    pph_max_distribution = max_dist_data$poor_physical_health_health_improvement %>% ecdf()
    
    diabetes_bike_ped_min_score = diabetes_min_distribution(vals$diabetes_min_improvement)
    diabetes_bike_ped_max_score = diabetes_max_distribution(vals$diabetes_max_improvement)
    diabetes_scores = c(diabetes_bike_ped_min_score, diabetes_bike_ped_max_score)
    
    bp_bike_ped_min_score = bp_min_distribution(vals$bp_min_improvement)
    bp_bike_ped_max_score = bp_max_distribution(vals$bp_max_improvement)
    bp_scores = c(bp_bike_ped_min_score, bp_bike_ped_max_score)
    
    pph_bike_ped_min_score = bp_min_distribution(vals$pph_min_improvement)
    pph_bike_ped_max_score = bp_max_distribution(vals$pph_max_improvement)
    pph_scores = c(pph_bike_ped_min_score, pph_bike_ped_max_score)
    
    vals$bike_ped_efficacy_score_for_diabetes = get_harmonic_mean(diabetes_scores)
    vals$bike_ped_efficacy_category_for_diabetes = get_score_category(vals$bike_ped_efficacy_score_for_diabetes)
    
    vals$bike_ped_efficacy_score_for_bp = get_harmonic_mean(bp_scores)
    vals$bike_ped_efficacy_category_for_bp = get_score_category(vals$bike_ped_efficacy_score_for_bp)
    
    vals$bike_ped_efficacy_score_for_pph = get_harmonic_mean(pph_scores)
    vals$bike_ped_efficacy_category_for_pph = get_score_category(vals$bike_ped_efficacy_score_for_pph)
    
    vals$ct_overview_results = get_improvement_tbl(vals$diabetes_min_improvement, vals$bp_min_improvement, vals$pph_min_improvement,
                                                   vals$diabetes_mileage_added_for_any_improvement, vals$bp_mileage_added_for_any_improvement, 
                                                   vals$pph_mileage_added_for_any_improvement,
                                                   vals$diabetes_max_improvement, vals$bp_max_improvement, vals$pph_max_improvement,
                                                   vals$diabetes_mileage_added_for_max_improvement,  vals$bp_mileage_added_for_max_improvement, 
                                                   vals$pph_mileage_added_for_max_improvement,
                                                   vals$cur_value_diabetes, vals$cur_value_bp, vals$cur_value_pph,
                                                   vals$bike_ped_efficacy_score_for_diabetes, vals$bike_ped_efficacy_score_for_bp, vals$bike_ped_efficacy_score_for_pph,
                                                   vals$bike_ped_efficacy_category_for_diabetes, vals$bike_ped_efficacy_category_for_bp, vals$bike_ped_efficacy_category_for_pph)
    
    
   
  }
  
})


###################################################
# Propogate the dropdown with tract names
###################################################

output$tract_location <- renderUI({
  
  # Get unique names from data to propogate the select input
  map.tract.names <- as.vector( unique(norfolk_tract_sp@data$NAME) )
  selectInput("tract_locations",
              label = "Choose Location",  
              choices=map.tract.names, 
              multiple=F)
})

output$ct_model_overview_diabetes <- render_gt(
  expr = gtify_ct_overview_results(vals$ct_overview_results, diabetes_label, vals$selected_tract)
)

output$ct_model_overview_hbp <- render_gt(
  expr = gtify_ct_overview_results(vals$ct_overview_results, hbp_label, vals$selected_tract)
)

output$ct_model_overview_pph <- render_gt(
  expr = gtify_ct_overview_results(vals$ct_overview_results, pph_label, vals$selected_tract)
)
