# Supplementary material for: Estimating the Health Effects of Adding Bicycle and Pedestrian Paths at the Census Tract Level: Multiple Model Comparison
Source: JMIR Public Health Surveill. 2022 Aug 24;8(8):e37379. doi: 10.2196/37379 (PMC9453587; doi:10.2196/37379)
Supplement: Multimedia Appendix 7 [file publichealth_v8i8e37379_app7.zip › appendix_7/webapp/data/write_up/model_comparison.csv]

model_type	health_outcome	mae	sd
Our Model	Diabetes	1.21	0.52
Linear Regression	Diabetes	2.13	0.81
Baseline (same as before)	Diabetes	2.68	0.92
Our Model	High Blood Pressure	1.85	0.98
Linear Regression	High Blood Pressure	3.4	1.37
Baseline (same as before)	High Blood Pressure	3.86	1.72
Our Model	Poor Physical Health	1.26	0.58
Linear Regression	Poor Physical Health	2.43	0.84
Baseline (same as before)	Poor Physical Health	2.96	1.19
