# Supplementary material for: Estimating the Health Effects of Adding Bicycle and Pedestrian Paths at the Census Tract Level: Multiple Model Comparison
Source: JMIR Public Health Surveill. 2022 Aug 24;8(8):e37379. doi: 10.2196/37379 (PMC9453587; doi:10.2196/37379)
Supplement: Multimedia Appendix 7 [file publichealth_v8i8e37379_app7.zip › appendix_7/webapp/data/write_up/organized_factors.csv]

factor_name	var_name	dataset
Socio-Economic Characteristics	% College Education	ACS
Socio-Economic Characteristics	Median Income	ACS
Socio-Economic Characteristics	% Work From Home	ACS
Socio-Economic Characteristics	% Married Couple Family	ACS
Health Outcomes	% Not Diagnosed with High Blood Pressure	500 Cities
Health Outcomes	% Not Diagnosed with Diabetes	500 Cities
Health Outcomes	<2 weeks a year suffer from poor physical health	500 Cities
Cycling Enthusiasm	City Provided Bike Path Usage	City of Norfolk
Cycling Enthusiasm	Bike Path Mileage	City of Norfolk
Cycling Enthusiasm	% Commuters who Bicycle to work	ACS
Cycling Enthusiasm	Strava trip rate	Strava
