# Supplementary material for: Estimating the Health Effects of Adding Bicycle and Pedestrian Paths at the Census Tract Level: Multiple Model Comparison
Source: JMIR Public Health Surveill. 2022 Aug 24;8(8):e37379. doi: 10.2196/37379 (PMC9453587; doi:10.2196/37379)
Supplement: Multimedia Appendix 7 [file publichealth_v8i8e37379_app7.zip › appendix_7/webapp/data/write_up/searched_variables.csv]

dataset	var_name	date
Strava	Strava Trip Rate	April - November 2016
500 Cities	% of Individuals Who Report More Than 2 Weeks of Poor Mental Health	2016
500 Cities	% of Individuals with Diabetes	2016
500 Cities	% of Individuals with High Blood Pressure	2016
500 Cities	% of Individuals Who Are Obese	2016
ACS	% of Individuals Who Are White	2016
ACS	% of Individuals Who Are Black	2016
ACS	% of Individuals Who Are Hispanic	2016
ACS	% of Individuals with a High School Education	2016
ACS	% of Individuals with a College Education	2016
ACS	Median Income	2016
ACS	% of Individuals Who Work From Home	2016
ACS	% of Individuals Who Own 2+ Vehicles	2016
ACS	% of Individuals Whose Parents are Married	2016
ACS	% of Individuals Whose Mother Is Not Married	2016
ACS	% of Individuals Who Bike To Work	2016
City of Norfolk	# of Bike Path Miles	2016
City of Norfolk	# of Individuals Using the Bike Paths	September 2016
