# Supplementary material for: Estimating the Health Effects of Adding Bicycle and Pedestrian Paths at the Census Tract Level: Multiple Model Comparison
Source: JMIR Public Health Surveill. 2022 Aug 24;8(8):e37379. doi: 10.2196/37379 (PMC9453587; doi:10.2196/37379)
Supplement: Multimedia Appendix 7 [file publichealth_v8i8e37379_app7.zip › appendix_7/webapp/data/acs_data/census_tract_demos.csv]

census_tract	ct_population	ct_prct_white	ct_prct_black	ct_prct_asian	ct_prct_hispanic	ct_prct_age_5_9	ct_prct_age_10_14	ct_prct_age_15_19	ct_prct_age_20_24	ct_prct_age_25_34	ct_prct_age_35_44	ct_prct_age_45_54	ct_prct_age_55_59	ct_prct_age_60_64	ct_prct_age_65_74	ct_prct_age_75_84	ct_prct_age_85_plus	ct_median_inc	ct_prct_inc_less_than_10	ct_prct_inc_10_15	ct_prct_inc_15_25	ct_prct_inc_25_35	ct_prct_inc_35_50	ct_prct_inc_50_75	ct_prct_inc_75_100	ct_prct_inc_100_150	ct_prct_inc_150_200	ct_prct_inc_200_plus	ct_prct_less_than_9th	ct_prct_9th_12th	ct_prct_high_school	ct_prct_some_college	ct_prct_associates	ct_prct_bachelors	ct_prct_grad	ct_prct_high_school_plus	ct_prct_bachelors_plus	ct_prct_occupied	ct_prct_vacant	ct_prct_home_owner_vacancy	ct_prct_renter_vacancy	ct_prct_home_owner_occupied	ct_prct_renter_occupied
51001090100	2899	0.931010693342532	0.004139358399448086	0.02138668506381511	0.03173508106243532	0.02173163159710245	0.05553639185926181	0.025526043463263193	0.03139013452914798	0.03345981372887202	0.07899275612280096	0.0886512590548465	0.12969989651604003	0.144877543980683	0.07105898585719214	0.21352190410486374	0.08727147292169714	52848	0.11241065627030539	0	0.13710201429499674	0.07602339181286549	0.1332033788174139	0.19103313840155944	0.11760883690708251	0.08706952566601689	0.08641975308641975	0.05912930474333983	0.014090343970161625	0.11396601740571902	0.2946539577289681	0.1740571902196436	0.12639867384997927	0.11603812681309573	0.16079569001243266	0.8719436386241194	0.2768338168255284	0.3463096309630963	0.6536903690369037	0.057999999999999996	0.095	0.7368421052631579	0.2631578947368421
51001090200	5771	0.6879223704730549	0.2850459192514296	0.02235314503552244	0.05319701958066193	0.07139143995841275	0.043146768324380524	0.013342574943683938	0.0369086813377231	0.05094437705770231	0.09894299081614971	0.10258187489169988	0.13949055622942297	0.05492982152140011	0.10084907295096171	0.15699185583087852	0.08508057529024432	40779	0.0430793777423215	0.043877143996808934	0.15077782209812524	0.1767052253689669	0.19226166733147187	0.18308735540486637	0.07499002792181891	0.10331072995612285	0.03191065017949741	0	0.030711444984533806	0.1137870083959346	0.450287229341582	0.12748563853292091	0.06981882456915599	0.15311533362792754	0.0547945205479452	0.8555015466195316	0.20790985417587274	0.580324074074074	0.41967592592592595	0.1	0	0.7100119664938173	0.2899880335061827
51001090300	2439	0.7728577285772857	0.18737187371873718	0.009020090200902008	0.0910209102091021	0.02050020500205002	0.056990569905699055	0.09061090610906108	0.07257072570725707	0.08364083640836409	0.10209102091020911	0.11849118491184912	0.11234112341123412	0.0963509635096351	0.07421074210742107	0.11808118081180811	0.04018040180401804	35833	0.10495049504950495	0.04554455445544554	0.12376237623762376	0.21584158415841584	0.12673267326732673	0.11485148514851486	0.10297029702970296	0.05247524752475247	0.10495049504950495	0.007920792079207921	0.06371359223300971	0.12742718446601942	0.44720873786407767	0.19963592233009708	0.08009708737864078	0.05218446601941747	0.029733009708737865	0.8088592233009708	0.08191747572815535	0.7853810264385692	0.21461897356143078	0.017	0	0.6762376237623763	0.3237623762376238
51001090400	6603	0.582916855974557	0.3928517340602756	0	0.23186430410419506	0.10343783128880812	0.0710283204603968	0.07133121308496138	0.05876116916553082	0.059064061790095414	0.15265788278055428	0.12055126457670756	0.08799030743601394	0.06875662577616234	0.04967439042859306	0.07784340451310011	0.0557322429198849	43558	0.047896150402864816	0.0684870188003581	0.18039391226499552	0.1369740376007162	0.09400179051029543	0.18173679498657117	0.1665174574753805	0.08952551477170993	0.01387645478961504	0.020590868397493287	0.1877677296525464	0.14659685863874344	0.3362684435982865	0.18253212755830556	0.03022370299857211	0.07710613993336507	0.039504997620180865	0.6656354117087101	0.11661113755354593	0.7844101123595506	0.21558988764044945	0.022000000000000002	0.001	0.5004476275738585	0.4995523724261415
51001090500	2526	0.6642913697545526	0.27790973871733965	0.0023752969121140144	0.12311955661124308	0.022565320665083134	0.10055423594615993	0.06413301662707839	0.047505938242280284	0.03483768804433888	0.11955661124307206	0.10174188440221694	0.16706254948535235	0.09065716547901821	0.08749010292953285	0.08630245447347586	0.060174188440221696	46154	0.1069364161849711	0.0394990366088632	0.1724470134874759	0.07514450867052024	0.14739884393063585	0.1859344894026975	0.08188824662813102	0.15895953757225434	0.030828516377649325	9.633911368015414e-4	0.12303523035230353	0.13116531165311654	0.4384823848238482	0.11978319783197831	0.07154471544715447	0.08184281842818428	0.03414634146341464	0.7457994579945799	0.11598915989159891	0.7532656023222061	0.2467343976777939	0.008	0.015	0.626204238921002	0.3737957610789981
51001090600	3726	0.8454106280193237	0.143317230273752	0.007246376811594203	0.03730542136339238	0.016908212560386472	0.030327428878153515	0.04804079441760601	0.05099302200751476	0.012345679012345678	0.06816961889425657	0.08856682769726248	0.09205582393988192	0.11943102522812668	0.11137949543746645	0.21604938271604937	0.09178743961352658	53060	0.03542673107890499	0.10574342458400429	0.12989801395598496	0.06870638754696726	0.11969940955448202	0.20772946859903382	0.09178743961352658	0.13043478260869565	0.04186795491143317	0.06870638754696726	0.021052631578947368	0.0912280701754386	0.29218500797448166	0.17926634768740032	0.0963317384370016	0.16937799043062202	0.15055821371610845	0.887719298245614	0.31993620414673046	0.7263157894736842	0.2736842105263158	0.01	0.067	0.7901234567901234	0.20987654320987653
51001090700	5280	0.5929924242424243	0.36742424242424243	0.0035984848484848487	0.03428030303030303	0.05738636363636364	0.06306818181818181	0.11117424242424243	0.06553030303030304	0.03901515151515152	0.09924242424242424	0.12329545454545454	0.12973484848484848	0.07102272727272728	0.07007575757575757	0.1125	0.04337121212121212	54643	0.039783889980353634	0.03781925343811395	0.07416502946954813	0.1856581532416503	0.14096267190569745	0.1719056974459725	0.23477406679764243	0.06335952848722987	0.021611001964636542	0.029960707269155205	0.020827389443651926	0.11069900142653352	0.357774607703281	0.20114122681883023	0.11412268188302425	0.07874465049928674	0.1166904422253923	0.8684736091298145	0.19543509272467904	0.7824750192159877	0.2175249807840123	0.015	0.02	0.6316306483300589	0.36836935166994106
51001090800	3429	0.5599300087489064	0.4219889180519102	0	0.04257801108194809	0.07319918343540391	0.06561679790026247	0.04432779235928842	0.04636920384951881	0.11927675707203267	0.0968212306794984	0.06532516768737241	0.11606882473024205	0.08136482939632546	0.08078156897054535	0.12481773111694372	0.04461942257217848	42225	0.07597027250206441	0.033856317093311314	0.11725846407927333	0.152766308835673	0.16432700247729148	0.1907514450867052	0.15194054500412882	0.06275805119735756	0.027250206440957887	0.023121387283236993	0.05642633228840126	0.12046574115539632	0.3381101656963726	0.1961486789072996	0.09180474697716078	0.13703537841468877	0.0600089565606807	0.8231079265562025	0.19704433497536947	0.6617486338797814	0.33825136612021856	0.013999999999999999	0.027000000000000003	0.7052023121387283	0.2947976878612717
51001980100	0	NA	NA	NA	NA	NA	NA	NA	NA	NA	NA	NA	NA	NA	NA	NA	NA	NA	NA	NA	NA	NA	NA	NA	NA	NA	NA	NA	NA	NA	NA	NA	NA	NA	NA	NA	NA	NA	NA	NA	NA	NA	NA
51001980200	0	NA	NA	NA	NA	NA	NA	NA	NA	NA	NA	NA	NA	NA	NA	NA	NA	NA	NA	NA	NA	NA	NA	NA	NA	NA	NA	NA	NA	NA	NA	NA	NA	NA	NA	NA	NA	NA	NA	NA	NA	NA	NA
51001990100	0	NA	NA	NA	NA	NA	NA	NA	NA	NA	NA	NA	NA	NA	NA	NA	NA	NA	NA	NA	NA	NA	NA	NA	NA	NA	NA	NA	NA	NA	NA	NA	NA	NA	NA	NA	NA	NA	NA	NA	NA	NA	NA
51001990200	0	NA	NA	NA	NA	NA	NA	NA	NA	NA	NA	NA	NA	NA	NA	NA	NA	NA	NA	NA	NA	NA	NA	NA	NA	NA	NA	NA	NA	NA	NA	NA	NA	NA	NA	NA	NA	NA	NA	NA	NA	NA	NA
51003010100	5102	0.9108192865542925	0.07036456291650334	0.007056056448451587	0.01568012544100353	0.03449627597020776	0.06487651901215209	0.04566836534692278	0.06056448451587613	0.026068208545668364	0.06056448451587613	0.11093688749509996	0.13759310074480596	0.10035280282242258	0.10956487651901216	0.1764014112112897	0.0697765582124657	93031	0.01335240820219361	0.03671912255603243	0.06485455412494039	0.07200762994754412	0.08583690987124463	0.14639961850262279	0.11063423938960419	0.15593705293276108	0.12970910824988077	0.18454935622317598	0.03188775510204082	0.042346938775510205	0.19260204081632654	0.1846938775510204	0.07295918367346939	0.26632653061224487	0.20918367346938777	0.925765306122449	0.47551020408163264	0.9165209790209791	0.08347902097902098	0	0	0.8216499761564139	0.1783500238435861
51003010201	4807	0.9003536509257333	0.04493447056376118	0.024131474932390266	0.0588724776367797	0.04888703973372165	0.04555856043270231	0.08945288121489495	0.07676305387975868	0.04056584148117329	0.062408986894112756	0.14312460994383192	0.17599334304139796	0.08446016226336593	0.05346369877262326	0.11504056584148117	0.05304763885999584	83281	0.015143320713899405	0.005949161709031909	0.058409951325040566	0.019469983775013522	0.13845321795565171	0.1979448350459708	0.18442401297998917	0.20497566252028124	0.08328826392644673	0.09194159004867496	0.010419767788032152	0.041679071152128606	0.18666269723131884	0.1878535278356654	0.06936588270318547	0.26525751711818996	0.2387615361714796	0.9479011610598392	0.5040190532896696	0.9268170426065163	0.07318295739348371	0.013000000000000001	0	0.9026500811249324	0.09734991887506761
51003010202	3101	0.9119638826185101	0.022250886810706225	0.03160270880361174	0.012576588197355692	0.045146726862302484	0.03740728797162206	0.060303128023218314	0.08771364076104482	0.029345372460496615	0.06256046436633345	0.10480490164463076	0.1489841986455982	0.09126088358594002	0.09609803289261529	0.14414704933892292	0.07287971622057401	125398	0.031223628691983123	0.026160337552742614	0.030379746835443037	0.015189873417721518	0.039662447257383965	0.1029535864978903	0.10042194092827005	0.24641350210970464	0.11645569620253164	0.2911392405063291	0.014814814814814815	0.026143790849673203	0.10021786492374728	0.12941176470588237	0.034858387799564274	0.27058823529411763	0.42396514161220045	0.9590413943355119	0.6945533769063181	0.8719646799116998	0.1280353200883002	0	0	0.9232067510548523	0.07679324894514768
51003010300	8515	0.8402818555490311	0.044979448032883146	0.06447445684086905	0.05648854961832061	0.08103347034644745	0.0735173223722842	0.06423957721667645	0.06189078097475044	0.027950675278919555	0.11743981209630065	0.147269524368761	0.15948326482677627	0.06658837345860247	0.0544920728126835	0.06635349383440986	0.05002935995302407	88560	0.044177974124329444	0.02903124013884506	0.024613442726412117	0.035973493215525405	0.12969390975071	0.1745029977911013	0.15872514988955508	0.19312085831492584	0.12622278321236982	0.08393815083622594	0.030066247664345166	0.052318668252080855	0.16816714795311705	0.17156446407338202	0.04637336504161712	0.2875828095804315	0.24392729743502634	0.917615084083574	0.5315101070154578	0.9479509422674245	0.05204905773257553	0	0.079	0.6992742189965289	0.30072578100347114
51003010401	4175	0.8912574850299401	0.09437125748502995	0	0.00910179640718563	0.07329341317365269	0.04383233532934132	0.058682634730538925	0.034011976047904194	0.03592814371257485	0.1192814371257485	0.07377245508982036	0.13652694610778443	0.1089820359281437	0.07616766467065868	0.13988023952095807	0.09053892215568862	76452	0.01991150442477876	0.014933628318584071	0.07743362831858407	0.06526548672566372	0.1454646017699115	0.1670353982300885	0.11338495575221239	0.15376106194690264	0.07356194690265487	0.16924778761061948	0.024134645919339472	0.06764052080025405	0.23054938075579548	0.1791044776119403	0.04795173070816132	0.25468402667513496	0.1959352175293744	0.9082248332804065	0.4506192442045094	0.8460458586803931	0.1539541413196069	0.013999999999999999	0.036000000000000004	0.7433628318584071	0.25663716814159293
51003010402	3000	0.8723333333333333	0.021666666666666667	0.035333333333333335	0.005	0.043	0.029333333333333333	0.039	0.034666666666666665	0.03333333333333333	0.068	0.08166666666666667	0.159	0.11566666666666667	0.073	0.19833333333333333	0.10866666666666666	99800	0	0.03566229985443959	0.005094614264919942	0.07641921397379912	0.08296943231441048	0.12008733624454149	0.1812227074235808	0.1586608442503639	0.09970887918486172	0.24017467248908297	0.021933387489845652	0.05564581640942323	0.15272136474411047	0.11291632818846466	0.039805036555645816	0.33265637692932576	0.2843216896831844	0.9224207961007311	0.6169780666125102	0.9087301587301587	0.09126984126984126	0.02	0.057999999999999996	0.9061135371179039	0.09388646288209607
51003010500	5492	0.8128186453022578	0.11416605972323379	0.03896576839038601	0.02057538237436271	0.05753823743627094	0.050254916241806266	0.05680990531682447	0.02458120903131828	0.030954115076474872	0.17771303714493808	0.10415149308084487	0.10579024034959941	0.04661325564457393	0.050254916241806266	0.1445739257101238	0.09504734158776403	78112	0.030113845023870732	0.009915534337128168	0.04737421961072347	0.09070877708409843	0.10356224752111641	0.20014689680499448	0.11457950789570327	0.17040029379361	0.09658464928387808	0.13661402864487698	0.03642306794303059	0.031053000233481204	0.1298155498482372	0.14709315900070044	0.024982488909642775	0.34438477702544945	0.2862479570394583	0.9325239318234883	0.6306327340649078	0.9389655172413793	0.06103448275862069	0	0.069	0.45795078957032687	0.5420492104296731
51003010601	6330	0.7156398104265402	0.19304897314375988	0.06840442338072669	0.032069510268562404	0.07124802527646129	0.05908372827804107	0.07140600315955767	0.016745655608214848	0.0995260663507109	0.10063191153238546	0.10268562401263823	0.0924170616113744	0.0759873617693523	0.08562401263823065	0.1009478672985782	0.06334913112164298	62500	0.07477341389728097	0.011329305135951661	0.14274924471299094	0.10762839879154079	0.09592145015105741	0.1216012084592145	0.10083081570996978	0.13330815709969787	0.1404833836858006	0.07137462235649547	0.031966643502432245	0.06485985638174659	0.12786657400972898	0.1890201528839472	0.06856613388927496	0.22237665045170257	0.2953439888811675	0.9031735001158212	0.51772063933287	0.9416785206258891	0.05832147937411095	0	0.036000000000000004	0.5	0.5
51003010602	4314	0.8537320352341214	0.0871580899397311	0.023180343069077423	0.03639313861845155	0.039174779786740846	0.06606397774687066	0.07185906351414001	0.04659248956884562	0.037783959202596196	0.16689847009735745	0.13421418636995827	0.10500695410292073	0.10222531293463143	0.04821511358368104	0.12100139082058414	0.04242002781641168	93458	0.03927986906710311	0.020185488270594652	0.054009819967266774	0.042007637752318604	0.09983633387888707	0.1331151118385161	0.15439170758319695	0.19912711402073105	0.1309328968903437	0.127114020731042	0.018518518518518517	0.013810420590081607	0.10922787193973635	0.1374764595103578	0.06277463904582549	0.3549905838041431	0.3032015065913371	0.9676710608913999	0.6581920903954802	0.9165	0.0835	0.023	0.076	0.640480087288598	0.35951991271140205
51003010700	6064	0.5857519788918206	0.27325197889182057	0.07156992084432717	0.09531662269129287	0.079155672823219	0.05672823218997362	0.032321899736147755	0.05821240105540897	0.08113456464379948	0.1932717678100264	0.11329155672823218	0.1137862796833773	0.0775065963060686	0.05920184696569921	0.06810686015831134	0.04287598944591029	58301	0.07862223886184949	0.019468363908648447	0.09809060277049794	0.0628977910894796	0.15649569449644327	0.22163983526769002	0.11980531636091352	0.1456383377012355	0.07862223886184949	0.018719580681392737	0.034293879495117884	0.08025720409621338	0.20862110026196715	0.24339128363896165	0.025005953798523457	0.21386044296261014	0.19457013574660634	0.8854489164086687	0.4084305787092165	0.9054237288135594	0.09457627118644067	0	0.033	0.33208536128790717	0.6679146387120929
51003010800	5721	0.7764376857192798	0.12847404299947562	0.06502359727320399	0.08722251354658277	0.053137563363048416	0.066596748820136345	0.03478412864883761	0.04544660024471246	0.042824680999825206	0.22565984967662997	0.14997378080755114	0.08652333508127949	0.04474742177940919	0.05680825030589058	0.07795839888131445	0.06082852648138437	66097	0.04712430426716141	0	0.12022263450834879	0.07532467532467532	0.15695732838589982	0.14359925788497216	0.1417439703153989	0.11910946196660482	0.11280148423005566	0.08311688311688312	0.04409048938134811	0.03901200369344414	0.07179132040627885	0.23084025854108955	0.05493998153277932	0.34048938134810713	0.2188365650969529	0.9168975069252078	0.5593259464450601	0.9182282793867121	0.0817717206132879	0	0.046	0.3721706864564007	0.6278293135435993
51003010901	1920	0.6567708333333333	0.021875	0.2708333333333333	0.04791666666666667	0.0234375	0.009375	0.004166666666666667	0.15989583333333332	0.14479166666666668	0.39166666666666666	0.06302083333333333	0.018229166666666668	0.024479166666666666	0.0265625	0.03125	0.0515625	41500	0.18785310734463276	0.03954802259887006	0.15112994350282485	0.08050847457627118	0.09463276836158192	0.1440677966101695	0.08757062146892655	0.0635593220338983	0.0692090395480226	0.08192090395480225	0.004746835443037975	0	0.028481012658227847	0.03164556962025317	0.022943037974683545	0.5545886075949367	0.3575949367088608	0.995253164556962	0.9121835443037974	0.8784119106699751	0.12158808933002481	0	0.077	0.21468926553672316	0.7853107344632768
51003010902	3520	0.6946022727272727	0.07642045454545454	0.17414772727272726	0.14005681818181817	0.019886363636363636	0.02784090909090909	0.015909090909090907	0.5417613636363636	0.21534090909090908	0.10085227272727272	0.024431818181818183	0.025	0.0022727272727272726	0.011079545454545455	0.0125	0.002556818181818182	46103	0.1162227602905569	0.04116222760290557	0.07990314769975787	0.16464891041162227	0.13075060532687652	0.22760290556900725	0.11864406779661017	0.01937046004842615	0.021791767554479417	0.07990314769975787	0.03328050713153724	0.0919175911251981	0.06656101426307448	0.1537242472266244	0.03328050713153724	0.21553090332805072	0.40570522979397783	0.8748019017432647	0.6212361331220285	0.9429223744292238	0.05707762557077625	0	0.027999999999999997	0.15738498789346247	0.8426150121065376
51003010903	3004	0.6780958721704394	0.07856191744340879	0.17543275632490013	0.0692410119840213	0	0	0	0.6654460719041279	0.2466711051930759	0.03761651131824234	0.015312916111850865	0.015978695073235686	0.007989347536617843	0.010985352862849533	0	0	NA	0.9527027027027027	0	0	0	0	0	0	0	0.0472972972972973	0	0	0.26136363636363635	0.3977272727272727	0.007575757575757576	0	0.05303030303030303	0.2803030303030303	0.7386363636363636	0.3333333333333333	1	0	NA	0	0	1
51003011000	6528	0.9450061274509803	0.012408088235294117	0.03324142156862745	0.0430453431372549	0.04197303921568627	0.06556372549019608	0.06050857843137255	0.06709558823529412	0.02619485294117647	0.06556372549019608	0.13572303921568626	0.13128063725490197	0.06525735294117647	0.10447303921568628	0.12208946078431372	0.0821078431372549	135078	0.028594442207007652	0	0.04027386226339106	0.03987112364075715	0.05759162303664921	0.1220298026580749	0.08175594039468385	0.15747080144985903	0.13491743858236005	0.3374949657672171	0.010991289921194525	0.021567814184985483	0.08067192036499378	0.06574035669846537	0.03504769805060141	0.3025715470759021	0.48340937370385734	0.96744089589382	0.7859809207797595	0.9345126082047422	0.06548739179525781	0	0.10099999999999999	0.8634716069271043	0.1365283930728957
51003011100	8287	0.9367684324846145	0.02172076746711717	0.02172076746711717	0.010860383733558585	0.06226620007240256	0.07976348497646917	0.08205623265355376	0.0661276698443345	0.021238083745625677	0.08350428381802824	0.14697719319415953	0.13611680946060095	0.04066610353565826	0.09701942801979004	0.10341498732955232	0.04066610353565826	80556	0.027485380116959064	0.011695906432748537	0.0868421052631579	0.08567251461988304	0.08362573099415205	0.1587719298245614	0.11198830409356725	0.20847953216374268	0.09532163742690059	0.1301169590643275	0.012968804766912022	0.02909218366631616	0.1433578689099194	0.1256572029442692	0.04766912022432527	0.3240448650543288	0.3172099544339292	0.9579390115667719	0.641254819488258	0.8866995073891626	0.11330049261083744	0	0.066	0.7514619883040936	0.24853801169590642
51003011201	4065	0.9104551045510455	0.06150061500615006	0.002952029520295203	0.07183271832718327	0.04870848708487085	0.05682656826568266	0.06027060270602706	0.08511685116851168	0.053136531365313655	0.06150061500615006	0.11537515375153752	0.15694956949569497	0.1038130381303813	0.06912669126691266	0.13554735547355473	0.04378843788437884	89138	0.01905972045743329	0.010165184243964422	0.11689961880559085	0.06797966963151207	0.0806861499364676	0.12515883100381195	0.18932655654383734	0.1207115628970775	0.08386277001270648	0.18614993646759848	0.04029692470837752	0.04029692470837752	0.19794980558501238	0.16542948038176034	0.04630611523506539	0.295157299399081	0.2145634499823259	0.9194061505832449	0.5097207493814069	0.8206465067778936	0.17935349322210636	0	0.147	0.7719186785260482	0.22808132147395171
51003011202	3616	0.886891592920354	0.029867256637168143	0.042588495575221236	0.08324115044247787	0.034015486725663714	0.08628318584070796	0.07688053097345132	0.05060840707964602	0.017699115044247787	0.06858407079646017	0.14186946902654868	0.16233407079646017	0.06913716814159292	0.07936946902654868	0.14905973451327434	0.05254424778761062	133162	0.005054151624548736	0.012996389891696752	0.04693140794223827	0.03032490974729242	0.11263537906137185	0.04693140794223827	0.17472924187725633	0.17472924187725633	0.1328519855595668	0.2628158844765343	0.01882530120481928	0.03463855421686747	0.13253012048192772	0.08885542168674698	0.039909638554216864	0.3147590361445783	0.3704819277108434	0.9465361445783133	0.6852409638554217	0.9040469973890339	0.09595300261096605	0.02	0.15	0.8938628158844766	0.10613718411552346
51003011301	5789	0.815339436863016	0.11746415615823112	0.05113145621005355	0.029711521851787874	0.04387631715322163	0.05406806011400933	0.0471584038694075	0.03126619450682329	0.045949214026602174	0.15460355847296597	0.11159094835031957	0.1675591639315944	0.0856797374330627	0.07686992572119537	0.1255830022456383	0.037312143720849886	74861	0.0031934306569343066	0.030565693430656935	0.04607664233576642	0.06113138686131387	0.14872262773722628	0.21213503649635038	0.1865875912408759	0.1792883211678832	0.05200729927007299	0.08029197080291971	0.0730786317192359	0.06219458018658374	0.22256774766770324	0.1965792980897379	0.07618836072856508	0.2363394047090182	0.13305197689915593	0.8647267880941804	0.36939138160817414	0.9039175257731958	0.09608247422680412	0.024	0.055999999999999994	0.6902372262773723	0.3097627737226277
51003011302	4936	0.7552674230145867	0.12135332252836305	0.045583468395461915	0.24149108589951376	0.06320907617504051	0.08792544570502431	0.03727714748784441	0.06847649918962723	0.22811993517017828	0.2714748784440843	0.10230956239870341	0.06280388978930308	0.022082658022690438	0.02147487844408428	0.03079416531604538	0.004051863857374392	61292	0.07520564042303172	0.014688601645123384	0.09106933019976499	0.0699177438307873	0.09341950646298472	0.25440658049353704	0.11104582843713279	0.24794359576968272	0.0199764982373678	0.022326674500587545	0.05704169944925256	0.07435090479937058	0.16640440597954367	0.17112509834775766	0.0936270653029111	0.2143981117230527	0.22305271439811172	0.8686073957513769	0.4374508261211644	0.9481894150417828	0.05181058495821727	0	0.018000000000000002	0.20740305522914218	0.7925969447708578
51003011303	3928	0.75	0.1318737270875764	0.09241344195519348	0.07433808553971487	0.062118126272912425	0.05244399185336049	0.03284114052953157	0.037169042769857434	0.079938900203666	0.2530549898167006	0.14893075356415478	0.09623217922606925	0.06568228105906314	0.05779022403258656	0.06670061099796334	0.0269857433808554	82352	0.05218525766470972	0	0.037834311806914545	0.0821917808219178	0.07697325505544683	0.1852576647097195	0.18395303326810175	0.17416829745596868	0.12654924983692106	0.08088714938030006	0.029768085842852197	0.05676704742125303	0.14814814814814814	0.11664935964001384	0.04672897196261682	0.2956040152301835	0.3063343717549325	0.9134648667358948	0.6019383869851159	0.9617314930991218	0.038268506900878296	0.026000000000000002	0	0.4553163731245923	0.5446836268754077
51003011400	5191	0.7487959930649201	0.22712386823348102	0.004816027740319784	0.0579849739934502	0.06761702947408978	0.05548063956848392	0.08360624157195146	0.07339626276247352	0.05663648622616066	0.09227509150452706	0.11712579464457715	0.14024272779811212	0.08379888268156424	0.05451743402041996	0.09766904257368522	0.05432479291080717	59286	0.03870625662778367	0.04029692470837752	0.06733828207847296	0.12778366914103922	0.14422057264050903	0.19936373276776245	0.15959703075291623	0.11770943796394485	0.06998939554612937	0.03499469777306469	0.039209991286668605	0.1057217542840546	0.28783038048213766	0.22189950624455418	0.06418820795817601	0.19140284635492302	0.08974731338948591	0.8550682544292768	0.28115015974440893	0.8900424728645587	0.10995752713544124	0.01	0.055999999999999994	0.7375397667020148	0.2624602332979852
51005070100	3694	0.8484028153762859	0.11532214401732539	0.0018949648077964266	0.020032485110990796	0.039252842447211694	0.07850568489442339	0.04493773687060097	0.062263129399025445	0.028153762858689767	0.12723335138061723	0.08933405522468868	0.12479696805630752	0.09095831077422847	0.08229561451001624	0.12858689767190037	0.05793178126691933	32683	0.20285544318857823	0.08030933967876264	0.1290898274836407	0.1290898274836407	0.12314098750743604	0.12492563950029745	0.09042236763831053	0.07911957168352171	0.026174895895300417	0.0148720999405116	0.02899601304820587	0.1402682131206959	0.3997825299021385	0.18992388546574845	0.11562160202972091	0.0735773831098224	0.051830373323667994	0.8307357738310982	0.1254077564334904	0.8346573982125124	0.16534260178748758	0.052000000000000005	0.124	0.5657346817370613	0.43426531826293874
51005080100	3406	0.9107457428068115	0.0642982971227246	0	0.0017615971814445098	0.04932472108044627	0.04580152671755725	0.04873752201996477	0.07046388725778038	0.04668232530827951	0.09776864357017029	0.11332941867293013	0.09571344685848503	0.08573106283029946	0.10246623605402232	0.1200822078684674	0.0795654726952437	50039	0.02635431918008785	0.032210834553440704	0.17789165446559296	0.09150805270863836	0.17130307467057102	0.2540263543191801	0.10102489019033675	0.10468521229868229	0.03367496339677892	0.007320644216691069	0.05085419149781486	0.11879221295192689	0.4060389352403655	0.1744139849026619	0.09137862534763608	0.11720301946762018	0.04131903059197457	0.8303535955502582	0.15852205005959474	0.8021139166177335	0.1978860833822666	0	0	0.8323572474377745	0.16764275256222547
51005080201	2656	0.9762801204819277	0.01694277108433735	0	0.03426204819277109	0.06475903614457831	0.046686746987951805	0.03463855421686747	0.06438253012048192	0.06701807228915663	0.07605421686746988	0.0677710843373494	0.1566265060240964	0.08019578313253012	0.0779367469879518	0.1253765060240964	0.09337349397590361	66970	0.1292517006802721	0.00510204081632653	0.09183673469387756	0.05272108843537415	0.12159863945578231	0.15306122448979592	0.1360544217687075	0.22023809523809523	0.05952380952380952	0.030612244897959183	0.04898384575299635	0.03595622720166754	0.29807191245440334	0.26159458051068263	0.12819176654507555	0.13236060448150078	0.09484106305367379	0.9150599270453361	0.22720166753517457	0.8364153627311522	0.16358463726884778	0	0.127	0.8367346938775511	0.16326530612244897
51005080202	2278	0.9381035996488147	0.06189640035118525	0	0.003511852502194908	0.033362598770851626	0.04960491659350307	0.0601404741000878	0.03555750658472344	0.07769973661106233	0.12335381913959614	0.09745390693590869	0.1431079894644425	0.06189640035118525	0.07023705004389816	0.1549604916593503	0.07989464442493416	42255	0.12121212121212122	0.10795454545454546	0.10795454545454546	0.08143939393939394	0.14962121212121213	0.1893939393939394	0.07386363636363637	0.0634469696969697	0.05776515151515151	0.04734848484848485	0.05667060212514758	0.08323494687131051	0.4988193624557261	0.19539551357733176	0.046635182998819365	0.0602125147579693	0.0590318772136954	0.8600944510035419	0.1192443919716647	0.8712871287128713	0.12871287128712872	0	0.057999999999999996	0.7850378787878788	0.21496212121212122
51005080301	1772	0.9864559819413092	0.009029345372460496	0	0	0.029345372460496615	0.05474040632054176	0.04909706546275395	0.07054176072234764	0.060948081264108354	0.06997742663656885	0.12641083521444696	0.15857787810383747	0.06884875846501129	0.10270880361173815	0.1580135440180587	0.03611738148984198	54762	0.031578947368421054	0.05394736842105263	0.06578947368421052	0.11578947368421053	0.19736842105263158	0.15263157894736842	0.19210526315789472	0.14078947368421052	0.02763157894736842	0.02236842105263158	0.03376822716807368	0.07751343054489639	0.40905602455871065	0.2356101304681504	0.10053722179585571	0.0920951650038373	0.051419800460475826	0.88871834228703	0.1435149654643131	0.8529741863075196	0.14702581369248036	0	0	0.8763157894736842	0.12368421052631579
51005080302	1351	0.9607698001480385	0.025166543301258327	0.006661732050333087	0.034048852701702444	0.04441154700222058	0.056254626202812734	0.0695780903034789	0.034048852701702444	0.028867505551443375	0.1228719467061436	0.13545521835677277	0.1991117690599556	0.05107327905255366	0.04885270170244264	0.13323464100666174	0.06291635825314582	64813	0.0285204991087344	0.017825311942959002	0.10160427807486631	0.1051693404634581	0.1711229946524064	0.19607843137254902	0.21212121212121213	0.10695187165775401	0.030303030303030304	0.030303030303030304	0.03861003861003861	0.08976833976833977	0.4391891891891892	0.19305019305019305	0.12548262548262548	0.045366795366795366	0.06853281853281853	0.8716216216216216	0.1138996138996139	0.700374531835206	0.299625468164794	0.033	0	0.8288770053475936	0.1711229946524064
51007930100	7091	0.7632209843463545	0.18262586377097728	0	0.05499929488083486	0.07178113101114088	0.10280637427725285	0.03666619658722324	0.06035820053589057	0.03328162459455648	0.12663940205894797	0.10181920744605838	0.13439571287547594	0.09674234945705824	0.05231984205330701	0.11676773374700325	0.04921731772669581	58148	0.048286604361370715	0.04672897196261682	0.06269470404984423	0.08722741433021806	0.14291277258566978	0.19042056074766356	0.1191588785046729	0.18302180685358255	0.08450155763239875	0.035046728971962614	0.05254615540677622	0.11361330898762427	0.4246297423412457	0.18685331710286063	0.050720227226617974	0.10955569080949483	0.0620815581253804	0.8338405356055996	0.17163724893487523	0.8611670020120724	0.13883299798792756	0	0.081	0.8282710280373832	0.17172897196261683
51007930200	5862	0.7526441487546912	0.24735585124530876	0	0	0.04332992152848857	0.039747526441487546	0.05049471170249062	0.0764244285226885	0.04725349709996588	0.09416581371545547	0.10764244285226884	0.15847833503923575	0.12470146707608325	0.05578300921187308	0.11293074036165131	0.05527123848515865	57759	0.039815590947191955	0.03562447611064543	0.17979882648784576	0.06077116512992456	0.12782900251466892	0.1785414920368818	0.09471919530595138	0.1487845766974015	0.09304274937133278	0.04107292539815591	0.08360128617363344	0.07211759301791457	0.3890675241157556	0.21221864951768488	0.07188791915480018	0.10886541111621498	0.06224161690399632	0.844281120808452	0.1711070280202113	0.9145266385588348	0.0854733614411652	0	0	0.8608549874266554	0.13914501257334452
51009010100	4626	0.8778642455685257	0.09208819714656291	0.007782101167315175	0.018158236057068743	0.035667963683527884	0.04669260700389105	0.06679636835278858	0.027237354085603113	0.06852572416774752	0.0711197578901859	0.06744487678339818	0.15672287073065283	0.0425853869433636	0.1441850410722006	0.15801988759187202	0.09922178988326848	46979	0.06382978723404255	0.06764866339334424	0.08292416803055101	0.11402073104200763	0.18276050190943807	0.2553191489361702	0.0894708128750682	0.11565739225313694	0.019639934533551555	0.00872885979268958	0.05639851130833095	0.06784998568565703	0.3776123675923275	0.23962210134554823	0.09332951617520756	0.12310334955625536	0.04208416833667335	0.875751503006012	0.1651875178929287	0.7171361502347418	0.2828638497652582	0	0.3	0.8587015821058375	0.1412984178941626
51009010200	6979	0.7846396331852701	0.16349047141424272	0.0050150451354062184	0.05244304341596217	0.03166642785499355	0.031809714858862304	0.050007164350193437	0.10574580885513683	0.09886803266943688	0.0960022925920619	0.10101733772746811	0.11505946410660553	0.07565553804269953	0.06777475282991832	0.12465969336581172	0.07794813010459951	59081	0.07488986784140969	0.0368442130556668	0.11333600320384461	0.10292350820985183	0.10973167801361634	0.1565879054865839	0.144573488185823	0.19142971565879055	0.04485382458950741	0.024829795754905886	0.0472788400924564	0.1252363942004623	0.3227568816978357	0.1500315192267283	0.1162008825383484	0.16242908173986131	0.07606640050430763	0.8274847657070813	0.23849548224416894	0.8367962466487936	0.16320375335120643	0.01	0	0.7673207849419303	0.23267921505806968
51009010300	3227	0.903005887821506	0.05732878834831112	0.0077471335605825845	0.040285094515029436	0.040904865199876045	0.038115897118066316	0.0731329408118996	0.03408738766656337	0.03284784629687016	0.09823365354818717	0.11558723272389217	0.2094824914781531	0.07902076231794236	0.06879454601797334	0.14161760148744965	0.04648280136349551	73672	0.0171606864274571	0.02574102964118565	0.07020280811232449	0.0748829953198128	0.0686427457098284	0.25663026521060844	0.13650546021840873	0.22464898595943839	0.093603744149766	0.031981279251170044	0.025793650793650792	0.07063492063492063	0.3277777777777778	0.15396825396825398	0.12698412698412698	0.20753968253968255	0.0873015873015873	0.9035714285714286	0.29484126984126985	0.8878116343490304	0.11218836565096953	0.008	0	0.907176287051482	0.09282371294851795
51009010401	3416	0.7213114754098361	0.2268735362997658	0.004098360655737705	0.026932084309133488	0.101288056206089	0.06147540983606557	0.06967213114754098	0.02576112412177986	0.059718969555035126	0.17710772833723654	0.10977751756440281	0.1132903981264637	0.0942622950819672	0.04918032786885246	0.08782201405152225	0.03834894613583138	52461	0.04942084942084942	0.03397683397683398	0.08108108108108109	0.12432432432432433	0.18687258687258687	0.18146718146718147	0.10501930501930502	0.14054054054054055	0.0694980694980695	0.027799227799227798	0.056223175965665236	0.0759656652360515	0.37553648068669526	0.21030042918454936	0.1184549356223176	0.08969957081545064	0.07381974248927038	0.8678111587982833	0.16351931330472103	0.8564814814814815	0.14351851851851852	0	0	0.7420849420849421	0.2579150579150579
51009010402	3399	0.716092968520153	0.21800529567519858	0	0.00264783759929391	0.06854957340394234	0.05207413945278023	0.03765813474551338	0.07384524860253015	0.06972639011473963	0.1297440423654016	0.09502794939688143	0.11444542512503678	0.10561929979405707	0.027655192703736394	0.10532509561635775	0.09090909090909091	62688	0.058637083993660855	0.05388272583201268	0.04675118858954041	0.08795562599049128	0.12678288431061807	0.20681458003169573	0.12916006339144215	0.2091917591125198	0.061806656101426306	0.01901743264659271	0.0695322376738306	0.09313105773282765	0.32701222081753056	0.26464391066160975	0.061946902654867256	0.10998735777496839	0.07374631268436578	0.8373367045933418	0.18373367045933417	0.9389880952380952	0.06101190476190476	0	0	0.8019017432646592	0.19809825673534073
51009010502	507	0.6942800788954635	0.22879684418145957	0	0	0.023668639053254437	0.0631163708086785	0.01775147928994083	0.05719921104536489	0.07495069033530571	0.17159763313609466	0.05917159763313609	0.07297830374753451	0.15384615384615385	0.08086785009861933	0.09861932938856016	0.10256410256410256	46985	0	0	0.08	0.2571428571428571	0.21142857142857144	0.09714285714285714	0.10285714285714286	0.10857142857142857	0.14285714285714285	0	0.10594315245478036	0.16020671834625322	0.39276485788113696	0.20155038759689922	0.012919896640826873	0.09819121447028424	0.028423772609819122	0.7338501291989664	0.12661498708010335	0.9259259259259259	0.07407407407407407	0.09	0	0.8057142857142857	0.19428571428571428
51009010503	2294	0.7013949433304272	0.23583260680034873	0.0013077593722755014	0.013513513513513514	0.07628596338273758	0.05492589363557106	0.0985178727114211	0.03095030514385353	0.046643417611159546	0.14341761115954665	0.14210985178727115	0.0937227550130776	0.06887532693984307	0.07585004359197908	0.0950305143853531	0.05972101133391456	40407	0.023991275899672846	0.025081788440567066	0.19956379498364232	0.2050163576881134	0.19629225736095965	0.1406761177753544	0.1297709923664122	0.07415485278080698	0	0.0054525627044711015	0.08558842039018251	0.10446821900566394	0.35053492762743865	0.22466960352422907	0.0578980490874764	0.13530522341095028	0.04153555695405916	0.8099433606041535	0.17684078036500944	0.8428308823529411	0.15716911764705882	0	0	0.5866957470010905	0.4133042529989095
51009010504	4029	0.7364110201042442	0.17895259369570612	0.012161826756018863	0	0.05311491685281708	0.06403574087862993	0.05609332340531149	0.05559692231322909	0.02134524695954331	0.10647803425167536	0.14147431124348472	0.16455696202531644	0.07247455944403078	0.07321916108215439	0.11963266319185903	0.03698188136013899	43362	0.08782201405152225	0.052107728337236536	0.11651053864168619	0.1715456674473068	0.13466042154566746	0.12236533957845433	0.13407494145199064	0.09601873536299765	0.04625292740046839	0.03864168618266979	0.05263157894736842	0.06521019529956967	0.34988414432307186	0.1903343263819927	0.149619331347236	0.14167494207216152	0.0506454816285998	0.8821582257530619	0.19232042370076133	0.9536571747627024	0.0463428252372976	0.006	0	0.7031615925058547	0.2968384074941452
51009010600	3298	0.6379624014554275	0.32231655548817467	0	0.01637355973317162	0.06852637962401456	0.04335961188599151	0.08550636749545179	0.05427531837477259	0.06579745300181929	0.06367495451788963	0.14736203759854458	0.15281989084293512	0.11431170406306852	0.05306246209824136	0.08277744087325652	0.03790175864160097	43316	0.08816120906801007	0.10663308144416457	0.08396305625524769	0.1385390428211587	0.14777497900923595	0.15113350125944586	0.1486146095717884	0.09319899244332494	0.005877413937867338	0.03610411418975651	0.03642825410928476	0.10173256330519768	0.4788982674366948	0.19369169258107508	0.11994669035984007	0.02087960906263883	0.04842292314526877	0.8618391825855175	0.0693025322079076	0.9290171606864275	0.07098283931357255	0.024	0.055999999999999994	0.7321578505457599	0.2678421494542401
51011040100	7079	0.7704478033620568	0.2104817064557141	0.0016951546828648115	0.02203701087724255	0.07359796581438056	0.05721147054668738	0.06215567170504308	0.04520412487639497	0.05043085181522814	0.14592456561661252	0.10453453877666337	0.10608843056928945	0.069642604887696	0.06907755332674106	0.13321090549512643	0.05367989829071903	59950	0.07293178519593614	0.05406386066763425	0.11175616835994194	0.12264150943396226	0.09397677793904209	0.15384615384615385	0.15239477503628446	0.16291727140783743	0.03918722786647315	0.036284470246734396	0.05420969023034154	0.08280381254964257	0.36100079428117554	0.22716441620333597	0.07823669579030977	0.13304209690230342	0.06354249404289118	0.8629864972200159	0.1965845909451946	0.862867877269881	0.13713212273011896	0	0	0.7253265602322206	0.2746734397677794
51011040200	4287	0.7926288780032656	0.185444366689993	0	0.01469559132260322	0.04292045719617448	0.06857942617214835	0.04292045719617448	0.10310240261254956	0.04991835782598554	0.08187543736878937	0.1245626312106368	0.17238161884767902	0.06601352927455097	0.07721017028224866	0.10403545602985771	0.05458362491252624	58304	0.03046280023432923	0.02460456942003515	0.10720562390158173	0.14411247803163443	0.11306385471587581	0.1698886936145284	0.127709431751611	0.15934387814879905	0.07967193907439953	0.043936731107205626	0.0306500505220613	0.0855506904681711	0.29639609296059277	0.19737285281239475	0.13068373189626137	0.17312226338834624	0.08622431795217245	0.8837992590097676	0.2593465813405187	0.8388206388206388	0.16117936117936119	0.006	0	0.8359695371997656	0.16403046280023434
51011040300	4341	0.7857636489288182	0.1888965676111495	0	0.009444828380557475	0.043538355217691775	0.0479152269062428	0.06887813867772402	0.07325501036627505	0.050218843584427554	0.09007141211702373	0.10734853720340935	0.14075097903708822	0.0783229670582815	0.08730707210320203	0.1050449205252246	0.08707671043538355	57105	0.06756756756756757	0.11056511056511056	0.1038083538083538	0.04606879606879607	0.08845208845208845	0.20638820638820637	0.15724815724815724	0.1332923832923833	0.060196560196560195	0.026412776412776413	0.045030556449018974	0.12608555805725313	0.34351881633965903	0.20971373431971696	0.09585075587005468	0.1106465101318752	0.069154068832422	0.8288838854937279	0.17980057896429721	0.7808153477218226	0.21918465227817746	0	0	0.8052825552825553	0.1947174447174447
51013100100	5296	0.8706570996978852	0.0066087613293051356	0.08119335347432025	0.11008308157099699	0.08100453172205438	0.09818731117824774	0.06457703927492447	0.07231873111782477	0.04305135951661632	0.05154833836858006	0.15615558912386707	0.15728851963746224	0.07779456193353475	0.05891238670694864	0.09157854984894259	0.03512084592145015	203854	0	0	0.013233601841196778	0.015535097813578827	0.026467203682393557	0.07537399309551208	0.05408515535097814	0.14499424626006904	0.1628308400460299	0.5074798619102416	0.0041249263406010605	0.007071302298173247	0.05509723040659988	0.06776664702416028	0.04920447849145551	0.33765468473777255	0.47908073070123747	0.9888037713612257	0.8167354154390101	0.989749430523918	0.010250569476082005	0	0	0.9482163406214039	0.05178365937859609
51013100200	6600	0.9078787878787878	0.010454545454545454	0.0446969696969697	0.06954545454545455	0.08515151515151514	0.09651515151515151	0.06378787878787878	0.05954545454545455	0.011515151515151515	0.07590909090909091	0.15893939393939394	0.1496969696969697	0.0846969696969697	0.052121212121212124	0.09	0.0496969696969697	233958	0.02786377708978328	0.006634232640424591	0	0.011941618752764263	0.014153029632905795	0.039805395842547546	0.042459088898717384	0.13578062804068997	0.16320212295444494	0.5581601061477223	6.650410108623365e-4	2.2168033695411216e-4	0.1090667257814232	0.08645533141210375	0.026158279760585237	0.32897362003990244	0.44845932165816893	0.9991132786521836	0.7774329416980714	1	0	0	0	0.9336576735957541	0.06634232640424591
51013100300	6255	0.9011990407673861	0.021103117505995205	0.05675459632294165	0.07370103916866506	0.051159072741806554	0.07545963229416466	0.07865707434052757	0.11015187849720223	0.0478017585931255	0.02621902478017586	0.1135091926458833	0.15459632294164669	0.09832134292565947	0.06666666666666667	0.10711430855315747	0.04684252597921663	231908	0.009112709832134292	0.0057553956834532375	0.011990407673860911	0.018225419664268584	0.03501199040767386	0.02158273381294964	0.09688249400479616	0.14580335731414867	0.086810551558753	0.5688249400479616	0.005272407732864675	0.005021340697966357	0.06226462465478283	0.07707757971378358	0.010795882500627667	0.275671604318353	0.563896560381622	0.9897062515691689	0.8395681646999749	0.9784138901923979	0.021586109807602064	0.008	0	0.9621103117505995	0.03788968824940048
51013100400	3918	0.8731495661051557	0.025523226135783564	0.07146503318019398	0.07299642674834099	0.03139356814701378	0.07988769780500256	0.09469116896375702	0.07325165900969882	0.031138335885655948	0.028841245533435426	0.11230219499744767	0.18734047983665136	0.06891271056661562	0.06993363961204696	0.13578356304236855	0.06482899438489025	NA	0.013293943870014771	0.00812407680945347	0.0066469719350073855	0.005908419497784343	0	0.04948301329394387	0.06794682422451995	0.09896602658788774	0.12998522895125553	0.619645494830133	0.0040710584752035525	0.015544041450777202	0.02146558105107328	0.060325684678016286	0.007031828275351592	0.2623982235381199	0.6291635825314582	0.9803849000740192	0.8915618060695781	0.9847272727272727	0.015272727272727273	0	0.11199999999999999	0.9357459379615952	0.06425406203840472
51013100500	4522	0.8657673595754091	0.023662096417514374	0.03936311366651924	0.040689960194604156	0.07275541795665634	0.0871295886775763	0.07806280406899602	0.04666076957098629	0.06147722246793454	0.06789031402034498	0.17160548429898276	0.1601061477222468	0.07474568774878372	0.05661211853162318	0.0767359575409111	0.03737284387439186	242344	0.006035003017501509	0	0.004828002414001207	0.012070006035003017	0.03922751961375981	0.028364514182257092	0.05552202776101388	0.11526855763427882	0.1291490645745323	0.6095353047676524	0.0074399729455529254	0.0037199864727764627	0.03855258708150152	0.038214406493067295	0.02434900236726412	0.3101115995941833	0.5776124450456543	0.9888400405816706	0.8877240446398377	0.9616947185142194	0.038305281485780614	0	0	0.8545564272782137	0.14544357272178637
51013100600	3467	0.8050187481972887	0.03893856359965388	0.052494952408422266	0.14392846841649842	0.06085953273723681	0.0461494087107009	0.04153446783963081	0.052494952408422266	0.0565330256706086	0.1603691952696856	0.15286991635419672	0.15517738678973175	0.07268531871935391	0.040669166426305164	0.059705797519469285	0.06778194404384194	140982	0.011682242990654205	0.01557632398753894	0.05996884735202492	0.02336448598130841	0.03115264797507788	0.04361370716510903	0.11993769470404984	0.22741433021806853	0.09890965732087227	0.36838006230529596	0.010878010878010878	0.03496503496503497	0.07964257964257965	0.10761460761460762	0.03768453768453769	0.28865578865578867	0.4405594405594406	0.9541569541569541	0.7292152292152292	0.94620486366986	0.05379513633014001	0	0.061	0.6401869158878505	0.3598130841121495
51013100700	5831	0.7911164465786314	0.0173212141999657	0.10581375407305779	0.13634025038586864	0.07717372663351055	0.06448293603155549	0.05350711713256731	0.026753558566283656	0.06619790773452237	0.1594923683759218	0.1833304750471617	0.14251414851654948	0.08471960212656492	0.035842908592008234	0.06602641056422569	0.026753558566283656	147695	0.02387934645999162	0	0.06535400083787181	0.03896103896103896	0.07750314201927105	0.05571847507331378	0.07582739840804358	0.17511520737327188	0.12107247591118558	0.36656891495601174	0.041676704408576244	0.013490725126475547	0.10431221392435558	0.05829920501084076	0.0199951818838834	0.3512406649000241	0.4109853047458444	0.9448325704649482	0.7622259696458684	0.9806902218570255	0.019309778142974528	0	0	0.6045245077503142	0.3954754922496858
51013100800	1617	0.5034013605442177	0.3450834879406308	0.09461966604823747	0.10884353741496598	0.10451453308596166	0.07111935683364255	0.039579468150896725	0.04390847247990105	0.06493506493506493	0.22572665429808286	0.12059369202226346	0.1038961038961039	0.05318491032776747	0.02844774273345702	0.07915893630179345	0.03896103896103896	111406	0	0.02158273381294964	0.050359712230215826	0.08633093525179857	0.08453237410071943	0.10251798561151079	0.1079136690647482	0.19424460431654678	0.06654676258992806	0.28597122302158273	0.04483074107959744	0.0292772186642269	0.1637694419030192	0.08600182982616651	0.03385178408051235	0.35681610247026535	0.28545288197621227	0.9258920402561757	0.6422689844464776	0.9586206896551724	0.041379310344827586	0	0	0.6798561151079137	0.32014388489208634
51013100900	4195	0.8035756853396901	0.06197854588796186	0.07437425506555423	0.07222884386174017	0.05959475566150179	0.07604290822407628	0.08200238379022647	0.061501787842669846	0.01835518474374255	0.12443384982121573	0.15589988081048867	0.17210965435041717	0.05220500595947557	0.0700834326579261	0.08557806912991657	0.02836710369487485	156875	0.018822100789313904	0.023679417122040074	0.020643594414086218	0.03460837887067395	0.02792956891317547	0.14632665452337584	0.08196721311475409	0.12871888281724347	0.1196114146933819	0.3976927747419551	0.013912453342382083	0.016287750254496098	0.09297590770274856	0.06379368849677639	0.01323379708177808	0.2809636918900577	0.5188327112317611	0.9697997964031219	0.7997964031218188	0.9933655006031363	0.0066344993968636915	0	0	0.7395264116575592	0.2604735883424408
51013101000	3308	0.8400846432889963	0.06257557436517533	0.02992744860943168	0.09401451027811367	0.06257557436517533	0.10882708585247884	0.06680773881499395	0.053204353083434096	0.012091898428053204	0.12636033857315598	0.1617291414752116	0.17926239419588874	0.05229746070133011	0.06529625151148731	0.08675937122128174	0.010882708585247884	162083	0.015735641227380016	0.007081038552321007	0.02675059008654603	0.03461841070023604	0.04799370574350905	0.1038552321007081	0.03540519276160504	0.17545239968528717	0.17545239968528717	0.3776553894571204	0.016059027777777776	0.048177083333333336	0.05642361111111111	0.036458333333333336	0.054253472222222224	0.3572048611111111	0.4314236111111111	0.9357638888888888	0.7886284722222222	0.968012185833968	0.03198781416603199	0	0.075	0.6805664830841857	0.31943351691581434
51013101100	5934	0.8613077182339063	0.02612066059993259	0.06488035052241321	0.043141220087630605	0.08409167509268621	0.05055611729019211	0.0861139197842939	0.03842264914054601	0.046511627906976744	0.1434108527131783	0.16565554432086282	0.1482979440512302	0.07061004381530166	0.046511627906976744	0.07280080889787664	0.03083923154701719	187308	0.015418502202643172	0.0052863436123348016	0.020704845814977973	0.006167400881057269	0.03259911894273128	0.033480176211453744	0.08105726872246696	0.17444933920704847	0.1841409691629956	0.44669603524229073	0.005339805825242718	0.004611650485436893	0.032524271844660196	0.06796116504854369	0.015533980582524271	0.42354368932038833	0.45048543689320386	0.9900485436893204	0.8740291262135922	0.9831095712429623	0.016890428757037678	0	0.062	0.7400881057268722	0.2599118942731278
51013101200	4037	0.8030715878127322	0.025761704235818677	0.06167946494921972	0.21104780777805301	0.07901907356948229	0.09214763438196681	0.102055982164974	0.0594500866980431	0.01833044339856329	0.09933118652464701	0.14887292543968295	0.1384691602675254	0.06985385187020064	0.04111964329947981	0.07629427792915532	0.0339360911567996	153500	0	0.02055921052631579	0.05098684210526316	0.0649671052631579	0.05921052631578947	0.07154605263157894	0.05756578947368421	0.15378289473684212	0.14884868421052633	0.3725328947368421	0.03969465648854962	0.0717557251908397	0.10076335877862595	0.09389312977099237	0.04122137404580153	0.2748091603053435	0.37786259541984735	0.8885496183206106	0.6526717557251909	0.8947755702722591	0.10522442972774099	0.036000000000000004	0.126	0.75	0.25
51013101300	7411	0.8243152071245446	0.021184725408177035	0.04344892727027392	0.16947780326541628	0.08042099581702875	0.07488867899068952	0.07934151936310889	0.04452840372419377	0.06544326001889084	0.1028201322358656	0.1292673053569019	0.17082714883281608	0.07745243556874916	0.05343408446903252	0.09296990959384699	0.020105248954257186	199113	0.00835421888053467	0.007101086048454469	0.006265664160401002	0	0.030492898913951544	0.05847953216374269	0.057226399331662486	0.14369256474519632	0.19298245614035087	0.4954051796157059	0.02964793082149475	0.011117974058060531	0.07782581840642372	0.07947292567428454	0.024500720609429687	0.3561869466749022	0.42124768375540456	0.9592340951204448	0.7774346304303068	0.9937733499377335	0.0062266500622665	0	0	0.8613199665831245	0.13868003341687551
51013101401	1454	0.6657496561210454	0.1031636863823934	0.15474552957359008	0.04332874828060523	0.04470426409903714	0.024759284731774415	0.016506189821182942	0.013067400275103164	0.15130674002751032	0.4250343878954608	0.15887207702888584	0.06464924346629987	0.05639614855570839	0.024071526822558458	0.01581843191196699	0.004814305364511692	115188	0.02258469259723965	0.012547051442910916	0.013801756587202008	0.04642409033877039	0.0903387703889586	0.12045169385194479	0.13676286072772897	0.24968632371392724	0.1606022584692597	0.1468005018820577	0.009174311926605505	0.014678899082568808	0.05596330275229358	0.03394495412844037	0.03486238532110092	0.5045871559633027	0.3467889908256881	0.9761467889908257	0.8513761467889909	0.9026047565118913	0.09739524348810873	0	0.084	0.26474278544542035	0.7352572145545797
51013101402	2362	0.7506350550381033	0.02540220152413209	0.18501270110076207	0.0855207451312447	0.03132938187976291	0.013547840812870448	0.015664690939881456	0.0029635901778154107	0.07662997459779848	0.4191363251481795	0.12743437764606266	0.09779847586790855	0.06773920406435224	0.05884843353090601	0.07027942421676546	0.018628281117696866	128796	0.06524822695035461	0.03546099290780142	0.006382978723404255	0.014184397163120567	0.03475177304964539	0.13333333333333333	0.0950354609929078	0.1773049645390071	0.15531914893617021	0.28297872340425534	0.012309207287050714	0	0.05809945839487937	0.04972919743968488	0.007877892663712457	0.4278680452978828	0.4441161989167898	0.9876907927129492	0.8719842442146726	0.9331568497683653	0.06684315023163467	0	0	0.575177304964539	0.424822695035461
51013101403	6002	0.7485838053982006	0.05498167277574142	0.15528157280906366	0.07514161946017994	0.016661112962345886	0.0023325558147284237	0.0028323892035988004	0.004665111629456847	0.14161946017994	0.4610129956681106	0.13145618127290903	0.07980673108963679	0.03732089303565478	0.032489170276574476	0.03648783738753749	0.018160613128957014	115721	0.0114758473445423	0.013877768881772085	0.020816653322658127	0.02348545503069122	0.03869762476647985	0.11529223378702963	0.15986122231118227	0.2887643448091807	0.1804109954630371	0.14731785428342675	0	0.021029441217704788	0.031043460845183255	0.09212898057280192	0.028439815742038854	0.41317844982976165	0.4141798517925095	0.9789705587822952	0.8273583016222712	0.9028915662650603	0.09710843373493976	0.046	0.065	0.2119028556178276	0.7880971443821724
51013101404	5212	0.7469301611665388	0.03434382194934766	0.16557943207981582	0.08940905602455872	0.01841903300076746	0.00825019186492709	0.00671527244819647	0.02110514198004605	0.08135072908672294	0.4238296239447429	0.18323100537221795	0.08422870299309286	0.029930928626247123	0.025518035303146586	0.05237912509593246	0.03165771297006907	128491	0.04977664326738992	0.014358647096362476	0.007019783024888321	0.006062539885130823	0.036375239310784936	0.07594128908742821	0.1429483088704531	0.2992980216975112	0.16113592852584557	0.2070835992342055	0	2.2202486678507994e-4	0.02331261101243339	0.04262877442273535	0.02642095914742451	0.45404085257548843	0.4533747779751332	0.9997779751332149	0.9074156305506217	0.9198708541238626	0.08012914587613737	0	0.040999999999999995	0.26994256541161454	0.7300574345883855
51013101500	7829	0.8092987610167327	0.04726018648614127	0.09119938689487801	0.09056073572614638	0.04534423297994635	0.041512325967556524	0.03550900498147912	0.038319070123898326	0.11291352663175373	0.2841997700855793	0.129773917486269	0.11023119172308085	0.05811725635457913	0.04176778643504918	0.08289692170136671	0.017371311789500576	113668	0.04725649776844316	0.018114990811236544	0.022053032291940142	0.03964295090574954	0.012864268836965082	0.14912050406930952	0.14281963770018377	0.1709110002625361	0.12339196639537936	0.27382515095825677	0.01899068049938456	0.006681906101635308	0.04853173905398277	0.041498153683840334	0.009671179883945842	0.36926323193247756	0.5053631088447336	0.9743274133989801	0.8746263407772111	0.9285714285714286	0.07142857142857142	0	0	0.3662378577054345	0.6337621422945655
51013101601	1474	0.7917232021709634	0.012890094979647219	0.09430122116689281	0.10583446404341927	0.052917232021709636	0.023744911804613297	0.016282225237449117	0.005427408412483039	0.1614654002713704	0.30325644504748983	0.16824966078697423	0.08955223880597014	0.048846675712347354	0.03324287652645862	0.06852103120759837	0.028493894165535955	151875	0.030534351145038167	0.010687022900763359	0.0183206106870229	0.013740458015267175	0.0366412213740458	0.07938931297709924	0.051908396946564885	0.25190839694656486	0.1618320610687023	0.3450381679389313	0.00916590284142988	0.013748854262144821	0.015582034830430797	0.0614115490375802	0.011915673693858845	0.3748854262144821	0.5132905591200734	0.9770852428964253	0.8881759853345554	0.9576023391812866	0.04239766081871345	0	0.028999999999999998	0.44274809160305345	0.5572519083969466
51013101602	1729	0.728744939271255	0.09022556390977443	0.14806246385193753	0.07634470792365529	0.025448235974551765	0.03470213996529786	0.032388663967611336	0.005205320994794679	0.06940427993059572	0.373048004626952	0.25968768074031234	0.07171775592828225	0.032388663967611336	0.042220936957779065	0.03701561596298438	0.0167727009832273	97981	0.024514811031664963	0.008171603677221655	0.0602655771195097	0.059244126659857	0.05822267620020429	0.18488253319713993	0.11542390194075587	0.2522982635342186	0.10214504596527069	0.1348314606741573	0.04513888888888889	0.003472222222222222	0.05763888888888889	0.06527777777777778	0.035416666666666666	0.42569444444444443	0.36736111111111114	0.9513888888888888	0.7930555555555555	0.9201127819548872	0.07988721804511278	0	0	0.3166496424923391	0.6833503575076609
51013101603	3939	0.7169332317847169	0.05509012439705509	0.1772023356181772	0.0753998476770754	0.05026656511805026	0.010916476263010916	0.01243970550901244	0.005839045443005839	0.11068799187611068	0.3632901751713633	0.11144960649911145	0.11068799187611068	0.044173648134044174	0.06854531607006854	0.064991114496065	0.0429042904290429	125417	0.034997865983781476	0	0.019632949210414	0.026034997865983782	0.040973111395646605	0.08493384549722578	0.18608621425522834	0.2104139991463935	0.12548015364916773	0.2714468629961588	0.008463949843260187	0.005015673981191223	0.01567398119122257	0.08307210031347963	0.021316614420062698	0.3978056426332288	0.46865203761755486	0.9865203761755486	0.8664576802507837	0.9141630901287554	0.08583690987124463	0	0.011000000000000001	0.391378574477166	0.6086214255228339
51013101701	4916	0.7396257119609438	0.06855166802278274	0.08665581773799837	0.1743287225386493	0.027868185516680227	0.033970707892595604	0.01403580146460537	0.0052888527257933275	0.20362082994304312	0.4157851912123678	0.17371847030105778	0.055532953620829946	0.03885272579332791	0.02034174125305126	0.006712774613506917	0.004271765663140765	121462	0.020086648286727057	0.020086648286727057	0.025600630169358016	0.016148089799133517	0.05513981882630957	0.08270972823946436	0.1398188263095707	0.2587632926348956	0.23907050019692794	0.14257581725088617	0.002844141069397042	0.03299203640500569	0.07622298065984073	0.0537542662116041	0.01678043230944255	0.40898748577929467	0.40841865756541523	0.9641638225255973	0.8174061433447098	0.932427469702534	0.06757253029746603	0	0.017	0.12367073651043718	0.8763292634895629
51013101702	5384	0.6822065378900446	0.03436106983655275	0.22269687964338783	0.11942793462109956	0.03268945022288262	0.022659732540861812	0.013930163447251115	0.008172362555720654	0.09732540861812779	0.3525260029717682	0.19780832095096582	0.1199851411589896	0.04271916790490342	0.03677563150074294	0.05962109955423477	0.015787518573551262	95352	0.047398843930635835	0.013294797687861272	0.04017341040462428	0.05115606936416185	0.028901734104046242	0.20404624277456648	0.13728323699421965	0.1684971098265896	0.15809248554913294	0.15115606936416184	0.002475804636506865	0.015980193562907946	0.024307900067521943	0.06999774926851227	0.042988971415710106	0.3727211343686698	0.47152824668017107	0.9815440018005852	0.8442493810488408	0.8383813908408044	0.16161860915919554	0.013000000000000001	0.042	0.30260115606936416	0.6973988439306359
51013101703	2291	0.7813182016586644	0.11217808817110432	0.08467917939764295	0.06241815800960279	0.0392841553906591	0.046268005237887384	0	0	0.06809253601047577	0.29986905281536447	0.20384111741597555	0.09122653862941947	0.04975993016150153	0.05979921431689219	0.0811872544740288	0.05543430816237451	104773	0.07254623044096728	0.007112375533428165	0.05476529160739687	0.03698435277382646	0.03911806543385491	0.15433854907539118	0.11308677098150782	0.18847795163584638	0.12019914651493599	0.21337126600284495	0.019597730789066528	0	0.017534811758638472	0.07684373388344508	0.02784940691077875	0.37596699329551314	0.482207323362558	0.9804022692109334	0.8581743166580712	0.8765586034912718	0.12344139650872818	0.057	0.121	0.37339971550497864	0.6266002844950214
51013101801	3664	0.7641921397379913	0.025382096069868996	0.15638646288209607	0.07314410480349345	0.05922489082969432	0.03356986899563319	0.014465065502183407	0.008733624454148471	0.0769650655021834	0.3932860262008734	0.2046943231441048	0.10835152838427947	0.04175764192139738	0.015283842794759825	0.030021834061135372	0.013646288209606987	158656	0.01200600300150075	0.010005002501250625	0.009004502251125562	0.0050025012506253125	0.02451225612806403	0.04852426213106553	0.08754377188594298	0.24912456228114058	0.2306153076538269	0.32366183091545775	0	0	0.016232668244842745	0.03584714237402773	0.025025363544132567	0.39195130199526546	0.5309435238417315	1	0.922894825836997	0.9429245283018868	0.05707547169811321	0	0.015	0.3051525762881441	0.6948474237118559
51013101802	6987	0.7306426220123086	0.06841276656648061	0.08759124087591241	0.20151710319164162	0.044797481036210104	0.043366251610133105	0.027622727923286104	0.0080148847860312	0.046228710462287104	0.4232145412909689	0.17761557177615572	0.1283812795191069	0.030628309718047805	0.0221840561041935	0.0217546872763704	0.0170316301703163	130242	0.024903154399557276	0.02213613724405091	0.029607083563918096	0.014388489208633094	0.055893746541228556	0.11787493082457111	0.07138904261206419	0.2614831211953514	0.21693414499169894	0.1853901494189264	0.03604069667183997	0.018279013623038454	0.06070012071046732	0.041558889463700635	0.028970512157268494	0.3152267632350405	0.4992240041386446	0.9456802897051215	0.8144507673736852	0.9647624132407902	0.03523758675920982	0	0.033	0.1892639734366353	0.8107360265633647
51013101803	4555	0.7721185510428101	0.04478594950603732	0.0849615806805708	0.09615806805708013	0.0588364434687157	0.03688254665203074	0.02941822173435785	0.027661909989023053	0.07508232711306256	0.3714599341383096	0.15982436882546652	0.08122941822173436	0.054006586169045	0.03732162458836443	0.04873765093304062	0.019538968166849614	90282	0.03976058144506199	0.02907225309961522	0.033347584437793926	0.005130397605814451	0.056006840530141086	0.21804189824711415	0.1718683197947841	0.15904232578024796	0.09020949123557076	0.19752030782385635	0.06454364515211829	0.009667330110889964	0.07136764287745237	0.04975831674722775	0.052601649132783625	0.4665908444697185	0.2854705715098095	0.9257890247369918	0.752061415979528	0.9790707408957723	0.020929259104227712	0	0	0.29713552800342025	0.7028644719965798
51013101900	3287	0.8819592333434743	0.013386066321874049	0.03863705506540919	0.04259202920596288	0.05476118040766657	0.045938545786431396	0.05689078186796471	0.02403407362336477	0.05871615454822026	0.2920596288408884	0.09857012473379982	0.12382111347733496	0.044113173106175844	0.062062671128688775	0.10130818375418314	0.034986309704898085	169167	0.014586709886547812	0.008103727714748784	0.019448946515397084	0.012965964343598054	0.02593192868719611	0.03970826580226904	0.12884927066450566	0.17504051863857376	0.18152350081037277	0.39384116693679094	0	0.0032038446135362435	0.04245094112935523	0.05646776131357629	0.013215859030837005	0.3904685622747297	0.4941930316379656	0.9967961553864637	0.8846615939126953	0.9864108713029577	0.013589128697042365	0	0.023	0.6515397082658023	0.34846029173419774
51013102001	3007	0.48885932823412037	0.07815098104423013	0.11972065181243764	0.3425340871300299	0.0658463584968407	0.05553708014632524	0.05653475224476222	0.01928832723644829	0.11074160292650483	0.24808779514466245	0.13368806119055537	0.10276022613900898	0.03392085134685733	0.02760226139008979	0.08413701363485201	0.040571998669770536	84406	0.09363008442056792	0.023023791250959325	0.031465848042977744	0.03837298541826554	0.08365310821181889	0.14121258633921718	0.13891020721412126	0.19723714504988488	0.07367613200306984	0.17881811204911743	0.16146083613647286	0.035079288803459875	0.08073041806823643	0.09418548774627583	0.02787121576165305	0.3176357520422874	0.2830370014416146	0.8034598750600673	0.6006727534839019	0.9414739884393064	0.05852601156069364	0	0.071	0.18649270913277052	0.8135072908672295
51013102002	1414	0.7065063649222065	0.06435643564356436	0.13861386138613863	0.15346534653465346	0.031117397454031116	0.06435643564356436	0.04101838755304102	0.019094766619519095	0.13861386138613863	0.2927864214992928	0.19024045261669023	0.15275813295615276	0.021216407355021217	0.01768033946251768	0.021923620933521924	0.0049504950495049506	82083	0.07142857142857142	0.010869565217391304	0.017080745341614908	0.08385093167701864	0.10093167701863354	0.14130434782608695	0.10093167701863354	0.16304347826086957	0.09627329192546584	0.21428571428571427	0.06713426853707415	0.01603206412825651	0.08216432865731463	0.07414829659318638	0.03406813627254509	0.3466933867735471	0.37975951903807614	0.9168336673346693	0.7264529058116233	0.9019607843137255	0.09803921568627451	0	0.09300000000000001	0.1956521739130435	0.8043478260869565
51013102003	4041	0.6268250433061123	0.15565454095520911	0.08537490720118783	0.2635486265775798	0.03291264538480574	0.06038109378866617	0.05444196980945311	0.034397426379609006	0.043306112348428606	0.24152437515466468	0.17297698589458055	0.0967582281613462	0.04949269982677555	0.02623113090819104	0.07869339272457312	0.06953724325661965	37332	0.1260338716029933	0.08074044899566758	0.14139424970460812	0.13272942103190233	0.0385978731784167	0.12209531311539977	0.1165813312327688	0.10161480897991335	0.07443875541551792	0.06577392674281213	0.12492012779552715	0.04600638977635783	0.14057507987220447	0.13226837060702876	0.04313099041533546	0.2440894568690096	0.2690095846645367	0.829073482428115	0.5130990415335464	0.927658019729631	0.07234198027036902	0.081	0.03	0.17762898779046868	0.8223710122095313
51013102100	2394	0.7351712614870509	0.052213868003341685	0.1595655806182122	0.05973266499582289	0.05263157894736842	0.04845446950710108	0.06808688387635756	0.054720133667502086	0.015873015873015872	0.08563074352548036	0.13032581453634084	0.12322472848788638	0.07602339181286549	0.07769423558897243	0.11946532999164577	0.0960735171261487	130461	0.1829652996845426	0.06519453207150368	0.04416403785488959	0.006309148264984227	0.0473186119873817	0.03259726603575184	0.054679284963196635	0.138801261829653	0.14826498422712933	0.2797055730809674	0.07857142857142857	0.03901098901098901	0.1021978021978022	0.07582417582417582	0.03131868131868132	0.30714285714285716	0.3659340659340659	0.8824175824175824	0.6730769230769231	0.9481555333998006	0.0518444666001994	0.021	0.033	0.5772870662460567	0.4227129337539432
51013102200	8220	0.4709245742092457	0.3199513381995134	0.08114355231143552	0.43126520681265207	0.08832116788321168	0.07956204379562044	0.07761557177615572	0.0659367396593674	0.03953771289537713	0.18953771289537713	0.17773722627737226	0.13527980535279804	0.036982968369829686	0.027737226277372264	0.06581508515815085	0.012773722627737226	51156	0.10416024653312789	0.04098613251155624	0.18274268104776578	0.08567026194144839	0.07889060092449923	0.236979969183359	0.11679506933744221	0.0761171032357473	0.048998459167950696	0.028659476117103237	0.153514526710403	0.10084348641049672	0.17525773195876287	0.19175257731958764	0.12727272727272726	0.1507029053420806	0.1006560449859419	0.7456419868791003	0.25135895032802247	0.9833333333333333	0.016666666666666666	0	0.006999999999999999	0.2847457627118644	0.7152542372881356
51013102301	1433	0.7718073970690859	0.07466852756454989	0.07397069085833916	0.08722958827634333	0.05792044661549198	0.06350314026517795	0.06559665038381018	0.021632937892533146	0.044661549197487785	0.15073272854152128	0.18353105373342637	0.12351709699930216	0.07815771109560363	0.09490579204466155	0.07048150732728542	0.03279832519190509	141806	0.01517706576728499	0	0	0.03035413153456998	0.01517706576728499	0.13827993254637436	0.06913996627318718	0.28161888701517707	0.07925801011804384	0.37099494097807756	0.0308411214953271	0.016822429906542057	0.13457943925233645	0.06355140186915888	0.028037383177570093	0.3841121495327103	0.34205607476635513	0.9523364485981308	0.7261682242990655	0.975328947368421	0.024671052631578948	0	0.053	0.7892074198988196	0.21079258010118043
51013102302	4275	0.6219883040935672	0.08748538011695907	0.08467836257309941	0.2870175438596491	0.09777777777777778	0.11064327485380117	0.06385964912280702	0.025497076023391813	0.036491228070175435	0.15695906432748538	0.17192982456140352	0.13777777777777778	0.07555555555555556	0.04350877192982456	0.05333333333333334	0.023625730994152046	141033	0.05581395348837209	0	0.05448504983388704	0.0212624584717608	0.13089700996677742	0.07707641196013289	0.06843853820598006	0.18006644518272424	0.1707641196013289	0.24119601328903653	0.10084328882642304	0.008081517919887562	0.10014054813773718	0.10084328882642304	0.022839072382290933	0.29234012649332397	0.37491215741391426	0.8910751932536893	0.6672522839072382	0.9830176355323318	0.016982364467668192	0	0.04	0.5820598006644518	0.41794019933554816
51013102400	3349	0.7130486712451478	0.11436249626754255	0.08181546730367274	0.170498656315318	0.06598984771573604	0.036727381307853094	0.05673335323977307	0.033144222155867424	0.04538668259181845	0.22454464019110182	0.14959689459540162	0.14661092863541356	0.0636010749477456	0.052553000895789785	0.08271125709166915	0.014929829799940281	97578	0.023071852340145024	0.005273566249176005	0.06591957811470006	0.05273566249176005	0.053394858272907054	0.2003955174686882	0.12986156888595912	0.14238628872775214	0.16018457481872117	0.16677653263019115	0.011363636363636364	0.027037617554858933	0.1336206896551724	0.0932601880877743	0.03565830721003135	0.3667711598746082	0.3322884012539185	0.9615987460815048	0.6990595611285266	0.9233110164333537	0.07668898356664638	0	0.113	0.4759393539881345	0.5240606460118655
51013102500	5687	0.71900826446281	0.15174960436082294	0.07789695797432741	0.19184104097063479	0.06875329699314225	0.02145243537893441	0.01688060488834183	0.07367680675224196	0.08405134517320204	0.31246703006857746	0.15069456655530156	0.10145946896430455	0.0465975030771936	0.04290487075786882	0.06207139089150695	0.015825567082820468	121500	0.03169014084507042	0.01134585289514867	0.017214397496087636	0.006651017214397496	0.04890453834115806	0.06964006259780908	0.21713615023474178	0.22535211267605634	0.18231611893583724	0.18974960876369326	0.018895001195886153	0.02965797656063143	0.09734513274336283	0.09997608227696723	0.041138483616359724	0.4140157856972016	0.298971537909591	0.9514470222434824	0.7129873236067926	0.9519553072625698	0.048044692737430165	0	0.057	0.25586854460093894	0.744131455399061
51013102600	3684	0.6484799131378935	0.13599348534201955	0.0732899022801303	0.30863192182410426	0.06378935939196526	0.03881650380021716	0.04343105320304017	0.0749185667752443	0.04288816503800217	0.248371335504886	0.16612377850162866	0.13083604777415853	0.06460369163952226	0.05401737242128122	0.053203040173724216	0.016286644951140065	98281	0.02576271186440678	0.02440677966101695	0.04610169491525424	0.013559322033898305	0.1064406779661017	0.14101694915254237	0.1464406779661017	0.1688135593220339	0.13627118644067795	0.1911864406779661	0.09587020648967552	0.04387905604719764	0.08112094395280237	0.09623893805309734	0.04129793510324484	0.2994100294985251	0.3421828908554572	0.8602507374631269	0.6415929203539823	0.9959486833220796	0.004051316677920324	0	0	0.5172881355932203	0.48271186440677966
51013102701	4135	0.2599758162031439	0.31559854897218864	0.20024183796856107	0.31898428053204353	0.09891172914147521	0.06215235792019347	0.06384522370012091	0.025876662636033856	0.0633615477629988	0.256590084643289	0.15042321644498186	0.11463119709794438	0.04619105199516324	0.05151148730350665	0.054171704957678354	0.00894800483675937	54482	0.05222437137330754	0.049000644745325596	0.06318504190844616	0.09800128949065119	0.18117343649258544	0.2553191489361702	0.1031592520954223	0.14829142488716957	0.03481624758220503	0.014829142488716958	0.07933709449929478	0.06875881523272215	0.23307475317348378	0.16643159379407615	0.07510578279266572	0.24823695345557123	0.12905500705218617	0.8519040902679831	0.37729196050775743	0.9382940108892922	0.06170598911070781	0	0.047	0.04513217279174726	0.9548678272082527
51013102702	2062	0.5785645004849661	0.0518913676042677	0.1367604267701261	0.3331716779825412	0.11542192046556742	0.07371483996120272	0.02133850630455868	0.049466537342386034	0.030552861299709022	0.2623666343355965	0.19689621726479145	0.12463627546071775	0.04267701260911736	0.05431619786614937	0.025703200775945685	0	122850	0.008526187576126675	0	0	0.020706455542021926	0.11449451887941535	0.10962241169305725	0.13763702801461633	0.2862362971985384	0.15712545676004872	0.1656516443361754	0.08885850991114148	0.04647983595352016	0.12987012987012986	0.0758714969241285	0.04237867395762133	0.2966507177033493	0.3198906356801094	0.8646616541353384	0.6165413533834586	0.9245495495495496	0.07545045045045046	0.038	0.098	0.6199756394640682	0.3800243605359318
51013102801	8455	0.4971023063276168	0.1419278533412182	0.1811945594322886	0.3463039621525724	0.049793021880544054	0.052158486102897694	0.04529863985807215	0.05949142519219397	0.033589591957421644	0.24529863985807215	0.2241277350680071	0.1303370786516854	0.036073329390892965	0.03524541691306919	0.062329982259018334	0.017504435245416915	96759	0.022259321090706732	0.014190317195325543	0.04674457429048414	0.05481357818586533	0.0993322203672788	0.13244296048970505	0.14051196438508626	0.27128547579298834	0.12743461324429606	0.09098497495826377	0.10742643624474545	0.034407597695780785	0.13529503347345478	0.10446831698583217	0.040479526700918575	0.38346567024754785	0.1944574186517204	0.8581659660594738	0.5779230888992682	0.9808951965065502	0.01910480349344978	0	0	0.44045631608235947	0.5595436839176405
51013102802	1383	0.871294287780188	0.05422993492407809	0.03109182935647144	0.1843817787418655	0.1294287780187997	0.10629067245119306	0.04049168474331164	0.0274765003615329	0.02024584237165582	0.14389009399855388	0.1829356471438901	0.1540130151843818	0.03181489515545915	0.033261026753434564	0.06869125090383225	0.03036876355748373	132292	0.010101010101010102	0	0	0.006060606060606061	0.06464646464646465	0.15757575757575756	0.10909090909090909	0.1898989898989899	0.20404040404040405	0.2585858585858586	0.025668449197860963	0.03636363636363636	0.04385026737967915	0.12085561497326203	0.022459893048128343	0.34010695187165774	0.4106951871657754	0.9379679144385027	0.7508021390374332	0.9428571428571428	0.05714285714285714	0	0.057	0.797979797979798	0.20202020202020202
51013102901	2918	0.8875942426319396	0.03735435229609321	0.015764222069910898	0.12063056888279644	0.05311857436600411	0.04009595613433859	0.019191226867717615	0.03015764222069911	0.02227553118574366	0.3197395476353667	0.19945167923235094	0.14804660726525018	0.027416038382453736	0.0774503084304318	0.027073337902673064	0.021590130226182315	117358	0.009644364074743821	0.007233273056057866	0.013863773357444244	0.04159132007233273	0.022905364677516575	0.06751054852320675	0.20855937311633513	0.295961422543701	0.1729957805907173	0.15973477998794455	0.023389413212966764	0.0036930652441526466	0.028723840787853918	0.05211325400082068	0.050061551087402546	0.3848994665572425	0.45711940910956095	0.9729175215428806	0.8420188756668034	0.952353616532721	0.04764638346727899	0	0.028999999999999998	0.6624472573839663	0.33755274261603374
51013102902	4275	0.7794152046783626	0.06666666666666667	0.04350877192982456	0.17356725146198831	0.04631578947368421	0.03134502923976608	0.021052631578947368	0.01239766081871345	0.06619883040935673	0.3059649122807018	0.19345029239766082	0.11485380116959064	0.05216374269005848	0.06058479532163743	0.07719298245614035	0.01847953216374269	108048	0.011565468814539447	0.0057827344072697235	0.0107393638992152	0.023130937629078894	0.05741429161503511	0.15324246179264767	0.2288310615448162	0.22304832713754646	0.13135068153655513	0.15489467162329615	0.044355985214671594	0.04407165197611601	0.0420813193062269	0.06226897924367358	0.04378731873756042	0.42394085868638043	0.3394938868353711	0.9115723628092124	0.7634347455217515	0.87622149837133545	0.1237785016286645	0.049	0.077	0.38000826104915325	0.6199917389508468
51013103000	3446	0.8926291352292514	0.010156703424260012	0.054556006964596636	0.06181079512478236	0.11172373766686013	0.05281485780615206	0.019733023795705164	0.033952408589669185	0.0075449796865931515	0.19123621590249565	0.1819500870574579	0.15525246662797446	0.057457922228670924	0.054556006964596636	0.08589669181659895	0.04788160185722577	149926	0.004670169293636894	0.005837711617046118	0.03210741389375365	0.01926444833625219	0.028021015761821366	0.09398715703444249	0.10040863981319323	0.21599532983070635	0.258610624635143	0.24109748978400466	0.018365817091454274	0.0029985007496251873	0.027361319340329836	0.06409295352323838	0.02811094452773613	0.34895052473763116	0.510119940029985	0.9786356821589205	0.8590704647676162	0.964527027027027	0.03547297297297297	0	0.073	0.7402218330414477	0.25977816695855227
51013103100	5960	0.5078859060402685	0.27768456375838924	0.048154362416107384	0.3167785234899329	0.07634228187919463	0.029697986577181208	0.07332214765100671	0.06409395973154362	0.07214765100671142	0.1704697986577181	0.14748322147651008	0.18003355704697988	0.061912751677852346	0.03875838926174496	0.025	0.022986577181208053	82240	0.08048883270122208	0.033291192583227984	0.043404972608512435	0.09355246523388117	0.08343868520859671	0.12052254530130636	0.12726506531816267	0.1373788453434471	0.16139907290349767	0.11925832279814581	0.09046334886001471	0.06839911743074283	0.2051973522922285	0.09389556263790144	0.03554792841382692	0.2733513115959794	0.23314537876930622	0.8411375337092425	0.5064966903652857	0.8961480362537765	0.10385196374622356	0.015	0.066	0.4580699536451749	0.5419300463548251
51013103200	5931	0.5054796830214129	0.12409374473107401	0.21834429269937616	0.13673916708818074	0.05311077389984825	0.04569212611701231	0.04501770359129995	0.03523857696847075	0.045860731748440395	0.283763277693475	0.17771033552520654	0.14618108244815378	0.051930534479851624	0.04619794301129658	0.044174675434159504	0.013151239251390997	102222	0.03829936753338018	0.013000702740688685	0.030920590302178495	0.024244553759662685	0.10681658468025299	0.13211524947294448	0.129304286718201	0.27406886858749124	0.15214335910049193	0.09908643710470837	0.041331303023711116	0.004133130302371111	0.1444420274091799	0.09701979551881662	0.053948227104633456	0.36567326517293886	0.2934522514683489	0.9545355666739178	0.6591255166412878	0.9572822065253952	0.042717793474604776	0	0.03	0.32782853127196065	0.6721714687280393
51013103300	2449	0.4659044507962434	0.35034708044099633	0.09269089424254798	0.10820743160473663	0.05553287055941201	0.05675786035116374	0.02449979583503471	0.06288280930992242	0.043691302572478566	0.3319722335647203	0.15067374438546347	0.11882400979991833	0.022049816251531237	0.03389138423846468	0.049407921600653326	0.02449979583503471	71181	0.09942950285248574	0.006519967400162999	0.032599837000814993	0.07905460472697637	0.12061939690301549	0.18744906275468623	0.1336593317033415	0.1491442542787286	0.13773431132844335	0.05378973105134474	0.009713977334052886	0.04101457096600108	0.1181867242309768	0.12088505126821371	0.018888289260658393	0.4042093901780896	0.28710199676200754	0.949271451699946	0.6913113869400972	0.9631083202511774	0.036891679748822605	0	0.03	0.25183374083129584	0.7481662591687042
51013103401	1353	0.7479674796747967	0.11899482631189948	0.03991130820399113	0.18920916481892092	0	0.0029563932002956393	0.009608277900960829	0.18920916481892092	0.6075388026607539	0.13303769401330376	0.014781966001478197	0.011825572801182557	0.016260162601626018	0.011825572801182557	0	0.0029563932002956393	126250	0	0	0	0.06666666666666667	0	0.1111111111111111	0	0.4666666666666667	0	0.35555555555555557	0.027131782945736434	0	0.2131782945736434	0.3992248062015504	0.031007751937984496	0.1937984496124031	0.13565891472868216	0.9728682170542635	0.32945736434108525	0.7142857142857143	0.2857142857142857	NA	0	0	1
51013103402	5919	0.630174015881061	0.13110322689643522	0.1542490285521203	0.08379793884102044	0.015374218618009798	0.016556850819395168	0.025680013515796588	0.012333164385875993	0.07551951343132286	0.3591822943064707	0.18381483358675452	0.1285690150363237	0.06318634904544687	0.0337894914681534	0.048994762628822436	0.028721067747930394	121690	0.03787878787878788	0.008928571428571428	0.016504329004329004	0.030032467532467532	0.06168831168831169	0.09686147186147186	0.13230519480519481	0.24945887445887446	0.2178030303030303	0.14853896103896103	0.006524317912218268	0	0.04112297350731514	0.045670225385527875	0.03499406880189798	0.4066824831949387	0.465005931198102	0.9934756820877817	0.8716884143930407	0.8639551192145862	0.13604488078541374	0	0.045	0.23295454545454544	0.7670454545454546
51013103501	3150	0.7882539682539682	0.06698412698412698	0.10412698412698412	0.17873015873015874	0.02761904761904762	0	0.0326984126984127	0	0.07555555555555556	0.30253968253968255	0.18857142857142858	0.14063492063492064	0.05714285714285714	0.029523809523809525	0.09111111111111111	0.04634920634920635	97651	0.042138649750792935	0	0.02718622564567286	0.019030357951971	0.050747621205256006	0.2786588128681468	0.10693248753964658	0.2650657000453104	0.052560036248300863	0.15768010874490257	0	0.005143277002204262	0.07090374724467303	0.06465833945628215	0.03159441587068332	0.36700955180014694	0.46069066862601027	0.9948567229977957	0.8277002204261572	0.8501540832049307	0.14984591679506934	0	0.11800000000000001	0.24830086089714545	0.7516991391028546
51013103502	4941	0.5875328880793361	0.1706132361870067	0.16029143897996356	0.1309451528030763	0.024691358024691357	0.004452539971665654	0.004654928152195912	0	0.06597854685286379	0.37421574580044525	0.17931592794980772	0.10362274843149161	0.05241853875733657	0.043513458814005264	0.07124063954665047	0.05262092693786683	110929	0.1254637436762226	0.03338954468802698	0.024620573355817875	0	0.038448566610455315	0.10556492411467117	0.14704890387858346	0.2414839797639123	0.1524451939291737	0.1315345699831366	0.043839928057553955	0.006070143884892087	0.07913669064748201	0.054181654676258996	0.03799460431654676	0.37994604316546765	0.3988309352517986	0.950089928057554	0.7787769784172662	0.8342712436691052	0.16572875633089476	0	0.038	0.05193929173693086	0.9480607082630691
51013103503	4479	0.5840589417280643	0.11944630497878991	0.20964501004688546	0.05961152042866711	0.07903549899531145	0.004465282429113641	0	0.021879883902656844	0.12413485152935923	0.4043313239562402	0.18999776735878543	0.06028131279303416	0.033936146461263673	0.03884795713328868	0.03460593882563072	0.004018754186202277	105287	0.059731816334823246	0.010564811052417716	0.02031694433157253	0.011377488825680617	0.02600568874441284	0.17269402681836651	0.1645672490857375	0.29703372612759044	0.16091019910605445	0.07679804957334417	0.011011301072153	0	0.0376702405099971	0.07678933642422486	0.04665314401622718	0.3022312373225152	0.5256447406548826	0.988988698927847	0.8278759779773979	0.8699186991869918	0.13008130081300814	0	0.019	0.056481105241771634	0.9435188947582284
51013103601	2758	0.8266860043509789	0.007976794778825236	0.06490210297316897	0.12545322697606962	0.09209572153734591	0.08194343727338652	0.04278462654097172	0.022480058013052938	0.02973168963016679	0.22117476432197244	0.21211022480058014	0.11928934010152284	0.04423495286439449	0.032632342277012324	0.06925308194343727	0.032269760696156634	177625	0.017838405036726127	0.00944386149003148	0	0.017838405036726127	0.01049317943336831	0.13955928646379853	0.06715634837355719	0.19832109129066108	0.13431269674711438	0.4050367261280168	0.028273809523809524	0.009424603174603174	0.027281746031746032	0.07142857142857142	0.017857142857142856	0.33382936507936506	0.5119047619047619	0.9623015873015873	0.845734126984127	0.9207729468599034	0.07922705314009662	0	0	0.5865687303252886	0.41343126967471144
51013103602	1223	0.6394112837285364	0.07686017988552739	0.2559280457890433	0.21749795584627965	0.07277187244480784	0.03761242845461979	0.004905968928863451	0	0.16271463614063778	0.35404742436631237	0.15780866721177433	0.08258381030253475	0.04905968928863451	0.03515944399018806	0.01553556827473426	0.027800490596892886	81328	0.0780559646539028	0.010309278350515464	0.026509572901325478	0.039764359351988215	0.08394698085419734	0.1958762886597938	0.21944035346097202	0.20913107511045656	0.08689248895434462	0.050073637702503684	0	0	0.04303510758776897	0.02491506228765572	0.039637599093997736	0.3884484711211778	0.5039637599093998	1	0.8924122310305775	0.7997644287396938	0.20023557126030625	0	0.183	0.008836524300441826	0.9911634756995582
51013103700	2616	0.8600917431192661	0.028669724770642203	0.06230886850152905	0.13073394495412843	0.07454128440366972	0.04931192660550459	0.058868501529051986	0.041666666666666664	0.027140672782874617	0.11773700305810397	0.13226299694189603	0.1811926605504587	0.07110091743119266	0.051605504587155966	0.10282874617737003	0.07874617737003058	200515	0.020512820512820513	0.005128205128205128	0	0.009230769230769232	0.01641025641025641	0.046153846153846156	0.052307692307692305	0.16	0.18666666666666668	0.5035897435897436	0.002553626149131767	0.0020429009193054137	0.01787538304392237	0.07814096016343207	0.007660878447395302	0.3105209397344229	0.5812053115423902	0.9954034729315628	0.891726251276813	0.9330143540669856	0.06698564593301436	0	0.095	0.8830769230769231	0.11692307692307692
51013103800	5027	0.6381539685697235	0.22697433857171276	0.06365625621643127	0.15655460513228567	0.07181221404416152	0.06027451760493336	0.05808633379749353	0.01949472846628208	0.04615078575691267	0.3232544260990651	0.23254426099065048	0.06683906902725284	0.02705390889198329	0.04555400835488363	0.040580863337974935	0.008354883628406605	91181	0.03533278553820871	0.0078060805258833195	0.04519309778142974	0.03574363188167625	0.056696795398520954	0.16433853738701726	0.17666392769104355	0.2391125718981101	0.11051766639276911	0.128594905505341	0.029403902699812884	0.010157711841753542	0.08366746859128575	0.0673616680032077	0.061213579256883185	0.35311414060411656	0.3950815290029404	0.9604383854584335	0.748195669607057	0.956385068762279	0.04361493123772102	0	0.027000000000000003	0.24404272801972063	0.7559572719802794
51013980100	0	NA	NA	NA	NA	NA	NA	NA	NA	NA	NA	NA	NA	NA	NA	NA	NA	NA	NA	NA	NA	NA	NA	NA	NA	NA	NA	NA	NA	NA	NA	NA	NA	NA	NA	NA	NA	NA	NA	NA	NA	NA	NA
51013980200	4	1	0	0	0	0	0	0	0	0	0	1	0	0	0	0	0	NA	0	0	0	0	0	0	0	1	0	0	0	0	0	0	0	0	1	1	1	1	0	NA	0	0	1
51015070100	4914	0.6882376882376883	0.2600732600732601	0.001628001628001628	0.04945054945054945	0.01628001628001628	0.0347985347985348	0.01912901912901913	0.03968253968253968	0.03581603581603582	0.1796906796906797	0.19820919820919822	0.18315018315018314	0.08262108262108261	0.09340659340659341	0.08221408221408222	0.0231990231990232	38801	0.05560619872379216	0.08021877848678213	0.20601640838650867	0.11577028258887875	0.1358249772105743	0.2178669097538742	0.08842297174111212	0.06836827711941659	0.022789425706472195	0.009115770282588878	0.06241067174845164	0.20414483087184374	0.4916626965221534	0.1557884707003335	0.03239637922820391	0.02977608384945212	0.023820867079561697	0.7334444973797046	0.053596950929013815	0.715590345727332	0.28440965427266796	0.055999999999999994	0.063	0.7146763901549681	0.2853236098450319
51015070200	3506	0.9751853964632059	0	0	0.050770108385624645	0.04934398174557901	0.054478037649743294	0.04962920707358814	0.058756417569880204	0.09982886480319453	0.10211066742726754	0.1026811180832858	0.09583571021106674	0.08157444381061038	0.08784940102681119	0.14204221334854536	0.05476326297775243	67355	0.04081632653061224	0.007037297677691766	0.06474313863476425	0.08374384236453201	0.16115411681914146	0.23715693173821253	0.1688951442646024	0.12385643912737508	0.057705840957072485	0.05489092188599578	0.07711442786069651	0.10281923714759536	0.3660862354892206	0.1517412935323383	0.05555555555555555	0.1384742951907131	0.10820895522388059	0.8200663349917081	0.24668325041459369	0.8575739287869644	0.1424260712130356	0	0.11199999999999999	0.8768472906403941	0.12315270935960591
51015070300	5833	0.9444539687982171	0.006857534716269501	0	0.07011829247385565	0.04028801645808332	0.04988856506086062	0.0713183610492028	0.06617521001200069	0.05400308589062232	0.10252014400822904	0.17023829933139037	0.1086919252528716	0.0557174695696897	0.08623349905708898	0.12960740613749358	0.05246014057946168	71272	0.01603298213467705	0.028401282638570773	0.03664681630783326	0.09894640403114979	0.12643151626202473	0.2244617498854787	0.15803939532753092	0.1923957856161246	0.09757214841960604	0.021071919377004124	0.05608591885441527	0.04821002386634845	0.31861575178997614	0.16992840095465395	0.06539379474940334	0.23914081145584726	0.1026252983293556	0.8957040572792363	0.3417661097852029	0.8895680521597392	0.1104319478402608	0.052000000000000005	0.19699999999999998	0.8268437929454878	0.17315620705451215
51015070400	5338	0.9690895466466841	0.004121393780442113	0.011802173098538779	0.011614837017609592	0.06313225927313601	0.03465717497189959	0.08804795803671787	0.034469838890970404	0.06950168602472837	0.1551142750093668	0.09535406519295617	0.17159985013113527	0.06388160359685276	0.07512176845260397	0.08542525290370925	0.04983139752716373	60833	0.020502092050209204	0.10920502092050209	0.0502092050209205	0.15690376569037656	0.10167364016736402	0.1907949790794979	0.21673640167364017	0.0694560669456067	0.0301255230125523	0.05439330543933055	0.03508309153257716	0.0767607491427064	0.5325771564231073	0.15299393299920866	0.05038248483249802	0.10604062252703772	0.04616196254286468	0.8881561593247165	0.1522025850699024	0.9892384105960265	0.01076158940397351	0	0	0.7640167364016737	0.23598326359832636
51015070500	5436	0.9481236203090507	0.02612214863870493	0	0.004966887417218543	0.07229580573951434	0.079654157468727	0.04212656364974246	0.026857983811626195	0.019683590875643857	0.13741721854304637	0.07247976453274467	0.16464311994113318	0.07873436350257543	0.07376747608535689	0.11221486387049301	0.10485651214128035	59856	0.04115784712799638	0.041610131162369966	0.07462686567164178	0.11578471279963817	0.15106286748077793	0.17005879692446857	0.1650836725463591	0.182722749886929	0.05789235639981909	0	0.015988372093023256	0.10295542635658915	0.47165697674418605	0.1814437984496124	0.06710271317829457	0.10707364341085271	0.05377906976744186	0.8810562015503876	0.16085271317829458	0.9567286888792731	0.043271311120726956	0	0	0.872003618272275	0.127996381727725
51015070600	10199	0.873124816158447	0.08196882047259535	0.0021570742229630358	0.03431708991077557	0.03814099421511913	0.0423570938327287	0.08745955485831944	0.0781449161682518	0.06471222668889107	0.10344151387390921	0.12226688891067752	0.12962055103441514	0.07598784194528875	0.05265222080596137	0.09334248455730954	0.07736052554171978	65107	0.056768558951965066	0.04187002311841767	0.0662727973285384	0.07397893655278705	0.1399948625738505	0.18931415360904186	0.1302337528898022	0.17878243000256872	0.056768558951965066	0.06601592602106345	0.04794423104282259	0.056480295916915634	0.29577464788732394	0.1775501493811353	0.07284108692559396	0.2084222506757718	0.14098733817043677	0.8955754730402617	0.34940958884620854	0.9349183477425552	0.06508165225744476	0.015	0	0.7156434626252247	0.28435653737477523
51015070700	7025	0.9534519572953737	0.02405693950177936	0	0.0199288256227758	0.054661921708185054	0.04925266903914591	0.04811387900355872	0.03800711743772242	0.06889679715302491	0.12441281138790036	0.11373665480427046	0.15487544483985766	0.09167259786476868	0.07601423487544484	0.11473309608540926	0.054234875444839854	61275	0.013666536509176102	0.018352206169465052	0.10347520499804763	0.04060913705583756	0.19289340101522842	0.2131979695431472	0.22139789144865288	0.10894181960171807	0.038656774697383836	0.04880905896134322	0.04898194391087207	0.14368036880522475	0.3622742988859009	0.1527084133691894	0.06262005378409527	0.13100268920476374	0.0987322320399539	0.8073376872839032	0.22973492124471764	0.9523986612123466	0.0476013387876534	0	0.065	0.8207731354939477	0.17922686450605232
51015070800	6128	0.9636096605744126	0.010117493472584857	0.0195822454308094	0.009301566579634464	0.057114882506527416	0.06494778067885118	0.04618146214099217	0.051403394255874674	0.05303524804177546	0.10819190600522194	0.07702349869451697	0.17509791122715404	0.05597258485639687	0.08224543080939947	0.15176240208877284	0.051403394255874674	71818	0.033307513555383424	0.027498063516653758	0.0704879938032533	0.045701006971340045	0.18435321456235476	0.15259488768396592	0.21185127807900853	0.1777691711851278	0.054996127033307515	0.04144074360960496	0.025802109041956473	0.08122055194076733	0.40587839353825444	0.13731209333632488	0.09939421135292797	0.15952434372896568	0.09086829706080322	0.8929773390172762	0.2503926407897689	0.8857632933104631	0.11423670668953688	0	0.125	0.9101471727343144	0.08985282726568551
51015070900	4975	0.9577889447236181	0.01648241206030151	0.020904522613065326	0.012864321608040201	0.027336683417085426	0.05085427135678392	0.08040201005025126	0.052462311557788945	0.03899497487437186	0.09567839195979899	0.08221105527638191	0.111356783919598	0.08703517587939698	0.10170854271356784	0.17165829145728642	0.07537688442211055	60548	0.06853146853146853	0.04382284382284382	0.06526806526806526	0.07785547785547786	0.12307692307692308	0.24522144522144523	0.06013986013986014	0.2111888111888112	0.0773892773892774	0.027505827505827505	0.015277405521307961	0.06405789332618601	0.3090324309836505	0.25542749932993836	0.11632270168855535	0.17716429911551862	0.0627177700348432	0.920664701152506	0.23988206915036184	0.910828025477707	0.08917197452229299	0.009000000000000001	0.091	0.7762237762237763	0.22377622377622378
51015071000	5260	0.9591254752851711	0.025285171102661597	0.010456273764258554	0.0028517110266159697	0.021102661596958176	0.02376425855513308	0.06140684410646388	0.06577946768060837	0.054562737642585554	0.1290874524714829	0.12110266159695818	0.1452471482889734	0.09923954372623574	0.06901140684410646	0.12091254752851711	0.07623574144486692	60542	0.03951504265828469	0.07004939380332285	0.14279299506061965	0.06286484059272564	0.13066906151773686	0.25460260440053883	0.12034126627750337	0.14818140996856757	0.030983385720700495	0	0.048918387413962636	0.08775811209439528	0.44346116027531957	0.18952802359882007	0.061455260570304815	0.11946902654867257	0.049410029498525077	0.8633235004916421	0.16887905604719763	0.8519510328997705	0.14804896710022952	0.031	0	0.7849124382577458	0.21508756174225416
51015071101	4474	0.8951721054984354	0.050514081358962896	0.004023245417970496	0.05274921770227984	0.07375949932945909	0.05878408582923558	0.05654894948591864	0.06481895395619133	0.0851586946803755	0.1166741171211444	0.10885113991953509	0.12516763522574878	0.07554760840411265	0.05878408582923558	0.11801519892713455	0.04604380867232901	53314	0.07116692830978545	0.03139717425431711	0.1512297226582941	0.08058608058608059	0.12140240711669283	0.27001569858712715	0.13867085295656725	0.09157509157509157	0.040293040293040296	0.003663003663003663	0.026378085897869462	0.047683462969225564	0.3895840378762259	0.20020290835306054	0.07406154886709503	0.21068650659452148	0.05140344944200203	0.925938451132905	0.2620899560365235	0.9363057324840764	0.06369426751592357	0.04	0.032	0.5996860282574569	0.4003139717425432
51015071102	5948	0.9818426361802286	0.004539340954942838	0	0.010423671822461332	0.02874915938130464	0.041190316072629456	0.07632817753866845	0.09011432414256892	0.021351714862138535	0.07313382649630128	0.15568258238063215	0.15635507733691997	0.08238063214525891	0.07750504371217216	0.0953261600537996	0.0726294552790854	72365	0.05999155048584706	0.010984368398817067	0.07308829742289819	0.07900295732995352	0.09505703422053231	0.21588508660752007	0.16223067173637515	0.26996197718631176	0.018166455428812844	0.01563160118293198	0.015855039637599093	0.06342015855039637	0.39728199320498303	0.2600226500566251	0.07270668176670442	0.12955832389580973	0.061155152887882216	0.9207248018120046	0.19071347678369197	0.9235271166601638	0.07647288333983612	0.012	0	0.8373468525559781	0.16265314744402196
51015071200	6043	0.9487009763362568	0.029455568426278337	0.0115836505047162	0.04550719841138507	0.05278835015720668	0.029455568426278337	0.06337911633294721	0.06553036571239451	0.03971537315902697	0.08174747641899718	0.11600198576865794	0.12030448452755255	0.09813006784709581	0.05924209829554857	0.15323514810524574	0.09068343537977826	61758	0.0199921599372795	0.024696197569580556	0.07526460211681693	0.09172873382987064	0.1462171697373579	0.2657781262250098	0.18071344570756567	0.1364170913367307	0.0199921599372795	0.03920031360250882	0.03335542301745085	0.0598630439584714	0.32427656284515133	0.26419262204550475	0.0828363154406892	0.14601281201678817	0.08946322067594434	0.9067815330240777	0.23547603269273248	0.9017320607988688	0.09826793920113114	0	0	0.8083104664837318	0.19168953351626813
51017920100	4307	0.9131646157418156	0.03018342233573253	0.003482702577199907	0.036916647318319014	0.04736475504991874	0.044346412816345486	0.041328070582772235	0.04481077315997214	0.09124680752263757	0.11609008590666357	0.08567448339911772	0.1530067332249826	0.05758068260970513	0.09449732992802415	0.112143022985837	0.08404922219642443	49738	0.044975013881177126	0.06385341476957246	0.08273181565796779	0.1254858411993337	0.18878400888395336	0.252082176568573	0.04608550805108273	0.15546918378678512	0.04053303720155469	0	0.03843710292249047	0.05844980940279543	0.42884371029224905	0.23506988564167725	0.08036848792884371	0.11277001270648031	0.046060991105463786	0.9031130876747141	0.1588310038119441	0.5329979283811779	0.4670020716188221	0.026000000000000002	0.069	0.753470294280955	0.24652970571904498
51019030101	7206	0.9425478767693589	0.039827921176797114	0	0.04412989175686927	0.06119900083263947	0.05148487371634749	0.06230918678878712	0.06550097141271163	0.051623646960865945	0.08978628920344157	0.12434082708853733	0.15056897030252567	0.08201498751040799	0.08340271995559256	0.10879822370247016	0.061892867055231754	96495	0.04472843450479233	0.01774937877174299	0.04756833510827121	0.017394391196308128	0.07348242811501597	0.1359602413915513	0.19204827831025914	0.24813631522896698	0.08803691870784522	0.13489527866524673	0.010586159576553617	0.027249558910017645	0.16565379337384825	0.1964320721427171	0.09743187610272495	0.27876886884924523	0.22387767104489315	0.9621642815134287	0.5026465398941384	0.9791449426485923	0.020855057351407715	0	0	0.8856940007099752	0.11430599929002484
51019030103	7420	0.8122641509433962	0.06401617250673855	0.07830188679245283	0.0330188679245283	0.030862533692722374	0.06549865229110512	0.08867924528301886	0.09177897574123989	0.07008086253369272	0.08450134770889488	0.13018867924528302	0.1633423180592992	0.03719676549865229	0.0752021563342318	0.09204851752021563	0.04501347708894879	79035	0.04450825556353195	0.025843503230437905	0.05563531945441493	0.06281407035175879	0.06532663316582915	0.1920315865039483	0.16762383345297918	0.20997846374730797	0.06927494615936827	0.10696338837042355	0.01692117210070161	0.005158893933140734	0.13309946347503096	0.1712752785802724	0.10420965744944284	0.2930251754023937	0.27631035905901774	0.9779199339661576	0.5693355344614115	0.9389956184698348	0.06100438153016515	0	0.049	0.7167982770997846	0.28320172290021534
51019030104	4499	0.8746388086241387	0.07601689264280952	0.016003556345854635	0.04223160702378306	0.0488997555012225	0.03600800177817293	0.05334518781951545	0.06890420093354079	0.0871304734385419	0.13269615470104468	0.11780395643476328	0.14292064903311846	0.06912647254945543	0.07001555901311403	0.10802400533451878	0.03756390308957546	70313	0.051678209909429944	0.03303143313798615	0.038359083644112946	0.09483217900905701	0.11933937133724028	0.19072988811933936	0.17314864144912093	0.17155034629728289	0.06020245071923282	0.06712839637719765	0.006299212598425197	0.0352755905511811	0.2573228346456693	0.2670866141732283	0.05826771653543307	0.2705511811023622	0.10519685039370079	0.9584251968503937	0.375748031496063	0.9700258397932816	0.029974160206718347	0	0	0.7346830047948855	0.26531699520511454
51019030201	8284	0.897754707870594	0.06422018348623854	0.016296475132786092	0.03681796233703525	0.04925156929019797	0.08872525350072429	0.05637373249637856	0.06591018831482376	0.0521487204249155	0.06747947851279575	0.12155963302752294	0.16465475615644617	0.07713664896185418	0.07641236117817479	0.1297682279092226	0.044181554804442295	87228	0.021476510067114093	0.02348993288590604	0.032550335570469796	0.06241610738255034	0.1325503355704698	0.15	0.15	0.20268456375838925	0.14161073825503356	0.08322147651006712	0.02089185393258427	0.0351123595505618	0.18135533707865167	0.1853932584269663	0.09533005617977527	0.27791432584269665	0.20400280898876405	0.9439957865168539	0.48191713483146065	0.9409535838332808	0.059046416166719295	0	0	0.9640939597315437	0.035906040268456375
51019030202	5570	0.8965888689407541	0.0696588868940754	0.0075403949730700175	0.01651705565529623	0.029443447037701975	0.07378815080789947	0.06768402154398563	0.04380610412926391	0.05044883303411131	0.09299820466786356	0.13177737881508078	0.16840215439856374	0.0822262118491921	0.09192100538599642	0.12423698384201078	0.03447037701974865	69848	0.04322638146167558	0.03787878787878788	0.04144385026737968	0.09313725490196079	0.11229946524064172	0.2557932263814617	0.15953654188948307	0.12165775401069519	0.06729055258467023	0.0677361853832442	0.024920596139750794	0.04226728560957733	0.39286586855607136	0.17566577082824333	0.08135841680918642	0.19765453212802345	0.08526752992914732	0.9328121182506719	0.2829220620571708	0.8591117917304747	0.14088820826952528	0.016	0.168	0.8368983957219251	0.16310160427807488
51019030300	3839	0.891638447512373	0.0700703308153165	0.015889554571502994	0.003386298515238343	0.03620734566293306	0.05183641573326387	0.0461057567074759	0.0646001562907007	0.05261786923678041	0.06668403230007815	0.0922115134149518	0.15134149518103673	0.08830424589736911	0.09559781193019015	0.14925761917165928	0.06173482677780672	60268	0.029581993569131833	0.03922829581993569	0.09581993569131833	0.0977491961414791	0.1292604501607717	0.16463022508038586	0.17041800643086816	0.18263665594855305	0.05659163987138264	0.03408360128617363	0.061238691718858734	0.033054975643702154	0.4276270006958942	0.19763395963813501	0.061238691718858734	0.1151704940848991	0.10403618649965206	0.9057063326374392	0.21920668058455114	0.8333333333333334	0.16666666666666666	0.018000000000000002	0	0.8887459807073955	0.1112540192926045
51019030401	3156	0.9192015209125475	0.060836501901140684	0	0.024081115335868188	0.05449936628643853	0.042458808618504436	0.026615969581749048	0.053865652724968315	0.03136882129277566	0.08079847908745247	0.09474017743979721	0.12959442332065907	0.07636248415716096	0.09917617237008872	0.14416983523447402	0.12262357414448669	52727	0.02346041055718475	0.013196480938416423	0.09090909090909091	0.16715542521994134	0.125366568914956	0.2470674486803519	0.12463343108504399	0.1378299120234604	0.016129032258064516	0.054252199413489736	0.039647577092511016	0.09451341609931918	0.4040849018822587	0.15859030837004406	0.09971966359631558	0.11894273127753303	0.08450140168201842	0.8658390068081698	0.20344413295955147	0.9285228046289993	0.07147719537100068	0	0.094	0.8519061583577713	0.14809384164222875
51019030402	6579	0.8381212950296397	0.12175102599179206	0	0.011855905152758778	0.05137558899528804	0.05426356589147287	0.05927952576379389	0.060495516035871714	0.05183158534731722	0.09287125702994375	0.11871105031159751	0.1491108071135431	0.09195926432588539	0.07615139078887369	0.12433500531995743	0.05395956832345341	52761	0.05568445475638051	0.03750966744006187	0.154292343387471	0.08507347254447023	0.14617169373549885	0.21461716937354988	0.14501160092807425	0.1225831399845321	0.020494972931167827	0.018561484918793503	0.04710830704521556	0.14679284963196634	0.3192429022082019	0.24542586750788645	0.06435331230283911	0.11062039957939011	0.06645636172450052	0.8060988433228181	0.17707676130389063	0.8847074923024291	0.11529250769757099	0	0	0.8975251353441609	0.10247486465583913
51019030501	4614	0.9100563502384048	0.07954052882531426	0.001517121803207629	0.035543996532293023	0.06133506718682271	0.05981794538361508	0.05028175119202427	0.06978760294755093	0.05244906805374946	0.08842652795838751	0.1166016471608149	0.10793237971391417	0.11855223233636758	0.09362808842652796	0.13805808409189424	0.026441265713047248	52329	0.03789592760180995	0.029411764705882353	0.17986425339366516	0.08088235294117647	0.1334841628959276	0.19796380090497737	0.2081447963800905	0.1170814479638009	0.00904977375565611	0.006221719457013574	0.04234427738570114	0.11291807302853636	0.3838600797790733	0.2310524700828475	0.10923596195151887	0.08837066584841977	0.032218471923903036	0.8447376495857625	0.1205891377723228	0.8653940283896231	0.1346059716103769	0	0	0.8354072398190046	0.16459276018099547
51019030503	2452	0.9632952691680261	0.011827079934747145	0	0.024877650897226752	0.015497553017944535	0.02202283849918434	0.03588907014681892	0.02895595432300163	0.009787928221859706	0.046900489396411095	0.06158238172920065	0.10970636215334421	0.10562805872756934	0.10807504078303426	0.27446982055464925	0.1370309951060359	64500	0.027138157894736843	0.04358552631578947	0.046875	0.039473684210526314	0.2236842105263158	0.20230263157894737	0.16940789473684212	0.11019736842105263	0.04851973684210526	0.08881578947368421	0.011943040881947635	0.032613688562241616	0.2379421221864952	0.29214515388148826	0.10610932475884244	0.15939366100137806	0.1598530087276068	0.9554432705558108	0.31924666972898486	0.46060606060606063	0.5393939393939394	0.034	0.452	0.9243421052631579	0.0756578947368421
51019030504	3068	0.9051499348109517	0.06095176010430248	0	0.001303780964797914	0.06779661016949153	0.03650586701434159	0.060625814863103	0.017601043024771838	0.056388526727509776	0.14276401564537158	0.06388526727509779	0.13689700130378096	0.04954367666232073	0.09941329856584094	0.18741851368970014	0.06258148631029987	65179	0.014354066985645933	0.04864433811802233	0.05901116427432217	0.11323763955342903	0.14274322169059012	0.22169059011164274	0.15151515151515152	0.1283891547049442	0.058213716108452954	0.06220095693779904	0.015417558886509636	0.09464668094218416	0.2728051391862955	0.20471092077087794	0.11349036402569593	0.1802997858672377	0.11862955032119914	0.8899357601713062	0.2989293361884368	0.660695468914647	0.339304531085353	0.042	0.12	0.8476874003189793	0.15231259968102073
51019030601	3045	0.9477832512315271	0.02200328407224959	0	0.023973727422003283	0.041050903119868636	0.019704433497536946	0.03842364532019704	0.08275862068965517	0.04400656814449918	0.10049261083743842	0.10410509031198686	0.17602627257799672	0.10377668308702792	0.05648604269293925	0.14679802955665025	0.07520525451559934	62991	0.06150341685649203	0.016704631738800303	0.0926347760060744	0.12300683371298406	0.09187547456340167	0.2308276385725133	0.13211845102505695	0.14882308276385725	0.053910402429764616	0.04859529233105543	0.02333474756045821	0.04030547305897327	0.41747984726347054	0.20280016970725498	0.13619007212558337	0.10691557064064489	0.07297411964361476	0.9363597793805685	0.17988969028425966	0.8149752475247525	0.18502475247524752	0.003	0	0.8397873955960516	0.16021260440394836
51019030602	3433	0.9924264491698224	0.006117098747451209	0	0	0.03466355956889018	0.05184969414506263	0.04893678997960967	0.05301485581124381	0.050975822895426744	0.08127002621613749	0.09699970870958345	0.1806000582580833	0.06670550538887271	0.10602971162248762	0.15787940576755025	0.058549373725604426	48726	0.03443619176232275	0.04186360567184335	0.09318028359216746	0.16812964213369344	0.18028359216745443	0.15935178933153274	0.10398379473328832	0.1485482781904119	0.048615800135043886	0.02160702228224173	0.019532746074301034	0.08157793948678667	0.4147836078130984	0.2018383761011107	0.08579088471849866	0.13136729222520108	0.06510915358100344	0.8988893144389123	0.19647644580620452	0.8681125439624854	0.13188745603751464	0.033	0.152	0.8224172856178258	0.1775827143821742
51019030603	2607	0.9620253164556962	0.004986574606827772	0	0.03298810893747603	0.04602991944764097	0.031837360951285004	0.05101649405446874	0.04372842347525892	0.03452243958573072	0.09819716148830072	0.11277330264672036	0.17184503260452627	0.09282700421940929	0.08093594169543536	0.09512850019179134	0.10049865746068277	51471	0.04816112084063047	0.049912434325744305	0.11033274956217162	0.15148861646234676	0.13134851138353765	0.17075306479859895	0.14535901926444833	0.1725043782837128	0.020140105078809107	0	0.04112239961296565	0.07305273343009192	0.386066763425254	0.32027092404450896	0.08079342041606193	0.07353652636671505	0.025157232704402517	0.8858248669569424	0.09869375907111756	0.9020537124802528	0.09794628751974724	0	0.17	0.8887915936952715	0.11120840630472854
51019030604	2586	0.988399071925754	0	0	0.0038669760247486465	0.0634184068058778	0.037122969837587005	0.05645784996133024	0.04021655065738593	0.09474091260634183	0.10247486465583913	0.06883217324052592	0.15158546017014696	0.1017014694508894	0.09590100541376644	0.13611755607115236	0.03789636504253674	48125	0.0635673624288425	0.014231499051233396	0.12808349146110057	0.10910815939278938	0.19924098671726756	0.21916508538899432	0.12428842504743833	0.10531309297912714	0.027514231499051234	0.009487666034155597	0.0922992900054615	0.14254505734571274	0.3817586018569088	0.2277444019661387	0.08574549426542873	0.0480611687602403	0.02184598580010923	0.7651556526488258	0.06990715456034953	0.8338607594936709	0.1661392405063291	0.026000000000000002	0.301	0.8633776091081594	0.1366223908918406
51019030605	3569	0.9745026618100309	0.022135051835247967	0.0030820958251611096	8.405715886803026e-4	0.028019052956010086	0.06500420285794341	0.05940039226674138	0.04342953208181564	0.03446343513589241	0.11908097506304287	0.12496497618380499	0.13253012048192772	0.07369010927430653	0.08938077892967218	0.10226954328943681	0.09890725693471561	55894	0.078125	0.0203125	0.07578125	0.109375	0.09609375	0.303125	0.1390625	0.121875	0.01796875	0.03828125	0.057881325081907534	0.0939206406989443	0.3986166727338915	0.2639242810338551	0.06479796141244995	0.053148889697852204	0.06771022934109938	0.8481980342191482	0.12085911903895158	0.8382449246889325	0.16175507531106745	0	0.109	0.87890625	0.12109375
51019050100	6449	0.7588773453248565	0.20700883857962474	0.005272135214761979	3.101256008683517e-4	0.06838269499147155	0.09086680105442704	0.05551248255543495	0.05597767095673748	0.06714219258799814	0.17863234610017056	0.057528298961079236	0.09784462707396496	0.07582570941231198	0.06311055977670957	0.05706311055977671	0.09257249185920298	36439	0.10631741140215717	0.0635593220338983	0.150231124807396	0.1652542372881356	0.10015408320493066	0.14791987673343607	0.16563944530046226	0.07434514637904469	0.026579352850539292	0	0.05620608899297424	0.1180327868852459	0.32060889929742387	0.25995316159250587	0.06440281030444965	0.13653395784543326	0.04426229508196721	0.8257611241217798	0.18079625292740048	0.8749578699022582	0.12504213009774182	0	0	0.45724191063174113	0.5427580893682589
51021040100	3952	0.9258603238866396	0.05996963562753036	0.0010121457489878543	0.020495951417004048	0.0541497975708502	0.03795546558704453	0.02631578947368421	0.06174089068825911	0.05389676113360324	0.1305668016194332	0.14549595141700405	0.17383603238866396	0.06756072874493928	0.061234817813765184	0.12930161943319837	0.04377530364372469	49338	0.043512658227848104	0.058544303797468354	0.11629746835443038	0.11787974683544304	0.17088607594936708	0.16930379746835442	0.12104430379746836	0.13449367088607594	0.04667721518987342	0.021360759493670885	0.05186653452262967	0.08457218368021142	0.45457548728113645	0.20482325735051204	0.09250082590023125	0.0753221010901883	0.036339610175090846	0.8635612817971589	0.11166171126527916	0.7768899815611555	0.2231100184388445	0.028999999999999998	0	0.7919303797468354	0.20806962025316456
51021040200	2436	0.9880952380952381	0.0024630541871921183	0.0024630541871921183	0	0.02504105090311987	0.07183908045977011	0.05665024630541872	0.025451559934318555	0.03366174055829228	0.10509031198686371	0.11124794745484401	0.11001642036124795	0.08538587848932677	0.08908045977011494	0.14860426929392448	0.09852216748768473	47038	0.07343608340888486	0.04623753399818677	0.17588395285584768	0.09519492293744333	0.12239347234814144	0.17044424297370808	0.16409791477787852	0.12511332728921123	0.01813236627379873	0.009066183136899365	0.032846715328467155	0.04640250260688217	0.37643378519290926	0.22627737226277372	0.12877997914494266	0.15224191866527634	0.0370177267987487	0.9207507820646507	0.18925964546402502	0.649587750294464	0.3504122497055359	0	0	0.8395285584768812	0.16047144152311876
51023040100	3336	0.9349520383693045	0.0605515587529976	0	0.0044964028776978415	0.06354916067146282	0.029376498800959234	0.028477218225419664	0.050959232613908875	0.049160671462829736	0.0683453237410072	0.09862110311750599	0.1696642685851319	0.08872901678657075	0.10701438848920863	0.12589928057553956	0.09682254196642685	47500	0.07571623465211459	0.04433833560709413	0.1664392905866303	0.1296043656207367	0.08799454297407913	0.2373806275579809	0.1296043656207367	0.07639836289222374	0.03137789904502047	0.021145975443383355	0.05698883326915672	0.02887947631882942	0.46130150173276857	0.20831728917982287	0.11474778590681556	0.08817866769349249	0.041586445899114366	0.9141316904120138	0.12976511359260687	0.7777188328912467	0.2222811671087533	0.021	0	0.9085948158253752	0.09140518417462483
51023040200	4346	0.9387942936033133	0.026231017027151405	0	0.01403589507593189	0.04763000460193281	0.05223193741371376	0.0713299585826047	0.04325816843074091	0.06764841233317993	0.10308329498389324	0.07984353428439944	0.15807639208467555	0.07777266451909802	0.09111826967326277	0.13046479521398988	0.06373676944316613	60119	0.048478015783540024	0.038331454340473504	0.0794813979706877	0.08624577226606539	0.1527621195039459	0.2576099210822999	0.14374295377677565	0.13359639233370912	0.018602029312288614	0.04114994363021421	0.05993589743589744	0.08012820512820513	0.4233974358974359	0.18878205128205128	0.058653846153846154	0.0967948717948718	0.09230769230769231	0.8599358974358975	0.1891025641025641	0.8220574606116775	0.17794253938832252	0.006	0.158	0.7925591882750845	0.20744081172491544
51023040301	3086	0.898250162022035	0.06837329876863253	0.004860661049902786	0.027219701879455604	0.026895657809462088	0.03856124432922878	0.08198314970836033	0.056707712248865845	0.056707712248865845	0.1117952041477641	0.09202851587815943	0.15132858068697344	0.10628645495787427	0.0661049902786779	0.13091380427738172	0.057679844458846406	71602	0.020764119601328904	0.0340531561461794	0.05398671096345515	0.13870431893687707	0.10132890365448505	0.1852159468438538	0.14119601328903655	0.16279069767441862	0.07807308970099668	0.08388704318936877	0.025427444103463395	0.06181499342393687	0.28320911880754057	0.1985971065322227	0.12801402893467778	0.2121876370013152	0.09074967119684349	0.9127575624725998	0.30293730819815873	0.9204892966360856	0.07951070336391437	0.003	0.107	0.7981727574750831	0.20182724252491693
51023040302	7612	0.9588807146610615	0.016158696794534945	0.0018392012611665792	0.023909616395165527	0.05425643720441408	0.045454545454545456	0.0500525486074619	0.0793483972674724	0.035076195480819757	0.09156594850236469	0.09393063583815028	0.1489753021544929	0.08867577509196006	0.07094062007356805	0.15409879138202837	0.06121912769311613	100086	0.0053226879574184965	0.013639387890884896	0.05588822355289421	0.02262142381902861	0.09580838323353294	0.18396540252827678	0.12242182302062542	0.2994011976047904	0.09547571523619428	0.10545575515635396	0.008034279592929834	0.00874843777896804	0.2299589359043028	0.20817711123013746	0.11855025888234244	0.2519193001249777	0.17461167648634174	0.9832172826281022	0.4265309766113194	0.9187041564792175	0.0812958435207824	0.045	0.092	0.865602129075183	0.13439787092481703
51023040401	2236	0.9490161001788909	0.022808586762075134	0.009838998211091235	0.005813953488372093	0.050983899821109124	0.04114490161001789	0.03801431127012522	0.03443649373881932	0.0720035778175313	0.11135957066189624	0.09838998211091235	0.1252236135957066	0.0943649373881932	0.0907871198568873	0.13148479427549195	0.08676207513416816	58152	0.03812636165577342	0.03376906318082789	0.11546840958605664	0.046840958605664486	0.20043572984749455	0.20697167755991286	0.16993464052287582	0.12962962962962962	0.049019607843137254	0.00980392156862745	0.025776215582893967	0.08260105448154657	0.4094903339191564	0.20855301698886936	0.08904510837727006	0.10896309314586995	0.07557117750439367	0.8916227299355595	0.18453427065026362	0.85	0.15	0.006	0.15	0.7472766884531591	0.25272331154684097
51023040402	4653	0.8955512572533849	0.047066408768536426	0.03438641736514077	0.028798624543305396	0.03288201160541586	0.06382978723404255	0.07865892972275951	0.07113690092413497	0.03352675693101225	0.08059316569954868	0.10423382763808296	0.1687083601977219	0.07436062755211692	0.07887384483129165	0.11562432839028584	0.08403180743606276	72727	0.05005213764337852	0.01824817518248175	0.0370177267987487	0.09593326381647549	0.14077163712200208	0.19447340980187697	0.10427528675703858	0.1845672575599583	0.07142857142857142	0.1032325338894682	0.041791044776119404	0.03940298507462687	0.26985074626865674	0.21044776119402986	0.10268656716417911	0.1880597014925373	0.14776119402985075	0.9188059701492537	0.3358208955223881	0.9194630872483222	0.08053691275167785	0	0.075	0.843065693430657	0.15693430656934307
51023040501	6761	0.9741162549918652	0.0039934920869693835	0.0013311640289897944	0.011684662032243751	0.03076467978109747	0.05221121135926638	0.08208844845437066	0.06833308682147611	0.05502144653157817	0.1172903416654341	0.12660848986836268	0.15737316964946013	0.06892471527880491	0.05975447419020855	0.10915545037716314	0.05014051175861559	78378	0.034105263157894736	0.013473684210526317	0.0648421052631579	0.08589473684210526	0.08378947368421052	0.1688421052631579	0.17936842105263157	0.24336842105263157	0.07831578947368421	0.048	0.03221783413011848	0.026397838287258366	0.31698191644148827	0.20640199542714613	0.15443774683018083	0.1679484514653918	0.09561421741841614	0.9413843275826231	0.2635626688838079	0.9733606557377049	0.02663934426229508	0	0.29600000000000004	0.968	0.032
51023040502	1313	0.9504950495049505	0.0357958872810358	0.002284843869002285	0	0.022086824067022087	0.044173648134044174	0.037319116527037316	0.06930693069306931	0.031226199543031227	0.08301599390708302	0.11424219345011424	0.13328255902513328	0.10434120335110435	0.1172886519421173	0.16984006092916984	0.046458492003046456	58839	0.06467661691542288	0.11442786069651742	0.07296849087893864	0.07296849087893864	0.09286898839137644	0.20729684908789386	0.06467661691542288	0.20563847429519072	0.087893864013267	0.01658374792703151	0.05550239234449761	0.023923444976076555	0.32344497607655504	0.25645933014354066	0.12248803827751197	0.1492822966507177	0.06889952153110047	0.9205741626794258	0.21818181818181817	0.9206106870229007	0.07938931297709924	0	0	0.9021558872305141	0.0978441127694859
51025930100	3154	0.43563728598604945	0.5304375396322131	0	0.028852251109701965	0.06341154090044387	0.029486366518706404	0.04185161699429296	0.05168040583386176	0.028218135700697526	0.11636017755231452	0.1309448319594166	0.10779961953075459	0.06246036778693722	0.09987317691819911	0.16582117945466074	0.06721623335447051	46324	0.0796398891966759	0.08725761772853186	0.11426592797783934	0.07132963988919667	0.16481994459833796	0.1987534626038781	0.15027700831024932	0.11980609418282548	0.006232686980609419	0.007617728531855956	0.04925312878482035	0.13766653209527654	0.3395236172789665	0.24020993136859103	0.07710940654016955	0.09285425918449737	0.06338312474767864	0.8130803391199031	0.156237383932176	0.7187655550024888	0.2812344449975112	0.027000000000000003	0	0.7368421052631579	0.2631578947368421
51025930201	2175	0.35172413793103446	0.5724137931034483	0.03908045977011494	0.010114942528735632	0.03494252873563218	0.03632183908045977	0.011954022988505748	0.1618390804597701	0.09609195402298851	0.09977011494252873	0.07770114942528736	0.127816091954023	0.07908045977011494	0.05057471264367816	0.1071264367816092	0.06896551724137931	39286	0.06685236768802229	0.06267409470752089	0.1671309192200557	0.149025069637883	0.13370473537604458	0.22841225626740946	0.116991643454039	0.057103064066852366	0.018105849582172703	0	0.056524773203070484	0.19958129797627355	0.3524075366364271	0.17306350314026517	0.09002093510118632	0.07606420097697139	0.052337752965806	0.743893928820656	0.1284019539427774	0.7565858798735511	0.2434141201264489	0.016	0	0.7047353760445683	0.29526462395543174
51025930202	1760	0.2346590909090909	0.73125	0	0.026704545454545453	0	0	0	0.003409090909090909	0.06306818181818181	0.30170454545454545	0.31875	0.19545454545454546	0.06363636363636363	0.03125	0.022727272727272728	0	NA	NA	NA	NA	NA	NA	NA	NA	NA	NA	NA	0.030432136335970784	0.19841752891052952	0.5033475349969568	0.21424223980523432	0.018867924528301886	0.03469263542300669	0	0.7711503347534997	0.03469263542300669	NA	NA	NA	NA	NA	NA
51025930203	4475	0.28893854748603354	0.6616759776536313	0	0.030167597765363128	0.05988826815642458	0.05430167597765363	0.06212290502793296	0.09720670391061452	0.06435754189944135	0.12513966480446928	0.11351955307262569	0.11687150837988827	0.04983240223463687	0.07441340782122904	0.10949720670391061	0.037318435754189944	39934	0.10279840091376356	0.08280982295830953	0.15362649914334667	0.14563106796116504	0.1387778412335808	0.17075956596230726	0.052541404911479156	0.13478012564249	0.001142204454597373	0.017133066818960593	0.041511981100236246	0.18258521768477895	0.25784677691528857	0.3071211609854877	0.06547418157273034	0.09652379345258184	0.04893688828889639	0.7759028012149848	0.14546068174147822	0.8189897100093545	0.18101028999064547	0.004	0.051	0.6459166190748143	0.3540833809251856
51025930300	4956	0.6226795803066989	0.3692493946731235	0	0.01513317191283293	0.033292978208232446	0.04136400322841001	0.096045197740113	0.03652138821630347	0.02824858757062147	0.11803874092009685	0.08615819209039548	0.11299435028248588	0.15334947538337368	0.038942695722356736	0.13236481033091202	0.09543987086359967	48669	0.03248587570621469	0.08145009416195857	0.13983050847457626	0.09934086629001883	0.16242937853107345	0.2382297551789077	0.09981167608286252	0.0635593220338983	0.07344632768361582	0.009416195856873822	0.04433887569279493	0.15993665874901028	0.4053840063341251	0.19451042491422538	0.0345737661652151	0.08524676695698073	0.07600950118764846	0.7957244655581948	0.16125626814462918	0.6775119617224881	0.32248803827751193	0.013000000000000001	0	0.737758945386064	0.262241054613936
51027010100	4775	0.9310994764397906	0.04837696335078534	0	0.004607329842931937	0.04963350785340314	0.05382198952879581	0.06115183246073298	0.05193717277486911	0.05570680628272251	0.14031413612565444	0.0906806282722513	0.1813612565445026	0.07664921465968587	0.06303664921465968	0.09989528795811518	0.054869109947643976	27984	0.19897377423033066	0.05815279361459521	0.22976054732041049	0.06670467502850627	0.0758266818700114	0.18358038768529075	0.09064994298745724	0.08893956670467502	0.0017103762827822121	0.005701254275940707	0.07942446043165467	0.14561151079136692	0.3752517985611511	0.15079136690647482	0.07194244604316546	0.10014388489208634	0.07683453237410072	0.7749640287769785	0.17697841726618704	0.7550581145071029	0.2449418854928971	0	0.297	0.8608893956670467	0.13911060433295325
51027010200	2967	0.931917762049208	0	0.06673407482305359	0	0.044489383215369056	0.08156386922817661	0.09639366363329963	0.03943377148634985	0.03067071115604988	0.0906639703404112	0.08021570610043816	0.11897539602291878	0.0859453993933266	0.09201213346814964	0.14661274014155712	0.07145264577013818	26295	0.17229729729729729	0.059966216216216214	0.23141891891891891	0.19172297297297297	0.09881756756756757	0.12922297297297297	0.024493243243243243	0.07432432432432433	0.017736486486486486	0	0.22296331586469748	0.1991424487851358	0.25726536445926634	0.17484516436398284	0.054311576941400666	0.038113387327298714	0.0533587422582182	0.5778942353501667	0.09147212958551691	0.7132530120481928	0.28674698795180725	0.011000000000000001	0	0.8538851351351351	0.14611486486486486
51027010300	3065	0.9830342577487765	0	0.0052202283849918435	0	0.024796084828711255	0.05513866231647634	0.0365415986949429	0.058401305057096245	0.0730831973898858	0.04926590538336052	0.14779771615008155	0.16084828711256116	0.09690048939641109	0.06623164763458401	0.13800978792822186	0.07797716150081566	38576	0.04431438127090301	0.04431438127090301	0.24163879598662208	0.13377926421404682	0.14381270903010032	0.15635451505016723	0.12123745819397994	0.07441471571906355	0.005852842809364548	0.034280936454849496	0.09978308026030369	0.20086767895878524	0.3839479392624729	0.14273318872017354	0.053796095444685464	0.07765726681127982	0.04121475054229935	0.6993492407809111	0.11887201735357918	0.7178871548619448	0.28211284513805523	0	0.11699999999999999	0.8043478260869565	0.1956521739130435
51027010400	1933	0.9622348680807036	0.03569580962234868	0	0	0.019141231246766685	0.03673047077082255	0.02793585100879462	0.08949818934299017	0.04914640455250905	0.1784790481117434	0.09984480082772892	0.11174340403517848	0.11226073460941542	0.10139679255043973	0.11639937920331092	0.05742369374030005	34636	0.24336283185840707	0.07853982300884955	0.08628318584070796	0.1006637168141593	0.16039823008849557	0.16592920353982302	0.0586283185840708	0.08185840707964602	0.024336283185840708	0	0.05854956753160346	0.14171656686626746	0.3592814371257485	0.18629407850964738	0.049234863606121095	0.12375249500998003	0.08117099135063206	0.7997338656021291	0.2049234863606121	0.7101335428122545	0.2898664571877455	0	0.297	0.540929203539823	0.459070796460177
51027010500	1502	0.974034620505992	0.010652463382157125	0	0	0.05326231691078562	0.06125166444740346	0.05392809587217044	0.05459387483355526	0.04860186418109188	0.12716378162450068	0.05792276964047936	0.11917443408788282	0.09187749667110519	0.1311584553928096	0.10652463382157124	0.09187749667110519	36359	0.13713405238828968	0.09244992295839753	0.17873651771956856	0.0724191063174114	0.19568567026194145	0.1802773497688752	0.0724191063174114	0.0662557781201849	0.004622496147919877	0	0.17641681901279707	0.17824497257769653	0.3162705667276051	0.13893967093235832	0.08135283363802559	0.031992687385740404	0.07678244972577697	0.6453382084095064	0.10877513711151737	0.8173803526448362	0.18261964735516373	0	0	0.7765793528505393	0.22342064714946072
51027010600	3752	0.8931236673773987	0.07356076759061833	0.002931769722814499	0.018656716417910446	0.03464818763326226	0.03491471215351812	0.026119402985074626	0.04051172707889126	0.05730277185501066	0.130863539445629	0.14312366737739873	0.1527185501066098	0.09461620469083155	0.07142857142857142	0.11833688699360341	0.08955223880597014	40144	0.05956813104988831	0.08041697691734921	0.18912881608339538	0.12956068503350707	0.11764705882352941	0.20774385703648549	0.1325390915860015	0.058823529411764705	0.01340282948622487	0.011169024571854059	0.08327825512227363	0.1761401189689359	0.3813615333773959	0.21282220753469927	0.07402511566424323	0.0565102445472571	0.015862524785194978	0.7405816259087905	0.07237276933245208	0.7005738132498696	0.2994261867501304	0.086	0.128	0.7140729709605361	0.2859270290394639
51027010700	3794	0.996309963099631	0	0	0.0036900369003690036	0.04533473906167633	0.042435424354243544	0.07274644175013179	0.04507116499736426	0.04032683183974697	0.0996309963099631	0.13626779124934107	0.14839219820769636	0.05007907221929362	0.06378492356352135	0.15893516078017922	0.07090142329994728	32118	0.12410656270305392	0.11500974658869395	0.17024041585445093	0.14489928525016244	0.16439246263807666	0.14879792072774528	0.08057179987004548	0.02014294996751137	0.012345679012345678	0.01949317738791423	0.1918909472212513	0.17860887801468017	0.3390422929045788	0.16532680880810904	0.056274030059419784	0.03600139811254806	0.032855644879412796	0.6295001747640685	0.06885704299196085	0.7908530318602262	0.2091469681397739	0	0.134	0.7732293697205977	0.2267706302794022
51029930101	3833	0.6686668405948344	0.30237411948865117	0.00573962953300287	0.01174015131750587	0.031046177928515523	0.05530915731802766	0.07774589094703888	0.05974432559352987	0.024002087138012	0.10696582311505348	0.16149230367858075	0.09235585703104618	0.08870336551004435	0.09183407252804592	0.138012001043569	0.04748238977302374	47275	0.09017912291537987	0.033353922174181594	0.17541692402717726	0.07906114885731934	0.13897467572575664	0.2618900555898703	0.13218035824583077	0.07967881408276714	0.00926497838171711	0	0.08428720083246619	0.09885535900104059	0.47936177592785295	0.1824488380159556	0.044398196323274366	0.04821366631980576	0.062434963579604576	0.8168574401664932	0.11064862989941034	0.7916870415647922	0.20831295843520783	0.037000000000000005	0	0.7146386658431131	0.28536133415688697
51029930102	3007	0.47322913202527433	0.5014965081476555	0	0.017625540405719987	0.04888593282341204	0.022946458264050548	0.04456268706351846	0.0475557033588294	0.07449285001662787	0.1050881277020286	0.09777186564682408	0.1902228134353176	0.09145327569005654	0.05986032590621882	0.1217159960093116	0.07948121050881277	44067	0.08319870759289176	0.04604200323101777	0.1825525040387722	0.09935379644588045	0.1890145395799677	0.1962843295638126	0.13166397415185785	0.06058158319870759	0.011308562197092083	0	0.11048034934497816	0.1017467248908297	0.43013100436681223	0.17336244541484716	0.06375545851528384	0.06331877729257641	0.05720524017467249	0.7877729257641921	0.1205240174672489	0.7845373891001267	0.21546261089987326	0	0	0.7302100161550888	0.26978998384491115
51029930201	5740	0.5702090592334494	0.38902439024390245	0.0010452961672473868	0.02264808362369338	0.025261324041811847	0.045470383275261324	0.04895470383275261	0.025087108013937282	0.09355400696864112	0.16428571428571428	0.1381533101045296	0.16742160278745644	0.08710801393728224	0.051045296167247386	0.08658536585365853	0.05644599303135889	48750	0.0660377358490566	0.07232704402515723	0.10613207547169812	0.1320754716981132	0.1509433962264151	0.20676100628930819	0.09040880503144653	0.11084905660377359	0.049528301886792456	0.014937106918238994	0.09675205855443733	0.1537053979871912	0.4338975297346752	0.18961573650503202	0.042086001829826164	0.04711802378774017	0.0368252516010979	0.7495425434583715	0.08394327538883806	0.8384970336189849	0.16150296638101516	0.048	0.013999999999999999	0.7735849056603774	0.22641509433962265
51029930202	4479	0.7249386023665997	0.21991515963384684	0	0.04085733422638982	0.07680285778075463	0.0424201830765796	0.0810448760884126	0.07948202723822281	0.02165661978120116	0.13373520875195355	0.10426434471980353	0.13440500111632062	0.06095110515740121	0.05514623799955347	0.1357445858450547	0.05715561509265461	56477	0.07012374779021803	0.03241013553329405	0.11962286387743076	0.08780200353565115	0.12080141426045964	0.21862109605185623	0.13730111962286387	0.1661756040070713	0.027106658809664112	0.020035356511490868	0.026845637583892617	0.11601150527325024	0.3700862895493768	0.18983700862895495	0.09907318632150847	0.141259188239054	0.056887184403962926	0.8571428571428571	0.19814637264301693	0.7365451388888888	0.2634548611111111	0.017	0.084	0.7872716558632882	0.21272834413671185
51031020101	5421	0.8291828076000738	0.16104039845047038	0.002767017155506364	0.003689356207341819	0.04408780667773474	0.06068990961077292	0.02914591403800037	0.03634015864231691	0.05238885814425383	0.15532189632909058	0.1283895960154953	0.15439955727725513	0.060136506179671645	0.06327245895591219	0.1567976388120273	0.03154399557277255	56490	0.0444264943457189	0.08804523424878836	0.13529886914378028	0.0795638126009693	0.10016155088852989	0.2193053311793215	0.16518578352180938	0.10177705977382875	0.049273021001615507	0.016962843295638127	0.0567157095396298	0.0889890840056953	0.37209302325581395	0.18699572852396773	0.07498813478879925	0.16540104413858567	0.054817275747508304	0.8542952064546749	0.22021831988609397	0.9211309523809523	0.07886904761904762	0	0	0.7936187399030694	0.20638126009693053
51031020102	4883	0.8756911734589392	0.0933852140077821	0	0.0038910505836575876	0.036248208068810156	0.05795617448289986	0.055703460987098094	0.05877534302682777	0.05426991603522425	0.12819987712471842	0.12226090518124104	0.14458324800327668	0.07556829817734999	0.06942453409789064	0.12041777595740323	0.061847225066557446	54299	0.01532567049808429	0.015873015873015872	0.15599343185550082	0.10454296661193213	0.16091954022988506	0.17679255610290093	0.1746031746031746	0.15654077723043242	0.03557744937055282	0.0038314176245210726	0.02639622117254793	0.061405946096137816	0.3712142261739372	0.2711864406779661	0.08585718255070852	0.12031119755487635	0.06362878577382607	0.9121978327313143	0.18393998332870243	0.8907849829351536	0.10921501706484642	0	0.11599999999999999	0.8407224958949097	0.1592775041050903
51031020200	5302	0.8242172764994342	0.13862693323274236	0.01904941531497548	0.012448132780082987	0.09788758958883441	0.06940777065258392	0.06356092040739343	0.02829121086382497	0.054130516786118445	0.13692946058091288	0.13674085250848736	0.1033572236891739	0.11580535646925688	0.025650697849867975	0.0912863070539419	0.056393813655224445	43348	0.10765765765765765	0.04369369369369369	0.11936936936936937	0.09144144144144144	0.17657657657657658	0.11891891891891893	0.12297297297297298	0.1752252252252252	0.032432432432432434	0.011711711711711712	0.05740181268882175	0.09035979126613568	0.31227684702004943	0.21422686075254052	0.06152156001098599	0.17275473770942049	0.09145839055204615	0.8522383960450426	0.26421312826146665	0.9215442092154421	0.0784557907845579	0	0	0.8540540540540541	0.14594594594594595
51031020300	3888	0.8675411522633745	0.06507201646090535	0.04218106995884774	0.02417695473251029	0.042695473251028807	0.051954732510288065	0.05889917695473251	0.05401234567901234	0.07664609053497942	0.09027777777777778	0.10108024691358025	0.10056584362139917	0.10802469135802469	0.05426954732510288	0.1368312757201646	0.1051954732510288	61814	0.02973977695167286	0.029120198265179677	0.060099132589838906	0.10037174721189591	0.17967781908302355	0.20817843866171004	0.1852540272614622	0.17286245353159851	0.017967781908302356	0.016728624535315983	0.023715415019762844	0.054976643909450236	0.26949335249730505	0.30075458138699246	0.1009701760689903	0.14552641034854474	0.10456342076895436	0.921307941070787	0.2500898311174991	0.952212389380531	0.047787610619469026	0	0	0.7627013630731103	0.2372986369268897
51031020401	5149	0.8137502427655855	0.11516799378520101	0.010681685764226064	0.10001942124684404	0.0796271120605943	0.051854729073606526	0.030685570013594874	0.07088755098077297	0.06778015148572539	0.1940182559720334	0.1070110701107011	0.1314818411342008	0.035346669256166245	0.06778015148572539	0.08506506117692755	0.03340454457176151	38995	0.0398947829899167	0.03288031565103025	0.15168785620341954	0.2376150811047786	0.14555019728189392	0.18763700131521263	0.057430951337132836	0.06444541867601929	0.07715914072775099	0.005699254712845244	0.02	0.042777777777777776	0.24638888888888888	0.29527777777777775	0.06861111111111111	0.21638888888888888	0.11055555555555556	0.9372222222222222	0.3269444444444444	0.930640554875561	0.069359445124439	0	0.031	0.44015782551512495	0.559842174484875
51031020402	3458	0.8687102371312898	0.06824754193175246	0.013302486986697512	0.045401966454598035	0.04337767495662233	0.027183342972816656	0.07113938692886061	0.06940427993059572	0.10034702139965297	0.10699826489300174	0.09976865240023135	0.16685945633314053	0.06882591093117409	0.08733371891266628	0.07345286292654714	0.06275303643724696	60926	0.03319502074688797	0.025587828492392807	0.0677731673582296	0.15352697095435686	0.16874135546334718	0.1334716459197787	0.23029045643153526	0.12378976486860305	0.03803596127247579	0.025587828492392807	0.04325913481730365	0.03527929441411172	0.18983620327593448	0.3015539689206216	0.12725745485090298	0.19235615287694247	0.11045779084418311	0.9214615707685846	0.3028139437211256	0.9186785260482846	0.08132147395171538	0	0.16399999999999998	0.6500691562932227	0.3499308437067773
51031020403	5499	0.8756137479541735	0.06728496090198217	0.019639934533551555	0.05182760501909438	0.04709947263138752	0.07655937443171486	0.06873977086743044	0.05328241498454264	0.02127659574468085	0.1563920712856883	0.11565739225313694	0.14766321149299871	0.055282778687034004	0.08656119294417167	0.07037643207855974	0.07255864702673213	55313	0.04201312910284464	0.04726477024070022	0.03457330415754924	0.15536105032822758	0.16980306345733043	0.1588621444201313	0.15973741794310722	0.10328227571115974	0.09102844638949671	0.038074398249452954	0.03994046142396428	0.06375589183825353	0.2775986107665592	0.2555197221533118	0.11758868767055321	0.16670801290002482	0.07888861324733316	0.8963036467377822	0.24559662614735797	0.9368593685936859	0.06314063140631407	0.036000000000000004	0	0.7816192560175055	0.21838074398249452
51031020500	7751	0.8367952522255193	0.13507934460069668	1.2901561088891756e-4	0.01638498258289253	0.03109276222422913	0.05521868146045671	0.07805444458779512	0.0830860534124629	0.07031350793446008	0.10592181653980132	0.12617726744936136	0.16036640433492452	0.07869952264223971	0.0455425106437879	0.10592181653980132	0.046961682363565994	49005	0.025210084033613446	0.024886877828054297	0.143180349062702	0.13316095669036845	0.1874595992243051	0.18972204266321913	0.12055591467356173	0.10213316095669037	0.04718810601163542	0.026502908855850032	0.02193645990922844	0.10892586989409984	0.34549924357034795	0.24943267776096822	0.057677760968229956	0.15393343419062028	0.0625945537065053	0.8691376701966718	0.21652798789712557	0.9007278020378457	0.0992721979621543	0	0	0.7811893988364577	0.21881060116354234
51031020600	3531	0.8161993769470405	0.12687623902577175	0	0.007929764939110734	0.0237892948173322	0.03341829510053809	0.05352591333899745	0.06796941376380629	0.060039648824695556	0.1178136505239309	0.06711979609175871	0.13338997451146983	0.08071367884451996	0.11866326819597847	0.1469838572642311	0.06683659020107618	60491	0.08448753462603878	0.036011080332409975	0.08379501385041552	0.10249307479224377	0.1260387811634349	0.1793628808864266	0.12950138504155126	0.1461218836565097	0.06301939058171745	0.04916897506925208	0.07180059523809523	0.10267857142857142	0.34970238095238093	0.21577380952380953	0.06063988095238095	0.12983630952380953	0.06956845238095238	0.8255208333333334	0.19940476190476192	0.750910036401456	0.24908996359854393	0	0.09	0.9300554016620498	0.06994459833795014
51031020700	3442	0.6281231841952353	0.3590935502614759	0.004648460197559558	0.006682161533991865	0.07292271934921557	0.06275421266705404	0.034863451481696686	0.0642068564787914	0.036897152818129	0.1481696687972109	0.1199883788495061	0.08163858221963974	0.09122603137710633	0.06972690296339337	0.11330621731551424	0.04997094712376525	33594	0.14016172506738545	0.07075471698113207	0.15498652291105122	0.16442048517520216	0.1192722371967655	0.14555256064690028	0.0761455525606469	0.11455525606469003	0.009433962264150943	0.0047169811320754715	0.08575987235739928	0.09214200239329877	0.3119266055045872	0.21420023932987634	0.07578779417630634	0.13003589948145194	0.09014758675708018	0.8220981252493019	0.22018348623853212	0.9070904645476773	0.09290953545232274	0	0	0.6421832884097035	0.3578167115902965
51031020800	3229	0.7695881077733044	0.161350263239393	0	0.00960049550944565	0.05667389284608238	0.07308764323319913	0.04676370393310623	0.04831217095075875	0.04583462372251471	0.12325797460514092	0.11148962527098173	0.12016104056983586	0.060390213688448435	0.11489625270981728	0.11396717249922576	0.037163208423660575	43325	0.0917838638045892	0.08956328645447817	0.18652849740932642	0.06587712805329386	0.15173945225758698	0.23538119911176905	0.028127313101406367	0.11250925240562547	0.0044411547002220575	0.034048852701702444	0.029723991507430998	0.09893842887473461	0.43439490445859874	0.20467091295116774	0.11932059447983015	0.0870488322717622	0.025902335456475585	0.8713375796178344	0.1129511677282378	0.8401741293532339	0.15982587064676618	0	0	0.7979274611398963	0.20207253886010362
51031020900	3672	0.6655773420479303	0.2633442265795207	0	0.00789760348583878	0.04084967320261438	0.042211328976034856	0.04112200435729847	0.08197167755991286	0.04302832244008715	0.1247276688453159	0.08959694989106753	0.1255446623093682	0.09831154684095861	0.06781045751633986	0.15495642701525056	0.06535947712418301	47436	0.11814073595868302	0.08908973531310523	0.08069722401549387	0.08973531310522918	0.14009038089089734	0.23563589412524208	0.13363460296965785	0.052291801162040026	0.024531956100710135	0.036152356358941255	0.09865796155241205	0.15161407326804496	0.3594486760972071	0.1933260790714545	0.08451215088864708	0.0794341675734494	0.03300689154878491	0.749727965179543	0.11244105912223432	0.7890983188996434	0.2109016811003566	0.006999999999999999	0.036000000000000004	0.7056165267914783	0.29438347320852165
51033030100	5535	0.6859981933152665	0.2001806684733514	0.012646793134598013	0.14290876242095754	0.05799457994579946	0.021860885275519423	0.04336043360433604	0.0984643179765131	0.22655826558265582	0.16693766937669377	0.06088527551942186	0.08961156278229448	0.05672990063233966	0.05076784101174345	0.06829268292682927	0.04083107497741644	49309	0.0646900269541779	0.03638814016172507	0.10579514824797843	0.06401617250673855	0.24326145552560646	0.158355795148248	0.11455525606469003	0.13140161725067384	0.04043126684636118	0.04110512129380054	0.07694826457105436	0.14767518009168304	0.3153241650294695	0.14963981663392273	0.03962017026850033	0.20235756385068762	0.06843483955468238	0.7753765553372626	0.27079240340537003	0.9104294478527607	0.08957055214723926	0	0.024	0.623989218328841	0.37601078167115903
51033030201	3008	0.5	0.4541223404255319	0.003989361702127659	0.02726063829787234	0.10505319148936171	0.06482712765957446	0.06881648936170212	0.0442154255319149	0.03856382978723404	0.11735372340425532	0.1529255319148936	0.17885638297872342	0.047539893617021274	0.061170212765957445	0.08111702127659574	0.028590425531914893	72708	0.0578806767586821	0.01068566340160285	0.04630454140694568	0.06500445235975066	0.09706144256455922	0.22796081923419412	0.15316117542297417	0.22617987533392697	0.07658058771148708	0.039180765805877114	0.035276825085742286	0.07937285644292014	0.41793238608525235	0.23762861342479177	0.061734443900048994	0.09211170994610485	0.07594316511513964	0.8853503184713376	0.16805487506124447	0.9756733275412685	0.02432667245873154	0	0.051	0.7658058771148709	0.2341941228851291
51033030202	1649	0.676773802304427	0.22316555488174653	0	0.031534263189812006	0.041237113402061855	0.04608853850818678	0.04790782292298363	0.043662825955124315	0.041237113402061855	0.056397816858702245	0.1134020618556701	0.17586416009702852	0.11279563371740449	0.0661006670709521	0.14918132201334142	0.08126137052759248	61818	0.05955678670360111	0.05263157894736842	0.1329639889196676	0.060941828254847646	0.14958448753462603	0.10664819944598337	0.19529085872576177	0.13988919667590027	0.054016620498614956	0.04847645429362881	0.02255054432348367	0.12363919129082426	0.374805598755832	0.17418351477449456	0.04821150855365474	0.1780715396578538	0.07853810264385692	0.8538102643856921	0.25660964230171074	0.8484136310223267	0.15158636897767333	0.008	0	0.8656509695290858	0.13434903047091412
51033030300	3333	0.6684668466846685	0.22742274227422743	0.019801980198019802	0.022502250225022502	0.0774077407740774	0.093009300930093	0.0675067506750675	0.043804380438043806	0.032103210321032104	0.08790879087908791	0.1326132613261326	0.10141014101410141	0.061806180618061805	0.061806180618061805	0.14551455145514552	0.0612061206120612	65900	0.048599670510708404	0	0.0757825370675453	0.06507413509060955	0.15485996705107083	0.2784184514003295	0.14085667215815487	0.1655683690280066	0.03377265238879736	0.03706754530477759	0.07258417140358549	0.12068211630957586	0.3484914735461303	0.15566243987756886	0.08176650634018365	0.11237428946217752	0.10843900306077832	0.8067337122868387	0.22081329252295584	0.896602658788774	0.103397341211226	0	0.013999999999999999	0.7355848434925865	0.2644151565074135
51033030400	2188	0.6640767824497258	0.24177330895795246	0	0.04661791590493602	0.06078610603290677	0.08135283363802559	0.09643510054844608	0.03930530164533821	0.051188299817184646	0.09780621572212066	0.09780621572212066	0.13939670932358317	0.06489945155393052	0.10648994515539305	0.08409506398537477	0.07312614259597806	66161	0.03234152652005175	0.04915912031047866	0.042690815006468305	0.02199223803363519	0.16170763260025872	0.31047865459249674	0.11513583441138421	0.15135834411384216	0.050452781371280724	0.0646830530401035	0.040190735694822885	0.1846049046321526	0.5340599455040872	0.1362397820163488	0.02452316076294278	0.06471389645776567	0.015667574931880108	0.7752043596730245	0.08038147138964577	0.9191438763376932	0.08085612366230678	0	0.032	0.8072445019404916	0.1927554980595084
51033030500	11316	0.6877872039589961	0.25176740897843763	0.011046306115235065	0.02880876634853305	0.0784729586426299	0.08598444680098975	0.06521739130434782	0.05770590314598798	0.033492400141392716	0.09862142099681867	0.15120183810533758	0.14536938847649347	0.08041710851891128	0.059650053022269355	0.09685401201838105	0.034906327324142804	66515	0.025108422734535493	0.014380278475233965	0.07532526820360648	0.025336681123031272	0.19219356311344443	0.21935631134444192	0.17005249942935402	0.18557406984706687	0.019173704633645285	0.07349920109564026	0.0071567989590110605	0.07104749512036435	0.35146389069616135	0.2428106701366298	0.11763175016265452	0.1465191932335719	0.06337020169160702	0.9217957059206245	0.2098893949251789	0.8680404200515157	0.13195957994848426	0.021	0.07200000000000001	0.8091759872175303	0.19082401278246974
51033030600	3352	0.5784606205250596	0.3678400954653938	0	0.011336515513126491	0.05041766109785203	0.03758949880668258	0.04892601431980907	0.052804295942720764	0.04803102625298329	0.12649164677804295	0.15990453460620524	0.1360381861575179	0.08532219570405727	0.0805489260143198	0.09486873508353222	0.06324582338902147	64856	0.014411529223378704	0.08726981585268215	0.0600480384307446	0.09367493995196156	0.1521216973578863	0.15612489991993594	0.12249799839871897	0.21136909527622097	0.06725380304243395	0.03522818254603683	0.05362035225048924	0.1659491193737769	0.4324853228962818	0.18864970645792564	0.03522504892367906	0.06888454011741683	0.05518590998043053	0.7804305283757339	0.12407045009784735	0.8959827833572453	0.10401721664275466	0.027000000000000003	0	0.9575660528422738	0.04243394715772618
51035080100	3700	0.9970270270270271	0	0	0.035405405405405405	0.025675675675675677	0.06486486486486487	0.08108108108108109	0.04243243243243243	0.041891891891891894	0.09351351351351352	0.07594594594594595	0.18324324324324323	0.08864864864864865	0.05702702702702703	0.1245945945945946	0.08675675675675676	53000	0.020891364902506964	0.05988857938718663	0.11629526462395544	0.08147632311977716	0.18802228412256267	0.26740947075208915	0.11559888579387187	0.12813370473537605	0.003481894150417827	0.018802228412256268	0.06465673810388667	0.07918634217217581	0.42789683981111515	0.19070105339629495	0.10642934980021794	0.08572466400290592	0.04540501271340356	0.8561569197239375	0.13112967671630948	0.736788096459723	0.26321190354027707	0.071	0	0.8565459610027855	0.14345403899721448
51035080200	4638	0.9383354894351014	0.00646830530401035	8.624407072013799e-4	0.023932729624838292	0.09465286761535144	0.03234152652005175	0.05282449331608452	0.03449762828805519	0.05627425614489004	0.14273393704182838	0.1159982751185856	0.18995256576110392	0.06446744286330315	0.0474342388960759	0.09357481673134972	0.06425183268650281	37740	0.03662819869543402	0.09131961866532864	0.2002007024586051	0.14249874560963371	0.12844957350727546	0.21324636226793778	0.11088810837932765	0.060210737581535376	0.010536879076768691	0.006021073758153537	0.07715045817321904	0.09606857818504286	0.39314218149571384	0.16937629323086018	0.08335796630209873	0.13922553946201596	0.04167898315104936	0.8267809636417381	0.18090452261306533	0.8225340486999587	0.17746595130004128	0	0	0.6026091319618665	0.39739086803813345
51035080300	4444	0.9745724572457246	0.021602160216021602	0	0.12421242124212421	0.04747974797479748	0.04747974797479748	0.027452745274527453	0.0747074707470747	0.023627362736273628	0.10756075607560756	0.10553555355535553	0.13141314131413143	0.0576057605760576	0.06885688568856886	0.1863186318631863	0.11071107110711072	38943	0.08460236886632826	0.10377890580936266	0.10039481105470953	0.09644670050761421	0.1996615905245347	0.1985335589396503	0.13367174280879865	0.03158488437676255	0.03609701071630006	0.015228426395939087	0.14380594859948023	0.07132544036962171	0.34680912503609584	0.17008374241986718	0.13774184233323708	0.11059774761767253	0.01963615362402541	0.7848686110308981	0.13023390124169795	0.739983305509182	0.26001669449081805	0	0	0.7930062041737168	0.20699379582628313
51035080400	5188	0.9826522744795683	0.0050115651503469544	0	0.010023130300693909	0.04818812644564379	0.04259830377794911	0.06264456437933694	0.07054741711642251	0.032189668465690054	0.0938704703161141	0.10524286815728605	0.12837316885119507	0.057247494217424824	0.10890516576715498	0.15959907478797225	0.06784888203546646	51366	0.056219566179725546	0.035413899955732624	0.11155378486055777	0.1049136786188579	0.15803452855245684	0.26693227091633465	0.1341301460823373	0.10447100486941124	0.01416555998229305	0.01416555998229305	0.04949468774293859	0.07359419538740607	0.34801762114537443	0.2726094843223633	0.09432495465146411	0.13241772479917077	0.029541331951282716	0.8769111168696554	0.1619590567504535	0.7572913174656386	0.24270868253436137	0.008	0.076	0.8016821602478973	0.1983178397521027
51035080500	5409	0.9835459419486042	7.395082270290257e-4	0.0024034017378443337	0.006470696986503975	0.021445738583841745	0.06784987982991311	0.026067665002773157	0.07062303568127196	0.05490848585690516	0.1094472176002958	0.12017008689221667	0.11018672582732483	0.059345535219079315	0.09373266777592901	0.15067480125716398	0.07579959327047514	46984	0.024731684554363042	0.09146056929538031	0.11012599160055997	0.11945870275314979	0.20625291647223518	0.23938404106392908	0.09379374708352776	0.08726084927671489	0.0032664489034064394	0.02426504899673355	0.06429615197272284	0.14052605942523136	0.3648319532391622	0.15806137359961034	0.09839259620068193	0.1069167072576717	0.06697515830491962	0.7951777886020458	0.17389186556259134	0.6996408749591904	0.30035912504080964	0.028999999999999998	0	0.7942137190853943	0.20578628091460568
51035080601	1899	0.9921011058451816	0	0	0.02317008952080042	0.047919957872564506	0.032122169562927856	0.06845708267509215	0.042127435492364404	0.05634544497103739	0.07003686150605581	0.12743549236440233	0.12427593470247499	0.1111111111111111	0.09320695102685624	0.14112690889942076	0.06371774618220116	41375	0.08953488372093023	0.07325581395348837	0.17906976744186046	0.10813953488372093	0.14418604651162792	0.18488372093023256	0.10465116279069768	0.08372093023255814	0.01627906976744186	0.01627906976744186	0.05104895104895105	0.11888111888111888	0.2811188811188811	0.23636363636363636	0.14335664335664336	0.1041958041958042	0.06503496503496503	0.83006993006993	0.16923076923076924	0.6682206682206682	0.3317793317793318	0.025	0	0.7953488372093023	0.20465116279069767
51035080602	4523	0.9590979438425824	0.012602255140393544	0	0.0282998010170241	0.06478001326553173	0.027194340039796594	0.09330090647800132	0.041565332743754145	0.056378509838602694	0.09728056599602034	0.09904930355958434	0.11828432456334291	0.10236568649126686	0.10966172894096839	0.10568206942294937	0.06301127570196773	38209	0.09931325937665082	0.12361331220285261	0.16745905969360803	0.06391970417326995	0.14844162704701533	0.14474379292128897	0.1468568409931326	0.08346539883782356	0.004226096143687269	0.017960908610670893	0.10240592227020358	0.2011104256631709	0.3229487970388649	0.1770512029611351	0.0931523750771129	0.05798889574336829	0.045342381246144356	0.6964836520666255	0.10333127698951265	0.71487915407854985	0.28512084592145015	0.008	0.154	0.8663497094558901	0.13365029054410987
51036600100	2647	0.5519455987910843	0.3747638836418587	0.003400075557234605	0.0207782395164337	0.03853418964865886	0.03362296939931998	0.0426898375519456	0.056667925953910084	0.03853418964865886	0.09482432942954287	0.11560256894597658	0.17718171514922554	0.0865130336229694	0.09595768794862108	0.13638080846241027	0.07517944843218738	57500	0.08717948717948718	0.04188034188034188	0.13675213675213677	0.0452991452991453	0.10683760683760683	0.16923076923076924	0.1581196581196581	0.16666666666666666	0.04957264957264957	0.038461538461538464	0.04399808703969393	0.13008130081300814	0.38737446197991393	0.2529890004782401	0.08130081300813008	0.06886657101865136	0.03538976566236251	0.825920612147298	0.10425633668101388	0.901386748844376	0.09861325115562404	0.006	0.124	0.8393162393162393	0.1606837606837607
51036600200	2429	0.32523672293124745	0.4932070811033347	0.009468917249897077	0.027171675586661177	0.045286125977768626	0.03952243721696171	0.04816797035817209	0.058460271716755864	0.06381226842321944	0.10786331823795801	0.1062165500205846	0.13091807328118568	0.10992177850967476	0.062165500205846026	0.1214491560312886	0.07492795389048991	57222	0.07589285714285714	0.026785714285714284	0.10602678571428571	0.07924107142857142	0.12723214285714285	0.21428571428571427	0.16852678571428573	0.14285714285714285	0.0390625	0.020089285714285716	0.06965174129353234	0.13543394140409065	0.4129353233830846	0.1818684355997789	0.07186290768380321	0.08899944720840243	0.03924820342730791	0.794914317302377	0.12824765063571034	0.8657004830917875	0.13429951690821257	0.015	0.055	0.8705357142857143	0.12946428571428573
51036600300	1938	0.42053663570691435	0.5144478844169247	0.01805985552115583	0.005159958720330237	0.03715170278637771	0.032507739938080496	0.05675954592363261	0.034055727554179564	0.03508771929824561	0.08668730650154799	0.0521155830753354	0.16873065015479877	0.10577915376676987	0.1109391124871001	0.18782249742002063	0.06811145510835913	56786	0.0783132530120482	0.09156626506024096	0.07590361445783132	0.07951807228915662	0.12409638554216867	0.13975903614457832	0.1686746987951807	0.16987951807228915	0.020481927710843374	0.051807228915662654	0.04361770365618987	0.19499679281590762	0.3431686978832585	0.12123155869146889	0.07055805003207184	0.14111610006414368	0.08531109685695959	0.7613855035279025	0.22642719692110327	0.8089668615984406	0.19103313840155944	0.021	0	0.8048192771084337	0.19518072289156627
51037930100	5392	0.7709569732937686	0.1971439169139466	0.004265578635014837	0.040986646884273	0.06361275964391691	0.07270029673590504	0.08215875370919881	0.057863501483679525	0.04747774480712166	0.09996290801186944	0.07733679525222552	0.11294510385756676	0.0586053412462908	0.08642433234421365	0.1385385756676558	0.077707715133531155	35387	0.15195369030390737	0.05836951278340569	0.13796430294259526	0.1485769416304872	0.11625663289917994	0.1799324650265316	0.07814761215629522	0.09117221418234443	0.012542209358417752	0.025084418716835505	0.05430608886450905	0.09215578716401536	0.4616017553483269	0.19445968184311574	0.08173340647284695	0.07515085024684585	0.0405924300603401	0.8535381239714755	0.11574328030718596	0.7335456475583864	0.2664543524416136	0.004	0	0.6338639652677279	0.3661360347322721
51037930200	2796	0.6924177396280401	0.2936337625178827	0.003934191702432046	0.008226037195994278	0.05150214592274678	0.01430615164520744	0.08082975679542204	0.0740343347639485	0.030042918454935622	0.09620886981402003	0.12625178826895564	0.12947067238912732	0.08547925608011445	0.09978540772532189	0.12410586552217454	0.059728183118741056	48152	0.13093145869947276	0.03427065026362039	0.14586994727592267	0.10193321616871705	0.10193321616871705	0.2583479789103691	0.10808435852372583	0.07908611599297012	0.027240773286467488	0.012302284710017574	0.07255369928400955	0.081145584725537	0.3794749403341289	0.239618138424821	0.09069212410501193	0.1026252983293556	0.03389021479713604	0.8463007159904534	0.13651551312649166	0.7239185750636132	0.27608142493638677	0.01	0	0.7961335676625659	0.2038664323374341
51037930300	3852	0.602803738317757	0.3860332294911734	0.0036344755970924196	0.004153686396677051	0.02881619937694704	0.05685358255451713	0.0529595015576324	0.07009345794392523	0.08826583592938733	0.08099688473520249	0.11889927310488058	0.1674454828660436	0.09501557632398754	0.0480269989615784	0.10020768431983386	0.05010384215991693	44815	0.06	0.0896551724137931	0.1310344827586207	0.1296551724137931	0.13241379310344828	0.1917241379310345	0.1296551724137931	0.08620689655172414	0.028965517241379312	0.020689655172413793	0.08751846381093058	0.12038404726735598	0.34601181683899557	0.25073855243722304	0.11779911373707533	0.042466765140324964	0.03508124076809453	0.7920974889217134	0.0775480059084195	0.7447354904982023	0.25526450950179763	0	0	0.76	0.24
51041100106	3282	0.8583180987202925	0.06581352833638025	0.01157830591102986	0.026508226691042046	0.09811090798293723	0.01858622790981109	0.05240706886045095	0.09049360146252285	0.06429006703229738	0.08196221815965875	0.1194393662400975	0.13345521023765997	0.06855575868372943	0.0850091407678245	0.1182205971968312	0.04661791590493602	106719	0	0.015178571428571428	0.05803571428571429	0.054464285714285715	0.07678571428571429	0.12321428571428572	0.13125	0.29375	0.14910714285714285	0.09821428571428571	0.008562415502478594	0.020279405137449302	0.20234339792699413	0.1658404686795854	0.0558810274898603	0.3312302839116719	0.21586300135196035	0.9711581793600721	0.5470932852636322	0.9341117597998332	0.0658882402001668	0.027000000000000003	0	0.9267857142857143	0.07321428571428572
51041100107	2395	0.4033402922755741	0.4096033402922756	0.01837160751565762	0.25553235908141964	0.09561586638830898	0.07682672233820459	0.05093945720250522	0.056784968684759914	0.1315240083507307	0.2638830897703549	0.11231732776617954	0.09979123173277661	0.012526096033402923	0.037578288100208766	0.03465553235908142	0.021711899791231733	47500	0.05544747081712062	0.021400778210116732	0.14883268482490272	0.10797665369649806	0.17412451361867703	0.2694552529182879	0.11770428015564202	0.08268482490272373	0.014591439688715954	0.007782101167315175	0.08090844570617459	0.0411639460610362	0.276792051100071	0.1994322214336409	0.11710432931156849	0.18949609652235627	0.09510290986515259	0.8779276082327893	0.28459900638750885	0.8719253604749788	0.1280746395250212	0.09300000000000001	0.076	0.14299610894941633	0.8570038910505836
51041100205	7748	0.34976768198244707	0.48606091894682496	0.023360867320598864	0.3344088797108931	0.10131646876613319	0.07989158492514198	0.0829891584925142	0.05640165203923593	0.07318017552916882	0.17552916881775943	0.15242643262777492	0.10854414042333506	0.052787816210635004	0.03949406298399587	0.03833247289623128	0.03458957150232318	43952	0.030508474576271188	0.006101694915254237	0.09661016949152543	0.2023728813559322	0.2423728813559322	0.1430508474576271	0.11050847457627119	0.16135593220338984	0.00711864406779661	0	0.06514796678731105	0.04151586118799234	0.36384926548860974	0.22652757078986588	0.08814136682989142	0.1447732595273579	0.07004470938897168	0.8933361720246966	0.21481796891632957	0.9748843357567746	0.02511566424322538	0.01	0	0.4498305084745763	0.5501694915254237
51041100206	6513	0.4844157838169814	0.3230462152617841	0.03255028404729004	0.21065561185321666	0.06479348994319054	0.055734684477199446	0.06479348994319054	0.07124213112237064	0.03838476892369108	0.17580224167050515	0.10440657147243973	0.13925994165515124	0.10563488407799786	0.05788423153692615	0.09135575003838477	0.01627514202364502	79000	0.04376657824933687	0.02475685234305924	0.07294429708222812	0.08399646330680813	0.0680813439434129	0.1874447391688771	0.24491600353669318	0.15075154730327145	0.11096374889478337	0.01237842617152962	0.0509581881533101	0.0546602787456446	0.2961672473867596	0.2038327526132404	0.10496515679442509	0.21189024390243902	0.07752613240418119	0.8943815331010453	0.2894163763066202	0.9169031211998379	0.08309687880016214	0	0.109	0.7572944297082228	0.2427055702917772
51041100208	2386	0.7921207041072925	0.15171835708298406	0.02556580050293378	0.03436714165968147	0.03394803017602682	0.0490360435875943	0.06957250628667226	0.03730092204526404	0.03185247275775356	0.06454316848281642	0.0699916177703269	0.1462699077954736	0.07041072925398156	0.12824811399832356	0.2460184409052808	0.03143336127409891	97150	0.029382957884427033	0.019588638589618023	0.04995102840352596	0.07639569049951028	0.04407443682664055	0.14789422135161606	0.13614103819784526	0.22526934378060726	0.11459353574926542	0.15670910871694418	0.005385029617662897	0.023694130317716746	0.12762520193861066	0.22078621432417878	0.05708131394722671	0.32256327409800756	0.24286483575659665	0.9709208400646203	0.5654281098546042	0.9723809523809523	0.02761904761904762	0	0	0.8981390793339863	0.10186092066601371
51041100209	6421	0.5883818719825572	0.29294502413954215	0.03426257592275347	0.13066500545086435	0.034106836941286404	0.07101697554897991	0.04594299953278306	0.05544307740227379	0.06058246379068681	0.16586201526242017	0.11976327674817007	0.14639464257903753	0.09391060582463791	0.044385609718112444	0.10932876498987697	0.04049213518143591	72655	0.02888800949742778	0.007914523149980214	0.05263157894736842	0.09299564701226751	0.13573407202216067	0.22081519588444795	0.16976652156707558	0.1927186387020182	0.06015037593984962	0.03838543727740404	0.0807479813004675	0.03102422439439014	0.22014449638759032	0.20484487887802805	0.0741606459838504	0.2562685932851679	0.13280917977050574	0.8882277943051424	0.3890777730556736	0.9921476246564586	0.007852375343541421	0	0.033	0.7712702809655718	0.22872971903442818
51041100210	1829	0.47949699289229086	0.3548387096774194	0.036632039365773646	0.13012575177692728	0.022963367960634227	0.11208310552214325	0.09786768726079825	0.05358119190814653	0.047020229633679606	0.20612356478950247	0.17878622197922361	0.10934937124111536	0.05030071077091307	0.057408419901585565	0.04319300164024057	0.014215418261344996	61823	0.02014388489208633	0.010071942446043165	0.04748201438848921	0.1237410071942446	0.22446043165467625	0.1884892086330935	0.23309352517985613	0.10071942446043165	0.051798561151079135	0	0.06890894175553733	0.06644790812141099	0.34044298605414275	0.21082854799015588	0.09433962264150944	0.16735028712059064	0.051681706316652996	0.8646431501230517	0.21903199343724364	0.895618556701031	0.10438144329896908	0.016	0	0.4143884892086331	0.5856115107913669
51041100300	2750	0.5618181818181818	0.25381818181818183	0.04145454545454545	0.3338181818181818	0.09672727272727273	0.07418181818181818	0.056363636363636366	0.05818181818181818	0.043272727272727275	0.2050909090909091	0.13054545454545455	0.1450909090909091	0.05018181818181818	0.031636363636363636	0.0669090909090909	0.03309090909090909	38673	0.081	0.087	0.128	0.156	0.161	0.221	0.104	0.045	0.017	0	0.14897074756229686	0.12242686890574214	0.3678223185265439	0.2226435536294691	0.06988082340195016	0.056879739978331526	0.011375947995666305	0.728602383531961	0.06825568797399784	0.9569377990430622	0.0430622009569378	0	0.035	0.501	0.499
51041100403	6594	0.6126781922960267	0.1959356991204125	0.14801334546557476	0.06976038823172581	0.07658477403700334	0.04367606915377616	0.07127691841067638	0.049287230815893236	0.08886866848650288	0.12420382165605096	0.08416742493175614	0.16075219896875947	0.09766454352441614	0.07142857142857142	0.08947528055808311	0.03821656050955414	73704	0.022683583237216455	0.024990388312187622	0.02768166089965398	0.11034217608612072	0.11495578623606305	0.22106881968473663	0.16224529027297194	0.11880046136101499	0.08650519031141868	0.11072664359861592	0.01425339366515837	0.03733031674208145	0.22126696832579185	0.1515837104072398	0.08552036199095023	0.283710407239819	0.20633484162895926	0.9484162895927601	0.49004524886877826	0.9110332749562171	0.08896672504378283	0.012	0.055	0.6270665128796616	0.37293348712033836
51041100404	2119	0.6007550731477111	0.171307220386975	0.060405851816894764	0.4336951392166116	0.0726757904672015	0.06370929683813119	0.04624823029731005	0.08400188768286927	0.09485606418121756	0.16281264747522417	0.15762151958470977	0.12458706937234544	0.06606890042472864	0.03728173666823974	0.08258612553091081	0.005663048607833884	36463	0.08597285067873303	0.06561085972850679	0.21153846153846154	0.10972850678733032	0.22171945701357465	0.19230769230769232	0.07126696832579185	0.03619909502262444	0.003393665158371041	0.0022624434389140274	0.30968218773096823	0.16038433111603842	0.2934220251293422	0.1278640059127864	0.04065040650406504	0.051736881005173686	0.016260162601626018	0.5299334811529933	0.0679970436067997	0.9266247379454927	0.07337526205450734	0	0.043	0.25	0.75
51041100405	2388	0.5958961474036851	0.259212730318258	0	0.3999162479061977	0.08207705192629816	0.0745393634840871	0.03098827470686767	0.052345058626465664	0.09505862646566164	0.2537688442211055	0.10971524288107203	0.09296482412060302	0.039782244556113906	0.06072026800670017	0.05695142378559464	0.039782244556113906	46442	0.03869407496977025	0.013301088270858524	0.12696493349455865	0.11003627569528417	0.2551390568319226	0.2720677146311971	0.10157194679564692	0.08222490931076179	0	0	0.16750629722921914	0.20591939546599497	0.25692695214105793	0.20277078085642317	0.061712846347607056	0.08249370277078086	0.022670025188916875	0.6265743073047859	0.10516372795969774	0.9798578199052133	0.02014218009478673	0	0.036000000000000004	0.4437726723095526	0.5562273276904474
51041100406	1651	0.37976983646274987	0.5505754088431254	0.012113870381586917	0.1992731677771048	0.12356147789218655	0.08540278619018776	0.08782556026650515	0.05027256208358571	0.06541490006056935	0.17686250757116898	0.12598425196850394	0.09085402786190187	0.054512416717141125	0.05693519079345851	0.05875227135069655	0.019382192610539067	28017	0.045307443365695796	0.14563106796116504	0.2168284789644013	0.2750809061488673	0.0970873786407767	0.11812297734627832	0.05339805825242718	0.011326860841423949	0.0372168284789644	0	0.1979381443298969	0.09896907216494845	0.36082474226804123	0.19690721649484536	0.07216494845360824	0.05154639175257732	0.021649484536082474	0.7030927835051546	0.0731958762886598	0.9793977812995246	0.020602218700475437	0	0	0.08576051779935275	0.9142394822006472
51041100407	3531	0.6983857264231096	0.27102803738317754	0	0.19003115264797507	0.06542056074766354	0.06938544321721891	0.0736335315774568	0.044746530727839136	0.10988388558482017	0.1274426508071368	0.15123194562446898	0.12630982724440667	0.045029736618521665	0.04304729538374398	0.07873123760974228	0.05324270744831493	50074	0.034509803921568626	0.021176470588235293	0.12392156862745098	0.13019607843137254	0.18823529411764706	0.27450980392156865	0.1349019607843137	0.08470588235294117	0.00784313725490196	0	0.07114273010226767	0.10538016896398399	0.46420631391729655	0.15873721654068476	0.0493552690084482	0.08003557136505113	0.07114273010226767	0.8234771009337484	0.1511783014673188	0.8709016393442623	0.1290983606557377	0.055	0.054000000000000006	0.6274509803921569	0.37254901960784315
51041100409	6746	0.7780907204269196	0.17150904239549364	0.009635339460420991	0.04876964126890009	0.0782686036169582	0.04269196560924993	0.06003557663800771	0.0630002964719834	0.059590868662911356	0.13015120071153277	0.12229469315149719	0.1756596501630596	0.08464275126000594	0.05677438482063445	0.07871331159205455	0.02920249036466054	77341	0.011589403973509934	0.01697019867549669	0.027731788079470198	0.08733443708609272	0.14610927152317882	0.18584437086092714	0.13286423841059603	0.22102649006622516	0.15314569536423842	0.0173841059602649	0.016815666240953597	0.031077054065559814	0.32098765432098764	0.20285227756492125	0.09344401873137505	0.1700723712217965	0.16475095785440613	0.9521072796934866	0.33482332907620266	0.9648562300319489	0.03514376996805112	0.011000000000000001	0	0.8650662251655629	0.13493377483443708
51041100410	2096	0.5849236641221374	0.32299618320610685	0.003816793893129771	0.06202290076335878	0.02862595419847328	0.11784351145038167	0.04341603053435115	0.08158396946564886	0.04198473282442748	0.16364503816793893	0.07395038167938932	0.13740458015267176	0.0648854961832061	0.03148854961832061	0.13263358778625955	0.05438931297709924	39191	0.11225444340505145	0.08793264733395698	0.12628624883068287	0.15247895229186156	0.11973807296538821	0.21047708138447146	0.13470533208606175	0.03554724041159962	0.0205799812909261	0	0.04378040305767894	0.06879777623349548	0.38290479499652535	0.1834607366226546	0.10006949270326616	0.1299513551077137	0.09103544127866574	0.8874218207088256	0.22098679638637944	0.9113384484228474	0.0886615515771526	0	0.107	0.33582787652011226	0.6641721234798877
51041100505	5454	0.7176384305097177	0.22497249724972498	0.00935093509350935	0.0429042904290429	0.06765676567656766	0.05243857719105244	0.053171983865053174	0.06362302896956362	0.07920792079207921	0.13568023469013568	0.1068940227356069	0.1562156215621562	0.06655665566556655	0.06032269893656032	0.07499083241657499	0.04913824715804914	74559	0	0.08475378787878787	0.032196969696969696	0.10464015151515152	0.10321969696969698	0.17660984848484848	0.1553030303030303	0.22916666666666666	0.078125	0.03598484848484849	0.04477211796246649	0.04075067024128686	0.20482573726541556	0.2710455764075067	0.10482573726541555	0.19865951742627347	0.13512064343163538	0.9144772117962466	0.33378016085790885	0.9688073394495413	0.031192660550458717	0.034	0	0.7211174242424242	0.27888257575757575
51041100506	6862	0.5731565141358205	0.2510929758088021	0.012969979597784903	0.17866511221218304	0.06995045176333431	0.08190032060623725	0.07403089478286214	0.10871466044884873	0.08539784319440397	0.13013698630136986	0.15767997668318273	0.10667443893908482	0.057417662489070244	0.05129699795977849	0.04998542698921597	0.021130865636840572	73403	0.012578616352201259	0.013546202225447508	0.023222060957910014	0.11175616835994194	0.14223512336719885	0.20222544750846638	0.17271407837445574	0.23173681664247703	0.03773584905660377	0.05224963715529753	0.07487437185929648	0.07889447236180905	0.24547738693467336	0.19396984924623115	0.1263819095477387	0.18115577889447237	0.0992462311557789	0.8462311557788945	0.2804020100502513	0.9331828442437923	0.06681715575620767	0	0.09300000000000001	0.6981132075471698	0.3018867924528302
51041100507	6658	0.6722739561429859	0.2667467708020427	0.010964253529588465	0.13532592370081106	0.05707419645539201	0.07599879843796936	0.07134274556924002	0.06833884049264043	0.057524782216881946	0.09462300991288675	0.1264644037248423	0.1685190747972364	0.0656353259237008	0.08846500450585762	0.08095524181435866	0.04010213277260439	84683	0.024534686971235193	0.017766497461928935	0.012690355329949238	0.07698815566835872	0.14255499153976312	0.12944162436548223	0.20219966159052452	0.1802030456852792	0.12140439932318105	0.0922165820642978	0.0370038125140166	0.026911863646557524	0.21708903341556401	0.20834267773043283	0.09979816102265082	0.261045077371608	0.1498093742991702	0.9360843238394259	0.4108544516707782	1	0	0	0	0.9196277495769881	0.08037225042301184
51041100508	5184	0.5187114197530864	0.39834104938271603	0.010030864197530864	0.10223765432098765	0.07002314814814815	0.078125	0.08063271604938271	0.08873456790123457	0.06172839506172839	0.10320216049382716	0.14737654320987653	0.11130401234567901	0.07716049382716049	0.07291666666666667	0.08738425925925926	0.02141203703703704	65608	0.016172506738544475	0.03557951482479784	0.025336927223719677	0.05714285714285714	0.17035040431266846	0.261455525606469	0.19514824797843666	0.16765498652291105	0.05822102425876011	0.01293800539083558	0.06929770043505283	0.04754505904288378	0.3054692355500311	0.2293349906774394	0.08638906152889994	0.14418893722809198	0.11777501553760099	0.8831572405220633	0.26196395276569295	0.9763157894736842	0.02368421052631579	0.013000000000000001	0	0.6630727762803235	0.33692722371967654
51041100509	6757	0.5811750776972029	0.3403877460411425	0.02797099304425041	0.03255882788219624	0.025307088944797988	0.054906023383158205	0.07325736273494154	0.08835281929850525	0.07177741601302354	0.06467367174781707	0.14932662424152732	0.2015687435252331	0.09146070741453308	0.06556163978096788	0.08450495782151843	0.022199200828770166	96727	0	0.007996632996632997	0.07786195286195287	0.025252525252525252	0.04924242424242424	0.19444444444444445	0.15993265993265993	0.26262626262626265	0.13594276094276095	0.0867003367003367	0.010564898663216905	0.031263475636050024	0.24148339801638638	0.2503234152652005	0.07999137559292799	0.2382492453643812	0.148124191461837	0.9581716257007331	0.3863734368262182	0.9773755656108597	0.02262443438914027	0	0	0.9031986531986532	0.0968013468013468
51041100510	4244	0.6288878416588124	0.30113100848256363	0.024505183788878417	0.06385485391140433	0.10885956644674835	0.07233741753063148	0.051837888784165884	0.02992459943449576	0.08388312912346843	0.12158341187558906	0.1260603204524034	0.12323279924599434	0.06786050895381715	0.0789349670122526	0.10014137606032045	0.030631479736098022	72596	0.013282732447817837	0.006325110689437065	0.030360531309297913	0.06641366223908918	0.1568627450980392	0.2504743833017078	0.17204301075268819	0.22074636306135356	0.044275774826059454	0.0392156862745098	0.025613275613275612	0.047619047619047616	0.3051948051948052	0.2536075036075036	0.07900432900432901	0.2002164502164502	0.08874458874458875	0.9267676767676768	0.288961038961039	0.9245614035087719	0.07543859649122807	0.037000000000000005	0.047	0.5382669196710942	0.46173308032890575
51041100600	2718	0.07947019867549669	0.8635025754231053	0	0.04415011037527594	0.013980868285504048	0.013612950699043414	0.01582045621780721	0.36019131714495956	0.27961736571008095	0.06806475349521707	0.027961736571008096	0.03532008830022075	0.03715967623252391	0.03789551140544518	0.05481972038263429	0.03899926416482708	50700	0.047619047619047616	0.09523809523809523	0.07142857142857142	0.06493506493506493	0.20562770562770563	0.22727272727272727	0.13852813852813853	0.12554112554112554	0.023809523809523808	0	0.006968641114982578	0.06620209059233449	0.29965156794425085	0.2183507549361208	0.03368176538908246	0.21022067363530778	0.16492450638792103	0.926829268292683	0.37514518002322883	0.809106830122592	0.19089316987740806	0	0.16	0.6601731601731602	0.3398268398268398
51041100701	5587	0.41596563450868085	0.5521746912475389	0	0.04474673348845534	0.04331483801682477	0.07803830320386612	0.06962591730803651	0.06801503490245212	0.10291748702344729	0.1131197422588151	0.1340612135314122	0.13692500447467335	0.07732235546805083	0.045820655092178274	0.09933774834437085	0.01449794165025953	62759	0.026565464895635674	0.05028462998102467	0.03273244781783681	0.13567362428842505	0.11907020872865275	0.22296015180265655	0.23481973434535106	0.15986717267552183	0.018026565464895637	0	0.037868162692847124	0.10855539971949509	0.3035063113604488	0.26199158485273494	0.0723702664796634	0.12061711079943899	0.09509116409537167	0.8535764375876578	0.21570827489481065	0.9612403100775194	0.03875968992248062	0	0	0.7020872865275142	0.29791271347248577
51041100702	1934	0.5186142709410548	0.47311271975180974	0	0.016546018614270942	0.04498448810754912	0.0703205791106515	0.08841778697001035	0.06308169596690796	0.06101344364012409	0.11995863495346432	0.11271975180972078	0.1297828335056877	0.0718717683557394	0.09358841778697001	0.0672182006204757	0.05377456049638056	60917	0.01637107776261937	0.023192360163710776	0.10504774897680765	0.06821282401091405	0.12141882673942701	0.3015006821282401	0.13096862210095497	0.17598908594815826	0.020463847203274217	0.036834924965893585	0.024615384615384615	0.03923076923076923	0.28615384615384615	0.2630769230769231	0.09538461538461539	0.1823076923076923	0.10923076923076923	0.9361538461538461	0.2915384615384615	0.9397435897435897	0.06025641025641026	0.019	0	0.8362892223738063	0.16371077762619374
51041100703	7875	0.7869206349206349	0.14958730158730157	1.2698412698412698e-4	0.04076190476190476	0.048634920634920635	0.052444444444444446	0.0700952380952381	0.06717460317460318	0.07479365079365079	0.09104761904761904	0.1464126984126984	0.14336507936507936	0.09180952380952381	0.05447619047619048	0.11606349206349206	0.03936507936507937	94147	0.060382916053019146	0.023195876288659795	0.021354933726067747	0.053387334315169364	0.11377025036818851	0.15243004418262152	0.12444771723122239	0.24705449189985274	0.09683357879234168	0.10714285714285714	0.04159733777038269	0.06211869107043816	0.2610464041412461	0.281198003327787	0.05712701053799223	0.19412090959511924	0.10279164355703457	0.8962839711591791	0.2969125531521538	0.9655172413793104	0.034482758620689655	0	0	0.9193667157584683	0.08063328424153167
51041100804	4707	0.4013171871680476	0.4427448480985766	0.08094327597195666	0.10240067983853834	0.06012322073507542	0.057786275759507115	0.06012322073507542	0.06437221159974506	0.041852560016995964	0.1716592309326535	0.08349267049075844	0.13724240492882941	0.05396218398130444	0.08689186318249416	0.09262800084979818	0.059485872105374975	67380	0.032723239046034386	0.02384914032168608	0.11647254575707154	0.06932889628397115	0.12922906267332224	0.15196894065446478	0.1769273433166944	0.18469217970049917	0.04769828064337216	0.06711037160288408	0.04303947758978925	0.03680617393885426	0.3140397744137726	0.23063223508459482	0.06915998812704066	0.22647669931730482	0.07984565152864351	0.9201543484713565	0.30632235084594833	0.9735421166306696	0.026457883369330453	0	0.034	0.6400443704936217	0.35995562950637827
51041100805	5083	0.3431044658666142	0.46842415896124334	0.029706866024001573	0.19732441471571907	0.02282116860121975	0.03187094235687586	0.03934684241589612	0.08046429274050758	0.07279165846940783	0.11607318512689356	0.10741687979539642	0.1957505410190832	0.0853826480424946	0.0639386189258312	0.08400550855793823	0.06511902419830809	62108	0.026937877954920284	0.019791094007696537	0.052776250687190766	0.07531610775151182	0.15722924683892248	0.25288620120945576	0.17482133040131942	0.15503023639362287	0.06542056074766354	0.019791094007696537	0.058285415577626766	0.058285415577626766	0.41610036591740723	0.23078933612127547	0.08651332984840565	0.10167276529012023	0.0483533716675379	0.8834291688447464	0.15002613695765812	0.9381124290871583	0.06188757091284167	0.02	0	0.7839472237493128	0.2160527762506872
51041100806	4072	0.4022593320235756	0.4582514734774067	0.019891944990176817	0.3369351669941061	0.09111001964636542	0.093811394891945	0.07735756385068762	0.05722003929273085	0.06556974459724951	0.1505402750491159	0.15594302554027506	0.09528487229862476	0.07048133595284872	0.06483300589390963	0.058202357563850685	0.011051080550098232	47072	0.07180254300673149	0.02243829468960359	0.13313388182498131	0.16080777860882572	0.15108451757666416	0.22887060583395663	0.11518324607329843	0.08302169035153328	0.008227374719521317	0.025430067314884067	0.1273961661341853	0.12020766773162939	0.3865814696485623	0.1597444089456869	0.07188498402555911	0.10503194888178914	0.02915335463258786	0.7523961661341853	0.134185303514377	0.8715775749674055	0.12842242503259452	0	0.14300000000000002	0.45549738219895286	0.5445026178010471
51041100807	1720	0.5377906976744186	0.34244186046511627	0.0017441860465116279	0.19883720930232557	0.053488372093023255	0.05930232558139535	0.022093023255813953	0.06627906976744186	0.04011627906976744	0.21744186046511627	0.13546511627906976	0.11104651162790698	0.04302325581395349	0.06802325581395349	0.1127906976744186	0.056976744186046514	64551	0.008522727272727272	0.03409090909090909	0.017045454545454544	0.10795454545454546	0.14204545454545456	0.28267045454545453	0.2002840909090909	0.13636363636363635	0.05113636363636364	0.019886363636363636	0.055938697318007664	0.05823754789272031	0.36091954022988504	0.2153256704980843	0.08582375478927202	0.16398467432950192	0.059770114942528735	0.885823754789272	0.22375478927203066	0.9539295392953929	0.04607046070460705	0	0	0.7400568181818182	0.2599431818181818
51041100812	6002	0.7130956347884039	0.21159613462179275	0.013495501499500167	0.09463512162612463	0.06597800733088971	0.05231589470176608	0.07380873042319228	0.061312895701432855	0.05314895034988337	0.11746084638453849	0.09030323225591469	0.12212595801399534	0.09446851049650117	0.05848050649783405	0.10646451182939021	0.08113962012662446	84242	0.020891364902506964	0.04642525533890436	0.04781801299907149	0.04085422469823584	0.1796657381615599	0.13370473537604458	0.1680594243268338	0.18848653667595172	0.11606313834726091	0.058031569173630455	0	0.060307544449783757	0.27030273906775587	0.22513214800576645	0.13262854396924556	0.20110523786641038	0.11052378664103796	0.9396924555502162	0.31162902450744834	0.9930843706777317	0.006915629322268326	0	0	0.9280408542246983	0.07195914577530177
51041100814	3742	0.581507215392838	0.30518439337252806	0.01977552111170497	0.1635489043292357	0.08417958311063603	0.06520577231427044	0.024585783003741316	0.06921432389096739	0.10288615713522181	0.13976483164083378	0.15152324959914484	0.12346338856226617	0.07055050774986638	0.05772314270443613	0.09834313201496526	0.00774986638161411	72077	0.014809041309431021	0.026500389711613406	0.04053000779423227	0.07950116913484022	0.14731098986749805	0.220576773187841	0.18706157443491817	0.23850350740452064	0.03117692907248636	0.014029618082618862	0.032693093583980384	0.08908868001634655	0.47609317531671436	0.1610134859011034	0.08009807928075194	0.13853698406211687	0.022476501838986515	0.8782182263996731	0.1610134859011034	0.9560357675111774	0.043964232488822655	0.013999999999999999	0.07	0.730319563522993	0.269680436477007
51041100815	5370	0.5121042830540037	0.35195530726256985	0.03910614525139665	0.14022346368715083	0.0590316573556797	0.07914338919925512	0.05251396648044693	0.08175046554934823	0.06666666666666667	0.1441340782122905	0.11713221601489758	0.1558659217877095	0.04990689013035382	0.06256983240223464	0.09832402234636871	0.0297951582867784	100068	0.015151515151515152	0	0.015151515151515152	0.03535353535353535	0.11237373737373738	0.13573232323232323	0.1849747474747475	0.35542929292929293	0.11553030303030302	0.030303030303030304	0.03888419273034658	0.06452521837137222	0.30346576500422656	0.2121724429416737	0.12003381234150465	0.18117779656241195	0.07974077204846436	0.8965905888982812	0.2609185686108763	0.985687616677038	0.01431238332296204	0.012	0	0.8598484848484849	0.14015151515151514
51041100816	4831	0.7073069757814117	0.1978886358931898	0.006002897950734837	0.09915131442765474	0.054647070999793004	0.06375491616642517	0.05816601117780998	0.06168495135582695	0.07845166632167253	0.14427654729869593	0.15007244876837095	0.14282757193127718	0.07203477540881804	0.050921134340716205	0.08424756779134755	0.03270544400745187	64047	0.027058146229130685	0.025906735751295335	0.013816925734024179	0.07138744962579159	0.14104778353483016	0.31145653425446174	0.14277489925158318	0.1629245826137018	0.0736902705814623	0.029936672423719057	0.015752802181157224	0.06997879430475613	0.3020296879733414	0.26658588306573766	0.1090578612541654	0.18418661011814602	0.05240836110269615	0.9142684035140867	0.23659497122084217	0.9903078677309008	0.009692132269099202	0.012	0	0.8278641335636154	0.17213586643638457
51041100817	3800	0.6939473684210526	0.25026315789473685	0.011842105263157895	0.12763157894736843	0.045789473684210526	0.0581578947368421	0.065	0.035789473684210524	0.06289473684210527	0.16078947368421054	0.17684210526315788	0.10342105263157894	0.05394736842105263	0.04631578947368421	0.07605263157894737	0.05605263157894737	52730	0.05215973920130399	0.03667481662591687	0.09209453952730236	0.1458842705786471	0.1132844335778321	0.2143439282803586	0.2078239608801956	0.1132844335778321	0.02444987775061125	0	0.0427596119295724	0.10887531440891125	0.3711821775062882	0.23427955443765722	0.084800574919152	0.12324829320876751	0.034854473589651457	0.8483650736615164	0.15810276679841898	1	0	0	0	0.5436022819885901	0.45639771801140994
51041100818	3796	0.5295047418335089	0.40727081138040044	0.01554267650158061	0.052423603793466805	0.0708640674394099	0.05742887249736565	0.051896733403582716	0.04320337197049526	0.06638566912539515	0.13909378292939936	0.15858798735511065	0.1780821917808219	0.05453108535300316	0.07507903055848261	0.0666491043203372	0.038198103266596416	91530	0.040632054176072234	0	0.002257336343115124	0.01805869074492099	0.060948081264108354	0.1835966892400301	0.2513167795334838	0.27389014296463504	0.11662904439428141	0.0526711813393529	0.024851632047477746	0.028931750741839762	0.20400593471810088	0.26817507418397624	0.12314540059347182	0.24740356083086054	0.103486646884273	0.9462166172106825	0.3508902077151335	0.9479315263908702	0.05206847360912981	0.021	0	0.9322799097065463	0.06772009029345373
51041100819	6628	0.3450512975256488	0.5375678937839469	0.016747133373566685	0.11134580567290284	0.09384429692214846	0.03334339167169584	0.041792395896197945	0.09203379601689801	0.09067592033796017	0.1191913095956548	0.13563669281834642	0.12371756185878093	0.08494266747133374	0.07045866022933012	0.07830416415208208	0.020669885334942666	64896	0.06852589641434263	0.022709163346613544	0.06613545816733067	0.09840637450199204	0.08167330677290836	0.23107569721115537	0.2203187250996016	0.18247011952191236	0.028685258964143426	0	0.028624621829183152	0.07912497090993717	0.3437281824528741	0.15173376774493832	0.13078892250407262	0.14777751919944146	0.11822201535955318	0.8922504072608797	0.26599953455899467	0.9503975766755017	0.049602423324498296	0.017	0	0.6940239043824701	0.30597609561752986
51041100820	3506	0.27296063890473476	0.5496292070735881	0.06930975470621792	0.09184255561893896	0.06959498003422704	0.061893896177980606	0.03451226468910439	0.05733029092983457	0.10296634341129492	0.13234455219623503	0.15430690245293782	0.1699942954934398	0.09184255561893896	0.025385054192812322	0.06531660011409013	0.031660011409013124	74412	0	0.0416	0.0408	0.056	0.184	0.184	0.1152	0.2288	0.12	0.0296	0.06477561388653684	0.03429297205757832	0.28831498729889926	0.1913632514817951	0.16257408975444537	0.17654530059271803	0.0821337849280271	0.9009314140558848	0.25867908552074514	0.9607993850883936	0.03920061491160646	0	0.085	0.7	0.3
51041100821	4848	0.834983498349835	0.11035478547854785	0.01547029702970297	0.031146864686468646	0.04393564356435643	0.018976897689768978	0.050742574257425746	0.040016501650165015	0.05218646864686469	0.12623762376237624	0.0823019801980198	0.1454207920792079	0.09818481848184818	0.10705445544554455	0.14315181518151815	0.06188118811881188	104735	0.0136986301369863	0.0136986301369863	0.026801667659321026	0.029779630732578916	0.06908874329958309	0.17331745086360928	0.136986301369863	0.2608695652173913	0.09708159618820726	0.1786777843954735	0.014285714285714285	0.04623376623376623	0.24337662337662339	0.2283116883116883	0.08623376623376623	0.232987012987013	0.14857142857142858	0.9394805194805195	0.38155844155844154	0.9761627906976744	0.023837209302325583	0	0	0.9541393686718285	0.04586063132817153
51041100822	5698	0.7521937521937522	0.18813618813618813	0.03141453141453141	0.016672516672516673	0.05001755001755002	0.060723060723060725	0.06458406458406458	0.08178308178308179	0.05019305019305019	0.07792207792207792	0.11091611091611092	0.15444015444015444	0.0952965952965953	0.09512109512109512	0.11038961038961038	0.03966303966303966	109612	0.023622047244094488	0.012505789717461788	0.009263547938860583	0.05094951366373321	0.07318202871699861	0.1287633163501621	0.11162575266327003	0.3117183881426586	0.19082908754052802	0.08754052802223251	0.010134279199391943	0.024322270078540664	0.21636686090701798	0.18697745122878134	0.06992652647580441	0.2837598175829744	0.20851279452748922	0.9655434507220674	0.49227261211046364	0.9885531135531136	0.011446886446886446	0	0	0.8188976377952756	0.18110236220472442
51041100823	6118	0.6093494606080418	0.3761033017325924	0.009807126511932003	0.011278195488721804	0.07126511932003923	0.04560313828048382	0.06276560967636483	0.09169663288656424	0.03367113435763321	0.10362863680941484	0.11915658711997384	0.10902255639097744	0.05328538738149722	0.11033017325923504	0.11850277868584505	0.04903563255966002	90248	0.032820097244732574	0.02025931928687196	0.04213938411669368	0.08914100486223663	0.10696920583468396	0.10777957860615883	0.19448946515397084	0.2613452188006483	0.07293354943273905	0.07212317666126418	0.017168391345249296	0.02916274694261524	0.18250235183443086	0.22107243650047037	0.11335841956726246	0.25446848541862654	0.18226716839134524	0.9536688617121355	0.43673565380997176	0.9603112840466926	0.03968871595330739	0	0.053	0.6952998379254457	0.3047001620745543
51041100902	3899	0.9422928956142601	0.023852269812772504	0.015388561169530648	0.025904077968709926	0.04385739933316235	0.07130033341882534	0.10310335983585535	0.03513721467042832	0.017696845344960247	0.06360605283406001	0.15106437548089255	0.15568094383175174	0.06309310079507566	0.05539882021031033	0.14773018722749423	0.050525775839958965	99286	0.020887728459530026	0.0045691906005221935	0.018929503916449087	0.058093994778067884	0.06135770234986945	0.16253263707571802	0.17754569190600522	0.2774151436031332	0.0685378590078329	0.15013054830287206	0.005277973258268825	0.045038705137227304	0.13335679099225897	0.15939479239971852	0.03729767769176636	0.34517945109078113	0.2744546094299789	0.9496833216045039	0.61963406052076	0.9586983729662077	0.04130162703379224	0.026000000000000002	0	0.8883812010443864	0.11161879895561358
51041100907	2579	0.7433113609926328	0.10740597130670802	0.031407522295463355	0.25358666149670417	0.06397828615742536	0.061264055835595195	0.07483520744474603	0.07793718495540908	0.046917409848778596	0.11632415664986429	0.10314075222954634	0.1426909654905002	0.03722373012795657	0.02016285381930981	0.07871267933307484	0.10003877471888328	78169	0.056622851365015166	0.020222446916076844	0.056622851365015166	0.07280080889787664	0.1597573306370071	0.11627906976744186	0.19312436804853386	0.15267947421638017	0.08796764408493428	0.0839231547017189	0.06605399195864446	0.025847214244686962	0.25674899483055713	0.18380241240666284	0.07696726019529006	0.2665134979896611	0.12406662837449742	0.9080987937966686	0.3905801263641585	0.8690685413005272	0.13093145869947276	0	0.276	0.7077856420626896	0.29221435793731043
51041100910	5253	0.6929373691224062	0.18694079573577005	0.006282124500285551	0.07424328954882924	0.05387397677517609	0.047401484865790974	0.07291071768513231	0.05177993527508091	0.07119741100323625	0.12488102036931277	0.16771368741671425	0.11650485436893204	0.05768132495716733	0.08909194745859508	0.0744336569579288	0.044355606320197985	73874	0.02566735112936345	0.014373716632443531	0.014373716632443531	0.08675564681724846	0.13193018480492813	0.24794661190965092	0.17967145790554415	0.23049281314168377	0.0513347022587269	0.017453798767967144	0.0552546045503792	0.07448537378114843	0.3057963163596966	0.24052004333694474	0.06608884073672806	0.20205850487540628	0.05579631635969664	0.8702600216684724	0.25785482123510295	0.9280609814197237	0.07193901858027632	0.008	0	0.86652977412731	0.13347022587268995
51041100912	6581	0.8293572405409512	0.11183710682267133	0.03251785442941802	0.07703996353137821	0.05895760522716912	0.06746695031150281	0.06336423036012764	0.04695335055462695	0.03525300106366813	0.11426834827533809	0.1502811122929646	0.1536240692903814	0.059869320771919164	0.043458440966418474	0.14131590943625588	0.04634554019146026	101236	0.037465125548027105	0.02431247508967716	0.021123953766440814	0.07373455559984057	0.06496612196094062	0.14627341570346752	0.11438820247110403	0.3124750896771622	0.1223595057791949	0.08290155440414508	0.013567104988520142	0.021916092673763307	0.13358380296389064	0.17720726361928615	0.08870799415570862	0.3327071592569401	0.23231058234189106	0.9645168023377165	0.5650177415988311	0.990525069088038	0.0094749309119621	0.01	0	0.9214826624153049	0.0785173375846951
51041100915	3846	0.7446697867914717	0.15236609464378575	0.08372334893395736	0.03562142485699428	0.0689027561102444	0.0358814352574103	0.041081643265730626	0.036661466458658344	0.06812272490899636	0.13806552262090482	0.11518460738429537	0.1393655746229849	0.07982319292771711	0.06214248569942798	0.13832553302132086	0.054862194487779514	58027	0.05378151260504202	0.008403361344537815	0.04649859943977591	0.08739495798319327	0.18319327731092436	0.29187675070028013	0.07675070028011205	0.19327731092436976	0.054901960784313725	0.00392156862745098	0.020124913254684247	0.022900763358778626	0.24531575294934074	0.23525329632199862	0.11103400416377515	0.2248438584316447	0.14052741151977793	0.9569743233865371	0.3653712699514226	0.9514925373134329	0.048507462686567165	0	0.08	0.6913165266106442	0.30868347338935576
51041100919	6970	0.6477761836441894	0.26097560975609757	0.05738880918220947	0.04375896700143472	0.08350071736011477	0.048350071736011475	0.07245337159253945	0.062410329985652796	0.04261119081779053	0.1612625538020086	0.14218077474892396	0.12324246771879484	0.07618364418938307	0.06169296987087518	0.07101865136298421	0.03156384505021521	77952	0.012846246487354477	0.02007226013649137	0.06262545162585308	0.06864712966680048	0.15495784825371337	0.1774387796065837	0.15897230028101164	0.27177840224809313	0.055800883179446	0.01686069851465275	0.019734108849189864	0.06522642293311176	0.28126298296634816	0.158911508101371	0.11258828417116742	0.25155795596177816	0.11071873701703365	0.9150394682176983	0.3622766929788118	0.948229920060906	0.05177007993909402	0.019	0	0.8165395423524688	0.1834604576475311
51041100920	1689	0.5956187092954411	0.2528123149792777	0.07341622261693309	0.07578448786264061	0.02545885139135583	0.03019538188277087	0.02664298401420959	0.11900532859680284	0.08111308466548253	0.1882770870337478	0.14328004736530492	0.11249259917110717	0.10894020130254589	0.07223208999407933	0.055062166962699825	0.02605091770278271	64212	0.009370816599732263	0	0.014725568942436412	0.10843373493975904	0.09906291834002677	0.3507362784471218	0.11646586345381527	0.19143239625167335	0.09906291834002677	0.0107095046854083	0.01155115511551155	0.007425742574257425	0.2070957095709571	0.3787128712871287	0.04537953795379538	0.2079207920792079	0.1419141914191419	0.981023102310231	0.34983498349834985	0.9384422110552764	0.06155778894472362	0	0	0.14323962516733602	0.856760374832664
51041100921	6866	0.6969123215846199	0.14331488494028546	0.07500728226041363	0.07981357413341102	0.05651034080978736	0.03757646373434314	0.06481211768132829	0.11331197203612	0.06379260122341975	0.10806874453830469	0.15482085639382465	0.15059714535391786	0.04005243227497815	0.05971453539178561	0.10428196912321584	0.02738129915525779	73882	0.018242740134028296	0	0.06180193596425912	0.09195830230826507	0.14221891288160834	0.1921072226358898	0.16604616530156366	0.2468354430379747	0.03201787043931496	0.04877140729709605	0.017986400526431235	0.02610221539811362	0.20245667909629306	0.23184908971265628	0.06558455801710901	0.2349199385830226	0.2211011186663742	0.9559113840754552	0.4560210572493968	0.9907783105864995	0.009221689413500553	0	0	0.6351451973194341	0.3648548026805659
51041100922	4847	0.6360635444604911	0.2508768310295028	0.012378791004745203	0.1468949865896431	0.04642046626779451	0.05838663090571487	0.07963688879719415	0.06890860325974829	0.04229420259954611	0.16133690942851248	0.12255003094697751	0.12646998143181348	0.08314421291520528	0.07778007014648236	0.08706416340004126	0.03713637301423561	69722	0.04439511653718091	0.04550499445061043	0.05327413984461709	0.06936736958934517	0.16148723640399557	0.17702552719200887	0.16259711431742507	0.2214206437291898	0.04273029966703663	0.022197558268590455	0.020210896309314587	0.040421792618629174	0.268306971294669	0.27240773286467485	0.07791446983011131	0.18365553602811951	0.13708260105448156	0.9393673110720563	0.32073813708260107	0.9082661290322581	0.09173387096774194	0.012	0.138	0.7397336293007769	0.2602663706992231
51041100923	2506	0.5833998403830806	0.2968874700718276	0.025538707102952914	0.07781324820430965	0.030726256983240222	0.05666400638467677	0.0650438946528332	0.07581803671189145	0.025538707102952914	0.1464485235434956	0.18675179569034317	0.12290502793296089	0.05945730247406225	0.05027932960893855	0.11771747805267359	0.03790901835594573	64516	0.013282732447817837	0.014231499051233396	0.05028462998102467	0.055977229601518026	0.198292220113852	0.27988614800759015	0.15654648956356737	0.19259962049335863	0.016129032258064516	0.022770398481973434	0.029411764705882353	0.04224598930481283	0.21497326203208555	0.2903743315508021	0.10855614973262032	0.1748663101604278	0.139572192513369	0.9283422459893048	0.3144385026737968	0.9165217391304348	0.08347826086956522	0.023	0.185	0.8833017077798861	0.11669829222011385
51041100924	5192	0.8709553158705701	0.050269645608628656	0.05951463790446841	0.025038520801232665	0.042565485362095534	0.09456856702619415	0.07607858243451464	0.06991525423728813	0.04352850539291217	0.08378274268104777	0.12345916795069338	0.1633281972265023	0.10188751926040061	0.054699537750385205	0.11941448382126348	0.0225346687211094	116212	0.02054054054054054	0.03135135135135135	0.009189189189189189	0.042702702702702704	0.04378378378378378	0.1616216216216216	0.11243243243243244	0.1864864864864865	0.11351351351351352	0.27837837837837837	0.014588100686498856	0.007437070938215103	0.1066933638443936	0.1501716247139588	0.043478260869565216	0.40903890160183065	0.26859267734553777	0.977974828375286	0.6776315789473685	0.9752240379546653	0.024775962045334738	0.006	0	0.754054054054054	0.24594594594594596
51041100926	6076	0.8367346938775511	0.05892034233048058	0.07340355497037525	0.05233706385780119	0.02913100724160632	0.07834101382488479	0.08607636603028308	0.06352863726135616	0.016458196181698487	0.03489137590520079	0.11273864384463463	0.21263989466754443	0.07850559578670177	0.062047399605003294	0.16326530612244897	0.038841342988808425	170625	0.00586756077116513	0.03101424979044426	0.007124895222129086	0.009220452640402346	0.07292539815590947	0.08046940486169321	0.07082984073763621	0.13118189438390612	0.16261525565800503	0.42875104777870915	0	0	0.06955142727684639	0.13457181694608064	0.033756230176710464	0.41934753058450386	0.3427729950158586	1	0.7621205256003625	0.9284046692607004	0.0715953307392996	0	0.209	0.8725901089689857	0.12740989103101424
51041100927	9887	0.7767775867300496	0.09173662384949935	0.07059775462728836	0.04632345504197431	0.07595832911904521	0.08961262263578436	0.05876403357944776	0.06179832102761201	0.04844745625568929	0.12288864165065237	0.15495094568625467	0.14888237078992617	0.0402548801456458	0.07120461211692121	0.07727318701324973	0.03175887529078588	119643	0.011452513966480447	0.004189944134078212	0.044972067039106146	0.03826815642458101	0.042458100558659215	0.12094972067039106	0.11480446927374302	0.27206703910614527	0.173463687150838	0.17737430167597765	0.008207934336525308	0.025079799361605107	0.153062775497796	0.14546283629730963	0.07539139686882505	0.3646450828393373	0.2281501747986016	0.9667122663018696	0.5927952576379389	0.9733550842849374	0.026644915715062535	0.016	0.05	0.7924581005586592	0.20754189944134077
51041100928	6890	0.7259796806966619	0.1065312046444122	0.11872278664731495	0.011756168359941945	0.062264150943396226	0.07677793904208999	0.08040638606676342	0.04455732946298984	0.04600870827285922	0.09869375907111756	0.15994194484760524	0.1158200290275762	0.07213352685050799	0.04281567489114659	0.0934687953555878	0.08171262699564587	85188	0.02395001735508504	0.01596667823672336	0.07323845886844846	0.06768483165567511	0.10378340853870184	0.15411315515446025	0.10517181534189518	0.208955223880597	0.1391877820201319	0.10794862894828185	0.025452250736222128	0.027976440891880523	0.16175851914177536	0.18931426167437948	0.05553218342448465	0.3230963399242743	0.2168700042069836	0.9465713083718974	0.5399663441312579	0.9350860110353781	0.06491398896462187	0	0.04	0.6765012148559528	0.32349878514404723
51041100929	6468	0.7640692640692641	0.11054421768707483	0.10358688930117502	0.026901669758812616	0.03525046382189239	0.10497835497835498	0.09152752009894867	0.06431663574520717	0.044990723562152134	0.07251082251082251	0.14517625231910947	0.12090290661719233	0.0847247990105133	0.09307359307359307	0.11672850958565244	0.020562770562770564	111986	0.03750545137374618	0.01439162668992586	0.006977758395115569	0.033580462276493674	0.10902747492368077	0.14958569559529	0.04012211077191452	0.29742695159180116	0.1591801133885739	0.15220235499345836	0.027921163772876584	0.02956358517128109	0.14476771468793995	0.1642421398404505	0.08446738620366025	0.3076020647583294	0.24143594556546222	0.9425152510558423	0.5490380103237916	0.938984438984439	0.061015561015561014	0	0	0.8203227213257741	0.1796772786742259
51041100930	3386	0.9051978735971647	0.05109273479031305	0.03544004725339634	0.035144713526284704	0.04725339633786178	0.09303012404016539	0.0883047844063792	0.06733608978145304	0.0490253987005316	0.07531010041346722	0.14766686355581807	0.12049616066154754	0.09303012404016539	0.09864146485528648	0.09923213230950975	0.015062020082693443	116742	0.0034904013961605585	0	0.006108202443280977	0.006108202443280977	0.04275741710296684	0.13525305410122165	0.17713787085514834	0.31762652705061084	0.18586387434554974	0.1256544502617801	0.010820559062218215	0.006762849413886384	0.109107303877367	0.16050495942290352	0.09828674481514878	0.4368800721370604	0.1776375112714157	0.9824165915238954	0.6145175834084761	0.9728353140916808	0.027164685908319185	0.028999999999999998	0	0.9240837696335078	0.07591623036649214
51041100931	5403	0.9054229131963724	0.06311308532296872	0.02072922450490468	0.007403294466037387	0.0362761428835832	0.08143623912641125	0.07717934480843976	0.05626503794188414	0.03516564871367759	0.08995002776235425	0.13122339441051267	0.11826762909494726	0.0880992041458449	0.07292245049046826	0.1484360540440496	0.043309272626318715	104355	0.038755980861244016	0	0.019617224880382776	0.027751196172248804	0.034928229665071774	0.16698564593301435	0.20095693779904306	0.27799043062200957	0.09665071770334928	0.13636363636363635	0.012448132780082987	0.014263485477178423	0.11825726141078838	0.15897302904564314	0.04823651452282158	0.4017116182572614	0.24610995850622408	0.9732883817427386	0.6478215767634855	0.958276020174232	0.041723979825768	0	0	0.9598086124401913	0.04019138755980861
51041100932	3743	0.7838632113278119	0.11915575741383917	0.05530323270104195	0.02030456852791878	0.06973016297087897	0.07427197435212396	0.05530323270104195	0.07560780122896073	0.06064654020838899	0.14320064119690087	0.13518567993588032	0.16457387122628908	0.056371894202511354	0.06278386321132781	0.07053165909698103	0.021106064654020838	106806	0.016867469879518072	0.010441767068273093	0.008032128514056224	0.035341365461847386	0.036947791164658635	0.19919678714859437	0.13012048192771083	0.3550200803212851	0.11646586345381527	0.09156626506024096	0.007237635705669481	0.031363088057901084	0.1716928025733816	0.16043425814234016	0.06554081222356252	0.3771612384398874	0.18657016485725775	0.9613992762364294	0.5637314032971451	1	0	0	0	0.921285140562249	0.078714859437751
51041100933	2347	0.6761823604601619	0.3025138474648487	0.006817213463996591	0.04090328078397955	0.048146570089475926	0.044311887515977845	0.05368555602897316	0.06987643800596506	0.08649339582445675	0.24712398806987643	0.15807413719642097	0.1465700894759267	0.020877716233489562	0.046868342564976566	0.04857264593097571	0.023434171282488283	56250	0.01948051948051948	0.015769944341372914	0.03525046382189239	0.13358070500927643	0.25510204081632654	0.24025974025974026	0.11688311688311688	0.12708719851576994	0.022263450834879406	0.03432282003710575	0.032376298106292	0.056200366524129505	0.18387293830177154	0.22052535125229078	0.14538790470372634	0.24251679902260231	0.11912034208918754	0.9114233353695785	0.36163714111178985	0.9158878504672897	0.08411214953271028	0	0.031	0.46938775510204084	0.5306122448979592
51041100934	6956	0.652673950546291	0.2571880391029327	0.01538240368027602	0.07748706152961472	0.05980448533640023	0.07360552041403105	0.08812535940195515	0.07791834387579069	0.0523289246693502	0.1850201265094882	0.16589994249568718	0.10753306497987349	0.056497987349051176	0.030189764232317423	0.05750431282346176	0.029183438757906844	66199	0.03224537947306331	0.012976799056232795	0.06527723161620133	0.0609516319307904	0.14353126228863547	0.2559968541093197	0.16083366103027918	0.17459693275658672	0.05151395988989382	0.042076287848997244	0.017076957196717677	0.05078731426036815	0.2719006431581282	0.2603681525837214	0.07274340208471945	0.2000443557329785	0.1270791749833666	0.9321357285429142	0.3271235307163451	0.9724665391969407	0.027533460803059275	0	0.035	0.727093983484074	0.27290601651592605
51041100935	4014	0.9377179870453413	0.0027404085700049826	0.03462879920279023	0.019930244145490782	0.044095665171898356	0.08893871449925261	0.08445440956651719	0.06502242152466367	0.05779770802192327	0.02765321375186846	0.12082710513203787	0.18236173393124067	0.07648231190832087	0.04160438465371201	0.13353263577478824	0.04833084205281515	137813	0.023323615160349854	0.05903790087463557	0.024052478134110787	0.03134110787172012	0.03717201166180758	0.08965014577259475	0.056851311953352766	0.21428571428571427	0.13411078717201166	0.3301749271137026	0.0037764350453172208	0.009818731117824773	0.07250755287009064	0.11782477341389729	0.0445619335347432	0.3995468277945619	0.35196374622356497	0.986404833836858	0.7515105740181269	0.9488243430152143	0.051175656984785614	0.028999999999999998	0.263	0.9263848396501457	0.07361516034985423
51041100936	3792	0.9298523206751055	0.037447257383966245	0.015822784810126583	0.07674050632911393	0.04298523206751055	0.05089662447257384	0.11893459915611815	0.07937763713080169	0.02689873417721519	0.03665611814345992	0.10627637130801688	0.15031645569620253	0.09335443037974683	0.07753164556962025	0.11919831223628692	0.08280590717299578	143750	0.018982536066818528	0.012908124525436599	0.017463933181473046	0.008352315869400152	0.03492786636294609	0.07289293849658314	0.11541381928625664	0.24677296886864086	0.1738800303720577	0.2984054669703872	0.021301316808675447	0.004260263361735089	0.05731990704879938	0.14175058094500387	0.017815646785437646	0.4144074360960496	0.343144848954299	0.9744384198295895	0.7575522850503486	0.9648351648351648	0.035164835164835165	0	0	0.982536066818527	0.017463933181473046
51041101003	8478	0.8877093654163718	0.05626326963906582	0.02347251710309035	0.03597546591177164	0.0961311630101439	0.09907997169143666	0.08799245104977589	0.08657702288275537	0.03043170559094126	0.08174097664543524	0.17209247464024535	0.1499174333569238	0.059330030667610285	0.054258079735786745	0.04777070063694268	0.019933946685539043	139284	0.0033100404560500183	0.025744759102611255	0.07061419639573373	0.011769032732622288	0.03861713865391688	0.10040456050018388	0.07392423685178375	0.23648400147112908	0.2206693637366679	0.2184626700993012	0.0027531956735496557	0.019272369714847592	0.1431661750245821	0.11327433628318584	0.052507374631268436	0.41376597836774826	0.2552605703048181	0.9779744346116027	0.6690265486725664	0.9662402274342573	0.03375977256574272	0	0	0.9562339095255609	0.043766090474439134
51041101004	4522	0.8628925254312251	0.06479433878814683	0.0030959752321981426	0.06479433878814683	0.04489164086687306	0.06435205661211853	0.07607253427686864	0.08845643520566121	0.05373728438743919	0.07452454666076958	0.11742591773551526	0.18067226890756302	0.07408226448474127	0.06457319770013269	0.09553295002211411	0.0513047324192835	103456	0.012804878048780487	0.003658536585365854	0.042682926829268296	0.08414634146341464	0.0975609756097561	0.13353658536585367	0.0951219512195122	0.29024390243902437	0.10853658536585366	0.13170731707317074	0.03978954291351529	0.03452811575139757	0.32226241367971065	0.2430121670503124	0.058204537980927326	0.21144360407760604	0.09075961854653075	0.9256823413350871	0.3022032226241368	0.9767718880285885	0.023228111971411555	0	0	0.9176829268292683	0.08231707317073171
51041101007	6418	0.8376441258959177	0.08787784356497351	0.039732003739482706	0.045029604238080397	0.05110626363353069	0.0602991586163914	0.08055468993455905	0.07775007790588968	0.05655967591149891	0.06372701776254285	0.13010283577438456	0.12464942349641633	0.08959177313804924	0.10517295107510127	0.1274540355250857	0.026332190713617948	106948	0.004770164787510842	0.007372072853425846	0.006071118820468344	0.02515177797051171	0.12055507372072853	0.1209887250650477	0.16175195143104942	0.27710320901994795	0.11491760624457936	0.16131830008673026	0.003469010175763182	0.01341350601295097	0.13598519888991675	0.1593432007400555	0.07678075855689177	0.36725254394079554	0.24375578168362627	0.9831174838112858	0.6110083256244219	0.9544701986754967	0.04552980132450331	0	0	0.813529921942758	0.18647007805724197
51041101008	5105	0.7939275220372184	0.11811949069539666	0.06150832517140059	0.019196865817825662	0.04720861900097943	0.09657198824681684	0.089128305582762	0.10048971596474045	0.04368266405484819	0.04701273261508325	0.168462291870715	0.1941234084231146	0.089128305582762	0.0405484818805093	0.0573947110675808	0.01841332027424094	128417	0.016898008449004225	0.005431502715751358	0.006035003017501509	0.03500301750150875	0.023536511768255886	0.1056125528062764	0.08569704284852142	0.30537115268557635	0.18346409173204586	0.23295111647555825	0	0.013836477987421384	0.09025157232704402	0.0770440251572327	0.07075471698113207	0.4110062893081761	0.3371069182389937	0.9861635220125786	0.7481132075471698	0.9561454125793422	0.04385458742065782	0.015	0	0.8931804465902233	0.10681955340977671
51041101009	7476	0.7700642054574639	0.13523274478330657	0.06126270733012306	0.046415195291599785	0.0593900481540931	0.08012306046013912	0.11316211878009631	0.11891385767790262	0.06179775280898876	0.08921883360085607	0.16037988228999464	0.1766987693953986	0.061663991439272335	0.025682182985553772	0.031166399143927232	0.01792402354200107	108772	0.010623556581986143	0.014780600461893764	0.05034642032332563	0.019861431870669747	0.03926096997690531	0.12193995381062356	0.1741339491916859	0.2734411085450346	0.171824480369515	0.12378752886836028	0.021954674220963172	0.030217186024551465	0.16241737488196412	0.15982058545797923	0.0708215297450425	0.35363550519357884	0.20113314447592068	0.9478281397544853	0.5547686496694996	0.966086568496207	0.03391343150379295	0.004	0	0.8235565819861432	0.17644341801385682
51041101010	8425	0.7929970326409496	0.1287833827893175	0.04830860534124629	0.023382789317507417	0.06445103857566765	0.07287833827893175	0.06065281899109792	0.06468842729970327	0.04332344213649852	0.0858160237388724	0.1311572700296736	0.15264094955489615	0.07655786350148368	0.055786350148367955	0.15347181008902078	0.030385756676557865	101688	0.02331868874619804	0.009462656302805001	0.026022304832713755	0.027374112875971614	0.03041568097330179	0.16356877323420074	0.19770192632646164	0.29807367353835756	0.11997296383913485	0.10408921933085502	0.012314007183170857	0.029074739182486747	0.21395587480759365	0.2038652300324953	0.0694373182828801	0.29211561484521975	0.17923721566615358	0.9586112536343424	0.47135283051137333	1	0	0	0	0.9317336938154782	0.0682663061845218
51041101011	3122	0.7729019859064702	0.1777706598334401	0.016655989750160152	0.08392056374119154	0.052210121716848176	0.08936579115951314	0.0541319666880205	0.08424087123638693	0.08167841127482384	0.1236386931454196	0.16047405509288917	0.11659192825112108	0.0720691864189622	0.03459320948110186	0.10538116591928251	0.023062139654067906	99792	0.03139866793529972	0	0.019980970504281638	0	0.1027592768791627	0.13606089438629876	0.21217887725975262	0.4167459562321599	0.06470028544243578	0.016175071360608945	0.03311590566984446	0.044656297039638734	0.22679377822378324	0.20471650777722028	0.15203211239337683	0.2117410938283994	0.12694430506773707	0.9222277972905168	0.33868539889613647	1	0	0	0	0.879162702188392	0.120837297811608
51041101012	5683	0.7170508534224881	0.22734471229984163	0.01724441316206229	0.017068449762449412	0.04399084990322013	0.07337673763857118	0.0948442723913426	0.04082350871018828	0.07390462783740982	0.20077423895829669	0.14516980468062643	0.13672356149920817	0.045046630300897415	0.0478620446947035	0.0703853598451522	0.0270983635403836	87270	0.009320905459387484	0.03195739014647137	0.045272969374167776	0.03506435863293387	0.15667998224589436	0.15712383488681758	0.11673324456280515	0.3359964491788726	0.0821127385707945	0.029738126941855306	0.01281045751633987	0.016209150326797386	0.15712418300653594	0.2520261437908497	0.09411764705882353	0.356078431372549	0.11163398692810457	0.9709803921568627	0.4677124183006536	0.9462410751784964	0.05375892482150357	0	0.096	0.5423879272081669	0.45761207279183314
51041101013	3489	0.8675838349097162	0.11980510174835196	0.0031527658354829464	0.021782745772427628	0.0412725709372313	0.04987102321582115	0.08741759816566351	0.09171682430495844	0.03897965032960734	0.061049011177987965	0.13728862138148468	0.17913442247062195	0.06248208655775294	0.0940097449125824	0.07709945543135568	0.06821438807681283	117660	0.020219039595619208	0.009267059814658803	0.031171019376579612	0.008424599831508003	0.06318449873631002	0.13226621735467564	0.11373209772535804	0.33614153327716934	0.17186183656276327	0.11373209772535804	0.004564315352697096	0.06390041493775933	0.24896265560165975	0.1908713692946058	0.07883817427385892	0.2854771784232365	0.12738589211618256	0.9315352697095436	0.41286307053941906	0.9933054393305439	0.0066945606694560665	0	0	0.9696714406065712	0.030328559393428812
51043010100	8334	0.88072954163666906	0.05387568994480441	0.010319174466042717	0.08543316534677226	0.04679625629949604	0.06431485481161507	0.061435085193184545	0.05915526757859371	0.05363570914326854	0.07895368370530358	0.1033117350611951	0.15046796256299497	0.08999280057595392	0.07463402927765779	0.1216702663786897	0.05243580513558915	76536	0.07768226679401465	0.033428844317096466	0.06271887933779051	0.054441260744985676	0.11588666029926775	0.1489971346704871	0.08468640560331105	0.2174466730340656	0.10092327284304362	0.1037886023559376	0.05322364002686367	0.0661517797179315	0.29398925453324376	0.17578912021490933	0.10392881128274009	0.16571524513096036	0.14120214909335124	0.8806245802552048	0.30691739422431163	0.9384523453839259	0.061547654616074095	0.006	0.045	0.7357529449219994	0.2642470550780006
51043010200	3048	0.8969816272965879	0.0610236220472441	0.005249343832020997	0.026246719160104987	0.023622047244094488	0.05479002624671916	0.0744750656167979	0.08792650918635171	0.06791338582677166	0.056758530183727035	0.11384514435695538	0.1650262467191601	0.0692257217847769	0.06758530183727034	0.1272965879265092	0.05610236220472441	87417	0.039382239382239385	0.009266409266409266	0.036293436293436294	0.1722007722007722	0.09343629343629344	0.11428571428571428	0.0918918918918919	0.21003861003861005	0.11196911196911197	0.12123552123552124	0.04318936877076412	0.051257712387280496	0.2026578073089701	0.18699572852396773	0.09824394874228762	0.20503084954912199	0.21262458471760798	0.9055529188419554	0.41765543426672996	0.8306606799230276	0.16933932007697242	0.016	0.106	0.7189189189189189	0.2810810810810811
51043010300	3041	0.9460703715882933	0.046695166063794806	0	0.0036172311739559354	0.05787569878329497	0.047024005261427165	0.030582045379809273	0.060506412364353834	0.04932587964485367	0.14666228214403157	0.09832292009207498	0.14567576455113448	0.11016113120683986	0.08549819138441302	0.09865175928970733	0.055573824399868466	81920	0.030612244897959183	0.023809523809523808	0.04931972789115646	0.06462585034013606	0.08418367346938775	0.18027210884353742	0.14710884353741496	0.11734693877551021	0.18877551020408162	0.11394557823129252	0.040522875816993466	0.05577342047930283	0.3873638344226579	0.1843137254901961	0.06013071895424837	0.16427015250544663	0.10762527233115468	0.9037037037037037	0.2718954248366013	0.817234190410007	0.18276580958999306	0.012	0	0.8222789115646258	0.17772108843537415
51045050100	5110	0.9863013698630136	0.0011741682974559687	0	3.913894324853229e-4	0.05929549902152642	0.06223091976516634	0.03189823874755381	0.04031311154598826	0.06771037181996085	0.14246575342465753	0.08356164383561644	0.13679060665362036	0.06771037181996085	0.09510763209393347	0.12876712328767123	0.0812133072407045	55708	0.07575097953852851	0.052242054854157595	0.0718328254244667	0.07226817588158467	0.20592076621680452	0.14323030039181542	0.17457553330430997	0.1262516325642142	0.06791467131040488	0.01001306051371354	0.05352411234764176	0.03815580286168521	0.3751987281399046	0.17726550079491257	0.11950185479597245	0.16216216216216217	0.07419183889772125	0.908320084790673	0.2363540010598834	0.7896184255757992	0.21038157442420075	0.067	0.085	0.7644754026991728	0.23552459730082717
51047930101	4162	0.804661220567035	0.11845266698702547	0.025949062950504566	0.05213839500240269	0.071119654012494	0.07496395963479097	0.03363767419509851	0.05309947140797693	0.05382027871215762	0.14848630466122056	0.11989428159538683	0.1328688130706391	0.07424315233061028	0.08793849111004325	0.09274387313791446	0.034839019702066314	64390	0.0574792243767313	0.018005540166204988	0.07894736842105263	0.04778393351800554	0.12534626038781163	0.2853185595567867	0.0997229916897507	0.18905817174515235	0.07132963988919667	0.027008310249307478	0.07005725833614011	0.09026608285618053	0.3614011451667228	0.23913775682047828	0.06668912091613338	0.11182216234422364	0.060626473560121255	0.8396766588076794	0.1724486359043449	0.8585017835909632	0.14149821640903687	0.044000000000000004	0	0.7873961218836565	0.2126038781163435
51047930102	8991	0.8869981092203314	0.037815593371148926	0.02947391836280725	0.052496941385830276	0.03937270603937271	0.06261817372928484	0.05983761539317095	0.08764319875430987	0.05828050272494717	0.07741074407741075	0.09164720275831387	0.1856300745189634	0.06884662440217995	0.07785563341118897	0.12078745412078745	0.06373039706373039	92776	0.030563514804202482	0.022922636103151862	0.03629417382999045	0.05030245144858325	0.08627825533269659	0.1416746259153136	0.19547914676854505	0.16077682266794013	0.128303088188475	0.14740528494110156	0.035025706940874035	0.055109254498714656	0.27618894601542415	0.2446979434447301	0.06491002570694088	0.19248071979434447	0.13158740359897173	0.9098650385604113	0.3240681233933162	0.9688463911165947	0.031153608883405307	0.005	0	0.859917223814072	0.14008277618592804
51047930201	7585	0.6806855636123929	0.2043506921555702	0.001054713249835201	0.1037574159525379	0.1020435069215557	0.07382992748846408	0.06460118655240607	0.06262359920896507	0.07818061964403428	0.13263019116677655	0.13183915622940012	0.10823994726433751	0.054185893210283456	0.06051417270929466	0.07963085036255768	0.04087013843111404	84375	0.01066447908121411	0.02132895816242822	0.06439704675963905	0.05742411812961444	0.08531583264971287	0.18621821164889255	0.15709598031173092	0.23789991796554552	0.13002461033634127	0.04963084495488105	0.021308331557639035	0.07095674408693799	0.2452588962284253	0.27551672704027275	0.08544640954613254	0.21137864905177925	0.09013424248881313	0.907734924355423	0.30151289154059235	0.9333843797856048	0.0666156202143951	0.045	0	0.706726825266612	0.29327317473338804
51047930202	6458	0.8580055744812636	0.10653453081449366	0.0017033137194177764	0.024001238773614122	0.05481573242489935	0.05094456488076804	0.0839269123567668	0.07510065035614741	0.03375658098482502	0.09197894084855993	0.1769897801176835	0.13100030969340354	0.07107463611025085	0.06534530814493651	0.11133477856921647	0.03638897491483432	81111	0.02717391304347826	0.035778985507246376	0.05298913043478261	0.03713768115942029	0.17481884057971014	0.16077898550724637	0.16530797101449277	0.21014492753623187	0.06974637681159421	0.0661231884057971	0.04150110375275938	0.1185430463576159	0.382560706401766	0.16269315673289184	0.0423841059602649	0.1750551876379691	0.0772626931567329	0.8399558498896247	0.25231788079470197	0.8786311181854357	0.12136888181456426	0.025	0.106	0.8469202898550725	0.15307971014492755
51047930300	6976	0.6156823394495413	0.22706422018348624	0.05447247706422018	0.2280676605504587	0.055762614678899085	0.06436353211009174	0.12041284403669725	0.07239105504587157	0.053038990825688075	0.09862385321100918	0.17302178899082568	0.11940940366972477	0.0689506880733945	0.06293004587155963	0.06551032110091744	0.02852637614678899	67171	0.10129761406446212	0.03557974047718711	0.09376308078694014	0.08246128087065718	0.1197153620761825	0.13394725826705733	0.11804102134784429	0.20971117622436167	0.03641691084135622	0.06906655504395144	0.044313814153289624	0.09699299118245534	0.27379606601853945	0.23219534252769614	0.123671716029844	0.11598462581957947	0.11304544426859597	0.858693194664255	0.22903007008817544	0.9049242424242424	0.09507575757575758	0.038	0.106	0.5236500627877773	0.4763499372122227
51047930400	5449	0.8034501743439163	0.11139658652963846	0	0.09579739401725088	0.0712057258212516	0.0690034868783263	0.07873004220957974	0.051936135070655164	0.04422829877041659	0.12626169939438428	0.11506698476784731	0.15984584327399523	0.06790236740686365	0.05010093595155074	0.10075243163883281	0.051569095246834284	57228	0.035613340870548335	0.03617863199547767	0.047484454494064444	0.09440361786319955	0.16676088185415489	0.20689655172413793	0.143583945732052	0.13736574335782928	0.08422837761447145	0.047484454494064444	0.07717041800643087	0.1605037513397642	0.3252947481243301	0.18890675241157556	0.08654876741693462	0.09271168274383708	0.06886387995712755	0.7623258306538049	0.16157556270096463	0.9039345937659683	0.096065406234031675	0.04	0	0.7071791972866026	0.2928208027133974
51047930501	6170	0.7392220421393841	0.17423014586709887	0.006158833063209076	0.0833063209076175	0.04764991896272285	0.06191247974068071	0.06677471636952999	0.06142625607779579	0.037763371150729336	0.14246353322528363	0.13695299837925445	0.12901134521880064	0.08930307941653161	0.06709886547811994	0.08752025931928688	0.06531604538087521	103046	0.014854426619132501	0.040998217468805706	0.033273915626856804	0.0344622697563874	0.038027332144979206	0.1140819964349376	0.21509209744503863	0.2846108140225787	0.11170528817587641	0.11289364230540701	0.03646532438478747	0.08501118568232663	0.3181208053691275	0.19261744966442954	0.08232662192393736	0.18389261744966443	0.10156599552572707	0.8785234899328859	0.2854586129753915	0.9176663031624863	0.08233369683751363	0	0.067	0.8918597742127153	0.1081402257872846
51047930502	5310	0.6468926553672316	0.20094161958568738	0.00847457627118644	0.22937853107344633	0.08267419962335217	0.09227871939736347	0.06629001883239172	0.05800376647834275	0.07834274952919021	0.12146892655367232	0.1433145009416196	0.11657250470809793	0.04915254237288136	0.04180790960451977	0.0768361581920904	0.0487758945386064	57923	0.05002501250625312	0.03951975987993997	0.11455727863931967	0.08204102051025512	0.1265632816408204	0.19859929964982492	0.1535767883941971	0.17508754377188596	0.04652326163081541	0.013506753376688344	0.06505295007564296	0.09288956127080182	0.35975794251134646	0.14553706505295008	0.07503782148260212	0.13313161875945537	0.12859304084720122	0.8420574886535552	0.2617246596066566	0.8888394842152068	0.11116051578479325	0.07400000000000001	0.026000000000000002	0.48924462231115556	0.5107553776888444
51049930100	5622	0.687299893276414	0.2621842760583422	0.011561721807186055	0.0021344717182497333	0.05567413731768054	0.03432942013518321	0.057986481679117755	0.03717538242618285	0.05389541088580576	0.12611170401992175	0.10885805763073639	0.12095339736748488	0.10743507648523658	0.07452863749555319	0.14692280327285664	0.05176093916755603	47245	0.09633594071634417	0.05969534787978592	0.08069164265129683	0.14038699053108275	0.15973651708522024	0.18649650061753809	0.10004116920543434	0.12597776862906546	0.02799505969534788	0.022643062988884313	0.07035998129967275	0.10916316035530622	0.3700327255726975	0.22557269752220663	0.08719027582982702	0.0729312762973352	0.06474988312295465	0.820476858345021	0.13768115942028986	0.8219966159052453	0.17800338409475466	0.008	0.075	0.7653355290242898	0.23466447097571017
51049930200	4202	0.5642551166111376	0.35364112327463115	0.013564969062351261	0.01903855306996668	0.034983341266063776	0.06163731556401714	0.07353641123274632	0.09090909090909091	0.06615897191813422	0.09424083769633508	0.10423607805806759	0.15825797239409806	0.07782008567348882	0.024750118990956686	0.1316039980961447	0.052118039029033794	48553	0.06597671410090557	0.09249676584734799	0.10672703751617077	0.0944372574385511	0.14747736093143596	0.16817593790426907	0.1390685640362225	0.15459249676584735	0.031047865459249677	0	0.07534488857446056	0.06756278740714539	0.3986558188892819	0.2182525645560665	0.07463742483197736	0.07286876547576937	0.0926777502652989	0.8570923240183941	0.16554651574106827	0.8744343891402715	0.1255656108597285	0.025	0.08	0.6966364812419146	0.30336351875808537
51051040100	4221	0.9791518597488746	0.009476427386875147	0.0042643923240938165	0.01279317697228145	0.04027481639421938	0.024164889836531627	0.06041222459132907	0.04217010187159441	0.08718313195925136	0.13859275053304904	0.10732054015636106	0.1369343757403459	0.06420279554607913	0.10305614783226724	0.12508884150675195	0.051883439943141436	29615	0.18092485549132947	0.0653179190751445	0.16184971098265896	0.19595375722543354	0.13410404624277455	0.09248554913294797	0.09653179190751444	0.05202312138728324	0.01676300578034682	0.004046242774566474	0.09911054637865312	0.1235705209656925	0.39072426937738247	0.201715374841169	0.09593392630241424	0.06607369758576874	0.022871664548919948	0.7773189326556544	0.08894536213468869	0.8106841611996252	0.1893158388003749	0.02	0.135	0.7242774566473988	0.27572254335260116
51051040200	2580	0.9426356589147287	0.013565891472868217	0	0.025193798449612403	0.05852713178294574	0.05116279069767442	0.02868217054263566	0.08449612403100776	0.03953488372093023	0.10387596899224806	0.09806201550387597	0.09534883720930233	0.07984496124031008	0.08333333333333333	0.1434108527131783	0.07906976744186046	32105	0.16733870967741934	0.09475806451612903	0.14818548387096775	0.1280241935483871	0.14213709677419356	0.1905241935483871	0.03024193548387097	0.05846774193548387	0.016129032258064516	0.024193548387096774	0.11665790856542302	0.08985811875985286	0.4282711508145034	0.16500262743037308	0.08197582764056753	0.07724645296899632	0.040987913820283765	0.7934839726747241	0.11823436678928008	0.705547652916074	0.29445234708392604	0.005	0.065	0.7862903225806451	0.21370967741935484
51051040300	4803	0.9945867166354362	0.0018738288569643974	0	0.0014574224443056423	0.04059962523422861	0.05850510097855507	0.08494690818238601	0.04288986050385176	0.055382052883614405	0.0712054965646471	0.16073287528627941	0.14574224443056424	0.0841140953570685	0.05663127212159067	0.1136789506558401	0.060587133041848845	35367	0.1216	0.1408	0.17493333333333333	0.055466666666666664	0.13066666666666665	0.11146666666666667	0.09973333333333333	0.10453333333333334	0.03626666666666667	0.024533333333333334	0.097766173484189145	0.10908035973310125	0.33391354801276474	0.23643748186829128	0.07397737162750218	0.09544531476646359	0.05337975050768785	0.7931534667827096	0.14882506527415143	0.7318501170960188	0.2681498829039813	0.025	0.081	0.7525333333333334	0.24746666666666667
51051040400	3152	0.9942893401015228	0	0	0.0025380710659898475	0.06694162436548223	0.0675761421319797	0.05139593908629442	0.04854060913705584	0.019352791878172588	0.14911167512690354	0.11611675126903553	0.12848984771573604	0.0932741116751269	0.0491751269035533	0.12975888324873097	0.06123096446700508	27108	0.14902624894157493	0.0821337849280271	0.2209991532599492	0.13293818797629128	0.11515664690939881	0.15749364944961897	0.04487722269263336	0.06858594411515664	0.011854360711261643	0.01693480101608806	0.1254251700680272	0.1488095238095238	0.4187925170068027	0.16709183673469388	0.07738095238095238	0.04846938775510204	0.01403061224489796	0.7257653061224489	0.0625	0.800677966101695	0.19932203389830508	0	0.077	0.7874682472480948	0.21253175275190517
51053840100	6050	0.6785123966942149	0.30991735537190085	0.0018181818181818182	4.958677685950413e-4	0.05338842975206612	0.05223140495867769	0.07900826446280992	0.07008264462809917	0.04297520661157025	0.11487603305785124	0.11487603305785124	0.1609917355371901	0.05818181818181818	0.07024793388429752	0.10429752066115702	0.06644628099173554	58672	0.07495511669658887	0.06956912028725314	0.09829443447037702	0.06912028725314183	0.13240574506283662	0.21543985637342908	0.10008976660682226	0.18402154398563733	0.025134649910233394	0.03096947935368043	0.07554718757354671	0.1266180277712403	0.3631442692398211	0.16662744175100022	0.08190162391150858	0.15815485996705106	0.02800658978583196	0.797834784655213	0.18616144975288304	0.8720156555772994	0.1279843444227006	0.017	0.081	0.7998204667863554	0.2001795332136445
51053840200	4561	0.8204341153255865	0.16202587151940365	0.0021925016443762333	0.0065775049331287	0.05568954176715633	0.08528831396623547	0.045823284367463274	0.04078053058539794	0.03749177811883359	0.1306730980048235	0.1052400789300592	0.1352773514580136	0.12343784257838193	0.08397281297960973	0.1089673317254988	0.034641525981144485	62368	0.0770631067961165	0.028519417475728157	0.0970873786407767	0.07220873786407767	0.12196601941747573	0.2111650485436893	0.15048543689320387	0.12560679611650485	0.06978155339805825	0.04611650485436893	0.03699284009546539	0.10978520286396182	0.36575178997613367	0.21778042959427207	0.14051312649164677	0.07786396181384249	0.0513126491646778	0.8532219570405728	0.1291766109785203	0.9130193905817174	0.08698060941828255	0	0.133	0.8634708737864077	0.13652912621359223
51053840300	6211	0.4400257607470617	0.4880051521494123	0.019481564965383995	0.054097568829496054	0.05039446143938174	0.04669135404926743	0.06681693769119304	0.07068104975044276	0.046852358718402834	0.14393817420705202	0.17452906134277893	0.13202382869103205	0.07824826919980679	0.061342778940589274	0.06343583963934954	0.05361455482208984	56076	0.08004926108374384	0.026272577996715927	0.02832512315270936	0.12848932676518884	0.16995073891625614	0.20114942528735633	0.14532019704433496	0.12315270935960591	0.048440065681444995	0.04885057471264368	0.04548509970871611	0.1196504593322877	0.3446112480394354	0.218686981850773	0.08828142505041452	0.13018149226977369	0.053103293748599595	0.8348644409589961	0.18328478601837328	0.9076005961251863	0.09239940387481371	0	0.06	0.7151067323481116	0.2848932676518883
51053840400	746	0.6554959785522788	0.3378016085790885	0	0.0388739946380697	0.022788203753351208	0	0.013404825737265416	0.036193029490616625	0.05630026809651475	0.13136729222520108	0.09249329758713137	0.07506702412868632	0.24128686327077747	0.14343163538873996	0.10589812332439678	0.064343163538874	53889	0	0.109375	0.109375	0.13541666666666666	0.11979166666666667	0.19270833333333334	0.17708333333333334	0.11458333333333333	0.041666666666666664	0	0.07230769230769231	0.20923076923076922	0.39692307692307693	0.15076923076923077	0.04153846153846154	0.047692307692307694	0.08153846153846153	0.7184615384615385	0.12923076923076923	0.8275862068965517	0.1724137931034483	0	0	0.7916666666666666	0.20833333333333334
51053840500	4154	0.5977371208473761	0.36615310544053925	0.014684641309581126	0.12518054886856042	0.0784785748675975	0.0633124699085219	0.04068367838228214	0.10207029369282619	0.0327395281656235	0.0953298025999037	0.09099662975445354	0.20101107366393836	0.06692344727973037	0.061627347135291284	0.11482908040442946	0.043572460279248916	51927	0.06430155210643015	0.082039911308204	0.06430155210643015	0.1197339246119734	0.1286031042128603	0.22099039172209903	0.1271249076127125	0.13895048041389504	0.051736881005173686	0.0022172949002217295	0.058885754583921014	0.12200282087447109	0.35613540197461213	0.1861777150916784	0.09167842031029619	0.09767277856135402	0.08744710860366714	0.8191114245416079	0.18511988716502115	0.8509433962264151	0.1490566037735849	0	0.076	0.5602365114560236	0.43976348854397634
51053840600	6763	0.7169895017004289	0.24338311400266155	0.00724530533786781	0.010794026319680615	0.04051456454236286	0.043915422149933464	0.0703829661392873	0.06003252994233328	0.053082951352949874	0.1441667898861452	0.10867958006801715	0.12183942037557297	0.08842229779683572	0.05722312583173148	0.12538814135738577	0.0683128788998965	73370	0.0589622641509434	0.0404874213836478	0.0845125786163522	0.08962264150943396	0.06839622641509434	0.17570754716981132	0.13757861635220126	0.1690251572327044	0.06682389937106918	0.10888364779874214	0.06907695415067663	0.06604726317915573	0.3649767723692183	0.19652595435265602	0.06665320137345991	0.13815390830135327	0.0985659462734801	0.8648757826701676	0.23671985457483335	0.8796680497925311	0.12033195020746888	0.021	0.142	0.8529874213836478	0.1470125786163522
51053980100	0	NA	NA	NA	NA	NA	NA	NA	NA	NA	NA	NA	NA	NA	NA	NA	NA	NA	NA	NA	NA	NA	NA	NA	NA	NA	NA	NA	NA	NA	NA	NA	NA	NA	NA	NA	NA	NA	NA	NA	NA	NA	NA
51057950600	3605	0.5145631067961165	0.4635228848821082	0.01636615811373093	0	0.06796116504854369	0.03633841886269071	0.04133148404993065	0.03467406380027739	0.05436893203883495	0.10984743411927878	0.11373092926490985	0.15312066574202496	0.09986130374479889	0.06269070735090153	0.1317614424410541	0.07517337031900138	52814	0.06451612903225806	0.0567741935483871	0.14903225806451612	0.05806451612903226	0.1270967741935484	0.2367741935483871	0.14967741935483872	0.1064516129032258	0.023870967741935485	0.027741935483870966	0.07067778180500181	0.14244291409931134	0.3936208771293947	0.2000724900326205	0.04820587169264226	0.10873504893077202	0.03624501631025734	0.7868793040956868	0.14498006524102935	0.8664058133035215	0.1335941866964785	0	0	0.7645161290322581	0.23548387096774193
51057950700	3728	0.5072424892703863	0.46915236051502146	0.0024141630901287556	0.022263948497854076	0.03487124463519313	0.07644849785407726	0.06866952789699571	0.05203862660944206	0.04104077253218884	0.10649141630901288	0.11668454935622317	0.11641630901287553	0.06759656652360516	0.07349785407725322	0.14028969957081544	0.06786480686695279	38185	0.0851697438951757	0.057772483621203095	0.1512805241215009	0.14592019058963668	0.15306730196545562	0.17093508040500296	0.0851697438951757	0.098868374032162	0.04288266825491364	0.008933889219773675	0.04428044280442804	0.12066420664206642	0.3298892988929889	0.1996309963099631	0.05092250922509225	0.17601476014760148	0.07859778597785978	0.8350553505535055	0.25461254612546125	0.8115031416143065	0.18849685838569358	0.057	0.14800000000000002	0.5687909469922573	0.4312090530077427
51057950800	3665	0.6463847203274216	0.24529331514324693	0	0.08540245566166439	0.0723055934515689	0.026193724420190995	0.09113233287858118	0.033287858117326055	0.1184174624829468	0.058117326057298774	0.11268758526603001	0.10723055934515689	0.09304229195088677	0.09386084583901773	0.12933151432469303	0.04884038199181446	67661	0.01809954751131222	0.05580693815987934	0.11463046757164404	0.03770739064856712	0.1334841628959276	0.24434389140271492	0.22549019607843138	0.11010558069381599	0.02865761689291101	0.03167420814479638	0.02112676056338028	0.1275890637945319	0.4113504556752278	0.2775476387738194	0.0463960231980116	0.0927920463960232	0.0231980115990058	0.8512841756420878	0.115990057995029	0.6639959939909865	0.33600400600901353	0.04	0.053	0.6907993966817496	0.3092006033182504
51059415100	3624	0.8413355408388521	0.04028697571743929	0.05353200883002208	0.14155629139072848	0.0695364238410596	0.06374172185430464	0.07008830022075055	0.06484547461368653	0.048841059602649006	0.05932671081677704	0.1401766004415011	0.1763245033112583	0.06512141280353201	0.059602649006622516	0.0858167770419426	0.07422737306843268	140547	0.007867820613690008	0.014948859166011016	0.014162077104642014	0.06451612903225806	0.046420141620771044	0.07317073170731707	0.12667191188040913	0.17387883556254918	0.11329661683713611	0.36506687647521635	0.044848484848484846	0.03515151515151515	0.15151515151515152	0.1486868686868687	0.012525252525252526	0.3090909090909091	0.29818181818181816	0.92	0.6072727272727273	0.97544128933231	0.024558710667689946	0	0	0.9158143194335169	0.08418568056648308
51059415200	3016	0.8348806366047745	0.05238726790450928	0.0623342175066313	0.04807692307692308	0.013262599469496022	0.041777188328912467	0.07360742705570292	0.04011936339522546	0.04144562334217507	0.16114058355437666	0.11306366047745359	0.15053050397877984	0.08819628647214854	0.09151193633952255	0.11140583554376658	0.0606763925729443	93077	0.019736842105263157	0.006578947368421052	0.060406698564593304	0.05442583732057416	0.05143540669856459	0.19976076555023922	0.14114832535885166	0.20095693779904306	0.15550239234449761	0.11004784688995216	0.02518891687657431	0.0054575986565911	0.08102434928631402	0.13727959697732997	0.02938706968933669	0.3610411418975651	0.3606213266162888	0.9693534844668346	0.7216624685138538	0.8907831646244007	0.10921683537559936	0.043	0.038	0.5998803827751196	0.4001196172248804
51059415300	3955	0.6369152970922882	0.11934260429835651	0.07686472819216182	0.2427307206068268	0.06093552465233881	0.05891276864728192	0.05992414664981037	0.06118836915297092	0.055878634639696584	0.12060682680151706	0.1524652338811631	0.1390644753476612	0.054614412136536034	0.06902654867256637	0.08520859671302149	0.04804045512010114	112792	0.01782042494859493	0.00616860863605209	0.013022618231665525	0.037011651816312545	0.07196710075394105	0.19328307059629884	0.12063056888279644	0.2145305003427005	0.13776559287183002	0.18779986291980807	0.10499820208558072	0.027328299172959366	0.11830276878820568	0.17979144192736426	0.07766990291262135	0.24955052139518158	0.24235886371808701	0.8676734987414599	0.4919093851132686	0.9938692098092643	0.006130790190735695	0	0	0.8684030157642221	0.13159698423577793
51059415401	5103	0.6072898295120517	0.21791103272584755	0.058788947677836566	0.3294140701548109	0.06760728982951206	0.07740544777581815	0.06427591612776798	0.08485204781501078	0.05036253184401333	0.1593180482069371	0.17068391142465217	0.12306486380560455	0.07172251616696061	0.045071526553008036	0.04781501077797374	0.013129531648050167	60243	0.10626283367556469	0.008726899383983572	0.08983572895277207	0.07802874743326489	0.1637577002053388	0.1971252566735113	0.13809034907597537	0.0811088295687885	0.04004106776180698	0.09702258726899383	0.07892376681614349	0.05829596412556054	0.23378176382660687	0.14499252615844543	0.13183856502242153	0.2	0.15216741405082213	0.862780269058296	0.35216741405082214	0.8968692449355433	0.10313075506445672	0	0.066	0.2643737166324435	0.7356262833675564
51059415402	3015	0.6384742951907131	0.15290215588723052	0.07131011608623548	0.16417910447761194	0.03781094527363184	0.05472636815920398	0.03548922056384743	0.08756218905472637	0.03648424543946932	0.11873963515754561	0.09850746268656717	0.11940298507462686	0.11708126036484245	0.09651741293532339	0.11807628524046435	0.04809286898839138	139688	0.019230769230769232	0.015734265734265736	0.009615384615384616	0.007867132867132868	0.04283216783216783	0.11538461538461539	0.07692307692307693	0.26223776223776224	0.12062937062937062	0.32954545454545453	0.01862527716186253	0.04700665188470066	0.1130820399113082	0.14146341463414633	0.03725055432372506	0.30110864745011084	0.34146341463414637	0.9343680709534368	0.6425720620842572	1	0	0	0	0.8435314685314685	0.15646853146853146
51059415500	6624	0.7024456521739131	0.21603260869565216	0.030042270531400968	0.07065217391304347	0.0661231884057971	0.10658212560386474	0.11322463768115942	0.06038647342995169	0.03155193236714976	0.08922101449275362	0.10869565217391304	0.178743961352657	0.03245772946859903	0.03743961352657005	0.10069444444444445	0.057669082125603864	128276	0.09098939929328621	0.03180212014134275	0.08303886925795052	0.015017667844522967	0.08083038869257951	0.05167844522968198	0.08657243816254417	0.10644876325088339	0.12897526501766785	0.3246466431095406	0.013346275175928173	0.04659063334142199	0.1179325406454744	0.14098519776753216	0.03470031545741325	0.3040524144625091	0.34239262314972096	0.9400630914826499	0.64644503761223	1	0	0	0	0.6784452296819788	0.3215547703180212
51059415600	2732	0.917276720351391	7.320644216691069e-4	0.057833089311859445	0.04648609077598829	0.07137628111273792	0.05490483162518302	0.046120058565153735	0.04575402635431918	0.03367496339677892	0.03843338213762811	0.08308931185944363	0.20461200585651537	0.05636896046852123	0.12554904831625183	0.11273792093704246	0.0739385065885798	219219	0.00881488736532811	0	0.02056807051909892	0.009794319294809012	0.03330068560235064	0.05680705190989226	0.10969637610186092	0.10186092066601371	0.13907933398628794	0.5200783545543585	0.023483365949119372	0.011741682974559686	0.04256360078277886	0.10371819960861056	0.04647749510763209	0.30968688845401177	0.4623287671232877	0.9647749510763209	0.7720156555772995	0.9668560606060606	0.03314393939393939	0	0	0.9833496571988247	0.01665034280117532
51059415700	3880	0.9301546391752578	0.015721649484536082	0.021391752577319588	0.06417525773195876	0.08969072164948454	0.09768041237113402	0.09097938144329897	0.06675257731958763	0.03118556701030928	0.04768041237113402	0.1324742268041237	0.20154639175257733	0.058762886597938144	0.04097938144329897	0.06134020618556701	0.06881443298969073	188438	0	0.005564387917329093	0	0.008744038155802861	0.018282988871224166	0.08505564387917329	0.04292527821939587	0.13910969793322733	0.24165341812400637	0.45866454689984104	0.007851239669421488	0	0.026859504132231406	0.05950413223140496	0.021900826446280993	0.41363636363636364	0.47024793388429753	0.9921487603305785	0.8838842975206611	0.963984674329502	0.03601532567049808	0.006	0	0.9077901430842608	0.09220985691573927
51059415800	5030	0.9139165009940358	0.015308151093439365	0.042345924453280316	0.046123260437375746	0.06958250497017893	0.07713717693836979	0.09244532803180915	0.05606361829025845	0.046520874751491054	0.054075546719681906	0.14055666003976144	0.13817097415506957	0.09642147117296222	0.054075546719681906	0.06858846918489066	0.0654075546719682	181164	0.01072066706372841	0.007742703990470518	0.023823704586063133	0.0273972602739726	0.030375223347230494	0.048243001786777845	0.06491959499702203	0.17093508040500296	0.19118522930315665	0.4246575342465753	0.003926306251887647	0.004832376925400181	0.0984596798550287	0.0881908788885533	0.04439746300211417	0.3681667170039263	0.3920265780730897	0.9912413168227122	0.760193295077016	0.993491124260355	0.00650887573964497	0	0.081	0.9261465157832043	0.07385348421679572
51059415900	3281	0.7714111551356294	0.0399268515696434	0.10057909174032308	0.08960682718683328	0.053032612008533986	0.06918622371228283	0.04266991770801585	0.06461444681499542	0.03687900030478513	0.06888143858579701	0.14263943919536726	0.18287107589149648	0.08046327339225846	0.07528192624199939	0.0987503809814081	0.04388905821395916	182763	0.02901023890784983	0.008532423208191127	0.02218430034129693	0.007679180887372013	0.02901023890784983	0.07081911262798635	0.06143344709897611	0.1561433447098976	0.197098976109215	0.4180887372013652	0.01038637307852098	0.029912754466140425	0.11300373909430826	0.07769007062733693	0.0772746157041961	0.32280847528043205	0.3689239717490652	0.9597008724553386	0.6917324470294973	0.967795210569777	0.03220478943022296	0	0.10400000000000001	0.9488054607508533	0.051194539249146756
51059416000	6170	0.6191247974068071	0.2179902755267423	0.0700162074554295	0.2419773095623987	0.10356564019448947	0.045705024311183146	0.07277147487844408	0.06288492706645056	0.07682333873581848	0.13743922204213938	0.1239870340356564	0.15299837925445706	0.04829821717990276	0.058508914100486226	0.05640194489465154	0.044084278768233384	102000	0.03597883597883598	0.01746031746031746	0.028042328042328042	0.05925925925925926	0.07142857142857142	0.16772486772486772	0.10317460317460317	0.17724867724867724	0.11587301587301588	0.22380952380952382	0.04926358557643474	0.04266124936515998	0.1871508379888268	0.18156424581005587	0.07719654647028949	0.2493651599796851	0.212798374809548	0.9080751650584052	0.4621635347892331	0.9233023937469468	0.07669760625305325	0.046	0.057999999999999996	0.6640211640211641	0.335978835978836
51059416100	3662	0.85199344620426	0.05215729109776079	0.03932277444019661	0.07373020207536865	0.04997269251774986	0.05488803932277444	0.05898416166029492	0.04997269251774986	0.03577280174767886	0.06799563080283998	0.10786455488803932	0.20617149098853085	0.06499180775532495	0.06690333151283452	0.12097214636810485	0.07536865101037685	174813	0.044170890658942794	0	0.005068790731354091	0.027516292541636494	0.03982621288921072	0.029688631426502535	0.10209992758870384	0.1498913830557567	0.15930485155684287	0.44243301955104997	0.002547307132459971	0	0.08551673944687045	0.12190684133915575	0.029839883551673944	0.37117903930131	0.3890101892285298	0.99745269286754	0.7601892285298398	0.9293405114401077	0.07065948855989233	0.01	0	0.8971759594496741	0.10282404055032585
51059416200	5207	0.6687151910889187	0.18782408296523911	0.0457077011714999	0.12329556366429806	0.15613597080852698	0.14480507009794508	0.13405031688112157	0.05454196274246207	0.055502208565392744	0.16036105242942192	0.18647973881313618	0.08642212406376032	0.013059343191857115	0.008642212406376032	0	0	81691	0.013953488372093023	0.020155038759689922	0.02248062015503876	0.06356589147286822	0.1186046511627907	0.18294573643410852	0.20155038759689922	0.18992248062015504	0.1248062015503876	0.06201550387596899	0.013085690164626424	0.01646264246517518	0.10130856901646264	0.23638666103841283	0.13085690164626423	0.2604474461798227	0.24145208948923597	0.9704516673701984	0.5018995356690586	0.8872077028885832	0.11279229711141678	0	0	0.012403100775193798	0.9875968992248062
51059416300	1986	0.8952668680765358	0.05085599194360524	0.03121852970795569	0.08056394763343404	0.027190332326283987	0.03877139979859013	0.10221550855991944	0.10372608257804633	0.04833836858006042	0.05085599194360524	0.07049345417925479	0.17673716012084592	0.08006042296072508	0.10775427995971802	0.1052366565961732	0.07150050352467271	142125	0.031788079470198675	0.005298013245033113	0.06225165562913907	0.022516556291390728	0.0423841059602649	0.10463576158940398	0.05695364238410596	0.21456953642384105	0.12450331125827814	0.3350993377483444	0.011851851851851851	0.03851851851851852	0.12518518518518518	0.18592592592592594	0.08962962962962963	0.2362962962962963	0.3125925925925926	0.9496296296296296	0.5488888888888889	0.9320987654320988	0.06790123456790123	0	0	0.8940397350993378	0.10596026490066225
51059420100	4428	0.6375338753387534	0.1370822041553749	0.17479674796747968	0.22583559168925021	0.06729900632339657	0.056910569105691054	0.06571815718157181	0.06345980126467932	0.06187895212285456	0.10185185185185185	0.14814814814814814	0.1120144534778681	0.07271906052393858	0.06571815718157181	0.10727190605239385	0.06120144534778681	131424	0	0.036444444444444446	0	0.05333333333333334	0.10311111111111111	0.09688888888888889	0.10044444444444445	0.19644444444444445	0.216	0.19733333333333333	0.05441952506596306	0.08113456464379948	0.21767810026385223	0.18568601583113456	0.09168865435356201	0.2312005277044855	0.13819261213720316	0.8644459102902374	0.36939313984168864	0.9631849315068494	0.036815068493150686	0	0	0.864	0.136
51059420201	4135	0.5813784764207981	0.19806529625151148	0.162273276904474	0.12744860943168076	0.06892382103990327	0.04449818621523579	0.053204353083434096	0.07085852478839177	0.06166868198307134	0.10665054413542926	0.18766626360338573	0.11172914147521161	0.11704957678355501	0.07279322853688029	0.07061668681983072	0.030229746070133012	155781	0	0.007159904534606206	0	0	0.04136833731105807	0.08512330946698489	0.12649164677804295	0.22673031026252982	0.18933969769291964	0.3237867939538584	0.06280193236714976	0.03795721187025535	0.12111801242236025	0.15631469979296067	0.04589371980676329	0.3640441683919945	0.21187025534851622	0.8992408557625949	0.5759144237405107	0.9797349961028838	0.020265003897116135	0	0	0.9419252187748608	0.05807478122513922
51059420202	2060	0.5388349514563107	0.2703883495145631	0.14902912621359224	0.14029126213592233	0.04174757281553398	0.013592233009708738	0.03155339805825243	0.018446601941747572	0.055825242718446605	0.33689320388349514	0.18349514563106797	0.13106796116504854	0.052912621359223304	0.04902912621359223	0.05	0.0354368932038835	115224	0.007123775601068566	0.008014247551202136	0.0427426536064114	0.009795191451469279	0.04363312555654497	0.13268032056990206	0.14425645592163847	0.3303650934995548	0.1611754229741763	0.12021371326803205	0.013888888888888888	0.02488425925925926	0.0763888888888889	0.07175925925925926	0.05613425925925926	0.4068287037037037	0.35011574074074076	0.9612268518518519	0.7569444444444444	0.9773716275021758	0.022628372497824196	0	0.039	0.43365983971504896	0.566340160284951
51059420203	2874	0.6565762004175365	0.15970772442588727	0.12874043145441894	0.06645789839944329	0.07933194154488518	0.061934585942936674	0.05219206680584551	0.0476687543493389	0.04558107167710508	0.14787752261656228	0.12943632567849686	0.15657620041753653	0.07689631176061239	0.05671537926235212	0.08803061934585943	0.04314544189283229	161500	0.005186721991701245	0	0.013485477178423237	0.03008298755186722	0.07676348547717843	0.04045643153526971	0.08713692946058091	0.2095435684647303	0.23443983402489627	0.3029045643153527	0.015121951219512195	0.04048780487804878	0.09707317073170732	0.12926829268292683	0.059024390243902436	0.29560975609756096	0.36341463414634145	0.944390243902439	0.6590243902439025	0.9866939611054247	0.01330603889457523	0.006	0	0.8672199170124482	0.13278008298755187
51059420300	6331	0.6790396461854368	0.11609540356973622	0.11151476859895751	0.2362975833201706	0.06507660717106302	0.08403095877428526	0.055757384299478754	0.07708102985310378	0.05433580792923709	0.09540356973621861	0.18275154004106775	0.13931448428368345	0.05307218448902227	0.05702100773969357	0.07771284157321118	0.05054493760859264	143672	0.009859885832900882	0.012454592631032694	0.05967825635703165	0.007784120394395433	0.054488842760768035	0.07887908666320706	0.1193565127140633	0.18629994810586403	0.1868188894654904	0.2843798650752465	0.049976201808662545	0.031413612565445025	0.16825321275583055	0.09257496430271299	0.10376011423131842	0.24726320799619228	0.30675868633983816	0.9186101856258925	0.5540218943360304	0.8996265172735761	0.10037348272642391	0.02	0	0.8671510119356513	0.13284898806434872
51059420400	3062	0.573481384715872	0.1619856303069889	0.1845199216198563	0.10679294578706727	0.03559764859568909	0.025473546701502287	0.02449379490529066	0.005551926845199217	0.06923579359895493	0.368060091443501	0.20346178967994774	0.1381450032658393	0.023514043109079032	0.041802743305029394	0.04898758981058132	0.015676028739386023	94625	0.022976501305483028	0.013054830287206266	0.02193211488250653	0.0804177545691906	0.05274151436031332	0.22349869451697127	0.10234986945169713	0.2856396866840731	0.11488250652741515	0.0825065274151436	0.038895371450797356	0.014780241151302996	0.056398288603656165	0.10268378063010501	0.056009334889148193	0.33644496304939714	0.3947880202255932	0.9463243873978997	0.7312329832749903	0.8708503865393361	0.12914961346066395	0.063	0.092	0.27362924281984335	0.7263707571801566
51059420501	2062	0.7158098933074685	0.10911736178467507	0.02667313288069835	0.07613967022308439	0.05965082444228904	0	0.004364694471387003	0.040737148399612025	0.07080504364694472	0.11930164888457807	0.05965082444228904	0.0877788554801164	0.050921435499515035	0.11396702230843841	0.2090203685741998	0.1483996120271581	96389	0.023297491039426525	0.008064516129032258	0.03136200716845878	0.033154121863799284	0.10215053763440861	0.17562724014336917	0.1460573476702509	0.16129032258064516	0.16756272401433692	0.15143369175627241	0	0.00823529411764706	0.13705882352941176	0.16117647058823528	0.05764705882352941	0.24294117647058824	0.39294117647058824	0.991764705882353	0.6358823529411765	0.9928825622775801	0.0071174377224199285	0	0	0.7168458781362007	0.2831541218637993
51059420502	1720	0.6941860465116279	0.13895348837209304	0.07325581395348837	0.24069767441860465	0.03953488372093023	0.031395348837209305	0.028488372093023257	0.044186046511627906	0.08255813953488372	0.2651162790697674	0.21686046511627907	0.15290697674418605	0.051744186046511625	0.022093023255813953	0.03662790697674419	0.013372093023255814	88167	0.022629310344827586	0.014008620689655173	0.016163793103448277	0.05387931034482758	0.059267241379310345	0.20581896551724138	0.1540948275862069	0.27478448275862066	0.11422413793103449	0.08512931034482758	0.0202854996243426	0.01652892561983471	0.06836964688204357	0.16378662659654394	0.0946656649135988	0.33658903080390684	0.2997746055597295	0.9631855747558227	0.6363636363636364	0.9000969932104753	0.09990300678952474	0.017	0.077	0.3168103448275862	0.6831896551724138
51059420503	3432	0.546911421911422	0.22144522144522144	0.12033799533799534	0.1215034965034965	0.07284382284382285	0.06468531468531469	0.040501165501165504	0.017482517482517484	0.12441724941724942	0.2747668997668998	0.1794871794871795	0.06148018648018648	0.043706293706293704	0.05099067599067599	0.049533799533799536	0.01282051282051282	91600	0.018543956043956044	0.03021978021978022	0.011675824175824176	0.023351648351648352	0.09752747252747253	0.17101648351648352	0.17101648351648352	0.2857142857142857	0.08791208791208792	0.10302197802197802	0.043701799485861184	0.01456726649528706	0.17652099400171378	0.08354755784061697	0.030419880034275922	0.34061696658097684	0.3106255355612682	0.9417309340188518	0.6512425021422451	0.922102596580114	0.077897403419886	0	0.084	0.3021978021978022	0.6978021978021978
51059420600	4967	0.6015703644050735	0.2049526877390779	0.06241191866317697	0.22609220857660559	0.07549828870545601	0.04368834306422388	0.07751157640426817	0.05073485001006644	0.06261324743305818	0.2136098248439702	0.1771693174954701	0.12864908395409705	0.04952687739077914	0.05254680893899738	0.051338836319710084	0.01711294543990336	83571	0.008501594048884165	0.007438894792773645	0.06748140276301806	0.0536663124335813	0.1153028692879915	0.140807651434644	0.15993623804463336	0.16843783209351754	0.15462274176408078	0.12380446333687567	0.03939305515027721	0.09716953603735046	0.1517362124306974	0.14298220017508023	0.06740589436825212	0.23256492559089584	0.26874817624744674	0.8634374088123723	0.5013131018383425	1	0	0	0	0.4670563230605739	0.5329436769394261
51059420700	4897	0.64958137635286906	0.10843373493975904	0.1198693077394323	0.2054318970798448	0.08392893608331632	0.074331223197876245	0.07698590974065754	0.05411476414131101	0.05881151725546253	0.10312436185419645	0.12354502756789872	0.14274045333877886	0.06269144374106596	0.056361037369818255	0.1027159485399224	0.039207678170308354	141932	0.014388489208633094	0.007913669064748202	0.01079136690647482	0.03741007194244604	0.04028776978417266	0.06978417266187051	0.09928057553956834	0.26906474820143883	0.15827338129496402	0.29280575539568343	0.03665413533834586	0.015664160401002505	0.18483709273182958	0.14818295739348372	0.04887218045112782	0.2675438596491228	0.2982456140350877	0.9476817042606517	0.5657894736842105	0.9781843771991555	0.021815622800844477	0.02	0.036000000000000004	0.8654676258992806	0.13453237410071942
51059420800	3861	0.6379176379176379	0.10178710178710179	0.11344211344211344	0.31572131572131573	0.05827505827505827	0.04636104636104636	0.06371406371406371	0.05698005698005698	0.08184408184408185	0.10334110334110334	0.17482517482517482	0.11447811447811448	0.0821030821030821	0.05387205387205387	0.1036001036001036	0.04040404040404041	128295	0.02294792586054722	0	0.0088261253309797	0.05472197705207414	0.05383936451897617	0.16593115622241836	0.06443071491615181	0.22683142100617829	0.17917034421888792	0.22330097087378642	0.03214953271028037	0.04373831775700934	0.2291588785046729	0.16074766355140188	0.08336448598130841	0.23775700934579438	0.2130841121495327	0.9241121495327103	0.4508411214953271	0.9465329991645781	0.053467000835421885	0	0	0.9770520741394528	0.02294792586054722
51059421001	2689	0.585719598363704	0.1833395314243213	0.10301227222015619	0.23205652658981032	0.04834510970621049	0.04388248419486798	0.10003718854592786	0.04388248419486798	0.08441799925622909	0.11119375232428412	0.1710673112681294	0.2227593901078468	0.04239494235775381	0.06247675715879509	0.034585347712904425	0.03495723317218297	106250	0	0.013727560718057022	0.030623020063357972	0.005279831045406547	0.06863780359028511	0.17845828933474128	0.146779303062302	0.20802534318901794	0.2481520591341077	0.1003167898627244	0	0.07389162561576355	0.23809523809523808	0.11384783798576902	0.10618500273672687	0.25779967159277506	0.21018062397372742	0.9261083743842364	0.46798029556650245	0.9432270916334662	0.05677290836653386	0.027999999999999997	0.023	0.7465681098204857	0.25343189017951423
51059421002	5136	0.5663940809968847	0.16549844236760125	0.20249221183800623	0.12636292834890966	0.047702492211838005	0.08197040498442368	0.05412772585669782	0.07028816199376947	0.06503115264797507	0.1711448598130841	0.15128504672897197	0.10981308411214953	0.06911993769470405	0.06055295950155763	0.08722741433021806	0.018107476635514017	117228	0.045188729399255716	0.011695906432748537	0.03508771929824561	0.03189792663476874	0.10579479000531632	0.07230196703880915	0.14566719829877725	0.22328548644338117	0.15364167995746944	0.17543859649122806	0.050328853302830996	0.04861309694023449	0.1298255647698027	0.16957392050328854	0.10122962539319416	0.26937374892765226	0.23105519016299686	0.9010580497569345	0.5004289390906491	0.9321110009910802	0.06788899900891972	0	0.040999999999999995	0.5039872408293461	0.4960127591706539
51059421101	6360	0.6238993710691824	0.22767295597484277	0.09732704402515724	0.1268867924528302	0.05817610062893082	0.08018867924528301	0.05817610062893082	0.05990566037735849	0.025628930817610064	0.18034591194968552	0.1650943396226415	0.13726415094339622	0.09732704402515724	0.06635220125786163	0.06116352201257862	0.006289308176100629	133807	0.02783203125	0	0	0.01025390625	0.05029296875	0.1015625	0.12451171875	0.28564453125	0.1923828125	0.20751953125	0.008541392904073587	0.04424003504161191	0.13469119579500657	0.1754270696452037	0.08585194918966273	0.27660972404730616	0.27463863337713534	0.9472185720543145	0.5512483574244416	0.9481481481481482	0.05185185185185185	0	0.079	0.82958984375	0.17041015625
51059421102	3664	0.584061135371179	0.19268558951965065	0.14819868995633187	0.1236353711790393	0.07969432314410481	0.0625	0.04475982532751092	0.043941048034934496	0.03275109170305677	0.11189956331877729	0.14519650655021835	0.1539301310043668	0.07969432314410481	0.06468340611353712	0.09115720524017468	0.05813318777292576	119137	0.008236101578586136	0.04118050789293068	0.05216197666437886	0.06932052161976665	0.05765271105010295	0.07137954701441318	0.11256005490734386	0.2004118050789293	0.18050789293067948	0.2065888812628689	0.03039288361749444	0.024091919940696812	0.10452186805040771	0.12157153446997776	0.09933283914010378	0.32950333580429947	0.29058561897702	0.9455151964418087	0.6200889547813195	0.9732798931195725	0.026720106880427523	0	0	0.6074124914207275	0.3925875085792725
51059421103	5748	0.6292623521224774	0.17623521224773833	0.11412665274878218	0.1151704940848991	0.08542101600556716	0.058107167710508	0.08020180932498261	0.04575504523312456	0.029923451635351428	0.10977731384829506	0.14335421016005567	0.21016005567153792	0.06245650661099513	0.05149617258176757	0.07985386221294363	0.032359081419624215	142958	0.0040547389761784085	0.012671059300557527	0.012671059300557527	0.017232640648758235	0.019766852508869743	0.07045108971109985	0.1789153573238723	0.2382159148504815	0.16573745565129244	0.2802838317283325	0.033772038738515024	0.004966476285075739	0.0988328780730072	0.13657809783958283	0.09734293518748448	0.3295257015147753	0.2989818723615595	0.9612614849764093	0.6285075738763347	0.9752842313395946	0.024715768660405337	0.026000000000000002	0	0.8682209832742017	0.13177901672579828
51059421200	2101	0.8657782008567348	0.01951451689671585	0.043312708234174206	0.04712041884816754	0.08281770585435506	0.08281770585435506	0.05949547834364588	0.07044264635887673	0.03807710613993336	0.08138981437410757	0.1313660161827701	0.1256544502617801	0.078534031413612565	0.0709186101856259	0.07472632079961923	0.06520704426463589	143906	0.008875739644970414	0	0.029585798816568046	0	0.010355029585798817	0.08284023668639054	0.08875739644970414	0.3047337278106509	0.1804733727810651	0.2943786982248521	0.024285714285714285	0.01	0.145	0.14142857142857143	0.06785714285714285	0.32	0.2914285714285714	0.9657142857142857	0.6114285714285714	0.9912023460410557	0.008797653958944282	0	0	0.893491124260355	0.10650887573964497
51059421300	3994	0.7128192288432649	0.11241862794191287	0.09364046069103656	0.1812719078617927	0.06559839759639459	0.05783675513269905	0.03630445668502754	0.04006009013520281	0.07235853780671006	0.14071106659989985	0.14246369554331498	0.11342013019529294	0.08412618928392589	0.09313970956434652	0.09889834752128192	0.04156234351527291	140250	0	0.007751937984496124	0.012684989429175475	0.019027484143763214	0.047216349541930935	0.07963354474982381	0.12614517265680056	0.2536997885835095	0.226215644820296	0.22762508809020437	0.036807705538355696	0.008255933952528379	0.1283109735122119	0.1107671138630891	0.09735122119023047	0.3058135534915721	0.3126934984520124	0.9549363605091159	0.6185070519435845	0.9854166666666667	0.014583333333333334	0	0.20600000000000002	0.9429175475687104	0.05708245243128964
51059421400	8613	0.45268779751538374	0.2167653546963892	0.0887031231858818	0.43434343434343436	0.09381168001857657	0.06954603506327645	0.07291303843027981	0.06757227446882619	0.05781957506095437	0.18472077092766748	0.1717171717171717	0.12655288517357483	0.03181237663996285	0.056658539417160106	0.04493207941483804	0.0219435736677116	77882	0.030303030303030304	0.01656095842142354	0.08139534883720931	0.1113460183227625	0.07293868921775898	0.1546863988724454	0.24136715997181113	0.18639887244538408	0.021846370683579985	0.08315715292459479	0.1438704983630411	0.08112040742088032	0.2093488541287741	0.19206984357948345	0.05165514732630047	0.22171698799563477	0.10021826118588578	0.7750090942160786	0.32193524918152056	0.9317137229152987	0.06828627708470125	0	0	0.21176885130373502	0.788231148696265
51059421500	7658	0.553016453382084	0.2827108905719509	0.08226691042047532	0.4575607208148342	0.08775137111517367	0.07573779054583442	0.11491250979367981	0.07730477931574824	0.0741708017759206	0.15173674588665448	0.15369548184904674	0.11896056411595717	0.03173152259075477	0.04922956385479237	0.04596500391747192	0.015016975711674067	56445	0.05540661304736372	0.05138516532618409	0.05630026809651475	0.08176943699731903	0.20464700625558535	0.20062555853440572	0.08310991957104558	0.15013404825737264	0.06389633601429848	0.05272564789991063	0.14590013742556115	0.13055428309665598	0.2817224003664682	0.12597343105817682	0.06252863032524049	0.15345854328905176	0.09986257443884562	0.7235455794777829	0.2533211177278974	0.9240297274979355	0.07597027250206441	0	0.015	0.5272564789991063	0.4727435210008937
51059421600	6974	0.39675939202753085	0.31115572125035845	0.11370805850301119	0.4359047892170921	0.09219959850874677	0.12991109836535705	0.06595927731574419	0.045167765987955265	0.07570977917981073	0.11184399197017493	0.17436191568683682	0.12675652423286493	0.06538571838256381	0.04631488385431603	0.044737596788069975	0.01849727559506739	42295	0.09175531914893617	0.07668439716312057	0.08244680851063829	0.1351950354609929	0.13829787234042554	0.1276595744680851	0.17553191489361702	0.07225177304964539	0.07845744680851063	0.02171985815602837	0.18098010674429887	0.12688015526443475	0.25036390101892286	0.1943231441048035	0.053372149442018436	0.1344007763221737	0.05967976710334789	0.6921397379912664	0.19408054342552158	0.9641025641025641	0.035897435897435895	0	0	0.5354609929078015	0.4645390070921986
51059421701	5092	0.42812254516889237	0.26512175962293794	0.09996072270227808	0.5373134328358209	0.11684996072270228	0.096229379418696	0.0840534171249018	0.06480754124116261	0.059308719560094265	0.16025137470542028	0.14591516103692065	0.10663786331500393	0.06775333857030637	0.03809897879025923	0.03927729772191673	0.016889238020424194	75500	0.014914772727272728	0.0546875	0.06178977272727273	0.05539772727272727	0.1455965909090909	0.15767045454545456	0.21022727272727273	0.24289772727272727	0.019176136363636364	0.037642045454545456	0.17746861214794707	0.10858500169664065	0.22056328469630132	0.18968442483881914	0.05089921954530031	0.15778758059043094	0.09501187648456057	0.7139463861554123	0.2527994570749915	0.9361702127659575	0.06382978723404255	0.033	0	0.4602272727272727	0.5397727272727273
51059421702	5211	0.46593744003070425	0.24198810209172902	0.060257148340049894	0.4298599117251967	0.057954327384379195	0.1535213970447131	0.053924390711955476	0.07157935137209749	0.07042794089426213	0.11475724429092304	0.15045096910381883	0.102475532527346	0.04432930339666091	0.0711955478794857	0.07215505661101516	0.03319900211091921	104839	0.01588628762541806	0.011705685618729096	0.030936454849498328	0.042642140468227424	0.03260869565217391	0.08361204013377926	0.18896321070234115	0.318561872909699	0.19648829431438128	0.07859531772575251	0.059261658031088085	0.04015544041450777	0.29047927461139894	0.27331606217616583	0.06735751295336788	0.18523316062176165	0.08419689119170984	0.9005829015544041	0.2694300518134715	0.9336455893832943	0.0663544106167057	0	0	0.9080267558528428	0.09197324414715718
51059421800	7074	0.4293186316087079	0.37249081142210916	0.10065026858919988	0.26166242578456317	0.09669211195928754	0.0551314673452078	0.08057675996607294	0.04240882103477523	0.061634153237206675	0.21402318348883234	0.13146734520780323	0.17203845066440487	0.060927339553293755	0.033502968617472435	0.03548204693242861	0.014843087362171332	78571	0.02806122448979592	0.026360544217687076	0.07653061224489796	0.07525510204081633	0.09863945578231292	0.17687074829931973	0.1875	0.18027210884353742	0.11011904761904762	0.04039115646258504	0.036003408606732	0.023647209203238175	0.3338304218150831	0.22624627183638688	0.09778440562420111	0.1438005965061781	0.13868768640818066	0.9403493821900298	0.28248828291435873	0.930011862396204	0.06998813760379596	0	0.07400000000000001	0.48299319727891155	0.5170068027210885
51059421900	3041	0.6530746464978625	0.10917461361394278	0.058204537980927326	0.1486353173298257	0.14370272936534034	0.15126603091088459	0.0910884577441631	0.06872739230516278	0.11871095034528116	0.19565932259125288	0.1752712923380467	0.03518579414666228	0	0.007234462347911871	0.010851693521867807	0.0023018743834265043	67237	0.006738544474393531	0.0431266846361186	0.006738544474393531	0.10377358490566038	0.13611859838274934	0.2210242587601078	0.192722371967655	0.2196765498652291	0.06199460916442048	0.008086253369272238	0	0.016191210485736313	0.15265998457979954	0.3484965304548959	0.16191210485736315	0.16268311488049345	0.15805705474171164	0.9838087895142636	0.3207401696222051	0.93099121706399	0.06900878293601004	0	0.047	0.02425876010781671	0.9757412398921833
51059422000	3780	0.353968253968254	0.3171957671957672	0.14523809523809525	0.17962962962962964	0.04894179894179894	0.053703703703703705	0.06693121693121692	0.0417989417989418	0.04470899470899471	0.11296296296296296	0.12248677248677249	0.19232804232804232	0.058465608465608464	0.06111111111111111	0.0701058201058201	0.049206349206349205	127543	0.027842227378190254	0	0.02242846094354215	0.017014694508894045	0.008507347254447023	0.17556071152358854	0.11600928074245939	0.2668213457076566	0.1214230471771075	0.24439288476411447	0.017780938833570414	0.00604551920341394	0.2620910384068279	0.16642958748221906	0.07681365576102418	0.284850640113798	0.18598862019914653	0.9761735419630156	0.47083926031294454	0.9451754385964912	0.05482456140350877	0.04	0.065	0.6643464810518175	0.3356535189481825
51059422101	7747	0.48560733187040145	0.2439654059635988	0.10494384923196076	0.2750742222795921	0.12146637408028914	0.06260487930811927	0.03575577642958565	0.04750225893894411	0.058732412546792304	0.2159545630566671	0.12095004517877889	0.13101845875822898	0.06918807280237511	0.08145088421324384	0.04337162772686201	0.009035755776429585	99889	0.028605962933118453	0.018533440773569703	0.014101531023368252	0.055600322320709106	0.13295729250604352	0.10354552780016116	0.14746172441579372	0.16559226430298146	0.17365028203062047	0.15995165189363417	0.016280406052480368	0.05611951733384409	0.2436314882206474	0.14614058609461789	0.07488986784140969	0.2733192874928175	0.1896188469641831	0.9276000766136755	0.46293813445700055	0.9579313006561173	0.04206869934388267	0	0.07400000000000001	0.524174053182917	0.475825946817083
51059422102	6902	0.3751086641553173	0.38713416401043177	0.18864097363083165	0.16806722689075632	0.04897131266299623	0.10591133004926108	0.10938858301941466	0.07345696899449435	0.08099101709649377	0.09707331208345407	0.18255578093306288	0.11025789626195305	0.05433207765864967	0.03636627064618951	0.08446827006664735	0.012749927557229788	105686	0.010130246020260492	0.008200675349734683	0.06512301013024602	0.04630969609261939	0.11239749155812831	0.07187650747708635	0.1196333815726001	0.3458755426917511	0.11191509889049686	0.1085383502170767	0.07901296111665004	0.07003988035892324	0.14282153539381853	0.16425722831505485	0.1582751744765703	0.21136590229312063	0.17422731804586242	0.8509471585244267	0.3855932203389831	0.9478737997256516	0.052126200274348423	0	0.066	0.6401350699469368	0.3598649300530632
51059422201	3331	0.46622635845091565	0.08525968177724406	0.42389672770939657	0.045932152506754725	0.04893425397778445	0.036625637946562595	0.09306514560192135	0.08826178324827379	0.04142900030021015	0.07145001501050735	0.11227859501651156	0.1699189432602822	0.07565295706994897	0.08465926148303812	0.10897628339837886	0.05133593515460823	161111	0	0	0.03164556962025317	0.051537070524412296	0.042495479204339964	0.10216998191681737	0.11392405063291139	0.1301989150090416	0.17450271247739602	0.3535262206148282	0.015625	0.030381944444444444	0.11284722222222222	0.13758680555555555	0.05685763888888889	0.3450520833333333	0.3016493055555556	0.9539930555555556	0.6467013888888888	0.9526270456503014	0.047372954349698536	0.027000000000000003	0	0.8869801084990958	0.11301989150090416
51059422202	6825	0.375970695970696	0.28307692307692306	0.26945054945054947	0.07604395604395604	0.059487179487179485	0.08454212454212454	0.10285714285714286	0.08073260073260073	0.04483516483516484	0.10608058608058608	0.1810989010989011	0.16703296703296702	0.07150183150183151	0.05435897435897436	0.03399267399267399	0.005128205128205128	101637	0.017439192290041303	0.03533731069297843	0.07985314364387333	0.05644791188618632	0.08352455254703993	0.1156493804497476	0.08260670032124828	0.21707205139972466	0.20605782469022488	0.10601193207893529	0.05837030119075414	0.022180714452486573	0.12794770021013308	0.20803175344384778	0.05136586504786365	0.3628297922017278	0.169273873453187	0.9194489843567593	0.5321036656549147	0.9311965811965812	0.06880341880341881	0.027999999999999997	0.052000000000000005	0.656264341441028	0.343735658558972
51059422301	3206	0.5826575171553338	0.22988147223955085	0.09139114160948222	0.19058016219588272	0.07236431690580163	0.07298814722395508	0.046163443543356206	0.026824703680598878	0.03368683718028696	0.20773549594510293	0.12008733624454149	0.21397379912663755	0.0570804741110418	0.03462258265751716	0.06363069245165315	0.046163443543356206	106141	0.06349206349206349	0.016628873771730914	0.027210884353741496	0.026455026455026454	0.037037037037037035	0.1345427059712774	0.17309145880574453	0.25170068027210885	0.10506424792139078	0.16477702191987906	0.03419516263552961	0.060050041701417846	0.15471226021684736	0.1542952460383653	0.07130942452043369	0.2885738115095913	0.23686405337781485	0.9057547956630525	0.5254378648874062	0.9699413489736071	0.030058651026392963	0	0.055	0.528344671201814	0.47165532879818595
51059422302	6061	0.484573502722323	0.15706979046361985	0.29236099653522524	0.06220095693779904	0.04999175053621514	0.08067975581587197	0.05956112852664577	0.018973766705164163	0.05956112852664577	0.19303745256558325	0.15640983336083156	0.15574987625804323	0.06731562448440852	0.04454710443821152	0.07457515261508002	0.034152780069295494	129709	0.01264367816091954	0	0.06015325670498084	0.03984674329501916	0.05517241379310345	0.13448275862068965	0.07931034482758621	0.2957854406130268	0.13371647509578544	0.18888888888888888	0.0733303249097473	0.03722924187725632	0.12251805054151625	0.1272563176895307	0.02075812274368231	0.2946750902527076	0.32423285198555957	0.8894404332129964	0.6189079422382672	0.9746079163554892	0.02539208364451083	0	0	0.746743295019157	0.2532567049808429
51059422401	2794	0.6764495347172512	0.18110236220472442	0.07015032211882606	0.15282748747315678	0.06478167501789549	0.027559055118110236	0.05476020042949177	0.03758052970651396	0.09055118110236221	0.2544738725841088	0.1714387974230494	0.12670007158196134	0.05010737294201861	0.05010737294201861	0.05869720830350752	0.008589835361488905	102545	0.007269789983844911	0.015347334410339256	0.008885298869143781	0.0210016155088853	0.09612277867528271	0.10662358642972536	0.22778675282714056	0.26009693053311794	0.1284329563812601	0.1284329563812601	0.0044444444444444444	0.021728395061728394	0.08987654320987655	0.254320987654321	0.06666666666666667	0.291358024691358	0.2716049382716049	0.9738271604938271	0.562962962962963	0.9717425431711146	0.0282574568288854	0	0.036000000000000004	0.4378029079159935	0.5621970920840065
51059422402	5468	0.5459034381858083	0.2456108266276518	0.1075347476225311	0.13185808339429408	0.08686905632772494	0.04626920263350402	0.06510607168983175	0.04059985369422092	0.042611558156547186	0.23207754206291148	0.1494147768836869	0.13844184345281638	0.06126554498902707	0.05888807607900512	0.06419166057059254	0.014264813460131675	132332	0.03389830508474576	0.014043583535108959	0	0.021307506053268765	0.04406779661016949	0.08426150121065375	0.14527845036319612	0.23922518159806294	0.20242130750605328	0.21549636803874092	0.020361415118350726	0.03156019343344362	0.1901247136675999	0.13133112751336218	0.10358869941460931	0.26571646729447695	0.2573173835581573	0.9480783914482056	0.5230338508526342	1	0	0	0	0.7249394673123487	0.27506053268765135
51059422403	3065	0.6590538336052202	0.12561174551386622	0.1233278955954323	0.1500815660685155	0.08384991843393148	0.06982055464926591	0.05089722675367047	0.04241435562805873	0.039804241435562805	0.12398042414355628	0.14420880913539968	0.14877650897226755	0.10962479608482871	0.053833605220228384	0.07895595432300163	0.04535073409461664	171818	0.008350730688935281	0	0.011482254697286013	0.013569937369519834	0.014613778705636743	0.049060542797494784	0.06889352818371608	0.24634655532359082	0.20041753653444677	0.3872651356993737	0.05809698078682525	0.03156450137236962	0.16514181152790486	0.12031107044830741	0.059926806953339434	0.2959743824336688	0.2689844464775846	0.9103385178408051	0.5649588289112535	0.9485148514851485	0.05148514851485148	0	0	0.8789144050104384	0.12108559498956159
51059430101	4791	0.7952410770194114	0.012732206219995825	0.1340012523481528	0.09622208307242747	0.07451471509079524	0.05218117303276978	0.057816739720308916	0.08119390523898977	0.05656439156752244	0.08182007931538302	0.11458985597996243	0.15737841786683365	0.05802546441243999	0.08161135462325193	0.13420997704028387	0.04111876434982258	188015	0	0	0.004804392587508579	0.024021962937542895	0.024708304735758406	0.032944406314344546	0.08030199039121483	0.15991763898421413	0.22786547700754975	0.44543582704186685	0.022482291345857715	0.01108715737603942	0.07391438250692947	0.1256544502617801	0.06837080381890977	0.3520172466892516	0.3464736680012319	0.9664305512781028	0.6984909146904835	0.9560367454068242	0.043963254593175856	0	0	0.9540150995195608	0.04598490048043926
51059430102	3053	0.69472649852604	0.04094333442515558	0.2220766459220439	0.11693416311824435	0.04520144120537176	0.04356370782836554	0.04487389452997052	0.08188666885031116	0.09728136259416967	0.1473960039305601	0.1356043236161153	0.16180805764821488	0.05109728136259417	0.055027841467409105	0.06681952178185391	0.06452669505404521	114167	0	0.008893280632411068	0.029644268774703556	0.017786561264822136	0.020750988142292492	0.14723320158102768	0.1225296442687747	0.3359683794466403	0.1422924901185771	0.17490118577075098	0.025738798856053385	0.008579599618684462	0.12535748331744517	0.19494756911344138	0.09818875119161107	0.30219256434699715	0.2449952335557674	0.9656816015252622	0.5471877979027645	0.9749518304431599	0.025048169556840076	0	0.04	0.8359683794466403	0.16403162055335968
51059430201	4796	0.7055879899916597	0.030650542118432027	0.1939115929941618	0.128023352793995	0.05066722268557131	0.07089241034195162	0.07464553794829024	0.07443703085904921	0.07902418682235196	0.09883236030025021	0.14845704753961636	0.17785654712260218	0.054003336113427856	0.05087572977481234	0.08569641367806505	0.02981651376146789	134539	0.012811387900355872	0.00498220640569395	0.0056939501779359435	0.019217081850533807	0.012811387900355872	0.08469750889679716	0.11743772241992882	0.3209964412811388	0.20498220640569395	0.21637010676156584	0.013145238858608528	0.017633857005450466	0.08881051619108689	0.10708560436037191	0.11189483808913113	0.3366463610131452	0.32478358448220584	0.969220904135941	0.6614299454953511	0.9929328621908127	0.007067137809187279	0.008	0	0.8540925266903915	0.14590747330960854
51059430202	5327	0.7005819410550028	0.06401351605030975	0.1740191477379388	0.12859020086352543	0.062136286840623244	0.030035667354984044	0.05950816594706214	0.0754646142293974	0.1317814905199925	0.10831612539891121	0.12596207996996434	0.14961516801201427	0.06251173268256054	0.052750140792190724	0.09010700206495213	0.04336399474375821	145664	0.00303951367781155	0.00364741641337386	0.04680851063829787	0.02127659574468085	0.06565349544072949	0.06504559270516717	0.08085106382978724	0.22796352583586627	0.24984802431610942	0.2358662613981763	0.019326500732064423	0.025475841874084918	0.10805270863836018	0.09721815519765739	0.07554904831625182	0.4014641288433382	0.272913616398243	0.9551976573938507	0.6743777452415812	1	0	0	0	0.79209726443769	0.20790273556231004
51059430203	2716	0.6708394698085419	0.10051546391752578	0.17488954344624447	0.08431516936671576	0.05191458026509573	0.05670103092783505	0.046759941089838	0.10235640648011782	0.13144329896907217	0.08284241531664212	0.12812960235640647	0.17083946980854198	0.05633284241531664	0.03460972017673049	0.08505154639175258	0.04013254786450663	128365	0.031286210892236384	0	0.047508690614136734	0.031286210892236384	0.006952491309385863	0.11587485515643106	0.08111239860950174	0.2665121668597914	0.20625724217844726	0.21320973348783315	0.013863773357444244	0.02471368294153104	0.06931886678722121	0.10066305003013863	0.05786618444846293	0.36949969861362264	0.3640747438215793	0.9614225437010248	0.733574442435202	0.9784580498866213	0.021541950113378686	0	0	0.86558516801854	0.13441483198146004
51059430400	7297	0.6652048787172811	0.04632040564615596	0.21419761545840757	0.16266959024256544	0.07222146087433191	0.0746882280389201	0.055091133342469505	0.07893654926682198	0.03604220912703851	0.12169384678635055	0.14170206934356586	0.13950938741948746	0.06852131012744964	0.05262436617788132	0.0756475263807044	0.05372070713992051	146891	0	0.014582412726469289	0.007954043305346884	0.0273972602739726	0.04904993371630579	0.0963323022536456	0.03932832523199293	0.27794962439239945	0.1780821917808219	0.3093239063190455	0.027287319422150885	0.04474317817014446	0.16211878009630817	0.132223113964687	0.04514446227929374	0.2722712680577849	0.3162118780096308	0.9279695024077047	0.5884831460674157	0.9813529921942759	0.0186470078057242	0.021	0	0.8904109589041096	0.1095890410958904
51059430500	1749	0.6523727844482562	0.07547169811320754	0.23785020011435107	0.06632361349342482	0.06289308176100629	0.02858776443682104	0.05317324185248713	0.0548885077186964	0.09148084619782733	0.15551743853630645	0.11606632361349342	0.1457975986277873	0.060034305317324184	0.05202973127501429	0.10863350485991996	0.03773584905660377	142917	0.01263537906137184	0	0.03429602888086643	0.05595667870036101	0.01263537906137184	0.07942238267148015	0.10830324909747292	0.22382671480144403	0.22382671480144403	0.2490974729241877	0.016129032258064516	0.04516129032258064	0.11370967741935484	0.2620967741935484	0.050806451612903224	0.2903225806451613	0.2217741935483871	0.9387096774193548	0.5120967741935484	0.9875222816399287	0.012477718360071301	0	0	0.9205776173285198	0.07942238267148015
51059430600	7933	0.42543804361527793	0.0650447497794025	0.2630782806000252	0.5061137022563973	0.07273414849363419	0.048657506617925124	0.07550737425942267	0.05937224253119879	0.0704651455943527	0.17887306189335686	0.1802596747762511	0.10891213916551115	0.05685112819866381	0.04197655363670742	0.05357367956636833	0.035043489222236227	92266	0.0067605633802816905	0.009014084507042254	0.05352112676056338	0.07887323943661972	0.09690140845070423	0.16225352112676056	0.13014084507042253	0.2191549295774648	0.11887323943661972	0.12450704225352113	0.2214941022280472	0.061224489795918366	0.24489795918367346	0.10615989515072084	0.07938588279348437	0.2108219434562816	0.07601572739187418	0.7172814079760345	0.28683767084815576	0.9763476347634763	0.023652365236523653	0	0	0.636056338028169	0.363943661971831
51059430700	2696	0.6661721068249258	0.05897626112759644	0.17729970326409494	0.1632047477744807	0.07381305637982195	0.06862017804154302	0.04747774480712166	0.041172106824925815	0.05823442136498516	0.16060830860534125	0.10756676557863501	0.15949554896142434	0.09161721068249258	0.05934718100890208	0.08382789317507418	0.03672106824925816	120446	0.02057142857142857	0.006857142857142857	0.054857142857142854	0.036571428571428574	0.04	0.152	0.09371428571428571	0.22857142857142856	0.20342857142857143	0.16342857142857142	0.06732776617954071	0.042275574112734866	0.17849686847599164	0.1873695198329854	0.08768267223382047	0.27348643006263046	0.16336116910229645	0.8903966597077244	0.43684759916492694	0.9657836644591612	0.03421633554083885	0	0	0.8914285714285715	0.10857142857142857
51059430801	4842	0.7085914911193721	0.03242461792647666	0.15985130111524162	0.15282940933498554	0.04977282114828583	0.08261049153242461	0.07393638992152003	0.06732755059892606	0.051425030978934326	0.08281701776125568	0.15076414704667493	0.14250309789343246	0.06464270962412226	0.06237092110698059	0.09727385377942999	0.05121850475010326	129720	0.0057070386810399495	0.014584654407102092	0.015218769816106531	0.04375396322130628	0.04375396322130628	0.06341154090044387	0.12809131261889664	0.2714013950538998	0.20481927710843373	0.2092580849714648	0.033659730722154224	0.04589963280293757	0.13127294981640147	0.1364749082007344	0.07129742962056304	0.31517747858017137	0.26621787025703797	0.9204406364749081	0.5813953488372093	1	0	0	0	0.8294229549778059	0.17057704502219403
51059430802	4438	0.8039657503379901	0.0534024335286165	0.06331680937359171	0.27670121676430826	0.08089229382604778	0.03627760252365931	0.04371338440739072	0.05768364127985579	0.04078413699864804	0.1554754393871113	0.1406038756196485	0.16809373591707977	0.07999098693105003	0.06083821541234791	0.06376746282109058	0.05565570076611086	93032	0.009476309226932668	0.022443890274314215	0.03890274314214464	0.06134663341645885	0.0658354114713217	0.18902743142144637	0.15760598503740647	0.19002493765586034	0.143142144638404	0.12219451371571072	0.017341040462427744	0.008822634621235169	0.1831457255856404	0.1411621539397627	0.0571950106480073	0.31061758442348647	0.28171585031944024	0.9738363249163371	0.5923334347429267	1	0	0	0	0.7396508728179552	0.2603491271820449
51059430901	4378	0.39789858382823207	0.13704888076747374	0.2820922795797168	0.13613522156235724	0.03380539058931019	0.06212882594792143	0.09821836455002284	0.08862494289629969	0.07263590680676107	0.13225216994061215	0.15098218364550023	0.12836911831886708	0.07400639561443581	0.05070808588396528	0.08474189127455459	0.010050251256281407	142679	0.013343217197924388	0.014084507042253521	0.012601927353595256	0.018532246108228317	0.056338028169014086	0.11712379540400296	0.05337286879169755	0.2631578947368421	0.22016308376575242	0.2312824314306894	0.01771793054571226	0.020907158043940468	0.10701630049610206	0.12579730687455706	0.0846917080085046	0.39688164422395467	0.2469879518072289	0.9613749114103473	0.6438695960311835	0.9440167949615116	0.05598320503848846	0.027000000000000003	0	0.7568569310600445	0.24314306893995552
51059430902	3614	0.6264526840066409	0.08218040951853901	0.2028223574986165	0.2097399003873824	0.055893746541228556	0.08190370780298838	0.060597675705589375	0.048422800221361376	0.02933038184836746	0.12645268400664084	0.1541228555617045	0.15938018815716656	0.06696181516325402	0.0653016048699502	0.08522412838959602	0.0653016048699502	129345	0.0037105751391465678	0	0.006493506493506494	0.04916512059369202	0.06029684601113173	0.1391465677179963	0.12894248608534323	0.26437847866419295	0.212430426716141	0.13543599257884972	0	0.04625382262996942	0.09174311926605505	0.2220948012232416	0.09097859327217125	0.3302752293577982	0.21865443425076453	0.9537461773700305	0.5489296636085627	1	0	0	0	0.8302411873840445	0.16975881261595546
51059431001	5160	0.6172480620155039	0.10542635658914729	0.20193798449612402	0.20813953488372092	0.035465116279069765	0.09127906976744186	0.07616279069767441	0.07209302325581396	0.05736434108527132	0.09903100775193799	0.16666666666666666	0.13972868217054263	0.060852713178294576	0.07073643410852713	0.09302325581395349	0.03391472868217054	108409	0.03566958698372966	0.013141426783479349	0.014392991239048811	0.03128911138923655	0.06445556946182729	0.16145181476846057	0.1332916145181477	0.24468085106382978	0.155819774718398	0.14580725907384232	0.01451378809869376	0.040928882438316404	0.12220609579100145	0.18432510885341075	0.07663280116110305	0.2949201741654572	0.2664731494920174	0.9445573294629899	0.5613933236574746	0.9767726161369193	0.023227383863080684	0	0	0.7709637046307884	0.22903629536921152
51059431002	2413	0.4977206796518856	0.19933692498963945	0.2246166597596353	0.26647326978864483	0.059676750932449237	0.09738914214670534	0.112722751761293	0.02652300041442188	0.05719021964359718	0.1276419394944053	0.15457936179030252	0.16038126813095732	0.0435142975549109	0.03481143804392872	0.08868628263572316	0.030252797347699957	104563	0.013227513227513227	0.006613756613756613	0.0582010582010582	0.041005291005291	0.06878306878306878	0.10978835978835978	0.15873015873015872	0.3002645502645503	0.1388888888888889	0.10449735449735449	0.02435897435897436	0.021153846153846155	0.1596153846153846	0.1762820512820513	0.03076923076923077	0.35128205128205126	0.23653846153846153	0.9544871794871795	0.5878205128205128	0.9947368421052631	0.005263157894736842	0	0	0.7619047619047619	0.23809523809523808
51059431300	4380	0.7054794520547946	0.04908675799086758	0.1312785388127854	0.13310502283105022	0.0910958904109589	0.0502283105022831	0.07922374429223744	0.07602739726027398	0.046118721461187215	0.0863013698630137	0.13995433789954337	0.17031963470319636	0.07534246575342465	0.04474885844748858	0.07853881278538813	0.03995433789954338	154107	0.03289473684210526	0	0.011695906432748537	0.04312865497076023	0.0402046783625731	0.08114035087719298	0.07236842105263158	0.16374269005847952	0.26242690058479534	0.29239766081871343	0.03403959708232025	0.024313997915943037	0.13060090309135117	0.11601250434178534	0.037165682528655784	0.32546022924626605	0.33240708579367834	0.9416464050017367	0.6578673150399444	0.972972972972973	0.02702702702702703	0.03	0	0.8830409356725146	0.11695906432748537
51059431400	4936	0.5688816855753647	0.11527552674230146	0.21454619124797406	0.12844408427876824	0.07293354943273905	0.05551053484602917	0.06807131280388978	0.0753646677471637	0.050445705024311185	0.1426256077795786	0.11183144246353323	0.14444894651539708	0.05733387358184765	0.07658022690437602	0.09359805510534847	0.0320097244732577	132109	0.006089309878213802	0.006765899864682003	0.02571041948579161	0.006089309878213802	0.10419485791610285	0.09269282814614344	0.13870094722598106	0.19147496617050067	0.2232746955345061	0.2050067658998647	0.04185351270553064	0.061584454409566516	0.11061285500747384	0.13871449925261584	0.09028400597907324	0.26846038863976085	0.2884902840059791	0.8965620328849029	0.5569506726457399	0.9939475453934096	0.00605245460659045	0	0	0.8396481732070366	0.16035182679296348
51059431500	5629	0.7432936578433115	0.10090602238408243	0.11689465269141944	0.10765677740273583	0.08154201456741872	0.062000355302895716	0.08083140877598152	0.07301474507017232	0.03677384970687511	0.07798898561023272	0.14656244448392255	0.17214425297566174	0.055071948836383014	0.05826967489785042	0.10801208029845444	0.03783975839403091	151322	0.014683544303797468	0.005063291139240506	0.02379746835443038	0.013670886075949367	0.02329113924050633	0.05113924050632911	0.11696202531645569	0.23746835443037975	0.22177215189873417	0.29215189873417724	0.019743863393810034	0.007737459978655283	0.09284951974386339	0.10699039487726787	0.06563500533617929	0.3105656350053362	0.39647812166488794	0.9725186766275347	0.7070437566702241	0.9865134865134865	0.013486513486513486	0	0.035	0.8617721518987341	0.13822784810126582
51059431600	8712	0.591712580348944	0.14359504132231404	0.2066115702479339	0.0911386593204775	0.04878328741965106	0.03650137741046832	0.051423324150596875	0.07943067033976126	0.038911845730027546	0.10043617998163452	0.11707988980716254	0.11673553719008264	0.07151056014692378	0.021808999081726354	0.07139577594123049	0.12281910009182737	87092	0.028331887828852268	0.027464585140213934	0.06504770164787511	0.047701647875108416	0.1182422665510263	0.12807169702226076	0.12922810060711187	0.23908644116796762	0.11795316565481354	0.09887250650477017	0.04776579352850539	0.04915254237288136	0.18228043143297382	0.17026194144838214	0.04499229583975347	0.2775038520801233	0.2280431432973806	0.9030816640986132	0.5055469953775038	0.98941647597254	0.010583524027459955	0	0	0.4562012142237641	0.5437987857762359
51059431801	4213	0.7218134346071683	0.04296225967244244	0.1682886304296226	0.227628768098742	0.06171374317588417	0.06076430097317826	0.10823641110847378	0.05910277711844292	0.03417991929741277	0.10491336339900309	0.16781390932826964	0.148112983622122	0.0804652266793259	0.052931402800854496	0.08877284595300261	0.019938286256824117	114471	0.01595358955765047	0.010877447425670777	0	0.03190717911530094	0.07904278462654098	0.1414068165337201	0.11094996374184192	0.2907904278462654	0.18274111675126903	0.1363306744017404	0.046699438202247194	0.020014044943820225	0.17521067415730338	0.15554775280898878	0.06530898876404495	0.28405898876404495	0.25316011235955055	0.9332865168539326	0.5372191011235955	0.9773210489014883	0.022678951098511695	0	0	0.8672951414068165	0.13270485859318346
51059431802	3468	0.6179354094579008	0.039792387543252594	0.2122260668973472	0.16926182237600923	0.06113033448673587	0.05594002306805075	0.07439446366782007	0.11274509803921569	0.0395040369088812	0.09429065743944637	0.1314878892733564	0.1577277970011534	0.07670126874279123	0.05738177623990773	0.09746251441753172	0.0328719723183391	153900	0.006903353057199211	0.006903353057199211	0.010848126232741617	0.05917159763313609	0.0611439842209073	0.06903353057199212	0.09368836291913216	0.17850098619329388	0.1282051282051282	0.38560157790927024	0.048330404217926184	0.0421792618629174	0.13532513181019332	0.14543057996485062	0.04701230228471002	0.30755711775043937	0.2741652021089631	0.9094903339191565	0.5817223198594025	0.9912023460410557	0.008797653958944282	0.01	0	0.903353057199211	0.09664694280078895
51059431900	3129	0.7734100351550016	0.028763183125599234	0.1463726430169383	0.09811441355065516	0.04570150207734101	0.038350910834132314	0.09651645893256632	0.06359859379993608	0.06903163950143816	0.06711409395973154	0.11569191434963247	0.137104506232023	0.08852668584212209	0.08277404921700224	0.108021732182806	0.08469159475870885	164054	0.01669941060903733	0.011787819253438114	0.026522593320235755	0.007858546168958742	0.0481335952848723	0.04518664047151277	0.07465618860510806	0.1807465618860511	0.18860510805500982	0.39980353634577603	0.045137273150302464	0.021405304792926943	0.07352256863657515	0.11354118194509075	0.048859934853420196	0.3406235458352722	0.3569101907864123	0.9334574220567706	0.6975337366216845	0.9667616334283001	0.03323836657169991	0	0	0.9705304518664047	0.029469548133595286
51059432000	3754	0.62226957911561	0.14011720831113478	0.17607884922749067	0.13185935002663826	0.07032498668087374	0.08977091102823655	0.0633990410229089	0.09190197123068727	0.05620671283963772	0.11241342567927544	0.1361214704315397	0.13239211507725093	0.08018114011720831	0.040490143846563666	0.09323388385721897	0.03356419818859883	137692	0.04092526690391459	0.016903914590747332	0.011565836298932384	0.01601423487544484	0.033807829181494664	0.1298932384341637	0.08896797153024912	0.2099644128113879	0.18505338078291814	0.2669039145907473	0.01907587961000424	0.0635862653666808	0.12632471386180585	0.15854175498092413	0.05129292072912251	0.29546417973717676	0.2857142857142857	0.917337855023315	0.5811784654514625	0.9851007887817704	0.014899211218229623	0	0	0.7473309608540926	0.2526690391459075
51059432100	3823	0.7512424797279623	0.046037143604499085	0.0999215275961287	0.094166884645566315	0.04499084488621501	0.0805650013078734	0.05414595867120063	0.047345017002354176	0.094166884645566315	0.11300026157467957	0.15145173947161913	0.12267852471880722	0.07664138111430814	0.06199319905833115	0.09338216060685325	0.04943761443892231	116923	0.008807588075880758	0.02100271002710027	0.05555555555555555	0.02100271002710027	0.052845528455284556	0.14905149051490515	0.12262872628726287	0.17479674796747968	0.18292682926829268	0.21138211382113822	0.004238921001926782	0.007321772639691715	0.08747591522157996	0.18073217726396917	0.0720616570327553	0.3468208092485549	0.30134874759152214	0.9884393063583815	0.648169556840077	0.9939393939393939	0.006060606060606061	0	0.031	0.8116531165311653	0.18834688346883469
51059432201	2319	0.6865028029322984	0.07330746011211729	0.1841310909874946	0.222509702457956	0.049590340664079344	0.043122035360069	0.049590340664079344	0.036653730056058646	0.15480810694264768	0.19534282018111254	0.1677447175506684	0.10004312203536007	0.04657179818887452	0.06727037516170763	0.053471323846485556	0.02371711944803795	91790	0.060988433228180865	0.007360672975814932	0.006309148264984227	0.03259726603575184	0.11041009463722397	0.11461619348054679	0.23659305993690852	0.3007360672975815	0.06519453207150368	0.06519453207150368	0.019417475728155338	0.001941747572815534	0.14822006472491908	0.1262135922330097	0.07896440129449839	0.42200647249190937	0.20323624595469256	0.9786407766990292	0.625242718446602	0.9635258358662614	0.0364741641337386	0.018000000000000002	0	0.526813880126183	0.47318611987381703
51059432202	4749	0.7180459044009265	0.03095388502842704	0.147820593809223	0.16887765845441147	0.04527268898715519	0.08654453569172457	0.07412086755106338	0.08507054116656138	0.041692987997473153	0.09096651926721415	0.1301326595072647	0.16298168035375868	0.059802063592335225	0.05622236260265319	0.10444304064013477	0.03137502632133081	147615	0.01015228426395939	0.013959390862944163	0.013959390862944163	0.03807106598984772	0.037436548223350255	0.07360406091370558	0.10786802030456853	0.25761421319796957	0.2366751269035533	0.21065989847715735	0.018933417481855473	0.020195645313979174	0.10160934048595771	0.12054275796781319	0.062795834648154	0.3253392237298832	0.3505837803723572	0.9608709372041654	0.6759230041022405	0.9825436408977556	0.017456359102244388	0.02	0	0.8572335025380711	0.14276649746192893
51059432300	5112	0.7142018779342723	0.10015649452269171	0.1498435054773083	0.10367762128325508	0.04988262910798122	0.06318466353677621	0.06122848200312989	0.062206572769953054	0.08118153364632238	0.07453051643192488	0.11502347417840375	0.14945226917057902	0.08157276995305164	0.06885758998435054	0.14241001564945227	0.03775430359937402	166612	0.019058963668850508	0.004169148302561048	0.02025014889815366	0.05122096486003574	0.019058963668850508	0.03513996426444312	0.07504466944609887	0.16140559857057774	0.2388326384752829	0.3758189398451459	0.02236238532110092	0.014334862385321102	0.10865825688073394	0.0768348623853211	0.03239678899082569	0.3173738532110092	0.4280389908256881	0.963302752293578	0.7454128440366973	0.9864864864864865	0.013513513513513514	0	0	0.8445503275759381	0.15544967242406194
51059432401	3494	0.7844876931883228	0.041499713795077275	0.1433886662850601	0.06525472238122496	0.04264453348597596	0.05352032054951345	0.0815684029765312	0.07698912421293647	0.047223812249570694	0.0815684029765312	0.10532341156267888	0.17401259301659988	0.09902690326273612	0.06897538637664567	0.1433886662850601	0.011448196908986834	172321	0	0	0.009972801450589302	0.003626473254759746	0.021758839528558477	0.06618313689936536	0.08703535811423391	0.1659111514052584	0.27379873073436084	0.371713508612874	0.02009020090200902	0.01845018450184502	0.11890118901189012	0.11644116441164412	0.041820418204182044	0.32267322673226734	0.36162361623616235	0.9614596145961459	0.6842968429684296	0.9599651871192341	0.04003481288076589	0	0.307	0.9057116953762466	0.0942883046237534
51059432402	4780	0.7709205020920502	0.0600418410041841	0.11422594142259414	0.08158995815899582	0.0502092050209205	0.044560669456066945	0.08598326359832636	0.07866108786610879	0.05146443514644351	0.09435146443514644	0.13389121338912133	0.14058577405857742	0.07384937238493725	0.07384937238493725	0.1196652719665272	0.05	155804	0.01032258064516129	0.005806451612903226	0	0.012903225806451613	0.04	0.06193548387096774	0.12774193548387097	0.21225806451612902	0.23096774193548386	0.29806451612903223	0.0036429872495446266	0.020643594414086218	0.06314511232544019	0.14602307225258046	0.06952034001214329	0.3737097753491196	0.3233151183970856	0.9757134183363692	0.6970248937462052	0.9657320872274143	0.03426791277258567	0.006	0.134	0.9	0.1
51059432500	5813	0.7772234646482024	0.06502666437295716	0.10751763289179425	0.08618613452606227	0.04954412523653879	0.07913297780836057	0.08790641665233098	0.07259590572853948	0.034749698950627905	0.08154137278513676	0.1501806296232582	0.1314295544469293	0.09908825047307758	0.06330638224668846	0.0984001376225701	0.03836229141579219	162463	0.015769439912996192	0.0065252854812398045	0	0.009244154431756389	0.021207177814029365	0.031538879825992384	0.10114192495921696	0.2338227297444263	0.2544861337683524	0.3262642740619902	0.009923664122137405	0.012213740458015267	0.116793893129771	0.1193384223918575	0.06844783715012723	0.28040712468193385	0.3928753180661578	0.9778625954198473	0.6732824427480916	0.9956686518678939	0.004331348132106118	0.005	0	0.9293094072865687	0.07069059271343121
51059432600	4784	0.6500836120401338	0.12165551839464883	0.17892976588628762	0.10535117056856187	0.06354515050167224	0.06354515050167224	0.09845317725752509	0.06856187290969899	0.03511705685618729	0.07274247491638795	0.143185618729097	0.16680602006688963	0.07316053511705686	0.06668060200668896	0.10556020066889632	0.032190635451505016	169205	0	0	0	0.013289036544850499	0.03122923588039867	0.07043189368770764	0.06312292358803986	0.26112956810631227	0.2019933554817276	0.3588039867109635	0.017762542848239325	0.0040511062636335304	0.06980367715799314	0.11810532876285447	0.06824555936428794	0.3804923652228108	0.34153942038018076	0.9781863508881271	0.7220317856029916	0.9628918746001279	0.037108125399872044	0	0.091	0.920265780730897	0.07973421926910298
51059432701	3086	0.653596889176928	0.15003240440699936	0.11924821775761503	0.059624108878807515	0.05573558003888529	0.06934543097861309	0.04050550874918989	0.03888528839922229	0.052819183408943614	0.13156189241736876	0.11762799740764744	0.14484769928710303	0.06318859364873623	0.11276733635774465	0.13869086195722619	0.027219701879455604	155104	0.01971830985915493	0	0.007511737089201878	0.007511737089201878	0.03286384976525822	0.08544600938967137	0.0835680751173709	0.25539906103286386	0.1596244131455399	0.3483568075117371	0.013525305410122163	0.019197207678883072	0.09511343804537521	0.16448516579406633	0.04930191972076789	0.30715532286212915	0.3512216404886562	0.9672774869109948	0.6583769633507853	0.9797608095676172	0.020239190432382703	0.022000000000000002	0	0.9154929577464789	0.08450704225352113
51059432702	4376	0.5306215722120659	0.19789762340036562	0.126599634369287	0.21663619744058502	0.10443327239488116	0.07038391224862889	0.07106946983546618	0.054159049360146254	0.02856489945155393	0.17344606946983546	0.13414076782449727	0.14076782449725778	0.06170018281535649	0.06170018281535649	0.06192870201096892	0.028107861060329066	106897	0.015736766809728183	0.008583690987124463	0.02575107296137339	0.023605150214592276	0.06151645207439199	0.11945636623748211	0.16523605150214593	0.30758226037195996	0.13090128755364808	0.14163090128755365	0.008849557522123894	0.026889040163376447	0.20626276378488767	0.1603131381892444	0.15282505105513955	0.27263444520081687	0.17222600408441116	0.9642614023144996	0.44486044928522805	0.9420485175202157	0.057951482479784364	0	0.187	0.7982832618025751	0.2017167381974249
51059432800	2239	0.5194283162125949	0.18401071907101385	0.14694059848146493	0.09736489504242965	0.08798570790531487	0.07235372934345691	0.05850826261723984	0.08083966056275123	0.055381866904868245	0.11790978115230014	0.15096025011165698	0.14292094685127288	0.06029477445288075	0.07682000893255918	0.07548012505582849	0.02054488610987048	124773	0.006811989100817439	0.0326975476839237	0.02452316076294278	0.04087193460490463	0.0667574931880109	0.12125340599455041	0.11035422343324251	0.16212534059945505	0.20572207084468666	0.22888283378746593	0.0221606648199446	0.05263157894736842	0.10041551246537396	0.15581717451523547	0.10526315789473684	0.3386426592797784	0.22506925207756232	0.925207756232687	0.5637119113573407	0.9657894736842105	0.034210526315789476	0.046	0	0.7302452316076294	0.26975476839237056
51059440100	7342	0.7112503405066739	0.02451648052301825	0.21533642059384364	0.04494688095886679	0.053391446472350855	0.0870335058567148	0.07749931898665213	0.07926995369109234	0.043584854263143555	0.04998637973304277	0.11958594388450014	0.1596295287387633	0.07082538817760828	0.061836011985834924	0.10760010896213566	0.04521928629801144	172357	0.0074393108848864525	0.0097885669537979645	0.015661707126076743	0.009005481597494126	0.0548159749412686	0.1033672670321065	0.07556773688332029	0.15465935787000784	0.1245105716523101	0.4451840250587314	0.017355371900826446	0.004132231404958678	0.08491735537190083	0.0871900826446281	0.033677685950413226	0.3018595041322314	0.4708677685950413	0.9785123966942149	0.7727272727272727	0.9351885756133285	0.06481142438667155	0	0.12	0.6871574001566171	0.3128425998433829
51059440201	3352	0.5644391408114559	0.10381861575178998	0.22613365155131265	0.11992840095465394	0.07935560859188544	0.014319809069212411	0	0.04385441527446301	0.09367541766109785	0.3236873508353222	0.19719570405727924	0.07577565632458234	0.056682577565632455	0.06533412887828162	0.03788782816229117	0.012231503579952268	123155	0.021456804065499716	0.011857707509881422	0.029361942405420668	0.040654997176736304	0.04009034443817053	0.14906832298136646	0.11744776962168267	0.20892151326933936	0.14003387916431395	0.24110671936758893	0.005820721769499418	0.006596818005432673	0.09274350019402405	0.08614668218859138	0.03414823438106325	0.4214202561117579	0.35312378734963135	0.9875824602250679	0.7745440434613892	0.9161924469736161	0.08380755302638386	0.022000000000000002	0.084	0.2766798418972332	0.7233201581027668
51059440202	6369	0.49803736850368974	0.16753022452504318	0.1924948971581096	0.15041607787721778	0.1125765426283561	0.05259852410111478	0.024493641073951956	0.054482650337572616	0.07348092322185587	0.20332862301774218	0.12293923692887423	0.08478568064060292	0.054482650337572616	0.09656146961846444	0.06657246035484378	0.036897472130632755	97188	0.04964200477326969	0.018138424821002388	0.014319809069212411	0.09498806682577565	0.04916467780429594	0.1045346062052506	0.17040572792362768	0.2825775656324582	0.10739856801909307	0.10883054892601432	0.05131155085135757	0.023469857340082834	0.1753336401288541	0.19742291762540268	0.09203865623561897	0.2857800276115969	0.174643350207087	0.9252185918085596	0.46042337781868387	0.9411500449236299	0.05884995507637017	0	0.071	0.48448687350835323	0.5155131264916468
51059440300	2758	0.7501812907904278	0.05620014503263234	0.16207396664249457	0.04314720812182741	0.03988397389412618	0.05148658448150834	0.07142857142857142	0.08194343727338652	0.03118201595358956	0.07976794778825236	0.10224800580130529	0.1312545322697607	0.11312545322697606	0.08121827411167512	0.130891950688905	0.06562726613488035	175417	0.015086206896551725	0.010775862068965518	0.009698275862068966	0.01939655172413793	0.022629310344827586	0.06573275862068965	0.06896551724137931	0.16702586206896552	0.20689655172413793	0.41379310344827586	0.010015022533800702	0.03204807210816224	0.0786179268903355	0.07110665998998497	0.03405107661492238	0.3545317976965448	0.41962944416624937	0.9579369053580371	0.7741612418627942	0.9840933191940615	0.015906680805938492	0.017	0	0.9428879310344828	0.057112068965517244
51059440501	5232	0.6810015290519877	0.03134556574923547	0.22801987767584098	0.14984709480122324	0.047209480122324156	0.05753058103975535	0.08753822629969418	0.07415902140672782	0.045680428134556576	0.09518348623853211	0.09308103975535169	0.14029051987767585	0.07893730886850153	0.08830275229357798	0.1202217125382263	0.059441896024464834	160625	0.029138251704897707	0.006199628022318661	0.017978921264724116	0.0049597024178549285	0.023558586484810913	0.0675759454432734	0.09051456912585244	0.20582765034097955	0.2213267203967762	0.33292002479851207	0.01639344262295082	0.044178938594053904	0.13753820505696027	0.08252292303417616	0.04390108363434287	0.3028619060850236	0.37260350097249234	0.9394276187829953	0.675465407057516	0.9763922518159807	0.02360774818401937	0.027000000000000003	0	0.861128332300062	0.138871667699938
51059440502	7742	0.5486954275381039	0.26388530095582535	0.12167398605011624	0.09106174115215707	0.016533195556703694	0.009041591320072333	0.0216998191681736	0.3416429863084474	0.3274347713769052	0.08460346163781969	0.059157840351330405	0.05579953500387497	0.023637303022474812	0.026091449237923017	0.02906225781451821	0.0038749677086024285	138917	0.013386880856760375	0.009370816599732263	0.050870147255689425	0.01606425702811245	0.05622489959839357	0.12985274431057564	0.09370816599732262	0.17402945113788487	0.15127175368139223	0.30522088353413657	0.029143897996357013	0.11566484517304189	0.13114754098360656	0.13296903460837886	0.04735883424408015	0.26366120218579236	0.28005464480874315	0.855191256830601	0.5437158469945356	0.9601542416452442	0.03984575835475578	0	0	0.6693440428380187	0.33065595716198126
51059440600	3069	0.6259367872271098	0.03062886933854676	0.1935483870967742	0.19322254806125774	0.0736396220267188	0.06158357771260997	0.0736396220267188	0.0736396220267188	0.0700553926360378	0.1241446725317693	0.12284131638970348	0.14597588791137178	0.08406647116324535	0.06549364613880743	0.06516780710329098	0.030954708374063212	130284	0.00966702470461869	0.021482277121374866	0.03329752953813104	0.01611170784103115	0.04940923737916219	0.14822771213748656	0.08163265306122448	0.23630504833512353	0.17293233082706766	0.23093447905477982	0.07398087569199799	0.07498741821841973	0.1132360342224459	0.12128837443381983	0.04428787116255662	0.3366884750880725	0.23553095118268746	0.8510317060895822	0.57221942627076	0.9779411764705882	0.022058823529411766	0.023	0	0.9377013963480129	0.06229860365198711
51059440701	2942	0.730455472467709	0.03433038749150238	0.19986403806934058	0.041808293677770225	0.02787219578518015	0.052345343303874914	0.09109449354180829	0.10808973487423522	0.03569000679809653	0.04860639021074099	0.10503059143439837	0.1947654656696125	0.06458191706322229	0.05098572399728076	0.1203263086335826	0.06866077498300475	155208	0.017435897435897435	0	0.012307692307692308	0.012307692307692308	0.041025641025641026	0.0758974358974359	0.09128205128205129	0.19692307692307692	0.2523076923076923	0.3005128205128205	0.02977667493796526	0.011910669975186104	0.08436724565756824	0.09032258064516129	0.027791563275434243	0.3270471464019851	0.4287841191066998	0.9583126550868486	0.7558312655086848	1	0	0	0	0.9076923076923077	0.09230769230769231
51059440702	5508	0.7400145243282498	0.02505446623093682	0.17175018155410313	0.11183732752360204	0.06408859840232389	0.06989832970225127	0.07679738562091504	0.07225853304284677	0.03848946986201888	0.07824981844589687	0.109840232389252	0.1229121278140886	0.07080610021786492	0.09858387799564271	0.0860566448801743	0.08442265795206971	150700	0.007847533632286996	0.005605381165919282	0	0.005605381165919282	0.061659192825112105	0.07174887892376682	0.07791479820627803	0.265695067264574	0.18497757847533633	0.3189461883408072	0.006957452502006957	0.01123896173401124	0.08322183569708322	0.12737489965212737	0.043885469628043884	0.34840781375434843	0.37891356703237894	0.9818035857639819	0.7273213807867274	0.9911111111111112	0.008888888888888889	0	0	0.9461883408071748	0.053811659192825115
51059440800	6253	0.7546777546777547	0.029585798816568046	0.1995841995841996	0.11306572845034384	0.04030065568527107	0.07756276987046218	0.07644330721253798	0.07148568687030225	0.046697585159123624	0.050215896369742524	0.15672477210938748	0.12346073884535423	0.07228530305453382	0.08092115784423477	0.10251079481848713	0.08300015992323685	165980	0.0654292343387471	0.0069605568445475635	0.058004640371229696	0.0431554524361949	0.027842227378190254	0.06821345707656612	0.03155452436194896	0.1605568445475638	0.2357308584686775	0.3025522041763341	0.025819958129797628	0.010700162828564782	0.12351709699930216	0.11211909746452664	0.07094673179809258	0.29937194696441033	0.3575250058153059	0.9634798790416376	0.6568969527797162	0.9808830223031406	0.019116977696859355	0	0.06	0.8180974477958237	0.18190255220417634
51059450100	5215	0.5096836049856184	0.03509108341323106	0.21725790987535953	0.2767018216682646	0.06442953020134229	0.0513902205177373	0.04678811121764142	0.034132310642377754	0.0538830297219559	0.23010546500479387	0.1725790987535954	0.1451581975071908	0.06308724832214765	0.04429530201342282	0.06059443911792905	0.021284755512943433	94306	0.03157398680490104	0.012723845428840716	0.0471253534401508	0.030631479736098022	0.06267672007540057	0.17389255419415645	0.17106503298774742	0.206880301602262	0.11215834118755891	0.15127238454288408	0.06857727737973388	0.07113613101330604	0.1507164790174002	0.15122824974411464	0.04759467758444217	0.29247697031729786	0.21827021494370522	0.8602865916069601	0.510747185261003	0.9339788732394366	0.06602112676056338	0.013000000000000001	0	0.4938737040527804	0.5061262959472196
51059450200	4408	0.5539927404718693	0.11524500907441017	0.1191016333938294	0.38883847549909256	0.055807622504537205	0.058756805807622506	0.0911978221415608	0.058756805807622506	0.045372050816696916	0.13747731397459165	0.2266333938294011	0.10730490018148821	0.0499092558983666	0.051497277676950996	0.08144283121597096	0.01837568058076225	88750	0.03427719821162444	0.04694485842026826	0.018628912071535022	0.05812220566318927	0.13487332339791355	0.13859910581222057	0.14157973174366617	0.17138599105812222	0.10059612518628912	0.15499254843517138	0.16272189349112426	0.10157790927021697	0.15088757396449703	0.14760026298487838	0.03780407626561473	0.2406311637080868	0.15877712031558186	0.7357001972386588	0.3994082840236686	1	0	0	0	0.5208643815201193	0.4791356184798808
51059450300	5339	0.500280951489043	0.05394268589623525	0.18505338078291814	0.3053006180932759	0.09496160329649747	0.06106012361865518	0.04120621839295748	0.029780857838546546	0.060685521633264655	0.178497846038584	0.19479303240307175	0.12717737404008242	0.04607604420303427	0.07454579509271399	0.06461884247986514	0.01760629331335456	112463	0.055314533622559656	0.008676789587852495	0.04338394793926247	0.037418655097613884	0.09598698481561822	0.10466377440347072	0.0824295010845987	0.21203904555314534	0.1675704989154013	0.19251626898047722	0.05548251380489087	0.08256639495135419	0.17144359716013674	0.1404154614777807	0.042860899290034185	0.27557191690770444	0.23165921640809886	0.8619510912437549	0.5072311333158033	0.9808510638297873	0.019148936170212766	0	0.032	0.5677874186550976	0.43221258134490237
51059450400	2624	0.7259908536585366	0.023246951219512195	0.1410060975609756	0.171875	0.04801829268292683	0.06173780487804878	0.05945121951219512	0.09260670731707317	0.020198170731707318	0.0861280487804878	0.14557926829268292	0.17530487804878048	0.0705030487804878	0.08422256097560976	0.11356707317073171	0.025152439024390245	166635	0.008898776418242492	0.00778642936596218	0.07119021134593993	0.035595105672969966	0.010011123470522803	0.03337041156840934	0.10344827586206896	0.19021134593993325	0.16796440489432704	0.371523915461624	0.04193205944798301	0.03343949044585987	0.11464968152866242	0.1480891719745223	0.04511677282377919	0.3195329087048832	0.29723991507430997	0.9246284501061571	0.6167728237791932	0.9553666312433581	0.044633368756641874	0	0	0.8843159065628476	0.11568409343715239
51059450500	2937	0.5842696629213483	0.008512087163772558	0.209056860742254	0.3939393939393939	0.03779366700715015	0.032345931222335714	0.08818522301668369	0.04937010554988083	0.073203949608444	0.1062308478038815	0.15083418454204972	0.15662240381341505	0.06741573033707865	0.073203949608444	0.09431392577459993	0.04153898535921008	106905	0.0136986301369863	0.02054794520547945	0.05136986301369863	0.04908675799086758	0.0410958904109589	0.136986301369863	0.15639269406392695	0.3002283105022831	0.1187214611872146	0.11187214611872145	0.1543560606060606	0.09753787878787878	0.19649621212121213	0.16051136363636365	0.05539772727272727	0.19696969696969696	0.1387310606060606	0.7481060606060606	0.33570075757575757	0.9809630459126539	0.019036954087346025	0	0.185	0.9143835616438356	0.08561643835616438
51059450601	4301	0.5482445942804	0.017670309230411532	0.3187630783538712	0.1862357591257847	0.07137874912810974	0.03580562659846547	0.05161590327830737	0.047663334108346896	0.03510811439200186	0.11276447337828412	0.19088584050220878	0.1711229946524064	0.06463613113229481	0.056265984654731455	0.09369913973494536	0.05533596837944664	136222	0.0367170626349892	0	0.020158387329013677	0.014398848092152628	0.03311735061195104	0.07127429805615551	0.09071274298056156	0.3275737940964723	0.18502519798416125	0.22102231821454282	0.030656039239730228	0.07541385652973635	0.21275291232372778	0.1088289393010423	0.06529736358062538	0.2857142857142857	0.22133660331085223	0.8939301042305334	0.507050889025138	0.9802399435426958	0.019760056457304165	0.005	0	0.8718502519798416	0.12814974802015838
51059450602	4806	0.5176862255513941	0.07469829379941739	0.18789013732833956	0.39721181856013316	0.08759883478984602	0.04827299209321681	0.054307116104868915	0.041406575114440285	0.0749063670411985	0.20620058260507698	0.16708281315022888	0.14773200166458594	0.04078235538909696	0.03141905950894715	0.0597170203911777	0.04057428214731586	80430	0.02319309600862999	0.03182308522114347	0.034519956850053934	0.05016181229773463	0.15857605177993528	0.16181229773462782	0.16612729234088458	0.1930960086299892	0.10841423948220065	0.07227615965480043	0.11911191119111911	0.0819081908190819	0.2154215421542154	0.1491149114911491	0.0891089108910891	0.1716171617161716	0.17371737173717372	0.798979897989799	0.34533453345334536	0.9382591093117408	0.06174089068825911	0	0.064	0.47572815533980584	0.5242718446601942
51059450701	2881	0.5692467893092676	0.06490801804928845	0.25859076709475876	0.1874349184311003	0.08191600138840681	0.06837903505727178	0.0399166955918084	0.032627559875043385	0.06976744186046512	0.14161749392572023	0.12808052759458521	0.11489066296424852	0.1065602221450885	0.06282540784449844	0.1023950017355085	0.03471017007983339	149250	0.021929824561403508	0	0	0.01644736842105263	0.027412280701754384	0.09539473684210527	0.11074561403508772	0.23135964912280702	0.19298245614035087	0.30372807017543857	0.02551521099116781	0.03042198233562316	0.14474975466143278	0.14720314033366044	0.03876349362119725	0.33415112855740925	0.27919528949950934	0.9440628066732091	0.6133464180569186	0.9610115911485775	0.03898840885142255	0.019	0.175	0.8914473684210527	0.10855263157894737
51059450702	5052	0.29394299287410924	0.06274742676167855	0.15320665083135393	0.49386381631037213	0.07937450514647665	0.0613618368962787	0.0728424386381631	0.04908946951702296	0.0888756927949327	0.19576405384006335	0.22743467933491687	0.07264449722882027	0.03859857482185273	0.04612034837688044	0.03622327790973872	0.02058590657165479	72303	0.04966641957005189	0.005930318754633061	0.06300963676797627	0.034840622683469234	0.09859154929577464	0.2490733876945886	0.0748702742772424	0.16160118606375093	0.06523350630096368	0.19718309859154928	0.2683150183150183	0.040903540903540904	0.2310744810744811	0.09859584859584859	0.027167277167277168	0.20604395604395603	0.1278998778998779	0.6907814407814408	0.3339438339438339	0.93291839557399725	0.06708160442600276	0	0.049	0.22090437361008153	0.7790956263899185
51059450800	3310	0.5716012084592145	0.022658610271903322	0.2175226586102719	0.24803625377643504	0.04078549848942598	0.06283987915407856	0.05377643504531722	0.055891238670694864	0.05256797583081571	0.11057401812688822	0.1607250755287009	0.12507552870090635	0.09123867069486405	0.059214501510574016	0.08972809667673716	0.07401812688821752	111487	0.03941730934018852	0	0.005998286203941731	0.054841473864610114	0.056555269922879174	0.1456726649528706	0.14910025706940874	0.2390745501285347	0.168808911739503	0.1405312767780634	0.048559670781893	0.07078189300411522	0.1683127572016461	0.15720164609053497	0.04897119341563786	0.32551440329218106	0.18065843621399177	0.8806584362139918	0.5061728395061729	0.9864750633981403	0.013524936601859678	0	0	0.8654670094258783	0.13453299057412169
51059450900	1693	0.7028942705256941	0.02835203780271707	0.19314825753101003	0.13762551683402244	0.045481393975191964	0.07206142941523921	0.02835203780271707	0.05493207324276432	0.10572947430596574	0.08623744831659776	0.1281748375664501	0.17601890135853515	0.054341405788541054	0.05906674542232723	0.125812167749557	0.055522740696987594	166538	0	0	0	0.010309278350515464	0.06529209621993128	0.0979381443298969	0.10652920962199312	0.17353951890034364	0.22852233676975944	0.3178694158075601	0.02129471890971039	0.05025553662691652	0.151618398637138	0.065587734241908	0.06984667802385008	0.3798977853492334	0.2614991482112436	0.9284497444633731	0.641396933560477	0.97	0.03	0	0	0.9123711340206185	0.08762886597938144
51059451000	2771	0.7037170696499458	0.09707686755683868	0.15409599422591122	0.14507398051245038	0.049801515698303864	0.038614218693612416	0.04438830747022735	0.06315409599422592	0.028870443883074703	0.0801154817755323	0.16997473836160232	0.16203536629375676	0.08155900396968603	0.051245037892457594	0.12955611692529773	0.04871887405268856	154688	0.02810304449648712	0	0.00702576112412178	0.01756440281030445	0.09250585480093677	0.03278688524590164	0.08079625292740047	0.23302107728337237	0.22131147540983606	0.28688524590163933	0.04236499068901303	0.0521415270018622	0.16154562383612664	0.1527001862197393	0.04422718808193669	0.30353817504655495	0.24348230912476723	0.9054934823091247	0.5470204841713222	0.9488888888888889	0.051111111111111114	0.019	0.048	0.9063231850117096	0.0936768149882904
51059451100	2392	0.6831103678929766	0.043478260869565216	0.09615384615384616	0.23787625418060201	0.048494983277591976	0.06354515050167224	0.05518394648829431	0.06647157190635451	0.05351170568561873	0.07316053511705686	0.14423076923076922	0.13754180602006688	0.06479933110367893	0.0907190635451505	0.13879598662207357	0.043478260869565216	151250	0.006172839506172839	0.007407407407407408	0.013580246913580247	0.06049382716049383	0.02962962962962963	0.05555555555555555	0.1259259259259259	0.19753086419753085	0.13333333333333333	0.37037037037037035	0.03929618768328446	0.06099706744868035	0.09560117302052785	0.09970674486803519	0.05513196480938416	0.23929618768328445	0.4099706744868035	0.8997067448680351	0.649266862170088	0.9794437726723095	0.020556227327690448	0.005	0	0.9098765432098765	0.09012345679012346
51059451200	1650	0.8806060606060606	0.037575757575757575	0.05393939393939394	0.10727272727272727	0.021212121212121213	0.0503030303030303	0.07696969696969697	0.06484848484848485	0.034545454545454546	0.08242424242424243	0.09454545454545454	0.16666666666666666	0.09454545454545454	0.09818181818181818	0.13696969696969696	0.05757575757575758	206125	0	0	0	0.013816925734024179	0.04145077720207254	0.08117443868739206	0.07944732297063903	0.13644214162348878	0.13989637305699482	0.5077720207253886	0.0128928283642224	0.012087026591458501	0.11281224818694602	0.07332796132151491	0.0410958904109589	0.3561643835616438	0.39161966156325545	0.9750201450443191	0.7477840451248993	0.9004665629860031	0.09953343701399689	0.035	0	0.8963730569948186	0.10362694300518134
51059451300	2525	0.7817821782178218	0.01702970297029703	0.15247524752475247	0.1299009900990099	0.050693069306930696	0.03801980198019802	0.09267326732673267	0.07405940594059406	0.042772277227722776	0.08158415841584159	0.1500990099009901	0.19841584158415843	0.07207920792079207	0.04	0.10891089108910891	0.03207920792079208	155750	0.019736842105263157	0.010964912280701754	0.017543859649122806	0.02412280701754386	0.03618421052631579	0.1118421052631579	0.10197368421052631	0.16666666666666666	0.15021929824561403	0.3607456140350877	0.025395033860045147	0.033860045146726865	0.09085778781038374	0.12415349887133183	0.03329571106094808	0.3154627539503386	0.37697516930022573	0.940744920993228	0.6924379232505643	1	0	0	0	0.9210526315789473	0.07894736842105263
51059451400	3159	0.4517252295030073	0.03482114593225704	0.15827793605571383	0.5406774295663185	0.11490978157644824	0.07565685343463122	0.037037037037037035	0.05254827477049699	0.10256410256410256	0.14688192465970243	0.2117758784425451	0.0721747388414055	0.02342513453624565	0.042735042735042736	0.06900918012029122	0.03165558721114277	43774	0.1153184165232358	0.0387263339070568	0.09122203098106713	0.16523235800344235	0.14027538726333907	0.14199655765920827	0.050774526678141134	0.1566265060240964	0.06454388984509467	0.035283993115318414	0.2876923076923077	0.06564102564102564	0.2246153846153846	0.08461538461538462	0.019487179487179488	0.17846153846153845	0.13948717948717948	0.6466666666666666	0.31794871794871793	0.9236883942766295	0.07631160572337042	0	0.034	0.1540447504302926	0.8459552495697074
51059451501	5572	0.5778894472361809	0.06694185211773152	0.21966977745872218	0.291816223977028	0.08201722900215362	0.04612347451543432	0.05527638190954774	0.03230437903804738	0.024228284278535534	0.20692749461593682	0.13926776740847094	0.14411342426417803	0.06801866475233309	0.06945441493180186	0.07699210337401292	0.035175879396984924	66932	0.11423550087873462	0.022847100175746926	0.056239015817223195	0.15685413005272408	0.06678383128295255	0.10676625659050967	0.1555360281195079	0.13181019332161686	0.10193321616871705	0.08699472759226713	0.21086186540731996	0.025974025974025976	0.15017709563164108	0.10153482880755609	0.008736717827626918	0.24840613931523023	0.25430932703659975	0.763164108618654	0.50271546635183	0.9495202336253651	0.05047976637463496	0	0.049	0.5272407732864675	0.4727592267135325
51059451502	5154	0.562475746992627	0.11311602638727203	0.15696546371750097	0.31393092743500195	0.06887854093907644	0.05490880869227784	0.03938688397361273	0.06752037252619325	0.050058207217694994	0.2048894062863795	0.13872720217306947	0.09584788513775708	0.06325184322856034	0.048894062863795114	0.058983313930927435	0.06208769887466046	75873	0.01694915254237288	0.004622496147919877	0.032357473035439135	0.11350796096558809	0.12223934257832562	0.20082177709296353	0.09501797637390857	0.21879815100154082	0.10220852593733949	0.09347714432460195	0.08713245211761532	0.060695980577286215	0.16266522794712707	0.14567035338548692	0.050714863771243596	0.2713784731588886	0.2217426490423523	0.8521715673050985	0.4931211222012409	0.9387656702025072	0.06123432979749277	0	0.031	0.2670775552131484	0.7329224447868515
51059451601	5801	0.37976210998103777	0.01620410274090674	0.08015859334597483	0.7695224961213584	0.1482503016721255	0.12135838648508877	0.07153938976038614	0.09239786243751077	0.1008446819513877	0.1641096362696087	0.14531977245302535	0.0994656093776935	0.016893639027753836	0.016031718669194967	0.011894500948112395	0.008963971729012239	49544	0.06115810019518542	0.018217306441119064	0.1541964866623292	0.13337670787247885	0.14313597918022122	0.18607677293428757	0.10735198438516591	0.13793103448275862	0.018217306441119064	0.04033832140533507	0.45982969270640506	0.11181044057756387	0.12921140318400592	0.058126619770455384	0.04405775638652351	0.08700481303221029	0.10995927434283599	0.4283598667160311	0.19696408737504628	0.9877892030848329	0.012210796915167094	0	0.013999999999999999	0.11971372804163956	0.8802862719583604
51059451602	2720	0.5636029411764706	0.07536764705882353	0.2	0.1860294117647059	0.061764705882352944	0.04963235294117647	0.05625	0.07205882352941176	0.08051470588235295	0.20808823529411766	0.10404411764705883	0.09669117647058824	0.058823529411764705	0.05330882352941176	0.10698529411764705	0.042279411764705885	65800	0.0616822429906542	0.03177570093457944	0.06635514018691589	0.08130841121495327	0.16542056074766356	0.15981308411214953	0.07757009345794393	0.13551401869158877	0.08037383177570094	0.14018691588785046	0.062195781503515415	0.05408328826392644	0.17847485127095727	0.10600324499729584	0.10005408328826393	0.2601406165494862	0.2390481341265549	0.8837209302325582	0.4991887506760411	0.9443954104148279	0.05560458958517211	0.016	0.085	0.4485981308411215	0.5514018691588785
51059451800	3940	0.5751269035532995	0.05888324873096447	0.20279187817258884	0.35634517766497464	0.05507614213197969	0.049238578680203045	0.05456852791878172	0.047969543147208124	0.08959390862944162	0.11040609137055837	0.0967005076142132	0.1847715736040609	0.09060913705583756	0.07055837563451776	0.09263959390862944	0.03857868020304569	117888	0.009812667261373774	0	0.007136485280999108	0.015165031222123104	0.09723461195361284	0.13380909901873328	0.15165031222123104	0.247992863514719	0.1534344335414808	0.18376449598572703	0.07792207792207792	0.05230880230880231	0.24711399711399712	0.10714285714285714	0.07034632034632035	0.24386724386724387	0.2012987012987013	0.8697691197691197	0.44516594516594515	0.9929140832595217	0.0070859167404783	0	0	0.872435325602141	0.12756467439785907
51059451900	4928	0.5691964285714286	0.16254058441558442	0.1747159090909091	0.1461038961038961	0.06473214285714286	0.030235389610389612	0.05032467532467533	0.04626623376623377	0.0698051948051948	0.20251623376623376	0.1377840909090909	0.08705357142857142	0.06635551948051949	0.06371753246753246	0.10612824675324675	0.06696428571428571	88214	0.02863849765258216	0.008450704225352112	0.03004694835680751	0.03943661971830986	0.06572769953051644	0.2549295774647887	0.1591549295774648	0.1784037558685446	0.1056338028169014	0.1295774647887324	0.07664835164835165	0.036813186813186814	0.1370879120879121	0.15302197802197803	0.05054945054945055	0.2854395604395604	0.26043956043956046	0.8865384615384615	0.5458791208791208	0.9090909090909091	0.09090909090909091	0	0.032	0.6206572769953052	0.37934272300469485
51059452000	3128	0.4884910485933504	0.14034526854219948	0.22985933503836317	0.17487212276214834	0.08823529411764706	0.049872122762148335	0.03356777493606138	0.026534526854219948	0.053069053708439895	0.1745524296675192	0.11668797953964194	0.10070332480818414	0.08088235294117647	0.0719309462915601	0.08567774936061381	0.07544757033248081	133750	0.17836812144212524	0.028462998102466792	0.010436432637571158	0.010436432637571158	0	0.06641366223908918	0.0920303605313093	0.2144212523719165	0.14895635673624288	0.2504743833017078	0.10845431255337319	0.06148590947907771	0.1874466268146883	0.1259607173356106	0.03842869342442357	0.21050384286934246	0.2677198975234842	0.8300597779675492	0.47822374039282667	0.992467043314501	0.007532956685499058	0.011000000000000001	0	0.6698292220113852	0.3301707779886148
51059452101	5267	0.49250047465350294	0.13328270362635275	0.1856844503512436	0.2986519840516423	0.07955192709322195	0.07062844123789634	0.04442756787545092	0.05373077653313081	0.04006075564837668	0.2103664325042719	0.10727169166508449	0.10062654262388457	0.08126067970381622	0.0639832921966964	0.09853806721093601	0.043478260869565216	119900	0.0508578431372549	0.03982843137254902	0.011642156862745098	0.041666666666666664	0.07904411764705882	0.0857843137254902	0.10232843137254902	0.18995098039215685	0.15870098039215685	0.24019607843137256	0.11819637139807898	0.01814300960512273	0.13073639274279616	0.15635005336179295	0.04855923159018143	0.2870864461045891	0.24092849519743864	0.8636606189967982	0.5280149413020278	0.9560632688927944	0.043936731107205626	0.016	0.017	0.7481617647058824	0.25183823529411764
51059452102	3359	0.5543316463233106	0.10896100029770765	0.27567728490622206	0.14319738017267045	0.03929740994343554	0.0506103006847276	0.051503423637987496	0.041679071152128606	0.0497171777314677	0.10330455492706163	0.11074724620422745	0.17683834474545995	0.05626674605537362	0.06966359035427211	0.0976481095564156	0.10002977076510866	98355	0.015165031222123104	0	0.07939339875111508	0.039250669045495096	0.1016949152542373	0.11775200713648529	0.1801962533452275	0.13380909901873328	0.12667261373773417	0.20606601248884923	0.050058207217694994	0.055102832751261155	0.16375630578191697	0.18160651920838183	0.1086534730306558	0.28637951105937137	0.1544431509507179	0.8948389600310438	0.44082266201008924	0.9929140832595217	0.0070859167404783	0	0	0.7323818019625334	0.26761819803746656
51059452200	6746	0.33086273347168693	0.1516454195078565	0.2643047731989327	0.3255262377705307	0.06640972428105545	0.0649273643640676	0.06892973613993478	0.06003557663800771	0.10984286984879929	0.11725466943373851	0.13889712422176104	0.13800770827156833	0.07871331159205455	0.06655796027275422	0.06537207233916395	0.01764008301215535	73050	0.013940520446096654	0	0.09107806691449814	0.12407063197026022	0.1612453531598513	0.12778810408921934	0.0803903345724907	0.16031598513011153	0.14684014869888476	0.09433085501858736	0.15415391856907507	0.050129442221699225	0.21299129206872205	0.1261473287832431	0.03789126853377265	0.2883031301482702	0.1303836196752177	0.7957166392092258	0.41868674982348786	0.9839963420210334	0.01600365797896662	0	0.017	0.5027881040892194	0.4972118959107807
51059452301	3663	0.2689052689052689	0.11083811083811083	0.24788424788424787	0.395031395031395	0.041223041223041226	0.056784056784056784	0.0879060879060879	0.06279006279006279	0.02620802620802621	0.1457821457821458	0.19164619164619165	0.12421512421512422	0.07125307125307126	0.0616980616980617	0.07398307398307398	0.041223041223041226	54528	0.09065550906555091	0.07043235704323571	0.09065550906555091	0.08158995815899582	0.11297071129707113	0.1492329149232915	0.11645746164574616	0.16736401673640167	0.09205020920502092	0.028591352859135284	0.10617469879518072	0.07492469879518072	0.2680722891566265	0.17808734939759036	0.03162650602409638	0.22515060240963855	0.11596385542168675	0.8189006024096386	0.3411144578313253	0.9269553975436329	0.07304460245636717	0	0.026000000000000002	0.5481171548117155	0.45188284518828453
51059452302	5418	0.42118863049095606	0.022702104097452935	0.15780730897009967	0.6155407899593947	0.1153562200073828	0.05758582502768549	0.08785529715762273	0.06995201181247693	0.06570690291620525	0.19435215946843853	0.1613141380583241	0.10557401255075674	0.04983388704318937	0.04558877814691768	0.03986710963455149	0.005352528608342562	61845	0.062146892655367235	0	0.062146892655367235	0.10106716886377903	0.15819209039548024	0.2253609541745135	0.17011927181418707	0.14626490897677338	0.06591337099811675	0.008788449466415568	0.07003058103975535	0.08868501529051988	0.2452599388379205	0.24311926605504589	0.05504587155963303	0.1892966360856269	0.10856269113149847	0.8412844036697248	0.2978593272171254	0.9398230088495575	0.06017699115044248	0.023	0.053	0.3295668549905838	0.6704331450094162
51059452400	7049	0.5880266704497091	0.031493828911902395	0.2313803376365442	0.27081855582352105	0.07362746488863668	0.061710880976024965	0.044545325578096186	0.045254646049084975	0.07334373670024116	0.11164704213363598	0.16952759256632147	0.1300893743793446	0.0697971343452972	0.058306142715278765	0.08809760249680806	0.061427152787629453	103964	0.03632183908045977	0.006896551724137931	0.05425287356321839	0.027586206896551724	0.0496551724137931	0.1471264367816092	0.1310344827586207	0.24183908045977012	0.19310344827586207	0.11218390804597701	0.08533872598584429	0.13690596562184024	0.16177957532861476	0.12396359959555106	0.041051567239635996	0.26289180990899896	0.18806875631951467	0.7777553083923154	0.45096056622851366	0.9235668789808917	0.07643312101910828	0	0	0.7710344827586207	0.2289655172413793
51059452501	3707	0.5621796601025087	0.0917183706501214	0.2970056649581872	0.14701915295387105	0.04909630428918263	0.05557054221742649	0.044780145670353384	0.04639870515241435	0.08470461289452387	0.1308335581332614	0.134610196924737	0.15106555165902347	0.07391421634745077	0.08578365254923119	0.09549500944159697	0.029134070677097383	108643	0	0.006359300476947536	0	0.046104928457869634	0.13513513513513514	0.10969793322734499	0.143879173290938	0.24880763116057233	0.15500794912559618	0.15500794912559618	0.05849268841394826	0.0746156730408699	0.1803524559430071	0.14660667416572928	0.05474315710536183	0.27634045744281965	0.20884889388826397	0.8668916385451818	0.4851893513310836	0.9721792890262752	0.027820710973724884	0	0	0.884737678855326	0.11526232114467408
51059452502	5403	0.3679437349620581	0.3871923005737553	0.15565426614843605	0.3009439200444198	0.09531741625023135	0.09420692208032574	0.02739218952433833	0.04960207292245049	0.06533407366277993	0.21265963353692394	0.16305756061447343	0.1110494169905608	0.05145289653895984	0.059966685174902834	0.04127336664815843	0.02739218952433833	64316	0.06039415130324221	0.03496503496503497	0.033693579148124604	0.12205975842339478	0.10934520025429116	0.19707565162110616	0.13413858868404324	0.24157660521296884	0.04704386522568341	0.019707565162110616	0.08393351800554016	0.08227146814404432	0.3038781163434903	0.1448753462603878	0.08116343490304709	0.12880886426592797	0.17506925207756233	0.8337950138504155	0.3038781163434903	0.9550698239222829	0.044930176077717064	0	0.039	0.23394787031150668	0.7660521296884933
51059452600	7777	0.4605889160344606	0.23942394239423942	0.1642021344991642	0.3053876816253054	0.09798122669409798	0.042432814710042434	0.049376366208049374	0.06994985212806995	0.054005400540054004	0.15944451588015945	0.17243152886717242	0.1741031245981741	0.046033174746046034	0.05181946766105182	0.06339205349106339	0.016844541597016843	104688	0.013015184381778741	0.019161243673174257	0.09291395516992046	0.01482284887924801	0.05169920462762111	0.17715112075198844	0.1099060014461316	0.18329718004338394	0.1789587852494577	0.15907447577729572	0.10118043844856661	0.06201986134532509	0.16338767097620385	0.13715570545250141	0.05733558178752108	0.23477609143713696	0.24414465055274498	0.8367997002061083	0.47892074198988194	0.9607502605071205	0.03924973949287947	0.013000000000000001	0	0.4645697758496023	0.5354302241503976
51059452700	5510	0.32831215970961886	0.2602540834845735	0.1600725952813067	0.33629764065335754	0.09346642468239565	0.10344827586206896	0.05426497277676951	0.0484573502722323	0.07368421052631578	0.11488203266787658	0.18166969147005443	0.12377495462794919	0.043557168784029036	0.0499092558983666	0.07368421052631578	0.02631578947368421	56500	0.09645464025026068	0.032846715328467155	0.10740354535974973	0.11678832116788321	0.09071949947862357	0.15380604796663191	0.06569343065693431	0.15224191866527634	0.09280500521376434	0.09124087591240876	0.13379669852302345	0.055024616275702286	0.19953663481030987	0.14219519258615695	0.060816681146828845	0.24905878945844193	0.15957138719953665	0.8111786852012742	0.40863017665797857	0.9575636545182227	0.042436345481777334	0	0.055999999999999994	0.4681960375391032	0.5318039624608968
51059452801	5235	0.47335243553008594	0.25998089780324735	0.15205348615090736	0.06571155682903534	0.07239732569245463	0.017574021012416428	0.008595988538681949	0.047182425978987586	0.03572110792741165	0.2511938872970392	0.10773638968481375	0.16275071633237823	0.07774594078319007	0.07220630372492837	0.08194842406876791	0.05902578796561605	77244	0.08562197092084006	0.03150242326332795	0.0444264943457189	0.0981421647819063	0.0795638126009693	0.13247172859450726	0.14781906300484654	0.19588045234248788	0.07067851373182553	0.11389337641357028	0.05554259043173862	0.021236872812135356	0.1824970828471412	0.12928821470245042	0.060676779463243874	0.32858809801633604	0.22217036172695448	0.923220536756126	0.5507584597432905	0.9493865030674846	0.05061349693251534	0	0.03	0.37924071082390953	0.6207592891760905
51059452802	3016	0.5872015915119363	0.29144562334217505	0.07128647214854111	0.09946949602122016	0.042108753315649866	0.027188328912466843	0.04343501326259947	0.016578249336870028	0.027851458885941646	0.15285145888594165	0.09250663129973474	0.1773872679045093	0.06896551724137931	0.07659151193633952	0.15351458885941643	0.0656498673740053	71227	0.049773755656108594	0.058177117000646414	0.11376858435681965	0.03813833225597932	0.053652230122818355	0.22301228183581126	0.1486748545572075	0.1874595992243051	0.07498383968972204	0.05235940530058177	0.031864673485444535	0.02989771833202203	0.16089693154996065	0.1077891424075531	0.06766325727773406	0.35798583792289534	0.24390243902439024	0.9382376081825334	0.6018882769472856	0.9358741681790683	0.06412583182093164	0	0.115	0.7110536522301228	0.28894634776987715
51059460100	4298	0.6961377384830154	0.02047463936714751	0.2533736621684504	0.05211726384364821	0.04583527221963704	0.08887854816193579	0.070497906002792	0.07352256863657515	0.049790600279199626	0.029548627268496976	0.12191717077710564	0.19520707305723592	0.08375988832014891	0.04118194509073988	0.10167519776640298	0.07677989762680316	226776	0.01401541695865452	0	0.016818500350385426	0.0189208128941836	0.05185704274702172	0.032936229852838124	0.053258584442887176	0.12754029432375613	0.11422564821303434	0.5704274702172389	0.011088011088011088	0.005197505197505198	0.04158004158004158	0.060291060291060294	0.03291753291753292	0.3024948024948025	0.5464310464310465	0.9837144837144837	0.8489258489258489	0.9720708446866485	0.027929155313351498	0.006999999999999999	0	0.9243167484232656	0.0756832515767344
51059460200	4230	0.8276595744680851	0.010401891252955082	0.1049645390070922	0.07943262411347518	0.06855791962174941	0.06548463356973995	0.08250591016548463	0.07588652482269503	0.05130023640661938	0.05508274231678487	0.10945626477541372	0.141371158392435	0.07328605200945626	0.09716312056737589	0.11134751773049645	0.0591016548463357	247708	0.007593014426727411	0	0.015186028853454821	0.015186028853454821	0.006074411541381929	0.03720577069096431	0.06529992406985573	0.13059984813971146	0.11996962794229309	0.6028853454821564	0.006844380403458214	0.010086455331412104	0.04214697406340057	0.07312680115273776	0.01440922190201729	0.3465417867435158	0.50684438040345825	0.9830691642651297	0.853386167146974	0.9924642049736248	0.007535795026375283	0.008	0	0.9635535307517085	0.03644646924829157
51059460300	2903	0.8222528418877024	0.010334137099552188	0.11333103685842232	0.09886324491904926	0.06682741991043747	0.09679641749913882	0.07716155700998967	0.07578367206338271	0.043403375818119184	0.033758181191870476	0.132276954874268	0.15432311401997933	0.09438511884257665	0.036513951085084394	0.11367550809507407	0.06407165001722356	187059	0.010526315789473684	0	0.028421052631578948	0.024210526315789474	0.04	0.03684210526315789	0.07473684210526316	0.15368421052631578	0.15368421052631578	0.47789473684210526	0.01022604951560818	0.004843918191603875	0.04790096878363832	0.08557588805166846	0.016684607104413347	0.34230355220667386	0.492465016146394	0.984930032292788	0.8347685683530678	0.9937238493723849	0.006276150627615063	0	0.102	0.9442105263157895	0.05578947368421053
51059460400	5319	0.6063169768753525	0.0533934950178605	0.2620793382214702	0.06204173716864072	0.07332205301748448	0.06918593720624178	0.04925737920661778	0.050761421319796954	0.052829479225418315	0.13968791126151534	0.12953562699755594	0.15378830607257002	0.05188945290468133	0.06617785297988343	0.10020680579056214	0.04982139499905997	157798	0.09475292919001528	0.018848700967906265	0.047885888945491596	0.006113092205807438	0.043301069791136015	0.06062149770759042	0.06877228731533368	0.12684666327050434	0.14060112073357106	0.3922567498726439	0.0064034151547491995	0.01840981856990395	0.07310565635005337	0.09818569903948772	0.037620064034151544	0.29989327641408753	0.4663820704375667	0.9751867662753468	0.7662753468516542	0.9492263056092843	0.05077369439071567	0	0.08	0.5725929699439634	0.4274070300560367
51059460501	2557	0.644114196323817	0.009777082518576457	0.24325381306218224	0.06179116151740321	0.0543605788032851	0.06687524442706297	0.058271411810715684	0.06922174423152132	0.06257332811888933	0.06687524442706297	0.11810715682440359	0.14274540477121628	0.07313257723895189	0.10168165819319515	0.11928040672663277	0.05475166210402816	193578	0.021454112038140644	0.02026221692491061	0.007151370679380214	0	0.021454112038140644	0.058402860548271755	0.06912991656734208	0.1632896305125149	0.15852205005959474	0.4803337306317044	0.009085746734809767	0.0068143100511073255	0.08006814310051108	0.07950028392958547	0.0709823963657013	0.32538330494037476	0.4281658148779103	0.9840999432140829	0.7535491198182851	0.9801401869158879	0.01985981308411215	0	0	0.9177592371871275	0.08224076281287247
51059460502	7236	0.6256218905472637	0.05914870093974572	0.253869541182974	0.1423438363736871	0.05251520176893311	0.06343283582089553	0.06260364842454395	0.07614704256495301	0.08388612493090106	0.10959093421779989	0.1799336650082919	0.13557213930348258	0.07241569928137093	0.045052515201768936	0.08526810392482034	0.017412935323383085	148676	0.05908009516256939	0.02696272799365583	0.01704996034892942	0.01625693893735131	0.03013481363996828	0.11538461538461539	0.0789056304520222	0.1633624107850912	0.07811260904044409	0.4147501982553529	0.04534057668198913	0.028416213957375678	0.06686167989970748	0.08232344337651483	0.05725031341412453	0.3432929377350606	0.37651483493522775	0.9262432093606352	0.7198077726702884	0.93442015561319	0.06557984438680993	0	0.067	0.6419508326724822	0.35804916732751785
51059460600	3929	0.7121404937643167	0.0414863833036396	0.17434461695087808	0.055484856197505726	0.07711885976075337	0.05930262153219649	0.07406464749300076	0.06108424535505218	0.03690506490201069	0.09340799185543396	0.12165945533214559	0.18376177144311528	0.06744718757953677	0.05828455077627895	0.07304657673708323	0.045558666327309746	193750	0	0.007818608287724784	0.007818608287724784	0.008600469116497263	0.004691164972634871	0.09304143862392494	0.0688037529319781	0.14386239249413604	0.20562939796716184	0.45973416731821737	0.016194331983805668	0.012881854987118146	0.06956201693043798	0.09937430990062569	0.03422892896577107	0.3452337136547663	0.42252484357747516	0.9709238130290762	0.7677585572322414	0.9566192969334331	0.04338070306656694	0.024	0	0.8756841282251759	0.12431587177482409
51059460701	3489	0.6961880194898251	0.055030094582975066	0.17139581541989107	0.235310977357409	0.06534823731728288	0.09200343938091143	0.08168529664660361	0.03668672972198338	0.0352536543422184	0.12611063341931786	0.16881627973631413	0.14216107767268557	0.09171682430495844	0.052163943823445115	0.055603324734881054	0.025508741759816565	127500	0.009981851179673321	0	0.015426497277676952	0.04083484573502722	0.11705989110707804	0.14519056261343014	0.0662431941923775	0.20871143375680581	0.07168784029038112	0.3248638838475499	0.0819467554076539	0.042429284525790346	0.19509151414309484	0.1127287853577371	0.019966722129783693	0.2641430948419301	0.28369384359401	0.8756239600665557	0.5478369384359401	0.960767218831735	0.03923278116826504	0	0	0.6787658802177858	0.32123411978221417
51059460702	4578	0.7269550021843599	0.02162516382699869	0.18130187854958496	0.03669724770642202	0.06443861948449105	0.0744866754041066	0.08802970729576234	0.06705985146352118	0.03910004368719965	0.08191349934469201	0.145478374836173	0.16448230668414154	0.07863695937090433	0.06247269550021844	0.06574923547400612	0.043905635648754916	175000	0.011198945981554678	0.025032938076416336	0.005928853754940711	0.023715415019762844	0.04743083003952569	0.045454545454545456	0.08234519104084322	0.17984189723320157	0.16403162055335968	0.4150197628458498	0.009498853586636095	0.015722240419259743	0.10547002947920078	0.12774320340648543	0.04061578774975434	0.2633475270226007	0.43760235833606287	0.9747789059941041	0.7009498853586636	0.9947575360419397	0.005242463958060288	0	0	0.886034255599473	0.11396574440052701
51059460800	3289	0.7990270598966251	0	0.12192155670416539	0.053815749467923384	0.06263301915475829	0.0720583764062025	0.0802675585284281	0.07753116448768622	0.07570690179385832	0.06020066889632107	0.11371237458193979	0.16965643052599574	0.08513225904530253	0.055640012161751295	0.09364548494983277	0.03982973548190939	175385	0.05555555555555555	0.00819672131147541	0.006375227686703097	0.014571948998178506	0.028233151183970857	0.056466302367941715	0.13296903460837886	0.14571948998178508	0.10837887067395265	0.4435336976320583	0.015399422521655439	0.0052935514918190565	0.08950914340712224	0.11549566891241578	0.024542829643888354	0.32483156881616937	0.42492781520692974	0.9793070259865255	0.7497593840230992	0.991869918699187	0.008130081300813009	0	0	0.8570127504553734	0.1429872495446266
51059460900	2572	0.8172628304821151	0	0.11780715396578538	0.08553654743390357	0.04354587869362364	0.09486780715396578	0.09720062208398134	0.07426127527216174	0.027216174183514776	0.0583203732503888	0.14774494556765164	0.1423017107309487	0.0859253499222395	0.05443234836702955	0.09292379471228616	0.052488335925349926	180682	0.02459016393442623	0.01522248243559719	0.02107728337236534	0.01990632318501171	0.03044496487119438	0.05152224824355972	0.08430913348946135	0.18384074941451992	0.10772833723653395	0.4613583138173302	0.015249266862170088	0.01466275659824047	0.07741935483870968	0.106158357771261	0.05689149560117302	0.3407624633431085	0.38885630498533724	0.9700879765395894	0.7296187683284457	0.9930232558139535	0.0069767441860465115	0	0	0.905152224824356	0.09484777517564402
51059461000	2561	0.7559547051932839	0.058961343225302616	0.11089418196017181	0.08785630613041781	0.06989457243264349	0.06481843030066381	0.10464662241311988	0.07809449433814916	0.046466224131198754	0.08317063647012886	0.09800859039437719	0.17766497461928935	0.07887543928153065	0.06247559547051933	0.10191331511128465	0.019914096056228035	161667	0.007125890736342043	0	0.020190023752969122	0.023752969121140142	0.020190023752969122	0.13539192399049882	0.060570071258907364	0.16389548693586697	0.166270783847981	0.4026128266033254	0.011049723756906077	0.027010435850214856	0.06875383670963782	0.10804174340085942	0.0521792510742787	0.3136893799877225	0.4192756292203806	0.961939840392879	0.7329650092081031	0.9756662804171495	0.02433371958285052	0	0.13	0.833729216152019	0.166270783847981
51059461100	7376	0.6940075921908894	0.015997830802603037	0.16174078091106292	0.11795010845986985	0.05233188720173536	0.07049891540130152	0.10561279826464208	0.0825650759219089	0.04080802603036876	0.05260303687635575	0.12757592190889372	0.17299349240780912	0.0650759219088937	0.07022776572668113	0.07687093275488069	0.06344902386117136	149250	0.03385317611259034	0	0.06314187904146062	0.05058957778623051	0.022441993153290225	0.11829593001141119	0.06580448839863066	0.14758463294028148	0.11563332065424116	0.3826550019018638	0.02719096423342397	0.03618489855678728	0.0746705710102489	0.09684166492365615	0.013804643380046016	0.31332357247437775	0.43798368542145993	0.9366241372097888	0.7513072578958377	0.9931998488855308	0.00680015111446921	0.008	0	0.8482312666413084	0.1517687333586915
51059461201	4685	0.783991462113127	0.03863393810032017	0.13148345784418355	0.06040554962646745	0.049306296691568836	0.06552828175026681	0.07385272145144077	0.0823906083244397	0.05186766275346852	0.02646744930629669	0.12742796157950906	0.1703308431163287	0.08345784418356457	0.06787620064034151	0.11568836712913554	0.06168623265741729	233500	0	0	0.021505376344086023	0.00739247311827957	0.006048387096774193	0.04502688172043011	0.03494623655913978	0.11693548387096774	0.13172043010752688	0.6364247311827957	0.0031525851197982345	0.004413619167717529	0.025851197982345524	0.09394703656998739	0.01986128625472888	0.34489281210592687	0.5078814627994955	0.9924337957124842	0.8527742749054225	0.9693811074918567	0.03061889250814332	0	0	0.9778225806451613	0.02217741935483871
51059461202	6403	0.4599406528189911	0.12353584257379353	0.3537404341714821	0.0604404185538029	0.05825394346400125	0.06887396532875215	0.06481336873340622	0.05716070591910042	0.05263157894736842	0.1680462283304701	0.1846009682961112	0.13665469311260348	0.0545057004529127	0.05528658441355615	0.07449632984538497	0.020459159768858346	117674	0.04742190440346255	0.010538200978547234	0.01580730146782085	0.03575461046292811	0.09973654497553631	0.09258562288295069	0.08468197214904027	0.23409860745201355	0.14490026345502446	0.23447497177267596	0.006709908297919929	0.021248042943413106	0.15365690002236637	0.1113844777454708	0.07246700961753523	0.28718407515097294	0.34734958622232165	0.972042048758667	0.6345336613732946	0.9499463711119056	0.050053628888094386	0	0	0.5833646970267219	0.4166353029732781
51059461500	6826	0.617345443891005	0.08467623791385878	0.2358628772341049	0.061236448871960156	0.06299443305010255	0.048491063580427776	0.06021095810137709	0.0906826838558453	0.04438910049809552	0.1103135071784354	0.1665690008789921	0.16598300615294462	0.08116026955757398	0.03896864928215646	0.07998828010547905	0.04043363609727513	173702	0.027061310782241013	0.01014799154334038	0.01818181818181818	0.0033826638477801266	0.0054968287526427064	0.07103594080338266	0.07653276955602537	0.21099365750528543	0.1890063424947146	0.38816067653276953	0.010355029585798817	0.032755705832628906	0.05198647506339814	0.08241758241758242	0.06276415891800508	0.323541842772612	0.4361792054099746	0.9568892645815723	0.7597210481825867	0.9433585959313922	0.056641404068607897	0.033	0.026000000000000002	0.7953488372093023	0.20465116279069767
51059461601	8001	0.5103112110986127	0.08073990751156106	0.3068366454193226	0.09336332958380203	0.06424196975378078	0.07224096987876516	0.0562429696287964	0.05674290713660792	0.06899137607799025	0.1982252218472691	0.17472815898012747	0.13585801774778153	0.0386201724784402	0.0359955005624297	0.050118735158105235	0.03999500062492189	117092	0.05263157894736842	0.008365284071104914	0.03346113628441966	0.047054722899965144	0.03729522481700941	0.09341233879400487	0.14674102474729872	0.24607877309166956	0.12617636807249913	0.20878354827466017	0.04914725838987713	0.03961122317990097	0.06601870529983496	0.07867229048230331	0.02053915275994865	0.34091325875664774	0.40509811113148725	0.9112415184302219	0.746011369888135	0.9553779553779553	0.044622044622044624	0	0.037000000000000005	0.5402579295921924	0.4597420704078076
51059461602	5975	0.5203347280334728	0.059246861924686194	0.2982426778242678	0.1409205020920502	0.02828451882845188	0.014225941422594143	0.011380753138075314	0.0401673640167364	0.11882845188284519	0.41723849372384936	0.17322175732217573	0.08217573221757322	0.03748953974895398	0.02711297071129707	0.04368200836820084	0.00502092050209205	113958	0.02456367162249515	0.00904977375565611	0.02456367162249515	0.029088558500323207	0.08468002585649645	0.07659987071751778	0.16709760827407885	0.25274725274725274	0.2427278603749192	0.08888170652876536	0.04146289602381459	0	0.02976823304273868	0.04507761003614714	0.07569636402296406	0.4501382096534127	0.35785668722092284	0.9585371039761854	0.8079948968743356	0.8747526152106305	0.12524738478936953	0.071	0.06	0.19747899159663865	0.8025210084033614
51059461700	6553	0.4230123607508012	0.0552418739508622	0.39447581260491377	0.15840073248893635	0.05951472607965817	0.05203723485426522	0.05218983671600794	0.041507706394018004	0.10529528460247214	0.1829696322295132	0.1806806043033725	0.16404700137341677	0.03860827102090646	0.04379673432015871	0.05478406836563406	0.017244010376926598	104407	0.07937877480586712	0.03968938740293356	0.028041415012942193	0.026747195858498704	0.08498705780845557	0.11475409836065574	0.10181190681622088	0.2187230371009491	0.08757549611734254	0.2182916307161346	0.061531651173085435	0.022797698096502877	0.07746790615316512	0.07082779991146525	0.06418769366976539	0.3873395307658256	0.31584772023019037	0.9156706507304117	0.703187250996016	0.9361873990306947	0.06381260096930533	0	0.045	0.4758412424503883	0.5241587575496117
51059461801	1554	0.696911196911197	0.052123552123552123	0.1969111969111969	0.11969111969111969	0.05855855855855856	0.05341055341055341	0.046975546975546977	0.10746460746460747	0.02702702702702703	0.2516087516087516	0.13513513513513514	0.14671814671814673	0.047619047619047616	0.02445302445302445	0.074002574002574	0.018018018018018018	121339	0.05110732538330494	0	0.02385008517887564	0.027257240204429302	0.049403747870528106	0.0919931856899489	0.1260647359454855	0.313458262350937	0.19931856899488926	0.11754684838160136	0.03825136612021858	0.058287795992714025	0.05373406193078324	0.17759562841530055	0.04189435336976321	0.33879781420765026	0.29143897996357016	0.9034608378870674	0.6302367941712204	0.9915540540540541	0.008445945945945946	0	0	0.696763202725724	0.303236797274276
51059461802	5196	0.5848729792147807	0.010392609699769052	0.22825250192455734	0.153387220939184	0.09006928406466513	0.01770592763664357	0.04311008468052348	0.06293302540415704	0.07832948421862972	0.20111624326404928	0.15030792917628946	0.10392609699769054	0.05388760585065435	0.07775211701308699	0.0869899923017706	0.027328714395688992	110424	0.039423484527342095	0.020347604917337857	0.006782534972445952	0.050445103857566766	0.0771513353115727	0.13056379821958458	0.1165748198389148	0.31835523526918186	0.10979228486646884	0.13056379821958458	0.004078303425774877	0.022838499184339316	0.06715606307775965	0.1362153344208809	0.0701468189233279	0.2895595432300163	0.41000543773790105	0.9730831973898858	0.6995649809679173	0.9597233523189586	0.0402766476810415	0	0.096	0.6032217041119118	0.39677829588808816
51059461901	3621	0.5324495995581331	0.1452637392985363	0.27340513670256833	0.16984258492129245	0.050538525269262634	0.048053024026512015	0.05357636012151339	0.06766086716376692	0.036177851422259044	0.1748135874067937	0.12096106048053024	0.18779342723004694	0.03755868544600939	0.06351836509251588	0.08450704225352113	0.0428058547362607	89583	0.06019563581640331	0.040632054176072234	0.03686982693754703	0.06320541760722348	0.1143717080511663	0.10759969902182091	0.11211437170805116	0.1617757712565839	0.1617757712565839	0.14145974416854779	0.044543429844097995	0.043429844097995544	0.15553080920564216	0.12249443207126949	0.07312546399406088	0.26206384558277657	0.29881217520415737	0.9120267260579065	0.5608760207869339	0.9679533867443554	0.032046613255644577	0	0.066	0.5342362678705794	0.4657637321294206
51059461902	2001	0.5257371314342829	0.13943028485757122	0.15892053973013492	0.527736131934033	0.08395802098950525	0.10344827586206896	0.09195402298850575	0.05697151424287856	0.10194902548725637	0.13393303348325838	0.18940529735132433	0.1374312843578211	0.02448775612193903	0.04297851074462768	0.014992503748125937	0.0034982508745627187	46676	0.041736227045075125	0.021702838063439065	0.11185308848080133	0.11519198664440734	0.28046744574290483	0.27879799666110183	0.07846410684474124	0.07178631051752922	0	0	0.12188612099644128	0.03113879003558719	0.3709964412811388	0.11298932384341637	0.033807829181494664	0.25889679715302494	0.07028469750889679	0.8469750889679716	0.3291814946619217	0.944794952681388	0.055205047318611984	0	0.022000000000000002	0.02337228714524207	0.9766277128547579
51059470100	2560	0.741796875	0.008984375	0.215625	0.039453125	0.038671875	0.067578125	0.0875	0.075390625	0.034765625	0.037109375	0.073828125	0.169921875	0.104296875	0.084765625	0.151171875	0.055078125	NA	0.005827505827505828	0	0.01048951048951049	0.015151515151515152	0	0.053613053613053616	0.045454545454545456	0.1258741258741259	0.12237762237762238	0.6212121212121212	0	0.015712682379349047	0.030303030303030304	0.06846240179573512	0.013468013468013467	0.3108866442199775	0.5611672278338945	0.9842873176206509	0.8720538720538721	0.8909657320872274	0.10903426791277258	0.027000000000000003	0	0.951048951048951	0.04895104895104895
51059470300	3436	0.8635040745052387	0.024738067520372525	0.08789289871944121	0.050058207217694994	0.0459837019790454	0.06868451688009314	0.1140861466821886	0.07450523864959255	0.04074505238649592	0.06169965075669383	0.08032596041909197	0.16356228172293363	0.07916181606519208	0.07566938300349244	0.11612339930151339	0.05093131548311991	223917	0.014545454545454545	0	0.024545454545454544	0.03272727272727273	0	0.011818181818181818	0.05	0.08545454545454545	0.16363636363636364	0.6172727272727273	0.001774622892635315	0.011978704525288377	0.035048802129547474	0.04480922803904171	0.015527950310559006	0.3487133984028394	0.5421472937000887	0.9862466725820763	0.8908606921029282	0.9377664109121909	0.06223358908780904	0.032	0	0.9409090909090909	0.05909090909090909
51059470400	4885	0.8372569089048106	0.03336745138178096	0.11299897645854658	0.05281473899692937	0.055680655066530194	0.08433981576253838	0.06960081883316274	0.06980552712384852	0.04912998976458546	0.04626407369498465	0.1271238485158649	0.12425793244626407	0.07942681678607984	0.09232343909928352	0.10562947799385874	0.07533265097236438	227132	0.014032946918852958	0.005491153142159854	0.023184868822452714	0.039048200122025624	0.03050640634533252	0.004270896888346553	0.0726052471018914	0.12080536912751678	0.11409395973154363	0.5759609517998779	0.009451219512195122	0.003353658536585366	0.04908536585365854	0.11189024390243903	0.03170731707317073	0.3170731707317073	0.4774390243902439	0.9871951219512195	0.7945121951219513	0.9419540229885057	0.058045977011494256	0.023	0.16399999999999998	0.9255643685173887	0.07443563148261134
51059470500	5179	0.6300444101177833	0.01428847267812319	0.32515929716161424	0.008688936088047886	0.04788569221857501	0.08418613631975284	0.08727553581772543	0.041899980691253134	0.0395829310677737	0.07202162579648581	0.11141146939563622	0.1811160455686426	0.05715389071249276	0.0650704769260475	0.12782390422861556	0.03707279397567098	199934	0.033350436121087734	0.03386351975371986	0.020010261672652643	0.025141097998973832	0.01539250897896357	0.050282195997947664	0.09132888660851719	0.11800923550538737	0.11287839917906618	0.49974345818368393	0.011875172604252969	0.027892847279756973	0.04004418668876001	0.050538525269262634	0.004418668876001105	0.34852250759458714	0.5167080916873792	0.9602319801159901	0.8652305992819663	0.8998153277931671	0.10018467220683287	0.028999999999999998	0.08	0.7331965110312981	0.2668034889687019
51059470600	2593	0.783262630158118	0.004627844195912071	0.16775935210181256	0.07713073659853452	0.03355187042036251	0.04165059776320864	0.07558812186656383	0.05514847666795218	0.010026995757809487	0.0605476282298496	0.11723871962977246	0.151947551099113	0.0759737755495565	0.09024296182028538	0.17740069417662938	0.05823370613189356	164750	0.06261343012704174	0.041742286751361164	0.10526315789473684	0.007259528130671506	0.021778584392014518	0.03720508166969147	0.07441016333938294	0.07894736842105263	0.15063520871143377	0.42014519056261346	0.02115100836202656	0.008853910477127398	0.03295622233152976	0.11903590752582391	0.026561731431382195	0.29168716182980814	0.499754058042302	0.9699950811608461	0.7914412198721101	0.9451114922813036	0.0548885077186964	0	0.032	0.7776769509981851	0.22232304900181488
51059470700	5448	0.6892437591776799	0.032856093979441996	0.19291483113069016	0.07837738619676946	0.05157856093979442	0.08241556534508077	0.08039647577092511	0.08700440528634361	0.037077826725403815	0.07066813509544786	0.11600587371512482	0.16244493392070486	0.06479441997063143	0.08571953010279001	0.07745961820851689	0.06387665198237885	178947	0.032534246575342464	0.003995433789954338	0	0	0.039383561643835614	0.032534246575342464	0.07134703196347032	0.1769406392694064	0.21689497716894976	0.4263698630136986	0.013041065482796892	0	0.041620421753607105	0.08990011098779134	0.03551609322974473	0.3357380688124306	0.4841842397336293	0.9869589345172031	0.81992230854606	0.948051948051948	0.05194805194805195	0.033	0	0.8670091324200914	0.1329908675799087
51059470800	3044	0.7197766097240473	0.0259526938239159	0.18889618922470433	0.06603153745072274	0.04467805519053877	0.08409986859395532	0.10840998685939553	0.06537450722733246	0.05026281208935611	0.03350854139290407	0.12417871222076216	0.18101182654402104	0.07128777923784495	0.04894875164257556	0.0873850197109067	0.07424441524310119	173533	0.030103480714957668	0.010348071495766699	0.03292568203198495	0.020696142991533398	0.055503292568203196	0.07431796801505174	0.05456255879586077	0.1523988711194732	0.1317027281279398	0.4374412041392286	0	0.006598984771573604	0.07563451776649746	0.08527918781725888	0.046700507614213196	0.24213197969543146	0.5436548223350254	0.9934010152284264	0.7857868020304568	0.9663636363636363	0.03363636363636364	0.018000000000000002	0	0.7855126999059266	0.21448730009407338
51059470900	7213	0.7957853874948011	0.007209205600998198	0.1623457645917094	0.020379869679744905	0.0659919589629835	0.10231526410647442	0.07569665881048107	0.047691667821988075	0.023984472480244004	0.03604602800499099	0.1292111465409677	0.15153195619021212	0.06141688617773464	0.06474421183973382	0.12532926660196866	0.05406904200748648	172243	0.032419915090698574	0.006947124662292551	0.0061752219220378235	0.03010420686993439	0.028946352759552298	0.07680432265534543	0.05943651099961405	0.1671169432651486	0.16557313778463914	0.4264762639907372	0.008508914100486223	0.012155591572123177	0.06908427876823339	0.06179092382495948	0.03018638573743922	0.2647893030794165	0.553484602917342	0.9793354943273906	0.8182739059967585	0.9435542607428987	0.05644573925710124	0	0	0.8556541875723659	0.1443458124276341
51059471000	2181	0.7060981201283815	0.01879871618523613	0.21412196240256762	0.029344337459880788	0.07702888583218707	0.0577716643741403	0.06327372764786796	0.04997707473635947	0.04768454837230628	0.11233379183860615	0.18202659330582302	0.16643741403026135	0.0614397065566254	0.055020632737276476	0.07886290692342962	0.0343878954607978	167083	0.019675925925925927	0.006944444444444444	0	0.020833333333333332	0.011574074074074073	0.08796296296296297	0.0763888888888889	0.2199074074074074	0.15393518518518517	0.4027777777777778	0	0.0026041666666666665	0.041015625	0.08854166666666667	0.035807291666666664	0.3040364583333333	0.5279947916666666	0.9973958333333334	0.83203125	0.9642857142857143	0.03571428571428571	0	0	0.8032407407407407	0.19675925925925927
51059471100	6708	0.5960047704233751	0.022063208109719738	0.21869409660107333	0.21377459749552774	0.10688729874776387	0.08452593917710197	0.05128205128205128	0.027728085867620753	0.037418008348240904	0.1526535480023852	0.19797257006559332	0.1665175909361956	0.03428741800834824	0.026684555754323196	0.07334525939177101	0.03309481216457961	129700	0.037927844588344126	0.033765032377428304	0.00971322849213691	0.04625346901017576	0.0633672525439408	0.09851988899167438	0.14939870490286772	0.1517113783533765	0.15772432932469935	0.25161887141535616	0.05341374111565798	0.030368296360111995	0.13353435278914494	0.11781175963816498	0.03209132026706871	0.30777514538014217	0.3250053844497092	0.91621796252423	0.6327805298298513	0.896351575456053	0.10364842454394693	0.02	0	0.7469935245143385	0.2530064754856614
51059471201	3356	0.4061382598331347	0.07032181168057211	0.433253873659118	0.07598331346841478	0.08343265792610251	0.08104886769964244	0.023837902264600714	0.01400476758045292	0.04916567342073898	0.29052443384982124	0.16746126340882003	0.08104886769964244	0.052443384982121574	0.04439809296781883	0.0467818831942789	0.05393325387365912	108000	0.05412371134020619	0.009664948453608248	0.012242268041237113	0.04059278350515464	0.043170103092783504	0.1172680412371134	0.17590206185567012	0.32087628865979384	0.13208762886597938	0.09407216494845361	0.0031847133757961785	0.01552547770700637	0.06648089171974522	0.06767515923566879	0.07125796178343949	0.4211783439490446	0.3546974522292994	0.9812898089171974	0.7758757961783439	0.9355033152501507	0.0644966847498493	0.08	0.036000000000000004	0.3337628865979381	0.6662371134020618
51059471202	5027	0.6105032822757112	0.02784961209468868	0.2792918241495922	0.12114581261189576	0.068629401233339965	0.05012930177043962	0.02506465088521981	0.030833499104833895	0.061468072408991443	0.27949074995026857	0.16152775014919435	0.14024268947682514	0.030037795902128506	0.05032822757111598	0.05092500497314502	0.0479411179629998	111167	0	0.029635901778154106	0.013124470787468248	0	0.09314140558848434	0.12955122777307368	0.1359017781541067	0.23835732430143947	0.1143099068585944	0.24597798475867907	0.008333333333333333	0	0.08385416666666666	0.059895833333333336	0.027604166666666666	0.30963541666666666	0.5106770833333333	0.9916666666666667	0.8203125	0.9455564451561249	0.0544435548438751	0	0.011000000000000001	0.46316680779000846	0.5368331922099915
51059471301	4478	0.4408217954443948	0.03818669048682447	0.3503796337650737	0.2572577043322912	0.09066547565877624	0.07927646270656544	0.03573023671281822	0.03841000446627959	0.06565430995980348	0.2590442161679321	0.2282268870031264	0.09245198749441715	0.03573023671281822	0.033497096918267084	0.016971862438588656	0.02188476998660116	103194	0.025673940949935817	0.005134788189987163	0.021822849807445442	0.06161745827984596	0.06354300385109114	0.12259306803594351	0.18934531450577663	0.20154043645699615	0.13157894736842105	0.17715019255455713	0.01973471368489162	0.08120349401488192	0.10093820769977353	0.08573277256551277	0.054351342607570366	0.3047557424781624	0.3532837269492074	0.8990617923002264	0.6580394694273698	0.97375	0.02625	0	0.031	0.1495507060333761	0.8504492939666238
51059471303	4388	0.5353236098450319	0.02438468550592525	0.24544211485870557	0.16248860528714676	0.06700091157702825	0.055834092980856884	0.042160437556973566	0.05013673655423884	0.05834092980856882	0.28076572470373745	0.14995442114858706	0.10391978122151321	0.04694621695533273	0.03463992707383774	0.07611668185961713	0.021194165907019145	115265	0.02986789201608271	0.022400919012062034	0.02125215393452039	0.03676048248133257	0.06547960941987363	0.11257897759908099	0.15163699023549684	0.2073520964962665	0.1102814474439977	0.24238943136128663	0.0040777917189460475	0.010037641154328732	0.10225846925972397	0.10602258469259725	0.06618569636135509	0.2939146800501882	0.4175031367628607	0.9858845671267252	0.7114178168130489	0.9587004405286343	0.04129955947136564	0.012	0.062	0.4302125215393452	0.5697874784606548
51059471304	1774	0.7294250281848929	0.02987598647125141	0.16629086809470123	0.03494926719278467	0.0580608793686584	0.05749718151071026	0.08624577226606539	0.06200676437429538	0.036076662908680945	0.0935738444193912	0.12119503945885006	0.15670800450958286	0.07666290868094701	0.06482525366403608	0.0777903043968433	0.07835400225479143	180038	0	0.0096	0.016	0	0.0416	0.0896	0.0784	0.1648	0.1952	0.4048	0.008856682769726247	0.015297906602254429	0.12399355877616747	0.07729468599033816	0.040257648953301126	0.31561996779388085	0.41867954911433175	0.9758454106280193	0.7342995169082126	0.9541984732824428	0.04580152671755725	0	0.121	0.9184	0.0816
51059471401	3804	0.6527339642481599	0.06072555205047318	0.1122502628811777	0.20110410094637224	0.06335436382754994	0.053890641430073605	0.046267087276550996	0.05862250262881178	0.04968454258675079	0.14905362776025236	0.16062039957939012	0.13065194532071503	0.046267087276550996	0.0880651945320715	0.1101472134595163	0.02234490010515247	119231	0.04912023460410557	0.015395894428152493	0.02785923753665689	0.039589442815249266	0.039589442815249266	0.1217008797653959	0.11730205278592376	0.17375366568914957	0.13416422287390029	0.28152492668621704	0.06823104693140794	0.05198555956678701	0.1891696750902527	0.08664259927797834	0.030685920577617327	0.3249097472924188	0.2483754512635379	0.879783393501805	0.5732851985559567	0.9827089337175793	0.01729106628242075	0.024	0	0.7199413489736071	0.28005865102639294
51059471402	3341	0.6465130200538761	0.12541155342711763	0.15624064651302005	0.19844357976653695	0.07303202633941934	0.04579467225381622	0.058964381921580364	0.05746782400478898	0.054474708171206226	0.16761448668063453	0.17509727626459143	0.14905716851242143	0.07422927267285244	0.046991918587249326	0.0709368452559114	0.024244238252020354	85721	0.021720243266724587	0.026064291920069503	0.052128583840139006	0.07298001737619461	0.07732406602953953	0.19721980886185925	0.12771503040834056	0.15464813205907907	0.1372719374456994	0.13292788879235448	0.0943952802359882	0.09397387273493468	0.09523809523809523	0.12094395280235988	0.08217446270543616	0.3253265908133165	0.18794774546986937	0.8116308470290771	0.5132743362831859	0.9334955393349554	0.0665044606650446	0.011000000000000001	0.07400000000000001	0.6516072980017377	0.3483927019982624
51059480100	3995	0.8267834793491865	0.002753441802252816	0.1336670838548185	0.05707133917396746	0.029787234042553193	0.04881101376720901	0.08260325406758448	0.06608260325406759	0.03704630788485607	0.0623279098873592	0.048310387984981225	0.15819774718397997	0.10137672090112641	0.09111389236545682	0.16570713391739675	0.09111389236545682	NA	0.018477457501847747	0	0.0066518847006651885	0.022172949002217297	0.021433850702143386	0.04212860310421286	0.031042128603104215	0.10421286031042129	0.14708056171470807	0.60679970436068	0.013950323239197007	0.013950323239197007	0.06668935011908812	0.0905069751616196	0.015651582170806397	0.360326641714869	0.43892480435522285	0.972099353521606	0.7992514460700919	0.9129554655870445	0.08704453441295547	0.022000000000000002	0	0.9667405764966741	0.03325942350332594
51059480201	4661	0.7384681398841451	0.0027891010512765503	0.2209826217549882	0.020810984767217336	0.048701995279982833	0.05149109633125939	0.09611671315168419	0.08217120789530144	0.05449474361724952	0.05256382750482729	0.09718944432525209	0.15533147393263247	0.08496030894657798	0.0658656940570693	0.12679682471572623	0.06865479510834585	NA	0.022756827048114433	0.018205461638491547	0.026657997399219768	0.013654096228868661	0.011703511053315995	0.044863459037711315	0.06762028608582575	0.05006501950585176	0.07152145643693109	0.6729518855656696	0.016403988420714055	6.43293663557414e-4	0.02991315535541975	0.03441621100032165	0.028626568028304922	0.3238983596011579	0.5660984239305242	0.9829527179157286	0.8899967835316822	0.9948253557567918	0.00517464424320828	0	0	0.9408322496749024	0.05916775032509753
51059480202	5670	0.5409171075837742	0.04814814814814815	0.3567901234567901	0.059082892416225746	0.043915343915343914	0.045149911816578486	0.03527336860670194	0.03791887125220458	0.1326278659611993	0.2617283950617284	0.1689594356261023	0.09611992945326278	0.0435626102292769	0.05291005291005291	0.03968253968253968	0.03580246913580247	92392	0.030866246266179887	0.01228011948224361	0.022568868237636906	0.032525721871888486	0.040159309658148026	0.17125788250912713	0.24261533355459675	0.1762363093262529	0.10886159973448391	0.16262860935944243	0.004502251125562781	0.003501750875437719	0.01775887943971986	0.09429714857428714	0.04677338669334667	0.38244122061030517	0.45072536268134067	0.9919959979989995	0.8331665832916458	0.8999402628434886	0.10005973715651136	0	0.052000000000000005	0.15599070693660802	0.844009293063392
51059480203	2833	0.520296505471232	0.1634309918813978	0.27815037063183906	0.013766325450052947	0.030003529827038473	0.04553476879632898	0.06741969643487469	0.06741969643487469	0.04800564772326156	0.11860218849276385	0.13695728909283444	0.11966113660430638	0.057183198023296855	0.05188845746558419	0.09248146840804801	0.12319096364278151	89650	0.03316510454217736	0.02090843547224225	0.03893294881038212	0.05407354001441961	0.05407354001441961	0.17375630857966834	0.14635904830569574	0.18240807498197548	0.13987022350396539	0.15645277577505406	0.01142313184198001	0.008567348881485007	0.06092336982389338	0.10328415040456926	0.05188005711565921	0.3050928129462161	0.45882912898619704	0.980009519276535	0.7639219419324131	0.8959948320413437	0.10400516795865633	0	0.011000000000000001	0.4131218457101658	0.5868781542898341
51059480300	7053	0.654189706507869	0.024245002126754574	0.28044803629661136	0.018999007514532824	0.035020558627534386	0.05004962427335886	0.08053310647951227	0.10109173401389479	0.038706933219906425	0.045087196937473414	0.0696157663405643	0.1932510988231958	0.10959875230398412	0.056855238905430316	0.13356018715440238	0.06082518077413866	NA	0.006194690265486726	0.03008849557522124	0.00663716814159292	0	0	0.01504424778761062	0.1075221238938053	0.08982300884955752	0.13451327433628318	0.6101769911504424	0.023474178403755867	0.007144315166360482	0.034292712798530314	0.08818126148193509	0.02959787711777914	0.31373749744845886	0.5035721575831802	0.9693815064298836	0.8173096550316391	0.9699570815450643	0.030042918454935622	0	0.507	0.9699115044247788	0.03008849557522124
51059480401	4135	0.7339782345828295	0.012333736396614269	0.20314389359129384	0.03313180169286578	0.046674727932285366	0.07230955259975816	0.07980652962515115	0.07883917775090689	0.045949214026602174	0.049334945586457075	0.08512696493349456	0.18428053204353084	0.08004836759371221	0.08004836759371221	0.12696493349455865	0.056590084643289	221103	0.04475421863536317	0	0.020542920029347028	0.028613352898019074	0.02127659574468085	0.007336757153338224	0.03961848862802641	0.12912692589875274	0.17168011738811445	0.5370506236243581	0.004290311047550947	0	0.041830532713621735	0.07829817661780479	0.03754022166607079	0.3596710761530211	0.4783696818019306	0.995709688952449	0.8380407579549517	0.963932107496464	0.03606789250353607	0	0	0.9618488628026413	0.03815113719735877
51059480402	5549	0.7513065417192287	0.01892232834744999	0.18994413407821228	0.045593800684808075	0.03784465669489998	0.06938187060731664	0.058028473598846636	0.0888448369075509	0.0594701748062714	0.04703550189223284	0.096593980897459	0.19859434132276085	0.07028293386195711	0.0888448369075509	0.11641737249954946	0.045954225986664266	242540	0.01691216584833606	0.005455537370430988	0.012547735951991271	0.025095471903982543	0.03273322422258593	0.04582651391162029	0.04746317512274959	0.09110747408619749	0.12111292962356793	0.601745771958538	0.017327382515095826	0.002625360987135731	0.08138619060120766	0.08138619060120766	0.019952743502231557	0.3318456287739564	0.46547650301916516	0.9800472564977685	0.7973221317931215	0.9238911290322581	0.07610887096774194	0.033	0.124	0.9498090561920349	0.050190943807965085
51059480501	3202	0.7813866333541537	0.021236727045596503	0.1783260462211118	0.07963772642098688	0.05871330418488445	0.08650843222985634	0.05965021861336665	0.08213616489693941	0.0452841973766396	0.08994378513429106	0.09743910056214866	0.16614615865084323	0.11180512179887571	0.07589006870705808	0.09743910056214866	0.029044347282948156	231111	0.008097165991902834	0	0	0.020242914979757085	0.018218623481781375	0.02125506072874494	0.06578947368421052	0.145748987854251	0.13562753036437247	0.5850202429149798	0.00420954162768943	0.00420954162768943	0.09354536950420954	0.11318989710009354	0.040224508886810104	0.3489242282507016	0.39569691300280635	0.9915809167446211	0.744621141253508	0.9080882352941176	0.09191176470588236	0.057	0.542	0.9726720647773279	0.027327935222672066
51059480502	5856	0.7962773224043715	0.04252049180327869	0.11765710382513661	0.1323428961748634	0.07325819672131148	0.055669398907103824	0.05191256830601093	0.0780396174863388	0.07377049180327869	0.08196721311475409	0.11082650273224044	0.16974043715846995	0.08674863387978142	0.08623633879781421	0.09614071038251366	0.019979508196721313	167350	0.011911207363291824	0.002165674066053059	0.014076881429344884	0.016783974011911208	0.01570113697888468	0.042772062804547914	0.06009745533297239	0.24796968056307525	0.2631293990254467	0.32539252842447214	0.033520982599795295	0.0038382804503582393	0.08085977482088025	0.1202661207778915	0.06371545547594677	0.3861310133060389	0.311668372569089	0.9626407369498464	0.6977993858751279	0.958484691229891	0.04151530877010898	0	0	0.9187872225230103	0.08121277747698971
51059480503	3184	0.7930276381909548	0.0414572864321608	0.10646984924623115	0.11306532663316583	0.07537688442211055	0.04742462311557789	0.08040201005025126	0.04020100502512563	0.05778894472361809	0.12562814070351758	0.1152638190954774	0.17305276381909548	0.12657035175879397	0.05307788944723618	0.08071608040201005	0.024497487437185928	168388	0	0	0.017937219730941704	0.007174887892376682	0.017040358744394617	0.03766816143497758	0.07892376681614349	0.21434977578475337	0.2825112107623318	0.34439461883408073	0.010786516853932584	0.0071910112359550565	0.06561797752808989	0.12674157303370787	0.02292134831460674	0.40853932584269664	0.35820224719101124	0.9820224719101124	0.7667415730337078	0.9928762243989314	0.007123775601068566	0.006999999999999999	0	0.9713004484304932	0.028699551569506727
51059480504	2008	0.7983067729083665	0.02390438247011952	0.1100597609561753	0.05129482071713148	0.06274900398406374	0.043824701195219126	0.10059760956175298	0.06822709163346613	0.0602589641434263	0.11653386454183266	0.12450199203187251	0.1693227091633466	0.07171314741035857	0.07171314741035857	0.07768924302788845	0.03286852589641434	154348	0.03015075376884422	0.00628140703517588	0.018844221105527637	0.08417085427135679	0.026381909547738693	0.0728643216080402	0.08542713567839195	0.15452261306532664	0.19472361809045227	0.32663316582914576	0.012743628185907047	0.014992503748125937	0.031484257871064465	0.11394302848575712	0.05322338830584707	0.37106446776611696	0.4025487256371814	0.972263868065967	0.7736131934032984	0.9625151148730351	0.037484885126964934	0.026000000000000002	0	0.8052763819095478	0.19472361809045227
51059480505	3188	0.7876411543287327	0.033877038895859475	0.11355081555834379	0.08782936010037641	0.04956085319949812	0.05897114178168131	0.04799247176913425	0.039523212045169384	0.08531994981179424	0.2129861982434128	0.1944792973651192	0.1308030112923463	0.06336260978670012	0.05363864491844417	0.06336260978670012	0	119085	0.026366559485530548	0	0	0.02572347266881029	0.04630225080385852	0.11446945337620579	0.16591639871382638	0.2977491961414791	0.08553054662379421	0.2379421221864952	0	0.009166302924487123	0.0515058926233086	0.09384548232213008	0.027935399388913137	0.47577477084242686	0.34177215189873417	0.9908336970755128	0.817546922741161	0.9929757343550447	0.0070242656449553	0.013999999999999999	0	0.4932475884244373	0.5067524115755627
51059480801	5171	0.65635273641462	0.0690388706246374	0.05840263005221427	0.42641655385805455	0.06923225681686328	0.05337458905434152	0.07948172500483465	0.09998066138077741	0.055888609553277895	0.09959388899632567	0.1628311738541868	0.15277509185844132	0.06536453297234578	0.06091665055115065	0.08392960742602978	0.01218333011023013	125125	0.02614795918367347	0.014668367346938776	0.023596938775510203	0.007653061224489796	0.04081632653061224	0.12755102040816327	0.125	0.28762755102040816	0.15880102040816327	0.1881377551020408	0.15481927710843374	0.0783132530120482	0.12018072289156627	0.14698795180722893	0.05030120481927711	0.2620481927710843	0.18734939759036146	0.766867469879518	0.4493975903614458	0.9751243781094527	0.024875621890547265	0	0.045	0.7710459183673469	0.22895408163265307
51059480802	3719	0.548265662812584	0.05727346060769024	0.29120731379403064	0.12422694272653939	0.05996235547190105	0.050551223447163215	0.0747512772250605	0.07233127184727077	0.0634579187953751	0.1379403065340145	0.16698037106749125	0.13901586447969885	0.08389351976337725	0.04544232320516268	0.08147351438558752	0.024200053777897284	136797	0	0.007358351729212656	0.0235467255334805	0.044885945548197206	0.05739514348785872	0.09860191317144959	0.11331861662987491	0.2119205298013245	0.18395879323031641	0.25901398086828553	0.024554455445544555	0.034851485148514855	0.07366336633663366	0.10257425742574257	0.050693069306930696	0.3671287128712871	0.3465346534653465	0.9405940594059405	0.7136633663366336	0.9741935483870968	0.025806451612903226	0	0	0.5982339955849889	0.40176600441501104
51059480901	7261	0.48257815727861175	0.05233438920258918	0.17256576229169535	0.4643988431345545	0.08979479410549511	0.07492080980581187	0.06362759950420052	0.07326814488362485	0.07505853188266079	0.11251893678556672	0.15328467153284672	0.11582426662994078	0.0590827709681862	0.06596887481063214	0.06555570858008539	0.03746040490290593	109469	0.017791732077446363	0.0141287284144427	0.038199895342752484	0.06645735217163788	0.09523809523809523	0.10622710622710622	0.10308738880167452	0.25693354264782836	0.1250654107796965	0.17687074829931973	0.09566946531153336	0.08064516129032258	0.22735307114449846	0.09412284577993814	0.059434379142730885	0.2540874944763588	0.18868758285461776	0.8236853733981441	0.4427750773309766	0.9730142566191446	0.0269857433808554	0	0.040999999999999995	0.6844583987441131	0.315541601255887
51059480902	4078	0.6007846983815596	0.08803334968121629	0.1733692986758215	0.3808239333006376	0.058852378616969105	0.06939676311917607	0.05272192251103482	0.0392349190779794	0.04242275625306523	0.18832761157430114	0.15571358509073074	0.17949975478175575	0.0537027954879843	0.06792545365375184	0.07184894556154978	0.015939185875429134	91500	0.011938202247191011	0	0.042837078651685394	0.028089887640449437	0.18398876404494383	0.14817415730337077	0.12289325842696629	0.18609550561797752	0.15589887640449437	0.12008426966292135	0.06418357166611241	0.11207183239108746	0.26704356501496507	0.1366810774858663	0.03658131027602261	0.23245759893581644	0.1509810442301297	0.8237445959428001	0.3834386431659461	0.948069241011984	0.05193075898801598	0.01	0	0.5056179775280899	0.4943820224719101
51059480903	4303	0.5470601905647223	0.10736695328840344	0.2753892633046712	0.3386009760632117	0.09063444108761329	0.07483151289797815	0.03927492447129909	0.05554264466651174	0.12038112944457355	0.22356495468277945	0.1278178015338136	0.09295840111550081	0.06739484080873809	0.03997211247966535	0.042993260515919125	0.024633976295607717	97986	0.018842530282637954	0.02826379542395693	0.05787348586810229	0.09421265141318977	0.039703903095558546	0.11911170928667564	0.16150740242261102	0.24831763122476447	0.15343203230148048	0.07873485868102288	0.08180112570356472	0.09380863039399624	0.17110694183864916	0.08893058161350845	0.03414634146341464	0.2896810506566604	0.24052532833020637	0.824390243902439	0.5302063789868668	0.9630589760207389	0.03694102397926118	0.042	0	0.4165545087483176	0.5834454912516823
51059481000	6403	0.4568171169764173	0.1435264719662658	0.22645634858660002	0.4043417148211776	0.0787131032328596	0.09401842886147119	0.07059191004216774	0.05310010932375449	0.05403717007652663	0.2553490551304076	0.1513353115727003	0.11822583164141809	0.05653599875058566	0.01842886147118538	0.03654536935811339	0.005153834140246759	85724	0.016613076098606645	0	0.04930332261521972	0.03965702036441586	0.05627009646302251	0.24758842443729903	0.2127545551982851	0.20257234726688103	0.10664523043944266	0.06859592711682744	0.1305602308247175	0.06251502765087762	0.14642943015147872	0.15700889636931956	0.057225294541957204	0.2887713392642462	0.15748978119740323	0.8069247415244049	0.44626112046164945	0.9588900308324769	0.041109969167523124	0.012	0.048	0.4946409431939979	0.5053590568060021
51059481101	2597	0.2683865999229881	0.2137081247593377	0.4536003080477474	0.06546014632268002	0.10627647285329227	0.05159799768964189	0.026184058529072005	0.02117828263380824	0.04351174432036966	0.3534847901424721	0.17828263380824028	0.1313053523296111	0.02194840200231036	0.05198305737389295	0.0015402387370042356	0.009241432422025414	101552	0.015246636771300448	0.010762331838565023	0	0.021524663677130046	0.11121076233183856	0.13452914798206278	0.15605381165919283	0.3434977578475336	0.13004484304932734	0.07713004484304933	0.0046130189646335215	0.057919015889287544	0.05433111225012814	0.11071245515120451	0.04100461301896463	0.3649410558687852	0.3664787288569964	0.9374679651460789	0.7314197847257816	0.9538066723695466	0.046193327630453376	0	0	0.23497757847533632	0.7650224215246637
51059481102	3944	0.3078093306288032	0.12170385395537525	0.5182555780933062	0.07429006085192698	0.08088235294117647	0.08975659229208925	0.06389452332657201	0.033468559837728194	0.06871196754563895	0.2421399594320487	0.23047667342799188	0.10598377281947262	0.03498985801217039	0.02129817444219067	0.014705882352941176	0.013691683569979716	122659	0.014976174268209666	0	0.02450646698434309	0.0040844111640571815	0.044928522804629	0.1102791014295439	0.1865214431586113	0.2968005445881552	0.17767188563648742	0.14023144996596323	0.02102446483180428	0.027140672782874617	0.0871559633027523	0.06689602446483181	0.04931192660550459	0.3967889908256881	0.3516819571865443	0.9518348623853211	0.7484709480122325	0.9715608465608465	0.028439153439153438	0	0	0.20966643975493532	0.7903335602450646
51059481103	3628	0.3260749724366042	0.2191289966923925	0.3960859977949283	0.1904630650496141	0.0934399117971334	0.13037486218302094	0.05237045203969129	0.06174200661521499	0.0201212789415656	0.11190738699007717	0.20865490628445424	0.1645534729878721	0.047960308710033074	0.017916207276736495	0.030871003307607496	0.03224917309812569	93606	0.017691659646166806	0.015164279696714406	0.11373209772535804	0.02948609941027801	0.07160909856781802	0.12384161752316765	0.16596461668070767	0.21061499578770007	0.12552653748946924	0.12636899747262004	0.021897810218978103	0.0364963503649635	0.21983683984542723	0.10476599398883642	0.0579647917561185	0.31000429368827825	0.24903392013739803	0.9416058394160584	0.5590382138256763	0.9480830670926518	0.051916932907348244	0.019	0	0.3984835720303286	0.6015164279696714
51059481104	3164	0.3293299620733249	0.0881795195954488	0.4971554993678888	0.027496839443742097	0.0777496839443742	0.143173198482933	0.07079646017699115	0.022439949431099875	0.07743362831858407	0.16466498103666244	0.23925410872313527	0.13621997471554995	0.02370417193426043	0.018331226295828066	0.017699115044247787	0.005372945638432364	101838	0.035211267605633804	0	0.03433098591549296	0	0.05369718309859155	0.14172535211267606	0.2130281690140845	0.2517605633802817	0.14964788732394366	0.12059859154929578	0	0.006233766233766234	0.09454545454545454	0.12623376623376623	0.04415584415584416	0.3994805194805195	0.32935064935064934	0.9937662337662337	0.7288311688311688	0.9726027397260274	0.0273972602739726	0	0.038	0.2869718309859155	0.7130281690140845
51059481105	5414	0.5068341337273735	0.07148134466198744	0.3707055781307721	0.04155892131510898	0.05005541189508681	0.06372367934983376	0.08810491318803103	0.09013668267454747	0.05541189508681197	0.07554488363502032	0.1509050609530846	0.16014037680088658	0.11174732175840414	0.06723309937199852	0.0685260435906908	0.01699298115995567	204521	0.014527845036319613	0	0	0.006658595641646489	0.02602905569007264	0.004842615012106538	0.06476997578692494	0.16283292978208233	0.1973365617433414	0.5230024213075061	0.008208321539767903	0.009906594961788848	0.04783470138692329	0.09623549391452024	0.0455703368242287	0.3305972261534107	0.4616473252193603	0.9818850834984433	0.79224455137277106	0.9939831528279182	0.006016847172081829	0	0	0.9049636803874092	0.0950363196125908
51059481106	5437	0.707559315799154	0.04267059039911716	0.20673165348537798	0.05591318741953283	0.07393783336398749	0.0538900128747471	0.08993930476365643	0.07467353319845503	0.04469376494390289	0.08828398013610447	0.11237814971491632	0.17509656060327386	0.089019679970572	0.06952363435718227	0.0844215560051499	0.023910244620194962	183030	0.03561004086398132	0.00642148277875073	0.01576182136602452	0	0.03210741389375365	0.03152364273204904	0.06830122591943957	0.14477524810274373	0.23467600700525393	0.4308231173380035	0	0.02025527192008879	0.09406215316315206	0.09600443951165372	0.03995560488346282	0.36126526082130966	0.38845726970033295	0.9797447280799112	0.7497225305216426	1	0	0	0	0.9357851722124927	0.0642148277875073
51059481201	1154	0.6559792027729636	0.14731369150779897	0.16291161178509533	0.02772963604852686	0.05285961871750433	0.07365684575389948	0.036395147313691506	0.05979202772963605	0.04072790294627383	0.0831889081455806	0.12131715771230503	0.1681109185441941	0.1022530329289428	0.11438474870017332	0.11005199306759099	0.033795493934142114	181250	0	0	0	0.0234375	0.033854166666666664	0.06510416666666667	0.049479166666666664	0.1953125	0.20833333333333334	0.4244791666666667	0.01411764705882353	0.02588235294117647	0.08823529411764706	0.08705882352941176	0.03176470588235294	0.37529411764705883	0.3776470588235294	0.96	0.7529411764705882	1	0	0	0	0.8776041666666666	0.12239583333333333
51059481202	6088	0.5504270696452037	0.21008541392904073	0.09346254927726676	0.3385348226018397	0.10036136662286466	0.051248357424441525	0.07818659658344283	0.058147174770039424	0.05601182654402102	0.16869250985545334	0.1366622864651774	0.13567674113009198	0.06767411300919843	0.04697766097240473	0.08426412614980289	0.009362680683311432	93059	0.012151898734177215	0.015189873417721518	0.10227848101265823	0.08253164556962025	0.09518987341772152	0.09417721518987342	0.12354430379746835	0.18430379746835443	0.10481012658227848	0.1858227848101266	0.0643465197796695	0.07035553329994992	0.23635453179769655	0.1214321482223335	0.0443164747120681	0.2661492238357536	0.1970455683525288	0.8652979469203805	0.4631947921882824	0.9657701711491442	0.034229828850855744	0.033	0.024	0.5934177215189873	0.40658227848101264
51059481400	7204	0.6854525263742365	0.09300388672959467	0.138811771238201	0.06524153248195447	0.05899500277623543	0.0556635202665186	0.04858411993337035	0.05843975569128262	0.046501943364797335	0.13797890061077178	0.12257079400333148	0.14464186563020545	0.04886174347584675	0.0841199333703498	0.07232093281510273	0.09439200444197668	128932	0.0360691939639308	0.013986013986013986	0.0360691939639308	0.02834008097165992	0.0493191019506809	0.10011041589988959	0.11188811188811189	0.23481781376518218	0.15016562384983437	0.23923444976076555	0.016122913505311077	0.02712443095599393	0.1253793626707132	0.15003793626707132	0.028831562974203338	0.29704097116843703	0.3554628224582701	0.956752655538695	0.6525037936267072	0.9858490566037735	0.014150943396226415	0.006	0	0.7449392712550608	0.2550607287449393
51059481500	2252	0.8392539964476021	0.02930728241563055	0.11145648312611012	0.03596802841918295	0.023090586145648313	0.07282415630550622	0.10435168738898756	0.03241563055062167	0.02930728241563055	0.053730017761989345	0.11101243339253997	0.163854351687389	0.09547069271758436	0.06571936056838366	0.15719360568383658	0.08081705150976909	191250	0.006321112515802781	0.006321112515802781	0.012642225031605562	0.017699115044247787	0.006321112515802781	0.09987357774968394	0.08849557522123894	0.13527180783817952	0.13780025284450062	0.4892541087231353	0.009626955475330927	0.022262334536702767	0.05956678700361011	0.11010830324909747	0.032490974729241874	0.3303249097472924	0.43561973525872444	0.9681107099879663	0.7659446450060169	0.9875156054931336	0.012484394506866416	0.013000000000000001	0	0.9759797724399494	0.02402022756005057
51059481600	3414	0.8687756297598125	0	0.08875219683655536	0.07908611599297012	0.049502050380785	0.061804335090802576	0.10281195079086115	0.08025776215582894	0.04481546572934974	0.02870533099004101	0.09988283538371412	0.18248388986526068	0.10251903925014645	0.058875219683655534	0.12478031634446397	0.04979496192149971	NA	0.01833180568285976	0.01466544454628781	0.011915673693858845	0.01466544454628781	0	0.01924839596700275	0.01924839596700275	0.12007332722273144	0.14023831347387716	0.6416131989000916	0.007978723404255319	0.0031028368794326243	0.028368794326241134	0.07579787234042554	0.020390070921985817	0.35106382978723405	0.5132978723404256	0.9889184397163121	0.8643617021276596	0.9900181488203267	0.009981851179673321	0.01	0	0.9789184234647113	0.021081576535288724
51059481701	6342	0.7715231788079471	0.023178807947019868	0.16272469252601704	0.03721223588773258	0.03926206244087039	0.05912961210974456	0.09602649006622517	0.09555345316934721	0.033743298643960896	0.07000946073793755	0.10391043834752443	0.16051718700725323	0.07568590350047304	0.08372753074739829	0.12787764112267425	0.04730368968779565	212045	0.007739938080495356	0	0.005675954592363261	0.017543859649122806	0.009287925696594427	0.04024767801857585	0.07327141382868937	0.16047471620227038	0.13570691434468524	0.5500515995872033	0.010258801585451154	0.002098391233387736	0.08323618559104687	0.12193984611797622	0.027045931452553042	0.3562602005129401	0.39916064350664493	0.9876428071811612	0.755420844019585	0.9719157472417251	0.028084252758274825	0.004	0	0.956140350877193	0.043859649122807015
51059481702	4556	0.5899912203687445	0.0649692712906058	0.30597014925373134	0.059043020193151885	0.058604038630377525	0.07726075504828797	0.07638279192273925	0.046312554872695345	0.053994732221246705	0.16154521510096576	0.20500438981562774	0.12796312554872696	0.06913959613696224	0.033801580333625986	0.06650570676031607	0.018217734855136083	108448	0.009287925696594427	0.010319917440660475	0.016511867905056758	0.07533539731682147	0.1042311661506708	0.0629514963880289	0.14138286893704852	0.22858617131062953	0.14860681114551083	0.20278637770897834	0.015644955300127713	0.0028735632183908046	0.11047254150702426	0.1165389527458493	0.03065134099616858	0.38409961685823757	0.3397190293742018	0.9814814814814815	0.7238186462324393	0.9685157421289355	0.031484257871064465	0	0.04	0.6929824561403509	0.30701754385964913
51059481900	6224	0.6569730077120822	0.13158740359897173	0.17561053984575836	0.06973007712082262	0.04129177377892031	0.05462724935732648	0.06715938303341902	0.0580012853470437	0.07937017994858611	0.12339331619537275	0.13110539845758354	0.12933804627249357	0.09045629820051414	0.08531491002570694	0.08258354755784061	0.042416452442159386	130216	0.037349933303690526	0.006669630947087594	0.022232103156958647	0.06002667852378835	0.11960871498443752	0.06447309915518008	0.09115162294353046	0.1676300578034682	0.12405513561582926	0.30680302356602934	0.03215434083601286	0.010564997703261369	0.14400551217271473	0.09370693615066605	0.05420303169499311	0.3566835094166284	0.3086816720257235	0.9572806614607258	0.6653651814423519	0.9644082332761578	0.0355917667238422	0	0	0.5762561138283682	0.42374388617163183
51059482001	4671	0.8092485549132948	0.031042603296938556	0.11517876257760651	0.05394990366088632	0.056733033611646326	0.06529651038321559	0.07385998715478484	0.05266538214515093	0.027403125669021623	0.09633911368015415	0.12502676086491116	0.16912866623849282	0.08734746307000642	0.09826589595375723	0.10747163348319418	0.034896167844144725	195938	0	0.006543723973825104	0.02379535990481856	0.00892325996430696	0	0.030933967876264127	0.12314098750743604	0.1457465794170137	0.18084473527662107	0.48007138607971445	0	0.003252513305736251	0.04169130691898285	0.08456534594914251	0.03282081608515671	0.39414547604967476	0.4435245416913069	0.9967474866942637	0.8376700177409817	0.9761904761904762	0.023809523809523808	0	0.23800000000000002	0.9524092801903629	0.04759071980963712
51059482002	3266	0.8282302510716473	0.03061849357011635	0.07930189834660134	0.018064911206368647	0.05235762400489896	0.04837721984078383	0.03919167176974893	0.006429883649724434	0.04715248009797918	0.13196570728720147	0.13472137170851195	0.14237599510104104	0.1056338028169014	0.10073484384568279	0.11145131659522352	0.06276791181873852	121530	0.017311021350259664	0.015579919215233698	0.0051933064050779	0.026543566070398154	0.03866128101557992	0.12117714945181765	0.1736872475476053	0.26255049047893825	0.10963646855164455	0.2296595499134449	0.00721336370539104	0.003416856492027335	0.059605163249810175	0.0774487471526196	0.03644646924829157	0.38572513287775245	0.4301442672741078	0.9893697798025817	0.8158694001518603	0.9537699504678041	0.04623004953219593	0	0.047	0.673398730525101	0.32660126947489904
51059482100	3507	0.6053607071571143	0.16909039064727688	0.07499287140005703	0.22554890219560877	0.06301682349586542	0.09666381522668947	0.04362703165098375	0.04818933561448532	0.07784431137724551	0.13259195893926431	0.13572854291417166	0.11719418306244654	0.07613344739093242	0.05731394354148845	0.0932420872540633	0.052751639577986884	91198	0.09704060564349622	0.02477632484514797	0.042670337233310394	0.042670337233310394	0.07501720578114246	0.10736407432897453	0.1582931865106676	0.1899518238128011	0.13007570543702685	0.1321403991741225	0.03741496598639456	0.021683673469387755	0.10884353741496598	0.14583333333333334	0.07653061224489796	0.29889455782312924	0.31079931972789115	0.9409013605442177	0.6096938775510204	0.9260675589547482	0.07393244104525175	0	0.08199999999999999	0.6613902271163111	0.33860977288368893
[truncated: 1,402 more rows]
