# Supplementary material for: Estimating the Health Effects of Adding Bicycle and Pedestrian Paths at the Census Tract Level: Multiple Model Comparison
Source: JMIR Public Health Surveill. 2022 Aug 24;8(8):e37379. doi: 10.2196/37379 (PMC9453587; doi:10.2196/37379)
Supplement: Multimedia Appendix 7 [file publichealth_v8i8e37379_app7.zip › appendix_7/webapp/data/model_sweep/bike_ped_model_sweep.csv]

census_tract	current_state_diabetes	min_improvement_diabetes	median_improvement_diabetes	max_improvement_diabetes	current_state_high_bp	min_improvement_high_bp	median_improvement_high_bp	max_improvement_high_bp	current_state_poor_phys_health	min_improvement_poor_phys_health	median_improvement_poor_phys_health	max_improvement_poor_phys_health	mileage_added
51710000100	91.5	1.0999999999999943	1.2000000000000028	1.9000000000000057	71.4	0	1.8999999999999915	5	89.3	0.7999999999999972	2.799999999999997	3.700000000000003	0.25
51710000100	91.5	1.0999999999999943	1.2000000000000028	1.9000000000000057	71.4	0	1.8999999999999915	5	89.3	0.7999999999999972	2.799999999999997	3.700000000000003	0.3
51710000100	91.5	1.0999999999999943	1.2000000000000028	1.9000000000000057	71.4	0	1.8999999999999915	5	89.3	0.7999999999999972	2.799999999999997	3.700000000000003	0.35
51710000100	91.5	1.0999999999999943	1.2000000000000028	1.9000000000000057	71.4	0	1.8999999999999915	5	89.3	0.7999999999999972	2.799999999999997	3.700000000000003	0.4
51710000100	91.5	1.0999999999999943	1.2000000000000028	1.9000000000000057	71.4	0	1.8999999999999915	5	89.3	0.7999999999999972	2.799999999999997	3.700000000000003	0.45
51710000100	91.5	1.0999999999999943	1.2000000000000028	1.9000000000000057	71.4	0	1.8999999999999915	5	89.3	0.7999999999999972	2.799999999999997	3.700000000000003	0.5
51710000100	91.5	1.0999999999999943	1.9000000000000057	2.0999999999999943	71.4	0	1.8999999999999915	5	89.3	2.799999999999997	2.9000000000000057	3.700000000000003	0.55
51710000100	91.5	1.0999999999999943	1.9000000000000057	2.0999999999999943	71.4	0	1.8999999999999915	5	89.3	2.799999999999997	2.9000000000000057	3.700000000000003	0.6000000000000001
51710000100	91.5	1.0999999999999943	1.9000000000000057	2.0999999999999943	71.4	0	1.8999999999999915	5	89.3	2.799999999999997	2.9000000000000057	3.700000000000003	0.65
51710000100	91.5	1.0999999999999943	1.9000000000000057	2.0999999999999943	71.4	0	1.8999999999999915	5	89.3	2.799999999999997	2.9000000000000057	3.700000000000003	0.7
51710000100	91.5	1.0999999999999943	1.9000000000000057	2.0999999999999943	71.4	0	1.8999999999999915	5	89.3	2.799999999999997	2.9000000000000057	3.700000000000003	0.75
51710000100	91.5	1.0999999999999943	1.9000000000000057	2.0999999999999943	71.4	0	1.8999999999999915	5	89.3	2.799999999999997	2.9000000000000057	3.700000000000003	0.8
51710000100	91.5	1.0999999999999943	1.9000000000000057	2.0999999999999943	71.4	0	1.8999999999999915	5	89.3	2.799999999999997	2.9000000000000057	3.700000000000003	0.8500000000000001
51710000100	91.5	1.0999999999999943	1.9000000000000057	2.0999999999999943	71.4	0	1.8999999999999915	5	89.3	2.799999999999997	2.9000000000000057	3.700000000000003	0.9
51710000100	91.5	1.0999999999999943	1.9000000000000057	2.0999999999999943	71.4	0	1.8999999999999915	5	89.3	2.799999999999997	2.9000000000000057	3.700000000000003	0.9500000000000001
51710000100	91.5	1.0999999999999943	1.9000000000000057	2.0999999999999943	71.4	0	1.8999999999999915	5	89.3	2.799999999999997	2.9000000000000057	3.700000000000003	1
51710000100	91.5	1.0999999999999943	1.9000000000000057	2.0999999999999943	71.4	0	1.8999999999999915	5	89.3	2.799999999999997	2.9000000000000057	3.700000000000003	1.05
51710000100	91.5	1.0999999999999943	1.9000000000000057	2.0999999999999943	71.4	0	1.8999999999999915	5	89.3	2.799999999999997	2.9000000000000057	3.700000000000003	1.1
51710000100	91.5	1.0999999999999943	1.9000000000000057	2.0999999999999943	71.4	0	1.8999999999999915	5	89.3	2.799999999999997	2.9000000000000057	3.700000000000003	1.15
51710000100	91.5	1.0999999999999943	1.9000000000000057	2.0999999999999943	71.4	0	1.8999999999999915	5	89.3	2.799999999999997	2.9000000000000057	3.700000000000003	1.2000000000000002
51710000100	91.5	1.0999999999999943	1.9000000000000057	2.0999999999999943	71.4	0	1.8999999999999915	5	89.3	2.799999999999997	2.9000000000000057	3.700000000000003	1.25
51710000100	91.5	1.0999999999999943	1.9000000000000057	2.0999999999999943	71.4	0	1.8999999999999915	5	89.3	2.799999999999997	2.9000000000000057	3.700000000000003	1.3
51710000100	91.5	1.0999999999999943	1.9000000000000057	2.0999999999999943	71.4	0	1.8999999999999915	5	89.3	2.799999999999997	2.9000000000000057	3.700000000000003	1.35
51710000100	91.5	1.0999999999999943	1.9000000000000057	2.0999999999999943	71.4	0	1.8999999999999915	5	89.3	2.799999999999997	2.9000000000000057	3.700000000000003	1.4000000000000001
51710000100	91.5	1.0999999999999943	1.9000000000000057	2.0999999999999943	71.4	0	1.8999999999999915	5	89.3	2.799999999999997	2.9000000000000057	3.700000000000003	1.4500000000000002
51710000100	91.5	1.0999999999999943	1.9000000000000057	2.0999999999999943	71.4	0	1.8999999999999915	5	89.3	2.799999999999997	2.9000000000000057	3.700000000000003	1.5
51710000100	91.5	1.0999999999999943	4.700000000000003	6.299999999999997	71.4	0	12.5	18.19999999999999	89.3	2.799999999999997	2.9000000000000057	5	1.55
51710000100	91.5	1.0999999999999943	4.700000000000003	6.299999999999997	71.4	0	12.5	18.19999999999999	89.3	2.799999999999997	2.9000000000000057	5	1.6
51710000100	91.5	1.0999999999999943	4.700000000000003	6.299999999999997	71.4	0	12.5	18.19999999999999	89.3	2.799999999999997	2.9000000000000057	5	1.6500000000000001
51710000100	91.5	1.0999999999999943	4.700000000000003	6.299999999999997	71.4	0	12.5	18.19999999999999	89.3	2.799999999999997	2.9000000000000057	5	1.7000000000000002
51710000100	91.5	1.0999999999999943	4.700000000000003	6.299999999999997	71.4	0	12.5	18.19999999999999	89.3	2.799999999999997	2.9000000000000057	5	1.75
51710000100	91.5	1.0999999999999943	4.700000000000003	6.299999999999997	71.4	0	12.5	18.19999999999999	89.3	2.799999999999997	2.9000000000000057	5	1.8
51710000100	91.5	1.0999999999999943	4.700000000000003	6.299999999999997	71.4	0	12.5	18.19999999999999	89.3	2.799999999999997	2.9000000000000057	5	1.85
51710000100	91.5	1.0999999999999943	4.700000000000003	6.299999999999997	71.4	0	12.5	18.19999999999999	89.3	2.799999999999997	2.9000000000000057	5	1.9000000000000001
51710000100	91.5	1.0999999999999943	4.700000000000003	6.299999999999997	71.4	0	12.5	18.19999999999999	89.3	2.799999999999997	2.9000000000000057	5	1.9500000000000002
51710000100	91.5	1.0999999999999943	4.700000000000003	6.299999999999997	71.4	0	12.5	18.19999999999999	89.3	2.799999999999997	2.9000000000000057	5	2
51710000202	90.9	0	0	1.5999999999999943	71	0	0	0.5	87.9	0	1.7999999999999972	3.6999999999999886	0.25
51710000202	90.9	0	0	1.5999999999999943	71	0	0	0.5	87.9	0	1.7999999999999972	3.6999999999999886	0.3
51710000202	90.9	0	0	1.5999999999999943	71	0	0	0.5	87.9	0	1.7999999999999972	3.6999999999999886	0.35
51710000202	90.9	0	0	1.5999999999999943	71	0	0	0.5	87.9	0	1.7999999999999972	3.6999999999999886	0.4
51710000202	90.9	0	0	1.5999999999999943	71	0	0	0.5	87.9	0	1.7999999999999972	3.6999999999999886	0.45
51710000202	90.9	0	0	1.5999999999999943	71	0	0	0.5	87.9	0	1.7999999999999972	3.6999999999999886	0.5
51710000202	90.9	0	0	1.5999999999999943	71	0	0	0.5	87.9	0	1.7999999999999972	3.6999999999999886	0.55
51710000202	90.9	0	0	1.5999999999999943	71	0	0	0.5	87.9	0	1.7999999999999972	3.6999999999999886	0.6000000000000001
51710000202	90.9	0	0	1.5999999999999943	71	0	0	0.5	87.9	0	1.7999999999999972	3.6999999999999886	0.65
51710000202	90.9	0	0	1.5999999999999943	71	0	0	0.5	87.9	0	1.7999999999999972	3.6999999999999886	0.7
51710000202	90.9	0	0	1.5999999999999943	71	0	0	0.5	87.9	0	1.7999999999999972	3.6999999999999886	0.75
51710000202	90.9	0	0	1.5999999999999943	71	0	0	0.5	87.9	0	1.7999999999999972	3.6999999999999886	0.8
51710000202	90.9	0	0	1.5999999999999943	71	0	0	0.5	87.9	0	1.7999999999999972	3.6999999999999886	0.8500000000000001
51710000202	90.9	0	0	1.5999999999999943	71	0	0	0.5	87.9	0	1.7999999999999972	3.6999999999999886	0.9
51710000202	90.9	0	0	1.5999999999999943	71	0	0	0.5	87.9	0	1.7999999999999972	3.6999999999999886	0.9500000000000001
51710000202	90.9	0	0	1.5999999999999943	71	0	0	0.5	87.9	0	1.7999999999999972	3.6999999999999886	1
51710000202	90.9	0	0	1.5999999999999943	71	0	0	0.5	87.9	0	1.7999999999999972	3.6999999999999886	1.05
51710000202	90.9	0	0	1.5999999999999943	71	0	0	0.5	87.9	0	1.7999999999999972	3.6999999999999886	1.1
51710000202	90.9	0	0	1.5999999999999943	71	0	0	0.5	87.9	0	1.7999999999999972	3.6999999999999886	1.15
51710000202	90.9	0	0	1.5999999999999943	71	0	0	0.5	87.9	0	1.7999999999999972	3.6999999999999886	1.2000000000000002
51710000202	90.9	0	0	1.5999999999999943	71	0	0	0.5	87.9	0	1.7999999999999972	3.6999999999999886	1.25
51710000202	90.9	0	0	1.5999999999999943	71	0	0	0.5	87.9	0	1.7999999999999972	3.6999999999999886	1.3
51710000202	90.9	0	0	1.5999999999999943	71	0	0	0.5	87.9	0	1.7999999999999972	3.6999999999999886	1.35
51710000202	90.9	0	0	1.5999999999999943	71	0	0	0.5	87.9	0	1.7999999999999972	3.6999999999999886	1.4000000000000001
51710000202	90.9	0	0	1.5999999999999943	71	0	0	0.5	87.9	0	1.7999999999999972	3.6999999999999886	1.4500000000000002
51710000202	90.9	0	0	1.5999999999999943	71	0	0	0.5	87.9	0	1.7999999999999972	3.6999999999999886	1.5
51710000202	90.9	0	0	1.5999999999999943	71	0	0	0.5	87.9	0	1.7999999999999972	3.6999999999999886	1.55
51710000202	90.9	0	0	1.5999999999999943	71	0	0	0.5	87.9	0	1.7999999999999972	3.6999999999999886	1.6
51710000202	90.9	0	0	1.5999999999999943	71	0	0	0.5	87.9	0	1.7999999999999972	3.6999999999999886	1.6500000000000001
51710000202	90.9	0	0	1.5999999999999943	71	0	0	0.5	87.9	0	1.7999999999999972	3.6999999999999886	1.7000000000000002
51710000202	90.9	0	0	1.5999999999999943	71	0	0	0.5	87.9	0	1.7999999999999972	3.6999999999999886	1.75
51710000202	90.9	0	0	1.5999999999999943	71	0	0	0.5	87.9	0	1.7999999999999972	3.6999999999999886	1.8
51710000202	90.9	0	0	1.5999999999999943	71	0	0	0.5	87.9	0	1.7999999999999972	3.6999999999999886	1.85
51710000202	90.9	0	0	1.5999999999999943	71	0	0	0.5	87.9	0	1.7999999999999972	3.6999999999999886	1.9000000000000001
51710000202	90.9	0	0	1.5999999999999943	71	0	0	0.5	87.9	0	1.7999999999999972	3.6999999999999886	1.9500000000000002
51710000202	90.9	0	0	1.5999999999999943	71	0	0	0.5	87.9	0	1.7999999999999972	3.6999999999999886	2
51710000300	90.1	2.5	2.8000000000000114	3.200000000000003	68	1.5999999999999943	7.799999999999997	8.400000000000006	87.9	2.5999999999999943	3.5	4.199999999999989	0.25
51710000300	90.1	2.5	2.8000000000000114	3.200000000000003	68	1.5999999999999943	7.799999999999997	8.400000000000006	87.9	2.5999999999999943	3.5	4.199999999999989	0.3
51710000300	90.1	2.5	2.8000000000000114	3.200000000000003	68	1.5999999999999943	7.799999999999997	8.400000000000006	87.9	2.5999999999999943	3.5	4.199999999999989	0.35
51710000300	90.1	2.5	2.8000000000000114	3.200000000000003	68	1.5999999999999943	7.799999999999997	8.400000000000006	87.9	2.5999999999999943	3.5	4.199999999999989	0.4
51710000300	90.1	2.5	2.8000000000000114	3.200000000000003	68	1.5999999999999943	7.799999999999997	8.400000000000006	87.9	2.5999999999999943	3.5	4.199999999999989	0.45
51710000300	90.1	2.5	2.8000000000000114	3.200000000000003	68	1.5999999999999943	7.799999999999997	8.400000000000006	87.9	2.5999999999999943	3.5	4.199999999999989	0.5
51710000300	90.1	2.5	2.8000000000000114	3.200000000000003	68	1.5999999999999943	7.799999999999997	8.400000000000006	87.9	2.5999999999999943	3.5	4.199999999999989	0.55
51710000300	90.1	2.5	2.8000000000000114	3.200000000000003	68	1.5999999999999943	7.799999999999997	8.400000000000006	87.9	2.5999999999999943	3.5	4.199999999999989	0.6000000000000001
51710000300	90.1	2.5	2.8000000000000114	3.200000000000003	68	1.5999999999999943	7.799999999999997	8.400000000000006	87.9	2.5999999999999943	3.5	4.199999999999989	0.65
51710000300	90.1	2.5	2.8000000000000114	3.200000000000003	68	1.5999999999999943	7.799999999999997	8.400000000000006	87.9	2.5999999999999943	3.5	4.199999999999989	0.7
51710000300	90.1	2.5	2.8000000000000114	3.200000000000003	68	1.5999999999999943	7.799999999999997	8.400000000000006	87.9	2.5999999999999943	3.5	4.199999999999989	0.75
51710000300	90.1	2.5	2.8000000000000114	3.200000000000003	68	1.5999999999999943	7.799999999999997	8.400000000000006	87.9	2.5999999999999943	3.5	4.199999999999989	0.8
51710000300	90.1	2.5	2.8000000000000114	3.200000000000003	68	1.5999999999999943	7.799999999999997	8.400000000000006	87.9	2.5999999999999943	3.5	4.199999999999989	0.8500000000000001
51710000300	90.1	2.5	2.8000000000000114	3.200000000000003	68	1.5999999999999943	7.799999999999997	8.400000000000006	87.9	2.5999999999999943	3.5	4.199999999999989	0.9
51710000300	90.1	2.5	2.8000000000000114	3.200000000000003	68	1.5999999999999943	7.799999999999997	8.400000000000006	87.9	2.5999999999999943	3.5	4.199999999999989	0.9500000000000001
51710000300	90.1	2.5	2.8000000000000114	3.200000000000003	68	1.5999999999999943	7.799999999999997	8.400000000000006	87.9	2.5999999999999943	3.5	4.199999999999989	1
51710000300	90.1	2.5	2.8000000000000114	3.200000000000003	68	1.5999999999999943	7.799999999999997	8.400000000000006	87.9	2.5999999999999943	3.5	4.199999999999989	1.05
51710000300	90.1	2.5	2.8000000000000114	3.200000000000003	68	1.5999999999999943	7.799999999999997	8.400000000000006	87.9	2.5999999999999943	3.5	4.199999999999989	1.1
51710000300	90.1	2.5	2.8000000000000114	3.200000000000003	68	1.5999999999999943	7.799999999999997	8.400000000000006	87.9	2.5999999999999943	3.5	4.199999999999989	1.15
51710000300	90.1	2.5	2.8000000000000114	3.200000000000003	68	1.5999999999999943	7.799999999999997	8.400000000000006	87.9	2.5999999999999943	3.5	4.199999999999989	1.2000000000000002
51710000300	90.1	2.5	2.8000000000000114	3.200000000000003	68	1.5999999999999943	7.799999999999997	8.400000000000006	87.9	2.5999999999999943	3.5	4.199999999999989	1.25
51710000300	90.1	2.5	2.8000000000000114	3.200000000000003	68	1.5999999999999943	7.799999999999997	8.400000000000006	87.9	2.5999999999999943	3.5	4.199999999999989	1.3
51710000300	90.1	2.5	2.8000000000000114	3.200000000000003	68	1.5999999999999943	7.799999999999997	8.400000000000006	87.9	2.5999999999999943	3.5	4.199999999999989	1.35
51710000300	90.1	2.5	2.8000000000000114	3.200000000000003	68	1.5999999999999943	7.799999999999997	8.400000000000006	87.9	2.5999999999999943	3.5	4.199999999999989	1.4000000000000001
51710000300	90.1	2.5	2.8000000000000114	3.200000000000003	68	1.5999999999999943	7.799999999999997	8.400000000000006	87.9	2.5999999999999943	3.5	4.199999999999989	1.4500000000000002
51710000300	90.1	2.5	2.8000000000000114	3.200000000000003	68	1.5999999999999943	7.799999999999997	8.400000000000006	87.9	2.5999999999999943	3.5	4.199999999999989	1.5
51710000300	90.1	2.5	2.8000000000000114	3.200000000000003	68	1.5999999999999943	7.799999999999997	8.400000000000006	87.9	2.5999999999999943	3.5	4.199999999999989	1.55
51710000300	90.1	2.5	2.8000000000000114	3.200000000000003	68	1.5999999999999943	7.799999999999997	8.400000000000006	87.9	2.5999999999999943	3.5	4.199999999999989	1.6
51710000300	90.1	2.5	2.8000000000000114	3.200000000000003	68	1.5999999999999943	7.799999999999997	8.400000000000006	87.9	2.5999999999999943	3.5	4.199999999999989	1.6500000000000001
51710000300	90.1	2.5	2.8000000000000114	3.200000000000003	68	1.5999999999999943	7.799999999999997	8.400000000000006	87.9	2.5999999999999943	3.5	4.199999999999989	1.7000000000000002
51710000300	90.1	2.5	2.8000000000000114	3.200000000000003	68	1.5999999999999943	7.799999999999997	8.400000000000006	87.9	2.5999999999999943	3.5	4.199999999999989	1.75
51710000300	90.1	2.5	2.8000000000000114	3.200000000000003	68	1.5999999999999943	7.799999999999997	8.400000000000006	87.9	2.5999999999999943	3.5	4.199999999999989	1.8
51710000300	90.1	2.5	2.8000000000000114	3.200000000000003	68	1.5999999999999943	7.799999999999997	8.400000000000006	87.9	2.5999999999999943	3.5	4.199999999999989	1.85
51710000300	90.1	2.5	2.8000000000000114	3.200000000000003	68	1.5999999999999943	7.799999999999997	8.400000000000006	87.9	2.5999999999999943	3.5	4.199999999999989	1.9000000000000001
51710000300	90.1	2.5	2.8000000000000114	3.200000000000003	68	1.5999999999999943	7.799999999999997	8.400000000000006	87.9	2.5999999999999943	3.5	4.199999999999989	1.9500000000000002
51710000300	90.1	2.5	2.8000000000000114	3.200000000000003	68	1.5999999999999943	7.799999999999997	8.400000000000006	87.9	2.5999999999999943	3.5	4.199999999999989	2
51710000400	91.9	0	0.7999999999999972	1.3999999999999915	72.2	0	4.200000000000003	4.200000000000003	89.2	0	0.8999999999999915	2.200000000000003	0.25
51710000400	91.9	0	0.7999999999999972	1.3999999999999915	72.2	0	4.200000000000003	4.200000000000003	89.2	0	0.8999999999999915	2.200000000000003	0.3
51710000400	91.9	0	0.7999999999999972	1.3999999999999915	72.2	0	4.200000000000003	4.200000000000003	89.2	0	0.8999999999999915	2.200000000000003	0.35
51710000400	91.9	0	0.7999999999999972	1.3999999999999915	72.2	0	4.200000000000003	4.200000000000003	89.2	0	0.8999999999999915	2.200000000000003	0.4
51710000400	91.9	0	0.7999999999999972	1.3999999999999915	72.2	0	4.200000000000003	4.200000000000003	89.2	0	0.8999999999999915	2.200000000000003	0.45
51710000400	91.9	0	0.7999999999999972	1.3999999999999915	72.2	0	4.200000000000003	4.200000000000003	89.2	0	0.8999999999999915	2.200000000000003	0.5
51710000400	91.9	0	0.7999999999999972	1.3999999999999915	72.2	0	4.200000000000003	4.200000000000003	89.2	0	0.8999999999999915	2.200000000000003	0.55
51710000400	91.9	0	0.7999999999999972	1.3999999999999915	72.2	0	4.200000000000003	4.200000000000003	89.2	0	0.8999999999999915	2.200000000000003	0.6000000000000001
51710000400	91.9	0	0.7999999999999972	1.3999999999999915	72.2	0	4.200000000000003	4.200000000000003	89.2	0	0.8999999999999915	2.200000000000003	0.65
51710000400	91.9	0	0.7999999999999972	1.3999999999999915	72.2	0	4.200000000000003	4.200000000000003	89.2	0	0.8999999999999915	2.200000000000003	0.7
51710000400	91.9	0	0.7999999999999972	1.3999999999999915	72.2	0	4.200000000000003	4.200000000000003	89.2	0	0.8999999999999915	2.200000000000003	0.75
51710000400	91.9	0	0.7999999999999972	1.3999999999999915	72.2	0	4.200000000000003	4.200000000000003	89.2	0	0.8999999999999915	2.200000000000003	0.8
51710000400	91.9	0	0.7999999999999972	1.3999999999999915	72.2	0	4.200000000000003	4.200000000000003	89.2	0	0.8999999999999915	2.200000000000003	0.8500000000000001
51710000400	91.9	0	0.7999999999999972	1.3999999999999915	72.2	0	4.200000000000003	4.200000000000003	89.2	0	0.8999999999999915	2.200000000000003	0.9
51710000400	91.9	0	0.7999999999999972	1.3999999999999915	72.2	0	4.200000000000003	4.200000000000003	89.2	0	0.8999999999999915	2.200000000000003	0.9500000000000001
51710000400	91.9	0	0.7999999999999972	1.3999999999999915	72.2	0	4.200000000000003	4.200000000000003	89.2	0	0.8999999999999915	2.200000000000003	1
51710000400	91.9	0	0.7999999999999972	1.3999999999999915	72.2	0	4.200000000000003	4.200000000000003	89.2	0	0.8999999999999915	2.200000000000003	1.05
51710000400	91.9	0	0.7999999999999972	1.3999999999999915	72.2	0	4.200000000000003	4.200000000000003	89.2	0	0.8999999999999915	2.200000000000003	1.1
51710000400	91.9	0	0.7999999999999972	1.3999999999999915	72.2	0	4.200000000000003	4.200000000000003	89.2	0	0.8999999999999915	2.200000000000003	1.15
51710000400	91.9	0	0.7999999999999972	1.3999999999999915	72.2	0	4.200000000000003	4.200000000000003	89.2	0	0.8999999999999915	2.200000000000003	1.2000000000000002
51710000400	91.9	0	0.7999999999999972	1.3999999999999915	72.2	0	4.200000000000003	4.200000000000003	89.2	0	0.8999999999999915	2.200000000000003	1.25
51710000400	91.9	0	0.7999999999999972	1.3999999999999915	72.2	0	4.200000000000003	4.200000000000003	89.2	0	0.8999999999999915	2.200000000000003	1.3
51710000400	91.9	0	0.7999999999999972	1.3999999999999915	72.2	0	4.200000000000003	4.200000000000003	89.2	0	0.8999999999999915	2.200000000000003	1.35
51710000400	91.9	0	0.7999999999999972	1.3999999999999915	72.2	0	4.200000000000003	4.200000000000003	89.2	0	0.8999999999999915	2.200000000000003	1.4000000000000001
51710000400	91.9	0	0.7999999999999972	1.3999999999999915	72.2	0	4.200000000000003	4.200000000000003	89.2	0	0.8999999999999915	2.200000000000003	1.4500000000000002
51710000400	91.9	0	0.7999999999999972	1.3999999999999915	72.2	0	4.200000000000003	4.200000000000003	89.2	0	0.8999999999999915	2.200000000000003	1.5
51710000400	91.9	0	0.7999999999999972	1.3999999999999915	72.2	0	4.200000000000003	4.200000000000003	89.2	0	0.8999999999999915	2.200000000000003	1.55
51710000400	91.9	0	0.7999999999999972	1.3999999999999915	72.2	0	4.200000000000003	4.200000000000003	89.2	0	0.8999999999999915	2.200000000000003	1.6
51710000400	91.9	0	0.7999999999999972	1.3999999999999915	72.2	0	4.200000000000003	4.200000000000003	89.2	0	0.8999999999999915	2.200000000000003	1.6500000000000001
51710000400	91.9	0	0.7999999999999972	1.3999999999999915	72.2	0	4.200000000000003	4.200000000000003	89.2	0	0.8999999999999915	2.200000000000003	1.7000000000000002
51710000400	91.9	0	0.7999999999999972	1.3999999999999915	72.2	0	4.200000000000003	4.200000000000003	89.2	0	0.8999999999999915	2.200000000000003	1.75
51710000400	91.9	0	0.7999999999999972	1.3999999999999915	72.2	0	4.200000000000003	4.200000000000003	89.2	0	0.8999999999999915	2.200000000000003	1.8
51710000400	91.9	0	0.7999999999999972	1.3999999999999915	72.2	0	4.200000000000003	4.200000000000003	89.2	0	0.8999999999999915	2.200000000000003	1.85
51710000400	91.9	0	0.7999999999999972	1.3999999999999915	72.2	0	4.200000000000003	4.200000000000003	89.2	0	0.8999999999999915	2.200000000000003	1.9000000000000001
51710000400	91.9	0	0.7999999999999972	1.3999999999999915	72.2	0	4.200000000000003	4.200000000000003	89.2	0	0.8999999999999915	2.200000000000003	1.9500000000000002
51710000400	91.9	0	0.7999999999999972	1.3999999999999915	72.2	0	4.200000000000003	4.200000000000003	89.2	0	0.8999999999999915	2.200000000000003	2
51710000500	91.8	0	0.7000000000000028	1.1000000000000085	73.5	0	0	2.299999999999997	89	0	1.5	2.5999999999999943	0.25
51710000500	91.8	0	0.7000000000000028	1.1000000000000085	73.5	0	0	2.299999999999997	89	0	1.5	2.5999999999999943	0.3
51710000500	91.8	0	0.7000000000000028	1.1000000000000085	73.5	0	0	2.299999999999997	89	0	1.5	2.5999999999999943	0.35
51710000500	91.8	0	0.7000000000000028	1.1000000000000085	73.5	0	0	2.299999999999997	89	0	1.5	2.5999999999999943	0.4
51710000500	91.8	0	0.7000000000000028	1.1000000000000085	73.5	0	0	2.299999999999997	89	0	1.5	2.5999999999999943	0.45
51710000500	91.8	0	0.7000000000000028	1.1000000000000085	73.5	0	0	2.299999999999997	89	0	1.5	2.5999999999999943	0.5
51710000500	91.8	0	0.7000000000000028	1.1000000000000085	73.5	0	0	2.299999999999997	89	0	1.5	2.5999999999999943	0.55
51710000500	91.8	0	0.7000000000000028	1.1000000000000085	73.5	0	0	2.299999999999997	89	0	1.5	2.5999999999999943	0.6000000000000001
51710000500	91.8	0	0.7000000000000028	1.1000000000000085	73.5	0	0	2.299999999999997	89	0	1.5	2.5999999999999943	0.65
51710000500	91.8	0	0.7000000000000028	1.1000000000000085	73.5	0	0	2.299999999999997	89	0	1.5	2.5999999999999943	0.7
51710000500	91.8	0	0.7000000000000028	1.1000000000000085	73.5	0	0	2.299999999999997	89	0	1.5	2.5999999999999943	0.75
51710000500	91.8	0	1.1000000000000085	1.5	73.5	0	2.299999999999997	2.9000000000000057	89	0	1.5	2.5999999999999943	0.8
51710000500	91.8	0	1.1000000000000085	1.5	73.5	0	2.299999999999997	2.9000000000000057	89	0	1.5	2.5999999999999943	0.8500000000000001
51710000500	91.8	0	1.1000000000000085	1.5	73.5	0	2.299999999999997	2.9000000000000057	89	0	1.5	2.5999999999999943	0.9
51710000500	91.8	0	1.1000000000000085	1.5	73.5	0	2.299999999999997	2.9000000000000057	89	0	1.5	2.5999999999999943	0.9500000000000001
51710000500	91.8	0	1.1000000000000085	1.5	73.5	0	2.299999999999997	2.9000000000000057	89	0	1.5	2.5999999999999943	1
51710000500	91.8	0	1.1000000000000085	1.5	73.5	0	2.299999999999997	2.9000000000000057	89	0	1.5	2.5999999999999943	1.05
51710000500	91.8	0	1.1000000000000085	1.5	73.5	0	2.299999999999997	2.9000000000000057	89	0	1.5	2.5999999999999943	1.1
51710000500	91.8	0	1.1000000000000085	1.5	73.5	0	2.299999999999997	2.9000000000000057	89	0	1.5	2.5999999999999943	1.15
51710000500	91.8	0	1.1000000000000085	1.5	73.5	0	2.299999999999997	2.9000000000000057	89	0	1.5	2.5999999999999943	1.2000000000000002
51710000500	91.8	0	1.1000000000000085	1.5	73.5	0	2.299999999999997	2.9000000000000057	89	0	1.5	2.5999999999999943	1.25
51710000500	91.8	0	1.1000000000000085	1.5	73.5	0	2.299999999999997	2.9000000000000057	89	0	1.5	2.5999999999999943	1.3
51710000500	91.8	0	1.1000000000000085	1.5	73.5	0	2.299999999999997	2.9000000000000057	89	0	1.5	2.5999999999999943	1.35
51710000500	91.8	0	1.1000000000000085	1.5	73.5	0	2.299999999999997	2.9000000000000057	89	0	1.5	2.5999999999999943	1.4000000000000001
51710000500	91.8	0	1.1000000000000085	1.5	73.5	0	2.299999999999997	2.9000000000000057	89	0	1.5	2.5999999999999943	1.4500000000000002
51710000500	91.8	0	1.1000000000000085	1.5	73.5	0	2.299999999999997	2.9000000000000057	89	0	1.5	2.5999999999999943	1.5
51710000500	91.8	0	1.1000000000000085	1.5	73.5	0	2.299999999999997	2.9000000000000057	89	0	1.5	2.5999999999999943	1.55
51710000500	91.8	0	1.1000000000000085	1.5	73.5	0	2.299999999999997	2.9000000000000057	89	0	1.5	2.5999999999999943	1.6
51710000500	91.8	0	1.1000000000000085	1.5	73.5	0	2.299999999999997	2.9000000000000057	89	0	1.5	2.5999999999999943	1.6500000000000001
51710000500	91.8	0	1.1000000000000085	1.5	73.5	0	2.299999999999997	2.9000000000000057	89	0	1.5	2.5999999999999943	1.7000000000000002
51710000500	91.8	0	1.1000000000000085	1.5	73.5	0	2.299999999999997	2.9000000000000057	89	0	1.5	2.5999999999999943	1.75
51710000500	91.8	0	1.1000000000000085	1.5	73.5	0	2.299999999999997	2.9000000000000057	89	0	1.5	2.5999999999999943	1.8
51710000500	91.8	0	1.1000000000000085	1.5	73.5	0	2.299999999999997	2.9000000000000057	89	0	1.5	2.5999999999999943	1.85
51710000500	91.8	0	1.1000000000000085	1.5	73.5	0	2.299999999999997	2.9000000000000057	89	0	1.5	2.5999999999999943	1.9000000000000001
51710000500	91.8	0	1.1000000000000085	1.5	73.5	0	2.299999999999997	2.9000000000000057	89	0	1.5	2.5999999999999943	1.9500000000000002
51710000500	91.8	0	1.1000000000000085	1.5	73.5	0	2.299999999999997	2.9000000000000057	89	0	1.5	2.5999999999999943	2
51710000700	92.2	0	1.2000000000000028	5.599999999999994	73	0	0.29999999999999716	16.599999999999994	90.4	0	2.5999999999999943	3.8999999999999915	0.25
51710000700	92.2	0	1.2000000000000028	5.599999999999994	73	0	0.29999999999999716	16.599999999999994	90.4	0	2.5999999999999943	3.8999999999999915	0.3
51710000700	92.2	0	1.2000000000000028	5.599999999999994	73	0	0.29999999999999716	16.599999999999994	90.4	0	2.5999999999999943	3.8999999999999915	0.35
51710000700	92.2	0	1.2000000000000028	5.599999999999994	73	0	0.29999999999999716	16.599999999999994	90.4	0	2.5999999999999943	3.8999999999999915	0.4
51710000700	92.2	0	1.2000000000000028	5.599999999999994	73	0	0.29999999999999716	16.599999999999994	90.4	0	2.5999999999999943	3.8999999999999915	0.45
51710000700	92.2	0	1.2000000000000028	5.599999999999994	73	0	0.29999999999999716	16.599999999999994	90.4	0	2.5999999999999943	3.8999999999999915	0.5
51710000700	92.2	0	1.2000000000000028	5.599999999999994	73	0	0.29999999999999716	16.599999999999994	90.4	0	2.5999999999999943	3.8999999999999915	0.55
51710000700	92.2	0	1.2000000000000028	5.599999999999994	73	0	0.29999999999999716	16.599999999999994	90.4	0	2.5999999999999943	3.8999999999999915	0.6000000000000001
51710000700	92.2	0	1.2000000000000028	5.599999999999994	73	0	0.29999999999999716	16.599999999999994	90.4	0	2.5999999999999943	3.8999999999999915	0.65
51710000700	92.2	0	1.2000000000000028	5.599999999999994	73	0	0.29999999999999716	16.599999999999994	90.4	0	2.5999999999999943	3.8999999999999915	0.7
51710000700	92.2	0	1.2000000000000028	5.599999999999994	73	0	0.29999999999999716	16.599999999999994	90.4	0	2.5999999999999943	3.8999999999999915	0.75
51710000700	92.2	0	1.2000000000000028	5.599999999999994	73	0	0.29999999999999716	16.599999999999994	90.4	0	2.5999999999999943	3.8999999999999915	0.8
51710000700	92.2	0	1.2000000000000028	5.599999999999994	73	0	0.29999999999999716	16.599999999999994	90.4	0	2.5999999999999943	3.8999999999999915	0.8500000000000001
51710000700	92.2	0	1.2000000000000028	5.599999999999994	73	0	0.29999999999999716	16.599999999999994	90.4	0	2.5999999999999943	3.8999999999999915	0.9
51710000700	92.2	0	1.2000000000000028	5.599999999999994	73	0	0.29999999999999716	16.599999999999994	90.4	0	2.5999999999999943	3.8999999999999915	0.9500000000000001
51710000700	92.2	0	1.2000000000000028	5.599999999999994	73	0	0.29999999999999716	16.599999999999994	90.4	0	2.5999999999999943	3.8999999999999915	1
51710000700	92.2	0	1.2000000000000028	5.599999999999994	73	0	0.29999999999999716	16.599999999999994	90.4	0	2.5999999999999943	3.8999999999999915	1.05
51710000700	92.2	0	1.2000000000000028	5.599999999999994	73	0	0.29999999999999716	16.599999999999994	90.4	0	2.5999999999999943	3.8999999999999915	1.1
51710000700	92.2	0	1.2000000000000028	5.599999999999994	73	0	0.29999999999999716	16.599999999999994	90.4	0	2.5999999999999943	3.8999999999999915	1.15
51710000700	92.2	0	1.2000000000000028	5.599999999999994	73	0	0.29999999999999716	16.599999999999994	90.4	0	2.5999999999999943	3.8999999999999915	1.2000000000000002
51710000700	92.2	0	1.2000000000000028	5.599999999999994	73	0	0.29999999999999716	16.599999999999994	90.4	0	2.5999999999999943	3.8999999999999915	1.25
51710000700	92.2	0	1.2000000000000028	5.599999999999994	73	0	0.29999999999999716	16.599999999999994	90.4	0	2.5999999999999943	3.8999999999999915	1.3
51710000700	92.2	0	1.2000000000000028	5.599999999999994	73	0	0.29999999999999716	16.599999999999994	90.4	0	2.5999999999999943	3.8999999999999915	1.35
51710000700	92.2	0	1.2000000000000028	5.599999999999994	73	0	0.29999999999999716	16.599999999999994	90.4	0	2.5999999999999943	3.8999999999999915	1.4000000000000001
51710000700	92.2	0	1.2000000000000028	5.599999999999994	73	0	0.29999999999999716	16.599999999999994	90.4	0	2.5999999999999943	3.8999999999999915	1.4500000000000002
51710000700	92.2	0	1.2000000000000028	5.599999999999994	73	0	0.29999999999999716	16.599999999999994	90.4	0	2.5999999999999943	3.8999999999999915	1.5
51710000700	92.2	0	1.2000000000000028	5.599999999999994	73	0	0.29999999999999716	16.599999999999994	90.4	0	2.5999999999999943	3.8999999999999915	1.55
51710000700	92.2	0	1.2000000000000028	5.599999999999994	73	0	0.29999999999999716	16.599999999999994	90.4	0	2.5999999999999943	3.8999999999999915	1.6
51710000700	92.2	0	1.2000000000000028	5.599999999999994	73	0	0.29999999999999716	16.599999999999994	90.4	0	2.5999999999999943	3.8999999999999915	1.6500000000000001
51710000700	92.2	0	1.2000000000000028	5.599999999999994	73	0	0.29999999999999716	16.599999999999994	90.4	0	2.5999999999999943	3.8999999999999915	1.7000000000000002
51710000700	92.2	0	1.2000000000000028	5.599999999999994	73	0	0.29999999999999716	16.599999999999994	90.4	0	2.5999999999999943	3.8999999999999915	1.75
51710000700	92.2	0	1.2000000000000028	5.599999999999994	73	0	0.29999999999999716	16.599999999999994	90.4	0	2.5999999999999943	3.8999999999999915	1.8
51710000700	92.2	0	1.2000000000000028	5.599999999999994	73	0	0.29999999999999716	16.599999999999994	90.4	0	2.5999999999999943	3.8999999999999915	1.85
51710000700	92.2	0	1.2000000000000028	5.599999999999994	73	0	0.29999999999999716	16.599999999999994	90.4	0	2.5999999999999943	3.8999999999999915	1.9000000000000001
51710000700	92.2	0	1.2000000000000028	5.599999999999994	73	0	0.29999999999999716	16.599999999999994	90.4	0	2.5999999999999943	3.8999999999999915	1.9500000000000002
51710000700	92.2	0	1.2000000000000028	5.599999999999994	73	0	0.29999999999999716	16.599999999999994	90.4	0	2.5999999999999943	3.8999999999999915	2
51710000800	92.9	0	0	0.3999999999999915	75.8	0	0.6000000000000085	0.6000000000000085	90.5	0	0	0.9000000000000057	0.25
51710000800	92.9	0	0	0.3999999999999915	75.8	0	0.6000000000000085	0.6000000000000085	90.5	0	0	0.9000000000000057	0.3
51710000800	92.9	0	0	0.3999999999999915	75.8	0	0.6000000000000085	0.6000000000000085	90.5	0	0	0.9000000000000057	0.35
51710000800	92.9	0	0	0.3999999999999915	75.8	0	0.6000000000000085	0.6000000000000085	90.5	0	0	0.9000000000000057	0.4
51710000800	92.9	0	0	0.3999999999999915	75.8	0	0.6000000000000085	0.6000000000000085	90.5	0	0	0.9000000000000057	0.45
51710000800	92.9	0	0	0.3999999999999915	75.8	0	0.6000000000000085	0.6000000000000085	90.5	0	0	0.9000000000000057	0.5
51710000800	92.9	0	0	0.3999999999999915	75.8	0	0.6000000000000085	0.6000000000000085	90.5	0	0	0.9000000000000057	0.55
51710000800	92.9	0	0	0.3999999999999915	75.8	0	0.6000000000000085	0.6000000000000085	90.5	0	0	0.9000000000000057	0.6000000000000001
51710000800	92.9	0	0	0.3999999999999915	75.8	0	0.6000000000000085	0.6000000000000085	90.5	0	0	0.9000000000000057	0.65
51710000800	92.9	0	0	0.3999999999999915	75.8	0	0.6000000000000085	0.6000000000000085	90.5	0	0	0.9000000000000057	0.7
51710000800	92.9	0	0	0.3999999999999915	75.8	0	0.6000000000000085	0.6000000000000085	90.5	0	0	0.9000000000000057	0.75
51710000800	92.9	0	0	0.3999999999999915	75.8	0	0.6000000000000085	0.6000000000000085	90.5	0	0	0.9000000000000057	0.8
51710000800	92.9	0	0	0.3999999999999915	75.8	0	0.6000000000000085	0.6000000000000085	90.5	0	0	0.9000000000000057	0.8500000000000001
51710000800	92.9	0	0	0.3999999999999915	75.8	0	0.6000000000000085	0.6000000000000085	90.5	0	0	0.9000000000000057	0.9
51710000800	92.9	0	0	0.3999999999999915	75.8	0	0.6000000000000085	0.6000000000000085	90.5	0	0	0.9000000000000057	0.9500000000000001
51710000800	92.9	0	0	0.3999999999999915	75.8	0	0.6000000000000085	0.6000000000000085	90.5	0	0	0.9000000000000057	1
51710000800	92.9	0	0	0.3999999999999915	75.8	0	0.6000000000000085	0.6000000000000085	90.5	0	0	0.9000000000000057	1.05
51710000800	92.9	0	0	0.3999999999999915	75.8	0	0.6000000000000085	0.6000000000000085	90.5	0	0	0.9000000000000057	1.1
51710000800	92.9	0	0	0.3999999999999915	75.8	0	0.6000000000000085	0.6000000000000085	90.5	0	0	0.9000000000000057	1.15
51710000800	92.9	0	0	0.3999999999999915	75.8	0	0.6000000000000085	0.6000000000000085	90.5	0	0	0.9000000000000057	1.2000000000000002
51710000800	92.9	0	0	0.3999999999999915	75.8	0	0.6000000000000085	0.6000000000000085	90.5	0	0	0.9000000000000057	1.25
51710000800	92.9	0	0	0.3999999999999915	75.8	0	0.6000000000000085	0.6000000000000085	90.5	0	0	0.9000000000000057	1.3
51710000800	92.9	0	0	0.3999999999999915	75.8	0	0.6000000000000085	0.6000000000000085	90.5	0	0	0.9000000000000057	1.35
51710000800	92.9	0	0	0.3999999999999915	75.8	0	0.6000000000000085	0.6000000000000085	90.5	0	0	0.9000000000000057	1.4000000000000001
51710000800	92.9	0	0	0.3999999999999915	75.8	0	0.6000000000000085	0.6000000000000085	90.5	0	0	0.9000000000000057	1.4500000000000002
51710000800	92.9	0	0	0.3999999999999915	75.8	0	0.6000000000000085	0.6000000000000085	90.5	0	0	0.9000000000000057	1.5
51710000800	92.9	0	0	0.3999999999999915	75.8	0	0.6000000000000085	0.6000000000000085	90.5	0	0	0.9000000000000057	1.55
51710000800	92.9	0	0	0.3999999999999915	75.8	0	0.6000000000000085	0.6000000000000085	90.5	0	0	0.9000000000000057	1.6
51710000800	92.9	0	0	0.3999999999999915	75.8	0	0.6000000000000085	0.6000000000000085	90.5	0	0	0.9000000000000057	1.6500000000000001
51710000800	92.9	0	0	0.3999999999999915	75.8	0	0.6000000000000085	0.6000000000000085	90.5	0	0	0.9000000000000057	1.7000000000000002
51710000800	92.9	0	0	0.3999999999999915	75.8	0	0.6000000000000085	0.6000000000000085	90.5	0	0	0.9000000000000057	1.75
51710000800	92.9	0	0	0.3999999999999915	75.8	0	0.6000000000000085	0.6000000000000085	90.5	0	0	0.9000000000000057	1.8
51710000800	92.9	0	0	0.3999999999999915	75.8	0	0.6000000000000085	0.6000000000000085	90.5	0	0	0.9000000000000057	1.85
51710000800	92.9	0	0	0.3999999999999915	75.8	0	0.6000000000000085	0.6000000000000085	90.5	0	0	0.9000000000000057	1.9000000000000001
51710000800	92.9	0	0	0.3999999999999915	75.8	0	0.6000000000000085	0.6000000000000085	90.5	0	0	0.9000000000000057	1.9500000000000002
51710000800	92.9	0	0	0.3999999999999915	75.8	0	0.6000000000000085	0.6000000000000085	90.5	0	0	0.9000000000000057	2
51710000902	97.8	0	0	0	89.6	0	0	0	94.3	0	0	0	0.25
51710000902	97.8	0	0	0	89.6	0	0	0	94.3	0	0	0	0.3
51710000902	97.8	0	0	0	89.6	0	0	0	94.3	0	0	0	0.35
51710000902	97.8	0	0	0	89.6	0	0	0	94.3	0	0	0	0.4
51710000902	97.8	0	0	0	89.6	0	0	0	94.3	0	0	0	0.45
51710000902	97.8	0	0	0	89.6	0	0	0	94.3	0	0	0	0.5
51710000902	97.8	0	0	0	89.6	0	0	0	94.3	0	0	0	0.55
51710000902	97.8	0	0	0	89.6	0	0	0	94.3	0	0	0	0.6000000000000001
51710000902	97.8	0	0	0	89.6	0	0	0	94.3	0	0	0	0.65
51710000902	97.8	0	0	0	89.6	0	0	0	94.3	0	0	0	0.7
51710000902	97.8	0	0	0	89.6	0	0	0	94.3	0	0	0	0.75
51710000902	97.8	0	0	0	89.6	0	0	0	94.3	0	0	0	0.8
51710000902	97.8	0	0	0	89.6	0	0	0	94.3	0	0	0	0.8500000000000001
51710000902	97.8	0	0	0	89.6	0	0	0	94.3	0	0	0	0.9
51710000902	97.8	0	0	0	89.6	0	0	0	94.3	0	0	0	0.9500000000000001
51710000902	97.8	0	0	0	89.6	0	0	0	94.3	0	0	0	1
51710000902	97.8	0	0	0	89.6	0	0	0	94.3	0	0	0	1.05
51710000902	97.8	0	0	0	89.6	0	0	0	94.3	0	0	0	1.1
51710000902	97.8	0	0	0	89.6	0	0	0	94.3	0	0	0	1.15
51710000902	97.8	0	0	0	89.6	0	0	0	94.3	0	0	0	1.2000000000000002
51710000902	97.8	0	0	0	89.6	0	0	0	94.3	0	0	0	1.25
51710000902	97.8	0	0	0	89.6	0	0	0	94.3	0	0	0	1.3
51710000902	97.8	0	0	0	89.6	0	0	0	94.3	0	0	0	1.35
51710000902	97.8	0	0	0	89.6	0	0	0	94.3	0	0	0	1.4000000000000001
51710000902	97.8	0	0	0	89.6	0	0	0	94.3	0	0	0	1.4500000000000002
51710000902	97.8	0	0	0	89.6	0	0	0	94.3	0	0	0	1.5
51710000902	97.8	0	0	0	89.6	0	0	0	94.3	0	0	0	1.55
51710000902	97.8	0	0	0	89.6	0	0	0	94.3	0	0	0	1.6
51710000902	97.8	0	0	0	89.6	0	0	0	94.3	0	0	0	1.6500000000000001
51710000902	97.8	0	0	0	89.6	0	0	0	94.3	0	0	0	1.7000000000000002
51710000902	97.8	0	0	0	89.6	0	0	0	94.3	0	0	0	1.75
51710000902	97.8	0	0	0	89.6	0	0	0	94.3	0	0	0	1.8
51710000902	97.8	0	0	0	89.6	0	0	0	94.3	0	0	0	1.85
51710000902	97.8	0	0	0	89.6	0	0	0	94.3	0	0	0	1.9000000000000001
51710000902	97.8	0	0	0	89.6	0	0	0	94.3	0	0	0	1.9500000000000002
51710000902	97.8	0	0	0	89.6	0	0	0	94.3	0	0	0	2
51710001100	92.7	0	0	0.7000000000000028	76.4	0	0	0	90.1	0	1.5	2.9000000000000057	0.25
51710001100	92.7	0	0	0.7000000000000028	76.4	0	0	0	90.1	0	1.5	2.9000000000000057	0.3
51710001100	92.7	0	0	0.7000000000000028	76.4	0	0	0	90.1	0	1.5	2.9000000000000057	0.35
51710001100	92.7	0	0	0.7000000000000028	76.4	0	0	0	90.1	0	1.5	2.9000000000000057	0.4
51710001100	92.7	0	0	0.7000000000000028	76.4	0	0	0	90.1	0	1.5	2.9000000000000057	0.45
51710001100	92.7	0	0	0.7000000000000028	76.4	0	0	0	90.1	0	1.5	2.9000000000000057	0.5
51710001100	92.7	0	0	0.7000000000000028	76.4	0	0	0	90.1	0	1.5	2.9000000000000057	0.55
51710001100	92.7	0	0	0.7000000000000028	76.4	0	0	0	90.1	0	1.5	2.9000000000000057	0.6000000000000001
51710001100	92.7	0	0	0.7000000000000028	76.4	0	0	0	90.1	0	1.5	2.9000000000000057	0.65
51710001100	92.7	0	0	0.7000000000000028	76.4	0	0	0	90.1	0	1.5	2.9000000000000057	0.7
51710001100	92.7	0	0	0.7000000000000028	76.4	0	0	0	90.1	0	1.5	2.9000000000000057	0.75
51710001100	92.7	0	0	0.7000000000000028	76.4	0	0	0	90.1	0	1.5	2.9000000000000057	0.8
51710001100	92.7	0	0	0.7000000000000028	76.4	0	0	0	90.1	0	1.5	2.9000000000000057	0.8500000000000001
51710001100	92.7	0	0	0.7000000000000028	76.4	0	0	0	90.1	0	1.5	2.9000000000000057	0.9
51710001100	92.7	0	0	0.7000000000000028	76.4	0	0	0	90.1	0	1.5	2.9000000000000057	0.9500000000000001
51710001100	92.7	0	0	0.7000000000000028	76.4	0	0	0	90.1	0	1.5	2.9000000000000057	1
51710001100	92.7	0	0	0.7000000000000028	76.4	0	0	0	90.1	0	1.5	2.9000000000000057	1.05
51710001100	92.7	0	0	0.7000000000000028	76.4	0	0	0	90.1	0	1.5	2.9000000000000057	1.1
51710001100	92.7	0	0	0.7000000000000028	76.4	0	0	0	90.1	0	1.5	2.9000000000000057	1.15
51710001100	92.7	0	0	0.7000000000000028	76.4	0	0	0	90.1	0	1.5	2.9000000000000057	1.2000000000000002
51710001100	92.7	0	0	0.7000000000000028	76.4	0	0	0	90.1	0	1.5	2.9000000000000057	1.25
51710001100	92.7	0	0	0.7000000000000028	76.4	0	0	0	90.1	0	1.5	2.9000000000000057	1.3
51710001100	92.7	0	0	0.7000000000000028	76.4	0	0	0	90.1	0	1.5	2.9000000000000057	1.35
51710001100	92.7	0	0	0.7000000000000028	76.4	0	0	0	90.1	0	1.5	2.9000000000000057	1.4000000000000001
51710001100	92.7	0	0	0.7000000000000028	76.4	0	0	0	90.1	0	1.5	2.9000000000000057	1.4500000000000002
51710001100	92.7	0	0	0.7000000000000028	76.4	0	0	0	90.1	0	1.5	2.9000000000000057	1.5
51710001100	92.7	0	0	0.7000000000000028	76.4	0	0	0	90.1	0	1.5	2.9000000000000057	1.55
51710001100	92.7	0	0	0.7000000000000028	76.4	0	0	0	90.1	0	1.5	2.9000000000000057	1.6
51710001100	92.7	0	0	0.7000000000000028	76.4	0	0	0	90.1	0	1.5	2.9000000000000057	1.6500000000000001
51710001100	92.7	0	0	0.7000000000000028	76.4	0	0	0	90.1	0	1.5	2.9000000000000057	1.7000000000000002
51710001100	92.7	0	0	0.7000000000000028	76.4	0	0	0	90.1	0	1.5	2.9000000000000057	1.75
51710001100	92.7	0	0	0.7000000000000028	76.4	0	0	0	90.1	0	1.5	2.9000000000000057	1.8
51710001100	92.7	0	0	0.7000000000000028	76.4	0	0	0	90.1	0	1.5	2.9000000000000057	1.85
51710001100	92.7	0	0	0.7000000000000028	76.4	0	0	0	90.1	0	1.5	2.9000000000000057	1.9000000000000001
51710001100	92.7	0	0	0.7000000000000028	76.4	0	0	0	90.1	0	1.5	2.9000000000000057	1.9500000000000002
51710001100	92.7	0	0	0.7000000000000028	76.4	0	0	0	90.1	0	1.5	2.9000000000000057	2
51710001200	91.8	0.10000000000000853	1.5	2	70.6	1.6000000000000085	2.6000000000000085	5.800000000000011	90.1	0	1.3000000000000114	2.3000000000000114	0.25
51710001200	91.8	0.10000000000000853	1.5	2	70.6	1.6000000000000085	2.6000000000000085	5.800000000000011	90.1	0	1.3000000000000114	2.3000000000000114	0.3
51710001200	91.8	0.10000000000000853	1.5	2	70.6	1.6000000000000085	2.6000000000000085	5.800000000000011	90.1	0	1.3000000000000114	2.3000000000000114	0.35
51710001200	91.8	0.10000000000000853	1.5	2	70.6	1.6000000000000085	2.6000000000000085	5.800000000000011	90.1	0	1.3000000000000114	2.3000000000000114	0.4
51710001200	91.8	0.10000000000000853	1.5	2	70.6	1.6000000000000085	2.6000000000000085	5.800000000000011	90.1	0	1.3000000000000114	2.3000000000000114	0.45
51710001200	91.8	0.10000000000000853	1.5	2	70.6	1.6000000000000085	2.6000000000000085	5.800000000000011	90.1	0	1.3000000000000114	2.3000000000000114	0.5
51710001200	91.8	0.10000000000000853	1.5	2	70.6	1.6000000000000085	2.6000000000000085	5.800000000000011	90.1	0	1.3000000000000114	2.3000000000000114	0.55
51710001200	91.8	0.10000000000000853	1.5	2	70.6	1.6000000000000085	2.6000000000000085	5.800000000000011	90.1	0	1.3000000000000114	2.3000000000000114	0.6000000000000001
51710001200	91.8	0.10000000000000853	1.5	2	70.6	1.6000000000000085	2.6000000000000085	5.800000000000011	90.1	0	1.3000000000000114	2.3000000000000114	0.65
51710001200	91.8	0.10000000000000853	1.5	2	70.6	1.6000000000000085	2.6000000000000085	5.800000000000011	90.1	0	1.3000000000000114	2.3000000000000114	0.7
51710001200	91.8	0.10000000000000853	1.5	2	70.6	1.6000000000000085	2.6000000000000085	5.800000000000011	90.1	0	1.3000000000000114	2.3000000000000114	0.75
51710001200	91.8	0.10000000000000853	1.5	2	70.6	1.6000000000000085	2.6000000000000085	5.800000000000011	90.1	0	1.3000000000000114	2.3000000000000114	0.8
51710001200	91.8	0.10000000000000853	1.5	2	70.6	1.6000000000000085	2.6000000000000085	5.800000000000011	90.1	0	1.3000000000000114	2.3000000000000114	0.8500000000000001
51710001200	91.8	0.10000000000000853	1.5	2	70.6	1.6000000000000085	2.6000000000000085	5.800000000000011	90.1	0	1.3000000000000114	2.3000000000000114	0.9
51710001200	91.8	0.10000000000000853	1.5	2	70.6	1.6000000000000085	2.6000000000000085	5.800000000000011	90.1	0	1.3000000000000114	2.3000000000000114	0.9500000000000001
51710001200	91.8	0.10000000000000853	1.5	2	70.6	1.6000000000000085	2.6000000000000085	5.800000000000011	90.1	0	1.3000000000000114	2.3000000000000114	1
51710001200	91.8	0.10000000000000853	1.5	2	70.6	1.6000000000000085	2.6000000000000085	5.800000000000011	90.1	0	1.3000000000000114	2.3000000000000114	1.05
51710001200	91.8	0.10000000000000853	1.5	2	70.6	1.6000000000000085	2.6000000000000085	5.800000000000011	90.1	0	1.3000000000000114	2.3000000000000114	1.1
51710001200	91.8	0.10000000000000853	1.5	2	70.6	1.6000000000000085	2.6000000000000085	5.800000000000011	90.1	0	1.3000000000000114	2.3000000000000114	1.15
51710001200	91.8	0.10000000000000853	1.5	2	70.6	1.6000000000000085	2.6000000000000085	5.800000000000011	90.1	0	1.3000000000000114	2.3000000000000114	1.2000000000000002
51710001200	91.8	0.10000000000000853	1.5	2	70.6	1.6000000000000085	2.6000000000000085	5.800000000000011	90.1	0	1.3000000000000114	2.3000000000000114	1.25
51710001200	91.8	0.10000000000000853	1.5	2	70.6	1.6000000000000085	2.6000000000000085	5.800000000000011	90.1	0	1.3000000000000114	2.3000000000000114	1.3
51710001200	91.8	0.10000000000000853	1.5	2	70.6	1.6000000000000085	2.6000000000000085	5.800000000000011	90.1	0	1.3000000000000114	2.3000000000000114	1.35
51710001200	91.8	0.10000000000000853	1.5	2	70.6	1.6000000000000085	2.6000000000000085	5.800000000000011	90.1	0	1.3000000000000114	2.3000000000000114	1.4000000000000001
51710001200	91.8	0.10000000000000853	1.5	2	70.6	1.6000000000000085	2.6000000000000085	5.800000000000011	90.1	0	1.3000000000000114	2.3000000000000114	1.4500000000000002
51710001200	91.8	0.10000000000000853	1.5	2	70.6	1.6000000000000085	2.6000000000000085	5.800000000000011	90.1	0	1.3000000000000114	2.3000000000000114	1.5
51710001200	91.8	0.9000000000000057	1.5	2	70.6	2.700000000000003	5.200000000000003	5.800000000000011	90.1	0	1.3000000000000114	2.9000000000000057	1.55
51710001200	91.8	0.9000000000000057	1.5	2	70.6	2.700000000000003	5.200000000000003	5.800000000000011	90.1	0	1.3000000000000114	2.9000000000000057	1.6
51710001200	91.8	0.9000000000000057	1.5	2	70.6	2.700000000000003	5.200000000000003	5.800000000000011	90.1	0	1.3000000000000114	2.9000000000000057	1.6500000000000001
51710001200	91.8	0.9000000000000057	1.5	2	70.6	2.700000000000003	5.200000000000003	5.800000000000011	90.1	0	1.3000000000000114	2.9000000000000057	1.7000000000000002
51710001200	91.8	0.9000000000000057	1.5	2	70.6	2.700000000000003	5.200000000000003	5.800000000000011	90.1	0	1.3000000000000114	2.9000000000000057	1.75
51710001200	91.8	0.9000000000000057	1.5	2	70.6	2.700000000000003	5.200000000000003	5.800000000000011	90.1	0	1.3000000000000114	2.9000000000000057	1.8
51710001200	91.8	0.9000000000000057	1.5	2	70.6	2.700000000000003	5.200000000000003	5.800000000000011	90.1	0	1.3000000000000114	2.9000000000000057	1.85
51710001200	91.8	0.9000000000000057	1.5	2	70.6	2.700000000000003	5.200000000000003	5.800000000000011	90.1	0	1.3000000000000114	2.9000000000000057	1.9000000000000001
51710001200	91.8	0.9000000000000057	1.5	2	70.6	2.700000000000003	5.200000000000003	5.800000000000011	90.1	0	1.3000000000000114	2.9000000000000057	1.9500000000000002
51710001200	91.8	0.9000000000000057	1.5	2	70.6	2.700000000000003	5.200000000000003	5.800000000000011	90.1	0	1.3000000000000114	2.9000000000000057	2
51710001300	92	0	0.5	1.4000000000000057	73.3	0	0	0	90	0	1.5999999999999943	3	0.25
51710001300	92	0	0.5	1.4000000000000057	73.3	0	0	0	90	0	1.5999999999999943	3	0.3
51710001300	92	0	0.5	1.4000000000000057	73.3	0	0	0	90	0	1.5999999999999943	3	0.35
51710001300	92	0	0.5	1.4000000000000057	73.3	0	0	0	90	0	1.5999999999999943	3	0.4
51710001300	92	0	0.5	1.4000000000000057	73.3	0	0	0	90	0	1.5999999999999943	3	0.45
51710001300	92	0	0.5	1.4000000000000057	73.3	0	0	0	90	0	1.5999999999999943	3	0.5
51710001300	92	0	0.5	1.4000000000000057	73.3	0	0	0	90	0	1.5999999999999943	3	0.55
51710001300	92	0	0.5	1.4000000000000057	73.3	0	0	0	90	0	1.5999999999999943	3	0.6000000000000001
51710001300	92	0	0.5	1.4000000000000057	73.3	0	0	0	90	0	1.5999999999999943	3	0.65
51710001300	92	0	0.5	1.4000000000000057	73.3	0	0	0	90	0	1.5999999999999943	3	0.7
51710001300	92	0	0.5	1.4000000000000057	73.3	0	0	0	90	0	1.5999999999999943	3	0.75
51710001300	92	0	0.5	1.4000000000000057	73.3	0	0	0	90	0	1.5999999999999943	3	0.8
51710001300	92	0	0.5	1.4000000000000057	73.3	0	0	0	90	0	1.5999999999999943	3	0.8500000000000001
51710001300	92	0	0.5	1.4000000000000057	73.3	0	0	0	90	0	1.5999999999999943	3	0.9
51710001300	92	0	0.5	1.4000000000000057	73.3	0	0	0	90	0	1.5999999999999943	3	0.9500000000000001
51710001300	92	0	0.5	1.4000000000000057	73.3	0	0	0	90	0	1.5999999999999943	3	1
51710001300	92	0	0.5	1.4000000000000057	73.3	0	0	0	90	0	1.5999999999999943	3	1.05
51710001300	92	0	0.5	1.4000000000000057	73.3	0	0	0	90	0	1.5999999999999943	3	1.1
51710001300	92	0	0.5	1.4000000000000057	73.3	0	0	0	90	0	1.5999999999999943	3	1.15
51710001300	92	0	0.5	1.4000000000000057	73.3	0	0	0	90	0	1.5999999999999943	3	1.2000000000000002
51710001300	92	0	0.5	1.4000000000000057	73.3	0	0	0	90	0	1.5999999999999943	3	1.25
51710001300	92	0	0.5	1.4000000000000057	73.3	0	0	0	90	0	1.5999999999999943	3	1.3
51710001300	92	0	0.5	1.4000000000000057	73.3	0	0	0	90	0	1.5999999999999943	3	1.35
51710001300	92	0	0.5	1.4000000000000057	73.3	0	0	0	90	0	1.5999999999999943	3	1.4000000000000001
51710001300	92	0	0.5	1.4000000000000057	73.3	0	0	0	90	0	1.5999999999999943	3	1.4500000000000002
51710001300	92	0	0.5	1.4000000000000057	73.3	0	0	0	90	0	1.5999999999999943	3	1.5
51710001300	92	0	0.5	1.4000000000000057	73.3	0	0	0	90	0	1.5999999999999943	3	1.55
51710001300	92	0	0.5	1.4000000000000057	73.3	0	0	0	90	0	1.5999999999999943	3	1.6
51710001300	92	0	0.5	1.4000000000000057	73.3	0	0	0	90	0	1.5999999999999943	3	1.6500000000000001
51710001300	92	0	0.5	1.4000000000000057	73.3	0	0	0	90	0	1.5999999999999943	3	1.7000000000000002
51710001300	92	0	0.5	1.4000000000000057	73.3	0	0	0	90	0	1.5999999999999943	3	1.75
51710001300	92	0	0.5	1.4000000000000057	73.3	0	0	0	90	0	1.5999999999999943	3	1.8
51710001300	92	0	0.5	1.4000000000000057	73.3	0	0	0	90	0	1.5999999999999943	3	1.85
51710001300	92	0	0.5	1.4000000000000057	73.3	0	0	0	90	0	1.5999999999999943	3	1.9000000000000001
51710001300	92	0	0.5	1.4000000000000057	73.3	0	0	0	90	0	1.5999999999999943	3	1.9500000000000002
51710001300	92	0	0.5	1.4000000000000057	73.3	0	0	0	90	0	1.5999999999999943	3	2
51710001500	93.6	0	1.5	2.6000000000000085	75.6	0	3.3000000000000114	8.300000000000011	92.2	0	0	0.7000000000000028	0.25
51710001500	93.6	0	1.5	2.6000000000000085	75.6	0	3.3000000000000114	8.300000000000011	92.2	0	0	0.7000000000000028	0.3
51710001500	93.6	0	1.5	2.6000000000000085	75.6	0	3.3000000000000114	8.300000000000011	92.2	0	0	0.7000000000000028	0.35
51710001500	93.6	0	1.5	2.6000000000000085	75.6	0	3.3000000000000114	8.300000000000011	92.2	0	0	0.7000000000000028	0.4
51710001500	93.6	0	1.5	2.6000000000000085	75.6	0	3.3000000000000114	8.300000000000011	92.2	0	0	0.7000000000000028	0.45
51710001500	93.6	0	1.5	2.6000000000000085	75.6	0	3.3000000000000114	8.300000000000011	92.2	0	0	0.7000000000000028	0.5
51710001500	93.6	0	1.5	2.6000000000000085	75.6	0	3.3000000000000114	8.300000000000011	92.2	0	0	0.7000000000000028	0.55
51710001500	93.6	0	1.5	2.6000000000000085	75.6	0	3.3000000000000114	8.300000000000011	92.2	0	0	0.7000000000000028	0.6000000000000001
51710001500	93.6	0	1.5	2.6000000000000085	75.6	0	3.3000000000000114	8.300000000000011	92.2	0	0	0.7000000000000028	0.65
51710001500	93.6	0	1.5	2.6000000000000085	75.6	0	3.3000000000000114	8.300000000000011	92.2	0	0	0.7000000000000028	0.7
51710001500	93.6	0	1.5	2.6000000000000085	75.6	0	3.3000000000000114	8.300000000000011	92.2	0	0	0.7000000000000028	0.75
51710001500	93.6	0	1.5	2.6000000000000085	75.6	0	3.3000000000000114	8.300000000000011	92.2	0	0	0.7000000000000028	0.8
51710001500	93.6	0	1.5	2.6000000000000085	75.6	0	3.3000000000000114	8.300000000000011	92.2	0	0	0.7000000000000028	0.8500000000000001
51710001500	93.6	0	1.5	2.6000000000000085	75.6	0	3.3000000000000114	8.300000000000011	92.2	0	0	0.7000000000000028	0.9
51710001500	93.6	0	1.5	2.6000000000000085	75.6	0	3.3000000000000114	8.300000000000011	92.2	0	0	0.7000000000000028	0.9500000000000001
51710001500	93.6	0	1.5	2.6000000000000085	75.6	0	3.3000000000000114	8.300000000000011	92.2	0	0	0.7000000000000028	1
51710001500	93.6	0	1.5	2.6000000000000085	75.6	0	3.3000000000000114	8.300000000000011	92.2	0	0	0.7000000000000028	1.05
51710001500	93.6	0	1.5	2.6000000000000085	75.6	0	3.3000000000000114	8.300000000000011	92.2	0	0	0.7000000000000028	1.1
51710001500	93.6	0	1.5	2.6000000000000085	75.6	0	3.3000000000000114	8.300000000000011	92.2	0	0	0.7000000000000028	1.15
51710001500	93.6	0	1.5	2.6000000000000085	75.6	0	3.3000000000000114	8.300000000000011	92.2	0	0	0.7000000000000028	1.2000000000000002
51710001500	93.6	0	1.5	2.6000000000000085	75.6	0	3.3000000000000114	8.300000000000011	92.2	0	0	0.7000000000000028	1.25
51710001500	93.6	0	1.5	2.6000000000000085	75.6	0	3.3000000000000114	8.300000000000011	92.2	0	0	0.7000000000000028	1.3
51710001500	93.6	0	1.5	2.6000000000000085	75.6	0	3.3000000000000114	8.300000000000011	92.2	0	0	0.7000000000000028	1.35
51710001500	93.6	0	1.5	2.6000000000000085	75.6	0	3.3000000000000114	8.300000000000011	92.2	0	0	0.7000000000000028	1.4000000000000001
51710001500	93.6	0	1.5	2.6000000000000085	75.6	0	3.3000000000000114	8.300000000000011	92.2	0	0	0.7000000000000028	1.4500000000000002
51710001500	93.6	0	1.5	2.6000000000000085	75.6	0	3.3000000000000114	8.300000000000011	92.2	0	0	0.7000000000000028	1.5
51710001500	93.6	0	1.5	2.6000000000000085	75.6	0	3.3000000000000114	8.300000000000011	92.2	0	0	0.7000000000000028	1.55
51710001500	93.6	0	1.5	2.6000000000000085	75.6	0	3.3000000000000114	8.300000000000011	92.2	0	0	0.7000000000000028	1.6
51710001500	93.6	0	1.5	2.6000000000000085	75.6	0	3.3000000000000114	8.300000000000011	92.2	0	0	0.7000000000000028	1.6500000000000001
51710001500	93.6	0	1.5	2.6000000000000085	75.6	0	3.3000000000000114	8.300000000000011	92.2	0	0	0.7000000000000028	1.7000000000000002
51710001500	93.6	0	1.5	2.6000000000000085	75.6	0	3.3000000000000114	8.300000000000011	92.2	0	0	0.7000000000000028	1.75
51710001500	93.6	0	1.5	2.6000000000000085	75.6	0	3.3000000000000114	8.300000000000011	92.2	0	0	0.7000000000000028	1.8
51710001500	93.6	0	1.5	2.6000000000000085	75.6	0	3.3000000000000114	8.300000000000011	92.2	0	0	0.7000000000000028	1.85
51710001500	93.6	0	1.5	2.6000000000000085	75.6	0	3.3000000000000114	8.300000000000011	92.2	0	0	0.7000000000000028	1.9000000000000001
51710001500	93.6	0	1.5	2.6000000000000085	75.6	0	3.3000000000000114	8.300000000000011	92.2	0	0	0.7000000000000028	1.9500000000000002
51710001500	93.6	0	1.5	2.6000000000000085	75.6	0	3.3000000000000114	8.300000000000011	92.2	0	0	0.7000000000000028	2
51710001700	90	1.5	2.700000000000003	3.4000000000000057	66.1	5.300000000000011	7.200000000000003	10.300000000000011	88.6	0.7000000000000028	1.5	4.400000000000006	0.25
51710001700	90	1.5	2.700000000000003	3.4000000000000057	66.1	5.300000000000011	7.200000000000003	10.300000000000011	88.6	0.7000000000000028	1.5	4.400000000000006	0.3
51710001700	90	1.5	2.700000000000003	3.4000000000000057	66.1	5.300000000000011	7.200000000000003	10.300000000000011	88.6	0.7000000000000028	1.5	4.400000000000006	0.35
51710001700	90	1.5	2.700000000000003	3.4000000000000057	66.1	5.300000000000011	7.200000000000003	10.300000000000011	88.6	0.7000000000000028	1.5	4.400000000000006	0.4
51710001700	90	1.5	2.700000000000003	3.4000000000000057	66.1	5.300000000000011	7.200000000000003	10.300000000000011	88.6	0.7000000000000028	1.5	4.400000000000006	0.45
51710001700	90	1.5	2.700000000000003	3.4000000000000057	66.1	5.300000000000011	7.200000000000003	10.300000000000011	88.6	0.7000000000000028	1.5	4.400000000000006	0.5
51710001700	90	1.5	6.200000000000003	7.799999999999997	66.1	5.300000000000011	17.80000000000001	23.5	88.6	0.7000000000000028	2.700000000000003	5.700000000000003	0.55
51710001700	90	1.5	6.200000000000003	7.799999999999997	66.1	5.300000000000011	17.80000000000001	23.5	88.6	0.7000000000000028	2.700000000000003	5.700000000000003	0.6000000000000001
51710001700	90	1.5	6.200000000000003	7.799999999999997	66.1	5.300000000000011	17.80000000000001	23.5	88.6	0.7000000000000028	2.700000000000003	5.700000000000003	0.65
51710001700	90	1.5	6.200000000000003	7.799999999999997	66.1	5.300000000000011	17.80000000000001	23.5	88.6	0.7000000000000028	2.700000000000003	5.700000000000003	0.7
51710001700	90	1.5	6.200000000000003	7.799999999999997	66.1	5.300000000000011	17.80000000000001	23.5	88.6	0.7000000000000028	2.700000000000003	5.700000000000003	0.75
51710001700	90	1.5	6.200000000000003	7.799999999999997	66.1	5.300000000000011	17.80000000000001	23.5	88.6	0.7000000000000028	2.700000000000003	5.700000000000003	0.8
51710001700	90	1.5	6.200000000000003	7.799999999999997	66.1	5.300000000000011	17.80000000000001	23.5	88.6	0.7000000000000028	2.700000000000003	5.700000000000003	0.8500000000000001
51710001700	90	1.5	6.200000000000003	7.799999999999997	66.1	5.300000000000011	17.80000000000001	23.5	88.6	0.7000000000000028	2.700000000000003	5.700000000000003	0.9
51710001700	90	1.5	6.200000000000003	7.799999999999997	66.1	5.300000000000011	17.80000000000001	23.5	88.6	0.7000000000000028	2.700000000000003	5.700000000000003	0.9500000000000001
51710001700	90	1.5	6.200000000000003	7.799999999999997	66.1	5.300000000000011	17.80000000000001	23.5	88.6	0.7000000000000028	2.700000000000003	5.700000000000003	1
51710001700	90	1.5	6.200000000000003	7.799999999999997	66.1	5.300000000000011	17.80000000000001	23.5	88.6	0.7000000000000028	2.700000000000003	5.700000000000003	1.05
51710001700	90	1.5	6.200000000000003	7.799999999999997	66.1	5.300000000000011	17.80000000000001	23.5	88.6	0.7000000000000028	2.700000000000003	5.700000000000003	1.1
51710001700	90	1.5	6.200000000000003	7.799999999999997	66.1	5.300000000000011	17.80000000000001	23.5	88.6	0.7000000000000028	2.700000000000003	5.700000000000003	1.15
51710001700	90	1.5	6.200000000000003	7.799999999999997	66.1	5.300000000000011	17.80000000000001	23.5	88.6	0.7000000000000028	2.700000000000003	5.700000000000003	1.2000000000000002
51710001700	90	1.5	6.200000000000003	7.799999999999997	66.1	5.300000000000011	17.80000000000001	23.5	88.6	0.7000000000000028	2.700000000000003	5.700000000000003	1.25
51710001700	90	1.5	6.200000000000003	7.799999999999997	66.1	5.300000000000011	17.80000000000001	23.5	88.6	0.7000000000000028	2.700000000000003	5.700000000000003	1.3
51710001700	90	1.5	6.200000000000003	7.799999999999997	66.1	5.300000000000011	17.80000000000001	23.5	88.6	0.7000000000000028	2.700000000000003	5.700000000000003	1.35
51710001700	90	1.5	6.200000000000003	7.799999999999997	66.1	5.300000000000011	17.80000000000001	23.5	88.6	0.7000000000000028	2.700000000000003	5.700000000000003	1.4000000000000001
51710001700	90	1.5	6.200000000000003	7.799999999999997	66.1	5.300000000000011	17.80000000000001	23.5	88.6	0.7000000000000028	2.700000000000003	5.700000000000003	1.4500000000000002
51710001700	90	1.5	6.200000000000003	7.799999999999997	66.1	5.300000000000011	17.80000000000001	23.5	88.6	0.7000000000000028	2.700000000000003	5.700000000000003	1.5
51710001700	90	1.5	6.200000000000003	7.799999999999997	66.1	5.300000000000011	17.80000000000001	23.5	88.6	0.7000000000000028	2.700000000000003	5.700000000000003	1.55
51710001700	90	1.5	6.200000000000003	7.799999999999997	66.1	5.300000000000011	17.80000000000001	23.5	88.6	0.7000000000000028	2.700000000000003	5.700000000000003	1.6
51710001700	90	1.5	6.200000000000003	7.799999999999997	66.1	5.300000000000011	17.80000000000001	23.5	88.6	0.7000000000000028	2.700000000000003	5.700000000000003	1.6500000000000001
51710001700	90	1.5	6.200000000000003	7.799999999999997	66.1	5.300000000000011	17.80000000000001	23.5	88.6	0.7000000000000028	2.700000000000003	5.700000000000003	1.7000000000000002
51710001700	90	1.5	6.200000000000003	7.799999999999997	66.1	5.300000000000011	17.80000000000001	23.5	88.6	0.7000000000000028	2.700000000000003	5.700000000000003	1.75
51710001700	90	1.5	6.200000000000003	7.799999999999997	66.1	5.300000000000011	17.80000000000001	23.5	88.6	0.7000000000000028	2.700000000000003	5.700000000000003	1.8
51710001700	90	1.5	6.200000000000003	7.799999999999997	66.1	5.300000000000011	17.80000000000001	23.5	88.6	0.7000000000000028	2.700000000000003	5.700000000000003	1.85
51710001700	90	1.5	6.200000000000003	7.799999999999997	66.1	5.300000000000011	17.80000000000001	23.5	88.6	0.7000000000000028	2.700000000000003	5.700000000000003	1.9000000000000001
51710001700	90	1.5	6.200000000000003	7.799999999999997	66.1	5.300000000000011	17.80000000000001	23.5	88.6	0.7000000000000028	2.700000000000003	5.700000000000003	1.9500000000000002
51710001700	90	1.5	6.200000000000003	7.799999999999997	66.1	5.300000000000011	17.80000000000001	23.5	88.6	0.7000000000000028	2.700000000000003	5.700000000000003	2
51710002200	92.6	0.10000000000000853	0.30000000000001137	0.8000000000000114	69.6	3.700000000000003	6.200000000000003	6.800000000000011	92.1	0	0	0.9000000000000057	0.25
51710002200	92.6	0.10000000000000853	0.30000000000001137	0.8000000000000114	69.6	3.700000000000003	6.200000000000003	6.800000000000011	92.1	0	0	0.9000000000000057	0.3
51710002200	92.6	0.10000000000000853	0.30000000000001137	0.8000000000000114	69.6	3.700000000000003	6.200000000000003	6.800000000000011	92.1	0	0	0.9000000000000057	0.35
51710002200	92.6	0.10000000000000853	0.30000000000001137	0.8000000000000114	69.6	3.700000000000003	6.200000000000003	6.800000000000011	92.1	0	0	0.9000000000000057	0.4
51710002200	92.6	0.10000000000000853	0.30000000000001137	0.8000000000000114	69.6	3.700000000000003	6.200000000000003	6.800000000000011	92.1	0	0	0.9000000000000057	0.45
51710002200	92.6	0.10000000000000853	0.30000000000001137	0.8000000000000114	69.6	3.700000000000003	6.200000000000003	6.800000000000011	92.1	0	0	0.9000000000000057	0.5
51710002200	92.6	0.10000000000000853	0.30000000000001137	0.8000000000000114	69.6	3.700000000000003	6.200000000000003	6.800000000000011	92.1	0	0	0.9000000000000057	0.55
51710002200	92.6	0.10000000000000853	0.30000000000001137	0.8000000000000114	69.6	3.700000000000003	6.200000000000003	6.800000000000011	92.1	0	0	0.9000000000000057	0.6000000000000001
51710002200	92.6	0.10000000000000853	0.30000000000001137	0.8000000000000114	69.6	3.700000000000003	6.200000000000003	6.800000000000011	92.1	0	0	0.9000000000000057	0.65
51710002200	92.6	0.10000000000000853	0.30000000000001137	0.8000000000000114	69.6	3.700000000000003	6.200000000000003	6.800000000000011	92.1	0	0	0.9000000000000057	0.7
51710002200	92.6	0.10000000000000853	0.30000000000001137	0.8000000000000114	69.6	3.700000000000003	6.200000000000003	6.800000000000011	92.1	0	0	0.9000000000000057	0.75
51710002200	92.6	0.10000000000000853	0.30000000000001137	0.8000000000000114	69.6	3.700000000000003	6.200000000000003	6.800000000000011	92.1	0	0	0.9000000000000057	0.8
51710002200	92.6	0.10000000000000853	0.30000000000001137	0.8000000000000114	69.6	3.700000000000003	6.200000000000003	6.800000000000011	92.1	0	0	0.9000000000000057	0.8500000000000001
51710002200	92.6	0.10000000000000853	0.30000000000001137	0.8000000000000114	69.6	3.700000000000003	6.200000000000003	6.800000000000011	92.1	0	0	0.9000000000000057	0.9
51710002200	92.6	0.10000000000000853	0.30000000000001137	0.8000000000000114	69.6	3.700000000000003	6.200000000000003	6.800000000000011	92.1	0	0	0.9000000000000057	0.9500000000000001
51710002200	92.6	0.10000000000000853	0.30000000000001137	0.8000000000000114	69.6	3.700000000000003	6.200000000000003	6.800000000000011	92.1	0	0	0.9000000000000057	1
51710002200	92.6	0.30000000000001137	0.8000000000000114	1	69.6	3.700000000000003	6.200000000000003	6.800000000000011	92.1	0	0.10000000000000853	0.9000000000000057	1.05
51710002200	92.6	0.30000000000001137	0.8000000000000114	1	69.6	3.700000000000003	6.200000000000003	6.800000000000011	92.1	0	0.10000000000000853	0.9000000000000057	1.1
51710002200	92.6	0.30000000000001137	0.8000000000000114	1	69.6	3.700000000000003	6.200000000000003	6.800000000000011	92.1	0	0.10000000000000853	0.9000000000000057	1.15
51710002200	92.6	0.30000000000001137	0.8000000000000114	1	69.6	3.700000000000003	6.200000000000003	6.800000000000011	92.1	0	0.10000000000000853	0.9000000000000057	1.2000000000000002
51710002200	92.6	0.30000000000001137	0.8000000000000114	1	69.6	3.700000000000003	6.200000000000003	6.800000000000011	92.1	0	0.10000000000000853	0.9000000000000057	1.25
51710002200	92.6	0.30000000000001137	0.8000000000000114	1	69.6	3.700000000000003	6.200000000000003	6.800000000000011	92.1	0	0.10000000000000853	0.9000000000000057	1.3
51710002200	92.6	0.30000000000001137	0.8000000000000114	1	69.6	3.700000000000003	6.200000000000003	6.800000000000011	92.1	0	0.10000000000000853	0.9000000000000057	1.35
51710002200	92.6	0.30000000000001137	0.8000000000000114	1	69.6	3.700000000000003	6.200000000000003	6.800000000000011	92.1	0	0.10000000000000853	0.9000000000000057	1.4000000000000001
51710002200	92.6	0.30000000000001137	0.8000000000000114	1	69.6	3.700000000000003	6.200000000000003	6.800000000000011	92.1	0	0.10000000000000853	0.9000000000000057	1.4500000000000002
51710002200	92.6	0.30000000000001137	0.8000000000000114	1	69.6	3.700000000000003	6.200000000000003	6.800000000000011	92.1	0	0.10000000000000853	0.9000000000000057	1.5
51710002200	92.6	0.30000000000001137	3.6000000000000085	5.200000000000003	69.6	3.700000000000003	14.300000000000011	20	92.1	0	0.10000000000000853	2.200000000000003	1.55
51710002200	92.6	0.30000000000001137	3.6000000000000085	5.200000000000003	69.6	3.700000000000003	14.300000000000011	20	92.1	0	0.10000000000000853	2.200000000000003	1.6
51710002200	92.6	0.30000000000001137	3.6000000000000085	5.200000000000003	69.6	3.700000000000003	14.300000000000011	20	92.1	0	0.10000000000000853	2.200000000000003	1.6500000000000001
51710002200	92.6	0.30000000000001137	3.6000000000000085	5.200000000000003	69.6	3.700000000000003	14.300000000000011	20	92.1	0	0.10000000000000853	2.200000000000003	1.7000000000000002
51710002200	92.6	0.30000000000001137	3.6000000000000085	5.200000000000003	69.6	3.700000000000003	14.300000000000011	20	92.1	0	0.10000000000000853	2.200000000000003	1.75
51710002200	92.6	0.30000000000001137	3.6000000000000085	5.200000000000003	69.6	3.700000000000003	14.300000000000011	20	92.1	0	0.10000000000000853	2.200000000000003	1.8
51710002200	92.6	0.30000000000001137	3.6000000000000085	5.200000000000003	69.6	3.700000000000003	14.300000000000011	20	92.1	0	0.10000000000000853	2.200000000000003	1.85
51710002200	92.6	0.30000000000001137	3.6000000000000085	5.200000000000003	69.6	3.700000000000003	14.300000000000011	20	92.1	0	0.10000000000000853	2.200000000000003	1.9000000000000001
51710002200	92.6	0.30000000000001137	3.6000000000000085	5.200000000000003	69.6	3.700000000000003	14.300000000000011	20	92.1	0	0.10000000000000853	2.200000000000003	1.9500000000000002
51710002200	92.6	0.30000000000001137	3.6000000000000085	5.200000000000003	69.6	3.700000000000003	14.300000000000011	20	92.1	0	0.10000000000000853	2.200000000000003	2
51710002400	93.8	0	0	0	73.2	0	0	3.200000000000003	92.4	0	0	0	0.25
51710002400	93.8	0	0	0	73.2	0	2.5999999999999943	3.200000000000003	92.4	0	0	0	0.3
51710002400	93.8	0	0	0	73.2	0	2.5999999999999943	3.200000000000003	92.4	0	0	0	0.35
51710002400	93.8	0	0	0	73.2	0	2.5999999999999943	3.200000000000003	92.4	0	0	0	0.4
51710002400	93.8	0	0	0	73.2	0	2.5999999999999943	3.200000000000003	92.4	0	0	0	0.45
51710002400	93.8	0	0	0	73.2	0	2.5999999999999943	3.200000000000003	92.4	0	0	0	0.5
51710002400	93.8	0	0	0	73.2	0	2.5999999999999943	3.200000000000003	92.4	0	0	0	0.55
51710002400	93.8	0	0	0	73.2	0	2.5999999999999943	3.200000000000003	92.4	0	0	0	0.6000000000000001
51710002400	93.8	0	0	0	73.2	0	2.5999999999999943	3.200000000000003	92.4	0	0	0	0.65
51710002400	93.8	0	0	0	73.2	0	2.5999999999999943	3.200000000000003	92.4	0	0	0	0.7
51710002400	93.8	0	0	0	73.2	0	2.5999999999999943	3.200000000000003	92.4	0	0	0	0.75
51710002400	93.8	0	0	0	73.2	0.09999999999999432	2.5999999999999943	3.200000000000003	92.4	0	0	0.5999999999999943	0.8
51710002400	93.8	0	0	0	73.2	0.09999999999999432	2.5999999999999943	3.200000000000003	92.4	0	0	0.5999999999999943	0.8500000000000001
51710002400	93.8	0	0	0	73.2	0.09999999999999432	2.5999999999999943	3.200000000000003	92.4	0	0	0.5999999999999943	0.9
51710002400	93.8	0	0	0	73.2	0.09999999999999432	2.5999999999999943	3.200000000000003	92.4	0	0	0.5999999999999943	0.9500000000000001
51710002400	93.8	0	0	0	73.2	0.09999999999999432	2.5999999999999943	3.200000000000003	92.4	0	0	0.5999999999999943	1
51710002400	93.8	0	0	0	73.2	0.09999999999999432	2.5999999999999943	3.200000000000003	92.4	0	0	0.5999999999999943	1.05
51710002400	93.8	0	0	0	73.2	0.09999999999999432	2.5999999999999943	3.200000000000003	92.4	0	0	0.5999999999999943	1.1
51710002400	93.8	0	0	0	73.2	0.09999999999999432	2.5999999999999943	3.200000000000003	92.4	0	0	0.5999999999999943	1.15
51710002400	93.8	0	0	0	73.2	0.09999999999999432	2.5999999999999943	3.200000000000003	92.4	0	0	0.5999999999999943	1.2000000000000002
51710002400	93.8	0	0	0	73.2	0.09999999999999432	2.5999999999999943	3.200000000000003	92.4	0	0	0.5999999999999943	1.25
51710002400	93.8	0	0	0	73.2	0.09999999999999432	2.5999999999999943	3.200000000000003	92.4	0	0	0.5999999999999943	1.3
51710002400	93.8	0	0	0	73.2	0.09999999999999432	2.5999999999999943	3.200000000000003	92.4	0	0	0.5999999999999943	1.35
51710002400	93.8	0	0	0	73.2	0.09999999999999432	2.5999999999999943	3.200000000000003	92.4	0	0	0.5999999999999943	1.4000000000000001
51710002400	93.8	0	0	0	73.2	0.09999999999999432	2.5999999999999943	3.200000000000003	92.4	0	0	0.5999999999999943	1.4500000000000002
51710002400	93.8	0	0	0	73.2	0.09999999999999432	2.5999999999999943	3.200000000000003	92.4	0	0	0.5999999999999943	1.5
51710002400	93.8	0	0	0	73.2	0.09999999999999432	2.5999999999999943	3.200000000000003	92.4	0	0	0.5999999999999943	1.55
51710002400	93.8	0	0	0	73.2	0.09999999999999432	2.5999999999999943	3.200000000000003	92.4	0	0	0.5999999999999943	1.6
51710002400	93.8	0	0	0	73.2	0.09999999999999432	2.5999999999999943	3.200000000000003	92.4	0	0	0.5999999999999943	1.6500000000000001
51710002400	93.8	0	0	0	73.2	0.09999999999999432	2.5999999999999943	3.200000000000003	92.4	0	0	0.5999999999999943	1.7000000000000002
51710002400	93.8	0	0	0	73.2	0.09999999999999432	2.5999999999999943	3.200000000000003	92.4	0	0	0.5999999999999943	1.75
51710002400	93.8	0	0	0	73.2	0.09999999999999432	2.5999999999999943	3.200000000000003	92.4	0	0	0.5999999999999943	1.8
51710002400	93.8	0	0	0	73.2	0.09999999999999432	2.5999999999999943	3.200000000000003	92.4	0	0	0.5999999999999943	1.85
51710002400	93.8	0	0	0	73.2	0.09999999999999432	2.5999999999999943	3.200000000000003	92.4	0	0	0.5999999999999943	1.9000000000000001
51710002400	93.8	0	0	0	73.2	0.09999999999999432	2.5999999999999943	3.200000000000003	92.4	0	0	0.5999999999999943	1.9500000000000002
51710002400	93.8	0	0	0	73.2	0.09999999999999432	2.5999999999999943	3.200000000000003	92.4	0	0	0.5999999999999943	2
51710002600	96.2	0	0	0	83.9	0	0	0	91.3	0	0	0	0.25
51710002600	96.2	0	0	0	83.9	0	0	0	91.3	0	0	0	0.3
51710002600	96.2	0	0	0	83.9	0	0	0	91.3	0	0	0	0.35
51710002600	96.2	0	0	0	83.9	0	0	0	91.3	0	0	0	0.4
51710002600	96.2	0	0	0	83.9	0	0	0	91.3	0	0	0	0.45
51710002600	96.2	0	0	0	83.9	0	0	0	91.3	0	0	0	0.5
51710002600	96.2	0	0	0	83.9	0	0	0	91.3	0	0	0	0.55
51710002600	96.2	0	0	0	83.9	0	0	0	91.3	0	0	0	0.6000000000000001
51710002600	96.2	0	0	0	83.9	0	0	0	91.3	0	0	0	0.65
51710002600	96.2	0	0	0	83.9	0	0	0	91.3	0	0	0	0.7
51710002600	96.2	0	0	0	83.9	0	0	0	91.3	0	0	0	0.75
51710002600	96.2	0	0	0	83.9	0	0	0	91.3	0	0	0	0.8
51710002600	96.2	0	0	0	83.9	0	0	0	91.3	0	0	0	0.8500000000000001
51710002600	96.2	0	0	0	83.9	0	0	0	91.3	0	0	0	0.9
51710002600	96.2	0	0	0	83.9	0	0	0	91.3	0	0	0	0.9500000000000001
51710002600	96.2	0	0	0	83.9	0	0	0	91.3	0	0	0	1
51710002600	96.2	0	0	0	83.9	0	0	0	91.3	0	0	0	1.05
51710002600	96.2	0	0	0	83.9	0	0	0	91.3	0	0	0	1.1
51710002600	96.2	0	0	0	83.9	0	0	0	91.3	0	0	0	1.15
51710002600	96.2	0	0	0	83.9	0	0	0	91.3	0	0	0	1.2000000000000002
51710002600	96.2	0	0	0	83.9	0	0	0	91.3	0	0	0	1.25
51710002600	96.2	0	0	0	83.9	0	0	0	91.3	0	0	0	1.3
51710002600	96.2	0	0	0	83.9	0	0	0	91.3	0	0	0	1.35
51710002600	96.2	0	0	0	83.9	0	0	0	91.3	0	0	0	1.4000000000000001
51710002600	96.2	0	0	0	83.9	0	0	0	91.3	0	0	0	1.4500000000000002
51710002600	96.2	0	0	0	83.9	0	0	0	91.3	0	0	0	1.5
51710002600	96.2	0	0	0	83.9	0	0	0	91.3	0	0	0	1.55
51710002600	96.2	0	0	0	83.9	0	0	0	91.3	0	0	0	1.6
51710002600	96.2	0	0	0	83.9	0	0	0	91.3	0	0	0	1.6500000000000001
51710002600	96.2	0	0	0	83.9	0	0	0	91.3	0	0	0	1.7000000000000002
51710002600	96.2	0	0	0	83.9	0	0	0	91.3	0	0	0	1.75
51710002600	96.2	0	0	0	83.9	0	0	0	91.3	0	0	0	1.8
51710002600	96.2	0	0	0	83.9	0	0	0	91.3	0	0	0	1.85
51710002600	96.2	0	0	0	83.9	0	0	0	91.3	0	0	0	1.9000000000000001
51710002600	96.2	0	0	0	83.9	0	0	0	91.3	0	0	0	1.9500000000000002
51710002600	96.2	0	0	0	83.9	0	0	0	91.3	0	0	0	2
51710002700	82.8	7.1000000000000085	8.700000000000003	10.5	58.6	10.600000000000001	12.800000000000004	17.800000000000004	81.8	5.400000000000006	7.5	9.600000000000009	0.25
51710002700	82.8	7.1000000000000085	8.700000000000003	10.5	58.6	10.600000000000001	12.800000000000004	17.800000000000004	81.8	5.400000000000006	7.5	9.600000000000009	0.3
51710002700	82.8	7.1000000000000085	8.700000000000003	10.5	58.6	10.600000000000001	12.800000000000004	17.800000000000004	81.8	5.400000000000006	7.5	9.600000000000009	0.35
51710002700	82.8	7.1000000000000085	8.700000000000003	10.5	58.6	10.600000000000001	12.800000000000004	17.800000000000004	81.8	5.400000000000006	7.5	9.600000000000009	0.4
51710002700	82.8	7.1000000000000085	8.700000000000003	10.5	58.6	10.600000000000001	12.800000000000004	17.800000000000004	81.8	5.400000000000006	7.5	9.600000000000009	0.45
51710002700	82.8	7.1000000000000085	8.700000000000003	10.5	58.6	10.600000000000001	12.800000000000004	17.800000000000004	81.8	5.400000000000006	7.5	9.600000000000009	0.5
51710002700	82.8	7.1000000000000085	8.700000000000003	10.5	58.6	10.600000000000001	12.800000000000004	17.800000000000004	81.8	5.400000000000006	7.5	9.600000000000009	0.55
51710002700	82.8	7.1000000000000085	8.700000000000003	10.5	58.6	10.600000000000001	12.800000000000004	17.800000000000004	81.8	5.400000000000006	7.5	9.600000000000009	0.6000000000000001
51710002700	82.8	7.1000000000000085	8.700000000000003	10.5	58.6	10.600000000000001	12.800000000000004	17.800000000000004	81.8	5.400000000000006	7.5	9.600000000000009	0.65
51710002700	82.8	7.1000000000000085	8.700000000000003	10.5	58.6	10.600000000000001	12.800000000000004	17.800000000000004	81.8	5.400000000000006	7.5	9.600000000000009	0.7
51710002700	82.8	7.1000000000000085	8.700000000000003	10.5	58.6	10.600000000000001	12.800000000000004	17.800000000000004	81.8	5.400000000000006	7.5	9.600000000000009	0.75
51710002700	82.8	7.1000000000000085	10.100000000000009	10.5	58.6	10.600000000000001	17.199999999999996	17.800000000000004	81.8	5.400000000000006	8.700000000000003	9.600000000000009	0.8
51710002700	82.8	7.1000000000000085	10.100000000000009	10.5	58.6	10.600000000000001	17.199999999999996	17.800000000000004	81.8	5.400000000000006	8.700000000000003	9.600000000000009	0.8500000000000001
51710002700	82.8	7.1000000000000085	10.100000000000009	10.5	58.6	10.600000000000001	17.199999999999996	17.800000000000004	81.8	5.400000000000006	8.700000000000003	9.600000000000009	0.9
51710002700	82.8	7.1000000000000085	10.100000000000009	10.5	58.6	10.600000000000001	17.199999999999996	17.800000000000004	81.8	5.400000000000006	8.700000000000003	9.600000000000009	0.9500000000000001
51710002700	82.8	7.1000000000000085	10.100000000000009	10.5	58.6	10.600000000000001	17.199999999999996	17.800000000000004	81.8	5.400000000000006	8.700000000000003	9.600000000000009	1
51710002700	82.8	7.1000000000000085	10.100000000000009	10.5	58.6	10.600000000000001	17.199999999999996	17.800000000000004	81.8	5.400000000000006	8.700000000000003	9.600000000000009	1.05
51710002700	82.8	7.1000000000000085	10.100000000000009	10.5	58.6	10.600000000000001	17.199999999999996	17.800000000000004	81.8	5.400000000000006	8.700000000000003	9.600000000000009	1.1
51710002700	82.8	7.1000000000000085	10.100000000000009	10.5	58.6	10.600000000000001	17.199999999999996	17.800000000000004	81.8	5.400000000000006	8.700000000000003	9.600000000000009	1.15
51710002700	82.8	7.1000000000000085	10.100000000000009	10.5	58.6	10.600000000000001	17.199999999999996	17.800000000000004	81.8	5.400000000000006	8.700000000000003	9.600000000000009	1.2000000000000002
51710002700	82.8	7.1000000000000085	10.100000000000009	10.5	58.6	10.600000000000001	17.199999999999996	17.800000000000004	81.8	5.400000000000006	8.700000000000003	9.600000000000009	1.25
51710002700	82.8	9.100000000000009	10.5	11	58.6	13.600000000000001	17.199999999999996	17.800000000000004	81.8	7.400000000000006	9.600000000000009	10.600000000000009	1.3
51710002700	82.8	9.100000000000009	10.5	11	58.6	13.600000000000001	17.199999999999996	17.800000000000004	81.8	7.400000000000006	9.600000000000009	10.600000000000009	1.35
51710002700	82.8	9.100000000000009	10.5	11	58.6	13.600000000000001	17.199999999999996	17.800000000000004	81.8	7.400000000000006	9.600000000000009	10.600000000000009	1.4000000000000001
51710002700	82.8	9.100000000000009	10.5	11	58.6	13.600000000000001	17.199999999999996	17.800000000000004	81.8	7.400000000000006	9.600000000000009	10.600000000000009	1.4500000000000002
51710002700	82.8	9.100000000000009	10.5	11	58.6	13.600000000000001	17.199999999999996	17.800000000000004	81.8	7.400000000000006	9.600000000000009	10.600000000000009	1.5
51710002700	82.8	9.100000000000009	10.5	11	58.6	13.600000000000001	17.199999999999996	17.800000000000004	81.8	7.400000000000006	9.600000000000009	10.600000000000009	1.55
51710002700	82.8	9.100000000000009	10.5	11	58.6	13.600000000000001	17.199999999999996	17.800000000000004	81.8	7.400000000000006	9.600000000000009	10.600000000000009	1.6
51710002700	82.8	9.100000000000009	10.5	11	58.6	13.600000000000001	17.199999999999996	17.800000000000004	81.8	7.400000000000006	9.600000000000009	10.600000000000009	1.6500000000000001
51710002700	82.8	9.100000000000009	10.5	11	58.6	13.600000000000001	17.199999999999996	17.800000000000004	81.8	7.400000000000006	9.600000000000009	10.600000000000009	1.7000000000000002
51710002700	82.8	9.100000000000009	10.5	11	58.6	13.600000000000001	17.199999999999996	17.800000000000004	81.8	7.400000000000006	9.600000000000009	10.600000000000009	1.75
51710002700	82.8	9.100000000000009	10.5	11	58.6	13.600000000000001	17.199999999999996	17.800000000000004	81.8	7.400000000000006	9.600000000000009	10.600000000000009	1.8
51710002700	82.8	9.100000000000009	10.5	11	58.6	13.600000000000001	17.199999999999996	17.800000000000004	81.8	7.400000000000006	9.600000000000009	10.600000000000009	1.85
51710002700	82.8	9.100000000000009	10.5	11	58.6	13.600000000000001	17.199999999999996	17.800000000000004	81.8	7.400000000000006	9.600000000000009	10.600000000000009	1.9000000000000001
51710002700	82.8	9.100000000000009	10.5	11	58.6	13.600000000000001	17.199999999999996	17.800000000000004	81.8	7.400000000000006	9.600000000000009	10.600000000000009	1.9500000000000002
51710002700	82.8	9.100000000000009	10.5	11	58.6	13.600000000000001	17.199999999999996	17.800000000000004	81.8	7.400000000000006	9.600000000000009	10.600000000000009	2
51710002900	84.5	2.299999999999997	7.400000000000006	8.900000000000006	59.2	1.2999999999999972	13	14.099999999999994	83.3	4.900000000000006	5.900000000000006	9.700000000000003	0.25
51710002900	84.5	2.299999999999997	8.200000000000003	8.900000000000006	59.2	1.2999999999999972	14.099999999999994	17.200000000000003	83.3	4.900000000000006	6.799999999999997	9.700000000000003	0.3
51710002900	84.5	2.299999999999997	8.200000000000003	8.900000000000006	59.2	1.2999999999999972	14.099999999999994	17.200000000000003	83.3	4.900000000000006	6.799999999999997	9.700000000000003	0.35
51710002900	84.5	2.299999999999997	8.200000000000003	8.900000000000006	59.2	1.2999999999999972	14.099999999999994	17.200000000000003	83.3	4.900000000000006	6.799999999999997	9.700000000000003	0.4
51710002900	84.5	2.299999999999997	8.200000000000003	8.900000000000006	59.2	1.2999999999999972	14.099999999999994	17.200000000000003	83.3	4.900000000000006	6.799999999999997	9.700000000000003	0.45
51710002900	84.5	2.299999999999997	8.200000000000003	8.900000000000006	59.2	1.2999999999999972	14.099999999999994	17.200000000000003	83.3	4.900000000000006	6.799999999999997	9.700000000000003	0.5
51710002900	84.5	2.299999999999997	8.200000000000003	8.900000000000006	59.2	1.2999999999999972	14.099999999999994	17.200000000000003	83.3	4.900000000000006	6.799999999999997	9.700000000000003	0.55
51710002900	84.5	2.299999999999997	8.200000000000003	8.900000000000006	59.2	1.2999999999999972	14.099999999999994	17.200000000000003	83.3	4.900000000000006	6.799999999999997	9.700000000000003	0.6000000000000001
51710002900	84.5	2.299999999999997	8.200000000000003	8.900000000000006	59.2	1.2999999999999972	14.099999999999994	17.200000000000003	83.3	4.900000000000006	6.799999999999997	9.700000000000003	0.65
51710002900	84.5	2.299999999999997	8.200000000000003	8.900000000000006	59.2	1.2999999999999972	14.099999999999994	17.200000000000003	83.3	4.900000000000006	6.799999999999997	9.700000000000003	0.7
51710002900	84.5	2.299999999999997	8.200000000000003	8.900000000000006	59.2	1.2999999999999972	14.099999999999994	17.200000000000003	83.3	4.900000000000006	6.799999999999997	9.700000000000003	0.75
51710002900	84.5	7	8.200000000000003	8.900000000000006	59.2	12.200000000000003	14.099999999999994	17.200000000000003	83.3	6	6.799999999999997	9.700000000000003	0.8
51710002900	84.5	7	8.200000000000003	8.900000000000006	59.2	12.200000000000003	14.099999999999994	17.200000000000003	83.3	6	6.799999999999997	9.700000000000003	0.8500000000000001
51710002900	84.5	7	8.200000000000003	8.900000000000006	59.2	12.200000000000003	14.099999999999994	17.200000000000003	83.3	6	6.799999999999997	9.700000000000003	0.9
51710002900	84.5	7	8.200000000000003	8.900000000000006	59.2	12.200000000000003	14.099999999999994	17.200000000000003	83.3	6	6.799999999999997	9.700000000000003	0.9500000000000001
51710002900	84.5	7	8.200000000000003	8.900000000000006	59.2	12.200000000000003	14.099999999999994	17.200000000000003	83.3	6	6.799999999999997	9.700000000000003	1
51710002900	84.5	7	8.200000000000003	8.900000000000006	59.2	12.200000000000003	14.099999999999994	17.200000000000003	83.3	6	6.799999999999997	9.700000000000003	1.05
51710002900	84.5	7	8.200000000000003	8.900000000000006	59.2	12.200000000000003	14.099999999999994	17.200000000000003	83.3	6	6.799999999999997	9.700000000000003	1.1
51710002900	84.5	7	8.200000000000003	8.900000000000006	59.2	12.200000000000003	14.099999999999994	17.200000000000003	83.3	6	6.799999999999997	9.700000000000003	1.15
51710002900	84.5	7	8.200000000000003	8.900000000000006	59.2	12.200000000000003	14.099999999999994	17.200000000000003	83.3	6	6.799999999999997	9.700000000000003	1.2000000000000002
51710002900	84.5	7	8.200000000000003	8.900000000000006	59.2	12.200000000000003	14.099999999999994	17.200000000000003	83.3	6	6.799999999999997	9.700000000000003	1.25
51710002900	84.5	7	8.200000000000003	8.900000000000006	59.2	12.200000000000003	14.099999999999994	17.200000000000003	83.3	6	6.799999999999997	9.700000000000003	1.3
51710002900	84.5	7	8.200000000000003	8.900000000000006	59.2	12.200000000000003	14.099999999999994	17.200000000000003	83.3	6	6.799999999999997	9.700000000000003	1.35
51710002900	84.5	7	8.200000000000003	8.900000000000006	59.2	12.200000000000003	14.099999999999994	17.200000000000003	83.3	6	6.799999999999997	9.700000000000003	1.4000000000000001
51710002900	84.5	7	8.200000000000003	8.900000000000006	59.2	12.200000000000003	14.099999999999994	17.200000000000003	83.3	6	6.799999999999997	9.700000000000003	1.4500000000000002
51710002900	84.5	7	8.200000000000003	8.900000000000006	59.2	12.200000000000003	14.099999999999994	17.200000000000003	83.3	6	6.799999999999997	9.700000000000003	1.5
51710002900	84.5	7	8.200000000000003	8.900000000000006	59.2	12.200000000000003	14.099999999999994	17.200000000000003	83.3	6	6.799999999999997	9.700000000000003	1.55
51710002900	84.5	7	8.200000000000003	8.900000000000006	59.2	12.200000000000003	14.099999999999994	17.200000000000003	83.3	6	6.799999999999997	9.700000000000003	1.6
51710002900	84.5	7	8.200000000000003	8.900000000000006	59.2	12.200000000000003	14.099999999999994	17.200000000000003	83.3	6	6.799999999999997	9.700000000000003	1.6500000000000001
51710002900	84.5	7	8.200000000000003	8.900000000000006	59.2	12.200000000000003	14.099999999999994	17.200000000000003	83.3	6	6.799999999999997	9.700000000000003	1.7000000000000002
51710002900	84.5	7	8.200000000000003	8.900000000000006	59.2	12.200000000000003	14.099999999999994	17.200000000000003	83.3	6	6.799999999999997	9.700000000000003	1.75
51710002900	84.5	7	8.400000000000006	8.900000000000006	59.2	12.200000000000003	14.099999999999994	17.200000000000003	83.3	6	7.200000000000003	9.700000000000003	1.8
51710002900	84.5	7	8.400000000000006	8.900000000000006	59.2	12.200000000000003	14.099999999999994	17.200000000000003	83.3	6	7.200000000000003	9.700000000000003	1.85
51710002900	84.5	7	8.400000000000006	8.900000000000006	59.2	12.200000000000003	14.099999999999994	17.200000000000003	83.3	6	7.200000000000003	9.700000000000003	1.9000000000000001
51710002900	84.5	7	8.400000000000006	8.900000000000006	59.2	12.200000000000003	14.099999999999994	17.200000000000003	83.3	6	7.200000000000003	9.700000000000003	1.9500000000000002
51710002900	84.5	7	8.400000000000006	8.900000000000006	59.2	12.200000000000003	14.099999999999994	17.200000000000003	83.3	6	7.200000000000003	9.700000000000003	2
51710003100	85.4	0	3.299999999999997	4.299999999999997	61.5	0	5.700000000000003	5.900000000000006	84.5	0	3	3.5999999999999943	0.25
51710003100	85.4	0	3.299999999999997	4.299999999999997	61.5	0	5.700000000000003	5.900000000000006	84.5	0	3	3.5999999999999943	0.3
51710003100	85.4	0	3.299999999999997	4.299999999999997	61.5	0	5.700000000000003	5.900000000000006	84.5	0	3	3.5999999999999943	0.35
51710003100	85.4	0	3.299999999999997	4.299999999999997	61.5	0	5.700000000000003	5.900000000000006	84.5	0	3	3.5999999999999943	0.4
51710003100	85.4	0	3.299999999999997	4.299999999999997	61.5	0	5.700000000000003	5.900000000000006	84.5	0	3	3.5999999999999943	0.45
51710003100	85.4	0	3.299999999999997	4.299999999999997	61.5	0	5.700000000000003	5.900000000000006	84.5	0	3	3.5999999999999943	0.5
51710003100	85.4	0	4.299999999999997	7.299999999999997	61.5	0	5.700000000000003	14.900000000000006	84.5	0	3.5999999999999943	5.599999999999994	0.55
51710003100	85.4	0	4.299999999999997	7.299999999999997	61.5	0	5.700000000000003	14.900000000000006	84.5	0	3.5999999999999943	5.599999999999994	0.6000000000000001
51710003100	85.4	0	4.299999999999997	7.299999999999997	61.5	0	5.700000000000003	14.900000000000006	84.5	0	3.5999999999999943	5.599999999999994	0.65
51710003100	85.4	0	4.299999999999997	7.299999999999997	61.5	0	5.700000000000003	14.900000000000006	84.5	0	3.5999999999999943	5.599999999999994	0.7
51710003100	85.4	0	4.299999999999997	7.299999999999997	61.5	0	5.700000000000003	14.900000000000006	84.5	0	3.5999999999999943	5.599999999999994	0.75
51710003100	85.4	0	4.299999999999997	7.299999999999997	61.5	0	5.700000000000003	14.900000000000006	84.5	0	3.5999999999999943	5.599999999999994	0.8
51710003100	85.4	0	4.299999999999997	7.299999999999997	61.5	0	5.700000000000003	14.900000000000006	84.5	0	3.5999999999999943	5.599999999999994	0.8500000000000001
51710003100	85.4	0	4.299999999999997	7.299999999999997	61.5	0	5.700000000000003	14.900000000000006	84.5	0	3.5999999999999943	5.599999999999994	0.9
51710003100	85.4	0	4.299999999999997	7.299999999999997	61.5	0	5.700000000000003	14.900000000000006	84.5	0	3.5999999999999943	5.599999999999994	0.9500000000000001
51710003100	85.4	0	4.299999999999997	7.299999999999997	61.5	0	5.700000000000003	14.900000000000006	84.5	0	3.5999999999999943	5.599999999999994	1
51710003100	85.4	0	4.299999999999997	7.299999999999997	61.5	0	5.700000000000003	14.900000000000006	84.5	3.5999999999999943	4	5.599999999999994	1.05
51710003100	85.4	0	4.299999999999997	7.299999999999997	61.5	0	5.700000000000003	14.900000000000006	84.5	3.5999999999999943	4	5.599999999999994	1.1
51710003100	85.4	0	4.299999999999997	7.299999999999997	61.5	0	5.700000000000003	14.900000000000006	84.5	3.5999999999999943	4	5.599999999999994	1.15
51710003100	85.4	0	4.299999999999997	7.299999999999997	61.5	0	5.700000000000003	14.900000000000006	84.5	3.5999999999999943	4	5.599999999999994	1.2000000000000002
51710003100	85.4	0	4.299999999999997	7.299999999999997	61.5	0	5.700000000000003	14.900000000000006	84.5	3.5999999999999943	4	5.599999999999994	1.25
51710003100	85.4	0	4.299999999999997	7.299999999999997	61.5	0	5.700000000000003	14.900000000000006	84.5	3.5999999999999943	4	5.599999999999994	1.3
51710003100	85.4	0	4.299999999999997	7.299999999999997	61.5	0	5.700000000000003	14.900000000000006	84.5	3.5999999999999943	4	5.599999999999994	1.35
51710003100	85.4	0	4.299999999999997	7.299999999999997	61.5	0	5.700000000000003	14.900000000000006	84.5	3.5999999999999943	4	5.599999999999994	1.4000000000000001
51710003100	85.4	0	4.299999999999997	7.299999999999997	61.5	0	5.700000000000003	14.900000000000006	84.5	3.5999999999999943	4	5.599999999999994	1.4500000000000002
51710003100	85.4	0	4.299999999999997	7.299999999999997	61.5	0	5.700000000000003	14.900000000000006	84.5	3.5999999999999943	4	5.599999999999994	1.5
51710003100	85.4	0	4.299999999999997	7.299999999999997	61.5	0	5.700000000000003	14.900000000000006	84.5	3.5999999999999943	4	5.599999999999994	1.55
51710003100	85.4	0	4.299999999999997	7.299999999999997	61.5	0	5.700000000000003	14.900000000000006	84.5	3.5999999999999943	4	5.599999999999994	1.6
51710003100	85.4	0	4.299999999999997	7.299999999999997	61.5	0	5.700000000000003	14.900000000000006	84.5	3.5999999999999943	4	5.599999999999994	1.6500000000000001
51710003100	85.4	0	4.299999999999997	7.299999999999997	61.5	0	5.700000000000003	14.900000000000006	84.5	3.5999999999999943	4	5.599999999999994	1.7000000000000002
51710003100	85.4	0	4.299999999999997	7.299999999999997	61.5	0	5.700000000000003	14.900000000000006	84.5	3.5999999999999943	4	5.599999999999994	1.75
51710003100	85.4	0	4.299999999999997	7.299999999999997	61.5	0	5.700000000000003	14.900000000000006	84.5	3.5999999999999943	4	5.599999999999994	1.8
51710003100	85.4	0	4.299999999999997	7.299999999999997	61.5	0	5.700000000000003	14.900000000000006	84.5	3.5999999999999943	4	5.599999999999994	1.85
51710003100	85.4	0	4.299999999999997	7.299999999999997	61.5	0	5.700000000000003	14.900000000000006	84.5	3.5999999999999943	4	5.599999999999994	1.9000000000000001
51710003100	85.4	0	4.299999999999997	7.299999999999997	61.5	0	5.700000000000003	14.900000000000006	84.5	3.5999999999999943	4	5.599999999999994	1.9500000000000002
51710003100	85.4	0	4.299999999999997	7.299999999999997	61.5	0	5.700000000000003	14.900000000000006	84.5	3.5999999999999943	4	5.599999999999994	2
51710003200	86.9	2.0999999999999943	3.1999999999999886	3.799999999999997	62.4	3.1999999999999957	5.600000000000001	6.699999999999996	86.8	1.1000000000000085	2.1000000000000085	2.9000000000000057	0.25
51710003200	86.9	2.0999999999999943	3.1999999999999886	3.799999999999997	62.4	3.1999999999999957	5.600000000000001	6.699999999999996	86.8	1.1000000000000085	2.1000000000000085	2.9000000000000057	0.3
51710003200	86.9	2.0999999999999943	3.1999999999999886	3.799999999999997	62.4	3.1999999999999957	5.600000000000001	6.699999999999996	86.8	1.1000000000000085	2.1000000000000085	2.9000000000000057	0.35
51710003200	86.9	2.0999999999999943	3.1999999999999886	3.799999999999997	62.4	3.1999999999999957	5.600000000000001	6.699999999999996	86.8	1.1000000000000085	2.1000000000000085	2.9000000000000057	0.4
51710003200	86.9	2.0999999999999943	3.1999999999999886	3.799999999999997	62.4	3.1999999999999957	5.600000000000001	6.699999999999996	86.8	1.1000000000000085	2.1000000000000085	2.9000000000000057	0.45
51710003200	86.9	2.0999999999999943	3.1999999999999886	3.799999999999997	62.4	3.1999999999999957	5.600000000000001	6.699999999999996	86.8	1.1000000000000085	2.1000000000000085	2.9000000000000057	0.5
51710003200	86.9	2.0999999999999943	3.1999999999999886	3.799999999999997	62.4	3.1999999999999957	5.600000000000001	6.699999999999996	86.8	1.1000000000000085	2.1000000000000085	2.9000000000000057	0.55
51710003200	86.9	2.0999999999999943	3.1999999999999886	3.799999999999997	62.4	3.1999999999999957	5.600000000000001	6.699999999999996	86.8	1.1000000000000085	2.1000000000000085	2.9000000000000057	0.6000000000000001
51710003200	86.9	2.0999999999999943	3.1999999999999886	3.799999999999997	62.4	3.1999999999999957	5.600000000000001	6.699999999999996	86.8	1.1000000000000085	2.1000000000000085	2.9000000000000057	0.65
51710003200	86.9	2.0999999999999943	3.1999999999999886	3.799999999999997	62.4	3.1999999999999957	5.600000000000001	6.699999999999996	86.8	1.1000000000000085	2.1000000000000085	2.9000000000000057	0.7
51710003200	86.9	2.0999999999999943	3.1999999999999886	3.799999999999997	62.4	3.1999999999999957	5.600000000000001	6.699999999999996	86.8	1.1000000000000085	2.1000000000000085	2.9000000000000057	0.75
51710003200	86.9	2.0999999999999943	3.1999999999999886	3.799999999999997	62.4	3.1999999999999957	5.600000000000001	6.699999999999996	86.8	1.1000000000000085	2.1000000000000085	2.9000000000000057	0.8
51710003200	86.9	2.0999999999999943	3.1999999999999886	3.799999999999997	62.4	3.1999999999999957	5.600000000000001	6.699999999999996	86.8	1.1000000000000085	2.1000000000000085	2.9000000000000057	0.8500000000000001
51710003200	86.9	2.0999999999999943	3.1999999999999886	3.799999999999997	62.4	3.1999999999999957	5.600000000000001	6.699999999999996	86.8	1.1000000000000085	2.1000000000000085	2.9000000000000057	0.9
51710003200	86.9	2.0999999999999943	3.1999999999999886	3.799999999999997	62.4	3.1999999999999957	5.600000000000001	6.699999999999996	86.8	1.1000000000000085	2.1000000000000085	2.9000000000000057	0.9500000000000001
51710003200	86.9	2.0999999999999943	3.1999999999999886	3.799999999999997	62.4	3.1999999999999957	5.600000000000001	6.699999999999996	86.8	1.1000000000000085	2.1000000000000085	2.9000000000000057	1
51710003200	86.9	2.0999999999999943	3.1999999999999886	3.799999999999997	62.4	3.1999999999999957	5.600000000000001	6.699999999999996	86.8	1.1000000000000085	2.1000000000000085	2.9000000000000057	1.05
51710003200	86.9	2.0999999999999943	3.1999999999999886	3.799999999999997	62.4	3.1999999999999957	5.600000000000001	6.699999999999996	86.8	1.1000000000000085	2.1000000000000085	2.9000000000000057	1.1
51710003200	86.9	2.0999999999999943	3.1999999999999886	3.799999999999997	62.4	3.1999999999999957	5.600000000000001	6.699999999999996	86.8	1.1000000000000085	2.1000000000000085	2.9000000000000057	1.15
51710003200	86.9	2.0999999999999943	3.1999999999999886	3.799999999999997	62.4	3.1999999999999957	5.600000000000001	6.699999999999996	86.8	1.1000000000000085	2.1000000000000085	2.9000000000000057	1.2000000000000002
51710003200	86.9	2.0999999999999943	3.1999999999999886	3.799999999999997	62.4	3.1999999999999957	5.600000000000001	6.699999999999996	86.8	1.1000000000000085	2.1000000000000085	2.9000000000000057	1.25
51710003200	86.9	2.0999999999999943	3.1999999999999886	3.799999999999997	62.4	3.1999999999999957	5.600000000000001	6.699999999999996	86.8	1.1000000000000085	2.1000000000000085	2.9000000000000057	1.3
51710003200	86.9	2.0999999999999943	3.1999999999999886	3.799999999999997	62.4	3.1999999999999957	5.600000000000001	6.699999999999996	86.8	1.1000000000000085	2.1000000000000085	2.9000000000000057	1.35
51710003200	86.9	2.0999999999999943	3.1999999999999886	3.799999999999997	62.4	3.1999999999999957	5.600000000000001	6.699999999999996	86.8	1.1000000000000085	2.1000000000000085	2.9000000000000057	1.4000000000000001
51710003200	86.9	2.0999999999999943	3.1999999999999886	3.799999999999997	62.4	3.1999999999999957	5.600000000000001	6.699999999999996	86.8	1.1000000000000085	2.1000000000000085	2.9000000000000057	1.4500000000000002
51710003200	86.9	2.0999999999999943	3.1999999999999886	3.799999999999997	62.4	3.1999999999999957	5.600000000000001	6.699999999999996	86.8	1.1000000000000085	2.1000000000000085	2.9000000000000057	1.5
51710003200	86.9	2.0999999999999943	5.599999999999994	5.699999999999989	62.4	3.1999999999999957	7.199999999999996	9.100000000000001	86.8	2.1000000000000085	4.799999999999997	5.299999999999997	1.55
51710003200	86.9	2.0999999999999943	5.599999999999994	5.699999999999989	62.4	3.1999999999999957	7.199999999999996	9.100000000000001	86.8	2.1000000000000085	4.799999999999997	5.299999999999997	1.6
51710003200	86.9	2.0999999999999943	5.599999999999994	5.699999999999989	62.4	3.1999999999999957	7.199999999999996	9.100000000000001	86.8	2.1000000000000085	4.799999999999997	5.299999999999997	1.6500000000000001
51710003200	86.9	2.0999999999999943	5.599999999999994	5.699999999999989	62.4	3.1999999999999957	7.199999999999996	9.100000000000001	86.8	2.1000000000000085	4.799999999999997	5.299999999999997	1.7000000000000002
51710003200	86.9	2.0999999999999943	5.599999999999994	5.699999999999989	62.4	3.1999999999999957	7.199999999999996	9.100000000000001	86.8	2.1000000000000085	4.799999999999997	5.299999999999997	1.75
51710003200	86.9	3.6999999999999886	5.599999999999994	5.699999999999989	62.4	7.000000000000007	9.100000000000001	11.100000000000001	86.8	2.1000000000000085	4.799999999999997	5.299999999999997	1.8
51710003200	86.9	3.6999999999999886	5.599999999999994	5.699999999999989	62.4	7.000000000000007	9.100000000000001	11.100000000000001	86.8	2.1000000000000085	4.799999999999997	5.299999999999997	1.85
51710003200	86.9	3.6999999999999886	5.599999999999994	5.699999999999989	62.4	7.000000000000007	9.100000000000001	11.100000000000001	86.8	2.1000000000000085	4.799999999999997	5.299999999999997	1.9000000000000001
51710003200	86.9	3.6999999999999886	5.599999999999994	5.699999999999989	62.4	7.000000000000007	9.100000000000001	11.100000000000001	86.8	2.1000000000000085	4.799999999999997	5.299999999999997	1.9500000000000002
51710003200	86.9	3.6999999999999886	5.599999999999994	5.699999999999989	62.4	7.000000000000007	9.100000000000001	11.100000000000001	86.8	2.1000000000000085	4.799999999999997	5.299999999999997	2
51710003400	81.9	0	7.199999999999989	10	54.4	0	12.300000000000004	17.800000000000004	82.3	0	5.700000000000003	6.900000000000006	0.25
51710003400	81.9	0	7.199999999999989	10	54.4	0	12.300000000000004	17.800000000000004	82.3	0	5.700000000000003	6.900000000000006	0.3
51710003400	81.9	0	7.199999999999989	10	54.4	0	12.300000000000004	17.800000000000004	82.3	0	5.700000000000003	6.900000000000006	0.35
51710003400	81.9	0	7.199999999999989	10	54.4	0	12.300000000000004	17.800000000000004	82.3	0	5.700000000000003	6.900000000000006	0.4
51710003400	81.9	0	7.199999999999989	10	54.4	0	12.300000000000004	17.800000000000004	82.3	0	5.700000000000003	6.900000000000006	0.45
51710003400	81.9	0	7.199999999999989	10	54.4	0	12.300000000000004	17.800000000000004	82.3	0	5.700000000000003	6.900000000000006	0.5
51710003400	81.9	0	7.199999999999989	10	54.4	0	12.300000000000004	17.800000000000004	82.3	0	5.700000000000003	6.900000000000006	0.55
51710003400	81.9	0	7.199999999999989	10	54.4	0	12.300000000000004	17.800000000000004	82.3	0	5.700000000000003	6.900000000000006	0.6000000000000001
51710003400	81.9	0	7.199999999999989	10	54.4	0	12.300000000000004	17.800000000000004	82.3	0	5.700000000000003	6.900000000000006	0.65
51710003400	81.9	0	7.199999999999989	10	54.4	0	12.300000000000004	17.800000000000004	82.3	0	5.700000000000003	6.900000000000006	0.7
51710003400	81.9	0	7.199999999999989	10	54.4	0	12.300000000000004	17.800000000000004	82.3	0	5.700000000000003	6.900000000000006	0.75
51710003400	81.9	0	7.199999999999989	10	54.4	0	12.300000000000004	17.800000000000004	82.3	0	5.700000000000003	6.900000000000006	0.8
51710003400	81.9	0	7.199999999999989	10	54.4	0	12.300000000000004	17.800000000000004	82.3	0	5.700000000000003	6.900000000000006	0.8500000000000001
51710003400	81.9	0	7.199999999999989	10	54.4	0	12.300000000000004	17.800000000000004	82.3	0	5.700000000000003	6.900000000000006	0.9
51710003400	81.9	0	7.199999999999989	10	54.4	0	12.300000000000004	17.800000000000004	82.3	0	5.700000000000003	6.900000000000006	0.9500000000000001
51710003400	81.9	0	7.199999999999989	10	54.4	0	12.300000000000004	17.800000000000004	82.3	0	5.700000000000003	6.900000000000006	1
51710003400	81.9	0	7.199999999999989	10	54.4	0	12.300000000000004	17.800000000000004	82.3	0	5.700000000000003	6.900000000000006	1.05
51710003400	81.9	0	7.199999999999989	10	54.4	0	12.300000000000004	17.800000000000004	82.3	0	5.700000000000003	6.900000000000006	1.1
51710003400	81.9	0	7.199999999999989	10	54.4	0	12.300000000000004	17.800000000000004	82.3	0	5.700000000000003	6.900000000000006	1.15
51710003400	81.9	0	7.199999999999989	10	54.4	0	12.300000000000004	17.800000000000004	82.3	0	5.700000000000003	6.900000000000006	1.2000000000000002
51710003400	81.9	0	7.199999999999989	10	54.4	0	12.300000000000004	17.800000000000004	82.3	0	5.700000000000003	6.900000000000006	1.25
51710003400	81.9	0	7.299999999999997	10	54.4	0	13.399999999999999	17.800000000000004	82.3	0	5.700000000000003	6.900000000000006	1.3
51710003400	81.9	0	7.299999999999997	10	54.4	0	13.399999999999999	17.800000000000004	82.3	0	5.700000000000003	6.900000000000006	1.35
51710003400	81.9	0	7.299999999999997	10	54.4	0	13.399999999999999	17.800000000000004	82.3	0	5.700000000000003	6.900000000000006	1.4000000000000001
51710003400	81.9	0	7.299999999999997	10	54.4	0	13.399999999999999	17.800000000000004	82.3	0	5.700000000000003	6.900000000000006	1.4500000000000002
51710003400	81.9	0	7.299999999999997	10	54.4	0	13.399999999999999	17.800000000000004	82.3	0	5.700000000000003	6.900000000000006	1.5
51710003400	81.9	0	7.299999999999997	10	54.4	0	13.399999999999999	17.800000000000004	82.3	0	5.700000000000003	6.900000000000006	1.55
51710003400	81.9	0	7.299999999999997	10	54.4	0	13.399999999999999	17.800000000000004	82.3	0	5.700000000000003	6.900000000000006	1.6
51710003400	81.9	0	7.299999999999997	10	54.4	0	13.399999999999999	17.800000000000004	82.3	0	5.700000000000003	6.900000000000006	1.6500000000000001
51710003400	81.9	0	7.299999999999997	10	54.4	0	13.399999999999999	17.800000000000004	82.3	0	5.700000000000003	6.900000000000006	1.7000000000000002
51710003400	81.9	0	7.299999999999997	10	54.4	0	13.399999999999999	17.800000000000004	82.3	0	5.700000000000003	6.900000000000006	1.75
51710003400	81.9	0	7.299999999999997	10	54.4	0	13.399999999999999	17.800000000000004	82.3	0	5.700000000000003	6.900000000000006	1.8
51710003400	81.9	0	7.299999999999997	10	54.4	0	13.399999999999999	17.800000000000004	82.3	0	5.700000000000003	6.900000000000006	1.85
51710003400	81.9	0	7.299999999999997	10	54.4	0	13.399999999999999	17.800000000000004	82.3	0	5.700000000000003	6.900000000000006	1.9000000000000001
51710003400	81.9	0	7.299999999999997	10	54.4	0	13.399999999999999	17.800000000000004	82.3	0	5.700000000000003	6.900000000000006	1.9500000000000002
51710003400	81.9	0	7.299999999999997	10	54.4	0	13.399999999999999	17.800000000000004	82.3	0	5.700000000000003	6.900000000000006	2
51710003501	84.1	0.4000000000000057	8.800000000000011	9.5	56.5	2.700000000000003	19.099999999999994	19.299999999999997	84.4	0	6.099999999999994	7.799999999999997	0.25
51710003501	84.1	0.4000000000000057	8.800000000000011	9.5	56.5	2.700000000000003	19.099999999999994	19.299999999999997	84.4	0	6.099999999999994	8.599999999999994	0.3
51710003501	84.1	0.4000000000000057	8.800000000000011	9.5	56.5	2.700000000000003	19.099999999999994	19.299999999999997	84.4	0	6.099999999999994	8.599999999999994	0.35
51710003501	84.1	0.4000000000000057	8.800000000000011	9.5	56.5	2.700000000000003	19.099999999999994	19.299999999999997	84.4	0	6.099999999999994	8.599999999999994	0.4
51710003501	84.1	0.4000000000000057	8.800000000000011	9.5	56.5	2.700000000000003	19.099999999999994	19.299999999999997	84.4	0	6.099999999999994	8.599999999999994	0.45
51710003501	84.1	0.4000000000000057	8.800000000000011	9.5	56.5	2.700000000000003	19.099999999999994	19.299999999999997	84.4	0	6.099999999999994	8.599999999999994	0.5
51710003501	84.1	0.4000000000000057	8.800000000000011	9.5	56.5	2.700000000000003	19.099999999999994	19.299999999999997	84.4	0	6.099999999999994	8.599999999999994	0.55
51710003501	84.1	0.4000000000000057	8.800000000000011	9.5	56.5	2.700000000000003	19.099999999999994	19.299999999999997	84.4	0	6.099999999999994	8.599999999999994	0.6000000000000001
51710003501	84.1	0.4000000000000057	8.800000000000011	9.5	56.5	2.700000000000003	19.099999999999994	19.299999999999997	84.4	0	6.099999999999994	8.599999999999994	0.65
51710003501	84.1	0.4000000000000057	8.800000000000011	9.5	56.5	2.700000000000003	19.099999999999994	19.299999999999997	84.4	0	6.099999999999994	8.599999999999994	0.7
51710003501	84.1	0.4000000000000057	8.800000000000011	9.5	56.5	2.700000000000003	19.099999999999994	19.299999999999997	84.4	0	6.099999999999994	8.599999999999994	0.75
51710003501	84.1	0.4000000000000057	8.800000000000011	9.5	56.5	2.700000000000003	19.099999999999994	19.299999999999997	84.4	0	6.099999999999994	8.599999999999994	0.8
51710003501	84.1	0.4000000000000057	8.800000000000011	9.5	56.5	2.700000000000003	19.099999999999994	19.299999999999997	84.4	0	6.099999999999994	8.599999999999994	0.8500000000000001
51710003501	84.1	0.4000000000000057	8.800000000000011	9.5	56.5	2.700000000000003	19.099999999999994	19.299999999999997	84.4	0	6.099999999999994	8.599999999999994	0.9
51710003501	84.1	0.4000000000000057	8.800000000000011	9.5	56.5	2.700000000000003	19.099999999999994	19.299999999999997	84.4	0	6.099999999999994	8.599999999999994	0.9500000000000001
51710003501	84.1	0.4000000000000057	8.800000000000011	9.5	56.5	2.700000000000003	19.099999999999994	19.299999999999997	84.4	0	6.099999999999994	8.599999999999994	1
51710003501	84.1	7.400000000000006	8.800000000000011	9.5	56.5	14.900000000000006	19.099999999999994	19.900000000000006	84.4	4.8999999999999915	6.099999999999994	8.599999999999994	1.05
51710003501	84.1	7.400000000000006	8.800000000000011	9.5	56.5	14.900000000000006	19.099999999999994	19.900000000000006	84.4	4.8999999999999915	6.099999999999994	8.599999999999994	1.1
51710003501	84.1	7.400000000000006	8.800000000000011	9.5	56.5	14.900000000000006	19.099999999999994	19.900000000000006	84.4	4.8999999999999915	6.099999999999994	8.599999999999994	1.15
51710003501	84.1	7.400000000000006	8.800000000000011	9.5	56.5	14.900000000000006	19.099999999999994	19.900000000000006	84.4	4.8999999999999915	6.099999999999994	8.599999999999994	1.2000000000000002
51710003501	84.1	7.400000000000006	8.800000000000011	9.5	56.5	14.900000000000006	19.099999999999994	19.900000000000006	84.4	4.8999999999999915	6.099999999999994	8.599999999999994	1.25
51710003501	84.1	7.400000000000006	8.800000000000011	9.5	56.5	14.900000000000006	19.099999999999994	19.900000000000006	84.4	4.8999999999999915	6.099999999999994	8.599999999999994	1.3
51710003501	84.1	7.400000000000006	8.800000000000011	9.5	56.5	14.900000000000006	19.099999999999994	19.900000000000006	84.4	4.8999999999999915	6.099999999999994	8.599999999999994	1.35
51710003501	84.1	7.400000000000006	8.800000000000011	9.5	56.5	14.900000000000006	19.099999999999994	19.900000000000006	84.4	4.8999999999999915	6.099999999999994	8.599999999999994	1.4000000000000001
51710003501	84.1	7.400000000000006	8.800000000000011	9.5	56.5	14.900000000000006	19.099999999999994	19.900000000000006	84.4	4.8999999999999915	6.099999999999994	8.599999999999994	1.4500000000000002
51710003501	84.1	7.400000000000006	8.800000000000011	9.5	56.5	14.900000000000006	19.099999999999994	19.900000000000006	84.4	4.8999999999999915	6.099999999999994	8.599999999999994	1.5
51710003501	84.1	7.400000000000006	8.800000000000011	9.5	56.5	14.900000000000006	19.099999999999994	19.900000000000006	84.4	4.8999999999999915	6.099999999999994	8.599999999999994	1.55
51710003501	84.1	7.400000000000006	8.800000000000011	9.5	56.5	14.900000000000006	19.099999999999994	19.900000000000006	84.4	4.8999999999999915	6.099999999999994	8.599999999999994	1.6
51710003501	84.1	7.400000000000006	8.800000000000011	9.5	56.5	14.900000000000006	19.099999999999994	19.900000000000006	84.4	4.8999999999999915	6.099999999999994	8.599999999999994	1.6500000000000001
51710003501	84.1	7.400000000000006	8.800000000000011	9.5	56.5	14.900000000000006	19.099999999999994	19.900000000000006	84.4	4.8999999999999915	6.099999999999994	8.599999999999994	1.7000000000000002
51710003501	84.1	7.400000000000006	8.800000000000011	9.5	56.5	14.900000000000006	19.099999999999994	19.900000000000006	84.4	4.8999999999999915	6.099999999999994	8.599999999999994	1.75
51710003501	84.1	7.400000000000006	8.800000000000011	9.5	56.5	14.900000000000006	19.099999999999994	19.900000000000006	84.4	4.8999999999999915	6.099999999999994	8.599999999999994	1.8
51710003501	84.1	7.400000000000006	8.800000000000011	9.5	56.5	14.900000000000006	19.099999999999994	19.900000000000006	84.4	4.8999999999999915	6.099999999999994	8.599999999999994	1.85
51710003501	84.1	7.400000000000006	8.800000000000011	9.5	56.5	14.900000000000006	19.099999999999994	19.900000000000006	84.4	4.8999999999999915	6.099999999999994	8.599999999999994	1.9000000000000001
51710003501	84.1	7.400000000000006	8.800000000000011	9.5	56.5	14.900000000000006	19.099999999999994	19.900000000000006	84.4	4.8999999999999915	6.099999999999994	8.599999999999994	1.9500000000000002
51710003501	84.1	7.400000000000006	8.800000000000011	9.5	56.5	14.900000000000006	19.099999999999994	19.900000000000006	84.4	4.8999999999999915	6.099999999999994	8.599999999999994	2
51710003600	93.4	0	0	2.799999999999997	73.3	0	0	10.600000000000009	93	0	0	0	0.25
51710003600	93.4	0	0	2.799999999999997	73.3	0	0	10.600000000000009	93	0	0	0	0.3
51710003600	93.4	0	0	2.799999999999997	73.3	0	0	10.600000000000009	93	0	0	0	0.35
51710003600	93.4	0	0	2.799999999999997	73.3	0	0	10.600000000000009	93	0	0	0	0.4
51710003600	93.4	0	0	2.799999999999997	73.3	0	0	10.600000000000009	93	0	0	0	0.45
51710003600	93.4	0	0	2.799999999999997	73.3	0	0	10.600000000000009	93	0	0	0	0.5
51710003600	93.4	0	0	2.799999999999997	73.3	0	0	10.600000000000009	93	0	0	0	0.55
51710003600	93.4	0	0	2.799999999999997	73.3	0	0	10.600000000000009	93	0	0	0	0.6000000000000001
51710003600	93.4	0	0	2.799999999999997	73.3	0	0	10.600000000000009	93	0	0	0	0.65
51710003600	93.4	0	0	2.799999999999997	73.3	0	0	10.600000000000009	93	0	0	0	0.7
51710003600	93.4	0	0	2.799999999999997	73.3	0	0	10.600000000000009	93	0	0	0	0.75
51710003600	93.4	0	0	2.799999999999997	73.3	0	0	10.600000000000009	93	0	0	0	0.8
51710003600	93.4	0	0	2.799999999999997	73.3	0	0	10.600000000000009	93	0	0	0	0.8500000000000001
51710003600	93.4	0	0	2.799999999999997	73.3	0	0	10.600000000000009	93	0	0	0	0.9
51710003600	93.4	0	0	2.799999999999997	73.3	0	0	10.600000000000009	93	0	0	0	0.9500000000000001
51710003600	93.4	0	0	2.799999999999997	73.3	0	0	10.600000000000009	93	0	0	0	1
51710003600	93.4	0	0	2.799999999999997	73.3	0	0	10.600000000000009	93	0	0	0	1.05
51710003600	93.4	0	0	2.799999999999997	73.3	0	0	10.600000000000009	93	0	0	0	1.1
51710003600	93.4	0	0	2.799999999999997	73.3	0	0	10.600000000000009	93	0	0	0	1.15
51710003600	93.4	0	0	2.799999999999997	73.3	0	0	10.600000000000009	93	0	0	0	1.2000000000000002
51710003600	93.4	0	0	2.799999999999997	73.3	0	0	10.600000000000009	93	0	0	0	1.25
51710003600	93.4	0	0	2.799999999999997	73.3	0	0	10.600000000000009	93	0	0	0	1.3
51710003600	93.4	0	0	2.799999999999997	73.3	0	0	10.600000000000009	93	0	0	0	1.35
51710003600	93.4	0	0	2.799999999999997	73.3	0	0	10.600000000000009	93	0	0	0	1.4000000000000001
51710003600	93.4	0	0	2.799999999999997	73.3	0	0	10.600000000000009	93	0	0	0	1.4500000000000002
51710003600	93.4	0	0	2.799999999999997	73.3	0	0	10.600000000000009	93	0	0	0	1.5
51710003600	93.4	0	0	2.799999999999997	73.3	0	0	10.600000000000009	93	0	0	0	1.55
51710003600	93.4	0	0	2.799999999999997	73.3	0	0	10.600000000000009	93	0	0	0	1.6
51710003600	93.4	0	0	2.799999999999997	73.3	0	0	10.600000000000009	93	0	0	0	1.6500000000000001
51710003600	93.4	0	0	2.799999999999997	73.3	0	0	10.600000000000009	93	0	0	0	1.7000000000000002
51710003600	93.4	0	0	2.799999999999997	73.3	0	0	10.600000000000009	93	0	0	0	1.75
51710003600	93.4	0	0	2.799999999999997	73.3	0	0	10.600000000000009	93	0	0	0	1.8
51710003600	93.4	0	0	2.799999999999997	73.3	0	0	10.600000000000009	93	0	0	0	1.85
51710003600	93.4	0	0	2.799999999999997	73.3	0	0	10.600000000000009	93	0	0	0	1.9000000000000001
51710003600	93.4	0	0	2.799999999999997	73.3	0	0	10.600000000000009	93	0	0	0	1.9500000000000002
51710003600	93.4	0	0	2.799999999999997	73.3	0	0	10.600000000000009	93	0	0	0	2
51710003700	95.1	0	0	1.1000000000000085	78.9	0	0	5	92.9	0	0	0.09999999999999432	0.25
51710003700	95.1	0	0	1.1000000000000085	78.9	0	0	5	92.9	0	0	0.09999999999999432	0.3
51710003700	95.1	0	0	1.1000000000000085	78.9	0	0	5	92.9	0	0	0.09999999999999432	0.35
51710003700	95.1	0	0	1.1000000000000085	78.9	0	0	5	92.9	0	0	0.09999999999999432	0.4
51710003700	95.1	0	0	1.1000000000000085	78.9	0	0	5	92.9	0	0	0.09999999999999432	0.45
51710003700	95.1	0	0	1.1000000000000085	78.9	0	0	5	92.9	0	0	0.09999999999999432	0.5
51710003700	95.1	0	0	1.1000000000000085	78.9	0	0	5	92.9	0	0	0.09999999999999432	0.55
51710003700	95.1	0	0	1.1000000000000085	78.9	0	0	5	92.9	0	0	0.09999999999999432	0.6000000000000001
51710003700	95.1	0	0	1.1000000000000085	78.9	0	0	5	92.9	0	0	0.09999999999999432	0.65
51710003700	95.1	0	0	1.1000000000000085	78.9	0	0	5	92.9	0	0	0.09999999999999432	0.7
51710003700	95.1	0	0	1.1000000000000085	78.9	0	0	5	92.9	0	0	0.09999999999999432	0.75
51710003700	95.1	0	0	1.1000000000000085	78.9	0	0	5	92.9	0	0	0.09999999999999432	0.8
51710003700	95.1	0	0	1.1000000000000085	78.9	0	0	5	92.9	0	0	0.09999999999999432	0.8500000000000001
51710003700	95.1	0	0	1.1000000000000085	78.9	0	0	5	92.9	0	0	0.09999999999999432	0.9
51710003700	95.1	0	0	1.1000000000000085	78.9	0	0	5	92.9	0	0	0.09999999999999432	0.9500000000000001
51710003700	95.1	0	0	1.1000000000000085	78.9	0	0	5	92.9	0	0	0.09999999999999432	1
51710003700	95.1	0	0	1.1000000000000085	78.9	0	0	5	92.9	0	0	0.09999999999999432	1.05
51710003700	95.1	0	0	1.1000000000000085	78.9	0	0	5	92.9	0	0	0.09999999999999432	1.1
51710003700	95.1	0	0	1.1000000000000085	78.9	0	0	5	92.9	0	0	0.09999999999999432	1.15
51710003700	95.1	0	0	1.1000000000000085	78.9	0	0	5	92.9	0	0	0.09999999999999432	1.2000000000000002
51710003700	95.1	0	0	1.1000000000000085	78.9	0	0	5	92.9	0	0	0.09999999999999432	1.25
51710003700	95.1	0	0	1.1000000000000085	78.9	0	0	5	92.9	0	0	0.09999999999999432	1.3
51710003700	95.1	0	0	1.1000000000000085	78.9	0	0	5	92.9	0	0	0.09999999999999432	1.35
51710003700	95.1	0	0	1.1000000000000085	78.9	0	0	5	92.9	0	0	0.09999999999999432	1.4000000000000001
51710003700	95.1	0	0	1.1000000000000085	78.9	0	0	5	92.9	0	0	0.09999999999999432	1.4500000000000002
51710003700	95.1	0	0	1.1000000000000085	78.9	0	0	5	92.9	0	0	0.09999999999999432	1.5
51710003700	95.1	0	0	1.1000000000000085	78.9	0	0	5	92.9	0	0	0.09999999999999432	1.55
51710003700	95.1	0	0	1.1000000000000085	78.9	0	0	5	92.9	0	0	0.09999999999999432	1.6
51710003700	95.1	0	0	1.1000000000000085	78.9	0	0	5	92.9	0	0	0.09999999999999432	1.6500000000000001
51710003700	95.1	0	0	1.1000000000000085	78.9	0	0	5	92.9	0	0	0.09999999999999432	1.7000000000000002
51710003700	95.1	0	0	1.1000000000000085	78.9	0	0	5	92.9	0	0	0.09999999999999432	1.75
51710003700	95.1	0	0	1.1000000000000085	78.9	0	0	5	92.9	0	0	0.09999999999999432	1.8
51710003700	95.1	0	0	1.1000000000000085	78.9	0	0	5	92.9	0	0	0.09999999999999432	1.85
51710003700	95.1	0	0	1.1000000000000085	78.9	0	0	5	92.9	0	0	0.09999999999999432	1.9000000000000001
51710003700	95.1	0	0	1.1000000000000085	78.9	0	0	5	92.9	0	0	0.09999999999999432	1.9500000000000002
51710003700	95.1	0	0	1.1000000000000085	78.9	0	0	5	92.9	0	0	0.09999999999999432	2
51710004100	82.4	2.1999999999999886	7.5	9.399999999999991	56.9	0	12.300000000000004	16.6	76.3	10.900000000000006	11.400000000000006	12.700000000000003	0.25
51710004100	82.4	2.1999999999999886	7.5	9.399999999999991	56.9	0	12.300000000000004	16.6	76.3	11.400000000000006	11.799999999999997	12.700000000000003	0.3
51710004100	82.4	2.1999999999999886	7.5	9.399999999999991	56.9	0	12.300000000000004	16.6	76.3	11.400000000000006	11.799999999999997	12.700000000000003	0.35
51710004100	82.4	2.1999999999999886	7.5	9.399999999999991	56.9	0	12.300000000000004	16.6	76.3	11.400000000000006	11.799999999999997	12.700000000000003	0.4
51710004100	82.4	2.1999999999999886	7.5	9.399999999999991	56.9	0	12.300000000000004	16.6	76.3	11.400000000000006	11.799999999999997	12.700000000000003	0.45
51710004100	82.4	2.1999999999999886	7.5	9.399999999999991	56.9	0	12.300000000000004	16.6	76.3	11.400000000000006	11.799999999999997	12.700000000000003	0.5
51710004100	82.4	2.1999999999999886	7.5	9.399999999999991	56.9	0	12.300000000000004	16.6	76.3	11.400000000000006	11.799999999999997	12.700000000000003	0.55
51710004100	82.4	2.1999999999999886	7.5	9.399999999999991	56.9	0	12.300000000000004	16.6	76.3	11.400000000000006	11.799999999999997	12.700000000000003	0.6000000000000001
51710004100	82.4	2.1999999999999886	7.5	9.399999999999991	56.9	0	12.300000000000004	16.6	76.3	11.400000000000006	11.799999999999997	12.700000000000003	0.65
51710004100	82.4	2.1999999999999886	7.5	9.399999999999991	56.9	0	12.300000000000004	16.6	76.3	11.400000000000006	11.799999999999997	12.700000000000003	0.7
51710004100	82.4	2.1999999999999886	7.5	9.399999999999991	56.9	0	12.300000000000004	16.6	76.3	11.400000000000006	11.799999999999997	12.700000000000003	0.75
51710004100	82.4	2.5999999999999943	7.5	9.399999999999991	56.9	0.10000000000000142	12.300000000000004	16.6	76.3	11.400000000000006	12.200000000000003	13.400000000000006	0.8
51710004100	82.4	2.5999999999999943	7.5	9.399999999999991	56.9	0.10000000000000142	12.300000000000004	16.6	76.3	11.400000000000006	12.200000000000003	13.400000000000006	0.8500000000000001
51710004100	82.4	2.5999999999999943	7.5	9.399999999999991	56.9	0.10000000000000142	12.300000000000004	16.6	76.3	11.400000000000006	12.200000000000003	13.400000000000006	0.9
51710004100	82.4	2.5999999999999943	7.5	9.399999999999991	56.9	0.10000000000000142	12.300000000000004	16.6	76.3	11.400000000000006	12.200000000000003	13.400000000000006	0.9500000000000001
51710004100	82.4	2.5999999999999943	7.5	9.399999999999991	56.9	0.10000000000000142	12.300000000000004	16.6	76.3	11.400000000000006	12.200000000000003	13.400000000000006	1
51710004100	82.4	2.5999999999999943	7.5	9.399999999999991	56.9	0.10000000000000142	12.300000000000004	16.6	76.3	11.400000000000006	12.200000000000003	13.400000000000006	1.05
51710004100	82.4	2.5999999999999943	7.5	9.399999999999991	56.9	0.10000000000000142	12.300000000000004	16.6	76.3	11.400000000000006	12.200000000000003	13.400000000000006	1.1
51710004100	82.4	2.5999999999999943	7.5	9.399999999999991	56.9	0.10000000000000142	12.300000000000004	16.6	76.3	11.400000000000006	12.200000000000003	13.400000000000006	1.15
51710004100	82.4	2.5999999999999943	7.5	9.399999999999991	56.9	0.10000000000000142	12.300000000000004	16.6	76.3	11.400000000000006	12.200000000000003	13.400000000000006	1.2000000000000002
51710004100	82.4	2.5999999999999943	7.5	9.399999999999991	56.9	0.10000000000000142	12.300000000000004	16.6	76.3	11.400000000000006	12.200000000000003	13.400000000000006	1.25
51710004100	82.4	2.5999999999999943	7.5	9.399999999999991	56.9	0.10000000000000142	12.300000000000004	16.6	76.3	12.200000000000003	12.600000000000009	13.400000000000006	1.3
51710004100	82.4	2.5999999999999943	7.5	9.399999999999991	56.9	0.10000000000000142	12.300000000000004	16.6	76.3	12.200000000000003	12.600000000000009	13.400000000000006	1.35
51710004100	82.4	2.5999999999999943	7.5	9.399999999999991	56.9	0.10000000000000142	12.300000000000004	16.6	76.3	12.200000000000003	12.600000000000009	13.400000000000006	1.4000000000000001
51710004100	82.4	2.5999999999999943	7.5	9.399999999999991	56.9	0.10000000000000142	12.300000000000004	16.6	76.3	12.200000000000003	12.600000000000009	13.400000000000006	1.4500000000000002
51710004100	82.4	2.5999999999999943	7.5	9.399999999999991	56.9	0.10000000000000142	12.300000000000004	16.6	76.3	12.200000000000003	12.600000000000009	13.400000000000006	1.5
51710004100	82.4	2.5999999999999943	7.5	9.399999999999991	56.9	0.10000000000000142	12.300000000000004	16.6	76.3	12.200000000000003	12.600000000000009	13.400000000000006	1.55
51710004100	82.4	2.5999999999999943	7.5	9.399999999999991	56.9	0.10000000000000142	12.300000000000004	16.6	76.3	12.200000000000003	12.600000000000009	13.400000000000006	1.6
51710004100	82.4	2.5999999999999943	7.5	9.399999999999991	56.9	0.10000000000000142	12.300000000000004	16.6	76.3	12.200000000000003	12.600000000000009	13.400000000000006	1.6500000000000001
51710004100	82.4	2.5999999999999943	7.5	9.399999999999991	56.9	0.10000000000000142	12.300000000000004	16.6	76.3	12.200000000000003	12.600000000000009	13.400000000000006	1.7000000000000002
51710004100	82.4	2.5999999999999943	7.5	9.399999999999991	56.9	0.10000000000000142	12.300000000000004	16.6	76.3	12.200000000000003	12.600000000000009	13.400000000000006	1.75
51710004100	82.4	2.5999999999999943	7.5	9.399999999999991	56.9	0.10000000000000142	12.300000000000004	16.6	76.3	12.200000000000003	12.600000000000009	13.400000000000006	1.8
51710004100	82.4	2.5999999999999943	7.5	9.399999999999991	56.9	0.10000000000000142	12.300000000000004	16.6	76.3	12.200000000000003	12.600000000000009	13.400000000000006	1.85
51710004100	82.4	2.5999999999999943	7.5	9.399999999999991	56.9	0.10000000000000142	12.300000000000004	16.6	76.3	12.200000000000003	12.600000000000009	13.400000000000006	1.9000000000000001
51710004100	82.4	2.5999999999999943	7.5	9.399999999999991	56.9	0.10000000000000142	12.300000000000004	16.6	76.3	12.200000000000003	12.600000000000009	13.400000000000006	1.9500000000000002
51710004100	82.4	2.5999999999999943	7.5	9.399999999999991	56.9	0.10000000000000142	12.300000000000004	16.6	76.3	12.200000000000003	12.600000000000009	13.400000000000006	2
51710004200	76.5	4.200000000000003	8.5	15.400000000000006	48.1	4.600000000000001	8.899999999999999	24.1	73.6	5.700000000000003	14.900000000000006	15.600000000000009	0.25
51710004200	76.5	4.200000000000003	13.299999999999997	15.400000000000006	48.1	4.600000000000001	18.699999999999996	24.1	73.6	5.700000000000003	14.900000000000006	15.600000000000009	0.3
51710004200	76.5	4.200000000000003	13.299999999999997	15.400000000000006	48.1	4.600000000000001	18.699999999999996	24.1	73.6	5.700000000000003	14.900000000000006	15.600000000000009	0.35
51710004200	76.5	4.200000000000003	13.299999999999997	15.400000000000006	48.1	4.600000000000001	18.699999999999996	24.1	73.6	5.700000000000003	14.900000000000006	15.600000000000009	0.4
51710004200	76.5	4.200000000000003	13.299999999999997	15.400000000000006	48.1	4.600000000000001	18.699999999999996	24.1	73.6	5.700000000000003	14.900000000000006	15.600000000000009	0.45
51710004200	76.5	4.200000000000003	13.299999999999997	15.400000000000006	48.1	4.600000000000001	18.699999999999996	24.1	73.6	5.700000000000003	14.900000000000006	15.600000000000009	0.5
51710004200	76.5	4.200000000000003	13.299999999999997	15.400000000000006	48.1	4.600000000000001	18.699999999999996	24.1	73.6	5.700000000000003	14.900000000000006	15.600000000000009	0.55
51710004200	76.5	4.200000000000003	13.299999999999997	15.400000000000006	48.1	4.600000000000001	18.699999999999996	24.1	73.6	5.700000000000003	14.900000000000006	15.600000000000009	0.6000000000000001
51710004200	76.5	4.200000000000003	13.299999999999997	15.400000000000006	48.1	4.600000000000001	18.699999999999996	24.1	73.6	5.700000000000003	14.900000000000006	15.600000000000009	0.65
51710004200	76.5	4.200000000000003	13.299999999999997	15.400000000000006	48.1	4.600000000000001	18.699999999999996	24.1	73.6	5.700000000000003	14.900000000000006	15.600000000000009	0.7
51710004200	76.5	4.200000000000003	13.299999999999997	15.400000000000006	48.1	4.600000000000001	18.699999999999996	24.1	73.6	5.700000000000003	14.900000000000006	15.600000000000009	0.75
51710004200	76.5	4.200000000000003	13.299999999999997	15.400000000000006	48.1	4.600000000000001	18.699999999999996	24.1	73.6	5.700000000000003	14.900000000000006	15.600000000000009	0.8
51710004200	76.5	4.200000000000003	13.299999999999997	15.400000000000006	48.1	4.600000000000001	18.699999999999996	24.1	73.6	5.700000000000003	14.900000000000006	15.600000000000009	0.8500000000000001
51710004200	76.5	4.200000000000003	13.299999999999997	15.400000000000006	48.1	4.600000000000001	18.699999999999996	24.1	73.6	5.700000000000003	14.900000000000006	15.600000000000009	0.9
51710004200	76.5	4.200000000000003	13.299999999999997	15.400000000000006	48.1	4.600000000000001	18.699999999999996	24.1	73.6	5.700000000000003	14.900000000000006	15.600000000000009	0.9500000000000001
51710004200	76.5	4.200000000000003	13.299999999999997	15.400000000000006	48.1	4.600000000000001	18.699999999999996	24.1	73.6	5.700000000000003	14.900000000000006	15.600000000000009	1
51710004200	76.5	7.599999999999994	13.299999999999997	15.400000000000006	48.1	8.399999999999999	19.300000000000004	24.1	73.6	10.800000000000011	14.900000000000006	15.600000000000009	1.05
51710004200	76.5	7.599999999999994	13.299999999999997	15.400000000000006	48.1	8.399999999999999	19.300000000000004	24.1	73.6	10.800000000000011	14.900000000000006	15.600000000000009	1.1
51710004200	76.5	7.599999999999994	13.299999999999997	15.400000000000006	48.1	8.399999999999999	19.300000000000004	24.1	73.6	10.800000000000011	14.900000000000006	15.600000000000009	1.15
51710004200	76.5	7.599999999999994	13.299999999999997	15.400000000000006	48.1	8.399999999999999	19.300000000000004	24.1	73.6	10.800000000000011	14.900000000000006	15.600000000000009	1.2000000000000002
51710004200	76.5	7.599999999999994	13.299999999999997	15.400000000000006	48.1	8.399999999999999	19.300000000000004	24.1	73.6	10.800000000000011	14.900000000000006	15.600000000000009	1.25
51710004200	76.5	7.599999999999994	13.299999999999997	15.400000000000006	48.1	8.399999999999999	19.300000000000004	24.1	73.6	10.800000000000011	14.900000000000006	15.600000000000009	1.3
51710004200	76.5	7.599999999999994	13.299999999999997	15.400000000000006	48.1	8.399999999999999	19.300000000000004	24.1	73.6	10.800000000000011	14.900000000000006	15.600000000000009	1.35
51710004200	76.5	7.599999999999994	13.299999999999997	15.400000000000006	48.1	8.399999999999999	19.300000000000004	24.1	73.6	10.800000000000011	14.900000000000006	15.600000000000009	1.4000000000000001
51710004200	76.5	7.599999999999994	13.299999999999997	15.400000000000006	48.1	8.399999999999999	19.300000000000004	24.1	73.6	10.800000000000011	14.900000000000006	15.600000000000009	1.4500000000000002
51710004200	76.5	7.599999999999994	13.299999999999997	15.400000000000006	48.1	8.399999999999999	19.300000000000004	24.1	73.6	10.800000000000011	14.900000000000006	15.600000000000009	1.5
51710004200	76.5	7.599999999999994	13.299999999999997	15.400000000000006	48.1	8.799999999999997	19.300000000000004	24.1	73.6	10.800000000000011	14.900000000000006	15.600000000000009	1.55
51710004200	76.5	7.599999999999994	13.299999999999997	15.400000000000006	48.1	8.799999999999997	19.300000000000004	24.1	73.6	10.800000000000011	14.900000000000006	15.600000000000009	1.6
51710004200	76.5	7.599999999999994	13.299999999999997	15.400000000000006	48.1	8.799999999999997	19.300000000000004	24.1	73.6	10.800000000000011	14.900000000000006	15.600000000000009	1.6500000000000001
51710004200	76.5	7.599999999999994	13.299999999999997	15.400000000000006	48.1	8.799999999999997	19.300000000000004	24.1	73.6	10.800000000000011	14.900000000000006	15.600000000000009	1.7000000000000002
51710004200	76.5	7.599999999999994	13.299999999999997	15.400000000000006	48.1	8.799999999999997	19.300000000000004	24.1	73.6	10.800000000000011	14.900000000000006	15.600000000000009	1.75
51710004200	76.5	7.599999999999994	13.299999999999997	15.400000000000006	48.1	8.799999999999997	19.300000000000004	24.1	73.6	10.800000000000011	14.900000000000006	15.600000000000009	1.8
51710004200	76.5	7.599999999999994	13.299999999999997	15.400000000000006	48.1	8.799999999999997	19.300000000000004	24.1	73.6	10.800000000000011	14.900000000000006	15.600000000000009	1.85
51710004200	76.5	7.599999999999994	13.299999999999997	15.400000000000006	48.1	8.799999999999997	19.300000000000004	24.1	73.6	10.800000000000011	14.900000000000006	15.600000000000009	1.9000000000000001
51710004200	76.5	7.599999999999994	13.299999999999997	15.400000000000006	48.1	8.799999999999997	19.300000000000004	24.1	73.6	10.800000000000011	14.900000000000006	15.600000000000009	1.9500000000000002
51710004200	76.5	7.599999999999994	13.299999999999997	15.400000000000006	48.1	8.799999999999997	19.300000000000004	24.1	73.6	10.800000000000011	14.900000000000006	15.600000000000009	2
51710004300	80.7	0	8.399999999999991	11.200000000000003	52.7	0	14.700000000000003	19.5	79.3	0	7.700000000000003	9.900000000000006	0.25
51710004300	80.7	3.3999999999999915	8.399999999999991	11.200000000000003	52.7	3.799999999999997	14.700000000000003	19.5	79.3	5.1000000000000085	7.700000000000003	9.900000000000006	0.3
51710004300	80.7	3.3999999999999915	8.399999999999991	11.200000000000003	52.7	3.799999999999997	14.700000000000003	19.5	79.3	5.1000000000000085	7.700000000000003	9.900000000000006	0.35
51710004300	80.7	3.3999999999999915	8.399999999999991	11.200000000000003	52.7	3.799999999999997	14.700000000000003	19.5	79.3	5.1000000000000085	7.700000000000003	9.900000000000006	0.4
51710004300	80.7	3.3999999999999915	8.399999999999991	11.200000000000003	52.7	3.799999999999997	14.700000000000003	19.5	79.3	5.1000000000000085	7.700000000000003	9.900000000000006	0.45
51710004300	80.7	3.3999999999999915	8.399999999999991	11.200000000000003	52.7	3.799999999999997	14.700000000000003	19.5	79.3	5.1000000000000085	7.700000000000003	9.900000000000006	0.5
51710004300	80.7	3.3999999999999915	8.399999999999991	11.200000000000003	52.7	3.799999999999997	14.700000000000003	19.5	79.3	5.1000000000000085	7.700000000000003	9.900000000000006	0.55
51710004300	80.7	3.3999999999999915	8.399999999999991	11.200000000000003	52.7	3.799999999999997	14.700000000000003	19.5	79.3	5.1000000000000085	7.700000000000003	9.900000000000006	0.6000000000000001
51710004300	80.7	3.3999999999999915	8.399999999999991	11.200000000000003	52.7	3.799999999999997	14.700000000000003	19.5	79.3	5.1000000000000085	7.700000000000003	9.900000000000006	0.65
51710004300	80.7	3.3999999999999915	8.399999999999991	11.200000000000003	52.7	3.799999999999997	14.700000000000003	19.5	79.3	5.1000000000000085	7.700000000000003	9.900000000000006	0.7
51710004300	80.7	3.3999999999999915	8.399999999999991	11.200000000000003	52.7	3.799999999999997	14.700000000000003	19.5	79.3	5.1000000000000085	7.700000000000003	9.900000000000006	0.75
51710004300	80.7	3.3999999999999915	8.399999999999991	11.200000000000003	52.7	4.199999999999996	14.700000000000003	19.5	79.3	5.1000000000000085	7.700000000000003	9.900000000000006	0.8
51710004300	80.7	3.3999999999999915	8.399999999999991	11.200000000000003	52.7	4.199999999999996	14.700000000000003	19.5	79.3	5.1000000000000085	7.700000000000003	9.900000000000006	0.8500000000000001
51710004300	80.7	3.3999999999999915	8.399999999999991	11.200000000000003	52.7	4.199999999999996	14.700000000000003	19.5	79.3	5.1000000000000085	7.700000000000003	9.900000000000006	0.9
51710004300	80.7	3.3999999999999915	8.399999999999991	11.200000000000003	52.7	4.199999999999996	14.700000000000003	19.5	79.3	5.1000000000000085	7.700000000000003	9.900000000000006	0.9500000000000001
51710004300	80.7	3.3999999999999915	8.399999999999991	11.200000000000003	52.7	4.199999999999996	14.700000000000003	19.5	79.3	5.1000000000000085	7.700000000000003	9.900000000000006	1
51710004300	80.7	3.3999999999999915	8.399999999999991	11.200000000000003	52.7	4.199999999999996	14.700000000000003	19.5	79.3	5.1000000000000085	7.700000000000003	9.900000000000006	1.05
51710004300	80.7	3.3999999999999915	8.399999999999991	11.200000000000003	52.7	4.199999999999996	14.700000000000003	19.5	79.3	5.1000000000000085	7.700000000000003	9.900000000000006	1.1
51710004300	80.7	3.3999999999999915	8.399999999999991	11.200000000000003	52.7	4.199999999999996	14.700000000000003	19.5	79.3	5.1000000000000085	7.700000000000003	9.900000000000006	1.15
51710004300	80.7	3.3999999999999915	8.399999999999991	11.200000000000003	52.7	4.199999999999996	14.700000000000003	19.5	79.3	5.1000000000000085	7.700000000000003	9.900000000000006	1.2000000000000002
51710004300	80.7	3.3999999999999915	8.399999999999991	11.200000000000003	52.7	4.199999999999996	14.700000000000003	19.5	79.3	5.1000000000000085	7.700000000000003	9.900000000000006	1.25
51710004300	80.7	3.799999999999997	8.399999999999991	11.200000000000003	52.7	6.5	14.700000000000003	19.5	79.3	5.1000000000000085	7.700000000000003	9.900000000000006	1.3
51710004300	80.7	3.799999999999997	8.399999999999991	11.200000000000003	52.7	6.5	14.700000000000003	19.5	79.3	5.1000000000000085	7.700000000000003	9.900000000000006	1.35
51710004300	80.7	3.799999999999997	8.399999999999991	11.200000000000003	52.7	6.5	14.700000000000003	19.5	79.3	5.1000000000000085	7.700000000000003	9.900000000000006	1.4000000000000001
51710004300	80.7	3.799999999999997	8.399999999999991	11.200000000000003	52.7	6.5	14.700000000000003	19.5	79.3	5.1000000000000085	7.700000000000003	9.900000000000006	1.4500000000000002
51710004300	80.7	3.799999999999997	8.399999999999991	11.200000000000003	52.7	6.5	14.700000000000003	19.5	79.3	5.1000000000000085	7.700000000000003	9.900000000000006	1.5
51710004300	80.7	4.700000000000003	8.399999999999991	11.200000000000003	52.7	8.799999999999997	14.700000000000003	19.5	79.3	5.200000000000003	7.700000000000003	9.900000000000006	1.55
51710004300	80.7	4.700000000000003	8.399999999999991	11.200000000000003	52.7	8.799999999999997	14.700000000000003	19.5	79.3	5.200000000000003	7.700000000000003	9.900000000000006	1.6
51710004300	80.7	4.700000000000003	8.399999999999991	11.200000000000003	52.7	8.799999999999997	14.700000000000003	19.5	79.3	5.200000000000003	7.700000000000003	9.900000000000006	1.6500000000000001
51710004300	80.7	4.700000000000003	8.399999999999991	11.200000000000003	52.7	8.799999999999997	14.700000000000003	19.5	79.3	5.200000000000003	7.700000000000003	9.900000000000006	1.7000000000000002
51710004300	80.7	4.700000000000003	8.399999999999991	11.200000000000003	52.7	8.799999999999997	14.700000000000003	19.5	79.3	5.200000000000003	7.700000000000003	9.900000000000006	1.75
51710004300	80.7	4.700000000000003	8.399999999999991	11.200000000000003	52.7	8.799999999999997	14.700000000000003	19.5	79.3	5.200000000000003	7.700000000000003	9.900000000000006	1.8
51710004300	80.7	4.700000000000003	8.399999999999991	11.200000000000003	52.7	8.799999999999997	14.700000000000003	19.5	79.3	5.200000000000003	7.700000000000003	9.900000000000006	1.85
51710004300	80.7	4.700000000000003	8.399999999999991	11.200000000000003	52.7	8.799999999999997	14.700000000000003	19.5	79.3	5.200000000000003	7.700000000000003	9.900000000000006	1.9000000000000001
51710004300	80.7	4.700000000000003	8.399999999999991	11.200000000000003	52.7	8.799999999999997	14.700000000000003	19.5	79.3	5.200000000000003	7.700000000000003	9.900000000000006	1.9500000000000002
51710004300	80.7	4.700000000000003	8.399999999999991	11.200000000000003	52.7	8.799999999999997	14.700000000000003	19.5	79.3	5.200000000000003	7.700000000000003	9.900000000000006	2
51710004400	86.8	0	6.5	7	60.5	0	12.700000000000003	15.900000000000006	88.2	0	3.200000000000003	4.200000000000003	0.25
51710004400	86.8	0	6.5	7	60.5	0	12.700000000000003	15.900000000000006	88.2	0	3.200000000000003	4.200000000000003	0.3
51710004400	86.8	0	6.5	7	60.5	0	12.700000000000003	15.900000000000006	88.2	0	3.200000000000003	4.200000000000003	0.35
51710004400	86.8	0	6.5	7	60.5	0	12.700000000000003	15.900000000000006	88.2	0	3.200000000000003	4.200000000000003	0.4
51710004400	86.8	0	6.5	7	60.5	0	12.700000000000003	15.900000000000006	88.2	0	3.200000000000003	4.200000000000003	0.45
51710004400	86.8	0	6.5	7	60.5	0	12.700000000000003	15.900000000000006	88.2	0	3.200000000000003	4.200000000000003	0.5
51710004400	86.8	0	6.5	7	60.5	0	12.700000000000003	15.900000000000006	88.2	0	3.200000000000003	4.200000000000003	0.55
51710004400	86.8	0	6.5	7	60.5	0	12.700000000000003	15.900000000000006	88.2	0	3.200000000000003	4.200000000000003	0.6000000000000001
51710004400	86.8	0	6.5	7	60.5	0	12.700000000000003	15.900000000000006	88.2	0	3.200000000000003	4.200000000000003	0.65
51710004400	86.8	0	6.5	7	60.5	0	12.700000000000003	15.900000000000006	88.2	0	3.200000000000003	4.200000000000003	0.7
51710004400	86.8	0	6.5	7	60.5	0	12.700000000000003	15.900000000000006	88.2	0	3.200000000000003	4.200000000000003	0.75
51710004400	86.8	0	6.5	7	60.5	0	12.700000000000003	15.900000000000006	88.2	0	3.200000000000003	4.200000000000003	0.8
51710004400	86.8	0	6.5	7	60.5	0	12.700000000000003	15.900000000000006	88.2	0	3.200000000000003	4.200000000000003	0.8500000000000001
51710004400	86.8	0	6.5	7	60.5	0	12.700000000000003	15.900000000000006	88.2	0	3.200000000000003	4.200000000000003	0.9
51710004400	86.8	0	6.5	7	60.5	0	12.700000000000003	15.900000000000006	88.2	0	3.200000000000003	4.200000000000003	0.9500000000000001
51710004400	86.8	0	6.5	7	60.5	0	12.700000000000003	15.900000000000006	88.2	0	3.200000000000003	4.200000000000003	1
51710004400	86.8	0	6.5	7	60.5	0	12.700000000000003	15.900000000000006	88.2	0	3.200000000000003	4.200000000000003	1.05
51710004400	86.8	0	6.5	7	60.5	0	12.700000000000003	15.900000000000006	88.2	0	3.200000000000003	4.200000000000003	1.1
51710004400	86.8	0	6.5	7	60.5	0	12.700000000000003	15.900000000000006	88.2	0	3.200000000000003	4.200000000000003	1.15
51710004400	86.8	0	6.5	7	60.5	0	12.700000000000003	15.900000000000006	88.2	0	3.200000000000003	4.200000000000003	1.2000000000000002
51710004400	86.8	0	6.5	7	60.5	0	12.700000000000003	15.900000000000006	88.2	0	3.200000000000003	4.200000000000003	1.25
51710004400	86.8	0	6.5	7	60.5	0	15.299999999999997	15.900000000000006	88.2	0	3.200000000000003	4.200000000000003	1.3
51710004400	86.8	0	6.5	7	60.5	0	15.299999999999997	15.900000000000006	88.2	0	3.200000000000003	4.200000000000003	1.35
51710004400	86.8	0	6.5	7	60.5	0	15.299999999999997	15.900000000000006	88.2	0	3.200000000000003	4.200000000000003	1.4000000000000001
51710004400	86.8	0	6.5	7	60.5	0	15.299999999999997	15.900000000000006	88.2	0	3.200000000000003	4.200000000000003	1.4500000000000002
51710004400	86.8	0	6.5	7	60.5	0	15.299999999999997	15.900000000000006	88.2	0	3.200000000000003	4.200000000000003	1.5
51710004400	86.8	0	6.5	7	60.5	0	15.299999999999997	15.900000000000006	88.2	0	3.200000000000003	4.200000000000003	1.55
51710004400	86.8	0	6.5	7	60.5	0	15.299999999999997	15.900000000000006	88.2	0	3.200000000000003	4.200000000000003	1.6
51710004400	86.8	0	6.5	7	60.5	0	15.299999999999997	15.900000000000006	88.2	0	3.200000000000003	4.200000000000003	1.6500000000000001
51710004400	86.8	0	6.5	7	60.5	0	15.299999999999997	15.900000000000006	88.2	0	3.200000000000003	4.200000000000003	1.7000000000000002
51710004400	86.8	0	6.5	7	60.5	0	15.299999999999997	15.900000000000006	88.2	0	3.200000000000003	4.200000000000003	1.75
51710004400	86.8	0	6.5	7	60.5	0	15.299999999999997	15.900000000000006	88.2	0	3.200000000000003	4.200000000000003	1.8
51710004400	86.8	0	6.5	7	60.5	0	15.299999999999997	15.900000000000006	88.2	0	3.200000000000003	4.200000000000003	1.85
51710004400	86.8	0	6.5	7	60.5	0	15.299999999999997	15.900000000000006	88.2	0	3.200000000000003	4.200000000000003	1.9000000000000001
51710004400	86.8	0	6.5	7	60.5	0	15.299999999999997	15.900000000000006	88.2	0	3.200000000000003	4.200000000000003	1.9500000000000002
51710004400	86.8	0	6.5	7	60.5	0	15.299999999999997	15.900000000000006	88.2	0	3.200000000000003	4.200000000000003	2
51710004500	85	1.9000000000000057	4.900000000000006	5.700000000000003	57	5.399999999999999	12.099999999999994	12.200000000000003	88.5	0	0	1.2000000000000028	0.25
51710004500	85	1.9000000000000057	4.900000000000006	5.700000000000003	57	5.399999999999999	12.099999999999994	12.200000000000003	88.5	0	0	1.2000000000000028	0.3
51710004500	85	1.9000000000000057	4.900000000000006	5.700000000000003	57	5.399999999999999	12.099999999999994	12.200000000000003	88.5	0	0	1.2000000000000028	0.35
51710004500	85	1.9000000000000057	4.900000000000006	5.700000000000003	57	5.399999999999999	12.099999999999994	12.200000000000003	88.5	0	0	1.2000000000000028	0.4
51710004500	85	1.9000000000000057	4.900000000000006	5.700000000000003	57	5.399999999999999	12.099999999999994	12.200000000000003	88.5	0	0	1.2000000000000028	0.45
51710004500	85	1.9000000000000057	4.900000000000006	5.700000000000003	57	5.399999999999999	12.099999999999994	12.200000000000003	88.5	0	0	1.2000000000000028	0.5
51710004500	85	1.9000000000000057	4.900000000000006	5.700000000000003	57	5.399999999999999	12.099999999999994	12.200000000000003	88.5	0	0	1.2000000000000028	0.55
51710004500	85	1.9000000000000057	4.900000000000006	5.700000000000003	57	5.399999999999999	12.099999999999994	12.200000000000003	88.5	0	0	1.2000000000000028	0.6000000000000001
51710004500	85	1.9000000000000057	4.900000000000006	5.700000000000003	57	5.399999999999999	12.099999999999994	12.200000000000003	88.5	0	0	1.2000000000000028	0.65
51710004500	85	1.9000000000000057	4.900000000000006	5.700000000000003	57	5.399999999999999	12.099999999999994	12.200000000000003	88.5	0	0	1.2000000000000028	0.7
51710004500	85	1.9000000000000057	4.900000000000006	5.700000000000003	57	5.399999999999999	12.099999999999994	12.200000000000003	88.5	0	0	1.2000000000000028	0.75
51710004500	85	1.9000000000000057	4.900000000000006	5.700000000000003	57	5.399999999999999	12.099999999999994	12.200000000000003	88.5	0	0	1.2000000000000028	0.8
51710004500	85	1.9000000000000057	4.900000000000006	5.700000000000003	57	5.399999999999999	12.099999999999994	12.200000000000003	88.5	0	0	1.2000000000000028	0.8500000000000001
51710004500	85	1.9000000000000057	4.900000000000006	5.700000000000003	57	5.399999999999999	12.099999999999994	12.200000000000003	88.5	0	0	1.2000000000000028	0.9
51710004500	85	1.9000000000000057	4.900000000000006	5.700000000000003	57	5.399999999999999	12.099999999999994	12.200000000000003	88.5	0	0	1.2000000000000028	0.9500000000000001
51710004500	85	1.9000000000000057	4.900000000000006	5.700000000000003	57	5.399999999999999	12.099999999999994	12.200000000000003	88.5	0	0	1.2000000000000028	1
51710004500	85	1.9000000000000057	4.900000000000006	5.700000000000003	57	5.399999999999999	12.099999999999994	12.200000000000003	88.5	0	0	1.2000000000000028	1.05
51710004500	85	1.9000000000000057	4.900000000000006	5.700000000000003	57	5.399999999999999	12.099999999999994	12.200000000000003	88.5	0	0	1.2000000000000028	1.1
51710004500	85	1.9000000000000057	4.900000000000006	5.700000000000003	57	5.399999999999999	12.099999999999994	12.200000000000003	88.5	0	0	1.2000000000000028	1.15
51710004500	85	1.9000000000000057	4.900000000000006	5.700000000000003	57	5.399999999999999	12.099999999999994	12.200000000000003	88.5	0	0	1.2000000000000028	1.2000000000000002
51710004500	85	1.9000000000000057	4.900000000000006	5.700000000000003	57	5.399999999999999	12.099999999999994	12.200000000000003	88.5	0	0	1.2000000000000028	1.25
51710004500	85	1.9000000000000057	5.700000000000003	8.799999999999997	57	5.399999999999999	12.099999999999994	16.200000000000003	88.5	0	1.2000000000000028	3.9000000000000057	1.3
51710004500	85	1.9000000000000057	5.700000000000003	8.799999999999997	57	5.399999999999999	12.099999999999994	16.200000000000003	88.5	0	1.2000000000000028	3.9000000000000057	1.35
51710004500	85	1.9000000000000057	5.700000000000003	8.799999999999997	57	5.399999999999999	12.099999999999994	16.200000000000003	88.5	0	1.2000000000000028	3.9000000000000057	1.4000000000000001
51710004500	85	1.9000000000000057	5.700000000000003	8.799999999999997	57	5.399999999999999	12.099999999999994	16.200000000000003	88.5	0	1.2000000000000028	3.9000000000000057	1.4500000000000002
51710004500	85	1.9000000000000057	5.700000000000003	8.799999999999997	57	5.399999999999999	12.099999999999994	16.200000000000003	88.5	0	1.2000000000000028	3.9000000000000057	1.5
51710004500	85	1.9000000000000057	5.700000000000003	8.799999999999997	57	5.399999999999999	12.099999999999994	16.200000000000003	88.5	0	1.2000000000000028	3.9000000000000057	1.55
51710004500	85	1.9000000000000057	5.700000000000003	8.799999999999997	57	5.399999999999999	12.099999999999994	16.200000000000003	88.5	0	1.2000000000000028	3.9000000000000057	1.6
51710004500	85	1.9000000000000057	5.700000000000003	8.799999999999997	57	5.399999999999999	12.099999999999994	16.200000000000003	88.5	0	1.2000000000000028	3.9000000000000057	1.6500000000000001
51710004500	85	1.9000000000000057	5.700000000000003	8.799999999999997	57	5.399999999999999	12.099999999999994	16.200000000000003	88.5	0	1.2000000000000028	3.9000000000000057	1.7000000000000002
51710004500	85	1.9000000000000057	5.700000000000003	8.799999999999997	57	5.399999999999999	12.099999999999994	16.200000000000003	88.5	0	1.2000000000000028	3.9000000000000057	1.75
51710004500	85	1.9000000000000057	5.700000000000003	8.799999999999997	57	5.399999999999999	12.099999999999994	16.200000000000003	88.5	0	1.2000000000000028	3.9000000000000057	1.8
51710004500	85	1.9000000000000057	5.700000000000003	8.799999999999997	57	5.399999999999999	12.099999999999994	16.200000000000003	88.5	0	1.2000000000000028	3.9000000000000057	1.85
51710004500	85	1.9000000000000057	5.700000000000003	8.799999999999997	57	5.399999999999999	12.099999999999994	16.200000000000003	88.5	0	1.2000000000000028	3.9000000000000057	1.9000000000000001
51710004500	85	1.9000000000000057	5.700000000000003	8.799999999999997	57	5.399999999999999	12.099999999999994	16.200000000000003	88.5	0	1.2000000000000028	3.9000000000000057	1.9500000000000002
51710004500	85	1.9000000000000057	5.700000000000003	8.799999999999997	57	5.399999999999999	12.099999999999994	16.200000000000003	88.5	0	1.2000000000000028	3.9000000000000057	2
51710004600	83.7	0	5.3999999999999915	8.200000000000003	58.5	0	8.200000000000003	13.700000000000003	82.2	0	5.799999999999997	7	0.25
51710004600	83.7	0	5.3999999999999915	8.200000000000003	58.5	0	8.200000000000003	13.700000000000003	82.2	0	5.799999999999997	7	0.3
51710004600	83.7	0	5.3999999999999915	8.200000000000003	58.5	0	8.200000000000003	13.700000000000003	82.2	0	5.799999999999997	7	0.35
51710004600	83.7	0	5.3999999999999915	8.200000000000003	58.5	0	8.200000000000003	13.700000000000003	82.2	0	5.799999999999997	7	0.4
51710004600	83.7	0	5.3999999999999915	8.200000000000003	58.5	0	8.200000000000003	13.700000000000003	82.2	0	5.799999999999997	7	0.45
51710004600	83.7	0	5.3999999999999915	8.200000000000003	58.5	0	8.200000000000003	13.700000000000003	82.2	0	5.799999999999997	7	0.5
51710004600	83.7	0	5.3999999999999915	8.200000000000003	58.5	0	8.200000000000003	13.700000000000003	82.2	0	5.799999999999997	7	0.55
51710004600	83.7	0	5.3999999999999915	8.200000000000003	58.5	0	8.200000000000003	13.700000000000003	82.2	0	5.799999999999997	7	0.6000000000000001
51710004600	83.7	0	5.3999999999999915	8.200000000000003	58.5	0	8.200000000000003	13.700000000000003	82.2	0	5.799999999999997	7	0.65
51710004600	83.7	0	5.3999999999999915	8.200000000000003	58.5	0	8.200000000000003	13.700000000000003	82.2	0	5.799999999999997	7	0.7
51710004600	83.7	0	5.3999999999999915	8.200000000000003	58.5	0	8.200000000000003	13.700000000000003	82.2	0	5.799999999999997	7	0.75
51710004600	83.7	0	5.3999999999999915	8.200000000000003	58.5	0	8.200000000000003	13.700000000000003	82.2	0	5.799999999999997	7	0.8
51710004600	83.7	0	5.3999999999999915	8.200000000000003	58.5	0	8.200000000000003	13.700000000000003	82.2	0	5.799999999999997	7	0.8500000000000001
51710004600	83.7	0	5.3999999999999915	8.200000000000003	58.5	0	8.200000000000003	13.700000000000003	82.2	0	5.799999999999997	7	0.9
51710004600	83.7	0	5.3999999999999915	8.200000000000003	58.5	0	8.200000000000003	13.700000000000003	82.2	0	5.799999999999997	7	0.9500000000000001
51710004600	83.7	0	5.3999999999999915	8.200000000000003	58.5	0	8.200000000000003	13.700000000000003	82.2	0	5.799999999999997	7	1
51710004600	83.7	0	5.3999999999999915	8.200000000000003	58.5	0	8.200000000000003	13.700000000000003	82.2	0	5.799999999999997	7	1.05
51710004600	83.7	0	5.3999999999999915	8.200000000000003	58.5	0	8.200000000000003	13.700000000000003	82.2	0	5.799999999999997	7	1.1
51710004600	83.7	0	5.3999999999999915	8.200000000000003	58.5	0	8.200000000000003	13.700000000000003	82.2	0	5.799999999999997	7	1.15
51710004600	83.7	0	5.3999999999999915	8.200000000000003	58.5	0	8.200000000000003	13.700000000000003	82.2	0	5.799999999999997	7	1.2000000000000002
51710004600	83.7	0	5.3999999999999915	8.200000000000003	58.5	0	8.200000000000003	13.700000000000003	82.2	0	5.799999999999997	7	1.25
51710004600	83.7	0	5.3999999999999915	8.200000000000003	58.5	0	8.200000000000003	13.700000000000003	82.2	0	5.799999999999997	7	1.3
51710004600	83.7	0	5.3999999999999915	8.200000000000003	58.5	0	8.200000000000003	13.700000000000003	82.2	0	5.799999999999997	7	1.35
51710004600	83.7	0	5.3999999999999915	8.200000000000003	58.5	0	8.200000000000003	13.700000000000003	82.2	0	5.799999999999997	7	1.4000000000000001
51710004600	83.7	0	5.3999999999999915	8.200000000000003	58.5	0	8.200000000000003	13.700000000000003	82.2	0	5.799999999999997	7	1.4500000000000002
51710004600	83.7	0	5.3999999999999915	8.200000000000003	58.5	0	8.200000000000003	13.700000000000003	82.2	0	5.799999999999997	7	1.5
51710004600	83.7	0	5.3999999999999915	8.200000000000003	58.5	0	8.200000000000003	13.700000000000003	82.2	0	5.799999999999997	7	1.55
51710004600	83.7	0	5.3999999999999915	8.200000000000003	58.5	0	8.200000000000003	13.700000000000003	82.2	0	5.799999999999997	7	1.6
51710004600	83.7	0	5.3999999999999915	8.200000000000003	58.5	0	8.200000000000003	13.700000000000003	82.2	0	5.799999999999997	7	1.6500000000000001
51710004600	83.7	0	5.3999999999999915	8.200000000000003	58.5	0	8.200000000000003	13.700000000000003	82.2	0	5.799999999999997	7	1.7000000000000002
51710004600	83.7	0	5.3999999999999915	8.200000000000003	58.5	0	8.200000000000003	13.700000000000003	82.2	0	5.799999999999997	7	1.75
51710004600	83.7	0	5.3999999999999915	8.200000000000003	58.5	0	8.200000000000003	13.700000000000003	82.2	0	5.799999999999997	7	1.8
51710004600	83.7	0	5.3999999999999915	8.200000000000003	58.5	0	8.200000000000003	13.700000000000003	82.2	0	5.799999999999997	7	1.85
51710004600	83.7	0	5.3999999999999915	8.200000000000003	58.5	0	8.200000000000003	13.700000000000003	82.2	0	5.799999999999997	7	1.9000000000000001
51710004600	83.7	0	5.3999999999999915	8.200000000000003	58.5	0	8.200000000000003	13.700000000000003	82.2	0	5.799999999999997	7	1.9500000000000002
51710004600	83.7	0	5.3999999999999915	8.200000000000003	58.5	0	8.200000000000003	13.700000000000003	82.2	0	5.799999999999997	7	2
51710004800	81.2	3.299999999999997	7.799999999999997	9.5	55.5	1.6000000000000014	10.099999999999994	13.599999999999994	73.6	12.700000000000003	15.300000000000011	16.10000000000001	0.25
51710004800	81.2	3.299999999999997	7.799999999999997	9.5	55.5	1.6000000000000014	10.099999999999994	13.599999999999994	73.6	12.700000000000003	15.300000000000011	16.10000000000001	0.3
51710004800	81.2	3.299999999999997	7.799999999999997	9.5	55.5	1.6000000000000014	10.099999999999994	13.599999999999994	73.6	12.700000000000003	15.300000000000011	16.10000000000001	0.35
51710004800	81.2	3.299999999999997	7.799999999999997	9.5	55.5	1.6000000000000014	10.099999999999994	13.599999999999994	73.6	12.700000000000003	15.300000000000011	16.10000000000001	0.4
51710004800	81.2	3.299999999999997	7.799999999999997	9.5	55.5	1.6000000000000014	10.099999999999994	13.599999999999994	73.6	12.700000000000003	15.300000000000011	16.10000000000001	0.45
51710004800	81.2	3.299999999999997	7.799999999999997	9.5	55.5	1.6000000000000014	10.099999999999994	13.599999999999994	73.6	12.700000000000003	15.300000000000011	16.10000000000001	0.5
51710004800	81.2	3.299999999999997	7.799999999999997	9.5	55.5	1.6000000000000014	10.099999999999994	13.599999999999994	73.6	12.700000000000003	15.300000000000011	16.10000000000001	0.55
51710004800	81.2	3.299999999999997	7.799999999999997	9.5	55.5	1.6000000000000014	10.099999999999994	13.599999999999994	73.6	12.700000000000003	15.300000000000011	16.10000000000001	0.6000000000000001
51710004800	81.2	3.299999999999997	7.799999999999997	9.5	55.5	1.6000000000000014	10.099999999999994	13.599999999999994	73.6	12.700000000000003	15.300000000000011	16.10000000000001	0.65
51710004800	81.2	3.299999999999997	7.799999999999997	9.5	55.5	1.6000000000000014	10.099999999999994	13.599999999999994	73.6	12.700000000000003	15.300000000000011	16.10000000000001	0.7
51710004800	81.2	3.299999999999997	7.799999999999997	9.5	55.5	1.6000000000000014	10.099999999999994	13.599999999999994	73.6	12.700000000000003	15.300000000000011	16.10000000000001	0.75
51710004800	81.2	3.299999999999997	9.5	10.599999999999994	55.5	1.6000000000000014	13.599999999999994	15.099999999999994	73.6	12.700000000000003	16.10000000000001	16.5	0.8
51710004800	81.2	3.299999999999997	9.5	10.599999999999994	55.5	1.6000000000000014	13.599999999999994	15.099999999999994	73.6	12.700000000000003	16.10000000000001	16.5	0.8500000000000001
51710004800	81.2	3.299999999999997	9.5	10.599999999999994	55.5	1.6000000000000014	13.599999999999994	15.099999999999994	73.6	12.700000000000003	16.10000000000001	16.5	0.9
51710004800	81.2	3.299999999999997	9.5	10.599999999999994	55.5	1.6000000000000014	13.599999999999994	15.099999999999994	73.6	12.700000000000003	16.10000000000001	16.5	0.9500000000000001
51710004800	81.2	3.299999999999997	9.5	10.599999999999994	55.5	1.6000000000000014	13.599999999999994	15.099999999999994	73.6	12.700000000000003	16.10000000000001	16.5	1
51710004800	81.2	3.299999999999997	9.5	10.599999999999994	55.5	1.6000000000000014	13.599999999999994	15.099999999999994	73.6	12.700000000000003	16.10000000000001	16.5	1.05
51710004800	81.2	3.299999999999997	9.5	10.599999999999994	55.5	1.6000000000000014	13.599999999999994	15.099999999999994	73.6	12.700000000000003	16.10000000000001	16.5	1.1
51710004800	81.2	3.299999999999997	9.5	10.599999999999994	55.5	1.6000000000000014	13.599999999999994	15.099999999999994	73.6	12.700000000000003	16.10000000000001	16.5	1.15
51710004800	81.2	3.299999999999997	9.5	10.599999999999994	55.5	1.6000000000000014	13.599999999999994	15.099999999999994	73.6	12.700000000000003	16.10000000000001	16.5	1.2000000000000002
51710004800	81.2	3.299999999999997	9.5	10.599999999999994	55.5	1.6000000000000014	13.599999999999994	15.099999999999994	73.6	12.700000000000003	16.10000000000001	16.5	1.25
51710004800	81.2	3.299999999999997	9.5	12.599999999999994	55.5	1.6000000000000014	13.599999999999994	17.700000000000003	73.6	12.700000000000003	16.10000000000001	18.80000000000001	1.3
51710004800	81.2	3.299999999999997	9.5	12.599999999999994	55.5	1.6000000000000014	13.599999999999994	17.700000000000003	73.6	12.700000000000003	16.10000000000001	18.80000000000001	1.35
51710004800	81.2	3.299999999999997	9.5	12.599999999999994	55.5	1.6000000000000014	13.599999999999994	17.700000000000003	73.6	12.700000000000003	16.10000000000001	18.80000000000001	1.4000000000000001
51710004800	81.2	3.299999999999997	9.5	12.599999999999994	55.5	1.6000000000000014	13.599999999999994	17.700000000000003	73.6	12.700000000000003	16.10000000000001	18.80000000000001	1.4500000000000002
51710004800	81.2	3.299999999999997	9.5	12.599999999999994	55.5	1.6000000000000014	13.599999999999994	17.700000000000003	73.6	12.700000000000003	16.10000000000001	18.80000000000001	1.5
51710004800	81.2	3.299999999999997	9.5	12.599999999999994	55.5	1.6000000000000014	13.599999999999994	17.700000000000003	73.6	12.700000000000003	16.10000000000001	18.80000000000001	1.55
51710004800	81.2	3.299999999999997	9.5	12.599999999999994	55.5	1.6000000000000014	13.599999999999994	17.700000000000003	73.6	12.700000000000003	16.10000000000001	18.80000000000001	1.6
51710004800	81.2	3.299999999999997	9.5	12.599999999999994	55.5	1.6000000000000014	13.599999999999994	17.700000000000003	73.6	12.700000000000003	16.10000000000001	18.80000000000001	1.6500000000000001
51710004800	81.2	3.299999999999997	9.5	12.599999999999994	55.5	1.6000000000000014	13.599999999999994	17.700000000000003	73.6	12.700000000000003	16.10000000000001	18.80000000000001	1.7000000000000002
51710004800	81.2	3.299999999999997	9.5	12.599999999999994	55.5	1.6000000000000014	13.599999999999994	17.700000000000003	73.6	12.700000000000003	16.10000000000001	18.80000000000001	1.75
51710004800	81.2	3.299999999999997	11.299999999999997	12.599999999999994	55.5	1.6000000000000014	16	17.700000000000003	73.6	12.700000000000003	18	18.80000000000001	1.8
51710004800	81.2	3.299999999999997	11.299999999999997	12.599999999999994	55.5	1.6000000000000014	16	17.700000000000003	73.6	12.700000000000003	18	18.80000000000001	1.85
51710004800	81.2	3.299999999999997	11.299999999999997	12.599999999999994	55.5	1.6000000000000014	16	17.700000000000003	73.6	12.700000000000003	18	18.80000000000001	1.9000000000000001
51710004800	81.2	3.299999999999997	11.299999999999997	12.599999999999994	55.5	1.6000000000000014	16	17.700000000000003	73.6	12.700000000000003	18	18.80000000000001	1.9500000000000002
51710004800	81.2	3.299999999999997	11.299999999999997	12.599999999999994	55.5	1.6000000000000014	16	17.700000000000003	73.6	12.700000000000003	18	18.80000000000001	2
51710004900	92.5	0	0.7999999999999972	3.700000000000003	71.5	0	4.900000000000006	12.400000000000006	91.6	0	0	0	0.25
51710004900	92.5	0	0.7999999999999972	3.700000000000003	71.5	0	4.900000000000006	12.400000000000006	91.6	0	0	0	0.3
51710004900	92.5	0	0.7999999999999972	3.700000000000003	71.5	0	4.900000000000006	12.400000000000006	91.6	0	0	0	0.35
51710004900	92.5	0	0.7999999999999972	3.700000000000003	71.5	0	4.900000000000006	12.400000000000006	91.6	0	0	0	0.4
51710004900	92.5	0	0.7999999999999972	3.700000000000003	71.5	0	4.900000000000006	12.400000000000006	91.6	0	0	0	0.45
51710004900	92.5	0	0.7999999999999972	3.700000000000003	71.5	0	4.900000000000006	12.400000000000006	91.6	0	0	0	0.5
51710004900	92.5	0	0.7999999999999972	3.700000000000003	71.5	0	4.900000000000006	12.400000000000006	91.6	0	0	0	0.55
51710004900	92.5	0	0.7999999999999972	3.700000000000003	71.5	0	4.900000000000006	12.400000000000006	91.6	0	0	0	0.6000000000000001
51710004900	92.5	0	0.7999999999999972	3.700000000000003	71.5	0	4.900000000000006	12.400000000000006	91.6	0	0	0	0.65
51710004900	92.5	0	0.7999999999999972	3.700000000000003	71.5	0	4.900000000000006	12.400000000000006	91.6	0	0	0	0.7
51710004900	92.5	0	0.7999999999999972	3.700000000000003	71.5	0	4.900000000000006	12.400000000000006	91.6	0	0	0	0.75
51710004900	92.5	0	0.7999999999999972	3.700000000000003	71.5	0	4.900000000000006	12.400000000000006	91.6	0	0	0	0.8
51710004900	92.5	0	0.7999999999999972	3.700000000000003	71.5	0	4.900000000000006	12.400000000000006	91.6	0	0	0	0.8500000000000001
51710004900	92.5	0	0.7999999999999972	3.700000000000003	71.5	0	4.900000000000006	12.400000000000006	91.6	0	0	0	0.9
51710004900	92.5	0	0.7999999999999972	3.700000000000003	71.5	0	4.900000000000006	12.400000000000006	91.6	0	0	0	0.9500000000000001
51710004900	92.5	0	0.7999999999999972	3.700000000000003	71.5	0	4.900000000000006	12.400000000000006	91.6	0	0	0	1
51710004900	92.5	0	0.7999999999999972	3.700000000000003	71.5	0	4.900000000000006	12.400000000000006	91.6	0	0	0	1.05
51710004900	92.5	0	0.7999999999999972	3.700000000000003	71.5	0	4.900000000000006	12.400000000000006	91.6	0	0	0	1.1
51710004900	92.5	0	0.7999999999999972	3.700000000000003	71.5	0	4.900000000000006	12.400000000000006	91.6	0	0	0	1.15
51710004900	92.5	0	0.7999999999999972	3.700000000000003	71.5	0	4.900000000000006	12.400000000000006	91.6	0	0	0	1.2000000000000002
51710004900	92.5	0	0.7999999999999972	3.700000000000003	71.5	0	4.900000000000006	12.400000000000006	91.6	0	0	0	1.25
51710004900	92.5	0	0.7999999999999972	3.700000000000003	71.5	0	4.900000000000006	12.400000000000006	91.6	0	0	0	1.3
51710004900	92.5	0	0.7999999999999972	3.700000000000003	71.5	0	4.900000000000006	12.400000000000006	91.6	0	0	0	1.35
51710004900	92.5	0	0.7999999999999972	3.700000000000003	71.5	0	4.900000000000006	12.400000000000006	91.6	0	0	0	1.4000000000000001
51710004900	92.5	0	0.7999999999999972	3.700000000000003	71.5	0	4.900000000000006	12.400000000000006	91.6	0	0	0	1.4500000000000002
51710004900	92.5	0	0.7999999999999972	3.700000000000003	71.5	0	4.900000000000006	12.400000000000006	91.6	0	0	0	1.5
51710004900	92.5	0	0.7999999999999972	3.700000000000003	71.5	0	4.900000000000006	12.400000000000006	91.6	0	0	0	1.55
51710004900	92.5	0	0.7999999999999972	3.700000000000003	71.5	0	4.900000000000006	12.400000000000006	91.6	0	0	0	1.6
51710004900	92.5	0	0.7999999999999972	3.700000000000003	71.5	0	4.900000000000006	12.400000000000006	91.6	0	0	0	1.6500000000000001
51710004900	92.5	0	0.7999999999999972	3.700000000000003	71.5	0	4.900000000000006	12.400000000000006	91.6	0	0	0	1.7000000000000002
51710004900	92.5	0	0.7999999999999972	3.700000000000003	71.5	0	4.900000000000006	12.400000000000006	91.6	0	0	0	1.75
51710004900	92.5	0	0.7999999999999972	3.700000000000003	71.5	0	4.900000000000006	12.400000000000006	91.6	0	0	0	1.8
51710004900	92.5	0	0.7999999999999972	3.700000000000003	71.5	0	4.900000000000006	12.400000000000006	91.6	0	0	0	1.85
51710004900	92.5	0	0.7999999999999972	3.700000000000003	71.5	0	4.900000000000006	12.400000000000006	91.6	0	0	0	1.9000000000000001
51710004900	92.5	0	0.7999999999999972	3.700000000000003	71.5	0	4.900000000000006	12.400000000000006	91.6	0	0	0	1.9500000000000002
51710004900	92.5	0	0.7999999999999972	3.700000000000003	71.5	0	4.900000000000006	12.400000000000006	91.6	0	0	0	2
51710005000	81	0.9000000000000057	8.700000000000003	11.700000000000003	54.5	0	12.700000000000003	21.900000000000006	82	0.29999999999999716	6.099999999999994	8.099999999999994	0.25
51710005000	81	4	8.700000000000003	11.700000000000003	54.5	2.5	12.700000000000003	21.900000000000006	82	6.099999999999994	6.5	8.099999999999994	0.3
51710005000	81	4	8.700000000000003	11.700000000000003	54.5	2.5	12.700000000000003	21.900000000000006	82	6.099999999999994	6.5	8.099999999999994	0.35
51710005000	81	4	8.700000000000003	11.700000000000003	54.5	2.5	12.700000000000003	21.900000000000006	82	6.099999999999994	6.5	8.099999999999994	0.4
51710005000	81	4	8.700000000000003	11.700000000000003	54.5	2.5	12.700000000000003	21.900000000000006	82	6.099999999999994	6.5	8.099999999999994	0.45
51710005000	81	4	8.700000000000003	11.700000000000003	54.5	2.5	12.700000000000003	21.900000000000006	82	6.099999999999994	6.5	8.099999999999994	0.5
51710005000	81	4	8.700000000000003	11.700000000000003	54.5	2.5	12.700000000000003	21.900000000000006	82	6.099999999999994	6.5	8.099999999999994	0.55
51710005000	81	4	8.700000000000003	11.700000000000003	54.5	2.5	12.700000000000003	21.900000000000006	82	6.099999999999994	6.5	8.099999999999994	0.6000000000000001
51710005000	81	4	8.700000000000003	11.700000000000003	54.5	2.5	12.700000000000003	21.900000000000006	82	6.099999999999994	6.5	8.099999999999994	0.65
51710005000	81	4	8.700000000000003	11.700000000000003	54.5	2.5	12.700000000000003	21.900000000000006	82	6.099999999999994	6.5	8.099999999999994	0.7
51710005000	81	4	8.700000000000003	11.700000000000003	54.5	2.5	12.700000000000003	21.900000000000006	82	6.099999999999994	6.5	8.099999999999994	0.75
51710005000	81	4	8.700000000000003	11.700000000000003	54.5	2.5	12.700000000000003	21.900000000000006	82	6.099999999999994	6.5	8.099999999999994	0.8
51710005000	81	4	8.700000000000003	11.700000000000003	54.5	2.5	12.700000000000003	21.900000000000006	82	6.099999999999994	6.5	8.099999999999994	0.8500000000000001
51710005000	81	4	8.700000000000003	11.700000000000003	54.5	2.5	12.700000000000003	21.900000000000006	82	6.099999999999994	6.5	8.099999999999994	0.9
51710005000	81	4	8.700000000000003	11.700000000000003	54.5	2.5	12.700000000000003	21.900000000000006	82	6.099999999999994	6.5	8.099999999999994	0.9500000000000001
51710005000	81	4	8.700000000000003	11.700000000000003	54.5	2.5	12.700000000000003	21.900000000000006	82	6.099999999999994	6.5	8.099999999999994	1
51710005000	81	4	8.700000000000003	11.700000000000003	54.5	2.5	12.700000000000003	21.900000000000006	82	6.099999999999994	6.5	8.099999999999994	1.05
51710005000	81	4	8.700000000000003	11.700000000000003	54.5	2.5	12.700000000000003	21.900000000000006	82	6.099999999999994	6.5	8.099999999999994	1.1
51710005000	81	4	8.700000000000003	11.700000000000003	54.5	2.5	12.700000000000003	21.900000000000006	82	6.099999999999994	6.5	8.099999999999994	1.15
51710005000	81	4	8.700000000000003	11.700000000000003	54.5	2.5	12.700000000000003	21.900000000000006	82	6.099999999999994	6.5	8.099999999999994	1.2000000000000002
51710005000	81	4	8.700000000000003	11.700000000000003	54.5	2.5	12.700000000000003	21.900000000000006	82	6.099999999999994	6.5	8.099999999999994	1.25
51710005000	81	4	8.700000000000003	11.700000000000003	54.5	4	12.700000000000003	21.900000000000006	82	6.099999999999994	6.5	8.099999999999994	1.3
51710005000	81	4	8.700000000000003	11.700000000000003	54.5	4	12.700000000000003	21.900000000000006	82	6.099999999999994	6.5	8.099999999999994	1.35
51710005000	81	4	8.700000000000003	11.700000000000003	54.5	4	12.700000000000003	21.900000000000006	82	6.099999999999994	6.5	8.099999999999994	1.4000000000000001
51710005000	81	4	8.700000000000003	11.700000000000003	54.5	4	12.700000000000003	21.900000000000006	82	6.099999999999994	6.5	8.099999999999994	1.4500000000000002
51710005000	81	4	8.700000000000003	11.700000000000003	54.5	4	12.700000000000003	21.900000000000006	82	6.099999999999994	6.5	8.099999999999994	1.5
51710005000	81	4	8.700000000000003	11.700000000000003	54.5	4	12.700000000000003	21.900000000000006	82	6.099999999999994	6.5	8.099999999999994	1.55
51710005000	81	4	8.700000000000003	11.700000000000003	54.5	4	12.700000000000003	21.900000000000006	82	6.099999999999994	6.5	8.099999999999994	1.6
51710005000	81	4	8.700000000000003	11.700000000000003	54.5	4	12.700000000000003	21.900000000000006	82	6.099999999999994	6.5	8.099999999999994	1.6500000000000001
51710005000	81	4	8.700000000000003	11.700000000000003	54.5	4	12.700000000000003	21.900000000000006	82	6.099999999999994	6.5	8.099999999999994	1.7000000000000002
51710005000	81	4	8.700000000000003	11.700000000000003	54.5	4	12.700000000000003	21.900000000000006	82	6.099999999999994	6.5	8.099999999999994	1.75
51710005000	81	5.200000000000003	8.900000000000006	11.700000000000003	54.5	7.5	14.700000000000003	21.900000000000006	82	6.099999999999994	6.5	8.099999999999994	1.8
51710005000	81	5.200000000000003	8.900000000000006	11.700000000000003	54.5	7.5	14.700000000000003	21.900000000000006	82	6.099999999999994	6.5	8.099999999999994	1.85
51710005000	81	5.200000000000003	8.900000000000006	11.700000000000003	54.5	7.5	14.700000000000003	21.900000000000006	82	6.099999999999994	6.5	8.099999999999994	1.9000000000000001
51710005000	81	5.200000000000003	8.900000000000006	11.700000000000003	54.5	7.5	14.700000000000003	21.900000000000006	82	6.099999999999994	6.5	8.099999999999994	1.9500000000000002
51710005000	81	5.200000000000003	8.900000000000006	11.700000000000003	54.5	7.5	14.700000000000003	21.900000000000006	82	6.099999999999994	6.5	8.099999999999994	2
51710005100	83.7	0	5.3999999999999915	8.099999999999994	57	0	10.400000000000006	16.5	82.7	0	4.299999999999997	6.299999999999997	0.25
51710005100	83.7	0	5.3999999999999915	8.099999999999994	57	0	10.400000000000006	16.5	82.7	0	6.200000000000003	7	0.3
51710005100	83.7	0	5.3999999999999915	8.099999999999994	57	0	10.400000000000006	16.5	82.7	0	6.200000000000003	7	0.35
51710005100	83.7	0	5.3999999999999915	8.099999999999994	57	0	10.400000000000006	16.5	82.7	0	6.200000000000003	7	0.4
51710005100	83.7	0	5.3999999999999915	8.099999999999994	57	0	10.400000000000006	16.5	82.7	0	6.200000000000003	7	0.45
51710005100	83.7	0	5.3999999999999915	8.099999999999994	57	0	10.400000000000006	16.5	82.7	0	6.200000000000003	7	0.5
51710005100	83.7	1.2999999999999972	5.3999999999999915	8.099999999999994	57	0	10.400000000000006	16.5	82.7	5.799999999999997	6.200000000000003	7	0.55
51710005100	83.7	1.2999999999999972	5.3999999999999915	8.099999999999994	57	0	10.400000000000006	16.5	82.7	5.799999999999997	6.200000000000003	7	0.6000000000000001
51710005100	83.7	1.2999999999999972	5.3999999999999915	8.099999999999994	57	0	10.400000000000006	16.5	82.7	5.799999999999997	6.200000000000003	7	0.65
51710005100	83.7	1.2999999999999972	5.3999999999999915	8.099999999999994	57	0	10.400000000000006	16.5	82.7	5.799999999999997	6.200000000000003	7	0.7
51710005100	83.7	1.2999999999999972	5.3999999999999915	8.099999999999994	57	0	10.400000000000006	16.5	82.7	5.799999999999997	6.200000000000003	7	0.75
51710005100	83.7	1.2999999999999972	5.3999999999999915	8.099999999999994	57	0	10.400000000000006	16.5	82.7	5.799999999999997	6.200000000000003	7	0.8
51710005100	83.7	1.2999999999999972	5.3999999999999915	8.099999999999994	57	0	10.400000000000006	16.5	82.7	5.799999999999997	6.200000000000003	7	0.8500000000000001
51710005100	83.7	1.2999999999999972	5.3999999999999915	8.099999999999994	57	0	10.400000000000006	16.5	82.7	5.799999999999997	6.200000000000003	7	0.9
51710005100	83.7	1.2999999999999972	5.3999999999999915	8.099999999999994	57	0	10.400000000000006	16.5	82.7	5.799999999999997	6.200000000000003	7	0.9500000000000001
51710005100	83.7	1.2999999999999972	5.3999999999999915	8.099999999999994	57	0	10.400000000000006	16.5	82.7	5.799999999999997	6.200000000000003	7	1
51710005100	83.7	1.2999999999999972	5.3999999999999915	8.099999999999994	57	0	10.400000000000006	16.5	82.7	5.799999999999997	6.200000000000003	7	1.05
51710005100	83.7	1.2999999999999972	5.3999999999999915	8.099999999999994	57	0	10.400000000000006	16.5	82.7	5.799999999999997	6.200000000000003	7	1.1
51710005100	83.7	1.2999999999999972	5.3999999999999915	8.099999999999994	57	0	10.400000000000006	16.5	82.7	5.799999999999997	6.200000000000003	7	1.15
51710005100	83.7	1.2999999999999972	5.3999999999999915	8.099999999999994	57	0	10.400000000000006	16.5	82.7	5.799999999999997	6.200000000000003	7	1.2000000000000002
51710005100	83.7	1.2999999999999972	5.3999999999999915	8.099999999999994	57	0	10.400000000000006	16.5	82.7	5.799999999999997	6.200000000000003	7	1.25
51710005100	83.7	1.2999999999999972	6	8.099999999999994	57	0.10000000000000142	10.400000000000006	16.5	82.7	5.799999999999997	6.200000000000003	7	1.3
51710005100	83.7	1.2999999999999972	6	8.099999999999994	57	0.10000000000000142	10.400000000000006	16.5	82.7	5.799999999999997	6.200000000000003	7	1.35
51710005100	83.7	1.2999999999999972	6	8.099999999999994	57	0.10000000000000142	10.400000000000006	16.5	82.7	5.799999999999997	6.200000000000003	7	1.4000000000000001
51710005100	83.7	1.2999999999999972	6	8.099999999999994	57	0.10000000000000142	10.400000000000006	16.5	82.7	5.799999999999997	6.200000000000003	7	1.4500000000000002
51710005100	83.7	1.2999999999999972	6	8.099999999999994	57	0.10000000000000142	10.400000000000006	16.5	82.7	5.799999999999997	6.200000000000003	7	1.5
51710005100	83.7	1.2999999999999972	6	8.099999999999994	57	0.10000000000000142	10.400000000000006	16.5	82.7	5.799999999999997	6.200000000000003	7	1.55
51710005100	83.7	1.2999999999999972	6	8.099999999999994	57	0.10000000000000142	10.400000000000006	16.5	82.7	5.799999999999997	6.200000000000003	7	1.6
51710005100	83.7	1.2999999999999972	6	8.099999999999994	57	0.10000000000000142	10.400000000000006	16.5	82.7	5.799999999999997	6.200000000000003	7	1.6500000000000001
51710005100	83.7	1.2999999999999972	6	8.099999999999994	57	0.10000000000000142	10.400000000000006	16.5	82.7	5.799999999999997	6.200000000000003	7	1.7000000000000002
51710005100	83.7	1.2999999999999972	6	8.099999999999994	57	0.10000000000000142	10.400000000000006	16.5	82.7	5.799999999999997	6.200000000000003	7	1.75
51710005100	83.7	1.2999999999999972	6	8.099999999999994	57	0.10000000000000142	10.400000000000006	16.5	82.7	5.799999999999997	6.200000000000003	7	1.8
51710005100	83.7	1.2999999999999972	6	8.099999999999994	57	0.10000000000000142	10.400000000000006	16.5	82.7	5.799999999999997	6.200000000000003	7	1.85
51710005100	83.7	1.2999999999999972	6	8.099999999999994	57	0.10000000000000142	10.400000000000006	16.5	82.7	5.799999999999997	6.200000000000003	7	1.9000000000000001
51710005100	83.7	1.2999999999999972	6	8.099999999999994	57	0.10000000000000142	10.400000000000006	16.5	82.7	5.799999999999997	6.200000000000003	7	1.9500000000000002
51710005100	83.7	1.2999999999999972	6	8.099999999999994	57	0.10000000000000142	10.400000000000006	16.5	82.7	5.799999999999997	6.200000000000003	7	2
51710005500	89.9	1.8999999999999915	3	3.3999999999999915	69.2	1.3999999999999915	6.599999999999994	7.200000000000003	87.2	2.8999999999999915	3.299999999999997	4.200000000000003	0.25
51710005500	89.9	2	3.3999999999999915	3.8999999999999915	69.2	3	6.599999999999994	7.200000000000003	87.2	2.8999999999999915	4.200000000000003	5.200000000000003	0.3
51710005500	89.9	2	3.3999999999999915	3.8999999999999915	69.2	3	6.599999999999994	7.200000000000003	87.2	2.8999999999999915	4.200000000000003	5.200000000000003	0.35
51710005500	89.9	2	3.3999999999999915	3.8999999999999915	69.2	3	6.599999999999994	7.200000000000003	87.2	2.8999999999999915	4.200000000000003	5.200000000000003	0.4
51710005500	89.9	2	3.3999999999999915	3.8999999999999915	69.2	3	6.599999999999994	7.200000000000003	87.2	2.8999999999999915	4.200000000000003	5.200000000000003	0.45
51710005500	89.9	2	3.3999999999999915	3.8999999999999915	69.2	3	6.599999999999994	7.200000000000003	87.2	2.8999999999999915	4.200000000000003	5.200000000000003	0.5
51710005500	89.9	2	3.3999999999999915	3.8999999999999915	69.2	3	6.599999999999994	7.200000000000003	87.2	2.8999999999999915	4.200000000000003	5.200000000000003	0.55
51710005500	89.9	2	3.3999999999999915	3.8999999999999915	69.2	3	6.599999999999994	7.200000000000003	87.2	2.8999999999999915	4.200000000000003	5.200000000000003	0.6000000000000001
51710005500	89.9	2	3.3999999999999915	3.8999999999999915	69.2	3	6.599999999999994	7.200000000000003	87.2	2.8999999999999915	4.200000000000003	5.200000000000003	0.65
51710005500	89.9	2	3.3999999999999915	3.8999999999999915	69.2	3	6.599999999999994	7.200000000000003	87.2	2.8999999999999915	4.200000000000003	5.200000000000003	0.7
51710005500	89.9	2	3.3999999999999915	3.8999999999999915	69.2	3	6.599999999999994	7.200000000000003	87.2	2.8999999999999915	4.200000000000003	5.200000000000003	0.75
51710005500	89.9	2	3.3999999999999915	3.8999999999999915	69.2	3	6.599999999999994	7.200000000000003	87.2	2.8999999999999915	4.200000000000003	5.200000000000003	0.8
51710005500	89.9	2	3.3999999999999915	3.8999999999999915	69.2	3	6.599999999999994	7.200000000000003	87.2	2.8999999999999915	4.200000000000003	5.200000000000003	0.8500000000000001
51710005500	89.9	2	3.3999999999999915	3.8999999999999915	69.2	3	6.599999999999994	7.200000000000003	87.2	2.8999999999999915	4.200000000000003	5.200000000000003	0.9
51710005500	89.9	2	3.3999999999999915	3.8999999999999915	69.2	3	6.599999999999994	7.200000000000003	87.2	2.8999999999999915	4.200000000000003	5.200000000000003	0.9500000000000001
51710005500	89.9	2	3.3999999999999915	3.8999999999999915	69.2	3	6.599999999999994	7.200000000000003	87.2	2.8999999999999915	4.200000000000003	5.200000000000003	1
51710005500	89.9	2	3.3999999999999915	3.8999999999999915	69.2	3	6.599999999999994	7.200000000000003	87.2	2.8999999999999915	4.200000000000003	5.200000000000003	1.05
51710005500	89.9	2	3.3999999999999915	3.8999999999999915	69.2	3	6.599999999999994	7.200000000000003	87.2	2.8999999999999915	4.200000000000003	5.200000000000003	1.1
51710005500	89.9	2	3.3999999999999915	3.8999999999999915	69.2	3	6.599999999999994	7.200000000000003	87.2	2.8999999999999915	4.200000000000003	5.200000000000003	1.15
51710005500	89.9	2	3.3999999999999915	3.8999999999999915	69.2	3	6.599999999999994	7.200000000000003	87.2	2.8999999999999915	4.200000000000003	5.200000000000003	1.2000000000000002
51710005500	89.9	2	3.3999999999999915	3.8999999999999915	69.2	3	6.599999999999994	7.200000000000003	87.2	2.8999999999999915	4.200000000000003	5.200000000000003	1.25
51710005500	89.9	2	3.3999999999999915	3.8999999999999915	69.2	3	6.599999999999994	7.200000000000003	87.2	2.8999999999999915	4.200000000000003	5.200000000000003	1.3
51710005500	89.9	2	3.3999999999999915	3.8999999999999915	69.2	3	6.599999999999994	7.200000000000003	87.2	2.8999999999999915	4.200000000000003	5.200000000000003	1.35
51710005500	89.9	2	3.3999999999999915	3.8999999999999915	69.2	3	6.599999999999994	7.200000000000003	87.2	2.8999999999999915	4.200000000000003	5.200000000000003	1.4000000000000001
51710005500	89.9	2	3.3999999999999915	3.8999999999999915	69.2	3	6.599999999999994	7.200000000000003	87.2	2.8999999999999915	4.200000000000003	5.200000000000003	1.4500000000000002
51710005500	89.9	2	3.3999999999999915	3.8999999999999915	69.2	3	6.599999999999994	7.200000000000003	87.2	2.8999999999999915	4.200000000000003	5.200000000000003	1.5
51710005500	89.9	2	3.3999999999999915	3.8999999999999915	69.2	3	6.599999999999994	7.200000000000003	87.2	2.8999999999999915	4.200000000000003	5.200000000000003	1.55
51710005500	89.9	2	3.3999999999999915	3.8999999999999915	69.2	3	6.599999999999994	7.200000000000003	87.2	2.8999999999999915	4.200000000000003	5.200000000000003	1.6
51710005500	89.9	2	3.3999999999999915	3.8999999999999915	69.2	3	6.599999999999994	7.200000000000003	87.2	2.8999999999999915	4.200000000000003	5.200000000000003	1.6500000000000001
51710005500	89.9	2	3.3999999999999915	3.8999999999999915	69.2	3	6.599999999999994	7.200000000000003	87.2	2.8999999999999915	4.200000000000003	5.200000000000003	1.7000000000000002
51710005500	89.9	2	3.3999999999999915	3.8999999999999915	69.2	3	6.599999999999994	7.200000000000003	87.2	2.8999999999999915	4.200000000000003	5.200000000000003	1.75
51710005500	89.9	2	3.3999999999999915	3.8999999999999915	69.2	3	6.599999999999994	7.200000000000003	87.2	2.8999999999999915	4.200000000000003	5.200000000000003	1.8
51710005500	89.9	2	3.3999999999999915	3.8999999999999915	69.2	3	6.599999999999994	7.200000000000003	87.2	2.8999999999999915	4.200000000000003	5.200000000000003	1.85
51710005500	89.9	2	3.3999999999999915	3.8999999999999915	69.2	3	6.599999999999994	7.200000000000003	87.2	2.8999999999999915	4.200000000000003	5.200000000000003	1.9000000000000001
51710005500	89.9	2	3.3999999999999915	3.8999999999999915	69.2	3	6.599999999999994	7.200000000000003	87.2	2.8999999999999915	4.200000000000003	5.200000000000003	1.9500000000000002
51710005500	89.9	2	3.3999999999999915	3.8999999999999915	69.2	3	6.599999999999994	7.200000000000003	87.2	2.8999999999999915	4.200000000000003	5.200000000000003	2
51710005601	90.6	0	0.10000000000000853	0.30000000000001137	69.5	0	0	1.5	87.9	0	0	1.7999999999999972	0.25
51710005601	90.6	0	0.10000000000000853	0.30000000000001137	69.5	0	0	1.5	87.9	0	0	1.7999999999999972	0.3
51710005601	90.6	0	0.10000000000000853	0.30000000000001137	69.5	0	0	1.5	87.9	0	0	1.7999999999999972	0.35
51710005601	90.6	0	0.10000000000000853	0.30000000000001137	69.5	0	0	1.5	87.9	0	0	1.7999999999999972	0.4
51710005601	90.6	0	0.10000000000000853	0.30000000000001137	69.5	0	0	1.5	87.9	0	0	1.7999999999999972	0.45
51710005601	90.6	0	0.10000000000000853	0.30000000000001137	69.5	0	0	1.5	87.9	0	0	1.7999999999999972	0.5
51710005601	90.6	0	0.10000000000000853	0.30000000000001137	69.5	0	0	1.5	87.9	0	0	1.7999999999999972	0.55
51710005601	90.6	0	0.10000000000000853	0.30000000000001137	69.5	0	0	1.5	87.9	0	0	1.7999999999999972	0.6000000000000001
51710005601	90.6	0	0.10000000000000853	0.30000000000001137	69.5	0	0	1.5	87.9	0	0	1.7999999999999972	0.65
51710005601	90.6	0	0.10000000000000853	0.30000000000001137	69.5	0	0	1.5	87.9	0	0	1.7999999999999972	0.7
51710005601	90.6	0	0.10000000000000853	0.30000000000001137	69.5	0	0	1.5	87.9	0	0	1.7999999999999972	0.75
51710005601	90.6	0	0.10000000000000853	0.30000000000001137	69.5	0	0	1.5	87.9	0	0	1.7999999999999972	0.8
51710005601	90.6	0	0.10000000000000853	0.30000000000001137	69.5	0	0	1.5	87.9	0	0	1.7999999999999972	0.8500000000000001
51710005601	90.6	0	0.10000000000000853	0.30000000000001137	69.5	0	0	1.5	87.9	0	0	1.7999999999999972	0.9
51710005601	90.6	0	0.10000000000000853	0.30000000000001137	69.5	0	0	1.5	87.9	0	0	1.7999999999999972	0.9500000000000001
51710005601	90.6	0	0.10000000000000853	0.30000000000001137	69.5	0	0	1.5	87.9	0	0	1.7999999999999972	1
51710005601	90.6	0	1.2000000000000028	1.9000000000000057	69.5	0	2	4	87.9	0	1.0999999999999943	3.6999999999999886	1.05
51710005601	90.6	0	1.2000000000000028	1.9000000000000057	69.5	0	2	4	87.9	0	1.0999999999999943	3.6999999999999886	1.1
51710005601	90.6	0	1.2000000000000028	1.9000000000000057	69.5	0	2	4	87.9	0	1.0999999999999943	3.6999999999999886	1.15
51710005601	90.6	0	1.2000000000000028	1.9000000000000057	69.5	0	2	4	87.9	0	1.0999999999999943	3.6999999999999886	1.2000000000000002
51710005601	90.6	0	1.2000000000000028	1.9000000000000057	69.5	0	2	4	87.9	0	1.0999999999999943	3.6999999999999886	1.25
51710005601	90.6	0	1.2000000000000028	1.9000000000000057	69.5	0	2	4	87.9	0	1.0999999999999943	3.6999999999999886	1.3
51710005601	90.6	0	1.2000000000000028	1.9000000000000057	69.5	0	2	4	87.9	0	1.0999999999999943	3.6999999999999886	1.35
51710005601	90.6	0	1.2000000000000028	1.9000000000000057	69.5	0	2	4	87.9	0	1.0999999999999943	3.6999999999999886	1.4000000000000001
51710005601	90.6	0	1.2000000000000028	1.9000000000000057	69.5	0	2	4	87.9	0	1.0999999999999943	3.6999999999999886	1.4500000000000002
51710005601	90.6	0	1.2000000000000028	1.9000000000000057	69.5	0	2	4	87.9	0	1.0999999999999943	3.6999999999999886	1.5
51710005601	90.6	0	1.2000000000000028	1.9000000000000057	69.5	0	2	4	87.9	0	1.0999999999999943	3.6999999999999886	1.55
51710005601	90.6	0	1.2000000000000028	1.9000000000000057	69.5	0	2	4	87.9	0	1.0999999999999943	3.6999999999999886	1.6
51710005601	90.6	0	1.2000000000000028	1.9000000000000057	69.5	0	2	4	87.9	0	1.0999999999999943	3.6999999999999886	1.6500000000000001
51710005601	90.6	0	1.2000000000000028	1.9000000000000057	69.5	0	2	4	87.9	0	1.0999999999999943	3.6999999999999886	1.7000000000000002
51710005601	90.6	0	1.2000000000000028	1.9000000000000057	69.5	0	2	4	87.9	0	1.0999999999999943	3.6999999999999886	1.75
51710005601	90.6	0	1.2000000000000028	1.9000000000000057	69.5	0	2	4	87.9	0	1.0999999999999943	3.6999999999999886	1.8
51710005601	90.6	0	1.2000000000000028	1.9000000000000057	69.5	0	2	4	87.9	0	1.0999999999999943	3.6999999999999886	1.85
51710005601	90.6	0	1.2000000000000028	1.9000000000000057	69.5	0	2	4	87.9	0	1.0999999999999943	3.6999999999999886	1.9000000000000001
51710005601	90.6	0	1.2000000000000028	1.9000000000000057	69.5	0	2	4	87.9	0	1.0999999999999943	3.6999999999999886	1.9500000000000002
51710005601	90.6	0	1.2000000000000028	1.9000000000000057	69.5	0	2	4	87.9	0	1.0999999999999943	3.6999999999999886	2
51710005701	86.2	0	3	4.3999999999999915	62	0	5.799999999999997	7.400000000000006	84.5	0	2.5	4.200000000000003	0.25
51710005701	86.2	0	3	4.3999999999999915	62	0	5.799999999999997	7.400000000000006	84.5	0	2.5	4.200000000000003	0.3
51710005701	86.2	0	3	4.3999999999999915	62	0	5.799999999999997	7.400000000000006	84.5	0	2.5	4.200000000000003	0.35
51710005701	86.2	0	3	4.3999999999999915	62	0	5.799999999999997	7.400000000000006	84.5	0	2.5	4.200000000000003	0.4
51710005701	86.2	0	3	4.3999999999999915	62	0	5.799999999999997	7.400000000000006	84.5	0	2.5	4.200000000000003	0.45
51710005701	86.2	0	3	4.3999999999999915	62	0	5.799999999999997	7.400000000000006	84.5	0	2.5	4.200000000000003	0.5
51710005701	86.2	0	3	4.3999999999999915	62	0	5.799999999999997	7.400000000000006	84.5	0	2.5	4.200000000000003	0.55
51710005701	86.2	0	3	4.3999999999999915	62	0	5.799999999999997	7.400000000000006	84.5	0	2.5	4.200000000000003	0.6000000000000001
51710005701	86.2	0	3	4.3999999999999915	62	0	5.799999999999997	7.400000000000006	84.5	0	2.5	4.200000000000003	0.65
51710005701	86.2	0	3	4.3999999999999915	62	0	5.799999999999997	7.400000000000006	84.5	0	2.5	4.200000000000003	0.7
51710005701	86.2	0	3	4.3999999999999915	62	0	5.799999999999997	7.400000000000006	84.5	0	2.5	4.200000000000003	0.75
51710005701	86.2	0	3.700000000000003	6.5	62	0	7.200000000000003	14.400000000000006	84.5	0	2.700000000000003	5.599999999999994	0.8
51710005701	86.2	0	3.700000000000003	6.5	62	0	7.200000000000003	14.400000000000006	84.5	0	2.700000000000003	5.599999999999994	0.8500000000000001
51710005701	86.2	0	3.700000000000003	6.5	62	0	7.200000000000003	14.400000000000006	84.5	0	2.700000000000003	5.599999999999994	0.9
51710005701	86.2	0	3.700000000000003	6.5	62	0	7.200000000000003	14.400000000000006	84.5	0	2.700000000000003	5.599999999999994	0.9500000000000001
51710005701	86.2	0	3.700000000000003	6.5	62	0	7.200000000000003	14.400000000000006	84.5	0	2.700000000000003	5.599999999999994	1
51710005701	86.2	0	3.700000000000003	6.5	62	0	7.200000000000003	14.400000000000006	84.5	0	2.700000000000003	5.599999999999994	1.05
51710005701	86.2	0	3.700000000000003	6.5	62	0	7.200000000000003	14.400000000000006	84.5	0	2.700000000000003	5.599999999999994	1.1
51710005701	86.2	0	3.700000000000003	6.5	62	0	7.200000000000003	14.400000000000006	84.5	0	2.700000000000003	5.599999999999994	1.15
51710005701	86.2	0	3.700000000000003	6.5	62	0	7.200000000000003	14.400000000000006	84.5	0	2.700000000000003	5.599999999999994	1.2000000000000002
51710005701	86.2	0	3.700000000000003	6.5	62	0	7.200000000000003	14.400000000000006	84.5	0	2.700000000000003	5.599999999999994	1.25
51710005701	86.2	0	3.700000000000003	6.5	62	0	7.200000000000003	14.400000000000006	84.5	0	3.5999999999999943	5.599999999999994	1.3
51710005701	86.2	0	3.700000000000003	6.5	62	0	7.200000000000003	14.400000000000006	84.5	0	3.5999999999999943	5.599999999999994	1.35
51710005701	86.2	0	3.700000000000003	6.5	62	0	7.200000000000003	14.400000000000006	84.5	0	3.5999999999999943	5.599999999999994	1.4000000000000001
51710005701	86.2	0	3.700000000000003	6.5	62	0	7.200000000000003	14.400000000000006	84.5	0	3.5999999999999943	5.599999999999994	1.4500000000000002
51710005701	86.2	0	3.700000000000003	6.5	62	0	7.200000000000003	14.400000000000006	84.5	0	3.5999999999999943	5.599999999999994	1.5
51710005701	86.2	0	3.700000000000003	6.5	62	0	7.200000000000003	14.400000000000006	84.5	0	3.5999999999999943	5.599999999999994	1.55
51710005701	86.2	0	3.700000000000003	6.5	62	0	7.200000000000003	14.400000000000006	84.5	0	3.5999999999999943	5.599999999999994	1.6
51710005701	86.2	0	3.700000000000003	6.5	62	0	7.200000000000003	14.400000000000006	84.5	0	3.5999999999999943	5.599999999999994	1.6500000000000001
51710005701	86.2	0	3.700000000000003	6.5	62	0	7.200000000000003	14.400000000000006	84.5	0	3.5999999999999943	5.599999999999994	1.7000000000000002
51710005701	86.2	0	3.700000000000003	6.5	62	0	7.200000000000003	14.400000000000006	84.5	0	3.5999999999999943	5.599999999999994	1.75
51710005701	86.2	0	3.700000000000003	6.5	62	0	7.200000000000003	14.400000000000006	84.5	0	3.5999999999999943	5.599999999999994	1.8
51710005701	86.2	0	3.700000000000003	6.5	62	0	7.200000000000003	14.400000000000006	84.5	0	3.5999999999999943	5.599999999999994	1.85
51710005701	86.2	0	3.700000000000003	6.5	62	0	7.200000000000003	14.400000000000006	84.5	0	3.5999999999999943	5.599999999999994	1.9000000000000001
51710005701	86.2	0	3.700000000000003	6.5	62	0	7.200000000000003	14.400000000000006	84.5	0	3.5999999999999943	5.599999999999994	1.9500000000000002
51710005701	86.2	0	3.700000000000003	6.5	62	0	7.200000000000003	14.400000000000006	84.5	0	3.5999999999999943	5.599999999999994	2
51710005702	84.6	5.200000000000003	5.300000000000011	7.200000000000003	56.7	10.099999999999994	12.5	16.799999999999997	87.7	0	0	1.2999999999999972	0.25
51710005702	84.6	5.200000000000003	5.300000000000011	7.200000000000003	56.7	10.099999999999994	12.5	16.799999999999997	87.7	0	0.7999999999999972	1.2999999999999972	0.3
51710005702	84.6	5.200000000000003	5.300000000000011	7.200000000000003	56.7	10.099999999999994	12.5	16.799999999999997	87.7	0	0.7999999999999972	1.2999999999999972	0.35
51710005702	84.6	5.200000000000003	5.300000000000011	7.200000000000003	56.7	10.099999999999994	12.5	16.799999999999997	87.7	0	0.7999999999999972	1.2999999999999972	0.4
51710005702	84.6	5.200000000000003	5.300000000000011	7.200000000000003	56.7	10.099999999999994	12.5	16.799999999999997	87.7	0	0.7999999999999972	1.2999999999999972	0.45
51710005702	84.6	5.200000000000003	5.300000000000011	7.200000000000003	56.7	10.099999999999994	12.5	16.799999999999997	87.7	0	0.7999999999999972	1.2999999999999972	0.5
51710005702	84.6	5.200000000000003	5.300000000000011	7.200000000000003	56.7	10.099999999999994	12.5	16.799999999999997	87.7	0	0.7999999999999972	1.2999999999999972	0.55
51710005702	84.6	5.200000000000003	5.300000000000011	7.200000000000003	56.7	10.099999999999994	12.5	16.799999999999997	87.7	0	0.7999999999999972	1.2999999999999972	0.6000000000000001
51710005702	84.6	5.200000000000003	5.300000000000011	7.200000000000003	56.7	10.099999999999994	12.5	16.799999999999997	87.7	0	0.7999999999999972	1.2999999999999972	0.65
51710005702	84.6	5.200000000000003	5.300000000000011	7.200000000000003	56.7	10.099999999999994	12.5	16.799999999999997	87.7	0	0.7999999999999972	1.2999999999999972	0.7
51710005702	84.6	5.200000000000003	5.300000000000011	7.200000000000003	56.7	10.099999999999994	12.5	16.799999999999997	87.7	0	0.7999999999999972	1.2999999999999972	0.75
51710005702	84.6	5.200000000000003	5.300000000000011	7.200000000000003	56.7	10.099999999999994	12.5	16.799999999999997	87.7	0	0.7999999999999972	1.2999999999999972	0.8
51710005702	84.6	5.200000000000003	5.300000000000011	7.200000000000003	56.7	10.099999999999994	12.5	16.799999999999997	87.7	0	0.7999999999999972	1.2999999999999972	0.8500000000000001
51710005702	84.6	5.200000000000003	5.300000000000011	7.200000000000003	56.7	10.099999999999994	12.5	16.799999999999997	87.7	0	0.7999999999999972	1.2999999999999972	0.9
51710005702	84.6	5.200000000000003	5.300000000000011	7.200000000000003	56.7	10.099999999999994	12.5	16.799999999999997	87.7	0	0.7999999999999972	1.2999999999999972	0.9500000000000001
51710005702	84.6	5.200000000000003	5.300000000000011	7.200000000000003	56.7	10.099999999999994	12.5	16.799999999999997	87.7	0	0.7999999999999972	1.2999999999999972	1
51710005702	84.6	5.200000000000003	5.300000000000011	7.200000000000003	56.7	10.099999999999994	12.5	16.799999999999997	87.7	0	0.7999999999999972	1.2999999999999972	1.05
51710005702	84.6	5.200000000000003	5.300000000000011	7.200000000000003	56.7	10.099999999999994	12.5	16.799999999999997	87.7	0	0.7999999999999972	1.2999999999999972	1.1
51710005702	84.6	5.200000000000003	5.300000000000011	7.200000000000003	56.7	10.099999999999994	12.5	16.799999999999997	87.7	0	0.7999999999999972	1.2999999999999972	1.15
51710005702	84.6	5.200000000000003	5.300000000000011	7.200000000000003	56.7	10.099999999999994	12.5	16.799999999999997	87.7	0	0.7999999999999972	1.2999999999999972	1.2000000000000002
51710005702	84.6	5.200000000000003	5.300000000000011	7.200000000000003	56.7	10.099999999999994	12.5	16.799999999999997	87.7	0	0.7999999999999972	1.2999999999999972	1.25
51710005702	84.6	5.200000000000003	5.300000000000011	7.200000000000003	56.7	10.099999999999994	12.5	16.799999999999997	87.7	0	0.7999999999999972	2	1.3
51710005702	84.6	5.200000000000003	5.300000000000011	7.200000000000003	56.7	10.099999999999994	12.5	16.799999999999997	87.7	0	0.7999999999999972	2	1.35
51710005702	84.6	5.200000000000003	5.300000000000011	7.200000000000003	56.7	10.099999999999994	12.5	16.799999999999997	87.7	0	0.7999999999999972	2	1.4000000000000001
51710005702	84.6	5.200000000000003	5.300000000000011	7.200000000000003	56.7	10.099999999999994	12.5	16.799999999999997	87.7	0	0.7999999999999972	2	1.4500000000000002
51710005702	84.6	5.200000000000003	5.300000000000011	7.200000000000003	56.7	10.099999999999994	12.5	16.799999999999997	87.7	0	0.7999999999999972	2	1.5
51710005702	84.6	5.200000000000003	5.300000000000011	7.200000000000003	56.7	10.099999999999994	12.5	16.799999999999997	87.7	0	0.7999999999999972	2	1.55
51710005702	84.6	5.200000000000003	5.300000000000011	7.200000000000003	56.7	10.099999999999994	12.5	16.799999999999997	87.7	0	0.7999999999999972	2	1.6
51710005702	84.6	5.200000000000003	5.300000000000011	7.200000000000003	56.7	10.099999999999994	12.5	16.799999999999997	87.7	0	0.7999999999999972	2	1.6500000000000001
51710005702	84.6	5.200000000000003	5.300000000000011	7.200000000000003	56.7	10.099999999999994	12.5	16.799999999999997	87.7	0	0.7999999999999972	2	1.7000000000000002
51710005702	84.6	5.200000000000003	5.300000000000011	7.200000000000003	56.7	10.099999999999994	12.5	16.799999999999997	87.7	0	0.7999999999999972	2	1.75
51710005702	84.6	5.200000000000003	5.300000000000011	7.200000000000003	56.7	10.099999999999994	12.5	16.799999999999997	87.7	0	0.7999999999999972	2	1.8
51710005702	84.6	5.200000000000003	5.300000000000011	7.200000000000003	56.7	10.099999999999994	12.5	16.799999999999997	87.7	0	0.7999999999999972	2	1.85
51710005702	84.6	5.200000000000003	5.300000000000011	7.200000000000003	56.7	10.099999999999994	12.5	16.799999999999997	87.7	0	0.7999999999999972	2	1.9000000000000001
51710005702	84.6	5.200000000000003	5.300000000000011	7.200000000000003	56.7	10.099999999999994	12.5	16.799999999999997	87.7	0	0.7999999999999972	2	1.9500000000000002
51710005702	84.6	5.200000000000003	5.300000000000011	7.200000000000003	56.7	10.099999999999994	12.5	16.799999999999997	87.7	0	0.7999999999999972	2	2
51710005902	89.1	0	1.5	3.6000000000000085	67.4	0	2.0999999999999943	9	87	0	0.9000000000000057	3.0999999999999943	0.25
51710005902	89.1	0	1.5	3.6000000000000085	67.4	0	2.0999999999999943	9	87	0	0.9000000000000057	3.0999999999999943	0.3
51710005902	89.1	0	1.5	3.6000000000000085	67.4	0	2.0999999999999943	9	87	0	0.9000000000000057	3.0999999999999943	0.35
51710005902	89.1	0	1.5	3.6000000000000085	67.4	0	2.0999999999999943	9	87	0	0.9000000000000057	3.0999999999999943	0.4
51710005902	89.1	0	1.5	3.6000000000000085	67.4	0	2.0999999999999943	9	87	0	0.9000000000000057	3.0999999999999943	0.45
51710005902	89.1	0	1.5	3.6000000000000085	67.4	0	2.0999999999999943	9	87	0	0.9000000000000057	3.0999999999999943	0.5
51710005902	89.1	0	1.5	3.6000000000000085	67.4	0	2.0999999999999943	9	87	0	0.9000000000000057	3.0999999999999943	0.55
51710005902	89.1	0	1.5	3.6000000000000085	67.4	0	2.0999999999999943	9	87	0	0.9000000000000057	3.0999999999999943	0.6000000000000001
51710005902	89.1	0	1.5	3.6000000000000085	67.4	0	2.0999999999999943	9	87	0	0.9000000000000057	3.0999999999999943	0.65
51710005902	89.1	0	1.5	3.6000000000000085	67.4	0	2.0999999999999943	9	87	0	0.9000000000000057	3.0999999999999943	0.7
51710005902	89.1	0	1.5	3.6000000000000085	67.4	0	2.0999999999999943	9	87	0	0.9000000000000057	3.0999999999999943	0.75
51710005902	89.1	0	1.5	3.6000000000000085	67.4	0	2.0999999999999943	9	87	0	0.9000000000000057	3.0999999999999943	0.8
51710005902	89.1	0	1.5	3.6000000000000085	67.4	0	2.0999999999999943	9	87	0	0.9000000000000057	3.0999999999999943	0.8500000000000001
51710005902	89.1	0	1.5	3.6000000000000085	67.4	0	2.0999999999999943	9	87	0	0.9000000000000057	3.0999999999999943	0.9
51710005902	89.1	0	1.5	3.6000000000000085	67.4	0	2.0999999999999943	9	87	0	0.9000000000000057	3.0999999999999943	0.9500000000000001
51710005902	89.1	0	1.5	3.6000000000000085	67.4	0	2.0999999999999943	9	87	0	0.9000000000000057	3.0999999999999943	1
51710005902	89.1	0	1.5	3.6000000000000085	67.4	0	2.0999999999999943	9	87	0	0.9000000000000057	3.0999999999999943	1.05
51710005902	89.1	0	1.5	3.6000000000000085	67.4	0	2.0999999999999943	9	87	0	0.9000000000000057	3.0999999999999943	1.1
51710005902	89.1	0	1.5	3.6000000000000085	67.4	0	2.0999999999999943	9	87	0	0.9000000000000057	3.0999999999999943	1.15
51710005902	89.1	0	1.5	3.6000000000000085	67.4	0	2.0999999999999943	9	87	0	0.9000000000000057	3.0999999999999943	1.2000000000000002
51710005902	89.1	0	1.5	3.6000000000000085	67.4	0	2.0999999999999943	9	87	0	0.9000000000000057	3.0999999999999943	1.25
51710005902	89.1	0	1.5	3.6000000000000085	67.4	0	2.0999999999999943	9	87	0	0.9000000000000057	3.0999999999999943	1.3
51710005902	89.1	0	1.5	3.6000000000000085	67.4	0	2.0999999999999943	9	87	0	0.9000000000000057	3.0999999999999943	1.35
51710005902	89.1	0	1.5	3.6000000000000085	67.4	0	2.0999999999999943	9	87	0	0.9000000000000057	3.0999999999999943	1.4000000000000001
51710005902	89.1	0	1.5	3.6000000000000085	67.4	0	2.0999999999999943	9	87	0	0.9000000000000057	3.0999999999999943	1.4500000000000002
51710005902	89.1	0	1.5	3.6000000000000085	67.4	0	2.0999999999999943	9	87	0	0.9000000000000057	3.0999999999999943	1.5
51710005902	89.1	0	1.5	3.6000000000000085	67.4	0	2.0999999999999943	9	87	0	0.9000000000000057	3.0999999999999943	1.55
51710005902	89.1	0	1.5	3.6000000000000085	67.4	0	2.0999999999999943	9	87	0	0.9000000000000057	3.0999999999999943	1.6
51710005902	89.1	0	1.5	3.6000000000000085	67.4	0	2.0999999999999943	9	87	0	0.9000000000000057	3.0999999999999943	1.6500000000000001
51710005902	89.1	0	1.5	3.6000000000000085	67.4	0	2.0999999999999943	9	87	0	0.9000000000000057	3.0999999999999943	1.7000000000000002
51710005902	89.1	0	1.5	3.6000000000000085	67.4	0	2.0999999999999943	9	87	0	0.9000000000000057	3.0999999999999943	1.75
51710005902	89.1	0	1.5	3.6000000000000085	67.4	0	2.0999999999999943	9	87	0	0.9000000000000057	3.0999999999999943	1.8
51710005902	89.1	0	1.5	3.6000000000000085	67.4	0	2.0999999999999943	9	87	0	0.9000000000000057	3.0999999999999943	1.85
51710005902	89.1	0	1.5	3.6000000000000085	67.4	0	2.0999999999999943	9	87	0	0.9000000000000057	3.0999999999999943	1.9000000000000001
51710005902	89.1	0	1.5	3.6000000000000085	67.4	0	2.0999999999999943	9	87	0	0.9000000000000057	3.0999999999999943	1.9500000000000002
51710005902	89.1	0	1.5	3.6000000000000085	67.4	0	2.0999999999999943	9	87	0	0.9000000000000057	3.0999999999999943	2
51710005903	89.8	0	0.9000000000000057	2.700000000000003	69.2	0	0	2.299999999999997	88.8	0	0.9000000000000057	2.799999999999997	0.25
51710005903	89.8	0	3.1000000000000085	3.5	69.2	0	6.599999999999994	7.200000000000003	88.8	0	1.7000000000000028	2.799999999999997	0.3
51710005903	89.8	0	3.1000000000000085	3.5	69.2	0	6.599999999999994	7.200000000000003	88.8	0	1.7000000000000028	2.799999999999997	0.35
51710005903	89.8	0	3.1000000000000085	3.5	69.2	0	6.599999999999994	7.200000000000003	88.8	0	1.7000000000000028	2.799999999999997	0.4
51710005903	89.8	0	3.1000000000000085	3.5	69.2	0	6.599999999999994	7.200000000000003	88.8	0	1.7000000000000028	2.799999999999997	0.45
51710005903	89.8	0	3.1000000000000085	3.5	69.2	0	6.599999999999994	7.200000000000003	88.8	0	1.7000000000000028	2.799999999999997	0.5
51710005903	89.8	0	3.1000000000000085	3.5	69.2	0	6.599999999999994	7.200000000000003	88.8	0	1.7000000000000028	2.799999999999997	0.55
51710005903	89.8	0	3.1000000000000085	3.5	69.2	0	6.599999999999994	7.200000000000003	88.8	0	1.7000000000000028	2.799999999999997	0.6000000000000001
51710005903	89.8	0	3.1000000000000085	3.5	69.2	0	6.599999999999994	7.200000000000003	88.8	0	1.7000000000000028	2.799999999999997	0.65
51710005903	89.8	0	3.1000000000000085	3.5	69.2	0	6.599999999999994	7.200000000000003	88.8	0	1.7000000000000028	2.799999999999997	0.7
51710005903	89.8	0	3.1000000000000085	3.5	69.2	0	6.599999999999994	7.200000000000003	88.8	0	1.7000000000000028	2.799999999999997	0.75
51710005903	89.8	0	3.1000000000000085	3.5	69.2	0	6.599999999999994	7.200000000000003	88.8	0	1.7000000000000028	2.799999999999997	0.8
51710005903	89.8	0	3.1000000000000085	3.5	69.2	0	6.599999999999994	7.200000000000003	88.8	0	1.7000000000000028	2.799999999999997	0.8500000000000001
51710005903	89.8	0	3.1000000000000085	3.5	69.2	0	6.599999999999994	7.200000000000003	88.8	0	1.7000000000000028	2.799999999999997	0.9
51710005903	89.8	0	3.1000000000000085	3.5	69.2	0	6.599999999999994	7.200000000000003	88.8	0	1.7000000000000028	2.799999999999997	0.9500000000000001
51710005903	89.8	0	3.1000000000000085	3.5	69.2	0	6.599999999999994	7.200000000000003	88.8	0	1.7000000000000028	2.799999999999997	1
51710005903	89.8	0	3.1000000000000085	3.5	69.2	0	6.599999999999994	7.200000000000003	88.8	0	1.7000000000000028	2.799999999999997	1.05
51710005903	89.8	0	3.1000000000000085	3.5	69.2	0	6.599999999999994	7.200000000000003	88.8	0	1.7000000000000028	2.799999999999997	1.1
51710005903	89.8	0	3.1000000000000085	3.5	69.2	0	6.599999999999994	7.200000000000003	88.8	0	1.7000000000000028	2.799999999999997	1.15
51710005903	89.8	0	3.1000000000000085	3.5	69.2	0	6.599999999999994	7.200000000000003	88.8	0	1.7000000000000028	2.799999999999997	1.2000000000000002
51710005903	89.8	0	3.1000000000000085	3.5	69.2	0	6.599999999999994	7.200000000000003	88.8	0	1.7000000000000028	2.799999999999997	1.25
51710005903	89.8	0	3.1000000000000085	3.5	69.2	0	6.599999999999994	7.200000000000003	88.8	0	1.7000000000000028	2.799999999999997	1.3
51710005903	89.8	0	3.1000000000000085	3.5	69.2	0	6.599999999999994	7.200000000000003	88.8	0	1.7000000000000028	2.799999999999997	1.35
51710005903	89.8	0	3.1000000000000085	3.5	69.2	0	6.599999999999994	7.200000000000003	88.8	0	1.7000000000000028	2.799999999999997	1.4000000000000001
51710005903	89.8	0	3.1000000000000085	3.5	69.2	0	6.599999999999994	7.200000000000003	88.8	0	1.7000000000000028	2.799999999999997	1.4500000000000002
51710005903	89.8	0	3.1000000000000085	3.5	69.2	0	6.599999999999994	7.200000000000003	88.8	0	1.7000000000000028	2.799999999999997	1.5
51710005903	89.8	0	3.1000000000000085	3.5	69.2	0	6.599999999999994	7.200000000000003	88.8	0	1.7000000000000028	2.799999999999997	1.55
51710005903	89.8	0	3.1000000000000085	3.5	69.2	0	6.599999999999994	7.200000000000003	88.8	0	1.7000000000000028	2.799999999999997	1.6
51710005903	89.8	0	3.1000000000000085	3.5	69.2	0	6.599999999999994	7.200000000000003	88.8	0	1.7000000000000028	2.799999999999997	1.6500000000000001
51710005903	89.8	0	3.1000000000000085	3.5	69.2	0	6.599999999999994	7.200000000000003	88.8	0	1.7000000000000028	2.799999999999997	1.7000000000000002
51710005903	89.8	0	3.1000000000000085	3.5	69.2	0	6.599999999999994	7.200000000000003	88.8	0	1.7000000000000028	2.799999999999997	1.75
51710005903	89.8	0	3.1000000000000085	3.5	69.2	0	6.599999999999994	7.200000000000003	88.8	0	1.7000000000000028	2.799999999999997	1.8
51710005903	89.8	0	3.1000000000000085	3.5	69.2	0	6.599999999999994	7.200000000000003	88.8	0	1.7000000000000028	2.799999999999997	1.85
51710005903	89.8	0	3.1000000000000085	3.5	69.2	0	6.599999999999994	7.200000000000003	88.8	0	1.7000000000000028	2.799999999999997	1.9000000000000001
51710005903	89.8	0	3.1000000000000085	3.5	69.2	0	6.599999999999994	7.200000000000003	88.8	0	1.7000000000000028	2.799999999999997	1.9500000000000002
51710005903	89.8	0	3.1000000000000085	3.5	69.2	0	6.599999999999994	7.200000000000003	88.8	0	1.7000000000000028	2.799999999999997	2
51710006000	89.2	0	1.2999999999999972	3.5	67.8	0	2.5	8.600000000000009	87	0	0	3.0999999999999943	0.25
51710006000	89.2	0	1.2999999999999972	3.5	67.8	0	2.5	8.600000000000009	87	0	0	3.0999999999999943	0.3
51710006000	89.2	0	1.2999999999999972	3.5	67.8	0	2.5	8.600000000000009	87	0	0	3.0999999999999943	0.35
51710006000	89.2	0	1.2999999999999972	3.5	67.8	0	2.5	8.600000000000009	87	0	0	3.0999999999999943	0.4
51710006000	89.2	0	1.2999999999999972	3.5	67.8	0	2.5	8.600000000000009	87	0	0	3.0999999999999943	0.45
51710006000	89.2	0	1.2999999999999972	3.5	67.8	0	2.5	8.600000000000009	87	0	0	3.0999999999999943	0.5
51710006000	89.2	0	1.2999999999999972	3.5	67.8	0	2.5	8.600000000000009	87	0	0	3.0999999999999943	0.55
51710006000	89.2	0	1.2999999999999972	3.5	67.8	0	2.5	8.600000000000009	87	0	0	3.0999999999999943	0.6000000000000001
51710006000	89.2	0	1.2999999999999972	3.5	67.8	0	2.5	8.600000000000009	87	0	0	3.0999999999999943	0.65
51710006000	89.2	0	1.2999999999999972	3.5	67.8	0	2.5	8.600000000000009	87	0	0	3.0999999999999943	0.7
51710006000	89.2	0	1.2999999999999972	3.5	67.8	0	2.5	8.600000000000009	87	0	0	3.0999999999999943	0.75
51710006000	89.2	0	1.2999999999999972	3.5	67.8	0	2.5	8.600000000000009	87	0	0	3.0999999999999943	0.8
51710006000	89.2	0	1.2999999999999972	3.5	67.8	0	2.5	8.600000000000009	87	0	0	3.0999999999999943	0.8500000000000001
51710006000	89.2	0	1.2999999999999972	3.5	67.8	0	2.5	8.600000000000009	87	0	0	3.0999999999999943	0.9
51710006000	89.2	0	1.2999999999999972	3.5	67.8	0	2.5	8.600000000000009	87	0	0	3.0999999999999943	0.9500000000000001
51710006000	89.2	0	1.2999999999999972	3.5	67.8	0	2.5	8.600000000000009	87	0	0	3.0999999999999943	1
51710006000	89.2	0	1.2999999999999972	3.5	67.8	0	2.5	8.600000000000009	87	0	0	3.0999999999999943	1.05
51710006000	89.2	0	1.2999999999999972	3.5	67.8	0	2.5	8.600000000000009	87	0	0	3.0999999999999943	1.1
51710006000	89.2	0	1.2999999999999972	3.5	67.8	0	2.5	8.600000000000009	87	0	0	3.0999999999999943	1.15
51710006000	89.2	0	1.2999999999999972	3.5	67.8	0	2.5	8.600000000000009	87	0	0	3.0999999999999943	1.2000000000000002
51710006000	89.2	0	1.2999999999999972	3.5	67.8	0	2.5	8.600000000000009	87	0	0	3.0999999999999943	1.25
51710006000	89.2	0	1.2999999999999972	3.5	67.8	0	2.5	8.600000000000009	87	0	0	3.0999999999999943	1.3
51710006000	89.2	0	1.2999999999999972	3.5	67.8	0	2.5	8.600000000000009	87	0	0	3.0999999999999943	1.35
51710006000	89.2	0	1.2999999999999972	3.5	67.8	0	2.5	8.600000000000009	87	0	0	3.0999999999999943	1.4000000000000001
51710006000	89.2	0	1.2999999999999972	3.5	67.8	0	2.5	8.600000000000009	87	0	0	3.0999999999999943	1.4500000000000002
51710006000	89.2	0	1.2999999999999972	3.5	67.8	0	2.5	8.600000000000009	87	0	0	3.0999999999999943	1.5
51710006000	89.2	0	1.2999999999999972	3.5	67.8	0	2.5	8.600000000000009	87	0	0	3.0999999999999943	1.55
51710006000	89.2	0	1.2999999999999972	3.5	67.8	0	2.5	8.600000000000009	87	0	0	3.0999999999999943	1.6
51710006000	89.2	0	1.2999999999999972	3.5	67.8	0	2.5	8.600000000000009	87	0	0	3.0999999999999943	1.6500000000000001
51710006000	89.2	0	1.2999999999999972	3.5	67.8	0	2.5	8.600000000000009	87	0	0	3.0999999999999943	1.7000000000000002
51710006000	89.2	0	1.2999999999999972	3.5	67.8	0	2.5	8.600000000000009	87	0	0	3.0999999999999943	1.75
51710006000	89.2	0	1.2999999999999972	3.5	67.8	0	2.5	8.600000000000009	87	0	0	3.0999999999999943	1.8
51710006000	89.2	0	1.2999999999999972	3.5	67.8	0	2.5	8.600000000000009	87	0	0	3.0999999999999943	1.85
51710006000	89.2	0	1.2999999999999972	3.5	67.8	0	2.5	8.600000000000009	87	0	0	3.0999999999999943	1.9000000000000001
51710006000	89.2	0	1.2999999999999972	3.5	67.8	0	2.5	8.600000000000009	87	0	0	3.0999999999999943	1.9500000000000002
51710006000	89.2	0	1.2999999999999972	3.5	67.8	0	2.5	8.600000000000009	87	0	0	3.0999999999999943	2
51710006100	88.7	0	2.200000000000003	4	67.4	0	3.5999999999999943	9	87.5	0	0.4000000000000057	2.5999999999999943	0.25
51710006100	88.7	0	2.200000000000003	4	67.4	0	3.5999999999999943	9	87.5	0	0.4000000000000057	2.5999999999999943	0.3
51710006100	88.7	0	2.200000000000003	4	67.4	0	3.5999999999999943	9	87.5	0	0.4000000000000057	2.5999999999999943	0.35
51710006100	88.7	0	2.200000000000003	4	67.4	0	3.5999999999999943	9	87.5	0	0.4000000000000057	2.5999999999999943	0.4
51710006100	88.7	0	2.200000000000003	4	67.4	0	3.5999999999999943	9	87.5	0	0.4000000000000057	2.5999999999999943	0.45
51710006100	88.7	0	2.200000000000003	4	67.4	0	3.5999999999999943	9	87.5	0	0.4000000000000057	2.5999999999999943	0.5
51710006100	88.7	0	2.200000000000003	4	67.4	0	3.5999999999999943	9	87.5	0	0.4000000000000057	2.5999999999999943	0.55
51710006100	88.7	0	2.200000000000003	4	67.4	0	3.5999999999999943	9	87.5	0	0.4000000000000057	2.5999999999999943	0.6000000000000001
51710006100	88.7	0	2.200000000000003	4	67.4	0	3.5999999999999943	9	87.5	0	0.4000000000000057	2.5999999999999943	0.65
51710006100	88.7	0	2.200000000000003	4	67.4	0	3.5999999999999943	9	87.5	0	0.4000000000000057	2.5999999999999943	0.7
51710006100	88.7	0	2.200000000000003	4	67.4	0	3.5999999999999943	9	87.5	0	0.4000000000000057	2.5999999999999943	0.75
51710006100	88.7	0	2.200000000000003	4	67.4	0	3.5999999999999943	9	87.5	0	0.4000000000000057	2.5999999999999943	0.8
51710006100	88.7	0	2.200000000000003	4	67.4	0	3.5999999999999943	9	87.5	0	0.4000000000000057	2.5999999999999943	0.8500000000000001
51710006100	88.7	0	2.200000000000003	4	67.4	0	3.5999999999999943	9	87.5	0	0.4000000000000057	2.5999999999999943	0.9
51710006100	88.7	0	2.200000000000003	4	67.4	0	3.5999999999999943	9	87.5	0	0.4000000000000057	2.5999999999999943	0.9500000000000001
51710006100	88.7	0	2.200000000000003	4	67.4	0	3.5999999999999943	9	87.5	0	0.4000000000000057	2.5999999999999943	1
51710006100	88.7	0	2.200000000000003	4	67.4	0	3.5999999999999943	9	87.5	0	0.4000000000000057	2.5999999999999943	1.05
51710006100	88.7	0	2.200000000000003	4	67.4	0	3.5999999999999943	9	87.5	0	0.4000000000000057	2.5999999999999943	1.1
51710006100	88.7	0	2.200000000000003	4	67.4	0	3.5999999999999943	9	87.5	0	0.4000000000000057	2.5999999999999943	1.15
51710006100	88.7	0	2.200000000000003	4	67.4	0	3.5999999999999943	9	87.5	0	0.4000000000000057	2.5999999999999943	1.2000000000000002
51710006100	88.7	0	2.200000000000003	4	67.4	0	3.5999999999999943	9	87.5	0	0.4000000000000057	2.5999999999999943	1.25
51710006100	88.7	0	2.200000000000003	4	67.4	0	3.5999999999999943	9	87.5	0	0.4000000000000057	2.5999999999999943	1.3
51710006100	88.7	0	2.200000000000003	4	67.4	0	3.5999999999999943	9	87.5	0	0.4000000000000057	2.5999999999999943	1.35
51710006100	88.7	0	2.200000000000003	4	67.4	0	3.5999999999999943	9	87.5	0	0.4000000000000057	2.5999999999999943	1.4000000000000001
51710006100	88.7	0	2.200000000000003	4	67.4	0	3.5999999999999943	9	87.5	0	0.4000000000000057	2.5999999999999943	1.4500000000000002
51710006100	88.7	0	2.200000000000003	4	67.4	0	3.5999999999999943	9	87.5	0	0.4000000000000057	2.5999999999999943	1.5
51710006100	88.7	0	2.200000000000003	4	67.4	0	3.5999999999999943	9	87.5	0	0.4000000000000057	2.5999999999999943	1.55
51710006100	88.7	0	2.200000000000003	4	67.4	0	3.5999999999999943	9	87.5	0	0.4000000000000057	2.5999999999999943	1.6
51710006100	88.7	0	2.200000000000003	4	67.4	0	3.5999999999999943	9	87.5	0	0.4000000000000057	2.5999999999999943	1.6500000000000001
51710006100	88.7	0	2.200000000000003	4	67.4	0	3.5999999999999943	9	87.5	0	0.4000000000000057	2.5999999999999943	1.7000000000000002
51710006100	88.7	0	2.200000000000003	4	67.4	0	3.5999999999999943	9	87.5	0	0.4000000000000057	2.5999999999999943	1.75
51710006100	88.7	0	3.0999999999999943	4	67.4	0	6.099999999999994	9	87.5	0	1.5	2.5999999999999943	1.8
51710006100	88.7	0	3.0999999999999943	4	67.4	0	6.099999999999994	9	87.5	0	1.5	2.5999999999999943	1.85
51710006100	88.7	0	3.0999999999999943	4	67.4	0	6.099999999999994	9	87.5	0	1.5	2.5999999999999943	1.9000000000000001
51710006100	88.7	0	3.0999999999999943	4	67.4	0	6.099999999999994	9	87.5	0	1.5	2.5999999999999943	1.9500000000000002
51710006100	88.7	0	3.0999999999999943	4	67.4	0	6.099999999999994	9	87.5	0	1.5	2.5999999999999943	2
51710006200	89.1	0	0.7000000000000028	3.6000000000000085	66.7	0	2.5	9.700000000000003	88	0	0.7999999999999972	2.0999999999999943	0.25
51710006200	89.1	0	1	3.6000000000000085	66.7	0	2.5	9.700000000000003	88	0	0.7999999999999972	2.0999999999999943	0.3
51710006200	89.1	0	1	3.6000000000000085	66.7	0	2.5	9.700000000000003	88	0	0.7999999999999972	2.0999999999999943	0.35
51710006200	89.1	0	1	3.6000000000000085	66.7	0	2.5	9.700000000000003	88	0	0.7999999999999972	2.0999999999999943	0.4
51710006200	89.1	0	1	3.6000000000000085	66.7	0	2.5	9.700000000000003	88	0	0.7999999999999972	2.0999999999999943	0.45
51710006200	89.1	0	1	3.6000000000000085	66.7	0	2.5	9.700000000000003	88	0	0.7999999999999972	2.0999999999999943	0.5
51710006200	89.1	0	1	3.6000000000000085	66.7	0	2.5	9.700000000000003	88	0	0.7999999999999972	2.0999999999999943	0.55
51710006200	89.1	0	1	3.6000000000000085	66.7	0	2.5	9.700000000000003	88	0	0.7999999999999972	2.0999999999999943	0.6000000000000001
51710006200	89.1	0	1	3.6000000000000085	66.7	0	2.5	9.700000000000003	88	0	0.7999999999999972	2.0999999999999943	0.65
51710006200	89.1	0	1	3.6000000000000085	66.7	0	2.5	9.700000000000003	88	0	0.7999999999999972	2.0999999999999943	0.7
51710006200	89.1	0	1	3.6000000000000085	66.7	0	2.5	9.700000000000003	88	0	0.7999999999999972	2.0999999999999943	0.75
51710006200	89.1	0	1	3.6000000000000085	66.7	0	2.5	9.700000000000003	88	0	0.7999999999999972	2.0999999999999943	0.8
51710006200	89.1	0	1	3.6000000000000085	66.7	0	2.5	9.700000000000003	88	0	0.7999999999999972	2.0999999999999943	0.8500000000000001
51710006200	89.1	0	1	3.6000000000000085	66.7	0	2.5	9.700000000000003	88	0	0.7999999999999972	2.0999999999999943	0.9
51710006200	89.1	0	1	3.6000000000000085	66.7	0	2.5	9.700000000000003	88	0	0.7999999999999972	2.0999999999999943	0.9500000000000001
51710006200	89.1	0	1	3.6000000000000085	66.7	0	2.5	9.700000000000003	88	0	0.7999999999999972	2.0999999999999943	1
51710006200	89.1	0	1	3.6000000000000085	66.7	0	2.5	9.700000000000003	88	0	0.7999999999999972	2.0999999999999943	1.05
51710006200	89.1	0	1	3.6000000000000085	66.7	0	2.5	9.700000000000003	88	0	0.7999999999999972	2.0999999999999943	1.1
51710006200	89.1	0	1	3.6000000000000085	66.7	0	2.5	9.700000000000003	88	0	0.7999999999999972	2.0999999999999943	1.15
51710006200	89.1	0	1	3.6000000000000085	66.7	0	2.5	9.700000000000003	88	0	0.7999999999999972	2.0999999999999943	1.2000000000000002
51710006200	89.1	0	1	3.6000000000000085	66.7	0	2.5	9.700000000000003	88	0	0.7999999999999972	2.0999999999999943	1.25
51710006200	89.1	0	1	3.6000000000000085	66.7	0	2.5	9.700000000000003	88	0	0.7999999999999972	2.0999999999999943	1.3
51710006200	89.1	0	1	3.6000000000000085	66.7	0	2.5	9.700000000000003	88	0	0.7999999999999972	2.0999999999999943	1.35
51710006200	89.1	0	1	3.6000000000000085	66.7	0	2.5	9.700000000000003	88	0	0.7999999999999972	2.0999999999999943	1.4000000000000001
51710006200	89.1	0	1	3.6000000000000085	66.7	0	2.5	9.700000000000003	88	0	0.7999999999999972	2.0999999999999943	1.4500000000000002
51710006200	89.1	0	1	3.6000000000000085	66.7	0	2.5	9.700000000000003	88	0	0.7999999999999972	2.0999999999999943	1.5
51710006200	89.1	0	1	3.6000000000000085	66.7	0	2.5	9.700000000000003	88	0	0.7999999999999972	2.0999999999999943	1.55
51710006200	89.1	0	1	3.6000000000000085	66.7	0	2.5	9.700000000000003	88	0	0.7999999999999972	2.0999999999999943	1.6
51710006200	89.1	0	1	3.6000000000000085	66.7	0	2.5	9.700000000000003	88	0	0.7999999999999972	2.0999999999999943	1.6500000000000001
51710006200	89.1	0	1	3.6000000000000085	66.7	0	2.5	9.700000000000003	88	0	0.7999999999999972	2.0999999999999943	1.7000000000000002
51710006200	89.1	0	1	3.6000000000000085	66.7	0	2.5	9.700000000000003	88	0	0.7999999999999972	2.0999999999999943	1.75
51710006200	89.1	0	1	3.6000000000000085	66.7	0	2.5	9.700000000000003	88	0	0.7999999999999972	2.0999999999999943	1.8
51710006200	89.1	0	1	3.6000000000000085	66.7	0	2.5	9.700000000000003	88	0	0.7999999999999972	2.0999999999999943	1.85
51710006200	89.1	0	1	3.6000000000000085	66.7	0	2.5	9.700000000000003	88	0	0.7999999999999972	2.0999999999999943	1.9000000000000001
51710006200	89.1	0	1	3.6000000000000085	66.7	0	2.5	9.700000000000003	88	0	0.7999999999999972	2.0999999999999943	1.9500000000000002
51710006200	89.1	0	1	3.6000000000000085	66.7	0	2.5	9.700000000000003	88	0	0.7999999999999972	2.0999999999999943	2
51710006501	90.5	0	2.4000000000000057	2.799999999999997	70.3	0	5.5	6.1000000000000085	86.2	0	4.299999999999997	5.200000000000003	0.25
51710006501	90.5	0	2.4000000000000057	2.799999999999997	70.3	0	5.5	6.1000000000000085	86.2	0	4.299999999999997	5.200000000000003	0.3
51710006501	90.5	0	2.4000000000000057	2.799999999999997	70.3	0	5.5	6.1000000000000085	86.2	0	4.299999999999997	5.200000000000003	0.35
51710006501	90.5	0	2.4000000000000057	2.799999999999997	70.3	0	5.5	6.1000000000000085	86.2	0	4.299999999999997	5.200000000000003	0.4
51710006501	90.5	0	2.4000000000000057	2.799999999999997	70.3	0	5.5	6.1000000000000085	86.2	0	4.299999999999997	5.200000000000003	0.45
51710006501	90.5	0	2.4000000000000057	2.799999999999997	70.3	0	5.5	6.1000000000000085	86.2	0	4.299999999999997	5.200000000000003	0.5
51710006501	90.5	0	2.4000000000000057	2.799999999999997	70.3	0	5.5	6.1000000000000085	86.2	0	4.299999999999997	5.200000000000003	0.55
51710006501	90.5	0	2.4000000000000057	2.799999999999997	70.3	0	5.5	6.1000000000000085	86.2	0	4.299999999999997	5.200000000000003	0.6000000000000001
51710006501	90.5	0	2.4000000000000057	2.799999999999997	70.3	0	5.5	6.1000000000000085	86.2	0	4.299999999999997	5.200000000000003	0.65
51710006501	90.5	0	2.4000000000000057	2.799999999999997	70.3	0	5.5	6.1000000000000085	86.2	0	4.299999999999997	5.200000000000003	0.7
51710006501	90.5	0	2.4000000000000057	2.799999999999997	70.3	0	5.5	6.1000000000000085	86.2	0	4.299999999999997	5.200000000000003	0.75
51710006501	90.5	0	2.4000000000000057	2.799999999999997	70.3	0	5.5	6.1000000000000085	86.2	0	4.299999999999997	5.200000000000003	0.8
51710006501	90.5	0	2.4000000000000057	2.799999999999997	70.3	0	5.5	6.1000000000000085	86.2	0	4.299999999999997	5.200000000000003	0.8500000000000001
51710006501	90.5	0	2.4000000000000057	2.799999999999997	70.3	0	5.5	6.1000000000000085	86.2	0	4.299999999999997	5.200000000000003	0.9
51710006501	90.5	0	2.4000000000000057	2.799999999999997	70.3	0	5.5	6.1000000000000085	86.2	0	4.299999999999997	5.200000000000003	0.9500000000000001
51710006501	90.5	0	2.4000000000000057	2.799999999999997	70.3	0	5.5	6.1000000000000085	86.2	0	4.299999999999997	5.200000000000003	1
51710006501	90.5	0	2.4000000000000057	2.799999999999997	70.3	0	5.5	6.1000000000000085	86.2	0	4.299999999999997	5.200000000000003	1.05
51710006501	90.5	0	2.4000000000000057	2.799999999999997	70.3	0	5.5	6.1000000000000085	86.2	0	4.299999999999997	5.200000000000003	1.1
51710006501	90.5	0	2.4000000000000057	2.799999999999997	70.3	0	5.5	6.1000000000000085	86.2	0	4.299999999999997	5.200000000000003	1.15
51710006501	90.5	0	2.4000000000000057	2.799999999999997	70.3	0	5.5	6.1000000000000085	86.2	0	4.299999999999997	5.200000000000003	1.2000000000000002
51710006501	90.5	0	2.4000000000000057	2.799999999999997	70.3	0	5.5	6.1000000000000085	86.2	0	4.299999999999997	5.200000000000003	1.25
51710006501	90.5	0	2.4000000000000057	2.799999999999997	70.3	0	5.5	6.1000000000000085	86.2	0	4.299999999999997	5.200000000000003	1.3
51710006501	90.5	0	2.4000000000000057	2.799999999999997	70.3	0	5.5	6.1000000000000085	86.2	0	4.299999999999997	5.200000000000003	1.35
51710006501	90.5	0	2.4000000000000057	2.799999999999997	70.3	0	5.5	6.1000000000000085	86.2	0	4.299999999999997	5.200000000000003	1.4000000000000001
51710006501	90.5	0	2.4000000000000057	2.799999999999997	70.3	0	5.5	6.1000000000000085	86.2	0	4.299999999999997	5.200000000000003	1.4500000000000002
51710006501	90.5	0	2.4000000000000057	2.799999999999997	70.3	0	5.5	6.1000000000000085	86.2	0	4.299999999999997	5.200000000000003	1.5
51710006501	90.5	0	2.4000000000000057	2.799999999999997	70.3	0	5.5	6.1000000000000085	86.2	0	4.299999999999997	5.200000000000003	1.55
51710006501	90.5	0	2.4000000000000057	2.799999999999997	70.3	0	5.5	6.1000000000000085	86.2	0	4.299999999999997	5.200000000000003	1.6
51710006501	90.5	0	2.4000000000000057	2.799999999999997	70.3	0	5.5	6.1000000000000085	86.2	0	4.299999999999997	5.200000000000003	1.6500000000000001
51710006501	90.5	0	2.4000000000000057	2.799999999999997	70.3	0	5.5	6.1000000000000085	86.2	0	4.299999999999997	5.200000000000003	1.7000000000000002
51710006501	90.5	0	2.4000000000000057	2.799999999999997	70.3	0	5.5	6.1000000000000085	86.2	0	4.299999999999997	5.200000000000003	1.75
51710006501	90.5	0	2.4000000000000057	2.799999999999997	70.3	0	5.5	6.1000000000000085	86.2	0	4.299999999999997	5.200000000000003	1.8
51710006501	90.5	0	2.4000000000000057	2.799999999999997	70.3	0	5.5	6.1000000000000085	86.2	0	4.299999999999997	5.200000000000003	1.85
51710006501	90.5	0	2.4000000000000057	2.799999999999997	70.3	0	5.5	6.1000000000000085	86.2	0	4.299999999999997	5.200000000000003	1.9000000000000001
51710006501	90.5	0	2.4000000000000057	2.799999999999997	70.3	0	5.5	6.1000000000000085	86.2	0	4.299999999999997	5.200000000000003	1.9500000000000002
51710006501	90.5	0	2.4000000000000057	2.799999999999997	70.3	0	5.5	6.1000000000000085	86.2	0	4.299999999999997	5.200000000000003	2
51710006601	89.8	0	0.10000000000000853	2.9000000000000057	66.8	0	2.4000000000000057	9.600000000000009	87.3	0	0	2.799999999999997	0.25
51710006601	89.8	0	0.10000000000000853	2.9000000000000057	66.8	0	2.4000000000000057	9.600000000000009	87.3	0	0	2.799999999999997	0.3
51710006601	89.8	0	0.10000000000000853	2.9000000000000057	66.8	0	2.4000000000000057	9.600000000000009	87.3	0	0	2.799999999999997	0.35
51710006601	89.8	0	0.10000000000000853	2.9000000000000057	66.8	0	2.4000000000000057	9.600000000000009	87.3	0	0	2.799999999999997	0.4
51710006601	89.8	0	0.10000000000000853	2.9000000000000057	66.8	0	2.4000000000000057	9.600000000000009	87.3	0	0	2.799999999999997	0.45
51710006601	89.8	0	0.10000000000000853	2.9000000000000057	66.8	0	2.4000000000000057	9.600000000000009	87.3	0	0	2.799999999999997	0.5
51710006601	89.8	0	0.10000000000000853	2.9000000000000057	66.8	0	2.4000000000000057	9.600000000000009	87.3	0	0	2.799999999999997	0.55
51710006601	89.8	0	0.10000000000000853	2.9000000000000057	66.8	0	2.4000000000000057	9.600000000000009	87.3	0	0	2.799999999999997	0.6000000000000001
51710006601	89.8	0	0.10000000000000853	2.9000000000000057	66.8	0	2.4000000000000057	9.600000000000009	87.3	0	0	2.799999999999997	0.65
51710006601	89.8	0	0.10000000000000853	2.9000000000000057	66.8	0	2.4000000000000057	9.600000000000009	87.3	0	0	2.799999999999997	0.7
51710006601	89.8	0	0.10000000000000853	2.9000000000000057	66.8	0	2.4000000000000057	9.600000000000009	87.3	0	0	2.799999999999997	0.75
51710006601	89.8	0	0.10000000000000853	2.9000000000000057	66.8	0	2.4000000000000057	9.600000000000009	87.3	0	0	2.799999999999997	0.8
51710006601	89.8	0	0.10000000000000853	2.9000000000000057	66.8	0	2.4000000000000057	9.600000000000009	87.3	0	0	2.799999999999997	0.8500000000000001
51710006601	89.8	0	0.10000000000000853	2.9000000000000057	66.8	0	2.4000000000000057	9.600000000000009	87.3	0	0	2.799999999999997	0.9
51710006601	89.8	0	0.10000000000000853	2.9000000000000057	66.8	0	2.4000000000000057	9.600000000000009	87.3	0	0	2.799999999999997	0.9500000000000001
51710006601	89.8	0	0.10000000000000853	2.9000000000000057	66.8	0	2.4000000000000057	9.600000000000009	87.3	0	0	2.799999999999997	1
51710006601	89.8	0	0.10000000000000853	2.9000000000000057	66.8	0	2.4000000000000057	9.600000000000009	87.3	0	0	2.799999999999997	1.05
51710006601	89.8	0	0.10000000000000853	2.9000000000000057	66.8	0	2.4000000000000057	9.600000000000009	87.3	0	0	2.799999999999997	1.1
51710006601	89.8	0	0.10000000000000853	2.9000000000000057	66.8	0	2.4000000000000057	9.600000000000009	87.3	0	0	2.799999999999997	1.15
51710006601	89.8	0	0.10000000000000853	2.9000000000000057	66.8	0	2.4000000000000057	9.600000000000009	87.3	0	0	2.799999999999997	1.2000000000000002
51710006601	89.8	0	0.10000000000000853	2.9000000000000057	66.8	0	2.4000000000000057	9.600000000000009	87.3	0	0	2.799999999999997	1.25
51710006601	89.8	0	0.29999999999999716	2.9000000000000057	66.8	0	2.4000000000000057	9.600000000000009	87.3	0	0.6000000000000085	2.799999999999997	1.3
51710006601	89.8	0	0.29999999999999716	2.9000000000000057	66.8	0	2.4000000000000057	9.600000000000009	87.3	0	0.6000000000000085	2.799999999999997	1.35
51710006601	89.8	0	0.29999999999999716	2.9000000000000057	66.8	0	2.4000000000000057	9.600000000000009	87.3	0	0.6000000000000085	2.799999999999997	1.4000000000000001
51710006601	89.8	0	0.29999999999999716	2.9000000000000057	66.8	0	2.4000000000000057	9.600000000000009	87.3	0	0.6000000000000085	2.799999999999997	1.4500000000000002
51710006601	89.8	0	0.29999999999999716	2.9000000000000057	66.8	0	2.4000000000000057	9.600000000000009	87.3	0	0.6000000000000085	2.799999999999997	1.5
51710006601	89.8	0	0.29999999999999716	2.9000000000000057	66.8	0	2.4000000000000057	9.600000000000009	87.3	0	0.6000000000000085	2.799999999999997	1.55
51710006601	89.8	0	0.29999999999999716	2.9000000000000057	66.8	0	2.4000000000000057	9.600000000000009	87.3	0	0.6000000000000085	2.799999999999997	1.6
51710006601	89.8	0	0.29999999999999716	2.9000000000000057	66.8	0	2.4000000000000057	9.600000000000009	87.3	0	0.6000000000000085	2.799999999999997	1.6500000000000001
51710006601	89.8	0	0.29999999999999716	2.9000000000000057	66.8	0	2.4000000000000057	9.600000000000009	87.3	0	0.6000000000000085	2.799999999999997	1.7000000000000002
51710006601	89.8	0	0.29999999999999716	2.9000000000000057	66.8	0	2.4000000000000057	9.600000000000009	87.3	0	0.6000000000000085	2.799999999999997	1.75
51710006601	89.8	0	0.29999999999999716	2.9000000000000057	66.8	0	2.4000000000000057	9.600000000000009	87.3	0	0.6000000000000085	2.799999999999997	1.8
51710006601	89.8	0	0.29999999999999716	2.9000000000000057	66.8	0	2.4000000000000057	9.600000000000009	87.3	0	0.6000000000000085	2.799999999999997	1.85
51710006601	89.8	0	0.29999999999999716	2.9000000000000057	66.8	0	2.4000000000000057	9.600000000000009	87.3	0	0.6000000000000085	2.799999999999997	1.9000000000000001
51710006601	89.8	0	0.29999999999999716	2.9000000000000057	66.8	0	2.4000000000000057	9.600000000000009	87.3	0	0.6000000000000085	2.799999999999997	1.9500000000000002
51710006601	89.8	0	0.29999999999999716	2.9000000000000057	66.8	0	2.4000000000000057	9.600000000000009	87.3	0	0.6000000000000085	2.799999999999997	2
51710006602	90.6	0	0	2.1000000000000085	69.4	0	0	7	88.7	0	0	1.3999999999999915	0.25
51710006602	90.6	0	0	2.1000000000000085	69.4	0	0	7	88.7	0	0	1.3999999999999915	0.3
51710006602	90.6	0	0	2.1000000000000085	69.4	0	0	7	88.7	0	0	1.3999999999999915	0.35
51710006602	90.6	0	0	2.1000000000000085	69.4	0	0	7	88.7	0	0	1.3999999999999915	0.4
51710006602	90.6	0	0	2.1000000000000085	69.4	0	0	7	88.7	0	0	1.3999999999999915	0.45
51710006602	90.6	0	0	2.1000000000000085	69.4	0	0	7	88.7	0	0	1.3999999999999915	0.5
51710006602	90.6	0	0	2.1000000000000085	69.4	0	0	7	88.7	0	0	1.3999999999999915	0.55
51710006602	90.6	0	0	2.1000000000000085	69.4	0	0	7	88.7	0	0	1.3999999999999915	0.6000000000000001
51710006602	90.6	0	0	2.1000000000000085	69.4	0	0	7	88.7	0	0	1.3999999999999915	0.65
51710006602	90.6	0	0	2.1000000000000085	69.4	0	0	7	88.7	0	0	1.3999999999999915	0.7
51710006602	90.6	0	0	2.1000000000000085	69.4	0	0	7	88.7	0	0	1.3999999999999915	0.75
51710006602	90.6	0	0	2.1000000000000085	69.4	0	0	7	88.7	0	0	1.3999999999999915	0.8
51710006602	90.6	0	0	2.1000000000000085	69.4	0	0	7	88.7	0	0	1.3999999999999915	0.8500000000000001
51710006602	90.6	0	0	2.1000000000000085	69.4	0	0	7	88.7	0	0	1.3999999999999915	0.9
51710006602	90.6	0	0	2.1000000000000085	69.4	0	0	7	88.7	0	0	1.3999999999999915	0.9500000000000001
51710006602	90.6	0	0	2.1000000000000085	69.4	0	0	7	88.7	0	0	1.3999999999999915	1
51710006602	90.6	0	0	2.1000000000000085	69.4	0	0	7	88.7	0	0	1.3999999999999915	1.05
51710006602	90.6	0	0	2.1000000000000085	69.4	0	0	7	88.7	0	0	1.3999999999999915	1.1
51710006602	90.6	0	0	2.1000000000000085	69.4	0	0	7	88.7	0	0	1.3999999999999915	1.15
51710006602	90.6	0	0	2.1000000000000085	69.4	0	0	7	88.7	0	0	1.3999999999999915	1.2000000000000002
51710006602	90.6	0	0	2.1000000000000085	69.4	0	0	7	88.7	0	0	1.3999999999999915	1.25
51710006602	90.6	0	0	2.1000000000000085	69.4	0	0	7	88.7	0	0	1.3999999999999915	1.3
51710006602	90.6	0	0	2.1000000000000085	69.4	0	0	7	88.7	0	0	1.3999999999999915	1.35
51710006602	90.6	0	0	2.1000000000000085	69.4	0	0	7	88.7	0	0	1.3999999999999915	1.4000000000000001
51710006602	90.6	0	0	2.1000000000000085	69.4	0	0	7	88.7	0	0	1.3999999999999915	1.4500000000000002
51710006602	90.6	0	0	2.1000000000000085	69.4	0	0	7	88.7	0	0	1.3999999999999915	1.5
51710006602	90.6	0	0	2.1000000000000085	69.4	0	0	7	88.7	0	0	1.3999999999999915	1.55
51710006602	90.6	0	0	2.1000000000000085	69.4	0	0	7	88.7	0	0	1.3999999999999915	1.6
51710006602	90.6	0	0	2.1000000000000085	69.4	0	0	7	88.7	0	0	1.3999999999999915	1.6500000000000001
51710006602	90.6	0	0	2.1000000000000085	69.4	0	0	7	88.7	0	0	1.3999999999999915	1.7000000000000002
51710006602	90.6	0	0	2.1000000000000085	69.4	0	0	7	88.7	0	0	1.3999999999999915	1.75
51710006602	90.6	0	0	2.1000000000000085	69.4	0	0	7	88.7	0	0	1.3999999999999915	1.8
51710006602	90.6	0	0	2.1000000000000085	69.4	0	0	7	88.7	0	0	1.3999999999999915	1.85
51710006602	90.6	0	0	2.1000000000000085	69.4	0	0	7	88.7	0	0	1.3999999999999915	1.9000000000000001
51710006602	90.6	0	0	2.1000000000000085	69.4	0	0	7	88.7	0	0	1.3999999999999915	1.9500000000000002
51710006602	90.6	0	0	2.1000000000000085	69.4	0	0	7	88.7	0	0	1.3999999999999915	2
51710006603	89.7	0	0.8999999999999915	3	67.2	0	2.299999999999997	9.200000000000003	88.1	0	0	2	0.25
51710006603	89.7	0	0.8999999999999915	3	67.2	0	2.299999999999997	9.200000000000003	88.1	0	0	2	0.3
51710006603	89.7	0	0.8999999999999915	3	67.2	0	2.299999999999997	9.200000000000003	88.1	0	0	2	0.35
51710006603	89.7	0	0.8999999999999915	3	67.2	0	2.299999999999997	9.200000000000003	88.1	0	0	2	0.4
51710006603	89.7	0	0.8999999999999915	3	67.2	0	2.299999999999997	9.200000000000003	88.1	0	0	2	0.45
51710006603	89.7	0	0.8999999999999915	3	67.2	0	2.299999999999997	9.200000000000003	88.1	0	0	2	0.5
51710006603	89.7	0	0.8999999999999915	3	67.2	0	2.299999999999997	9.200000000000003	88.1	0	0	2	0.55
51710006603	89.7	0	0.8999999999999915	3	67.2	0	2.299999999999997	9.200000000000003	88.1	0	0	2	0.6000000000000001
51710006603	89.7	0	0.8999999999999915	3	67.2	0	2.299999999999997	9.200000000000003	88.1	0	0	2	0.65
51710006603	89.7	0	0.8999999999999915	3	67.2	0	2.299999999999997	9.200000000000003	88.1	0	0	2	0.7
51710006603	89.7	0	0.8999999999999915	3	67.2	0	2.299999999999997	9.200000000000003	88.1	0	0	2	0.75
51710006603	89.7	0	0.8999999999999915	3	67.2	0	2.299999999999997	9.200000000000003	88.1	0	0	2	0.8
51710006603	89.7	0	0.8999999999999915	3	67.2	0	2.299999999999997	9.200000000000003	88.1	0	0	2	0.8500000000000001
51710006603	89.7	0	0.8999999999999915	3	67.2	0	2.299999999999997	9.200000000000003	88.1	0	0	2	0.9
51710006603	89.7	0	0.8999999999999915	3	67.2	0	2.299999999999997	9.200000000000003	88.1	0	0	2	0.9500000000000001
51710006603	89.7	0	0.8999999999999915	3	67.2	0	2.299999999999997	9.200000000000003	88.1	0	0	2	1
51710006603	89.7	0	0.8999999999999915	3	67.2	0	2.299999999999997	9.200000000000003	88.1	0	0	2	1.05
51710006603	89.7	0	0.8999999999999915	3	67.2	0	2.299999999999997	9.200000000000003	88.1	0	0	2	1.1
51710006603	89.7	0	0.8999999999999915	3	67.2	0	2.299999999999997	9.200000000000003	88.1	0	0	2	1.15
51710006603	89.7	0	0.8999999999999915	3	67.2	0	2.299999999999997	9.200000000000003	88.1	0	0	2	1.2000000000000002
51710006603	89.7	0	0.8999999999999915	3	67.2	0	2.299999999999997	9.200000000000003	88.1	0	0	2	1.25
51710006603	89.7	0	0.8999999999999915	3	67.2	0	2.299999999999997	9.200000000000003	88.1	0	0	2	1.3
51710006603	89.7	0	0.8999999999999915	3	67.2	0	2.299999999999997	9.200000000000003	88.1	0	0	2	1.35
51710006603	89.7	0	0.8999999999999915	3	67.2	0	2.299999999999997	9.200000000000003	88.1	0	0	2	1.4000000000000001
51710006603	89.7	0	0.8999999999999915	3	67.2	0	2.299999999999997	9.200000000000003	88.1	0	0	2	1.4500000000000002
51710006603	89.7	0	0.8999999999999915	3	67.2	0	2.299999999999997	9.200000000000003	88.1	0	0	2	1.5
51710006603	89.7	0	0.8999999999999915	3	67.2	0	2.299999999999997	9.200000000000003	88.1	0	0	2	1.55
51710006603	89.7	0	0.8999999999999915	3	67.2	0	2.299999999999997	9.200000000000003	88.1	0	0	2	1.6
51710006603	89.7	0	0.8999999999999915	3	67.2	0	2.299999999999997	9.200000000000003	88.1	0	0	2	1.6500000000000001
51710006603	89.7	0	0.8999999999999915	3	67.2	0	2.299999999999997	9.200000000000003	88.1	0	0	2	1.7000000000000002
51710006603	89.7	0	0.8999999999999915	3	67.2	0	2.299999999999997	9.200000000000003	88.1	0	0	2	1.75
51710006603	89.7	0	0.8999999999999915	3	67.2	0	2.299999999999997	9.200000000000003	88.1	0	0	2	1.8
51710006603	89.7	0	0.8999999999999915	3	67.2	0	2.299999999999997	9.200000000000003	88.1	0	0	2	1.85
51710006603	89.7	0	0.8999999999999915	3	67.2	0	2.299999999999997	9.200000000000003	88.1	0	0	2	1.9000000000000001
51710006603	89.7	0	0.8999999999999915	3	67.2	0	2.299999999999997	9.200000000000003	88.1	0	0	2	1.9500000000000002
51710006603	89.7	0	0.8999999999999915	3	67.2	0	2.299999999999997	9.200000000000003	88.1	0	0	2	2
51710006605	90.7	0	1.2999999999999972	2.5999999999999943	69.1	0	4.200000000000003	7.300000000000011	89.7	0	0.29999999999999716	1.7000000000000028	0.25
51710006605	90.7	0	1.2999999999999972	2.5999999999999943	69.1	0	4.200000000000003	7.300000000000011	89.7	0	0.29999999999999716	1.7000000000000028	0.3
51710006605	90.7	0	1.2999999999999972	2.5999999999999943	69.1	0	4.200000000000003	7.300000000000011	89.7	0	0.29999999999999716	1.7000000000000028	0.35
51710006605	90.7	0	1.2999999999999972	2.5999999999999943	69.1	0	4.200000000000003	7.300000000000011	89.7	0	0.29999999999999716	1.7000000000000028	0.4
51710006605	90.7	0	1.2999999999999972	2.5999999999999943	69.1	0	4.200000000000003	7.300000000000011	89.7	0	0.29999999999999716	1.7000000000000028	0.45
51710006605	90.7	0	1.2999999999999972	2.5999999999999943	69.1	0	4.200000000000003	7.300000000000011	89.7	0	0.29999999999999716	1.7000000000000028	0.5
51710006605	90.7	0	1.2999999999999972	2.5999999999999943	69.1	0	4.200000000000003	7.300000000000011	89.7	0	0.29999999999999716	1.7000000000000028	0.55
51710006605	90.7	0	1.2999999999999972	2.5999999999999943	69.1	0	4.200000000000003	7.300000000000011	89.7	0	0.29999999999999716	1.7000000000000028	0.6000000000000001
51710006605	90.7	0	1.2999999999999972	2.5999999999999943	69.1	0	4.200000000000003	7.300000000000011	89.7	0	0.29999999999999716	1.7000000000000028	0.65
51710006605	90.7	0	1.2999999999999972	2.5999999999999943	69.1	0	4.200000000000003	7.300000000000011	89.7	0	0.29999999999999716	1.7000000000000028	0.7
51710006605	90.7	0	1.2999999999999972	2.5999999999999943	69.1	0	4.200000000000003	7.300000000000011	89.7	0	0.29999999999999716	1.7000000000000028	0.75
51710006605	90.7	0	1.2999999999999972	2.5999999999999943	69.1	0	4.200000000000003	7.300000000000011	89.7	0	0.29999999999999716	1.7000000000000028	0.8
51710006605	90.7	0	1.2999999999999972	2.5999999999999943	69.1	0	4.200000000000003	7.300000000000011	89.7	0	0.29999999999999716	1.7000000000000028	0.8500000000000001
51710006605	90.7	0	1.2999999999999972	2.5999999999999943	69.1	0	4.200000000000003	7.300000000000011	89.7	0	0.29999999999999716	1.7000000000000028	0.9
51710006605	90.7	0	1.2999999999999972	2.5999999999999943	69.1	0	4.200000000000003	7.300000000000011	89.7	0	0.29999999999999716	1.7000000000000028	0.9500000000000001
51710006605	90.7	0	1.2999999999999972	2.5999999999999943	69.1	0	4.200000000000003	7.300000000000011	89.7	0	0.29999999999999716	1.7000000000000028	1
51710006605	90.7	0	1.2999999999999972	2.5999999999999943	69.1	0	4.200000000000003	7.300000000000011	89.7	0	0.29999999999999716	1.7000000000000028	1.05
51710006605	90.7	0	1.2999999999999972	2.5999999999999943	69.1	0	4.200000000000003	7.300000000000011	89.7	0	0.29999999999999716	1.7000000000000028	1.1
51710006605	90.7	0	1.2999999999999972	2.5999999999999943	69.1	0	4.200000000000003	7.300000000000011	89.7	0	0.29999999999999716	1.7000000000000028	1.15
51710006605	90.7	0	1.2999999999999972	2.5999999999999943	69.1	0	4.200000000000003	7.300000000000011	89.7	0	0.29999999999999716	1.7000000000000028	1.2000000000000002
51710006605	90.7	0	1.2999999999999972	2.5999999999999943	69.1	0	4.200000000000003	7.300000000000011	89.7	0	0.29999999999999716	1.7000000000000028	1.25
51710006605	90.7	0	1.2999999999999972	2.5999999999999943	69.1	0	4.200000000000003	7.300000000000011	89.7	0	0.29999999999999716	1.7000000000000028	1.3
51710006605	90.7	0	1.2999999999999972	2.5999999999999943	69.1	0	4.200000000000003	7.300000000000011	89.7	0	0.29999999999999716	1.7000000000000028	1.35
51710006605	90.7	0	1.2999999999999972	2.5999999999999943	69.1	0	4.200000000000003	7.300000000000011	89.7	0	0.29999999999999716	1.7000000000000028	1.4000000000000001
51710006605	90.7	0	1.2999999999999972	2.5999999999999943	69.1	0	4.200000000000003	7.300000000000011	89.7	0	0.29999999999999716	1.7000000000000028	1.4500000000000002
51710006605	90.7	0	1.2999999999999972	2.5999999999999943	69.1	0	4.200000000000003	7.300000000000011	89.7	0	0.29999999999999716	1.7000000000000028	1.5
51710006605	90.7	0	1.2999999999999972	2.5999999999999943	69.1	0	4.200000000000003	7.300000000000011	89.7	0	0.29999999999999716	1.7000000000000028	1.55
51710006605	90.7	0	1.2999999999999972	2.5999999999999943	69.1	0	4.200000000000003	7.300000000000011	89.7	0	0.29999999999999716	1.7000000000000028	1.6
51710006605	90.7	0	1.2999999999999972	2.5999999999999943	69.1	0	4.200000000000003	7.300000000000011	89.7	0	0.29999999999999716	1.7000000000000028	1.6500000000000001
51710006605	90.7	0	1.2999999999999972	2.5999999999999943	69.1	0	4.200000000000003	7.300000000000011	89.7	0	0.29999999999999716	1.7000000000000028	1.7000000000000002
51710006605	90.7	0	1.2999999999999972	2.5999999999999943	69.1	0	4.200000000000003	7.300000000000011	89.7	0	0.29999999999999716	1.7000000000000028	1.75
51710006605	90.7	0	1.2999999999999972	2.5999999999999943	69.1	0	4.200000000000003	7.300000000000011	89.7	0	0.29999999999999716	1.7000000000000028	1.8
51710006605	90.7	0	1.2999999999999972	2.5999999999999943	69.1	0	4.200000000000003	7.300000000000011	89.7	0	0.29999999999999716	1.7000000000000028	1.85
51710006605	90.7	0	1.2999999999999972	2.5999999999999943	69.1	0	4.200000000000003	7.300000000000011	89.7	0	0.29999999999999716	1.7000000000000028	1.9000000000000001
51710006605	90.7	0	1.2999999999999972	2.5999999999999943	69.1	0	4.200000000000003	7.300000000000011	89.7	0	0.29999999999999716	1.7000000000000028	1.9500000000000002
51710006605	90.7	0	1.2999999999999972	2.5999999999999943	69.1	0	4.200000000000003	7.300000000000011	89.7	0	0.29999999999999716	1.7000000000000028	2
51710006607	89	0	1.7000000000000028	1.9000000000000057	65.6	0	3.5	5.400000000000006	88.9	0	0	0.7999999999999972	0.25
51710006607	89	0	1.7000000000000028	1.9000000000000057	65.6	0	3.5	5.400000000000006	88.9	0	0	0.7999999999999972	0.3
51710006607	89	0	1.7000000000000028	1.9000000000000057	65.6	0	3.5	5.400000000000006	88.9	0	0	0.7999999999999972	0.35
51710006607	89	0	1.7000000000000028	1.9000000000000057	65.6	0	3.5	5.400000000000006	88.9	0	0	0.7999999999999972	0.4
51710006607	89	0	1.7000000000000028	1.9000000000000057	65.6	0	3.5	5.400000000000006	88.9	0	0	0.7999999999999972	0.45
51710006607	89	0	1.7000000000000028	1.9000000000000057	65.6	0	3.5	5.400000000000006	88.9	0	0	0.7999999999999972	0.5
51710006607	89	0	1.7000000000000028	1.9000000000000057	65.6	0	3.5	5.400000000000006	88.9	0	0	0.7999999999999972	0.55
51710006607	89	0	1.7000000000000028	1.9000000000000057	65.6	0	3.5	5.400000000000006	88.9	0	0	0.7999999999999972	0.6000000000000001
51710006607	89	0	1.7000000000000028	1.9000000000000057	65.6	0	3.5	5.400000000000006	88.9	0	0	0.7999999999999972	0.65
51710006607	89	0	1.7000000000000028	1.9000000000000057	65.6	0	3.5	5.400000000000006	88.9	0	0	0.7999999999999972	0.7
51710006607	89	0	1.7000000000000028	1.9000000000000057	65.6	0	3.5	5.400000000000006	88.9	0	0	0.7999999999999972	0.75
51710006607	89	0.20000000000000284	1.7000000000000028	1.9000000000000057	65.6	2.200000000000003	3.5	5.400000000000006	88.9	0	0	0.7999999999999972	0.8
51710006607	89	0.20000000000000284	1.7000000000000028	1.9000000000000057	65.6	2.200000000000003	3.5	5.400000000000006	88.9	0	0	0.7999999999999972	0.8500000000000001
51710006607	89	0.20000000000000284	1.7000000000000028	1.9000000000000057	65.6	2.200000000000003	3.5	5.400000000000006	88.9	0	0	0.7999999999999972	0.9
51710006607	89	0.20000000000000284	1.7000000000000028	1.9000000000000057	65.6	2.200000000000003	3.5	5.400000000000006	88.9	0	0	0.7999999999999972	0.9500000000000001
51710006607	89	0.20000000000000284	1.7000000000000028	1.9000000000000057	65.6	2.200000000000003	3.5	5.400000000000006	88.9	0	0	0.7999999999999972	1
51710006607	89	0.20000000000000284	1.7000000000000028	1.9000000000000057	65.6	2.200000000000003	3.5	5.400000000000006	88.9	0	0	0.7999999999999972	1.05
51710006607	89	0.20000000000000284	1.7000000000000028	1.9000000000000057	65.6	2.200000000000003	3.5	5.400000000000006	88.9	0	0	0.7999999999999972	1.1
51710006607	89	0.20000000000000284	1.7000000000000028	1.9000000000000057	65.6	2.200000000000003	3.5	5.400000000000006	88.9	0	0	0.7999999999999972	1.15
51710006607	89	0.20000000000000284	1.7000000000000028	1.9000000000000057	65.6	2.200000000000003	3.5	5.400000000000006	88.9	0	0	0.7999999999999972	1.2000000000000002
51710006607	89	0.20000000000000284	1.7000000000000028	1.9000000000000057	65.6	2.200000000000003	3.5	5.400000000000006	88.9	0	0	0.7999999999999972	1.25
51710006607	89	0.20000000000000284	1.7000000000000028	1.9000000000000057	65.6	2.200000000000003	3.5	5.400000000000006	88.9	0	0	0.7999999999999972	1.3
51710006607	89	0.20000000000000284	1.7000000000000028	1.9000000000000057	65.6	2.200000000000003	3.5	5.400000000000006	88.9	0	0	0.7999999999999972	1.35
51710006607	89	0.20000000000000284	1.7000000000000028	1.9000000000000057	65.6	2.200000000000003	3.5	5.400000000000006	88.9	0	0	0.7999999999999972	1.4000000000000001
51710006607	89	0.20000000000000284	1.7000000000000028	1.9000000000000057	65.6	2.200000000000003	3.5	5.400000000000006	88.9	0	0	0.7999999999999972	1.4500000000000002
51710006607	89	0.20000000000000284	1.7000000000000028	1.9000000000000057	65.6	2.200000000000003	3.5	5.400000000000006	88.9	0	0	0.7999999999999972	1.5
51710006607	89	0.9000000000000057	2.799999999999997	3.5	65.6	3.6000000000000085	5.900000000000006	7.900000000000006	88.9	0	0.09999999999999432	2.6999999999999886	1.55
51710006607	89	0.9000000000000057	2.799999999999997	3.5	65.6	3.6000000000000085	5.900000000000006	7.900000000000006	88.9	0	0.09999999999999432	2.6999999999999886	1.6
51710006607	89	0.9000000000000057	2.799999999999997	3.5	65.6	3.6000000000000085	5.900000000000006	7.900000000000006	88.9	0	0.09999999999999432	2.6999999999999886	1.6500000000000001
51710006607	89	0.9000000000000057	2.799999999999997	3.5	65.6	3.6000000000000085	5.900000000000006	7.900000000000006	88.9	0	0.09999999999999432	2.6999999999999886	1.7000000000000002
51710006607	89	0.9000000000000057	2.799999999999997	3.5	65.6	3.6000000000000085	5.900000000000006	7.900000000000006	88.9	0	0.09999999999999432	2.6999999999999886	1.75
51710006607	89	1.5999999999999943	2.799999999999997	3.5	65.6	3.8000000000000114	5.900000000000006	7.900000000000006	88.9	0	0.09999999999999432	2.6999999999999886	1.8
51710006607	89	1.5999999999999943	2.799999999999997	3.5	65.6	3.8000000000000114	5.900000000000006	7.900000000000006	88.9	0	0.09999999999999432	2.6999999999999886	1.85
51710006607	89	1.5999999999999943	2.799999999999997	3.5	65.6	3.8000000000000114	5.900000000000006	7.900000000000006	88.9	0	0.09999999999999432	2.6999999999999886	1.9000000000000001
51710006607	89	1.5999999999999943	2.799999999999997	3.5	65.6	3.8000000000000114	5.900000000000006	7.900000000000006	88.9	0	0.09999999999999432	2.6999999999999886	1.9500000000000002
51710006607	89	1.5999999999999943	2.799999999999997	3.5	65.6	3.8000000000000114	5.900000000000006	7.900000000000006	88.9	0	0.09999999999999432	2.6999999999999886	2
51710007001	93.3	0	0.10000000000000853	2.9000000000000057	76.4	0	0	7.5	91.4	0	0	1.5999999999999943	0.25
51710007001	93.3	0	0.10000000000000853	2.9000000000000057	76.4	0	0	7.5	91.4	0	0	1.5999999999999943	0.3
51710007001	93.3	0	0.10000000000000853	2.9000000000000057	76.4	0	0	7.5	91.4	0	0	1.5999999999999943	0.35
51710007001	93.3	0	0.10000000000000853	2.9000000000000057	76.4	0	0	7.5	91.4	0	0	1.5999999999999943	0.4
51710007001	93.3	0	0.10000000000000853	2.9000000000000057	76.4	0	0	7.5	91.4	0	0	1.5999999999999943	0.45
51710007001	93.3	0	0.10000000000000853	2.9000000000000057	76.4	0	0	7.5	91.4	0	0	1.5999999999999943	0.5
51710007001	93.3	0	0.10000000000000853	2.9000000000000057	76.4	0	0	7.5	91.4	0	0	1.5999999999999943	0.55
51710007001	93.3	0	0.10000000000000853	2.9000000000000057	76.4	0	0	7.5	91.4	0	0	1.5999999999999943	0.6000000000000001
51710007001	93.3	0	0.10000000000000853	2.9000000000000057	76.4	0	0	7.5	91.4	0	0	1.5999999999999943	0.65
51710007001	93.3	0	0.10000000000000853	2.9000000000000057	76.4	0	0	7.5	91.4	0	0	1.5999999999999943	0.7
51710007001	93.3	0	0.10000000000000853	2.9000000000000057	76.4	0	0	7.5	91.4	0	0	1.5999999999999943	0.75
51710007001	93.3	0	0.10000000000000853	2.9000000000000057	76.4	0	0	7.5	91.4	0	0	1.5999999999999943	0.8
51710007001	93.3	0	0.10000000000000853	2.9000000000000057	76.4	0	0	7.5	91.4	0	0	1.5999999999999943	0.8500000000000001
51710007001	93.3	0	0.10000000000000853	2.9000000000000057	76.4	0	0	7.5	91.4	0	0	1.5999999999999943	0.9
51710007001	93.3	0	0.10000000000000853	2.9000000000000057	76.4	0	0	7.5	91.4	0	0	1.5999999999999943	0.9500000000000001
51710007001	93.3	0	0.10000000000000853	2.9000000000000057	76.4	0	0	7.5	91.4	0	0	1.5999999999999943	1
51710007001	93.3	0	0.10000000000000853	2.9000000000000057	76.4	0	0	7.5	91.4	0	0	1.5999999999999943	1.05
51710007001	93.3	0	0.10000000000000853	2.9000000000000057	76.4	0	0	7.5	91.4	0	0	1.5999999999999943	1.1
51710007001	93.3	0	0.10000000000000853	2.9000000000000057	76.4	0	0	7.5	91.4	0	0	1.5999999999999943	1.15
51710007001	93.3	0	0.10000000000000853	2.9000000000000057	76.4	0	0	7.5	91.4	0	0	1.5999999999999943	1.2000000000000002
51710007001	93.3	0	0.10000000000000853	2.9000000000000057	76.4	0	0	7.5	91.4	0	0	1.5999999999999943	1.25
51710007001	93.3	0	0.10000000000000853	2.9000000000000057	76.4	0	0	7.5	91.4	0	0	1.5999999999999943	1.3
51710007001	93.3	0	0.10000000000000853	2.9000000000000057	76.4	0	0	7.5	91.4	0	0	1.5999999999999943	1.35
51710007001	93.3	0	0.10000000000000853	2.9000000000000057	76.4	0	0	7.5	91.4	0	0	1.5999999999999943	1.4000000000000001
51710007001	93.3	0	0.10000000000000853	2.9000000000000057	76.4	0	0	7.5	91.4	0	0	1.5999999999999943	1.4500000000000002
51710007001	93.3	0	0.10000000000000853	2.9000000000000057	76.4	0	0	7.5	91.4	0	0	1.5999999999999943	1.5
51710007001	93.3	0	0.10000000000000853	2.9000000000000057	76.4	0	0	7.5	91.4	0	0	1.5999999999999943	1.55
51710007001	93.3	0	0.10000000000000853	2.9000000000000057	76.4	0	0	7.5	91.4	0	0	1.5999999999999943	1.6
51710007001	93.3	0	0.10000000000000853	2.9000000000000057	76.4	0	0	7.5	91.4	0	0	1.5999999999999943	1.6500000000000001
51710007001	93.3	0	0.10000000000000853	2.9000000000000057	76.4	0	0	7.5	91.4	0	0	1.5999999999999943	1.7000000000000002
51710007001	93.3	0	0.10000000000000853	2.9000000000000057	76.4	0	0	7.5	91.4	0	0	1.5999999999999943	1.75
51710007001	93.3	0	0.10000000000000853	2.9000000000000057	76.4	0	0	7.5	91.4	0	0	1.5999999999999943	1.8
51710007001	93.3	0	0.10000000000000853	2.9000000000000057	76.4	0	0	7.5	91.4	0	0	1.5999999999999943	1.85
51710007001	93.3	0	0.10000000000000853	2.9000000000000057	76.4	0	0	7.5	91.4	0	0	1.5999999999999943	1.9000000000000001
51710007001	93.3	0	0.10000000000000853	2.9000000000000057	76.4	0	0	7.5	91.4	0	0	1.5999999999999943	1.9500000000000002
51710007001	93.3	0	0.10000000000000853	2.9000000000000057	76.4	0	0	7.5	91.4	0	0	1.5999999999999943	2
51710007002	84.5	0.5	6.200000000000003	7.299999999999997	57.1	0	11.999999999999993	13.499999999999993	86.3	2.200000000000003	3.4000000000000057	3.799999999999997	0.25
51710007002	84.5	2.4000000000000057	8	8.099999999999994	57.1	5.299999999999997	12.499999999999993	14.399999999999999	86.3	2.200000000000003	5.299999999999997	5.799999999999997	0.3
51710007002	84.5	2.4000000000000057	8	8.099999999999994	57.1	5.299999999999997	12.499999999999993	14.399999999999999	86.3	2.200000000000003	5.299999999999997	5.799999999999997	0.35
51710007002	84.5	2.4000000000000057	8	8.099999999999994	57.1	5.299999999999997	12.499999999999993	14.399999999999999	86.3	2.200000000000003	5.299999999999997	5.799999999999997	0.4
51710007002	84.5	2.4000000000000057	8	8.099999999999994	57.1	5.299999999999997	12.499999999999993	14.399999999999999	86.3	2.200000000000003	5.299999999999997	5.799999999999997	0.45
51710007002	84.5	2.4000000000000057	8	8.099999999999994	57.1	5.299999999999997	12.499999999999993	14.399999999999999	86.3	2.200000000000003	5.299999999999997	5.799999999999997	0.5
51710007002	84.5	2.4000000000000057	8	8.099999999999994	57.1	5.299999999999997	12.499999999999993	14.399999999999999	86.3	2.200000000000003	5.299999999999997	5.799999999999997	0.55
51710007002	84.5	2.4000000000000057	8	8.099999999999994	57.1	5.299999999999997	12.499999999999993	14.399999999999999	86.3	2.200000000000003	5.299999999999997	5.799999999999997	0.6000000000000001
51710007002	84.5	2.4000000000000057	8	8.099999999999994	57.1	5.299999999999997	12.499999999999993	14.399999999999999	86.3	2.200000000000003	5.299999999999997	5.799999999999997	0.65
51710007002	84.5	2.4000000000000057	8	8.099999999999994	57.1	5.299999999999997	12.499999999999993	14.399999999999999	86.3	2.200000000000003	5.299999999999997	5.799999999999997	0.7
51710007002	84.5	2.4000000000000057	8	8.099999999999994	57.1	5.299999999999997	12.499999999999993	14.399999999999999	86.3	2.200000000000003	5.299999999999997	5.799999999999997	0.75
51710007002	84.5	7.299999999999997	8	8.099999999999994	57.1	13.499999999999993	14.399999999999999	16.4	86.3	2.700000000000003	5.299999999999997	5.799999999999997	0.8
51710007002	84.5	7.299999999999997	8	8.099999999999994	57.1	13.499999999999993	14.399999999999999	16.4	86.3	2.700000000000003	5.299999999999997	5.799999999999997	0.8500000000000001
51710007002	84.5	7.299999999999997	8	8.099999999999994	57.1	13.499999999999993	14.399999999999999	16.4	86.3	2.700000000000003	5.299999999999997	5.799999999999997	0.9
51710007002	84.5	7.299999999999997	8	8.099999999999994	57.1	13.499999999999993	14.399999999999999	16.4	86.3	2.700000000000003	5.299999999999997	5.799999999999997	0.9500000000000001
51710007002	84.5	7.299999999999997	8	8.099999999999994	57.1	13.499999999999993	14.399999999999999	16.4	86.3	2.700000000000003	5.299999999999997	5.799999999999997	1
51710007002	84.5	7.299999999999997	8	8.099999999999994	57.1	13.499999999999993	14.399999999999999	16.4	86.3	2.700000000000003	5.299999999999997	5.799999999999997	1.05
51710007002	84.5	7.299999999999997	8	8.099999999999994	57.1	13.499999999999993	14.399999999999999	16.4	86.3	2.700000000000003	5.299999999999997	5.799999999999997	1.1
51710007002	84.5	7.299999999999997	8	8.099999999999994	57.1	13.499999999999993	14.399999999999999	16.4	86.3	2.700000000000003	5.299999999999997	5.799999999999997	1.15
51710007002	84.5	7.299999999999997	8	8.099999999999994	57.1	13.499999999999993	14.399999999999999	16.4	86.3	2.700000000000003	5.299999999999997	5.799999999999997	1.2000000000000002
51710007002	84.5	7.299999999999997	8	8.099999999999994	57.1	13.499999999999993	14.399999999999999	16.4	86.3	2.700000000000003	5.299999999999997	5.799999999999997	1.25
51710007002	84.5	7.299999999999997	8	9.299999999999997	57.1	14.399999999999999	16.1	16.4	86.3	2.700000000000003	5.299999999999997	6.1000000000000085	1.3
51710007002	84.5	7.299999999999997	8	9.299999999999997	57.1	14.399999999999999	16.1	16.4	86.3	2.700000000000003	5.299999999999997	6.1000000000000085	1.35
51710007002	84.5	7.299999999999997	8	9.299999999999997	57.1	14.399999999999999	16.1	16.4	86.3	2.700000000000003	5.299999999999997	6.1000000000000085	1.4000000000000001
51710007002	84.5	7.299999999999997	8	9.299999999999997	57.1	14.399999999999999	16.1	16.4	86.3	2.700000000000003	5.299999999999997	6.1000000000000085	1.4500000000000002
51710007002	84.5	7.299999999999997	8	9.299999999999997	57.1	14.399999999999999	16.1	16.4	86.3	2.700000000000003	5.299999999999997	6.1000000000000085	1.5
51710007002	84.5	7.299999999999997	8	9.299999999999997	57.1	14.399999999999999	16.1	16.4	86.3	2.700000000000003	5.299999999999997	6.1000000000000085	1.55
51710007002	84.5	7.299999999999997	8	9.299999999999997	57.1	14.399999999999999	16.1	16.4	86.3	2.700000000000003	5.299999999999997	6.1000000000000085	1.6
51710007002	84.5	7.299999999999997	8	9.299999999999997	57.1	14.399999999999999	16.1	16.4	86.3	2.700000000000003	5.299999999999997	6.1000000000000085	1.6500000000000001
51710007002	84.5	7.299999999999997	8	9.299999999999997	57.1	14.399999999999999	16.1	16.4	86.3	2.700000000000003	5.299999999999997	6.1000000000000085	1.7000000000000002
51710007002	84.5	7.299999999999997	8	9.299999999999997	57.1	14.399999999999999	16.1	16.4	86.3	2.700000000000003	5.299999999999997	6.1000000000000085	1.75
51710007002	84.5	7.299999999999997	8	9.299999999999997	57.1	14.399999999999999	16.1	16.4	86.3	2.700000000000003	5.299999999999997	6.1000000000000085	1.8
51710007002	84.5	7.299999999999997	8	9.299999999999997	57.1	14.399999999999999	16.1	16.4	86.3	2.700000000000003	5.299999999999997	6.1000000000000085	1.85
51710007002	84.5	7.299999999999997	8	9.299999999999997	57.1	14.399999999999999	16.1	16.4	86.3	2.700000000000003	5.299999999999997	6.1000000000000085	1.9000000000000001
51710007002	84.5	7.299999999999997	8	9.299999999999997	57.1	14.399999999999999	16.1	16.4	86.3	2.700000000000003	5.299999999999997	6.1000000000000085	1.9500000000000002
51710007002	84.5	7.299999999999997	8	9.299999999999997	57.1	14.399999999999999	16.1	16.4	86.3	2.700000000000003	5.299999999999997	6.1000000000000085	2
