# Supplementary material for: Estimating the Health Effects of Adding Bicycle and Pedestrian Paths at the Census Tract Level: Multiple Model Comparison
Source: JMIR Public Health Surveill. 2022 Aug 24;8(8):e37379. doi: 10.2196/37379 (PMC9453587; doi:10.2196/37379)
Supplement: Multimedia Appendix 7 [file publichealth_v8i8e37379_app7.zip › appendix_7/webapp/data/min_max_data/min_mileage_any_outcome_improvement.csv]

census_tract	diabetes_health_improvement	diabetes_mileage_increase	high_blood_pressure_health_improvement	high_blood_pressure_mileage_increase	poor_physical_health_health_improvement	poor_physical_health_mileage_increase	analysis_type
51710000100	1.2	0.25	1.9	0.25	2.8	0.25	mileage_added_for_any_improvement
51710000202	0	0.25	0	0.25	1.8	0.25	mileage_added_for_any_improvement
51710000300	2.8	0.25	7.8	0.25	3.5	0.25	mileage_added_for_any_improvement
51710000400	0.8	0.25	4.2	0.25	0.9	0.25	mileage_added_for_any_improvement
51710000500	0.7	0.25	2.3	0.8	1.5	0.25	mileage_added_for_any_improvement
51710000700	1.2	0.25	0.3	0.25	2.6	0.25	mileage_added_for_any_improvement
51710000800	0	0.25	0.6	0.25	0	0.25	mileage_added_for_any_improvement
51710000902	0	0.25	0	0.25	0	0.25	mileage_added_for_any_improvement
51710001100	0	0.25	0	0.25	1.5	0.25	mileage_added_for_any_improvement
51710001200	1.5	0.25	2.6	0.25	1.3	0.25	mileage_added_for_any_improvement
51710001300	0.5	0.25	0	0.25	1.6	0.25	mileage_added_for_any_improvement
51710001500	1.5	0.25	3.3	0.25	0	0.25	mileage_added_for_any_improvement
51710001700	2.7	0.25	7.2	0.25	1.5	0.25	mileage_added_for_any_improvement
51710002200	0.3	0.25	6.2	0.25	0.1	1.05	mileage_added_for_any_improvement
51710002400	0	0.25	2.6	0.3	0	0.25	mileage_added_for_any_improvement
51710002600	0	0.25	0	0.25	0	0.25	mileage_added_for_any_improvement
51710002700	8.7	0.25	12.8	0.25	7.5	0.25	mileage_added_for_any_improvement
51710002900	7.4	0.25	13	0.25	5.9	0.25	mileage_added_for_any_improvement
51710003100	3.3	0.25	5.7	0.25	3	0.25	mileage_added_for_any_improvement
51710003200	3.2	0.25	5.6	0.25	2.1	0.25	mileage_added_for_any_improvement
51710003400	7.2	0.25	12.3	0.25	5.7	0.25	mileage_added_for_any_improvement
51710003501	8.8	0.25	19.1	0.25	6.1	0.25	mileage_added_for_any_improvement
51710003600	0	0.25	0	0.25	0	0.25	mileage_added_for_any_improvement
51710003700	0	0.25	0	0.25	0	0.25	mileage_added_for_any_improvement
51710004100	7.5	0.25	12.3	0.25	11.4	0.25	mileage_added_for_any_improvement
51710004200	8.5	0.25	8.9	0.25	14.9	0.25	mileage_added_for_any_improvement
51710004300	8.4	0.25	14.7	0.25	7.7	0.25	mileage_added_for_any_improvement
51710004400	6.5	0.25	12.7	0.25	3.2	0.25	mileage_added_for_any_improvement
51710004500	4.9	0.25	12.1	0.25	1.2	1.3	mileage_added_for_any_improvement
51710004600	5.4	0.25	8.2	0.25	5.8	0.25	mileage_added_for_any_improvement
51710004800	7.8	0.25	10.1	0.25	15.3	0.25	mileage_added_for_any_improvement
51710004900	0.8	0.25	4.9	0.25	0	0.25	mileage_added_for_any_improvement
51710005000	8.7	0.25	12.7	0.25	6.1	0.25	mileage_added_for_any_improvement
51710005100	5.4	0.25	10.4	0.25	4.3	0.25	mileage_added_for_any_improvement
51710005500	3	0.25	6.6	0.25	3.3	0.25	mileage_added_for_any_improvement
51710005601	0.1	0.25	2	1.05	1.1	1.05	mileage_added_for_any_improvement
51710005701	3	0.25	5.8	0.25	2.5	0.25	mileage_added_for_any_improvement
51710005702	5.3	0.25	12.5	0.25	0.8	0.3	mileage_added_for_any_improvement
51710005902	1.5	0.25	2.1	0.25	0.9	0.25	mileage_added_for_any_improvement
51710005903	0.9	0.25	6.6	0.3	0.9	0.25	mileage_added_for_any_improvement
51710006000	1.3	0.25	2.5	0.25	0	0.25	mileage_added_for_any_improvement
51710006100	2.2	0.25	3.6	0.25	0.4	0.25	mileage_added_for_any_improvement
51710006200	0.7	0.25	2.5	0.25	0.8	0.25	mileage_added_for_any_improvement
51710006501	2.4	0.25	5.5	0.25	4.3	0.25	mileage_added_for_any_improvement
51710006601	0.1	0.25	2.4	0.25	0.6	1.3	mileage_added_for_any_improvement
51710006602	0	0.25	0	0.25	0	0.25	mileage_added_for_any_improvement
51710006603	0.9	0.25	2.3	0.25	0	0.25	mileage_added_for_any_improvement
51710006605	1.3	0.25	4.2	0.25	0.3	0.25	mileage_added_for_any_improvement
51710006607	1.7	0.25	3.5	0.25	0.1	1.55	mileage_added_for_any_improvement
51710007001	0.1	0.25	0	0.25	0	0.25	mileage_added_for_any_improvement
51710007002	6.1	0.25	12	0.25	3.4	0.25	mileage_added_for_any_improvement
