# Supplementary material for: Estimating the Health Effects of Adding Bicycle and Pedestrian Paths at the Census Tract Level: Multiple Model Comparison
Source: JMIR Public Health Surveill. 2022 Aug 24;8(8):e37379. doi: 10.2196/37379 (PMC9453587; doi:10.2196/37379)
Supplement: Multimedia Appendix 7 [file publichealth_v8i8e37379_app7.zip › appendix_7/webapp/data/min_max_data/sm_mile4any.csv]

census_tract	diabetes_health_improvement	diabetes_mileage_increase	high_blood_pressure_health_improvement	high_blood_pressure_mileage_increase	poor_physical_health_health_improvement	poor_physical_health_mileage_increase	analysis_type
51710000100	1.1	0.25	1.9	0.3	0.8	0.25	mileage_added_for_any_improvement
51710000202	1.6	0.35	0.5	0.35	1.8	0.3	mileage_added_for_any_improvement
51710000300	2.5	0.25	1.6	0.25	2.6	0.25	mileage_added_for_any_improvement
51710000400	0.8	0.3	4.2	0.3	0.9	0.3	mileage_added_for_any_improvement
51710000500	0.7	0.3	2.3	0.3	1.5	0.3	mileage_added_for_any_improvement
51710000700	1.2	0.3	0.3	0.3	2.6	0.3	mileage_added_for_any_improvement
51710000800	0.4	0.35	0.6	0.3	0.9	0.35	mileage_added_for_any_improvement
51710000902	0	2.05	0	2.05	0	2.05	mileage_added_for_any_improvement
517100001100	0.7	0.35	0	2.05	1.5	0.3	mileage_added_for_any_improvement
517100001200	0.1	0.25	1.6	0.25	1.3	0.3	mileage_added_for_any_improvement
517100001300	0.5	0.3	0	2.05	1.6	0.3	mileage_added_for_any_improvement
517100001500	1.5	0.3	3.3	0.3	0.7	0.35	mileage_added_for_any_improvement
517100001700	1.5	0.25	5.3	0.25	0.7	0.25	mileage_added_for_any_improvement
517100002200	0.1	0.25	3.7	0.25	0.1	0.3	mileage_added_for_any_improvement
517100002400	0	2.05	0.1	0.25	0.6	0.35	mileage_added_for_any_improvement
517100002600	0	2.05	0	2.05	0	2.05	mileage_added_for_any_improvement
517100002700	7.1	0.25	10.6	0.25	5.4	0.25	mileage_added_for_any_improvement
517100002900	2.3	0.25	1.3	0.25	4.9	0.25	mileage_added_for_any_improvement
517100003100	3.3	0.3	5.7	0.3	3.6	0.25	mileage_added_for_any_improvement
517100003200	2.1	0.25	3.2	0.25	1.1	0.25	mileage_added_for_any_improvement
517100003400	7.2	0.3	12.3	0.3	5.7	0.3	mileage_added_for_any_improvement
517100003501	0.4	0.25	2.7	0.25	4.9	0.25	mileage_added_for_any_improvement
517100003600	2.8	0.35	10.6	0.35	0	2.05	mileage_added_for_any_improvement
517100003700	1.1	0.35	5	0.35	0.1	0.35	mileage_added_for_any_improvement
517100004100	2.2	0.25	0.1	0.25	10.9	0.25	mileage_added_for_any_improvement
517100004200	4.2	0.25	4.6	0.25	5.7	0.25	mileage_added_for_any_improvement
517100004300	3.4	0.25	3.8	0.25	5.1	0.25	mileage_added_for_any_improvement
517100004400	6.5	0.3	12.7	0.3	3.2	0.3	mileage_added_for_any_improvement
517100004500	1.9	0.25	5.4	0.25	1.2	0.3	mileage_added_for_any_improvement
517100004600	5.4	0.3	8.2	0.3	5.8	0.3	mileage_added_for_any_improvement
517100004800	3.3	0.25	1.6	0.25	12.7	0.25	mileage_added_for_any_improvement
517100004900	0.8	0.3	4.9	0.3	0	2.05	mileage_added_for_any_improvement
517100005000	0.9	0.25	2.5	0.25	0.3	0.25	mileage_added_for_any_improvement
517100005100	1.3	0.25	0.1	0.25	5.8	0.25	mileage_added_for_any_improvement
517100005500	1.9	0.25	1.4	0.25	2.9	0.25	mileage_added_for_any_improvement
517100005601	0.1	0.3	2	0.3	1.1	0.3	mileage_added_for_any_improvement
517100005701	3	0.3	5.8	0.3	2.5	0.3	mileage_added_for_any_improvement
517100005702	5.2	0.25	10.1	0.25	0.8	0.3	mileage_added_for_any_improvement
517100005902	1.5	0.3	2.1	0.3	0.9	0.3	mileage_added_for_any_improvement
517100005903	0.9	0.3	6.6	0.3	0.9	0.3	mileage_added_for_any_improvement
517100006000	1.3	0.3	2.5	0.3	3.1	0.35	mileage_added_for_any_improvement
517100006100	2.2	0.3	3.6	0.3	0.4	0.3	mileage_added_for_any_improvement
517100006200	0.7	0.3	2.5	0.3	0.8	0.3	mileage_added_for_any_improvement
517100006501	2.4	0.3	5.5	0.3	4.3	0.3	mileage_added_for_any_improvement
517100006601	0.1	0.3	2.4	0.3	0.6	0.3	mileage_added_for_any_improvement
517100006602	2.1	0.35	7	0.35	1.4	0.35	mileage_added_for_any_improvement
517100006603	0.9	0.3	2.3	0.3	2	0.35	mileage_added_for_any_improvement
517100006605	1.3	0.3	4.2	0.3	0.3	0.3	mileage_added_for_any_improvement
517100006607	0.2	0.25	2.2	0.25	0.1	0.3	mileage_added_for_any_improvement
517100007001	0.1	0.3	7.5	0.35	1.6	0.35	mileage_added_for_any_improvement
517100007002	0.5	0.25	5.3	0.25	2.2	0.25	mileage_added_for_any_improvement
