# Supplementary material for: Estimating the Health Effects of Adding Bicycle and Pedestrian Paths at the Census Tract Level: Multiple Model Comparison
Source: JMIR Public Health Surveill. 2022 Aug 24;8(8):e37379. doi: 10.2196/37379 (PMC9453587; doi:10.2196/37379)
Supplement: Multimedia Appendix 7 [file publichealth_v8i8e37379_app7.zip › appendix_7/webapp/data/min_max_data/sm_mile4max.csv]

census_tract	diabetes_health_improvement	diabetes_mileage_increase	high_blood_pressure_health_improvement	high_blood_pressure_mileage_increase	poor_physical_health_health_improvement	poor_physical_health_mileage_increase	analysis_type
51710000100	6.3	1.5	18.2	1.5	5	1.5	mileage_added_for_max_improvement
51710000202	1.6	0.25	0.5	0.25	3.7	0.25	mileage_added_for_max_improvement
51710000300	3.2	0.25	8.4	0.25	4.2	0.25	mileage_added_for_max_improvement
51710000400	1.4	0.25	4.2	0.25	2.2	0.25	mileage_added_for_max_improvement
51710000500	1.5	0.8	2.9	0.8	2.6	0.25	mileage_added_for_max_improvement
51710000700	5.6	0.25	16.6	0.25	3.9	0.25	mileage_added_for_max_improvement
51710000800	0.4	0.25	0.6	0.25	0.9	0.25	mileage_added_for_max_improvement
51710000902	0	0.25	0	0.25	0	0.25	mileage_added_for_max_improvement
517100001100	0.7	0.25	0	0.25	2.9	0.25	mileage_added_for_max_improvement
517100001200	2	0.25	5.8	0.25	2.9	1.55	mileage_added_for_max_improvement
517100001300	1.4	0.25	0	0.25	3	0.25	mileage_added_for_max_improvement
517100001500	2.6	0.25	8.3	0.25	0.7	0.25	mileage_added_for_max_improvement
517100001700	7.8	0.55	23.5	0.55	5.7	0.55	mileage_added_for_max_improvement
517100002200	5.2	1.55	20	1.55	2.2	1.55	mileage_added_for_max_improvement
517100002400	0	0.25	3.2	0.25	0.6	0.8	mileage_added_for_max_improvement
517100002600	0	0.25	0	0.25	0	0.25	mileage_added_for_max_improvement
517100002700	11	1.3	17.8	0.25	10.6	1.3	mileage_added_for_max_improvement
517100002900	8.9	0.25	17.2	0.3	9.7	0.25	mileage_added_for_max_improvement
517100003100	7.3	0.55	14.9	0.55	5.6	0.55	mileage_added_for_max_improvement
517100003200	5.7	1.55	11.1	1.8	5.3	1.55	mileage_added_for_max_improvement
517100003400	10	0.25	17.8	0.25	6.9	0.25	mileage_added_for_max_improvement
517100003501	9.5	0.25	19.9	1.05	8.6	0.3	mileage_added_for_max_improvement
517100003600	2.8	0.25	10.6	0.25	0	0.25	mileage_added_for_max_improvement
517100003700	1.1	0.25	5	0.25	0.1	0.25	mileage_added_for_max_improvement
517100004100	9.4	0.25	16.6	0.25	13.4	0.8	mileage_added_for_max_improvement
517100004200	15.4	0.25	24.1	0.25	15.6	0.25	mileage_added_for_max_improvement
517100004300	11.2	0.25	19.5	0.25	9.9	0.25	mileage_added_for_max_improvement
517100004400	7	0.25	15.9	0.25	4.2	0.25	mileage_added_for_max_improvement
517100004500	8.8	1.3	16.2	1.3	3.9	1.3	mileage_added_for_max_improvement
517100004600	8.2	0.25	13.7	0.25	7	0.25	mileage_added_for_max_improvement
517100004800	12.6	1.3	17.7	1.3	18.8	1.3	mileage_added_for_max_improvement
517100004900	3.7	0.25	12.4	0.25	0	0.25	mileage_added_for_max_improvement
517100005000	11.7	0.25	21.9	0.25	8.1	0.25	mileage_added_for_max_improvement
517100005100	8.1	0.25	16.5	0.25	7	0.3	mileage_added_for_max_improvement
517100005500	3.9	0.3	7.2	0.25	5.2	0.3	mileage_added_for_max_improvement
517100005601	1.9	1.05	4	1.05	3.7	1.05	mileage_added_for_max_improvement
517100005701	6.5	0.8	14.4	0.8	5.6	0.8	mileage_added_for_max_improvement
517100005702	7.2	0.25	16.8	0.25	2	1.3	mileage_added_for_max_improvement
517100005902	3.6	0.25	9	0.25	3.1	0.25	mileage_added_for_max_improvement
517100005903	3.5	0.3	7.2	0.3	2.8	0.25	mileage_added_for_max_improvement
517100006000	3.5	0.25	8.6	0.25	3.1	0.25	mileage_added_for_max_improvement
517100006100	4	0.25	9	0.25	2.6	0.25	mileage_added_for_max_improvement
517100006200	3.6	0.25	9.7	0.25	2.1	0.25	mileage_added_for_max_improvement
517100006501	2.8	0.25	6.1	0.25	5.2	0.25	mileage_added_for_max_improvement
517100006601	2.9	0.25	9.6	0.25	2.8	0.25	mileage_added_for_max_improvement
517100006602	2.1	0.25	7	0.25	1.4	0.25	mileage_added_for_max_improvement
517100006603	3	0.25	9.2	0.25	2	0.25	mileage_added_for_max_improvement
517100006605	2.6	0.25	7.3	0.25	1.7	0.25	mileage_added_for_max_improvement
517100006607	3.5	1.55	7.9	1.55	2.7	1.55	mileage_added_for_max_improvement
517100007001	2.9	0.25	7.5	0.25	1.6	0.25	mileage_added_for_max_improvement
517100007002	9.3	1.3	16.4	0.8	6.1	1.3	mileage_added_for_max_improvement
