# Supplementary material for: Estimating the Health Effects of Adding Bicycle and Pedestrian Paths at the Census Tract Level: Multiple Model Comparison
Source: JMIR Public Health Surveill. 2022 Aug 24;8(8):e37379. doi: 10.2196/37379 (PMC9453587; doi:10.2196/37379)
Supplement: Multimedia Appendix 7 [file publichealth_v8i8e37379_app7.zip › appendix_7/webapp/rsconnect/shinyapps.io/vmasc/bike-ped-path-estimator.dcf]

name: bike-ped-path-estimator
title:
username:
account: vmasc
server: shinyapps.io
hostUrl: https://api.shinyapps.io/v1
appId: 4232104
bundleId: 4866343
url: https://vmasc.shinyapps.io/bike-ped-path-estimator/
when: 1627513174.91156
