# Supplementary material for: Estimating the Health Effects of Adding Bicycle and Pedestrian Paths at the Census Tract Level: Multiple Model Comparison
Source: JMIR Public Health Surveill. 2022 Aug 24;8(8):e37379. doi: 10.2196/37379 (PMC9453587; doi:10.2196/37379)
Supplement: Multimedia Appendix 7 [file publichealth_v8i8e37379_app7.zip › appendix_7/webapp/rsconnect/shinyapps.io/rgore-vmasc/norfolk-bike-ped.dcf]

name: norfolk-bike-ped
title:
username:
account: rgore-vmasc
server: shinyapps.io
hostUrl: https://api.shinyapps.io/v1
appId: 227086
bundleId: 5607066
url: https://rgore-vmasc.shinyapps.io/norfolk-bike-ped/
when: 1645564041.88208
