# Supplementary material for: Estimating the Health Effects of Adding Bicycle and Pedestrian Paths at the Census Tract Level: Multiple Model Comparison
Source: JMIR Public Health Surveill. 2022 Aug 24;8(8):e37379. doi: 10.2196/37379 (PMC9453587; doi:10.2196/37379)
Supplement: Multimedia Appendix 7 [file publichealth_v8i8e37379_app7.zip › appendix_7/webapp/data/optimization_portfolio/best_diabetes/best_portfolio_diabetes_m21.csv]

4200	15.4	0.25
4300	11.2	0.25
5000	11.7	0.25
4800	12.6	1.3
3400	10	0.25
4100	9.4	0.25
2700	11	1.3
4600	8.2	0.25
5100	8.1	0.25
3501	9.5	0.25
2900	8.9	0.25
7002	9.3	1.3
5702	7.2	0.25
4500	8.8	1.3
3100	7.3	0.55
5701	6.5	0.8
4400	7	0.25
3200	5.7	1.55
6100	4	0.25
6607	3.5	1.55
5902	3.6	0.25
6200	3.6	0.25
6000	3.5	0.25
6603	3	0.25
5903	3.5	0.3
6601	2.9	0.25
5500	3.9	0.3
1700	7.8	0.55
300	3.2	0.25
6501	2.8	0.25
5601	1.9	1.05
6602	2.1	0.25
6605	2.6	0.25
202	1.6	0.25
100	6.3	1.5
500	1.5	0.8
1200	2	0.25
400	1.4	0.25
1300	1.4	0.25
700	5.6	0.25
4900	3.7	0.25
