# Supplementary material for: Estimating the Health Effects of Adding Bicycle and Pedestrian Paths at the Census Tract Level: Multiple Model Comparison
Source: JMIR Public Health Surveill. 2022 Aug 24;8(8):e37379. doi: 10.2196/37379 (PMC9453587; doi:10.2196/37379)
Supplement: Multimedia Appendix 7 [file publichealth_v8i8e37379_app7.zip › appendix_7/webapp/data/optimization_portfolio/best_hbp/best_portfolio_HBP_m14.csv]

4200	24.1	0.25
4300	19.5	0.25
3400	17.8	0.25
5000	21.9	0.25
4800	17.7	1.3
3501	19.9	1.05
5702	16.8	0.25
4100	16.6	0.25
4500	16.2	1.3
5100	16.5	0.25
7002	16.4	0.8
4600	13.7	0.25
2700	17.8	0.25
2900	17.2	0.3
4400	15.9	0.25
3100	14.9	0.55
5701	14.4	0.8
3200	11.1	1.8
6607	7.9	1.55
1700	23.5	0.55
6200	9.7	0.25
6601	9.6	0.25
6603	9.2	0.25
5902	9	0.25
6100	9	0.25
6000	8.6	0.25
0	0	0
0	0	0
0	0	0
0	0	0
0	0	0
0	0	0
0	0	0
0	0	0
0	0	0
0	0	0
0	0	0
0	0	0
0	0	0
0	0	0
0	0	0
1300	0	0.2
