# Supplementary material for: Estimating the Health Effects of Adding Bicycle and Pedestrian Paths at the Census Tract Level: Multiple Model Comparison
Source: JMIR Public Health Surveill. 2022 Aug 24;8(8):e37379. doi: 10.2196/37379 (PMC9453587; doi:10.2196/37379)
Supplement: Multimedia Appendix 7 [file publichealth_v8i8e37379_app7.zip › appendix_7/webapp/data/optimization_portfolio/best_pph/best_portfolio_PPH_m8.csv]

4200	15.6	0.25
4800	18.8	1.3
4100	13.4	0.8
4300	9.9	0.25
2700	10.6	1.3
5000	8.1	0.25
4600	7	0.25
3400	6.9	0.25
5100	7	0.3
2900	9.7	0.25
3501	8.6	0.3
3100	5.6	0.55
5701	5.6	0.8
6501	5.2	0.25
0	0	0
0	0	0
5902	3.1	0.25
6000	3.1	0.25
5500	5.2	0.3
