# Supplementary material for: Estimating the Health Effects of Adding Bicycle and Pedestrian Paths at the Census Tract Level: Multiple Model Comparison
Source: JMIR Public Health Surveill. 2022 Aug 24;8(8):e37379. doi: 10.2196/37379 (PMC9453587; doi:10.2196/37379)
Supplement: Multimedia Appendix 8 [file publichealth_v8i8e37379_app8.zip]

Archive with 550 entries (543 files):
- appendix_8/
- __MACOSX/._appendix_8
- appendix_8/.DS_Store
- __MACOSX/appendix_8/._.DS_Store
- appendix_8/README.rtf
- __MACOSX/appendix_8/._README.rtf
- appendix_8/recommended_portfolios_of_bike_paths/
- __MACOSX/appendix_8/._recommended_portfolios_of_bike_paths
- appendix_8/times_series_of_health_improvements/
- __MACOSX/appendix_8/._times_series_of_health_improvements
- appendix_8/recommended_portfolios_of_bike_paths/.DS_Store
- __MACOSX/appendix_8/recommended_portfolios_of_bike_paths/._.DS_Store
- appendix_8/recommended_portfolios_of_bike_paths/files/
- __MACOSX/appendix_8/recommended_portfolios_of_bike_paths/._files
- appendix_8/recommended_portfolios_of_bike_paths/README.txt
- __MACOSX/appendix_8/recommended_portfolios_of_bike_paths/._README.txt
- appendix_8/times_series_of_health_improvements/test_for_miles_<no of miles ranging 1 to 10>/
- __MACOSX/appendix_8/times_series_of_health_improvements/._test_for_miles_<no of miles ranging 1 to 10>
- appendix_8/times_series_of_health_improvements/monthly_result_for_miles_<no of miles ranging 1 to 10>/
- __MACOSX/appendix_8/times_series_of_health_improvements/._monthly_result_for_miles_<no of miles ranging 1 to 10>
- appendix_8/times_series_of_health_improvements/README.txt
- __MACOSX/appendix_8/times_series_of_health_improvements/._README.txt
- appendix_8/times_series_of_health_improvements/bike_ped_modal_sweep.csv
- __MACOSX/appendix_8/times_series_of_health_improvements/._bike_ped_modal_sweep.csv
- appendix_8/times_series_of_health_improvements/yearly_result_for_miles_<no of miles ranging 1 to 10>/
- __MACOSX/appendix_8/times_series_of_health_improvements/._yearly_result_for_miles_<no of miles ranging 1 to 10>
- appendix_8/recommended_portfolios_of_bike_paths/files/total_miles_1-census_tracts_3_health_outcome_high_blood_pressure.csv
- __MACOSX/appendix_8/recommended_portfolios_of_bike_paths/files/._total_miles_1-census_tracts_3_health_outcome_high_blood_pressure.csv
- appendix_8/recommended_portfolios_of_bike_paths/files/total_miles_9-census_tracts_9_health_outcome_diabetes_fast.csv
- __MACOSX/appendix_8/recommended_portfolios_of_bike_paths/files/._total_miles_9-census_tracts_9_health_outcome_diabetes_fast.csv
- appendix_8/recommended_portfolios_of_bike_paths/files/total_miles_5-census_tracts_5_health_outcome_diabetes.csv
- __MACOSX/appendix_8/recommended_portfolios_of_bike_paths/files/._total_miles_5-census_tracts_5_health_outcome_diabetes.csv
- appendix_8/recommended_portfolios_of_bike_paths/files/total_miles_10-census_tracts_12_health_outcome_poor_physical_health_fast.csv
- __MACOSX/appendix_8/recommended_portfolios_of_bike_paths/files/._total_miles_10-census_tracts_12_health_outcome_poor_physical_health_fast.csv
- appendix_8/recommended_portfolios_of_bike_paths/files/total_miles_3-census_tracts_7_health_outcome_poor_physical_health.csv
- __MACOSX/appendix_8/recommended_portfolios_of_bike_paths/files/._total_miles_3-census_tracts_7_health_outcome_poor_physical_health.csv
- appendix_8/recommended_portfolios_of_bike_paths/files/total_miles_4-census_tracts_5-health_outcome_high_blood_pressure.csv
- __MACOSX/appendix_8/recommended_portfolios_of_bike_paths/files/._total_miles_4-census_tracts_5-health_outcome_high_blood_pressure.csv
- appendix_8/recommended_portfolios_of_bike_paths/files/total_miles_4-census_tracts_8_health_outcome_poor_physical_health_fast.csv
- __MACOSX/appendix_8/recommended_portfolios_of_bike_paths/files/._total_miles_4-census_tracts_8_health_outcome_poor_physical_health_fast.csv
- appendix_8/recommended_portfolios_of_bike_paths/files/total_miles_5-census_tracts_5-health_outcome_poor_physical_health.csv
- __MACOSX/appendix_8/recommended_portfolios_of_bike_paths/files/._total_miles_5-census_tracts_5-health_outcome_poor_physical_health.csv
- appendix_8/recommended_portfolios_of_bike_paths/files/total_miles_5-census_tracts_7_health_outcome_high_blood_pressure_fast.csv
- __MACOSX/appendix_8/recommended_portfolios_of_bike_paths/files/._total_miles_5-census_tracts_7_health_outcome_high_blood_pressure_fast.csv
- appendix_8/recommended_portfolios_of_bike_paths/files/total_miles_10-census_tracts_16_health_outcome_diabetes_fast.csv
- __MACOSX/appendix_8/recommended_portfolios_of_bike_paths/files/._total_miles_10-census_tracts_16_health_outcome_diabetes_fast.csv
- appendix_8/recommended_portfolios_of_bike_paths/files/total_miles_5-census_tracts_10_health_outcome_high_blood_pressure_fast.csv
- __MACOSX/appendix_8/recommended_portfolios_of_bike_paths/files/._total_miles_5-census_tracts_10_health_outcome_high_blood_pressure_fast.csv
- appendix_8/recommended_portfolios_of_bike_paths/files/total_miles_7-census_tracts_11_health_outcome_high_blood_pressure_fast.csv
- __MACOSX/appendix_8/recommended_portfolios_of_bike_paths/files/._total_miles_7-census_tracts_11_health_outcome_high_blood_pressure_fast.csv
- appendix_8/recommended_portfolios_of_bike_paths/files/total_miles_5-census_tracts_6_health_outcome_poor_physical_health_fast.csv
- __MACOSX/appendix_8/recommended_portfolios_of_bike_paths/files/._total_miles_5-census_tracts_6_health_outcome_poor_physical_health_fast.csv
- appendix_8/recommended_portfolios_of_bike_paths/files/total_miles_9-census_tracts_15_health_outcome_high_blood_pressure_fast.csv
- __MACOSX/appendix_8/recommended_portfolios_of_bike_paths/files/._total_miles_9-census_tracts_15_health_outcome_high_blood_pressure_fast.csv
- appendix_8/recommended_portfolios_of_bike_paths/files/total_miles_10-census_tracts_7_health_outcome_diabetes_fast.csv
- __MACOSX/appendix_8/recommended_portfolios_of_bike_paths/files/._total_miles_10-census_tracts_7_health_outcome_diabetes_fast.csv
- appendix_8/recommended_portfolios_of_bike_paths/files/total_miles_9-census_tracts_8_health_outcome_high_blood_pressure_fast.csv
- __MACOSX/appendix_8/recommended_portfolios_of_bike_paths/files/._total_miles_9-census_tracts_8_health_outcome_high_blood_pressure_fast.csv
- appendix_8/recommended_portfolios_of_bike_paths/files/total_miles_9-census_tracts_14_health_outcome_diabetes_fast.csv
- __MACOSX/appendix_8/recommended_portfolios_of_bike_paths/files/._total_miles_9-census_tracts_14_health_outcome_diabetes_fast.csv
- appendix_8/recommended_portfolios_of_bike_paths/files/total_miles_7-census_tracts_4-health_outcome_poor_physical_health.csv
- __MACOSX/appendix_8/recommended_portfolios_of_bike_paths/files/._total_miles_7-census_tracts_4-health_outcome_poor_physical_health.csv
- appendix_8/recommended_portfolios_of_bike_paths/files/total_miles_8-census_tracts_10_health_outcome_diabetes_fast.csv
- __MACOSX/appendix_8/recommended_portfolios_of_bike_paths/files/._total_miles_8-census_tracts_10_health_outcome_diabetes_fast.csv
- appendix_8/recommended_portfolios_of_bike_paths/files/total_miles_2-census_tracts_4_health_outcome_high_blood_pressure.csv
- __MACOSX/appendix_8/recommended_portfolios_of_bike_paths/files/._total_miles_2-census_tracts_4_health_outcome_high_blood_pressure.csv
- appendix_8/recommended_portfolios_of_bike_paths/files/total_miles_7-census_tracts_8_health_outcome_high_blood_pressure_fast.csv
- __MACOSX/appendix_8/recommended_portfolios_of_bike_paths/files/._total_miles_7-census_tracts_8_health_outcome_high_blood_pressure_fast.csv
- appendix_8/recommended_portfolios_of_bike_paths/files/total_miles_10-census_tracts_7_health_outcome_high_blood_pressure_fast.csv
- __MACOSX/appendix_8/recommended_portfolios_of_bike_paths/files/._total_miles_10-census_tracts_7_health_outcome_high_blood_pressure_fast.csv
- appendix_8/recommended_portfolios_of_bike_paths/files/total_miles_7-census_tracts_5-health_outcome_poor_physical_health.csv
- __MACOSX/appendix_8/recommended_portfolios_of_bike_paths/files/._total_miles_7-census_tracts_5-health_outcome_poor_physical_health.csv
- appendix_8/recommended_portfolios_of_bike_paths/files/total_miles_9-census_tracts_6_health_outcome_poor_physical_health_fast.csv
- __MACOSX/appendix_8/recommended_portfolios_of_bike_paths/files/._total_miles_9-census_tracts_6_health_outcome_poor_physical_health_fast.csv
- appendix_8/recommended_portfolios_of_bike_paths/files/total_miles_9-census_tracts_10_health_outcome_diabetes_fast.csv
- __MACOSX/appendix_8/recommended_portfolios_of_bike_paths/files/._total_miles_9-census_tracts_10_health_outcome_diabetes_fast.csv
- appendix_8/recommended_portfolios_of_bike_paths/files/total_miles_8-census_tracts_8_health_outcome_poor_physical_health_fast.csv
- __MACOSX/appendix_8/recommended_portfolios_of_bike_paths/files/._total_miles_8-census_tracts_8_health_outcome_poor_physical_health_fast.csv
- appendix_8/recommended_portfolios_of_bike_paths/files/total_miles_9-census_tracts_10_health_outcome_high_blood_pressure_fast.csv
- __MACOSX/appendix_8/recommended_portfolios_of_bike_paths/files/._total_miles_9-census_tracts_10_health_outcome_high_blood_pressure_fast.csv
- appendix_8/recommended_portfolios_of_bike_paths/files/total_miles_10-census_tracts_12_health_outcome_diabetes_fast.csv
- __MACOSX/appendix_8/recommended_portfolios_of_bike_paths/files/._total_miles_10-census_tracts_12_health_outcome_diabetes_fast.csv
- appendix_8/recommended_portfolios_of_bike_paths/files/total_miles_1-census_tracts_2_health_outcome_diabetes.csv
- __MACOSX/appendix_8/recommended_portfolios_of_bike_paths/files/._total_miles_1-census_tracts_2_health_outcome_diabetes.csv
- appendix_8/recommended_portfolios_of_bike_paths/files/total_miles_6-census_tracts_6_health_outcome_diabetes_fast.csv
- __MACOSX/appendix_8/recommended_portfolios_of_bike_paths/files/._total_miles_6-census_tracts_6_health_outcome_diabetes_fast.csv
- appendix_8/recommended_portfolios_of_bike_paths/files/total_miles_4-census_tracts_6-health_outcome_high_blood_pressure.csv
- __MACOSX/appendix_8/recommended_portfolios_of_bike_paths/files/._total_miles_4-census_tracts_6-health_outcome_high_blood_pressure.csv
- appendix_8/recommended_portfolios_of_bike_paths/files/total_miles_5-census_tracts_4-health_outcome_poor_physical_health.csv
- __MACOSX/appendix_8/recommended_portfolios_of_bike_paths/files/._total_miles_5-census_tracts_4-health_outcome_poor_physical_health.csv
- appendix_8/recommended_portfolios_of_bike_paths/files/total_miles_3-census_tracts_6_health_outcome_poor_physical_health.csv
- __MACOSX/appendix_8/recommended_portfolios_of_bike_paths/files/._total_miles_3-census_tracts_6_health_outcome_poor_physical_health.csv
- appendix_8/recommended_portfolios_of_bike_paths/files/total_miles_5-census_tracts_10_health_outcome_poor_physical_health_fast.csv
- __MACOSX/appendix_8/recommended_portfolios_of_bike_paths/files/._total_miles_5-census_tracts_10_health_outcome_poor_physical_health_fast.csv
- appendix_8/recommended_portfolios_of_bike_paths/files/total_miles_7-census_tracts_7_health_outcome_diabetes_fast.csv
- __MACOSX/appendix_8/recommended_portfolios_of_bike_paths/files/._total_miles_7-census_tracts_7_health_outcome_diabetes_fast.csv
- appendix_8/recommended_portfolios_of_bike_paths/files/total_miles_3-census_tracts_4_health_outcome_poor_physical_health.csv
- __MACOSX/appendix_8/recommended_portfolios_of_bike_paths/files/._total_miles_3-census_tracts_4_health_outcome_poor_physical_health.csv
- appendix_8/recommended_portfolios_of_bike_paths/files/total_miles_2-census_tracts_1_health_outcome_high_blood_pressure.csv
- __MACOSX/appendix_8/recommended_portfolios_of_bike_paths/files/._total_miles_2-census_tracts_1_health_outcome_high_blood_pressure.csv
- appendix_8/recommended_portfolios_of_bike_paths/files/total_miles_8-census_tracts_11_health_outcome_high_blood_pressure_fast.csv
- __MACOSX/appendix_8/recommended_portfolios_of_bike_paths/files/._total_miles_8-census_tracts_11_health_outcome_high_blood_pressure_fast.csv
- appendix_8/recommended_portfolios_of_bike_paths/files/total_miles_5-census_tracts_8_health_outcome_high_blood_pressure_fast.csv
- __MACOSX/appendix_8/recommended_portfolios_of_bike_paths/files/._total_miles_5-census_tracts_8_health_outcome_high_blood_pressure_fast.csv
- appendix_8/recommended_portfolios_of_bike_paths/files/new_sqldf.R
- __MACOSX/appendix_8/recommended_portfolios_of_bike_paths/files/._new_sqldf.R
- appendix_8/recommended_portfolios_of_bike_paths/files/total_miles_9-census_tracts_7_health_outcome_high_blood_pressure_fast.csv
- __MACOSX/appendix_8/recommended_portfolios_of_bike_paths/files/._total_miles_9-census_tracts_7_health_outcome_high_blood_pressure_fast.csv
- appendix_8/recommended_portfolios_of_bike_paths/files/total_miles_7-census_tracts_10_health_outcome_poor_physical_health_fast.csv
- __MACOSX/appendix_8/recommended_portfolios_of_bike_paths/files/._total_miles_7-census_tracts_10_health_outcome_poor_physical_health_fast.csv
- appendix_8/recommended_portfolios_of_bike_paths/files/total_miles_3-census_tracts_4_health_outcome_diabetes.csv
- __MACOSX/appendix_8/recommended_portfolios_of_bike_paths/files/._total_miles_3-census_tracts_4_health_outcome_diabetes.csv
- appendix_8/recommended_portfolios_of_bike_paths/files/total_miles_10-census_tracts_10_health_outcome_high_blood_pressure_fast.csv
- __MACOSX/appendix_8/recommended_portfolios_of_bike_paths/files/._total_miles_10-census_tracts_10_health_outcome_high_blood_pressure_fast.csv
- appendix_8/recommended_portfolios_of_bike_paths/files/total_miles_2-census_tracts_3_health_outcome_diabetes.csv
- __MACOSX/appendix_8/recommended_portfolios_of_bike_paths/files/._total_miles_2-census_tracts_3_health_outcome_diabetes.csv
- appendix_8/recommended_portfolios_of_bike_paths/files/total_miles_9-census_tracts_13_health_outcome_poor_physical_health_fast.csv
- __MACOSX/appendix_8/recommended_portfolios_of_bike_paths/files/._total_miles_9-census_tracts_13_health_outcome_poor_physical_health_fast.csv
- appendix_8/recommended_portfolios_of_bike_paths/files/total_miles_7-census_tracts_7_health_outcome_high_blood_pressure_fast.csv
- __MACOSX/appendix_8/recommended_portfolios_of_bike_paths/files/._total_miles_7-census_tracts_7_health_outcome_high_blood_pressure_fast.csv
- appendix_8/recommended_portfolios_of_bike_paths/files/total_miles_7-census_tracts_5-health_outcome_diabetes.csv
- __MACOSX/appendix_8/recommended_portfolios_of_bike_paths/files/._total_miles_7-census_tracts_5-health_outcome_diabetes.csv
- appendix_8/recommended_portfolios_of_bike_paths/files/total_miles_10-census_tracts_8_health_outcome_high_blood_pressure_fast.csv
- __MACOSX/appendix_8/recommended_portfolios_of_bike_paths/files/._total_miles_10-census_tracts_8_health_outcome_high_blood_pressure_fast.csv
- appendix_8/recommended_portfolios_of_bike_paths/files/total_miles_7-census_tracts_8_health_outcome_poor_physical_health_fast.csv
- __MACOSX/appendix_8/recommended_portfolios_of_bike_paths/files/._total_miles_7-census_tracts_8_health_outcome_poor_physical_health_fast.csv
- appendix_8/recommended_portfolios_of_bike_paths/files/total_miles_10-census_tracts_15_health_outcome_high_blood_pressure_fast.csv
- __MACOSX/appendix_8/recommended_portfolios_of_bike_paths/files/._total_miles_10-census_tracts_15_health_outcome_high_blood_pressure_fast.csv
- appendix_8/recommended_portfolios_of_bike_paths/files/total_miles_6-census_tracts_10_health_outcome_high_blood_pressure_fast.csv
- __MACOSX/appendix_8/recommended_portfolios_of_bike_paths/files/._total_miles_6-census_tracts_10_health_outcome_high_blood_pressure_fast.csv
- appendix_8/recommended_portfolios_of_bike_paths/files/total_miles_5-census_tracts_7_health_outcome_diabetes_fast.csv
- __MACOSX/appendix_8/recommended_portfolios_of_bike_paths/files/._total_miles_5-census_tracts_7_health_outcome_diabetes_fast.csv
- appendix_8/recommended_portfolios_of_bike_paths/files/total_miles_6-census_tracts_6_health_outcome_poor_physical_health_fast.csv
- __MACOSX/appendix_8/recommended_portfolios_of_bike_paths/files/._total_miles_6-census_tracts_6_health_outcome_poor_physical_health_fast.csv
- appendix_8/recommended_portfolios_of_bike_paths/files/total_miles_4-census_tracts_3-health_outcome_high_blood_pressure.csv
- __MACOSX/appendix_8/recommended_portfolios_of_bike_paths/files/._total_miles_4-census_tracts_3-health_outcome_high_blood_pressure.csv
- appendix_8/recommended_portfolios_of_bike_paths/files/total_miles_8-census_tracts_8_health_outcome_diabetes_fast.csv
- __MACOSX/appendix_8/recommended_portfolios_of_bike_paths/files/._total_miles_8-census_tracts_8_health_outcome_diabetes_fast.csv
- appendix_8/recommended_portfolios_of_bike_paths/files/total_miles_8-census_tracts_10_health_outcome_poor_physical_health_fast.csv
- __MACOSX/appendix_8/recommended_portfolios_of_bike_paths/files/._total_miles_8-census_tracts_10_health_outcome_poor_physical_health_fast.csv
- appendix_8/recommended_portfolios_of_bike_paths/files/total_miles_2-census_tracts_2_health_outcome_high_blood_pressure.csv
- __MACOSX/appendix_8/recommended_portfolios_of_bike_paths/files/._total_miles_2-census_tracts_2_health_outcome_high_blood_pressure.csv
- appendix_8/recommended_portfolios_of_bike_paths/files/total_miles_3-census_tracts_5_health_outcome_poor_physical_health.csv
- __MACOSX/appendix_8/recommended_portfolios_of_bike_paths/files/._total_miles_3-census_tracts_5_health_outcome_poor_physical_health.csv
- appendix_8/recommended_portfolios_of_bike_paths/files/total_miles_10-census_tracts_15_health_outcome_poor_physical_health_fast.csv
- __MACOSX/appendix_8/recommended_portfolios_of_bike_paths/files/._total_miles_10-census_tracts_15_health_outcome_poor_physical_health_fast.csv
- appendix_8/recommended_portfolios_of_bike_paths/files/total_miles_10-census_tracts_9_health_outcome_poor_physical_health_fast.csv
- __MACOSX/appendix_8/recommended_portfolios_of_bike_paths/files/._total_miles_10-census_tracts_9_health_outcome_poor_physical_health_fast.csv
- appendix_8/recommended_portfolios_of_bike_paths/files/total_miles_8-census_tracts_12_health_outcome_high_blood_pressure_fast.csv
- __MACOSX/appendix_8/recommended_portfolios_of_bike_paths/files/._total_miles_8-census_tracts_12_health_outcome_high_blood_pressure_fast.csv
- appendix_8/recommended_portfolios_of_bike_paths/files/total_miles_6-census_tracts_8_health_outcome_high_blood_pressure_fast.csv
- __MACOSX/appendix_8/recommended_portfolios_of_bike_paths/files/._total_miles_6-census_tracts_8_health_outcome_high_blood_pressure_fast.csv
- appendix_8/recommended_portfolios_of_bike_paths/files/total_miles_5-census_tracts_3-health_outcome_poor_physical_health.csv
- __MACOSX/appendix_8/recommended_portfolios_of_bike_paths/files/._total_miles_5-census_tracts_3-health_outcome_poor_physical_health.csv
- appendix_8/recommended_portfolios_of_bike_paths/files/total_miles_9-census_tracts_6_health_outcome_diabetes_fast.csv
- __MACOSX/appendix_8/recommended_portfolios_of_bike_paths/files/._total_miles_9-census_tracts_6_health_outcome_diabetes_fast.csv
- appendix_8/recommended_portfolios_of_bike_paths/files/total_miles_9-census_tracts_5_health_outcome_diabetes.csv
- __MACOSX/appendix_8/recommended_portfolios_of_bike_paths/files/._total_miles_9-census_tracts_5_health_outcome_diabetes.csv
- appendix_8/recommended_portfolios_of_bike_paths/files/total_miles_5-census_tracts_5-health_outcome_high_blood_pressure.csv
- __MACOSX/appendix_8/recommended_portfolios_of_bike_paths/files/._total_miles_5-census_tracts_5-health_outcome_high_blood_pressure.csv
- appendix_8/recommended_portfolios_of_bike_paths/files/total_miles_8-census_tracts_8_health_outcome_high_blood_pressure_fast.csv
- __MACOSX/appendix_8/recommended_portfolios_of_bike_paths/files/._total_miles_8-census_tracts_8_health_outcome_high_blood_pressure_fast.csv
- appendix_8/recommended_portfolios_of_bike_paths/files/total_miles_4-census_tracts_7_health_outcome_high_blood_pressure_fast.csv
- __MACOSX/appendix_8/recommended_portfolios_of_bike_paths/files/._total_miles_4-census_tracts_7_health_outcome_high_blood_pressure_fast.csv
- appendix_8/recommended_portfolios_of_bike_paths/files/total_miles_1-census_tracts_3_health_outcome_diabetes.csv
- __MACOSX/appendix_8/recommended_portfolios_of_bike_paths/files/._total_miles_1-census_tracts_3_health_outcome_diabetes.csv
- appendix_8/recommended_portfolios_of_bike_paths/files/total_miles_3-census_tracts_4_health_outcome_high_blood_pressure.csv
- __MACOSX/appendix_8/recommended_portfolios_of_bike_paths/files/._total_miles_3-census_tracts_4_health_outcome_high_blood_pressure.csv
- appendix_8/recommended_portfolios_of_bike_paths/files/total_miles_10-census_tracts_8_health_outcome_diabetes_fast.csv
- __MACOSX/appendix_8/recommended_portfolios_of_bike_paths/files/._total_miles_10-census_tracts_8_health_outcome_diabetes_fast.csv
- appendix_8/recommended_portfolios_of_bike_paths/files/total_miles_9-census_tracts_11_health_outcome_poor_physical_health_fast.csv
- __MACOSX/appendix_8/recommended_portfolios_of_bike_paths/files/._total_miles_9-census_tracts_11_health_outcome_poor_physical_health_fast.csv
- appendix_8/recommended_portfolios_of_bike_paths/files/total_miles_6-census_tracts_10_health_outcome_diabetes_fast.csv
- __MACOSX/appendix_8/recommended_portfolios_of_bike_paths/files/._total_miles_6-census_tracts_10_health_outcome_diabetes_fast.csv
- appendix_8/recommended_portfolios_of_bike_paths/files/total_miles_7-census_tracts_12_health_outcome_poor_physical_health_fast.csv
- __MACOSX/appendix_8/recommended_portfolios_of_bike_paths/files/._total_miles_7-census_tracts_12_health_outcome_poor_physical_health_fast.csv
- appendix_8/recommended_portfolios_of_bike_paths/files/recommended_portfolios_to_run.csv
- __MACOSX/appendix_8/recommended_portfolios_of_bike_paths/files/._recommended_portfolios_to_run.csv
- appendix_8/recommended_portfolios_of_bike_paths/files/total_miles_10-census_tracts_13_health_outcome_high_blood_pressure_fast.csv
- __MACOSX/appendix_8/recommended_portfolios_of_bike_paths/files/._total_miles_10-census_tracts_13_health_outcome_high_blood_pressure_fast.csv
- appendix_8/recommended_portfolios_of_bike_paths/files/total_miles_3-census_tracts_7_health_outcome_high_blood_pressure.csv
- __MACOSX/appendix_8/recommended_portfolios_of_bike_paths/files/._total_miles_3-census_tracts_7_health_outcome_high_blood_pressure.csv
- appendix_8/recommended_portfolios_of_bike_paths/files/total_miles_5-census_tracts_4_health_outcome_diabetes.csv
- __MACOSX/appendix_8/recommended_portfolios_of_bike_paths/files/._total_miles_5-census_tracts_4_health_outcome_diabetes.csv
- appendix_8/recommended_portfolios_of_bike_paths/files/total_miles_10-census_tracts_16_health_outcome_high_blood_pressure_fast.csv
- __MACOSX/appendix_8/recommended_portfolios_of_bike_paths/files/._total_miles_10-census_tracts_16_health_outcome_high_blood_pressure_fast.csv
- appendix_8/recommended_portfolios_of_bike_paths/files/total_miles_1-census_tracts_1_health_outcome_poor_physical_health.csv
- __MACOSX/appendix_8/recommended_portfolios_of_bike_paths/files/._total_miles_1-census_tracts_1_health_outcome_poor_physical_health.csv
- appendix_8/recommended_portfolios_of_bike_paths/files/total_miles_7-census_tracts_10_health_outcome_diabetes_fast.csv
- __MACOSX/appendix_8/recommended_portfolios_of_bike_paths/files/._total_miles_7-census_tracts_10_health_outcome_diabetes_fast.csv
- appendix_8/recommended_portfolios_of_bike_paths/files/total_miles_4-census_tracts_3_health_outcome_diabetes.csv
- __MACOSX/appendix_8/recommended_portfolios_of_bike_paths/files/._total_miles_4-census_tracts_3_health_outcome_diabetes.csv
- appendix_8/recommended_portfolios_of_bike_paths/files/bike_ped_model_sweep.csv
- __MACOSX/appendix_8/recommended_portfolios_of_bike_paths/files/._bike_ped_model_sweep.csv
- appendix_8/recommended_portfolios_of_bike_paths/files/total_miles_6-census_tracts_9_health_outcome_diabetes_fast.csv
- __MACOSX/appendix_8/recommended_portfolios_of_bike_paths/files/._total_miles_6-census_tracts_9_health_outcome_diabetes_fast.csv
- appendix_8/recommended_portfolios_of_bike_paths/files/total_miles_6-census_tracts_11_health_outcome_poor_physical_health_fast.csv
- __MACOSX/appendix_8/recommended_portfolios_of_bike_paths/files/._total_miles_6-census_tracts_11_health_outcome_poor_physical_health_fast.csv
- appendix_8/recommended_portfolios_of_bike_paths/files/total_miles_7-census_tracts_7_health_outcome_poor_physical_health_fast.csv
- __MACOSX/appendix_8/recommended_portfolios_of_bike_paths/files/._total_miles_7-census_tracts_7_health_outcome_poor_physical_health_fast.csv
- appendix_8/recommended_portfolios_of_bike_paths/files/total_miles_8-census_tracts_12_health_outcome_poor_physical_health_fast.csv
- __MACOSX/appendix_8/recommended_portfolios_of_bike_paths/files/._total_miles_8-census_tracts_12_health_outcome_poor_physical_health_fast.csv
- appendix_8/recommended_portfolios_of_bike_paths/files/total_miles_6-census_tracts_9_health_outcome_poor_physical_health_fast.csv
- __MACOSX/appendix_8/recommended_portfolios_of_bike_paths/files/._total_miles_6-census_tracts_9_health_outcome_poor_physical_health_fast.csv
- appendix_8/recommended_portfolios_of_bike_paths/files/total_miles_10-census_tracts_15_health_outcome_diabetes_fast.csv
- __MACOSX/appendix_8/recommended_portfolios_of_bike_paths/files/._total_miles_10-census_tracts_15_health_outcome_diabetes_fast.csv
- appendix_8/recommended_portfolios_of_bike_paths/files/total_miles_5-census_tracts_4_health_outcome_high_blood_pressure.csv
- __MACOSX/appendix_8/recommended_portfolios_of_bike_paths/files/._total_miles_5-census_tracts_4_health_outcome_high_blood_pressure.csv
- appendix_8/recommended_portfolios_of_bike_paths/files/total_miles_6-census_tracts_7_health_outcome_high_blood_pressure_fast.csv
- __MACOSX/appendix_8/recommended_portfolios_of_bike_paths/files/._total_miles_6-census_tracts_7_health_outcome_high_blood_pressure_fast.csv
- appendix_8/recommended_portfolios_of_bike_paths/files/total_miles_7-census_tracts_8_health_outcome_diabetes_fast.csv
- __MACOSX/appendix_8/recommended_portfolios_of_bike_paths/files/._total_miles_7-census_tracts_8_health_outcome_diabetes_fast.csv
- appendix_8/recommended_portfolios_of_bike_paths/files/total_miles_7-census_tracts_12_health_outcome_high_blood_pressure_fast.csv
- __MACOSX/appendix_8/recommended_portfolios_of_bike_paths/files/._total_miles_7-census_tracts_12_health_outcome_high_blood_pressure_fast.csv
- appendix_8/recommended_portfolios_of_bike_paths/files/total_miles_7-census_tracts_4-health_outcome_diabetes.csv
- __MACOSX/appendix_8/recommended_portfolios_of_bike_paths/files/._total_miles_7-census_tracts_4-health_outcome_diabetes.csv
- appendix_8/recommended_portfolios_of_bike_paths/files/total_miles_5-census_tracts_10_health_outcome_diabetes_fast.csv
- __MACOSX/appendix_8/recommended_portfolios_of_bike_paths/files/._total_miles_5-census_tracts_10_health_outcome_diabetes_fast.csv
- appendix_8/recommended_portfolios_of_bike_paths/files/total_miles_3-census_tracts_2_health_outcome_poor_physical_health.csv
- __MACOSX/appendix_8/recommended_portfolios_of_bike_paths/files/._total_miles_3-census_tracts_2_health_outcome_poor_physical_health.csv
- appendix_8/recommended_portfolios_of_bike_paths/files/total_miles_10-census_tracts_10_health_outcome_poor_physical_health_fast.csv
- __MACOSX/appendix_8/recommended_portfolios_of_bike_paths/files/._total_miles_10-census_tracts_10_health_outcome_poor_physical_health_fast.csv
- appendix_8/recommended_portfolios_of_bike_paths/files/total_miles_8-census_tracts_7_health_outcome_high_blood_pressure_fast.csv
- __MACOSX/appendix_8/recommended_portfolios_of_bike_paths/files/._total_miles_8-census_tracts_7_health_outcome_high_blood_pressure_fast.csv
- appendix_8/recommended_portfolios_of_bike_paths/files/total_miles_4-census_tracts_8_health_outcome_high_blood_pressure_fast.csv
- __MACOSX/appendix_8/recommended_portfolios_of_bike_paths/files/._total_miles_4-census_tracts_8_health_outcome_high_blood_pressure_fast.csv
- appendix_8/recommended_portfolios_of_bike_paths/files/total_miles_8-census_tracts_13_health_outcome_diabetes_fast.csv
- __MACOSX/appendix_8/recommended_portfolios_of_bike_paths/files/._total_miles_8-census_tracts_13_health_outcome_diabetes_fast.csv
- appendix_8/recommended_portfolios_of_bike_paths/files/total_miles_9-census_tracts_14_health_outcome_poor_physical_health_fast.csv
- __MACOSX/appendix_8/recommended_portfolios_of_bike_paths/files/._total_miles_9-census_tracts_14_health_outcome_poor_physical_health_fast.csv
- appendix_8/recommended_portfolios_of_bike_paths/files/total_miles_4-census_tracts_7_health_outcome_poor_physical_health_fast.csv
- __MACOSX/appendix_8/recommended_portfolios_of_bike_paths/files/._total_miles_4-census_tracts_7_health_outcome_poor_physical_health_fast.csv
- appendix_8/recommended_portfolios_of_bike_paths/files/total_miles_1-census_tracts_3_health_outcome_poor_physical_health.csv
- __MACOSX/appendix_8/recommended_portfolios_of_bike_paths/files/._total_miles_1-census_tracts_3_health_outcome_poor_physical_health.csv
- appendix_8/recommended_portfolios_of_bike_paths/files/total_miles_5-census_tracts_9_health_outcome_poor_physical_health_fast.csv
- __MACOSX/appendix_8/recommended_portfolios_of_bike_paths/files/._total_miles_5-census_tracts_9_health_outcome_poor_physical_health_fast.csv
- appendix_8/recommended_portfolios_of_bike_paths/files/total_miles_1-census_tracts_2_health_outcome_poor_physical_health.csv
- __MACOSX/appendix_8/recommended_portfolios_of_bike_paths/files/._total_miles_1-census_tracts_2_health_outcome_poor_physical_health.csv
- appendix_8/recommended_portfolios_of_bike_paths/files/total_miles_9-census_tracts_5_health_outcome_poor_physical_health.csv
- __MACOSX/appendix_8/recommended_portfolios_of_bike_paths/files/._total_miles_9-census_tracts_5_health_outcome_poor_physical_health.csv
- appendix_8/recommended_portfolios_of_bike_paths/files/total_miles_9-census_tracts_13_health_outcome_high_blood_pressure_fast.csv
- __MACOSX/appendix_8/recommended_portfolios_of_bike_paths/files/._total_miles_9-census_tracts_13_health_outcome_high_blood_pressure_fast.csv
- appendix_8/recommended_portfolios_of_bike_paths/files/total_miles_9-census_tracts_13_health_outcome_diabetes_fast.csv
- __MACOSX/appendix_8/recommended_portfolios_of_bike_paths/files/._total_miles_9-census_tracts_13_health_outcome_diabetes_fast.csv
- appendix_8/recommended_portfolios_of_bike_paths/files/total_miles_5-census_tracts_8_health_outcome_diabetes_fast.csv
- __MACOSX/appendix_8/recommended_portfolios_of_bike_paths/files/._total_miles_5-census_tracts_8_health_outcome_diabetes_fast.csv
- appendix_8/recommended_portfolios_of_bike_paths/files/total_miles_3-census_tracts_3_health_outcome_poor_physical_health.csv
- __MACOSX/appendix_8/recommended_portfolios_of_bike_paths/files/._total_miles_3-census_tracts_3_health_outcome_poor_physical_health.csv
- appendix_8/recommended_portfolios_of_bike_paths/files/total_miles_3-census_tracts_5_health_outcome_diabetes.csv
- __MACOSX/appendix_8/recommended_portfolios_of_bike_paths/files/._total_miles_3-census_tracts_5_health_outcome_diabetes.csv
- appendix_8/recommended_portfolios_of_bike_paths/files/total_miles_8-census_tracts_7_health_outcome_diabetes_fast.csv
- __MACOSX/appendix_8/recommended_portfolios_of_bike_paths/files/._total_miles_8-census_tracts_7_health_outcome_diabetes_fast.csv
- appendix_8/recommended_portfolios_of_bike_paths/files/total_miles_9-census_tracts_9_health_outcome_poor_physical_health_fast.csv
- __MACOSX/appendix_8/recommended_portfolios_of_bike_paths/files/._total_miles_9-census_tracts_9_health_outcome_poor_physical_health_fast.csv
- appendix_8/recommended_portfolios_of_bike_paths/files/total_miles_2-census_tracts_2_health_outcome_diabetes.csv
- __MACOSX/appendix_8/recommended_portfolios_of_bike_paths/files/._total_miles_2-census_tracts_2_health_outcome_diabetes.csv
- appendix_8/recommended_portfolios_of_bike_paths/files/total_miles_10-census_tracts_11_health_outcome_diabetes_fast.csv
- __MACOSX/appendix_8/recommended_portfolios_of_bike_paths/files/._total_miles_10-census_tracts_11_health_outcome_diabetes_fast.csv
- appendix_8/recommended_portfolios_of_bike_paths/files/total_miles_8-census_tracts_7_health_outcome_poor_physical_health_fast.csv
- __MACOSX/appendix_8/recommended_portfolios_of_bike_paths/files/._total_miles_8-census_tracts_7_health_outcome_poor_physical_health_fast.csv
- appendix_8/recommended_portfolios_of_bike_paths/files/total_miles_3-census_tracts_2_health_outcome_high_blood_pressure.csv
- __MACOSX/appendix_8/recommended_portfolios_of_bike_paths/files/._total_miles_3-census_tracts_2_health_outcome_high_blood_pressure.csv
- appendix_8/recommended_portfolios_of_bike_paths/files/total_miles_8-census_tracts_5_health_outcome_high_blood_pressure.csv
- __MACOSX/appendix_8/recommended_portfolios_of_bike_paths/files/._total_miles_8-census_tracts_5_health_outcome_high_blood_pressure.csv
- appendix_8/recommended_portfolios_of_bike_paths/files/total_miles_10-census_tracts_9_health_outcome_high_blood_pressure_fast.csv
- __MACOSX/appendix_8/recommended_portfolios_of_bike_paths/files/._total_miles_10-census_tracts_9_health_outcome_high_blood_pressure_fast.csv
- appendix_8/recommended_portfolios_of_bike_paths/files/total_miles_6-census_tracts_5-health_outcome_diabetes.csv
- __MACOSX/appendix_8/recommended_portfolios_of_bike_paths/files/._total_miles_6-census_tracts_5-health_outcome_diabetes.csv
- appendix_8/recommended_portfolios_of_bike_paths/files/total_miles_7-census_tracts_12_health_outcome_diabetes_fast.csv
- __MACOSX/appendix_8/recommended_portfolios_of_bike_paths/files/._total_miles_7-census_tracts_12_health_outcome_diabetes_fast.csv
- appendix_8/recommended_portfolios_of_bike_paths/files/total_miles_5-census_tracts_8_health_outcome_poor_physical_health_fast.csv
- __MACOSX/appendix_8/recommended_portfolios_of_bike_paths/files/._total_miles_5-census_tracts_8_health_outcome_poor_physical_health_fast.csv
- appendix_8/recommended_portfolios_of_bike_paths/files/total_miles_5-census_tracts_6_health_outcome_diabetes_fast.csv
- __MACOSX/appendix_8/recommended_portfolios_of_bike_paths/files/._total_miles_5-census_tracts_6_health_outcome_diabetes_fast.csv
- appendix_8/recommended_portfolios_of_bike_paths/files/total_miles_6-census_tracts_11_health_outcome_high_blood_pressure_fast.csv
- __MACOSX/appendix_8/recommended_portfolios_of_bike_paths/files/._total_miles_6-census_tracts_11_health_outcome_high_blood_pressure_fast.csv
- appendix_8/recommended_portfolios_of_bike_paths/files/total_miles_6-census_tracts_4-health_outcome_poor_physical_health.csv
- __MACOSX/appendix_8/recommended_portfolios_of_bike_paths/files/._total_miles_6-census_tracts_4-health_outcome_poor_physical_health.csv
- appendix_8/recommended_portfolios_of_bike_paths/files/total_miles_10-census_tracts_14_health_outcome_high_blood_pressure_fast.csv
- __MACOSX/appendix_8/recommended_portfolios_of_bike_paths/files/._total_miles_10-census_tracts_14_health_outcome_high_blood_pressure_fast.csv
- appendix_8/recommended_portfolios_of_bike_paths/files/total_miles_9-census_tracts_15_health_outcome_poor_physical_health_fast.csv
- __MACOSX/appendix_8/recommended_portfolios_of_bike_paths/files/._total_miles_9-census_tracts_15_health_outcome_poor_physical_health_fast.csv
- appendix_8/recommended_portfolios_of_bike_paths/files/total_miles_3-census_tracts_3_health_outcome_high_blood_pressure.csv
- __MACOSX/appendix_8/recommended_portfolios_of_bike_paths/files/._total_miles_3-census_tracts_3_health_outcome_high_blood_pressure.csv
- appendix_8/recommended_portfolios_of_bike_paths/files/total_miles_3-census_tracts_6_health_outcome_diabetes.csv
- __MACOSX/appendix_8/recommended_portfolios_of_bike_paths/files/._total_miles_3-census_tracts_6_health_outcome_diabetes.csv
- appendix_8/recommended_portfolios_of_bike_paths/files/total_miles_8-census_tracts_9_health_outcome_diabetes_fast.csv
- __MACOSX/appendix_8/recommended_portfolios_of_bike_paths/files/._total_miles_8-census_tracts_9_health_outcome_diabetes_fast.csv
- appendix_8/recommended_portfolios_of_bike_paths/files/total_miles_6-census_tracts_5-health_outcome_high_blood_pressure.csv
- __MACOSX/appendix_8/recommended_portfolios_of_bike_paths/files/._total_miles_6-census_tracts_5-health_outcome_high_blood_pressure.csv
- appendix_8/recommended_portfolios_of_bike_paths/files/total_miles_10-census_tracts_11_health_outcome_poor_physical_health_fast.csv
- __MACOSX/appendix_8/recommended_portfolios_of_bike_paths/files/._total_miles_10-census_tracts_11_health_outcome_poor_physical_health_fast.csv
- appendix_8/recommended_portfolios_of_bike_paths/files/total_miles_4-census_tracts_5-health_outcome_poor_physical_health.csv
- __MACOSX/appendix_8/recommended_portfolios_of_bike_paths/files/._total_miles_4-census_tracts_5-health_outcome_poor_physical_health.csv
- appendix_8/recommended_portfolios_of_bike_paths/files/total_miles_2-census_tracts_1_health_outcome_diabetes.csv
- __MACOSX/appendix_8/recommended_portfolios_of_bike_paths/files/._total_miles_2-census_tracts_1_health_outcome_diabetes.csv
- appendix_8/recommended_portfolios_of_bike_paths/files/total_miles_4-census_tracts_4-health_outcome_poor_physical_health.csv
- __MACOSX/appendix_8/recommended_portfolios_of_bike_paths/files/._total_miles_4-census_tracts_4-health_outcome_poor_physical_health.csv
- appendix_8/recommended_portfolios_of_bike_paths/files/total_miles_7-census_tracts_6_health_outcome_diabetes_fast.csv
- __MACOSX/appendix_8/recommended_portfolios_of_bike_paths/files/._total_miles_7-census_tracts_6_health_outcome_diabetes_fast.csv
[truncated: 250 more entries]
