# Supplementary material for: Estimating the Health Effects of Adding Bicycle and Pedestrian Paths at the Census Tract Level: Multiple Model Comparison
Source: JMIR Public Health Surveill. 2022 Aug 24;8(8):e37379. doi: 10.2196/37379 (PMC9453587; doi:10.2196/37379)
Supplement: Multimedia Appendix 8 [file publichealth_v8i8e37379_app8.zip › appendix_8/recommended_portfolios_of_bike_paths/README.txt]

The following are the columns in the dataset, bike_ped_model_sweep.csv:

Census Tract: This columns gives the list of all the census tracts.

Min_Improvement, Median_Improvement, Max_Improvement for Health Outcomes: There are a three health outcomes that are considered in the dataset- Diabetes, High Blood Pressure, and Poor Physical Health. There are minimum improvement, median improvement, and maximum improvement columns for each health outcome making them a total of 9 columns.

Mileage_addeed: This column gives a list of miles added to each census tract. It ranges from 0.25 miles to 2 miles with a 0.05 mile increase in every row.

Recommended Portfolios Calculation:

For a given total mileage, health outcome, and a given number of census tracts, the best total median improvement value for that health outcome should be returned.

For example: If Diabetes is the input health outcome, total mileage is 1 mile, and the number of given census tracts is 2. We get those two census tracts whose sum of median_improvement_diabetes is the highest when the sum of mileage_added for both the census tracts is 1 mile.

There are 228 files generated with the total mileage value ranging from 1 to 10 for each health outcome.
