# Supplementary material for: Estimating the Health Effects of Adding Bicycle and Pedestrian Paths at the Census Tract Level: Multiple Model Comparison
Source: JMIR Public Health Surveill. 2022 Aug 24;8(8):e37379. doi: 10.2196/37379 (PMC9453587; doi:10.2196/37379)
Supplement: Multimedia Appendix 8 [file publichealth_v8i8e37379_app8.zip › appendix_8/times_series_of_health_improvements/README.txt]

Digital Neighborhoods Data Set Description

1. bike_ped_modal_sweep.csv:

→ This data set which is in the CSV format(14 columns and 1836 rows) gives information about the current health outcomes(diabetes, high blood pressure, poor physical 
health) and how much they can be improved by adding miles for Virginia census tracts. This CSV file has following columns.

census_tract: census tract number in VA
current_state_diabetes: current state of diabetes in that census tract
min_improvement_diabetes: minimum diabetes improvement that can achieved in that census tract
median_improvement_diabetes: average diabetes improvement that can be achieved in that census tract
max_improvement_diabetes: maximum diabetes improvement that can be achieved in that census tract
current_state_high_bp: current state of high blood pressure in that census tract
min_improvement_high_bp: minimum high blood pressure improvement that can achieved in that census tract
median_improvement_high_bp: average high blood pressure improvement that can achieved in that census tract
max_improvement_high_bp: maximum high blood pressure improvement that can achieved in that census tract
current_state_poor_phys_health: current state of poor physical health in that census tract
min_improvement_poor_phys_health: minimum poor physical health improvement that can achieved in that census tract
median_improvement_poor_phys_health: average poor physical health improvement that can achieved in that census tract
max_improvement_poor_phys_health: maximum poor physical health improvement that can achieved in that census tract
mileage_added: number of miles added to see the improvement


2.  test_for_miles_<no of miles ranging 1 to 10>:

→ There are 10 csv files with name test_for_miles_<no of miles ranging 1 to 10>, where <no of miles ranging 1 to 10> represent the number miles added
(eg: test_for_miles_1.csv gives information about the improvements seen when 1 mile is added). This csv files give information on how much improvement is seen in those census tracts when certain amount of miles are added. This CSV files has following columns.

portfolio_mile_added_0: this is the number of miles added for the census_tract_0 value 
portfolio_mile_added_1: this is the number of miles added for the census_tract_1 value 
portfolio_mile_added_2: this is the number of miles added for the census_tract_2 value 
portfolio_mile_added_3: this is the number of miles added for the census_tract_3 value 
portfolio_mile_added_4: this is the number of miles added for the census_tract_4 value 
portfolio_mile_added_5: this is the number of miles added for the census_tract_5 value 
total_improvement: this is the total improvement after adding miles
portfolio_census_tract_<ranging 0 to 5>: census tract number in VA
health_outcome: these are different health outcomes
initial_value_for_tract_<ranging 0 to5>: this is the initial value of a particular outcome in that census tract


3. monthly_result_for_miles_<no of miles ranging 1 to 10>:

→ There are 10 csv files with name monthly_result_for_miles_<no of miles ranging 1 to 10>, where <no of miles ranging 1 to 10> represent the number miles added
(eg: monthly_result_for_miles_1.csv gives monthly improvement information when 1 mile is added). This csv files give information about the monthly improvement seen in 
those census tracts when certain amount of miles are added. This CSV files has following columns.


portfolio_mile_added_<ranging 0 to 5>: this is the number of miles added for census_tract_ value_<ranging 0 to 5> value
total_improvement: this is the total improvement after adding miles
portfolio_census_tract_<ranging 0 to 5>: census tract number in VA
health_outcome: these are different health outcomes
initial_value_for_tract_<ranging 0 to5>: this is the initial value of a particular outcome in that census tract
4years_max_improvement_for_tract_<ranging 0 to5>: this is the maximum improvement after 4 years
tract_<ranging 0 to5>_improvement_year_<ranging 0 to 4>: this gives the yearly improvement value for that census tract upto 4 years
tract_<ranging 0 to5>_improvement_month_<ranging 0 to 48>:  this gives the monthly improvement value for that census tract upto 4 years(i.e., 48 months)


4. yearly_result_for_miles_<no of miles ranging 1 to 10>:

→ There are 10 csv files with name yearly_result_for_miles_<no of miles ranging 1 to 10>, where <no of miles ranging 1 to 10> represent the number miles added
(eg: yearly_result_for_miles_1.csv gives information when 1 mile is added). This csv files give information about the yearly improvement seen in those census tracts 
when certain amount of miles are added. This CSV files has following columns. 

portfolio_mile_added_<ranging 0 to 5>: this is the number of miles added for census_tract_ value_<ranging 0 to 5> value
total_improvement: this is the total improvement after adding miles
portfolio_census_tract_<ranging 0 to 5>: census tract number in VA
health_outcome: types of health outcomes
initial_value_for_tract_<ranging 0 to5>: this is the initial value of a particular outcome in that census tract
4years_max_improvement_for_tract_<ranging 0 to5>: this is the maximum improvement after 4 years
tract_<ranging 0 to5>_improvement_year_<ranging 0 to 4>: this gives the yearly improvement value for that census tract upto 4 years
