# Supplementary material for: Estimating the Health Effects of Adding Bicycle and Pedestrian Paths at the Census Tract Level: Multiple Model Comparison
Source: JMIR Public Health Surveill. 2022 Aug 24;8(8):e37379. doi: 10.2196/37379 (PMC9453587; doi:10.2196/37379)
Supplement: Multimedia Appendix 8 [file publichealth_v8i8e37379_app8.zip › appendix_8/recommended_portfolios_of_bike_paths/files/total_miles_7-census_tracts_8_health_outcome_poor_physical_health_fast.csv]

	portfolio_mile_added_7	portfolio_mile_added_6	portfolio_mile_added_5	portfolio_mile_added_4	portfolio_mile_added_3	portfolio_mile_added_2	portfolio_mile_added_1	portfolio_mile_added_0	total_improvement	portfolio_census_tract_0	portfolio_census_tract_1	portfolio_census_tract_2	portfolio_census_tract_3	portfolio_census_tract_4	portfolio_census_tract_5	portfolio_census_tract_6	portfolio_census_tract_7
1	1.05	1	0.95	0.9	0.85	0.8	0.75	0.7	76.7	51710004800	51710004200	51710004100	51710002700	51710002900	51710005000	51710005100	51710003501
