# Supplementary material for: Estimating the Health Effects of Adding Bicycle and Pedestrian Paths at the Census Tract Level: Multiple Model Comparison
Source: JMIR Public Health Surveill. 2022 Aug 24;8(8):e37379. doi: 10.2196/37379 (PMC9453587; doi:10.2196/37379)
Supplement: Multimedia Appendix 8 [file publichealth_v8i8e37379_app8.zip › appendix_8/recommended_portfolios_of_bike_paths/files/total_miles_4-census_tracts_7_health_outcome_high_blood_pressure_fast.csv]

	portfolio_mile_added_6	portfolio_mile_added_5	portfolio_mile_added_4	portfolio_mile_added_3	portfolio_mile_added_2	portfolio_mile_added_1	portfolio_mile_added_0	total_improvement	portfolio_census_tract_0	portfolio_census_tract_1	portfolio_census_tract_2	portfolio_census_tract_3	portfolio_census_tract_4	portfolio_census_tract_5	portfolio_census_tract_6
1	0.25	0.3	0.4	1.3	0.85	0.55	0.35	107.1	51710003501	51710001700	51710002700	51710007002	51710005702	51710004100	51710004500
