# Supplementary material for: Estimating the Health Effects of Adding Bicycle and Pedestrian Paths at the Census Tract Level: Multiple Model Comparison
Source: JMIR Public Health Surveill. 2022 Aug 24;8(8):e37379. doi: 10.2196/37379 (PMC9453587; doi:10.2196/37379)
Supplement: Multimedia Appendix 8 [file publichealth_v8i8e37379_app8.zip › appendix_8/recommended_portfolios_of_bike_paths/files/recommended_portfolios_to_run.csv]

total_miles	total_census_tracts	health_outcome	filename
1	1	diabetes	total_miles_1-census_tracts_1_health_outcome_diabetes.csv
1	1	high_blood_pressure	total_miles_1-census_tracts_1_health_outcome_high_blood_pressure.csv
1	1	poor_physical_health	total_miles_1-census_tracts_1_health_outcome_poor_physical_health.csv
1	2	diabetes	total_miles_1-census_tracts_2_health_outcome_diabetes.csv
1	2	high_blood_pressure	total_miles_1-census_tracts_2_health_outcome_high_blood_pressure.csv
1	2	poor_physical_health	total_miles_1-census_tracts_2_health_outcome_poor_physical_health.csv
1	3	diabetes	total_miles_1-census_tracts_3_health_outcome_diabetes.csv
1	3	high_blood_pressure	total_miles_1-census_tracts_3_health_outcome_high_blood_pressure.csv
1	3	poor_physical_health	total_miles_1-census_tracts_3_health_outcome_poor_physical_health.csv
2	1	diabetes	total_miles_2-census_tracts_1_health_outcome_diabetes.csv
2	1	high_blood_pressure	total_miles_2-census_tracts_1_health_outcome_high_blood_pressure.csv
2	1	poor_physical_health	total_miles_2-census_tracts_1_health_outcome_poor_physical_health.csv
2	2	diabetes	total_miles_2-census_tracts_2_health_outcome_diabetes.csv
2	2	high_blood_pressure	total_miles_2-census_tracts_2_health_outcome_high_blood_pressure.csv
2	2	poor_physical_health	total_miles_2-census_tracts_2_health_outcome_poor_physical_health.csv
2	3	diabetes	total_miles_2-census_tracts_3_health_outcome_diabetes.csv
2	3	high_blood_pressure	total_miles_2-census_tracts_3_health_outcome_high_blood_pressure.csv
2	3	poor_physical_health	total_miles_2-census_tracts_3_health_outcome_poor_physical_health.csv
2	4	diabetes	total_miles_2-census_tracts_4_health_outcome_diabetes.csv
2	4	high_blood_pressure	total_miles_2-census_tracts_4_health_outcome_high_blood_pressure.csv
2	4	poor_physical_health	total_miles_2-census_tracts_4_health_outcome_poor_physical_health.csv
2	5	diabetes	total_miles_2-census_tracts_5_health_outcome_diabetes.csv
2	5	high_blood_pressure	total_miles_2-census_tracts_5_health_outcome_high_blood_pressure.csv
2	5	poor_physical_health	total_miles_2-census_tracts_5_health_outcome_poor_physical_health.csv
3	2	diabetes	total_miles_3-census_tracts_2_health_outcome_diabetes.csv
3	2	high_blood_pressure	total_miles_3-census_tracts_2_health_outcome_high_blood_pressure.csv
3	2	poor_physical_health	total_miles_3-census_tracts_2_health_outcome_poor_physical_health.csv
3	3	diabetes	total_miles_3-census_tracts_3_health_outcome_diabetes.csv
3	3	high_blood_pressure	total_miles_3-census_tracts_3_health_outcome_high_blood_pressure.csv
3	3	poor_physical_health	total_miles_3-census_tracts_3_health_outcome_poor_physical_health.csv
3	4	diabetes	total_miles_3-census_tracts_4_health_outcome_diabetes.csv
3	4	high_blood_pressure	total_miles_3-census_tracts_4_health_outcome_high_blood_pressure.csv
3	4	poor_physical_health	total_miles_3-census_tracts_4_health_outcome_poor_physical_health.csv
3	5	diabetes	total_miles_3-census_tracts_5_health_outcome_diabetes.csv
3	5	high_blood_pressure	total_miles_3-census_tracts_5_health_outcome_high_blood_pressure.csv
3	5	poor_physical_health	total_miles_3-census_tracts_5_health_outcome_poor_physical_health.csv
3	6	diabetes	total_miles_3-census_tracts_6_health_outcome_diabetes.csv
3	6	high_blood_pressure	total_miles_3-census_tracts_6_health_outcome_high_blood_pressure.csv
3	6	poor_physical_health	total_miles_3-census_tracts_6_health_outcome_poor_physical_health.csv
3	7	diabetes	total_miles_3-census_tracts_7_health_outcome_diabetes.csv
3	7	high_blood_pressure	total_miles_3-census_tracts_7_health_outcome_high_blood_pressure.csv
3	7	poor_physical_health	total_miles_3-census_tracts_7_health_outcome_poor_physical_health.csv
4	3	diabetes	total_miles_4-census_tracts_3_health_outcome_diabetes.csv
4	3	high_blood_pressure_fast	total_miles_4-census_tracts_3_health_outcome_high_blood_pressure.csv
4	3	poor_physical_health	total_miles_4-census_tracts_3_health_outcome_poor_physical_health.csv
4	4	diabetes	total_miles_4-census_tracts_4_health_outcome_diabetes.csv
4	4	high_blood_pressure	total_miles_4-census_tracts_4_health_outcome_high_blood_pressure.csv
4	4	poor_physical_health	total_miles_4-census_tracts_4_health_outcome_poor_physical_health.csv
4	5	diabetes	total_miles_4-census_tracts_5_health_outcome_diabetes.csv
4	5	high_blood_pressure	total_miles_4-census_tracts_5_health_outcome_high_blood_pressure.csv
4	5	poor_physical_health	total_miles_4-census_tracts_5_health_outcome_poor_physical_health.csv
4	6	diabetes	total_miles_4-census_tracts_6_health_outcome_diabetes.csv
4	6	high_blood_pressure	total_miles_4-census_tracts_6_health_outcome_high_blood_pressure.csv
4	6	poor_physical_health	total_miles_4-census_tracts_6_health_outcome_poor_physical_health.csv
4	7	diabetes	total_miles_4-census_tracts_7_health_outcome_diabetes_fast.csv
4	7	high_blood_pressure	total_miles_4-census_tracts_7_health_outcome_high_blood_pressure_fast.csv
4	7	poor_physical_health	total_miles_4-census_tracts_7_health_outcome_poor_physical_health_fast.csv
4	8	diabetes	total_miles_4-census_tracts_8_health_outcome_diabetes_fast.csv
4	8	high_blood_pressure	total_miles_4-census_tracts_8_health_outcome_high_blood_pressure_fast.csv
4	8	poor_physical_health	total_miles_4-census_tracts_8_health_outcome_poor_physical_health_fast.csv
5	3	diabetes	total_miles_5-census_tracts_3_health_outcome_diabetes.csv
5	3	high_blood_pressure	total_miles_5-census_tracts_3_health_outcome_high_blood_pressure.csv
5	3	poor_physical_health	total_miles_5-census_tracts_3_health_outcome_poor_physical_health.csv
5	4	diabetes	total_miles_5-census_tracts_4_health_outcome_diabetes.csv
5	4	high_blood_pressure	total_miles_5-census_tracts_4_health_outcome_high_blood_pressure.csv
5	4	poor_physical_health	total_miles_5-census_tracts_4_health_outcome_poor_physical_health.csv
5	5	diabetes	total_miles_5-census_tracts_5_health_outcome_diabetes.csv
5	5	high_blood_pressure	total_miles_5-census_tracts_5_health_outcome_high_blood_pressure.csv
5	5	poor_physical_health	total_miles_5-census_tracts_5_health_outcome_poor_physical_health.csv
5	6	diabetes	total_miles_5-census_tracts_6_health_outcome_diabetes_fast.csv
5	6	high_blood_pressure	total_miles_5-census_tracts_6_health_outcome_high_blood_pressure_fast.csv
5	6	poor_physical_health	total_miles_5-census_tracts_6_health_outcome_poor_physical_health_fast.csv
5	7	diabetes	total_miles_5-census_tracts_7_health_outcome_diabetes_fast.csv
5	7	high_blood_pressure	total_miles_5-census_tracts_7_health_outcome_high_blood_pressure_fast.csv
5	7	poor_physical_health	total_miles_5-census_tracts_7_health_outcome_poor_physical_health_fast.csv
5	8	diabetes	total_miles_5-census_tracts_8_health_outcome_diabetes_fast.csv
5	8	high_blood_pressure	total_miles_5-census_tracts_8_health_outcome_high_blood_pressure_fast.csv
5	8	poor_physical_health	total_miles_5-census_tracts_8_health_outcome_poor_physical_health_fast.csv
5	9	diabetes_fast	total_miles_5-census_tracts_9_health_outcome_diabetes_fast.csv
5	9	high_blood_pressure_fast	total_miles_5-census_tracts_9_health_outcome_high_blood_pressure_fast.csv
5	9	poor_physical_health_fast	total_miles_5-census_tracts_9_health_outcome_poor_physical_health_fast.csv
5	10	diabetes_fast	total_miles_5-census_tracts_10_health_outcome_diabetes_fast.csv
5	10	high_blood_pressure_fast	total_miles_5-census_tracts_10_health_outcome_high_blood_pressure_fast.csv
5	10	poor_physical_health_fast	total_miles_5-census_tracts_10_health_outcome_poor_physical_health_fast.csv
6	4	diabetes_fast	total_miles_6-census_tracts_4_health_outcome_diabetes.csv
6	4	high_blood_pressure	total_miles_6-census_tracts_4_health_outcome_high_blood_pressure.csv
6	4	poor_physical_health_fast	total_miles_6-census_tracts_4_health_outcome_poor_physical_health.csv
6	5	diabetes_fast	total_miles_6-census_tracts_5_health_outcome_diabetes.csv
6	5	high_blood_pressure_fast	total_miles_6-census_tracts_5_health_outcome_high_blood_pressure.csv
6	5	poor_physical_health_fast	total_miles_6-census_tracts_5_health_outcome_poor_physical_health.csv
6	6	diabetes_fast	total_miles_6-census_tracts_6_health_outcome_diabetes_fast.csv
6	6	high_blood_pressure_fast	total_miles_6-census_tracts_6_health_outcome_high_blood_pressure_fast.csv
6	6	poor_physical_health_fast	total_miles_6-census_tracts_6_health_outcome_poor_physical_health_fast.csv
6	7	diabetes_fast	total_miles_6-census_tracts_7_health_outcome_diabetes_fast.csv
6	7	high_blood_pressure_fast	total_miles_6-census_tracts_7_health_outcome_high_blood_pressure_fast.csv
6	7	poor_physical_health_fast	total_miles_6-census_tracts_7_health_outcome_poor_physical_health_fast.csv
6	8	diabetes_fast	total_miles_6-census_tracts_8_health_outcome_diabetes_fast.csv
6	8	high_blood_pressure_fast	total_miles_6-census_tracts_8_health_outcome_high_blood_pressure_fast.csv
6	8	poor_physical_health_fast	total_miles_6-census_tracts_8_health_outcome_poor_physical_health_fast.csv
6	9	diabetes_fast	total_miles_6-census_tracts_9_health_outcome_diabetes_fast.csv
6	9	high_blood_pressure_fast	total_miles_6-census_tracts_9_health_outcome_high_blood_pressure_fast.csv
6	9	poor_physical_health_fast	total_miles_6-census_tracts_9_health_outcome_poor_physical_health_fast.csv
6	10	diabetes_fast	total_miles_6-census_tracts_10_health_outcome_diabetes_fast.csv
6	10	high_blood_pressure_fast	total_miles_6-census_tracts_10_health_outcome_high_blood_pressure_fast.csv
6	10	poor_physical_health_fast	total_miles_6-census_tracts_10_health_outcome_poor_physical_health_fast.csv
6	11	diabetes_fast	total_miles_6-census_tracts_11_health_outcome_diabetes_fast.csv
6	11	high_blood_pressure_fast	total_miles_6-census_tracts_11_health_outcome_high_blood_pressure_fast.csv
6	11	poor_physical_health_fast	total_miles_6-census_tracts_11_health_outcome_poor_physical_health_fast.csv
7	4	diabetes_fast	total_miles_7-census_tracts_4_health_outcome_diabetes.csv
7	4	high_blood_pressure	total_miles_7-census_tracts_4_health_outcome_high_blood_pressure.csv
7	4	poor_physical_health_fast	total_miles_7-census_tracts_4_health_outcome_poor_physical_health.csv
7	5	diabetes_fast	total_miles_7-census_tracts_5_health_outcome_diabetes.csv
7	5	high_blood_pressure_fast	total_miles_7-census_tracts_5_health_outcome_high_blood_pressure.csv
7	5	poor_physical_health_fast	total_miles_7-census_tracts_5_health_outcome_poor_physical_health.csv
7	6	diabetes_fast	total_miles_7-census_tracts_6_health_outcome_diabetes_fast.csv
7	6	high_blood_pressure_fast	total_miles_7-census_tracts_6_health_outcome_high_blood_pressure_fast.csv
7	6	poor_physical_health_fast	total_miles_7-census_tracts_6_health_outcome_poor_physical_health_fast.csv
7	7	diabetes_fast	total_miles_7-census_tracts_7_health_outcome_diabetes_fast.csv
7	7	high_blood_pressure_fast	total_miles_7-census_tracts_7_health_outcome_high_blood_pressure_fast.csv
7	7	poor_physical_health_fast	total_miles_7-census_tracts_7_health_outcome_poor_physical_health_fast.csv
7	8	diabetes_fast	total_miles_7-census_tracts_8_health_outcome_diabetes_fast.csv
7	8	high_blood_pressure_fast	total_miles_7-census_tracts_8_health_outcome_high_blood_pressure_fast.csv
7	8	poor_physical_health_fast	total_miles_7-census_tracts_8_health_outcome_poor_physical_health_fast.csv
7	9	diabetes_fast	total_miles_7-census_tracts_9_health_outcome_diabetes_fast.csv
7	9	high_blood_pressure_fast	total_miles_7-census_tracts_9_health_outcome_high_blood_pressure_fast.csv
7	9	poor_physical_health_fast	total_miles_7-census_tracts_9_health_outcome_poor_physical_health_fast.csv
7	10	diabetes_fast	total_miles_7-census_tracts_10_health_outcome_diabetes_fast.csv
7	10	high_blood_pressure_fast	total_miles_7-census_tracts_10_health_outcome_high_blood_pressure_fast.csv
7	10	poor_physical_health_fast	total_miles_7-census_tracts_10_health_outcome_poor_physical_health_fast.csv
7	11	diabetes_fast	total_miles_7-census_tracts_11_health_outcome_diabetes_fast.csv
7	11	high_blood_pressure_fast	total_miles_7-census_tracts_11_health_outcome_high_blood_pressure_fast.csv
7	11	poor_physical_health_fast	total_miles_7-census_tracts_11_health_outcome_poor_physical_health_fast.csv
7	12	diabetes_fast	total_miles_7-census_tracts_12_health_outcome_diabetes_fast.csv
7	12	high_blood_pressure_fast	total_miles_7-census_tracts_12_health_outcome_high_blood_pressure_fast.csv
7	12	poor_physical_health_fast	total_miles_7-census_tracts_12_health_outcome_poor_physical_health_fast.csv
8	5	diabetes	total_miles_8-census_tracts_5_health_outcome_diabetes.csv
8	5	high_blood_pressure	total_miles_8-census_tracts_5_health_outcome_high_blood_pressure.csv
8	5	poor_physical_health	total_miles_8-census_tracts_5_health_outcome_poor_physical_health.csv
8	6	diabetes_fast	total_miles_8-census_tracts_6_health_outcome_diabetes_fast.csv
8	6	high_blood_pressure_fast	total_miles_8-census_tracts_6_health_outcome_high_blood_pressure_fast.csv
8	6	poor_physical_health_fast	total_miles_8-census_tracts_6_health_outcome_poor_physical_health_fast.csv
8	7	diabetes_fast	total_miles_8-census_tracts_7_health_outcome_diabetes_fast.csv
8	7	high_blood_pressure_fast	total_miles_8-census_tracts_7_health_outcome_high_blood_pressure_fast.csv
8	7	poor_physical_health_fast	total_miles_8-census_tracts_7_health_outcome_poor_physical_health_fast.csv
8	8	diabetes_fast	total_miles_8-census_tracts_8_health_outcome_diabetes_fast.csv
8	8	high_blood_pressure_fast	total_miles_8-census_tracts_8_health_outcome_high_blood_pressure_fast.csv
8	8	poor_physical_health_fast	total_miles_8-census_tracts_8_health_outcome_poor_physical_health_fast.csv
8	9	diabetes_fast	total_miles_8-census_tracts_9_health_outcome_diabetes_fast.csv
8	9	high_blood_pressure_fast	total_miles_8-census_tracts_9_health_outcome_high_blood_pressure_fast.csv
8	9	poor_physical_health_fast	total_miles_8-census_tracts_9_health_outcome_poor_physical_health_fast.csv
8	10	diabetes_fast	total_miles_8-census_tracts_10_health_outcome_diabetes_fast.csv
8	10	high_blood_pressure_fast	total_miles_8-census_tracts_10_health_outcome_high_blood_pressure_fast.csv
8	10	poor_physical_health_fast	total_miles_8-census_tracts_10_health_outcome_poor_physical_health_fast.csv
8	11	diabetes_fast	total_miles_8-census_tracts_11_health_outcome_diabetes_fast.csv
8	11	high_blood_pressure_fast	total_miles_8-census_tracts_11_health_outcome_high_blood_pressure_fast.csv
8	11	poor_physical_health_fast	total_miles_8-census_tracts_11_health_outcome_poor_physical_health_fast.csv
8	12	diabetes_fast	total_miles_8-census_tracts_12_health_outcome_diabetes_fast.csv
8	12	high_blood_pressure_fast	total_miles_8-census_tracts_12_health_outcome_high_blood_pressure_fast.csv
8	12	poor_physical_health_fast	total_miles_8-census_tracts_12_health_outcome_poor_physical_health_fast.csv
8	13	diabetes_fast	total_miles_8-census_tracts_13_health_outcome_diabetes_fast.csv
8	13	high_blood_pressure_fast	total_miles_8-census_tracts_13_health_outcome_high_blood_pressure_fast.csv
8	13	poor_physical_health_fast	total_miles_8-census_tracts_13_health_outcome_poor_physical_health_fast.csv
9	5	diabetes	total_miles_9-census_tracts_5_health_outcome_diabetes.csv
9	5	high_blood_pressure	total_miles_9-census_tracts_5_health_outcome_high_blood_pressure.csv
9	5	poor_physical_health	total_miles_9-census_tracts_5_health_outcome_poor_physical_health.csv
9	6	diabetes_fast	total_miles_9-census_tracts_6_health_outcome_diabetes_fast.csv
9	6	high_blood_pressure_fast	total_miles_9-census_tracts_6_health_outcome_high_blood_pressure_fast.csv
9	6	poor_physical_health_fast	total_miles_9-census_tracts_6_health_outcome_poor_physical_health_fast.csv
9	7	diabetes_fast	total_miles_9-census_tracts_7_health_outcome_diabetes_fast.csv
9	7	high_blood_pressure_fast	total_miles_9-census_tracts_7_health_outcome_high_blood_pressure_fast.csv
9	7	poor_physical_health_fast	total_miles_9-census_tracts_7_health_outcome_poor_physical_health_fast.csv
9	8	diabetes_fast	total_miles_9-census_tracts_8_health_outcome_diabetes_fast.csv
9	8	high_blood_pressure_fast	total_miles_9-census_tracts_8_health_outcome_high_blood_pressure_fast.csv
9	8	poor_physical_health_fast	total_miles_9-census_tracts_8_health_outcome_poor_physical_health_fast.csv
9	9	diabetes_fast	total_miles_9-census_tracts_9_health_outcome_diabetes_fast.csv
9	9	high_blood_pressure_fast	total_miles_9-census_tracts_9_health_outcome_high_blood_pressure_fast.csv
9	9	poor_physical_health_fast	total_miles_9-census_tracts_9_health_outcome_poor_physical_health_fast.csv
9	10	diabetes_fast	total_miles_9-census_tracts_10_health_outcome_diabetes_fast.csv
9	10	high_blood_pressure_fast	total_miles_9-census_tracts_10_health_outcome_high_blood_pressure_fast.csv
9	10	poor_physical_health_fast	total_miles_9-census_tracts_10_health_outcome_poor_physical_health_fast.csv
9	11	diabetes_fast	total_miles_9-census_tracts_11_health_outcome_diabetes_fast.csv
9	11	high_blood_pressure_fast	total_miles_9-census_tracts_11_health_outcome_high_blood_pressure_fast.csv
9	11	poor_physical_health_fast	total_miles_9-census_tracts_11_health_outcome_poor_physical_health_fast.csv
9	12	diabetes_fast	total_miles_9-census_tracts_12_health_outcome_diabetes_fast.csv
9	12	high_blood_pressure_fast	total_miles_9-census_tracts_12_health_outcome_high_blood_pressure_fast.csv
9	12	poor_physical_health_fast	total_miles_9-census_tracts_12_health_outcome_poor_physical_health_fast.csv
9	13	diabetes_fast	total_miles_9-census_tracts_13_health_outcome_diabetes_fast.csv
9	13	high_blood_pressure_fast	total_miles_9-census_tracts_13_health_outcome_high_blood_pressure_fast.csv
9	13	poor_physical_health_fast	total_miles_9-census_tracts_13_health_outcome_poor_physical_health_fast.csv
9	14	diabetes_fast	total_miles_9-census_tracts_14_health_outcome_diabetes_fast.csv
9	14	high_blood_pressure_fast	total_miles_9-census_tracts_14_health_outcome_high_blood_pressure_fast.csv
9	14	poor_physical_health_fast	total_miles_9-census_tracts_14_health_outcome_poor_physical_health_fast.csv
9	15	diabetes_fast	total_miles_9-census_tracts_15_health_outcome_diabetes_fast.csv
9	15	high_blood_pressure_fast	total_miles_9-census_tracts_15_health_outcome_high_blood_pressure_fast.csv
9	15	poor_physical_health_fast	total_miles_9-census_tracts_15_health_outcome_poor_physical_health_fast.csv
10	6	diabetes	total_miles_10-census_tracts_6_health_outcome_diabetes.csv
10	6	high_blood_pressure	total_miles_10-census_tracts_6_health_outcome_high_blood_pressure.csv
10	6	poor_physical_health	total_miles_10-census_tracts_6_health_outcome_poor_physical_health.csv
10	7	diabetes_fast	total_miles_10-census_tracts_7_health_outcome_diabetes_fast.csv
10	7	high_blood_pressure_fast	total_miles_10-census_tracts_7_health_outcome_high_blood_pressure_fast.csv
10	7	poor_physical_health_fast	total_miles_10-census_tracts_7_health_outcome_poor_physical_health_fast.csv
10	8	diabetes_fast	total_miles_10-census_tracts_8_health_outcome_diabetes_fast.csv
10	8	high_blood_pressure_fast	total_miles_10-census_tracts_8_health_outcome_high_blood_pressure_fast.csv
10	8	poor_physical_health_fast	total_miles_10-census_tracts_8_health_outcome_poor_physical_health_fast.csv
10	9	diabetes_fast	total_miles_10-census_tracts_9_health_outcome_diabetes_fast.csv
10	9	high_blood_pressure_fast	total_miles_10-census_tracts_9_health_outcome_high_blood_pressure_fast.csv
10	9	poor_physical_health_fast	total_miles_10-census_tracts_9_health_outcome_poor_physical_health_fast.csv
10	10	diabetes_fast	total_miles_10-census_tracts_10_health_outcome_diabetes_fast.csv
10	10	high_blood_pressure_fast	total_miles_10-census_tracts_10_health_outcome_high_blood_pressure_fast.csv
10	10	poor_physical_health_fast	total_miles_10-census_tracts_10_health_outcome_poor_physical_health_fast.csv
10	11	diabetes_fast	total_miles_10-census_tracts_11_health_outcome_diabetes_fast.csv
10	11	high_blood_pressure_fast	total_miles_10-census_tracts_11_health_outcome_high_blood_pressure_fast.csv
10	11	poor_physical_health_fast	total_miles_10-census_tracts_11_health_outcome_poor_physical_health_fast.csv
10	11	diabetes_fast	total_miles_10-census_tracts_12_health_outcome_diabetes_fast.csv
10	12	high_blood_pressure_fast	total_miles_10-census_tracts_12_health_outcome_high_blood_pressure_fast.csv
10	12	poor_physical_health_fast	total_miles_10-census_tracts_12_health_outcome_poor_physical_health_fast.csv
10	12	diabetes_fast	total_miles_10-census_tracts_13_health_outcome_diabetes_fast.csv
10	13	high_blood_pressure_fast	total_miles_10-census_tracts_13_health_outcome_high_blood_pressure_fast.csv
10	13	poor_physical_health_fast	total_miles_10-census_tracts_13_health_outcome_poor_physical_health_fast.csv
10	13	diabetes_fast	total_miles_10-census_tracts_14_health_outcome_diabetes_fast.csv
10	14	high_blood_pressure_fast	total_miles_10-census_tracts_14_health_outcome_high_blood_pressure_fast.csv
10	14	poor_physical_health_fast	total_miles_10-census_tracts_14_health_outcome_poor_physical_health_fast.csv
10	14	diabetes_fast	total_miles_10-census_tracts_15_health_outcome_diabetes_fast.csv
10	15	high_blood_pressure_fast	total_miles_10-census_tracts_15_health_outcome_high_blood_pressure_fast.csv
10	15	poor_physical_health_fast	total_miles_10-census_tracts_15_health_outcome_poor_physical_health_fast.csv
10	15	diabetes_fast	total_miles_10-census_tracts_16_health_outcome_diabetes_fast.csv
10	16	high_blood_pressure_fast	total_miles_10-census_tracts_16_health_outcome_high_blood_pressure_fast.csv
10	16	poor_physical_health_fast	total_miles_10-census_tracts_16_health_outcome_poor_physical_health_fast.csv
