# Supplementary material for: Estimating the Health Effects of Adding Bicycle and Pedestrian Paths at the Census Tract Level: Multiple Model Comparison
Source: JMIR Public Health Surveill. 2022 Aug 24;8(8):e37379. doi: 10.2196/37379 (PMC9453587; doi:10.2196/37379)
Supplement: Multimedia Appendix 8 [file publichealth_v8i8e37379_app8.zip › appendix_8/recommended_portfolios_of_bike_paths/files/bike_ped_model_sweep.csv]

census_tract	current_state_diabetes	min_improvement_diabetes	median_improvement_diabetes	max_improvement_diabetes	current_state_high_bp	min_improvement_high_bp	median_improvement_high_bp	max_improvement_high_bp	current_state_poor_phys_health	min_improvement_poor_phys_health	median_improvement_poor_phys_health	max_improvement_poor_phys_health	mileage_added
51710000100	91.5	1.1	1.2	1.9	71.4	0	1.9	5	89.3	0.8	2.8	3.7	0.25
51710000100	91.5	1.1	1.2	1.9	71.4	0	1.9	5	89.3	0.8	2.8	3.7	0.3
51710000100	91.5	1.1	1.2	1.9	71.4	0	1.9	5	89.3	0.8	2.8	3.7	0.35
51710000100	91.5	1.1	1.2	1.9	71.4	0	1.9	5	89.3	0.8	2.8	3.7	0.4
51710000100	91.5	1.1	1.2	1.9	71.4	0	1.9	5	89.3	0.8	2.8	3.7	0.45
51710000100	91.5	1.1	1.2	1.9	71.4	0	1.9	5	89.3	0.8	2.8	3.7	0.5
51710000100	91.5	1.1	1.9	2.1	71.4	0	1.9	5	89.3	2.8	2.9	3.7	0.55
51710000100	91.5	1.1	1.9	2.1	71.4	0	1.9	5	89.3	2.8	2.9	3.7	0.6
51710000100	91.5	1.1	1.9	2.1	71.4	0	1.9	5	89.3	2.8	2.9	3.7	0.65
51710000100	91.5	1.1	1.9	2.1	71.4	0	1.9	5	89.3	2.8	2.9	3.7	0.7
51710000100	91.5	1.1	1.9	2.1	71.4	0	1.9	5	89.3	2.8	2.9	3.7	0.75
51710000100	91.5	1.1	1.9	2.1	71.4	0	1.9	5	89.3	2.8	2.9	3.7	0.8
51710000100	91.5	1.1	1.9	2.1	71.4	0	1.9	5	89.3	2.8	2.9	3.7	0.85
51710000100	91.5	1.1	1.9	2.1	71.4	0	1.9	5	89.3	2.8	2.9	3.7	0.9
51710000100	91.5	1.1	1.9	2.1	71.4	0	1.9	5	89.3	2.8	2.9	3.7	0.95
51710000100	91.5	1.1	1.9	2.1	71.4	0	1.9	5	89.3	2.8	2.9	3.7	1
51710000100	91.5	1.1	1.9	2.1	71.4	0	1.9	5	89.3	2.8	2.9	3.7	1.05
51710000100	91.5	1.1	1.9	2.1	71.4	0	1.9	5	89.3	2.8	2.9	3.7	1.1
51710000100	91.5	1.1	1.9	2.1	71.4	0	1.9	5	89.3	2.8	2.9	3.7	1.15
51710000100	91.5	1.1	1.9	2.1	71.4	0	1.9	5	89.3	2.8	2.9	3.7	1.2
51710000100	91.5	1.1	1.9	2.1	71.4	0	1.9	5	89.3	2.8	2.9	3.7	1.25
51710000100	91.5	1.1	1.9	2.1	71.4	0	1.9	5	89.3	2.8	2.9	3.7	1.3
51710000100	91.5	1.1	1.9	2.1	71.4	0	1.9	5	89.3	2.8	2.9	3.7	1.35
51710000100	91.5	1.1	1.9	2.1	71.4	0	1.9	5	89.3	2.8	2.9	3.7	1.4
51710000100	91.5	1.1	1.9	2.1	71.4	0	1.9	5	89.3	2.8	2.9	3.7	1.45
51710000100	91.5	1.1	1.9	2.1	71.4	0	1.9	5	89.3	2.8	2.9	3.7	1.5
51710000100	91.5	1.1	4.7	6.3	71.4	0	12.5	18.2	89.3	2.8	2.9	5	1.55
51710000100	91.5	1.1	4.7	6.3	71.4	0	12.5	18.2	89.3	2.8	2.9	5	1.6
51710000100	91.5	1.1	4.7	6.3	71.4	0	12.5	18.2	89.3	2.8	2.9	5	1.65
51710000100	91.5	1.1	4.7	6.3	71.4	0	12.5	18.2	89.3	2.8	2.9	5	1.7
51710000100	91.5	1.1	4.7	6.3	71.4	0	12.5	18.2	89.3	2.8	2.9	5	1.75
51710000100	91.5	1.1	4.7	6.3	71.4	0	12.5	18.2	89.3	2.8	2.9	5	1.8
51710000100	91.5	1.1	4.7	6.3	71.4	0	12.5	18.2	89.3	2.8	2.9	5	1.85
51710000100	91.5	1.1	4.7	6.3	71.4	0	12.5	18.2	89.3	2.8	2.9	5	1.9
51710000100	91.5	1.1	4.7	6.3	71.4	0	12.5	18.2	89.3	2.8	2.9	5	1.95
51710000100	91.5	1.1	4.7	6.3	71.4	0	12.5	18.2	89.3	2.8	2.9	5	2
51710000202	90.9	0	0	1.6	71	0	0	0.5	87.9	0	1.8	3.7	0.25
51710000202	90.9	0	0	1.6	71	0	0	0.5	87.9	0	1.8	3.7	0.3
51710000202	90.9	0	0	1.6	71	0	0	0.5	87.9	0	1.8	3.7	0.35
51710000202	90.9	0	0	1.6	71	0	0	0.5	87.9	0	1.8	3.7	0.4
51710000202	90.9	0	0	1.6	71	0	0	0.5	87.9	0	1.8	3.7	0.45
51710000202	90.9	0	0	1.6	71	0	0	0.5	87.9	0	1.8	3.7	0.5
51710000202	90.9	0	0	1.6	71	0	0	0.5	87.9	0	1.8	3.7	0.55
51710000202	90.9	0	0	1.6	71	0	0	0.5	87.9	0	1.8	3.7	0.6
51710000202	90.9	0	0	1.6	71	0	0	0.5	87.9	0	1.8	3.7	0.65
51710000202	90.9	0	0	1.6	71	0	0	0.5	87.9	0	1.8	3.7	0.7
51710000202	90.9	0	0	1.6	71	0	0	0.5	87.9	0	1.8	3.7	0.75
51710000202	90.9	0	0	1.6	71	0	0	0.5	87.9	0	1.8	3.7	0.8
51710000202	90.9	0	0	1.6	71	0	0	0.5	87.9	0	1.8	3.7	0.85
51710000202	90.9	0	0	1.6	71	0	0	0.5	87.9	0	1.8	3.7	0.9
51710000202	90.9	0	0	1.6	71	0	0	0.5	87.9	0	1.8	3.7	0.95
51710000202	90.9	0	0	1.6	71	0	0	0.5	87.9	0	1.8	3.7	1
51710000202	90.9	0	0	1.6	71	0	0	0.5	87.9	0	1.8	3.7	1.05
51710000202	90.9	0	0	1.6	71	0	0	0.5	87.9	0	1.8	3.7	1.1
51710000202	90.9	0	0	1.6	71	0	0	0.5	87.9	0	1.8	3.7	1.15
51710000202	90.9	0	0	1.6	71	0	0	0.5	87.9	0	1.8	3.7	1.2
51710000202	90.9	0	0	1.6	71	0	0	0.5	87.9	0	1.8	3.7	1.25
51710000202	90.9	0	0	1.6	71	0	0	0.5	87.9	0	1.8	3.7	1.3
51710000202	90.9	0	0	1.6	71	0	0	0.5	87.9	0	1.8	3.7	1.35
51710000202	90.9	0	0	1.6	71	0	0	0.5	87.9	0	1.8	3.7	1.4
51710000202	90.9	0	0	1.6	71	0	0	0.5	87.9	0	1.8	3.7	1.45
51710000202	90.9	0	0	1.6	71	0	0	0.5	87.9	0	1.8	3.7	1.5
51710000202	90.9	0	0	1.6	71	0	0	0.5	87.9	0	1.8	3.7	1.55
51710000202	90.9	0	0	1.6	71	0	0	0.5	87.9	0	1.8	3.7	1.6
51710000202	90.9	0	0	1.6	71	0	0	0.5	87.9	0	1.8	3.7	1.65
51710000202	90.9	0	0	1.6	71	0	0	0.5	87.9	0	1.8	3.7	1.7
51710000202	90.9	0	0	1.6	71	0	0	0.5	87.9	0	1.8	3.7	1.75
51710000202	90.9	0	0	1.6	71	0	0	0.5	87.9	0	1.8	3.7	1.8
51710000202	90.9	0	0	1.6	71	0	0	0.5	87.9	0	1.8	3.7	1.85
51710000202	90.9	0	0	1.6	71	0	0	0.5	87.9	0	1.8	3.7	1.9
51710000202	90.9	0	0	1.6	71	0	0	0.5	87.9	0	1.8	3.7	1.95
51710000202	90.9	0	0	1.6	71	0	0	0.5	87.9	0	1.8	3.7	2
51710000300	90.1	2.5	2.8	3.2	68	1.6	7.8	8.4	87.9	2.6	3.5	4.2	0.25
51710000300	90.1	2.5	2.8	3.2	68	1.6	7.8	8.4	87.9	2.6	3.5	4.2	0.3
51710000300	90.1	2.5	2.8	3.2	68	1.6	7.8	8.4	87.9	2.6	3.5	4.2	0.35
51710000300	90.1	2.5	2.8	3.2	68	1.6	7.8	8.4	87.9	2.6	3.5	4.2	0.4
51710000300	90.1	2.5	2.8	3.2	68	1.6	7.8	8.4	87.9	2.6	3.5	4.2	0.45
51710000300	90.1	2.5	2.8	3.2	68	1.6	7.8	8.4	87.9	2.6	3.5	4.2	0.5
51710000300	90.1	2.5	2.8	3.2	68	1.6	7.8	8.4	87.9	2.6	3.5	4.2	0.55
51710000300	90.1	2.5	2.8	3.2	68	1.6	7.8	8.4	87.9	2.6	3.5	4.2	0.6
51710000300	90.1	2.5	2.8	3.2	68	1.6	7.8	8.4	87.9	2.6	3.5	4.2	0.65
51710000300	90.1	2.5	2.8	3.2	68	1.6	7.8	8.4	87.9	2.6	3.5	4.2	0.7
51710000300	90.1	2.5	2.8	3.2	68	1.6	7.8	8.4	87.9	2.6	3.5	4.2	0.75
51710000300	90.1	2.5	2.8	3.2	68	1.6	7.8	8.4	87.9	2.6	3.5	4.2	0.8
51710000300	90.1	2.5	2.8	3.2	68	1.6	7.8	8.4	87.9	2.6	3.5	4.2	0.85
51710000300	90.1	2.5	2.8	3.2	68	1.6	7.8	8.4	87.9	2.6	3.5	4.2	0.9
51710000300	90.1	2.5	2.8	3.2	68	1.6	7.8	8.4	87.9	2.6	3.5	4.2	0.95
51710000300	90.1	2.5	2.8	3.2	68	1.6	7.8	8.4	87.9	2.6	3.5	4.2	1
51710000300	90.1	2.5	2.8	3.2	68	1.6	7.8	8.4	87.9	2.6	3.5	4.2	1.05
51710000300	90.1	2.5	2.8	3.2	68	1.6	7.8	8.4	87.9	2.6	3.5	4.2	1.1
51710000300	90.1	2.5	2.8	3.2	68	1.6	7.8	8.4	87.9	2.6	3.5	4.2	1.15
51710000300	90.1	2.5	2.8	3.2	68	1.6	7.8	8.4	87.9	2.6	3.5	4.2	1.2
51710000300	90.1	2.5	2.8	3.2	68	1.6	7.8	8.4	87.9	2.6	3.5	4.2	1.25
51710000300	90.1	2.5	2.8	3.2	68	1.6	7.8	8.4	87.9	2.6	3.5	4.2	1.3
51710000300	90.1	2.5	2.8	3.2	68	1.6	7.8	8.4	87.9	2.6	3.5	4.2	1.35
51710000300	90.1	2.5	2.8	3.2	68	1.6	7.8	8.4	87.9	2.6	3.5	4.2	1.4
51710000300	90.1	2.5	2.8	3.2	68	1.6	7.8	8.4	87.9	2.6	3.5	4.2	1.45
51710000300	90.1	2.5	2.8	3.2	68	1.6	7.8	8.4	87.9	2.6	3.5	4.2	1.5
51710000300	90.1	2.5	2.8	3.2	68	1.6	7.8	8.4	87.9	2.6	3.5	4.2	1.55
51710000300	90.1	2.5	2.8	3.2	68	1.6	7.8	8.4	87.9	2.6	3.5	4.2	1.6
51710000300	90.1	2.5	2.8	3.2	68	1.6	7.8	8.4	87.9	2.6	3.5	4.2	1.65
51710000300	90.1	2.5	2.8	3.2	68	1.6	7.8	8.4	87.9	2.6	3.5	4.2	1.7
51710000300	90.1	2.5	2.8	3.2	68	1.6	7.8	8.4	87.9	2.6	3.5	4.2	1.75
51710000300	90.1	2.5	2.8	3.2	68	1.6	7.8	8.4	87.9	2.6	3.5	4.2	1.8
51710000300	90.1	2.5	2.8	3.2	68	1.6	7.8	8.4	87.9	2.6	3.5	4.2	1.85
51710000300	90.1	2.5	2.8	3.2	68	1.6	7.8	8.4	87.9	2.6	3.5	4.2	1.9
51710000300	90.1	2.5	2.8	3.2	68	1.6	7.8	8.4	87.9	2.6	3.5	4.2	1.95
51710000300	90.1	2.5	2.8	3.2	68	1.6	7.8	8.4	87.9	2.6	3.5	4.2	2
51710000400	91.9	0	0.8	1.4	72.2	0	4.2	4.2	89.2	0	0.9	2.2	0.25
51710000400	91.9	0	0.8	1.4	72.2	0	4.2	4.2	89.2	0	0.9	2.2	0.3
51710000400	91.9	0	0.8	1.4	72.2	0	4.2	4.2	89.2	0	0.9	2.2	0.35
51710000400	91.9	0	0.8	1.4	72.2	0	4.2	4.2	89.2	0	0.9	2.2	0.4
51710000400	91.9	0	0.8	1.4	72.2	0	4.2	4.2	89.2	0	0.9	2.2	0.45
51710000400	91.9	0	0.8	1.4	72.2	0	4.2	4.2	89.2	0	0.9	2.2	0.5
51710000400	91.9	0	0.8	1.4	72.2	0	4.2	4.2	89.2	0	0.9	2.2	0.55
51710000400	91.9	0	0.8	1.4	72.2	0	4.2	4.2	89.2	0	0.9	2.2	0.6
51710000400	91.9	0	0.8	1.4	72.2	0	4.2	4.2	89.2	0	0.9	2.2	0.65
51710000400	91.9	0	0.8	1.4	72.2	0	4.2	4.2	89.2	0	0.9	2.2	0.7
51710000400	91.9	0	0.8	1.4	72.2	0	4.2	4.2	89.2	0	0.9	2.2	0.75
51710000400	91.9	0	0.8	1.4	72.2	0	4.2	4.2	89.2	0	0.9	2.2	0.8
51710000400	91.9	0	0.8	1.4	72.2	0	4.2	4.2	89.2	0	0.9	2.2	0.85
51710000400	91.9	0	0.8	1.4	72.2	0	4.2	4.2	89.2	0	0.9	2.2	0.9
51710000400	91.9	0	0.8	1.4	72.2	0	4.2	4.2	89.2	0	0.9	2.2	0.95
51710000400	91.9	0	0.8	1.4	72.2	0	4.2	4.2	89.2	0	0.9	2.2	1
51710000400	91.9	0	0.8	1.4	72.2	0	4.2	4.2	89.2	0	0.9	2.2	1.05
51710000400	91.9	0	0.8	1.4	72.2	0	4.2	4.2	89.2	0	0.9	2.2	1.1
51710000400	91.9	0	0.8	1.4	72.2	0	4.2	4.2	89.2	0	0.9	2.2	1.15
51710000400	91.9	0	0.8	1.4	72.2	0	4.2	4.2	89.2	0	0.9	2.2	1.2
51710000400	91.9	0	0.8	1.4	72.2	0	4.2	4.2	89.2	0	0.9	2.2	1.25
51710000400	91.9	0	0.8	1.4	72.2	0	4.2	4.2	89.2	0	0.9	2.2	1.3
51710000400	91.9	0	0.8	1.4	72.2	0	4.2	4.2	89.2	0	0.9	2.2	1.35
51710000400	91.9	0	0.8	1.4	72.2	0	4.2	4.2	89.2	0	0.9	2.2	1.4
51710000400	91.9	0	0.8	1.4	72.2	0	4.2	4.2	89.2	0	0.9	2.2	1.45
51710000400	91.9	0	0.8	1.4	72.2	0	4.2	4.2	89.2	0	0.9	2.2	1.5
51710000400	91.9	0	0.8	1.4	72.2	0	4.2	4.2	89.2	0	0.9	2.2	1.55
51710000400	91.9	0	0.8	1.4	72.2	0	4.2	4.2	89.2	0	0.9	2.2	1.6
51710000400	91.9	0	0.8	1.4	72.2	0	4.2	4.2	89.2	0	0.9	2.2	1.65
51710000400	91.9	0	0.8	1.4	72.2	0	4.2	4.2	89.2	0	0.9	2.2	1.7
51710000400	91.9	0	0.8	1.4	72.2	0	4.2	4.2	89.2	0	0.9	2.2	1.75
51710000400	91.9	0	0.8	1.4	72.2	0	4.2	4.2	89.2	0	0.9	2.2	1.8
51710000400	91.9	0	0.8	1.4	72.2	0	4.2	4.2	89.2	0	0.9	2.2	1.85
51710000400	91.9	0	0.8	1.4	72.2	0	4.2	4.2	89.2	0	0.9	2.2	1.9
51710000400	91.9	0	0.8	1.4	72.2	0	4.2	4.2	89.2	0	0.9	2.2	1.95
51710000400	91.9	0	0.8	1.4	72.2	0	4.2	4.2	89.2	0	0.9	2.2	2
51710000500	91.8	0	0.7	1.1	73.5	0	0	2.3	89	0	1.5	2.6	0.25
51710000500	91.8	0	0.7	1.1	73.5	0	0	2.3	89	0	1.5	2.6	0.3
51710000500	91.8	0	0.7	1.1	73.5	0	0	2.3	89	0	1.5	2.6	0.35
51710000500	91.8	0	0.7	1.1	73.5	0	0	2.3	89	0	1.5	2.6	0.4
51710000500	91.8	0	0.7	1.1	73.5	0	0	2.3	89	0	1.5	2.6	0.45
51710000500	91.8	0	0.7	1.1	73.5	0	0	2.3	89	0	1.5	2.6	0.5
51710000500	91.8	0	0.7	1.1	73.5	0	0	2.3	89	0	1.5	2.6	0.55
51710000500	91.8	0	0.7	1.1	73.5	0	0	2.3	89	0	1.5	2.6	0.6
51710000500	91.8	0	0.7	1.1	73.5	0	0	2.3	89	0	1.5	2.6	0.65
51710000500	91.8	0	0.7	1.1	73.5	0	0	2.3	89	0	1.5	2.6	0.7
51710000500	91.8	0	0.7	1.1	73.5	0	0	2.3	89	0	1.5	2.6	0.75
51710000500	91.8	0	1.1	1.5	73.5	0	2.3	2.9	89	0	1.5	2.6	0.8
51710000500	91.8	0	1.1	1.5	73.5	0	2.3	2.9	89	0	1.5	2.6	0.85
51710000500	91.8	0	1.1	1.5	73.5	0	2.3	2.9	89	0	1.5	2.6	0.9
51710000500	91.8	0	1.1	1.5	73.5	0	2.3	2.9	89	0	1.5	2.6	0.95
51710000500	91.8	0	1.1	1.5	73.5	0	2.3	2.9	89	0	1.5	2.6	1
51710000500	91.8	0	1.1	1.5	73.5	0	2.3	2.9	89	0	1.5	2.6	1.05
51710000500	91.8	0	1.1	1.5	73.5	0	2.3	2.9	89	0	1.5	2.6	1.1
51710000500	91.8	0	1.1	1.5	73.5	0	2.3	2.9	89	0	1.5	2.6	1.15
51710000500	91.8	0	1.1	1.5	73.5	0	2.3	2.9	89	0	1.5	2.6	1.2
51710000500	91.8	0	1.1	1.5	73.5	0	2.3	2.9	89	0	1.5	2.6	1.25
51710000500	91.8	0	1.1	1.5	73.5	0	2.3	2.9	89	0	1.5	2.6	1.3
51710000500	91.8	0	1.1	1.5	73.5	0	2.3	2.9	89	0	1.5	2.6	1.35
51710000500	91.8	0	1.1	1.5	73.5	0	2.3	2.9	89	0	1.5	2.6	1.4
51710000500	91.8	0	1.1	1.5	73.5	0	2.3	2.9	89	0	1.5	2.6	1.45
51710000500	91.8	0	1.1	1.5	73.5	0	2.3	2.9	89	0	1.5	2.6	1.5
51710000500	91.8	0	1.1	1.5	73.5	0	2.3	2.9	89	0	1.5	2.6	1.55
51710000500	91.8	0	1.1	1.5	73.5	0	2.3	2.9	89	0	1.5	2.6	1.6
51710000500	91.8	0	1.1	1.5	73.5	0	2.3	2.9	89	0	1.5	2.6	1.65
51710000500	91.8	0	1.1	1.5	73.5	0	2.3	2.9	89	0	1.5	2.6	1.7
51710000500	91.8	0	1.1	1.5	73.5	0	2.3	2.9	89	0	1.5	2.6	1.75
51710000500	91.8	0	1.1	1.5	73.5	0	2.3	2.9	89	0	1.5	2.6	1.8
51710000500	91.8	0	1.1	1.5	73.5	0	2.3	2.9	89	0	1.5	2.6	1.85
51710000500	91.8	0	1.1	1.5	73.5	0	2.3	2.9	89	0	1.5	2.6	1.9
51710000500	91.8	0	1.1	1.5	73.5	0	2.3	2.9	89	0	1.5	2.6	1.95
51710000500	91.8	0	1.1	1.5	73.5	0	2.3	2.9	89	0	1.5	2.6	2
51710000700	92.2	0	1.2	5.6	73	0	0.3	16.6	90.4	0	2.6	3.9	0.25
51710000700	92.2	0	1.2	5.6	73	0	0.3	16.6	90.4	0	2.6	3.9	0.3
51710000700	92.2	0	1.2	5.6	73	0	0.3	16.6	90.4	0	2.6	3.9	0.35
51710000700	92.2	0	1.2	5.6	73	0	0.3	16.6	90.4	0	2.6	3.9	0.4
51710000700	92.2	0	1.2	5.6	73	0	0.3	16.6	90.4	0	2.6	3.9	0.45
51710000700	92.2	0	1.2	5.6	73	0	0.3	16.6	90.4	0	2.6	3.9	0.5
51710000700	92.2	0	1.2	5.6	73	0	0.3	16.6	90.4	0	2.6	3.9	0.55
51710000700	92.2	0	1.2	5.6	73	0	0.3	16.6	90.4	0	2.6	3.9	0.6
51710000700	92.2	0	1.2	5.6	73	0	0.3	16.6	90.4	0	2.6	3.9	0.65
51710000700	92.2	0	1.2	5.6	73	0	0.3	16.6	90.4	0	2.6	3.9	0.7
51710000700	92.2	0	1.2	5.6	73	0	0.3	16.6	90.4	0	2.6	3.9	0.75
51710000700	92.2	0	1.2	5.6	73	0	0.3	16.6	90.4	0	2.6	3.9	0.8
51710000700	92.2	0	1.2	5.6	73	0	0.3	16.6	90.4	0	2.6	3.9	0.85
51710000700	92.2	0	1.2	5.6	73	0	0.3	16.6	90.4	0	2.6	3.9	0.9
51710000700	92.2	0	1.2	5.6	73	0	0.3	16.6	90.4	0	2.6	3.9	0.95
51710000700	92.2	0	1.2	5.6	73	0	0.3	16.6	90.4	0	2.6	3.9	1
51710000700	92.2	0	1.2	5.6	73	0	0.3	16.6	90.4	0	2.6	3.9	1.05
51710000700	92.2	0	1.2	5.6	73	0	0.3	16.6	90.4	0	2.6	3.9	1.1
51710000700	92.2	0	1.2	5.6	73	0	0.3	16.6	90.4	0	2.6	3.9	1.15
51710000700	92.2	0	1.2	5.6	73	0	0.3	16.6	90.4	0	2.6	3.9	1.2
51710000700	92.2	0	1.2	5.6	73	0	0.3	16.6	90.4	0	2.6	3.9	1.25
51710000700	92.2	0	1.2	5.6	73	0	0.3	16.6	90.4	0	2.6	3.9	1.3
51710000700	92.2	0	1.2	5.6	73	0	0.3	16.6	90.4	0	2.6	3.9	1.35
51710000700	92.2	0	1.2	5.6	73	0	0.3	16.6	90.4	0	2.6	3.9	1.4
51710000700	92.2	0	1.2	5.6	73	0	0.3	16.6	90.4	0	2.6	3.9	1.45
51710000700	92.2	0	1.2	5.6	73	0	0.3	16.6	90.4	0	2.6	3.9	1.5
51710000700	92.2	0	1.2	5.6	73	0	0.3	16.6	90.4	0	2.6	3.9	1.55
51710000700	92.2	0	1.2	5.6	73	0	0.3	16.6	90.4	0	2.6	3.9	1.6
51710000700	92.2	0	1.2	5.6	73	0	0.3	16.6	90.4	0	2.6	3.9	1.65
51710000700	92.2	0	1.2	5.6	73	0	0.3	16.6	90.4	0	2.6	3.9	1.7
51710000700	92.2	0	1.2	5.6	73	0	0.3	16.6	90.4	0	2.6	3.9	1.75
51710000700	92.2	0	1.2	5.6	73	0	0.3	16.6	90.4	0	2.6	3.9	1.8
51710000700	92.2	0	1.2	5.6	73	0	0.3	16.6	90.4	0	2.6	3.9	1.85
51710000700	92.2	0	1.2	5.6	73	0	0.3	16.6	90.4	0	2.6	3.9	1.9
51710000700	92.2	0	1.2	5.6	73	0	0.3	16.6	90.4	0	2.6	3.9	1.95
51710000700	92.2	0	1.2	5.6	73	0	0.3	16.6	90.4	0	2.6	3.9	2
51710000800	92.9	0	0	0.4	75.8	0	0.6	0.6	90.5	0	0	0.9	0.25
51710000800	92.9	0	0	0.4	75.8	0	0.6	0.6	90.5	0	0	0.9	0.3
51710000800	92.9	0	0	0.4	75.8	0	0.6	0.6	90.5	0	0	0.9	0.35
51710000800	92.9	0	0	0.4	75.8	0	0.6	0.6	90.5	0	0	0.9	0.4
51710000800	92.9	0	0	0.4	75.8	0	0.6	0.6	90.5	0	0	0.9	0.45
51710000800	92.9	0	0	0.4	75.8	0	0.6	0.6	90.5	0	0	0.9	0.5
51710000800	92.9	0	0	0.4	75.8	0	0.6	0.6	90.5	0	0	0.9	0.55
51710000800	92.9	0	0	0.4	75.8	0	0.6	0.6	90.5	0	0	0.9	0.6
51710000800	92.9	0	0	0.4	75.8	0	0.6	0.6	90.5	0	0	0.9	0.65
51710000800	92.9	0	0	0.4	75.8	0	0.6	0.6	90.5	0	0	0.9	0.7
51710000800	92.9	0	0	0.4	75.8	0	0.6	0.6	90.5	0	0	0.9	0.75
51710000800	92.9	0	0	0.4	75.8	0	0.6	0.6	90.5	0	0	0.9	0.8
51710000800	92.9	0	0	0.4	75.8	0	0.6	0.6	90.5	0	0	0.9	0.85
51710000800	92.9	0	0	0.4	75.8	0	0.6	0.6	90.5	0	0	0.9	0.9
51710000800	92.9	0	0	0.4	75.8	0	0.6	0.6	90.5	0	0	0.9	0.95
51710000800	92.9	0	0	0.4	75.8	0	0.6	0.6	90.5	0	0	0.9	1
51710000800	92.9	0	0	0.4	75.8	0	0.6	0.6	90.5	0	0	0.9	1.05
51710000800	92.9	0	0	0.4	75.8	0	0.6	0.6	90.5	0	0	0.9	1.1
51710000800	92.9	0	0	0.4	75.8	0	0.6	0.6	90.5	0	0	0.9	1.15
51710000800	92.9	0	0	0.4	75.8	0	0.6	0.6	90.5	0	0	0.9	1.2
51710000800	92.9	0	0	0.4	75.8	0	0.6	0.6	90.5	0	0	0.9	1.25
51710000800	92.9	0	0	0.4	75.8	0	0.6	0.6	90.5	0	0	0.9	1.3
51710000800	92.9	0	0	0.4	75.8	0	0.6	0.6	90.5	0	0	0.9	1.35
51710000800	92.9	0	0	0.4	75.8	0	0.6	0.6	90.5	0	0	0.9	1.4
51710000800	92.9	0	0	0.4	75.8	0	0.6	0.6	90.5	0	0	0.9	1.45
51710000800	92.9	0	0	0.4	75.8	0	0.6	0.6	90.5	0	0	0.9	1.5
51710000800	92.9	0	0	0.4	75.8	0	0.6	0.6	90.5	0	0	0.9	1.55
51710000800	92.9	0	0	0.4	75.8	0	0.6	0.6	90.5	0	0	0.9	1.6
51710000800	92.9	0	0	0.4	75.8	0	0.6	0.6	90.5	0	0	0.9	1.65
51710000800	92.9	0	0	0.4	75.8	0	0.6	0.6	90.5	0	0	0.9	1.7
51710000800	92.9	0	0	0.4	75.8	0	0.6	0.6	90.5	0	0	0.9	1.75
51710000800	92.9	0	0	0.4	75.8	0	0.6	0.6	90.5	0	0	0.9	1.8
51710000800	92.9	0	0	0.4	75.8	0	0.6	0.6	90.5	0	0	0.9	1.85
51710000800	92.9	0	0	0.4	75.8	0	0.6	0.6	90.5	0	0	0.9	1.9
51710000800	92.9	0	0	0.4	75.8	0	0.6	0.6	90.5	0	0	0.9	1.95
51710000800	92.9	0	0	0.4	75.8	0	0.6	0.6	90.5	0	0	0.9	2
51710000902	97.8	0	0	0	89.6	0	0	0	94.3	0	0	0	0.25
51710000902	97.8	0	0	0	89.6	0	0	0	94.3	0	0	0	0.3
51710000902	97.8	0	0	0	89.6	0	0	0	94.3	0	0	0	0.35
51710000902	97.8	0	0	0	89.6	0	0	0	94.3	0	0	0	0.4
51710000902	97.8	0	0	0	89.6	0	0	0	94.3	0	0	0	0.45
51710000902	97.8	0	0	0	89.6	0	0	0	94.3	0	0	0	0.5
51710000902	97.8	0	0	0	89.6	0	0	0	94.3	0	0	0	0.55
51710000902	97.8	0	0	0	89.6	0	0	0	94.3	0	0	0	0.6
51710000902	97.8	0	0	0	89.6	0	0	0	94.3	0	0	0	0.65
51710000902	97.8	0	0	0	89.6	0	0	0	94.3	0	0	0	0.7
51710000902	97.8	0	0	0	89.6	0	0	0	94.3	0	0	0	0.75
51710000902	97.8	0	0	0	89.6	0	0	0	94.3	0	0	0	0.8
51710000902	97.8	0	0	0	89.6	0	0	0	94.3	0	0	0	0.85
51710000902	97.8	0	0	0	89.6	0	0	0	94.3	0	0	0	0.9
51710000902	97.8	0	0	0	89.6	0	0	0	94.3	0	0	0	0.95
51710000902	97.8	0	0	0	89.6	0	0	0	94.3	0	0	0	1
51710000902	97.8	0	0	0	89.6	0	0	0	94.3	0	0	0	1.05
51710000902	97.8	0	0	0	89.6	0	0	0	94.3	0	0	0	1.1
51710000902	97.8	0	0	0	89.6	0	0	0	94.3	0	0	0	1.15
51710000902	97.8	0	0	0	89.6	0	0	0	94.3	0	0	0	1.2
51710000902	97.8	0	0	0	89.6	0	0	0	94.3	0	0	0	1.25
51710000902	97.8	0	0	0	89.6	0	0	0	94.3	0	0	0	1.3
51710000902	97.8	0	0	0	89.6	0	0	0	94.3	0	0	0	1.35
51710000902	97.8	0	0	0	89.6	0	0	0	94.3	0	0	0	1.4
51710000902	97.8	0	0	0	89.6	0	0	0	94.3	0	0	0	1.45
51710000902	97.8	0	0	0	89.6	0	0	0	94.3	0	0	0	1.5
51710000902	97.8	0	0	0	89.6	0	0	0	94.3	0	0	0	1.55
51710000902	97.8	0	0	0	89.6	0	0	0	94.3	0	0	0	1.6
51710000902	97.8	0	0	0	89.6	0	0	0	94.3	0	0	0	1.65
51710000902	97.8	0	0	0	89.6	0	0	0	94.3	0	0	0	1.7
51710000902	97.8	0	0	0	89.6	0	0	0	94.3	0	0	0	1.75
51710000902	97.8	0	0	0	89.6	0	0	0	94.3	0	0	0	1.8
51710000902	97.8	0	0	0	89.6	0	0	0	94.3	0	0	0	1.85
51710000902	97.8	0	0	0	89.6	0	0	0	94.3	0	0	0	1.9
51710000902	97.8	0	0	0	89.6	0	0	0	94.3	0	0	0	1.95
51710000902	97.8	0	0	0	89.6	0	0	0	94.3	0	0	0	2
51710001100	92.7	0	0	0.7	76.4	0	0	0	90.1	0	1.5	2.9	0.25
51710001100	92.7	0	0	0.7	76.4	0	0	0	90.1	0	1.5	2.9	0.3
51710001100	92.7	0	0	0.7	76.4	0	0	0	90.1	0	1.5	2.9	0.35
51710001100	92.7	0	0	0.7	76.4	0	0	0	90.1	0	1.5	2.9	0.4
51710001100	92.7	0	0	0.7	76.4	0	0	0	90.1	0	1.5	2.9	0.45
51710001100	92.7	0	0	0.7	76.4	0	0	0	90.1	0	1.5	2.9	0.5
51710001100	92.7	0	0	0.7	76.4	0	0	0	90.1	0	1.5	2.9	0.55
51710001100	92.7	0	0	0.7	76.4	0	0	0	90.1	0	1.5	2.9	0.6
51710001100	92.7	0	0	0.7	76.4	0	0	0	90.1	0	1.5	2.9	0.65
51710001100	92.7	0	0	0.7	76.4	0	0	0	90.1	0	1.5	2.9	0.7
51710001100	92.7	0	0	0.7	76.4	0	0	0	90.1	0	1.5	2.9	0.75
51710001100	92.7	0	0	0.7	76.4	0	0	0	90.1	0	1.5	2.9	0.8
51710001100	92.7	0	0	0.7	76.4	0	0	0	90.1	0	1.5	2.9	0.85
51710001100	92.7	0	0	0.7	76.4	0	0	0	90.1	0	1.5	2.9	0.9
51710001100	92.7	0	0	0.7	76.4	0	0	0	90.1	0	1.5	2.9	0.95
51710001100	92.7	0	0	0.7	76.4	0	0	0	90.1	0	1.5	2.9	1
51710001100	92.7	0	0	0.7	76.4	0	0	0	90.1	0	1.5	2.9	1.05
51710001100	92.7	0	0	0.7	76.4	0	0	0	90.1	0	1.5	2.9	1.1
51710001100	92.7	0	0	0.7	76.4	0	0	0	90.1	0	1.5	2.9	1.15
51710001100	92.7	0	0	0.7	76.4	0	0	0	90.1	0	1.5	2.9	1.2
51710001100	92.7	0	0	0.7	76.4	0	0	0	90.1	0	1.5	2.9	1.25
51710001100	92.7	0	0	0.7	76.4	0	0	0	90.1	0	1.5	2.9	1.3
51710001100	92.7	0	0	0.7	76.4	0	0	0	90.1	0	1.5	2.9	1.35
51710001100	92.7	0	0	0.7	76.4	0	0	0	90.1	0	1.5	2.9	1.4
51710001100	92.7	0	0	0.7	76.4	0	0	0	90.1	0	1.5	2.9	1.45
51710001100	92.7	0	0	0.7	76.4	0	0	0	90.1	0	1.5	2.9	1.5
51710001100	92.7	0	0	0.7	76.4	0	0	0	90.1	0	1.5	2.9	1.55
51710001100	92.7	0	0	0.7	76.4	0	0	0	90.1	0	1.5	2.9	1.6
51710001100	92.7	0	0	0.7	76.4	0	0	0	90.1	0	1.5	2.9	1.65
51710001100	92.7	0	0	0.7	76.4	0	0	0	90.1	0	1.5	2.9	1.7
51710001100	92.7	0	0	0.7	76.4	0	0	0	90.1	0	1.5	2.9	1.75
51710001100	92.7	0	0	0.7	76.4	0	0	0	90.1	0	1.5	2.9	1.8
51710001100	92.7	0	0	0.7	76.4	0	0	0	90.1	0	1.5	2.9	1.85
51710001100	92.7	0	0	0.7	76.4	0	0	0	90.1	0	1.5	2.9	1.9
51710001100	92.7	0	0	0.7	76.4	0	0	0	90.1	0	1.5	2.9	1.95
51710001100	92.7	0	0	0.7	76.4	0	0	0	90.1	0	1.5	2.9	2
51710001200	91.8	0.1	1.5	2	70.6	1.6	2.6	5.8	90.1	0	1.3	2.3	0.25
51710001200	91.8	0.1	1.5	2	70.6	1.6	2.6	5.8	90.1	0	1.3	2.3	0.3
51710001200	91.8	0.1	1.5	2	70.6	1.6	2.6	5.8	90.1	0	1.3	2.3	0.35
51710001200	91.8	0.1	1.5	2	70.6	1.6	2.6	5.8	90.1	0	1.3	2.3	0.4
51710001200	91.8	0.1	1.5	2	70.6	1.6	2.6	5.8	90.1	0	1.3	2.3	0.45
51710001200	91.8	0.1	1.5	2	70.6	1.6	2.6	5.8	90.1	0	1.3	2.3	0.5
51710001200	91.8	0.1	1.5	2	70.6	1.6	2.6	5.8	90.1	0	1.3	2.3	0.55
51710001200	91.8	0.1	1.5	2	70.6	1.6	2.6	5.8	90.1	0	1.3	2.3	0.6
51710001200	91.8	0.1	1.5	2	70.6	1.6	2.6	5.8	90.1	0	1.3	2.3	0.65
51710001200	91.8	0.1	1.5	2	70.6	1.6	2.6	5.8	90.1	0	1.3	2.3	0.7
51710001200	91.8	0.1	1.5	2	70.6	1.6	2.6	5.8	90.1	0	1.3	2.3	0.75
51710001200	91.8	0.1	1.5	2	70.6	1.6	2.6	5.8	90.1	0	1.3	2.3	0.8
51710001200	91.8	0.1	1.5	2	70.6	1.6	2.6	5.8	90.1	0	1.3	2.3	0.85
51710001200	91.8	0.1	1.5	2	70.6	1.6	2.6	5.8	90.1	0	1.3	2.3	0.9
51710001200	91.8	0.1	1.5	2	70.6	1.6	2.6	5.8	90.1	0	1.3	2.3	0.95
51710001200	91.8	0.1	1.5	2	70.6	1.6	2.6	5.8	90.1	0	1.3	2.3	1
51710001200	91.8	0.1	1.5	2	70.6	1.6	2.6	5.8	90.1	0	1.3	2.3	1.05
51710001200	91.8	0.1	1.5	2	70.6	1.6	2.6	5.8	90.1	0	1.3	2.3	1.1
51710001200	91.8	0.1	1.5	2	70.6	1.6	2.6	5.8	90.1	0	1.3	2.3	1.15
51710001200	91.8	0.1	1.5	2	70.6	1.6	2.6	5.8	90.1	0	1.3	2.3	1.2
51710001200	91.8	0.1	1.5	2	70.6	1.6	2.6	5.8	90.1	0	1.3	2.3	1.25
51710001200	91.8	0.1	1.5	2	70.6	1.6	2.6	5.8	90.1	0	1.3	2.3	1.3
51710001200	91.8	0.1	1.5	2	70.6	1.6	2.6	5.8	90.1	0	1.3	2.3	1.35
51710001200	91.8	0.1	1.5	2	70.6	1.6	2.6	5.8	90.1	0	1.3	2.3	1.4
51710001200	91.8	0.1	1.5	2	70.6	1.6	2.6	5.8	90.1	0	1.3	2.3	1.45
51710001200	91.8	0.1	1.5	2	70.6	1.6	2.6	5.8	90.1	0	1.3	2.3	1.5
51710001200	91.8	0.9	1.5	2	70.6	2.7	5.2	5.8	90.1	0	1.3	2.9	1.55
51710001200	91.8	0.9	1.5	2	70.6	2.7	5.2	5.8	90.1	0	1.3	2.9	1.6
51710001200	91.8	0.9	1.5	2	70.6	2.7	5.2	5.8	90.1	0	1.3	2.9	1.65
51710001200	91.8	0.9	1.5	2	70.6	2.7	5.2	5.8	90.1	0	1.3	2.9	1.7
51710001200	91.8	0.9	1.5	2	70.6	2.7	5.2	5.8	90.1	0	1.3	2.9	1.75
51710001200	91.8	0.9	1.5	2	70.6	2.7	5.2	5.8	90.1	0	1.3	2.9	1.8
51710001200	91.8	0.9	1.5	2	70.6	2.7	5.2	5.8	90.1	0	1.3	2.9	1.85
51710001200	91.8	0.9	1.5	2	70.6	2.7	5.2	5.8	90.1	0	1.3	2.9	1.9
51710001200	91.8	0.9	1.5	2	70.6	2.7	5.2	5.8	90.1	0	1.3	2.9	1.95
51710001200	91.8	0.9	1.5	2	70.6	2.7	5.2	5.8	90.1	0	1.3	2.9	2
51710001300	92	0	0.5	1.4	73.3	0	0	0	90	0	1.6	3	0.25
51710001300	92	0	0.5	1.4	73.3	0	0	0	90	0	1.6	3	0.3
51710001300	92	0	0.5	1.4	73.3	0	0	0	90	0	1.6	3	0.35
51710001300	92	0	0.5	1.4	73.3	0	0	0	90	0	1.6	3	0.4
51710001300	92	0	0.5	1.4	73.3	0	0	0	90	0	1.6	3	0.45
51710001300	92	0	0.5	1.4	73.3	0	0	0	90	0	1.6	3	0.5
51710001300	92	0	0.5	1.4	73.3	0	0	0	90	0	1.6	3	0.55
51710001300	92	0	0.5	1.4	73.3	0	0	0	90	0	1.6	3	0.6
51710001300	92	0	0.5	1.4	73.3	0	0	0	90	0	1.6	3	0.65
51710001300	92	0	0.5	1.4	73.3	0	0	0	90	0	1.6	3	0.7
51710001300	92	0	0.5	1.4	73.3	0	0	0	90	0	1.6	3	0.75
51710001300	92	0	0.5	1.4	73.3	0	0	0	90	0	1.6	3	0.8
51710001300	92	0	0.5	1.4	73.3	0	0	0	90	0	1.6	3	0.85
51710001300	92	0	0.5	1.4	73.3	0	0	0	90	0	1.6	3	0.9
51710001300	92	0	0.5	1.4	73.3	0	0	0	90	0	1.6	3	0.95
51710001300	92	0	0.5	1.4	73.3	0	0	0	90	0	1.6	3	1
51710001300	92	0	0.5	1.4	73.3	0	0	0	90	0	1.6	3	1.05
51710001300	92	0	0.5	1.4	73.3	0	0	0	90	0	1.6	3	1.1
51710001300	92	0	0.5	1.4	73.3	0	0	0	90	0	1.6	3	1.15
51710001300	92	0	0.5	1.4	73.3	0	0	0	90	0	1.6	3	1.2
51710001300	92	0	0.5	1.4	73.3	0	0	0	90	0	1.6	3	1.25
51710001300	92	0	0.5	1.4	73.3	0	0	0	90	0	1.6	3	1.3
51710001300	92	0	0.5	1.4	73.3	0	0	0	90	0	1.6	3	1.35
51710001300	92	0	0.5	1.4	73.3	0	0	0	90	0	1.6	3	1.4
51710001300	92	0	0.5	1.4	73.3	0	0	0	90	0	1.6	3	1.45
51710001300	92	0	0.5	1.4	73.3	0	0	0	90	0	1.6	3	1.5
51710001300	92	0	0.5	1.4	73.3	0	0	0	90	0	1.6	3	1.55
51710001300	92	0	0.5	1.4	73.3	0	0	0	90	0	1.6	3	1.6
51710001300	92	0	0.5	1.4	73.3	0	0	0	90	0	1.6	3	1.65
51710001300	92	0	0.5	1.4	73.3	0	0	0	90	0	1.6	3	1.7
51710001300	92	0	0.5	1.4	73.3	0	0	0	90	0	1.6	3	1.75
51710001300	92	0	0.5	1.4	73.3	0	0	0	90	0	1.6	3	1.8
51710001300	92	0	0.5	1.4	73.3	0	0	0	90	0	1.6	3	1.85
51710001300	92	0	0.5	1.4	73.3	0	0	0	90	0	1.6	3	1.9
51710001300	92	0	0.5	1.4	73.3	0	0	0	90	0	1.6	3	1.95
51710001300	92	0	0.5	1.4	73.3	0	0	0	90	0	1.6	3	2
51710001500	93.6	0	1.5	2.6	75.6	0	3.3	8.3	92.2	0	0	0.7	0.25
51710001500	93.6	0	1.5	2.6	75.6	0	3.3	8.3	92.2	0	0	0.7	0.3
51710001500	93.6	0	1.5	2.6	75.6	0	3.3	8.3	92.2	0	0	0.7	0.35
51710001500	93.6	0	1.5	2.6	75.6	0	3.3	8.3	92.2	0	0	0.7	0.4
51710001500	93.6	0	1.5	2.6	75.6	0	3.3	8.3	92.2	0	0	0.7	0.45
51710001500	93.6	0	1.5	2.6	75.6	0	3.3	8.3	92.2	0	0	0.7	0.5
51710001500	93.6	0	1.5	2.6	75.6	0	3.3	8.3	92.2	0	0	0.7	0.55
51710001500	93.6	0	1.5	2.6	75.6	0	3.3	8.3	92.2	0	0	0.7	0.6
51710001500	93.6	0	1.5	2.6	75.6	0	3.3	8.3	92.2	0	0	0.7	0.65
51710001500	93.6	0	1.5	2.6	75.6	0	3.3	8.3	92.2	0	0	0.7	0.7
51710001500	93.6	0	1.5	2.6	75.6	0	3.3	8.3	92.2	0	0	0.7	0.75
51710001500	93.6	0	1.5	2.6	75.6	0	3.3	8.3	92.2	0	0	0.7	0.8
51710001500	93.6	0	1.5	2.6	75.6	0	3.3	8.3	92.2	0	0	0.7	0.85
51710001500	93.6	0	1.5	2.6	75.6	0	3.3	8.3	92.2	0	0	0.7	0.9
51710001500	93.6	0	1.5	2.6	75.6	0	3.3	8.3	92.2	0	0	0.7	0.95
51710001500	93.6	0	1.5	2.6	75.6	0	3.3	8.3	92.2	0	0	0.7	1
51710001500	93.6	0	1.5	2.6	75.6	0	3.3	8.3	92.2	0	0	0.7	1.05
51710001500	93.6	0	1.5	2.6	75.6	0	3.3	8.3	92.2	0	0	0.7	1.1
51710001500	93.6	0	1.5	2.6	75.6	0	3.3	8.3	92.2	0	0	0.7	1.15
51710001500	93.6	0	1.5	2.6	75.6	0	3.3	8.3	92.2	0	0	0.7	1.2
51710001500	93.6	0	1.5	2.6	75.6	0	3.3	8.3	92.2	0	0	0.7	1.25
51710001500	93.6	0	1.5	2.6	75.6	0	3.3	8.3	92.2	0	0	0.7	1.3
51710001500	93.6	0	1.5	2.6	75.6	0	3.3	8.3	92.2	0	0	0.7	1.35
51710001500	93.6	0	1.5	2.6	75.6	0	3.3	8.3	92.2	0	0	0.7	1.4
51710001500	93.6	0	1.5	2.6	75.6	0	3.3	8.3	92.2	0	0	0.7	1.45
51710001500	93.6	0	1.5	2.6	75.6	0	3.3	8.3	92.2	0	0	0.7	1.5
51710001500	93.6	0	1.5	2.6	75.6	0	3.3	8.3	92.2	0	0	0.7	1.55
51710001500	93.6	0	1.5	2.6	75.6	0	3.3	8.3	92.2	0	0	0.7	1.6
51710001500	93.6	0	1.5	2.6	75.6	0	3.3	8.3	92.2	0	0	0.7	1.65
51710001500	93.6	0	1.5	2.6	75.6	0	3.3	8.3	92.2	0	0	0.7	1.7
51710001500	93.6	0	1.5	2.6	75.6	0	3.3	8.3	92.2	0	0	0.7	1.75
51710001500	93.6	0	1.5	2.6	75.6	0	3.3	8.3	92.2	0	0	0.7	1.8
51710001500	93.6	0	1.5	2.6	75.6	0	3.3	8.3	92.2	0	0	0.7	1.85
51710001500	93.6	0	1.5	2.6	75.6	0	3.3	8.3	92.2	0	0	0.7	1.9
51710001500	93.6	0	1.5	2.6	75.6	0	3.3	8.3	92.2	0	0	0.7	1.95
51710001500	93.6	0	1.5	2.6	75.6	0	3.3	8.3	92.2	0	0	0.7	2
51710001700	90	1.5	2.7	3.4	66.1	5.3	7.2	10.3	88.6	0.7	1.5	4.4	0.25
51710001700	90	1.5	2.7	3.4	66.1	5.3	7.2	10.3	88.6	0.7	1.5	4.4	0.3
51710001700	90	1.5	2.7	3.4	66.1	5.3	7.2	10.3	88.6	0.7	1.5	4.4	0.35
51710001700	90	1.5	2.7	3.4	66.1	5.3	7.2	10.3	88.6	0.7	1.5	4.4	0.4
51710001700	90	1.5	2.7	3.4	66.1	5.3	7.2	10.3	88.6	0.7	1.5	4.4	0.45
51710001700	90	1.5	2.7	3.4	66.1	5.3	7.2	10.3	88.6	0.7	1.5	4.4	0.5
51710001700	90	1.5	6.2	7.8	66.1	5.3	17.8	23.5	88.6	0.7	2.7	5.7	0.55
51710001700	90	1.5	6.2	7.8	66.1	5.3	17.8	23.5	88.6	0.7	2.7	5.7	0.6
51710001700	90	1.5	6.2	7.8	66.1	5.3	17.8	23.5	88.6	0.7	2.7	5.7	0.65
51710001700	90	1.5	6.2	7.8	66.1	5.3	17.8	23.5	88.6	0.7	2.7	5.7	0.7
51710001700	90	1.5	6.2	7.8	66.1	5.3	17.8	23.5	88.6	0.7	2.7	5.7	0.75
51710001700	90	1.5	6.2	7.8	66.1	5.3	17.8	23.5	88.6	0.7	2.7	5.7	0.8
51710001700	90	1.5	6.2	7.8	66.1	5.3	17.8	23.5	88.6	0.7	2.7	5.7	0.85
51710001700	90	1.5	6.2	7.8	66.1	5.3	17.8	23.5	88.6	0.7	2.7	5.7	0.9
51710001700	90	1.5	6.2	7.8	66.1	5.3	17.8	23.5	88.6	0.7	2.7	5.7	0.95
51710001700	90	1.5	6.2	7.8	66.1	5.3	17.8	23.5	88.6	0.7	2.7	5.7	1
51710001700	90	1.5	6.2	7.8	66.1	5.3	17.8	23.5	88.6	0.7	2.7	5.7	1.05
51710001700	90	1.5	6.2	7.8	66.1	5.3	17.8	23.5	88.6	0.7	2.7	5.7	1.1
51710001700	90	1.5	6.2	7.8	66.1	5.3	17.8	23.5	88.6	0.7	2.7	5.7	1.15
51710001700	90	1.5	6.2	7.8	66.1	5.3	17.8	23.5	88.6	0.7	2.7	5.7	1.2
51710001700	90	1.5	6.2	7.8	66.1	5.3	17.8	23.5	88.6	0.7	2.7	5.7	1.25
51710001700	90	1.5	6.2	7.8	66.1	5.3	17.8	23.5	88.6	0.7	2.7	5.7	1.3
51710001700	90	1.5	6.2	7.8	66.1	5.3	17.8	23.5	88.6	0.7	2.7	5.7	1.35
51710001700	90	1.5	6.2	7.8	66.1	5.3	17.8	23.5	88.6	0.7	2.7	5.7	1.4
51710001700	90	1.5	6.2	7.8	66.1	5.3	17.8	23.5	88.6	0.7	2.7	5.7	1.45
51710001700	90	1.5	6.2	7.8	66.1	5.3	17.8	23.5	88.6	0.7	2.7	5.7	1.5
51710001700	90	1.5	6.2	7.8	66.1	5.3	17.8	23.5	88.6	0.7	2.7	5.7	1.55
51710001700	90	1.5	6.2	7.8	66.1	5.3	17.8	23.5	88.6	0.7	2.7	5.7	1.6
51710001700	90	1.5	6.2	7.8	66.1	5.3	17.8	23.5	88.6	0.7	2.7	5.7	1.65
51710001700	90	1.5	6.2	7.8	66.1	5.3	17.8	23.5	88.6	0.7	2.7	5.7	1.7
51710001700	90	1.5	6.2	7.8	66.1	5.3	17.8	23.5	88.6	0.7	2.7	5.7	1.75
51710001700	90	1.5	6.2	7.8	66.1	5.3	17.8	23.5	88.6	0.7	2.7	5.7	1.8
51710001700	90	1.5	6.2	7.8	66.1	5.3	17.8	23.5	88.6	0.7	2.7	5.7	1.85
51710001700	90	1.5	6.2	7.8	66.1	5.3	17.8	23.5	88.6	0.7	2.7	5.7	1.9
51710001700	90	1.5	6.2	7.8	66.1	5.3	17.8	23.5	88.6	0.7	2.7	5.7	1.95
51710001700	90	1.5	6.2	7.8	66.1	5.3	17.8	23.5	88.6	0.7	2.7	5.7	2
51710002200	92.6	0.1	0.3	0.8	69.6	3.7	6.2	6.8	92.1	0	0	0.9	0.25
51710002200	92.6	0.1	0.3	0.8	69.6	3.7	6.2	6.8	92.1	0	0	0.9	0.3
51710002200	92.6	0.1	0.3	0.8	69.6	3.7	6.2	6.8	92.1	0	0	0.9	0.35
51710002200	92.6	0.1	0.3	0.8	69.6	3.7	6.2	6.8	92.1	0	0	0.9	0.4
51710002200	92.6	0.1	0.3	0.8	69.6	3.7	6.2	6.8	92.1	0	0	0.9	0.45
51710002200	92.6	0.1	0.3	0.8	69.6	3.7	6.2	6.8	92.1	0	0	0.9	0.5
51710002200	92.6	0.1	0.3	0.8	69.6	3.7	6.2	6.8	92.1	0	0	0.9	0.55
51710002200	92.6	0.1	0.3	0.8	69.6	3.7	6.2	6.8	92.1	0	0	0.9	0.6
51710002200	92.6	0.1	0.3	0.8	69.6	3.7	6.2	6.8	92.1	0	0	0.9	0.65
51710002200	92.6	0.1	0.3	0.8	69.6	3.7	6.2	6.8	92.1	0	0	0.9	0.7
51710002200	92.6	0.1	0.3	0.8	69.6	3.7	6.2	6.8	92.1	0	0	0.9	0.75
51710002200	92.6	0.1	0.3	0.8	69.6	3.7	6.2	6.8	92.1	0	0	0.9	0.8
51710002200	92.6	0.1	0.3	0.8	69.6	3.7	6.2	6.8	92.1	0	0	0.9	0.85
51710002200	92.6	0.1	0.3	0.8	69.6	3.7	6.2	6.8	92.1	0	0	0.9	0.9
51710002200	92.6	0.1	0.3	0.8	69.6	3.7	6.2	6.8	92.1	0	0	0.9	0.95
51710002200	92.6	0.1	0.3	0.8	69.6	3.7	6.2	6.8	92.1	0	0	0.9	1
51710002200	92.6	0.3	0.8	1	69.6	3.7	6.2	6.8	92.1	0	0.1	0.9	1.05
51710002200	92.6	0.3	0.8	1	69.6	3.7	6.2	6.8	92.1	0	0.1	0.9	1.1
51710002200	92.6	0.3	0.8	1	69.6	3.7	6.2	6.8	92.1	0	0.1	0.9	1.15
51710002200	92.6	0.3	0.8	1	69.6	3.7	6.2	6.8	92.1	0	0.1	0.9	1.2
51710002200	92.6	0.3	0.8	1	69.6	3.7	6.2	6.8	92.1	0	0.1	0.9	1.25
51710002200	92.6	0.3	0.8	1	69.6	3.7	6.2	6.8	92.1	0	0.1	0.9	1.3
51710002200	92.6	0.3	0.8	1	69.6	3.7	6.2	6.8	92.1	0	0.1	0.9	1.35
51710002200	92.6	0.3	0.8	1	69.6	3.7	6.2	6.8	92.1	0	0.1	0.9	1.4
51710002200	92.6	0.3	0.8	1	69.6	3.7	6.2	6.8	92.1	0	0.1	0.9	1.45
51710002200	92.6	0.3	0.8	1	69.6	3.7	6.2	6.8	92.1	0	0.1	0.9	1.5
51710002200	92.6	0.3	3.6	5.2	69.6	3.7	14.3	20	92.1	0	0.1	2.2	1.55
51710002200	92.6	0.3	3.6	5.2	69.6	3.7	14.3	20	92.1	0	0.1	2.2	1.6
51710002200	92.6	0.3	3.6	5.2	69.6	3.7	14.3	20	92.1	0	0.1	2.2	1.65
51710002200	92.6	0.3	3.6	5.2	69.6	3.7	14.3	20	92.1	0	0.1	2.2	1.7
51710002200	92.6	0.3	3.6	5.2	69.6	3.7	14.3	20	92.1	0	0.1	2.2	1.75
51710002200	92.6	0.3	3.6	5.2	69.6	3.7	14.3	20	92.1	0	0.1	2.2	1.8
51710002200	92.6	0.3	3.6	5.2	69.6	3.7	14.3	20	92.1	0	0.1	2.2	1.85
51710002200	92.6	0.3	3.6	5.2	69.6	3.7	14.3	20	92.1	0	0.1	2.2	1.9
51710002200	92.6	0.3	3.6	5.2	69.6	3.7	14.3	20	92.1	0	0.1	2.2	1.95
51710002200	92.6	0.3	3.6	5.2	69.6	3.7	14.3	20	92.1	0	0.1	2.2	2
51710002400	93.8	0	0	0	73.2	0	0	3.2	92.4	0	0	0	0.25
51710002400	93.8	0	0	0	73.2	0	2.6	3.2	92.4	0	0	0	0.3
51710002400	93.8	0	0	0	73.2	0	2.6	3.2	92.4	0	0	0	0.35
51710002400	93.8	0	0	0	73.2	0	2.6	3.2	92.4	0	0	0	0.4
51710002400	93.8	0	0	0	73.2	0	2.6	3.2	92.4	0	0	0	0.45
51710002400	93.8	0	0	0	73.2	0	2.6	3.2	92.4	0	0	0	0.5
51710002400	93.8	0	0	0	73.2	0	2.6	3.2	92.4	0	0	0	0.55
51710002400	93.8	0	0	0	73.2	0	2.6	3.2	92.4	0	0	0	0.6
51710002400	93.8	0	0	0	73.2	0	2.6	3.2	92.4	0	0	0	0.65
51710002400	93.8	0	0	0	73.2	0	2.6	3.2	92.4	0	0	0	0.7
51710002400	93.8	0	0	0	73.2	0	2.6	3.2	92.4	0	0	0	0.75
51710002400	93.8	0	0	0	73.2	0.1	2.6	3.2	92.4	0	0	0.6	0.8
51710002400	93.8	0	0	0	73.2	0.1	2.6	3.2	92.4	0	0	0.6	0.85
51710002400	93.8	0	0	0	73.2	0.1	2.6	3.2	92.4	0	0	0.6	0.9
51710002400	93.8	0	0	0	73.2	0.1	2.6	3.2	92.4	0	0	0.6	0.95
51710002400	93.8	0	0	0	73.2	0.1	2.6	3.2	92.4	0	0	0.6	1
51710002400	93.8	0	0	0	73.2	0.1	2.6	3.2	92.4	0	0	0.6	1.05
51710002400	93.8	0	0	0	73.2	0.1	2.6	3.2	92.4	0	0	0.6	1.1
51710002400	93.8	0	0	0	73.2	0.1	2.6	3.2	92.4	0	0	0.6	1.15
51710002400	93.8	0	0	0	73.2	0.1	2.6	3.2	92.4	0	0	0.6	1.2
51710002400	93.8	0	0	0	73.2	0.1	2.6	3.2	92.4	0	0	0.6	1.25
51710002400	93.8	0	0	0	73.2	0.1	2.6	3.2	92.4	0	0	0.6	1.3
51710002400	93.8	0	0	0	73.2	0.1	2.6	3.2	92.4	0	0	0.6	1.35
51710002400	93.8	0	0	0	73.2	0.1	2.6	3.2	92.4	0	0	0.6	1.4
51710002400	93.8	0	0	0	73.2	0.1	2.6	3.2	92.4	0	0	0.6	1.45
51710002400	93.8	0	0	0	73.2	0.1	2.6	3.2	92.4	0	0	0.6	1.5
51710002400	93.8	0	0	0	73.2	0.1	2.6	3.2	92.4	0	0	0.6	1.55
51710002400	93.8	0	0	0	73.2	0.1	2.6	3.2	92.4	0	0	0.6	1.6
51710002400	93.8	0	0	0	73.2	0.1	2.6	3.2	92.4	0	0	0.6	1.65
51710002400	93.8	0	0	0	73.2	0.1	2.6	3.2	92.4	0	0	0.6	1.7
51710002400	93.8	0	0	0	73.2	0.1	2.6	3.2	92.4	0	0	0.6	1.75
51710002400	93.8	0	0	0	73.2	0.1	2.6	3.2	92.4	0	0	0.6	1.8
51710002400	93.8	0	0	0	73.2	0.1	2.6	3.2	92.4	0	0	0.6	1.85
51710002400	93.8	0	0	0	73.2	0.1	2.6	3.2	92.4	0	0	0.6	1.9
51710002400	93.8	0	0	0	73.2	0.1	2.6	3.2	92.4	0	0	0.6	1.95
51710002400	93.8	0	0	0	73.2	0.1	2.6	3.2	92.4	0	0	0.6	2
51710002600	96.2	0	0	0	83.9	0	0	0	91.3	0	0	0	0.25
51710002600	96.2	0	0	0	83.9	0	0	0	91.3	0	0	0	0.3
51710002600	96.2	0	0	0	83.9	0	0	0	91.3	0	0	0	0.35
51710002600	96.2	0	0	0	83.9	0	0	0	91.3	0	0	0	0.4
51710002600	96.2	0	0	0	83.9	0	0	0	91.3	0	0	0	0.45
51710002600	96.2	0	0	0	83.9	0	0	0	91.3	0	0	0	0.5
51710002600	96.2	0	0	0	83.9	0	0	0	91.3	0	0	0	0.55
51710002600	96.2	0	0	0	83.9	0	0	0	91.3	0	0	0	0.6
51710002600	96.2	0	0	0	83.9	0	0	0	91.3	0	0	0	0.65
51710002600	96.2	0	0	0	83.9	0	0	0	91.3	0	0	0	0.7
51710002600	96.2	0	0	0	83.9	0	0	0	91.3	0	0	0	0.75
51710002600	96.2	0	0	0	83.9	0	0	0	91.3	0	0	0	0.8
51710002600	96.2	0	0	0	83.9	0	0	0	91.3	0	0	0	0.85
51710002600	96.2	0	0	0	83.9	0	0	0	91.3	0	0	0	0.9
51710002600	96.2	0	0	0	83.9	0	0	0	91.3	0	0	0	0.95
51710002600	96.2	0	0	0	83.9	0	0	0	91.3	0	0	0	1
51710002600	96.2	0	0	0	83.9	0	0	0	91.3	0	0	0	1.05
51710002600	96.2	0	0	0	83.9	0	0	0	91.3	0	0	0	1.1
51710002600	96.2	0	0	0	83.9	0	0	0	91.3	0	0	0	1.15
51710002600	96.2	0	0	0	83.9	0	0	0	91.3	0	0	0	1.2
51710002600	96.2	0	0	0	83.9	0	0	0	91.3	0	0	0	1.25
51710002600	96.2	0	0	0	83.9	0	0	0	91.3	0	0	0	1.3
51710002600	96.2	0	0	0	83.9	0	0	0	91.3	0	0	0	1.35
51710002600	96.2	0	0	0	83.9	0	0	0	91.3	0	0	0	1.4
51710002600	96.2	0	0	0	83.9	0	0	0	91.3	0	0	0	1.45
51710002600	96.2	0	0	0	83.9	0	0	0	91.3	0	0	0	1.5
51710002600	96.2	0	0	0	83.9	0	0	0	91.3	0	0	0	1.55
51710002600	96.2	0	0	0	83.9	0	0	0	91.3	0	0	0	1.6
51710002600	96.2	0	0	0	83.9	0	0	0	91.3	0	0	0	1.65
51710002600	96.2	0	0	0	83.9	0	0	0	91.3	0	0	0	1.7
51710002600	96.2	0	0	0	83.9	0	0	0	91.3	0	0	0	1.75
51710002600	96.2	0	0	0	83.9	0	0	0	91.3	0	0	0	1.8
51710002600	96.2	0	0	0	83.9	0	0	0	91.3	0	0	0	1.85
51710002600	96.2	0	0	0	83.9	0	0	0	91.3	0	0	0	1.9
51710002600	96.2	0	0	0	83.9	0	0	0	91.3	0	0	0	1.95
51710002600	96.2	0	0	0	83.9	0	0	0	91.3	0	0	0	2
51710002700	82.8	7.1	8.7	10.5	58.6	10.6	12.8	17.8	81.8	5.4	7.5	9.6	0.25
51710002700	82.8	7.1	8.7	10.5	58.6	10.6	12.8	17.8	81.8	5.4	7.5	9.6	0.3
51710002700	82.8	7.1	8.7	10.5	58.6	10.6	12.8	17.8	81.8	5.4	7.5	9.6	0.35
51710002700	82.8	7.1	8.7	10.5	58.6	10.6	12.8	17.8	81.8	5.4	7.5	9.6	0.4
51710002700	82.8	7.1	8.7	10.5	58.6	10.6	12.8	17.8	81.8	5.4	7.5	9.6	0.45
51710002700	82.8	7.1	8.7	10.5	58.6	10.6	12.8	17.8	81.8	5.4	7.5	9.6	0.5
51710002700	82.8	7.1	8.7	10.5	58.6	10.6	12.8	17.8	81.8	5.4	7.5	9.6	0.55
51710002700	82.8	7.1	8.7	10.5	58.6	10.6	12.8	17.8	81.8	5.4	7.5	9.6	0.6
51710002700	82.8	7.1	8.7	10.5	58.6	10.6	12.8	17.8	81.8	5.4	7.5	9.6	0.65
51710002700	82.8	7.1	8.7	10.5	58.6	10.6	12.8	17.8	81.8	5.4	7.5	9.6	0.7
51710002700	82.8	7.1	8.7	10.5	58.6	10.6	12.8	17.8	81.8	5.4	7.5	9.6	0.75
51710002700	82.8	7.1	10.1	10.5	58.6	10.6	17.2	17.8	81.8	5.4	8.7	9.6	0.8
51710002700	82.8	7.1	10.1	10.5	58.6	10.6	17.2	17.8	81.8	5.4	8.7	9.6	0.85
51710002700	82.8	7.1	10.1	10.5	58.6	10.6	17.2	17.8	81.8	5.4	8.7	9.6	0.9
51710002700	82.8	7.1	10.1	10.5	58.6	10.6	17.2	17.8	81.8	5.4	8.7	9.6	0.95
51710002700	82.8	7.1	10.1	10.5	58.6	10.6	17.2	17.8	81.8	5.4	8.7	9.6	1
51710002700	82.8	7.1	10.1	10.5	58.6	10.6	17.2	17.8	81.8	5.4	8.7	9.6	1.05
51710002700	82.8	7.1	10.1	10.5	58.6	10.6	17.2	17.8	81.8	5.4	8.7	9.6	1.1
51710002700	82.8	7.1	10.1	10.5	58.6	10.6	17.2	17.8	81.8	5.4	8.7	9.6	1.15
51710002700	82.8	7.1	10.1	10.5	58.6	10.6	17.2	17.8	81.8	5.4	8.7	9.6	1.2
51710002700	82.8	7.1	10.1	10.5	58.6	10.6	17.2	17.8	81.8	5.4	8.7	9.6	1.25
51710002700	82.8	9.1	10.5	11	58.6	13.6	17.2	17.8	81.8	7.4	9.6	10.6	1.3
51710002700	82.8	9.1	10.5	11	58.6	13.6	17.2	17.8	81.8	7.4	9.6	10.6	1.35
51710002700	82.8	9.1	10.5	11	58.6	13.6	17.2	17.8	81.8	7.4	9.6	10.6	1.4
51710002700	82.8	9.1	10.5	11	58.6	13.6	17.2	17.8	81.8	7.4	9.6	10.6	1.45
51710002700	82.8	9.1	10.5	11	58.6	13.6	17.2	17.8	81.8	7.4	9.6	10.6	1.5
51710002700	82.8	9.1	10.5	11	58.6	13.6	17.2	17.8	81.8	7.4	9.6	10.6	1.55
51710002700	82.8	9.1	10.5	11	58.6	13.6	17.2	17.8	81.8	7.4	9.6	10.6	1.6
51710002700	82.8	9.1	10.5	11	58.6	13.6	17.2	17.8	81.8	7.4	9.6	10.6	1.65
51710002700	82.8	9.1	10.5	11	58.6	13.6	17.2	17.8	81.8	7.4	9.6	10.6	1.7
51710002700	82.8	9.1	10.5	11	58.6	13.6	17.2	17.8	81.8	7.4	9.6	10.6	1.75
51710002700	82.8	9.1	10.5	11	58.6	13.6	17.2	17.8	81.8	7.4	9.6	10.6	1.8
51710002700	82.8	9.1	10.5	11	58.6	13.6	17.2	17.8	81.8	7.4	9.6	10.6	1.85
51710002700	82.8	9.1	10.5	11	58.6	13.6	17.2	17.8	81.8	7.4	9.6	10.6	1.9
51710002700	82.8	9.1	10.5	11	58.6	13.6	17.2	17.8	81.8	7.4	9.6	10.6	1.95
51710002700	82.8	9.1	10.5	11	58.6	13.6	17.2	17.8	81.8	7.4	9.6	10.6	2
51710002900	84.5	2.3	7.4	8.9	59.2	1.3	13	14.1	83.3	4.9	5.9	9.7	0.25
51710002900	84.5	2.3	8.2	8.9	59.2	1.3	14.1	17.2	83.3	4.9	6.8	9.7	0.3
51710002900	84.5	2.3	8.2	8.9	59.2	1.3	14.1	17.2	83.3	4.9	6.8	9.7	0.35
51710002900	84.5	2.3	8.2	8.9	59.2	1.3	14.1	17.2	83.3	4.9	6.8	9.7	0.4
51710002900	84.5	2.3	8.2	8.9	59.2	1.3	14.1	17.2	83.3	4.9	6.8	9.7	0.45
51710002900	84.5	2.3	8.2	8.9	59.2	1.3	14.1	17.2	83.3	4.9	6.8	9.7	0.5
51710002900	84.5	2.3	8.2	8.9	59.2	1.3	14.1	17.2	83.3	4.9	6.8	9.7	0.55
51710002900	84.5	2.3	8.2	8.9	59.2	1.3	14.1	17.2	83.3	4.9	6.8	9.7	0.6
51710002900	84.5	2.3	8.2	8.9	59.2	1.3	14.1	17.2	83.3	4.9	6.8	9.7	0.65
51710002900	84.5	2.3	8.2	8.9	59.2	1.3	14.1	17.2	83.3	4.9	6.8	9.7	0.7
51710002900	84.5	2.3	8.2	8.9	59.2	1.3	14.1	17.2	83.3	4.9	6.8	9.7	0.75
51710002900	84.5	7	8.2	8.9	59.2	12.2	14.1	17.2	83.3	6	6.8	9.7	0.8
51710002900	84.5	7	8.2	8.9	59.2	12.2	14.1	17.2	83.3	6	6.8	9.7	0.85
51710002900	84.5	7	8.2	8.9	59.2	12.2	14.1	17.2	83.3	6	6.8	9.7	0.9
51710002900	84.5	7	8.2	8.9	59.2	12.2	14.1	17.2	83.3	6	6.8	9.7	0.95
51710002900	84.5	7	8.2	8.9	59.2	12.2	14.1	17.2	83.3	6	6.8	9.7	1
51710002900	84.5	7	8.2	8.9	59.2	12.2	14.1	17.2	83.3	6	6.8	9.7	1.05
51710002900	84.5	7	8.2	8.9	59.2	12.2	14.1	17.2	83.3	6	6.8	9.7	1.1
51710002900	84.5	7	8.2	8.9	59.2	12.2	14.1	17.2	83.3	6	6.8	9.7	1.15
51710002900	84.5	7	8.2	8.9	59.2	12.2	14.1	17.2	83.3	6	6.8	9.7	1.2
51710002900	84.5	7	8.2	8.9	59.2	12.2	14.1	17.2	83.3	6	6.8	9.7	1.25
51710002900	84.5	7	8.2	8.9	59.2	12.2	14.1	17.2	83.3	6	6.8	9.7	1.3
51710002900	84.5	7	8.2	8.9	59.2	12.2	14.1	17.2	83.3	6	6.8	9.7	1.35
51710002900	84.5	7	8.2	8.9	59.2	12.2	14.1	17.2	83.3	6	6.8	9.7	1.4
51710002900	84.5	7	8.2	8.9	59.2	12.2	14.1	17.2	83.3	6	6.8	9.7	1.45
51710002900	84.5	7	8.2	8.9	59.2	12.2	14.1	17.2	83.3	6	6.8	9.7	1.5
51710002900	84.5	7	8.2	8.9	59.2	12.2	14.1	17.2	83.3	6	6.8	9.7	1.55
51710002900	84.5	7	8.2	8.9	59.2	12.2	14.1	17.2	83.3	6	6.8	9.7	1.6
51710002900	84.5	7	8.2	8.9	59.2	12.2	14.1	17.2	83.3	6	6.8	9.7	1.65
51710002900	84.5	7	8.2	8.9	59.2	12.2	14.1	17.2	83.3	6	6.8	9.7	1.7
51710002900	84.5	7	8.2	8.9	59.2	12.2	14.1	17.2	83.3	6	6.8	9.7	1.75
51710002900	84.5	7	8.4	8.9	59.2	12.2	14.1	17.2	83.3	6	7.2	9.7	1.8
51710002900	84.5	7	8.4	8.9	59.2	12.2	14.1	17.2	83.3	6	7.2	9.7	1.85
51710002900	84.5	7	8.4	8.9	59.2	12.2	14.1	17.2	83.3	6	7.2	9.7	1.9
51710002900	84.5	7	8.4	8.9	59.2	12.2	14.1	17.2	83.3	6	7.2	9.7	1.95
51710002900	84.5	7	8.4	8.9	59.2	12.2	14.1	17.2	83.3	6	7.2	9.7	2
51710003100	85.4	0	3.3	4.3	61.5	0	5.7	5.9	84.5	0	3	3.6	0.25
51710003100	85.4	0	3.3	4.3	61.5	0	5.7	5.9	84.5	0	3	3.6	0.3
51710003100	85.4	0	3.3	4.3	61.5	0	5.7	5.9	84.5	0	3	3.6	0.35
51710003100	85.4	0	3.3	4.3	61.5	0	5.7	5.9	84.5	0	3	3.6	0.4
51710003100	85.4	0	3.3	4.3	61.5	0	5.7	5.9	84.5	0	3	3.6	0.45
51710003100	85.4	0	3.3	4.3	61.5	0	5.7	5.9	84.5	0	3	3.6	0.5
51710003100	85.4	0	4.3	7.3	61.5	0	5.7	14.9	84.5	0	3.6	5.6	0.55
51710003100	85.4	0	4.3	7.3	61.5	0	5.7	14.9	84.5	0	3.6	5.6	0.6
51710003100	85.4	0	4.3	7.3	61.5	0	5.7	14.9	84.5	0	3.6	5.6	0.65
51710003100	85.4	0	4.3	7.3	61.5	0	5.7	14.9	84.5	0	3.6	5.6	0.7
51710003100	85.4	0	4.3	7.3	61.5	0	5.7	14.9	84.5	0	3.6	5.6	0.75
51710003100	85.4	0	4.3	7.3	61.5	0	5.7	14.9	84.5	0	3.6	5.6	0.8
51710003100	85.4	0	4.3	7.3	61.5	0	5.7	14.9	84.5	0	3.6	5.6	0.85
51710003100	85.4	0	4.3	7.3	61.5	0	5.7	14.9	84.5	0	3.6	5.6	0.9
51710003100	85.4	0	4.3	7.3	61.5	0	5.7	14.9	84.5	0	3.6	5.6	0.95
51710003100	85.4	0	4.3	7.3	61.5	0	5.7	14.9	84.5	0	3.6	5.6	1
51710003100	85.4	0	4.3	7.3	61.5	0	5.7	14.9	84.5	3.6	4	5.6	1.05
51710003100	85.4	0	4.3	7.3	61.5	0	5.7	14.9	84.5	3.6	4	5.6	1.1
51710003100	85.4	0	4.3	7.3	61.5	0	5.7	14.9	84.5	3.6	4	5.6	1.15
51710003100	85.4	0	4.3	7.3	61.5	0	5.7	14.9	84.5	3.6	4	5.6	1.2
51710003100	85.4	0	4.3	7.3	61.5	0	5.7	14.9	84.5	3.6	4	5.6	1.25
51710003100	85.4	0	4.3	7.3	61.5	0	5.7	14.9	84.5	3.6	4	5.6	1.3
51710003100	85.4	0	4.3	7.3	61.5	0	5.7	14.9	84.5	3.6	4	5.6	1.35
51710003100	85.4	0	4.3	7.3	61.5	0	5.7	14.9	84.5	3.6	4	5.6	1.4
51710003100	85.4	0	4.3	7.3	61.5	0	5.7	14.9	84.5	3.6	4	5.6	1.45
51710003100	85.4	0	4.3	7.3	61.5	0	5.7	14.9	84.5	3.6	4	5.6	1.5
51710003100	85.4	0	4.3	7.3	61.5	0	5.7	14.9	84.5	3.6	4	5.6	1.55
51710003100	85.4	0	4.3	7.3	61.5	0	5.7	14.9	84.5	3.6	4	5.6	1.6
51710003100	85.4	0	4.3	7.3	61.5	0	5.7	14.9	84.5	3.6	4	5.6	1.65
51710003100	85.4	0	4.3	7.3	61.5	0	5.7	14.9	84.5	3.6	4	5.6	1.7
51710003100	85.4	0	4.3	7.3	61.5	0	5.7	14.9	84.5	3.6	4	5.6	1.75
51710003100	85.4	0	4.3	7.3	61.5	0	5.7	14.9	84.5	3.6	4	5.6	1.8
51710003100	85.4	0	4.3	7.3	61.5	0	5.7	14.9	84.5	3.6	4	5.6	1.85
51710003100	85.4	0	4.3	7.3	61.5	0	5.7	14.9	84.5	3.6	4	5.6	1.9
51710003100	85.4	0	4.3	7.3	61.5	0	5.7	14.9	84.5	3.6	4	5.6	1.95
51710003100	85.4	0	4.3	7.3	61.5	0	5.7	14.9	84.5	3.6	4	5.6	2
51710003200	86.9	2.1	3.2	3.8	62.4	3.2	5.6	6.7	86.8	1.1	2.1	2.9	0.25
51710003200	86.9	2.1	3.2	3.8	62.4	3.2	5.6	6.7	86.8	1.1	2.1	2.9	0.3
51710003200	86.9	2.1	3.2	3.8	62.4	3.2	5.6	6.7	86.8	1.1	2.1	2.9	0.35
51710003200	86.9	2.1	3.2	3.8	62.4	3.2	5.6	6.7	86.8	1.1	2.1	2.9	0.4
51710003200	86.9	2.1	3.2	3.8	62.4	3.2	5.6	6.7	86.8	1.1	2.1	2.9	0.45
51710003200	86.9	2.1	3.2	3.8	62.4	3.2	5.6	6.7	86.8	1.1	2.1	2.9	0.5
51710003200	86.9	2.1	3.2	3.8	62.4	3.2	5.6	6.7	86.8	1.1	2.1	2.9	0.55
51710003200	86.9	2.1	3.2	3.8	62.4	3.2	5.6	6.7	86.8	1.1	2.1	2.9	0.6
51710003200	86.9	2.1	3.2	3.8	62.4	3.2	5.6	6.7	86.8	1.1	2.1	2.9	0.65
51710003200	86.9	2.1	3.2	3.8	62.4	3.2	5.6	6.7	86.8	1.1	2.1	2.9	0.7
51710003200	86.9	2.1	3.2	3.8	62.4	3.2	5.6	6.7	86.8	1.1	2.1	2.9	0.75
51710003200	86.9	2.1	3.2	3.8	62.4	3.2	5.6	6.7	86.8	1.1	2.1	2.9	0.8
51710003200	86.9	2.1	3.2	3.8	62.4	3.2	5.6	6.7	86.8	1.1	2.1	2.9	0.85
51710003200	86.9	2.1	3.2	3.8	62.4	3.2	5.6	6.7	86.8	1.1	2.1	2.9	0.9
51710003200	86.9	2.1	3.2	3.8	62.4	3.2	5.6	6.7	86.8	1.1	2.1	2.9	0.95
51710003200	86.9	2.1	3.2	3.8	62.4	3.2	5.6	6.7	86.8	1.1	2.1	2.9	1
51710003200	86.9	2.1	3.2	3.8	62.4	3.2	5.6	6.7	86.8	1.1	2.1	2.9	1.05
51710003200	86.9	2.1	3.2	3.8	62.4	3.2	5.6	6.7	86.8	1.1	2.1	2.9	1.1
51710003200	86.9	2.1	3.2	3.8	62.4	3.2	5.6	6.7	86.8	1.1	2.1	2.9	1.15
51710003200	86.9	2.1	3.2	3.8	62.4	3.2	5.6	6.7	86.8	1.1	2.1	2.9	1.2
51710003200	86.9	2.1	3.2	3.8	62.4	3.2	5.6	6.7	86.8	1.1	2.1	2.9	1.25
51710003200	86.9	2.1	3.2	3.8	62.4	3.2	5.6	6.7	86.8	1.1	2.1	2.9	1.3
51710003200	86.9	2.1	3.2	3.8	62.4	3.2	5.6	6.7	86.8	1.1	2.1	2.9	1.35
51710003200	86.9	2.1	3.2	3.8	62.4	3.2	5.6	6.7	86.8	1.1	2.1	2.9	1.4
51710003200	86.9	2.1	3.2	3.8	62.4	3.2	5.6	6.7	86.8	1.1	2.1	2.9	1.45
51710003200	86.9	2.1	3.2	3.8	62.4	3.2	5.6	6.7	86.8	1.1	2.1	2.9	1.5
51710003200	86.9	2.1	5.6	5.7	62.4	3.2	7.2	9.1	86.8	2.1	4.8	5.3	1.55
51710003200	86.9	2.1	5.6	5.7	62.4	3.2	7.2	9.1	86.8	2.1	4.8	5.3	1.6
51710003200	86.9	2.1	5.6	5.7	62.4	3.2	7.2	9.1	86.8	2.1	4.8	5.3	1.65
51710003200	86.9	2.1	5.6	5.7	62.4	3.2	7.2	9.1	86.8	2.1	4.8	5.3	1.7
51710003200	86.9	2.1	5.6	5.7	62.4	3.2	7.2	9.1	86.8	2.1	4.8	5.3	1.75
51710003200	86.9	3.7	5.6	5.7	62.4	7	9.1	11.1	86.8	2.1	4.8	5.3	1.8
51710003200	86.9	3.7	5.6	5.7	62.4	7	9.1	11.1	86.8	2.1	4.8	5.3	1.85
51710003200	86.9	3.7	5.6	5.7	62.4	7	9.1	11.1	86.8	2.1	4.8	5.3	1.9
51710003200	86.9	3.7	5.6	5.7	62.4	7	9.1	11.1	86.8	2.1	4.8	5.3	1.95
51710003200	86.9	3.7	5.6	5.7	62.4	7	9.1	11.1	86.8	2.1	4.8	5.3	2
51710003400	81.9	0	7.2	10	54.4	0	12.3	17.8	82.3	0	5.7	6.9	0.25
51710003400	81.9	0	7.2	10	54.4	0	12.3	17.8	82.3	0	5.7	6.9	0.3
51710003400	81.9	0	7.2	10	54.4	0	12.3	17.8	82.3	0	5.7	6.9	0.35
51710003400	81.9	0	7.2	10	54.4	0	12.3	17.8	82.3	0	5.7	6.9	0.4
51710003400	81.9	0	7.2	10	54.4	0	12.3	17.8	82.3	0	5.7	6.9	0.45
51710003400	81.9	0	7.2	10	54.4	0	12.3	17.8	82.3	0	5.7	6.9	0.5
51710003400	81.9	0	7.2	10	54.4	0	12.3	17.8	82.3	0	5.7	6.9	0.55
51710003400	81.9	0	7.2	10	54.4	0	12.3	17.8	82.3	0	5.7	6.9	0.6
51710003400	81.9	0	7.2	10	54.4	0	12.3	17.8	82.3	0	5.7	6.9	0.65
51710003400	81.9	0	7.2	10	54.4	0	12.3	17.8	82.3	0	5.7	6.9	0.7
51710003400	81.9	0	7.2	10	54.4	0	12.3	17.8	82.3	0	5.7	6.9	0.75
51710003400	81.9	0	7.2	10	54.4	0	12.3	17.8	82.3	0	5.7	6.9	0.8
51710003400	81.9	0	7.2	10	54.4	0	12.3	17.8	82.3	0	5.7	6.9	0.85
51710003400	81.9	0	7.2	10	54.4	0	12.3	17.8	82.3	0	5.7	6.9	0.9
51710003400	81.9	0	7.2	10	54.4	0	12.3	17.8	82.3	0	5.7	6.9	0.95
51710003400	81.9	0	7.2	10	54.4	0	12.3	17.8	82.3	0	5.7	6.9	1
51710003400	81.9	0	7.2	10	54.4	0	12.3	17.8	82.3	0	5.7	6.9	1.05
51710003400	81.9	0	7.2	10	54.4	0	12.3	17.8	82.3	0	5.7	6.9	1.1
51710003400	81.9	0	7.2	10	54.4	0	12.3	17.8	82.3	0	5.7	6.9	1.15
51710003400	81.9	0	7.2	10	54.4	0	12.3	17.8	82.3	0	5.7	6.9	1.2
51710003400	81.9	0	7.2	10	54.4	0	12.3	17.8	82.3	0	5.7	6.9	1.25
51710003400	81.9	0	7.3	10	54.4	0	13.4	17.8	82.3	0	5.7	6.9	1.3
51710003400	81.9	0	7.3	10	54.4	0	13.4	17.8	82.3	0	5.7	6.9	1.35
51710003400	81.9	0	7.3	10	54.4	0	13.4	17.8	82.3	0	5.7	6.9	1.4
51710003400	81.9	0	7.3	10	54.4	0	13.4	17.8	82.3	0	5.7	6.9	1.45
51710003400	81.9	0	7.3	10	54.4	0	13.4	17.8	82.3	0	5.7	6.9	1.5
51710003400	81.9	0	7.3	10	54.4	0	13.4	17.8	82.3	0	5.7	6.9	1.55
51710003400	81.9	0	7.3	10	54.4	0	13.4	17.8	82.3	0	5.7	6.9	1.6
51710003400	81.9	0	7.3	10	54.4	0	13.4	17.8	82.3	0	5.7	6.9	1.65
51710003400	81.9	0	7.3	10	54.4	0	13.4	17.8	82.3	0	5.7	6.9	1.7
51710003400	81.9	0	7.3	10	54.4	0	13.4	17.8	82.3	0	5.7	6.9	1.75
51710003400	81.9	0	7.3	10	54.4	0	13.4	17.8	82.3	0	5.7	6.9	1.8
51710003400	81.9	0	7.3	10	54.4	0	13.4	17.8	82.3	0	5.7	6.9	1.85
51710003400	81.9	0	7.3	10	54.4	0	13.4	17.8	82.3	0	5.7	6.9	1.9
51710003400	81.9	0	7.3	10	54.4	0	13.4	17.8	82.3	0	5.7	6.9	1.95
51710003400	81.9	0	7.3	10	54.4	0	13.4	17.8	82.3	0	5.7	6.9	2
51710003501	84.1	0.4	8.8	9.5	56.5	2.7	19.1	19.3	84.4	0	6.1	7.8	0.25
51710003501	84.1	0.4	8.8	9.5	56.5	2.7	19.1	19.3	84.4	0	6.1	8.6	0.3
51710003501	84.1	0.4	8.8	9.5	56.5	2.7	19.1	19.3	84.4	0	6.1	8.6	0.35
51710003501	84.1	0.4	8.8	9.5	56.5	2.7	19.1	19.3	84.4	0	6.1	8.6	0.4
51710003501	84.1	0.4	8.8	9.5	56.5	2.7	19.1	19.3	84.4	0	6.1	8.6	0.45
51710003501	84.1	0.4	8.8	9.5	56.5	2.7	19.1	19.3	84.4	0	6.1	8.6	0.5
51710003501	84.1	0.4	8.8	9.5	56.5	2.7	19.1	19.3	84.4	0	6.1	8.6	0.55
51710003501	84.1	0.4	8.8	9.5	56.5	2.7	19.1	19.3	84.4	0	6.1	8.6	0.6
51710003501	84.1	0.4	8.8	9.5	56.5	2.7	19.1	19.3	84.4	0	6.1	8.6	0.65
51710003501	84.1	0.4	8.8	9.5	56.5	2.7	19.1	19.3	84.4	0	6.1	8.6	0.7
51710003501	84.1	0.4	8.8	9.5	56.5	2.7	19.1	19.3	84.4	0	6.1	8.6	0.75
51710003501	84.1	0.4	8.8	9.5	56.5	2.7	19.1	19.3	84.4	0	6.1	8.6	0.8
51710003501	84.1	0.4	8.8	9.5	56.5	2.7	19.1	19.3	84.4	0	6.1	8.6	0.85
51710003501	84.1	0.4	8.8	9.5	56.5	2.7	19.1	19.3	84.4	0	6.1	8.6	0.9
51710003501	84.1	0.4	8.8	9.5	56.5	2.7	19.1	19.3	84.4	0	6.1	8.6	0.95
51710003501	84.1	0.4	8.8	9.5	56.5	2.7	19.1	19.3	84.4	0	6.1	8.6	1
51710003501	84.1	7.4	8.8	9.5	56.5	14.9	19.1	19.9	84.4	4.9	6.1	8.6	1.05
51710003501	84.1	7.4	8.8	9.5	56.5	14.9	19.1	19.9	84.4	4.9	6.1	8.6	1.1
51710003501	84.1	7.4	8.8	9.5	56.5	14.9	19.1	19.9	84.4	4.9	6.1	8.6	1.15
51710003501	84.1	7.4	8.8	9.5	56.5	14.9	19.1	19.9	84.4	4.9	6.1	8.6	1.2
51710003501	84.1	7.4	8.8	9.5	56.5	14.9	19.1	19.9	84.4	4.9	6.1	8.6	1.25
51710003501	84.1	7.4	8.8	9.5	56.5	14.9	19.1	19.9	84.4	4.9	6.1	8.6	1.3
51710003501	84.1	7.4	8.8	9.5	56.5	14.9	19.1	19.9	84.4	4.9	6.1	8.6	1.35
51710003501	84.1	7.4	8.8	9.5	56.5	14.9	19.1	19.9	84.4	4.9	6.1	8.6	1.4
51710003501	84.1	7.4	8.8	9.5	56.5	14.9	19.1	19.9	84.4	4.9	6.1	8.6	1.45
51710003501	84.1	7.4	8.8	9.5	56.5	14.9	19.1	19.9	84.4	4.9	6.1	8.6	1.5
51710003501	84.1	7.4	8.8	9.5	56.5	14.9	19.1	19.9	84.4	4.9	6.1	8.6	1.55
51710003501	84.1	7.4	8.8	9.5	56.5	14.9	19.1	19.9	84.4	4.9	6.1	8.6	1.6
51710003501	84.1	7.4	8.8	9.5	56.5	14.9	19.1	19.9	84.4	4.9	6.1	8.6	1.65
51710003501	84.1	7.4	8.8	9.5	56.5	14.9	19.1	19.9	84.4	4.9	6.1	8.6	1.7
51710003501	84.1	7.4	8.8	9.5	56.5	14.9	19.1	19.9	84.4	4.9	6.1	8.6	1.75
51710003501	84.1	7.4	8.8	9.5	56.5	14.9	19.1	19.9	84.4	4.9	6.1	8.6	1.8
51710003501	84.1	7.4	8.8	9.5	56.5	14.9	19.1	19.9	84.4	4.9	6.1	8.6	1.85
51710003501	84.1	7.4	8.8	9.5	56.5	14.9	19.1	19.9	84.4	4.9	6.1	8.6	1.9
51710003501	84.1	7.4	8.8	9.5	56.5	14.9	19.1	19.9	84.4	4.9	6.1	8.6	1.95
51710003501	84.1	7.4	8.8	9.5	56.5	14.9	19.1	19.9	84.4	4.9	6.1	8.6	2
51710003600	93.4	0	0	2.8	73.3	0	0	10.6	93	0	0	0	0.25
51710003600	93.4	0	0	2.8	73.3	0	0	10.6	93	0	0	0	0.3
51710003600	93.4	0	0	2.8	73.3	0	0	10.6	93	0	0	0	0.35
51710003600	93.4	0	0	2.8	73.3	0	0	10.6	93	0	0	0	0.4
51710003600	93.4	0	0	2.8	73.3	0	0	10.6	93	0	0	0	0.45
51710003600	93.4	0	0	2.8	73.3	0	0	10.6	93	0	0	0	0.5
51710003600	93.4	0	0	2.8	73.3	0	0	10.6	93	0	0	0	0.55
51710003600	93.4	0	0	2.8	73.3	0	0	10.6	93	0	0	0	0.6
51710003600	93.4	0	0	2.8	73.3	0	0	10.6	93	0	0	0	0.65
51710003600	93.4	0	0	2.8	73.3	0	0	10.6	93	0	0	0	0.7
51710003600	93.4	0	0	2.8	73.3	0	0	10.6	93	0	0	0	0.75
51710003600	93.4	0	0	2.8	73.3	0	0	10.6	93	0	0	0	0.8
51710003600	93.4	0	0	2.8	73.3	0	0	10.6	93	0	0	0	0.85
51710003600	93.4	0	0	2.8	73.3	0	0	10.6	93	0	0	0	0.9
51710003600	93.4	0	0	2.8	73.3	0	0	10.6	93	0	0	0	0.95
51710003600	93.4	0	0	2.8	73.3	0	0	10.6	93	0	0	0	1
51710003600	93.4	0	0	2.8	73.3	0	0	10.6	93	0	0	0	1.05
51710003600	93.4	0	0	2.8	73.3	0	0	10.6	93	0	0	0	1.1
51710003600	93.4	0	0	2.8	73.3	0	0	10.6	93	0	0	0	1.15
51710003600	93.4	0	0	2.8	73.3	0	0	10.6	93	0	0	0	1.2
51710003600	93.4	0	0	2.8	73.3	0	0	10.6	93	0	0	0	1.25
51710003600	93.4	0	0	2.8	73.3	0	0	10.6	93	0	0	0	1.3
51710003600	93.4	0	0	2.8	73.3	0	0	10.6	93	0	0	0	1.35
51710003600	93.4	0	0	2.8	73.3	0	0	10.6	93	0	0	0	1.4
51710003600	93.4	0	0	2.8	73.3	0	0	10.6	93	0	0	0	1.45
51710003600	93.4	0	0	2.8	73.3	0	0	10.6	93	0	0	0	1.5
51710003600	93.4	0	0	2.8	73.3	0	0	10.6	93	0	0	0	1.55
51710003600	93.4	0	0	2.8	73.3	0	0	10.6	93	0	0	0	1.6
51710003600	93.4	0	0	2.8	73.3	0	0	10.6	93	0	0	0	1.65
51710003600	93.4	0	0	2.8	73.3	0	0	10.6	93	0	0	0	1.7
51710003600	93.4	0	0	2.8	73.3	0	0	10.6	93	0	0	0	1.75
51710003600	93.4	0	0	2.8	73.3	0	0	10.6	93	0	0	0	1.8
51710003600	93.4	0	0	2.8	73.3	0	0	10.6	93	0	0	0	1.85
51710003600	93.4	0	0	2.8	73.3	0	0	10.6	93	0	0	0	1.9
51710003600	93.4	0	0	2.8	73.3	0	0	10.6	93	0	0	0	1.95
51710003600	93.4	0	0	2.8	73.3	0	0	10.6	93	0	0	0	2
51710003700	95.1	0	0	1.1	78.9	0	0	5	92.9	0	0	0.1	0.25
51710003700	95.1	0	0	1.1	78.9	0	0	5	92.9	0	0	0.1	0.3
51710003700	95.1	0	0	1.1	78.9	0	0	5	92.9	0	0	0.1	0.35
51710003700	95.1	0	0	1.1	78.9	0	0	5	92.9	0	0	0.1	0.4
51710003700	95.1	0	0	1.1	78.9	0	0	5	92.9	0	0	0.1	0.45
51710003700	95.1	0	0	1.1	78.9	0	0	5	92.9	0	0	0.1	0.5
51710003700	95.1	0	0	1.1	78.9	0	0	5	92.9	0	0	0.1	0.55
51710003700	95.1	0	0	1.1	78.9	0	0	5	92.9	0	0	0.1	0.6
51710003700	95.1	0	0	1.1	78.9	0	0	5	92.9	0	0	0.1	0.65
51710003700	95.1	0	0	1.1	78.9	0	0	5	92.9	0	0	0.1	0.7
51710003700	95.1	0	0	1.1	78.9	0	0	5	92.9	0	0	0.1	0.75
51710003700	95.1	0	0	1.1	78.9	0	0	5	92.9	0	0	0.1	0.8
51710003700	95.1	0	0	1.1	78.9	0	0	5	92.9	0	0	0.1	0.85
51710003700	95.1	0	0	1.1	78.9	0	0	5	92.9	0	0	0.1	0.9
51710003700	95.1	0	0	1.1	78.9	0	0	5	92.9	0	0	0.1	0.95
51710003700	95.1	0	0	1.1	78.9	0	0	5	92.9	0	0	0.1	1
51710003700	95.1	0	0	1.1	78.9	0	0	5	92.9	0	0	0.1	1.05
51710003700	95.1	0	0	1.1	78.9	0	0	5	92.9	0	0	0.1	1.1
51710003700	95.1	0	0	1.1	78.9	0	0	5	92.9	0	0	0.1	1.15
51710003700	95.1	0	0	1.1	78.9	0	0	5	92.9	0	0	0.1	1.2
51710003700	95.1	0	0	1.1	78.9	0	0	5	92.9	0	0	0.1	1.25
51710003700	95.1	0	0	1.1	78.9	0	0	5	92.9	0	0	0.1	1.3
51710003700	95.1	0	0	1.1	78.9	0	0	5	92.9	0	0	0.1	1.35
51710003700	95.1	0	0	1.1	78.9	0	0	5	92.9	0	0	0.1	1.4
51710003700	95.1	0	0	1.1	78.9	0	0	5	92.9	0	0	0.1	1.45
51710003700	95.1	0	0	1.1	78.9	0	0	5	92.9	0	0	0.1	1.5
51710003700	95.1	0	0	1.1	78.9	0	0	5	92.9	0	0	0.1	1.55
51710003700	95.1	0	0	1.1	78.9	0	0	5	92.9	0	0	0.1	1.6
51710003700	95.1	0	0	1.1	78.9	0	0	5	92.9	0	0	0.1	1.65
51710003700	95.1	0	0	1.1	78.9	0	0	5	92.9	0	0	0.1	1.7
51710003700	95.1	0	0	1.1	78.9	0	0	5	92.9	0	0	0.1	1.75
51710003700	95.1	0	0	1.1	78.9	0	0	5	92.9	0	0	0.1	1.8
51710003700	95.1	0	0	1.1	78.9	0	0	5	92.9	0	0	0.1	1.85
51710003700	95.1	0	0	1.1	78.9	0	0	5	92.9	0	0	0.1	1.9
51710003700	95.1	0	0	1.1	78.9	0	0	5	92.9	0	0	0.1	1.95
51710003700	95.1	0	0	1.1	78.9	0	0	5	92.9	0	0	0.1	2
51710004100	82.4	2.2	7.5	9.4	56.9	0	12.3	16.6	76.3	10.9	11.4	12.7	0.25
51710004100	82.4	2.2	7.5	9.4	56.9	0	12.3	16.6	76.3	11.4	11.8	12.7	0.3
51710004100	82.4	2.2	7.5	9.4	56.9	0	12.3	16.6	76.3	11.4	11.8	12.7	0.35
51710004100	82.4	2.2	7.5	9.4	56.9	0	12.3	16.6	76.3	11.4	11.8	12.7	0.4
51710004100	82.4	2.2	7.5	9.4	56.9	0	12.3	16.6	76.3	11.4	11.8	12.7	0.45
51710004100	82.4	2.2	7.5	9.4	56.9	0	12.3	16.6	76.3	11.4	11.8	12.7	0.5
51710004100	82.4	2.2	7.5	9.4	56.9	0	12.3	16.6	76.3	11.4	11.8	12.7	0.55
51710004100	82.4	2.2	7.5	9.4	56.9	0	12.3	16.6	76.3	11.4	11.8	12.7	0.6
51710004100	82.4	2.2	7.5	9.4	56.9	0	12.3	16.6	76.3	11.4	11.8	12.7	0.65
51710004100	82.4	2.2	7.5	9.4	56.9	0	12.3	16.6	76.3	11.4	11.8	12.7	0.7
51710004100	82.4	2.2	7.5	9.4	56.9	0	12.3	16.6	76.3	11.4	11.8	12.7	0.75
51710004100	82.4	2.6	7.5	9.4	56.9	0.1	12.3	16.6	76.3	11.4	12.2	13.4	0.8
51710004100	82.4	2.6	7.5	9.4	56.9	0.1	12.3	16.6	76.3	11.4	12.2	13.4	0.85
51710004100	82.4	2.6	7.5	9.4	56.9	0.1	12.3	16.6	76.3	11.4	12.2	13.4	0.9
51710004100	82.4	2.6	7.5	9.4	56.9	0.1	12.3	16.6	76.3	11.4	12.2	13.4	0.95
51710004100	82.4	2.6	7.5	9.4	56.9	0.1	12.3	16.6	76.3	11.4	12.2	13.4	1
51710004100	82.4	2.6	7.5	9.4	56.9	0.1	12.3	16.6	76.3	11.4	12.2	13.4	1.05
51710004100	82.4	2.6	7.5	9.4	56.9	0.1	12.3	16.6	76.3	11.4	12.2	13.4	1.1
51710004100	82.4	2.6	7.5	9.4	56.9	0.1	12.3	16.6	76.3	11.4	12.2	13.4	1.15
51710004100	82.4	2.6	7.5	9.4	56.9	0.1	12.3	16.6	76.3	11.4	12.2	13.4	1.2
51710004100	82.4	2.6	7.5	9.4	56.9	0.1	12.3	16.6	76.3	11.4	12.2	13.4	1.25
51710004100	82.4	2.6	7.5	9.4	56.9	0.1	12.3	16.6	76.3	12.2	12.6	13.4	1.3
51710004100	82.4	2.6	7.5	9.4	56.9	0.1	12.3	16.6	76.3	12.2	12.6	13.4	1.35
51710004100	82.4	2.6	7.5	9.4	56.9	0.1	12.3	16.6	76.3	12.2	12.6	13.4	1.4
51710004100	82.4	2.6	7.5	9.4	56.9	0.1	12.3	16.6	76.3	12.2	12.6	13.4	1.45
51710004100	82.4	2.6	7.5	9.4	56.9	0.1	12.3	16.6	76.3	12.2	12.6	13.4	1.5
51710004100	82.4	2.6	7.5	9.4	56.9	0.1	12.3	16.6	76.3	12.2	12.6	13.4	1.55
51710004100	82.4	2.6	7.5	9.4	56.9	0.1	12.3	16.6	76.3	12.2	12.6	13.4	1.6
51710004100	82.4	2.6	7.5	9.4	56.9	0.1	12.3	16.6	76.3	12.2	12.6	13.4	1.65
51710004100	82.4	2.6	7.5	9.4	56.9	0.1	12.3	16.6	76.3	12.2	12.6	13.4	1.7
51710004100	82.4	2.6	7.5	9.4	56.9	0.1	12.3	16.6	76.3	12.2	12.6	13.4	1.75
51710004100	82.4	2.6	7.5	9.4	56.9	0.1	12.3	16.6	76.3	12.2	12.6	13.4	1.8
51710004100	82.4	2.6	7.5	9.4	56.9	0.1	12.3	16.6	76.3	12.2	12.6	13.4	1.85
51710004100	82.4	2.6	7.5	9.4	56.9	0.1	12.3	16.6	76.3	12.2	12.6	13.4	1.9
51710004100	82.4	2.6	7.5	9.4	56.9	0.1	12.3	16.6	76.3	12.2	12.6	13.4	1.95
51710004100	82.4	2.6	7.5	9.4	56.9	0.1	12.3	16.6	76.3	12.2	12.6	13.4	2
51710004200	76.5	4.2	8.5	15.4	48.1	4.6	8.9	24.1	73.6	5.7	14.9	15.6	0.25
51710004200	76.5	4.2	13.3	15.4	48.1	4.6	18.7	24.1	73.6	5.7	14.9	15.6	0.3
51710004200	76.5	4.2	13.3	15.4	48.1	4.6	18.7	24.1	73.6	5.7	14.9	15.6	0.35
51710004200	76.5	4.2	13.3	15.4	48.1	4.6	18.7	24.1	73.6	5.7	14.9	15.6	0.4
51710004200	76.5	4.2	13.3	15.4	48.1	4.6	18.7	24.1	73.6	5.7	14.9	15.6	0.45
51710004200	76.5	4.2	13.3	15.4	48.1	4.6	18.7	24.1	73.6	5.7	14.9	15.6	0.5
51710004200	76.5	4.2	13.3	15.4	48.1	4.6	18.7	24.1	73.6	5.7	14.9	15.6	0.55
51710004200	76.5	4.2	13.3	15.4	48.1	4.6	18.7	24.1	73.6	5.7	14.9	15.6	0.6
51710004200	76.5	4.2	13.3	15.4	48.1	4.6	18.7	24.1	73.6	5.7	14.9	15.6	0.65
51710004200	76.5	4.2	13.3	15.4	48.1	4.6	18.7	24.1	73.6	5.7	14.9	15.6	0.7
51710004200	76.5	4.2	13.3	15.4	48.1	4.6	18.7	24.1	73.6	5.7	14.9	15.6	0.75
51710004200	76.5	4.2	13.3	15.4	48.1	4.6	18.7	24.1	73.6	5.7	14.9	15.6	0.8
51710004200	76.5	4.2	13.3	15.4	48.1	4.6	18.7	24.1	73.6	5.7	14.9	15.6	0.85
51710004200	76.5	4.2	13.3	15.4	48.1	4.6	18.7	24.1	73.6	5.7	14.9	15.6	0.9
51710004200	76.5	4.2	13.3	15.4	48.1	4.6	18.7	24.1	73.6	5.7	14.9	15.6	0.95
51710004200	76.5	4.2	13.3	15.4	48.1	4.6	18.7	24.1	73.6	5.7	14.9	15.6	1
51710004200	76.5	7.6	13.3	15.4	48.1	8.4	19.3	24.1	73.6	10.8	14.9	15.6	1.05
51710004200	76.5	7.6	13.3	15.4	48.1	8.4	19.3	24.1	73.6	10.8	14.9	15.6	1.1
51710004200	76.5	7.6	13.3	15.4	48.1	8.4	19.3	24.1	73.6	10.8	14.9	15.6	1.15
51710004200	76.5	7.6	13.3	15.4	48.1	8.4	19.3	24.1	73.6	10.8	14.9	15.6	1.2
51710004200	76.5	7.6	13.3	15.4	48.1	8.4	19.3	24.1	73.6	10.8	14.9	15.6	1.25
51710004200	76.5	7.6	13.3	15.4	48.1	8.4	19.3	24.1	73.6	10.8	14.9	15.6	1.3
51710004200	76.5	7.6	13.3	15.4	48.1	8.4	19.3	24.1	73.6	10.8	14.9	15.6	1.35
51710004200	76.5	7.6	13.3	15.4	48.1	8.4	19.3	24.1	73.6	10.8	14.9	15.6	1.4
51710004200	76.5	7.6	13.3	15.4	48.1	8.4	19.3	24.1	73.6	10.8	14.9	15.6	1.45
51710004200	76.5	7.6	13.3	15.4	48.1	8.4	19.3	24.1	73.6	10.8	14.9	15.6	1.5
51710004200	76.5	7.6	13.3	15.4	48.1	8.8	19.3	24.1	73.6	10.8	14.9	15.6	1.55
51710004200	76.5	7.6	13.3	15.4	48.1	8.8	19.3	24.1	73.6	10.8	14.9	15.6	1.6
51710004200	76.5	7.6	13.3	15.4	48.1	8.8	19.3	24.1	73.6	10.8	14.9	15.6	1.65
51710004200	76.5	7.6	13.3	15.4	48.1	8.8	19.3	24.1	73.6	10.8	14.9	15.6	1.7
51710004200	76.5	7.6	13.3	15.4	48.1	8.8	19.3	24.1	73.6	10.8	14.9	15.6	1.75
51710004200	76.5	7.6	13.3	15.4	48.1	8.8	19.3	24.1	73.6	10.8	14.9	15.6	1.8
51710004200	76.5	7.6	13.3	15.4	48.1	8.8	19.3	24.1	73.6	10.8	14.9	15.6	1.85
51710004200	76.5	7.6	13.3	15.4	48.1	8.8	19.3	24.1	73.6	10.8	14.9	15.6	1.9
51710004200	76.5	7.6	13.3	15.4	48.1	8.8	19.3	24.1	73.6	10.8	14.9	15.6	1.95
51710004200	76.5	7.6	13.3	15.4	48.1	8.8	19.3	24.1	73.6	10.8	14.9	15.6	2
51710004300	80.7	0	8.4	11.2	52.7	0	14.7	19.5	79.3	0	7.7	9.9	0.25
51710004300	80.7	3.4	8.4	11.2	52.7	3.8	14.7	19.5	79.3	5.1	7.7	9.9	0.3
51710004300	80.7	3.4	8.4	11.2	52.7	3.8	14.7	19.5	79.3	5.1	7.7	9.9	0.35
51710004300	80.7	3.4	8.4	11.2	52.7	3.8	14.7	19.5	79.3	5.1	7.7	9.9	0.4
51710004300	80.7	3.4	8.4	11.2	52.7	3.8	14.7	19.5	79.3	5.1	7.7	9.9	0.45
51710004300	80.7	3.4	8.4	11.2	52.7	3.8	14.7	19.5	79.3	5.1	7.7	9.9	0.5
51710004300	80.7	3.4	8.4	11.2	52.7	3.8	14.7	19.5	79.3	5.1	7.7	9.9	0.55
51710004300	80.7	3.4	8.4	11.2	52.7	3.8	14.7	19.5	79.3	5.1	7.7	9.9	0.6
51710004300	80.7	3.4	8.4	11.2	52.7	3.8	14.7	19.5	79.3	5.1	7.7	9.9	0.65
51710004300	80.7	3.4	8.4	11.2	52.7	3.8	14.7	19.5	79.3	5.1	7.7	9.9	0.7
51710004300	80.7	3.4	8.4	11.2	52.7	3.8	14.7	19.5	79.3	5.1	7.7	9.9	0.75
51710004300	80.7	3.4	8.4	11.2	52.7	4.2	14.7	19.5	79.3	5.1	7.7	9.9	0.8
51710004300	80.7	3.4	8.4	11.2	52.7	4.2	14.7	19.5	79.3	5.1	7.7	9.9	0.85
51710004300	80.7	3.4	8.4	11.2	52.7	4.2	14.7	19.5	79.3	5.1	7.7	9.9	0.9
51710004300	80.7	3.4	8.4	11.2	52.7	4.2	14.7	19.5	79.3	5.1	7.7	9.9	0.95
51710004300	80.7	3.4	8.4	11.2	52.7	4.2	14.7	19.5	79.3	5.1	7.7	9.9	1
51710004300	80.7	3.4	8.4	11.2	52.7	4.2	14.7	19.5	79.3	5.1	7.7	9.9	1.05
51710004300	80.7	3.4	8.4	11.2	52.7	4.2	14.7	19.5	79.3	5.1	7.7	9.9	1.1
51710004300	80.7	3.4	8.4	11.2	52.7	4.2	14.7	19.5	79.3	5.1	7.7	9.9	1.15
51710004300	80.7	3.4	8.4	11.2	52.7	4.2	14.7	19.5	79.3	5.1	7.7	9.9	1.2
51710004300	80.7	3.4	8.4	11.2	52.7	4.2	14.7	19.5	79.3	5.1	7.7	9.9	1.25
51710004300	80.7	3.8	8.4	11.2	52.7	6.5	14.7	19.5	79.3	5.1	7.7	9.9	1.3
51710004300	80.7	3.8	8.4	11.2	52.7	6.5	14.7	19.5	79.3	5.1	7.7	9.9	1.35
51710004300	80.7	3.8	8.4	11.2	52.7	6.5	14.7	19.5	79.3	5.1	7.7	9.9	1.4
51710004300	80.7	3.8	8.4	11.2	52.7	6.5	14.7	19.5	79.3	5.1	7.7	9.9	1.45
51710004300	80.7	3.8	8.4	11.2	52.7	6.5	14.7	19.5	79.3	5.1	7.7	9.9	1.5
51710004300	80.7	4.7	8.4	11.2	52.7	8.8	14.7	19.5	79.3	5.2	7.7	9.9	1.55
51710004300	80.7	4.7	8.4	11.2	52.7	8.8	14.7	19.5	79.3	5.2	7.7	9.9	1.6
51710004300	80.7	4.7	8.4	11.2	52.7	8.8	14.7	19.5	79.3	5.2	7.7	9.9	1.65
51710004300	80.7	4.7	8.4	11.2	52.7	8.8	14.7	19.5	79.3	5.2	7.7	9.9	1.7
51710004300	80.7	4.7	8.4	11.2	52.7	8.8	14.7	19.5	79.3	5.2	7.7	9.9	1.75
51710004300	80.7	4.7	8.4	11.2	52.7	8.8	14.7	19.5	79.3	5.2	7.7	9.9	1.8
51710004300	80.7	4.7	8.4	11.2	52.7	8.8	14.7	19.5	79.3	5.2	7.7	9.9	1.85
51710004300	80.7	4.7	8.4	11.2	52.7	8.8	14.7	19.5	79.3	5.2	7.7	9.9	1.9
51710004300	80.7	4.7	8.4	11.2	52.7	8.8	14.7	19.5	79.3	5.2	7.7	9.9	1.95
51710004300	80.7	4.7	8.4	11.2	52.7	8.8	14.7	19.5	79.3	5.2	7.7	9.9	2
51710004400	86.8	0	6.5	7	60.5	0	12.7	15.9	88.2	0	3.2	4.2	0.25
51710004400	86.8	0	6.5	7	60.5	0	12.7	15.9	88.2	0	3.2	4.2	0.3
51710004400	86.8	0	6.5	7	60.5	0	12.7	15.9	88.2	0	3.2	4.2	0.35
51710004400	86.8	0	6.5	7	60.5	0	12.7	15.9	88.2	0	3.2	4.2	0.4
51710004400	86.8	0	6.5	7	60.5	0	12.7	15.9	88.2	0	3.2	4.2	0.45
51710004400	86.8	0	6.5	7	60.5	0	12.7	15.9	88.2	0	3.2	4.2	0.5
51710004400	86.8	0	6.5	7	60.5	0	12.7	15.9	88.2	0	3.2	4.2	0.55
51710004400	86.8	0	6.5	7	60.5	0	12.7	15.9	88.2	0	3.2	4.2	0.6
51710004400	86.8	0	6.5	7	60.5	0	12.7	15.9	88.2	0	3.2	4.2	0.65
51710004400	86.8	0	6.5	7	60.5	0	12.7	15.9	88.2	0	3.2	4.2	0.7
51710004400	86.8	0	6.5	7	60.5	0	12.7	15.9	88.2	0	3.2	4.2	0.75
51710004400	86.8	0	6.5	7	60.5	0	12.7	15.9	88.2	0	3.2	4.2	0.8
51710004400	86.8	0	6.5	7	60.5	0	12.7	15.9	88.2	0	3.2	4.2	0.85
51710004400	86.8	0	6.5	7	60.5	0	12.7	15.9	88.2	0	3.2	4.2	0.9
51710004400	86.8	0	6.5	7	60.5	0	12.7	15.9	88.2	0	3.2	4.2	0.95
51710004400	86.8	0	6.5	7	60.5	0	12.7	15.9	88.2	0	3.2	4.2	1
51710004400	86.8	0	6.5	7	60.5	0	12.7	15.9	88.2	0	3.2	4.2	1.05
51710004400	86.8	0	6.5	7	60.5	0	12.7	15.9	88.2	0	3.2	4.2	1.1
51710004400	86.8	0	6.5	7	60.5	0	12.7	15.9	88.2	0	3.2	4.2	1.15
51710004400	86.8	0	6.5	7	60.5	0	12.7	15.9	88.2	0	3.2	4.2	1.2
51710004400	86.8	0	6.5	7	60.5	0	12.7	15.9	88.2	0	3.2	4.2	1.25
51710004400	86.8	0	6.5	7	60.5	0	15.3	15.9	88.2	0	3.2	4.2	1.3
51710004400	86.8	0	6.5	7	60.5	0	15.3	15.9	88.2	0	3.2	4.2	1.35
51710004400	86.8	0	6.5	7	60.5	0	15.3	15.9	88.2	0	3.2	4.2	1.4
51710004400	86.8	0	6.5	7	60.5	0	15.3	15.9	88.2	0	3.2	4.2	1.45
51710004400	86.8	0	6.5	7	60.5	0	15.3	15.9	88.2	0	3.2	4.2	1.5
51710004400	86.8	0	6.5	7	60.5	0	15.3	15.9	88.2	0	3.2	4.2	1.55
51710004400	86.8	0	6.5	7	60.5	0	15.3	15.9	88.2	0	3.2	4.2	1.6
51710004400	86.8	0	6.5	7	60.5	0	15.3	15.9	88.2	0	3.2	4.2	1.65
51710004400	86.8	0	6.5	7	60.5	0	15.3	15.9	88.2	0	3.2	4.2	1.7
51710004400	86.8	0	6.5	7	60.5	0	15.3	15.9	88.2	0	3.2	4.2	1.75
51710004400	86.8	0	6.5	7	60.5	0	15.3	15.9	88.2	0	3.2	4.2	1.8
51710004400	86.8	0	6.5	7	60.5	0	15.3	15.9	88.2	0	3.2	4.2	1.85
51710004400	86.8	0	6.5	7	60.5	0	15.3	15.9	88.2	0	3.2	4.2	1.9
51710004400	86.8	0	6.5	7	60.5	0	15.3	15.9	88.2	0	3.2	4.2	1.95
51710004400	86.8	0	6.5	7	60.5	0	15.3	15.9	88.2	0	3.2	4.2	2
51710004500	85	1.9	4.9	5.7	57	5.4	12.1	12.2	88.5	0	0	1.2	0.25
51710004500	85	1.9	4.9	5.7	57	5.4	12.1	12.2	88.5	0	0	1.2	0.3
51710004500	85	1.9	4.9	5.7	57	5.4	12.1	12.2	88.5	0	0	1.2	0.35
51710004500	85	1.9	4.9	5.7	57	5.4	12.1	12.2	88.5	0	0	1.2	0.4
51710004500	85	1.9	4.9	5.7	57	5.4	12.1	12.2	88.5	0	0	1.2	0.45
51710004500	85	1.9	4.9	5.7	57	5.4	12.1	12.2	88.5	0	0	1.2	0.5
51710004500	85	1.9	4.9	5.7	57	5.4	12.1	12.2	88.5	0	0	1.2	0.55
51710004500	85	1.9	4.9	5.7	57	5.4	12.1	12.2	88.5	0	0	1.2	0.6
51710004500	85	1.9	4.9	5.7	57	5.4	12.1	12.2	88.5	0	0	1.2	0.65
51710004500	85	1.9	4.9	5.7	57	5.4	12.1	12.2	88.5	0	0	1.2	0.7
51710004500	85	1.9	4.9	5.7	57	5.4	12.1	12.2	88.5	0	0	1.2	0.75
51710004500	85	1.9	4.9	5.7	57	5.4	12.1	12.2	88.5	0	0	1.2	0.8
51710004500	85	1.9	4.9	5.7	57	5.4	12.1	12.2	88.5	0	0	1.2	0.85
51710004500	85	1.9	4.9	5.7	57	5.4	12.1	12.2	88.5	0	0	1.2	0.9
51710004500	85	1.9	4.9	5.7	57	5.4	12.1	12.2	88.5	0	0	1.2	0.95
51710004500	85	1.9	4.9	5.7	57	5.4	12.1	12.2	88.5	0	0	1.2	1
51710004500	85	1.9	4.9	5.7	57	5.4	12.1	12.2	88.5	0	0	1.2	1.05
51710004500	85	1.9	4.9	5.7	57	5.4	12.1	12.2	88.5	0	0	1.2	1.1
51710004500	85	1.9	4.9	5.7	57	5.4	12.1	12.2	88.5	0	0	1.2	1.15
51710004500	85	1.9	4.9	5.7	57	5.4	12.1	12.2	88.5	0	0	1.2	1.2
51710004500	85	1.9	4.9	5.7	57	5.4	12.1	12.2	88.5	0	0	1.2	1.25
51710004500	85	1.9	5.7	8.8	57	5.4	12.1	16.2	88.5	0	1.2	3.9	1.3
51710004500	85	1.9	5.7	8.8	57	5.4	12.1	16.2	88.5	0	1.2	3.9	1.35
51710004500	85	1.9	5.7	8.8	57	5.4	12.1	16.2	88.5	0	1.2	3.9	1.4
51710004500	85	1.9	5.7	8.8	57	5.4	12.1	16.2	88.5	0	1.2	3.9	1.45
51710004500	85	1.9	5.7	8.8	57	5.4	12.1	16.2	88.5	0	1.2	3.9	1.5
51710004500	85	1.9	5.7	8.8	57	5.4	12.1	16.2	88.5	0	1.2	3.9	1.55
51710004500	85	1.9	5.7	8.8	57	5.4	12.1	16.2	88.5	0	1.2	3.9	1.6
51710004500	85	1.9	5.7	8.8	57	5.4	12.1	16.2	88.5	0	1.2	3.9	1.65
51710004500	85	1.9	5.7	8.8	57	5.4	12.1	16.2	88.5	0	1.2	3.9	1.7
51710004500	85	1.9	5.7	8.8	57	5.4	12.1	16.2	88.5	0	1.2	3.9	1.75
51710004500	85	1.9	5.7	8.8	57	5.4	12.1	16.2	88.5	0	1.2	3.9	1.8
51710004500	85	1.9	5.7	8.8	57	5.4	12.1	16.2	88.5	0	1.2	3.9	1.85
51710004500	85	1.9	5.7	8.8	57	5.4	12.1	16.2	88.5	0	1.2	3.9	1.9
51710004500	85	1.9	5.7	8.8	57	5.4	12.1	16.2	88.5	0	1.2	3.9	1.95
51710004500	85	1.9	5.7	8.8	57	5.4	12.1	16.2	88.5	0	1.2	3.9	2
51710004600	83.7	0	5.4	8.2	58.5	0	8.2	13.7	82.2	0	5.8	7	0.25
51710004600	83.7	0	5.4	8.2	58.5	0	8.2	13.7	82.2	0	5.8	7	0.3
51710004600	83.7	0	5.4	8.2	58.5	0	8.2	13.7	82.2	0	5.8	7	0.35
51710004600	83.7	0	5.4	8.2	58.5	0	8.2	13.7	82.2	0	5.8	7	0.4
51710004600	83.7	0	5.4	8.2	58.5	0	8.2	13.7	82.2	0	5.8	7	0.45
51710004600	83.7	0	5.4	8.2	58.5	0	8.2	13.7	82.2	0	5.8	7	0.5
51710004600	83.7	0	5.4	8.2	58.5	0	8.2	13.7	82.2	0	5.8	7	0.55
51710004600	83.7	0	5.4	8.2	58.5	0	8.2	13.7	82.2	0	5.8	7	0.6
51710004600	83.7	0	5.4	8.2	58.5	0	8.2	13.7	82.2	0	5.8	7	0.65
51710004600	83.7	0	5.4	8.2	58.5	0	8.2	13.7	82.2	0	5.8	7	0.7
51710004600	83.7	0	5.4	8.2	58.5	0	8.2	13.7	82.2	0	5.8	7	0.75
51710004600	83.7	0	5.4	8.2	58.5	0	8.2	13.7	82.2	0	5.8	7	0.8
51710004600	83.7	0	5.4	8.2	58.5	0	8.2	13.7	82.2	0	5.8	7	0.85
51710004600	83.7	0	5.4	8.2	58.5	0	8.2	13.7	82.2	0	5.8	7	0.9
51710004600	83.7	0	5.4	8.2	58.5	0	8.2	13.7	82.2	0	5.8	7	0.95
51710004600	83.7	0	5.4	8.2	58.5	0	8.2	13.7	82.2	0	5.8	7	1
51710004600	83.7	0	5.4	8.2	58.5	0	8.2	13.7	82.2	0	5.8	7	1.05
51710004600	83.7	0	5.4	8.2	58.5	0	8.2	13.7	82.2	0	5.8	7	1.1
51710004600	83.7	0	5.4	8.2	58.5	0	8.2	13.7	82.2	0	5.8	7	1.15
51710004600	83.7	0	5.4	8.2	58.5	0	8.2	13.7	82.2	0	5.8	7	1.2
51710004600	83.7	0	5.4	8.2	58.5	0	8.2	13.7	82.2	0	5.8	7	1.25
51710004600	83.7	0	5.4	8.2	58.5	0	8.2	13.7	82.2	0	5.8	7	1.3
51710004600	83.7	0	5.4	8.2	58.5	0	8.2	13.7	82.2	0	5.8	7	1.35
51710004600	83.7	0	5.4	8.2	58.5	0	8.2	13.7	82.2	0	5.8	7	1.4
51710004600	83.7	0	5.4	8.2	58.5	0	8.2	13.7	82.2	0	5.8	7	1.45
51710004600	83.7	0	5.4	8.2	58.5	0	8.2	13.7	82.2	0	5.8	7	1.5
51710004600	83.7	0	5.4	8.2	58.5	0	8.2	13.7	82.2	0	5.8	7	1.55
51710004600	83.7	0	5.4	8.2	58.5	0	8.2	13.7	82.2	0	5.8	7	1.6
51710004600	83.7	0	5.4	8.2	58.5	0	8.2	13.7	82.2	0	5.8	7	1.65
51710004600	83.7	0	5.4	8.2	58.5	0	8.2	13.7	82.2	0	5.8	7	1.7
51710004600	83.7	0	5.4	8.2	58.5	0	8.2	13.7	82.2	0	5.8	7	1.75
51710004600	83.7	0	5.4	8.2	58.5	0	8.2	13.7	82.2	0	5.8	7	1.8
51710004600	83.7	0	5.4	8.2	58.5	0	8.2	13.7	82.2	0	5.8	7	1.85
51710004600	83.7	0	5.4	8.2	58.5	0	8.2	13.7	82.2	0	5.8	7	1.9
51710004600	83.7	0	5.4	8.2	58.5	0	8.2	13.7	82.2	0	5.8	7	1.95
51710004600	83.7	0	5.4	8.2	58.5	0	8.2	13.7	82.2	0	5.8	7	2
51710004800	81.2	3.3	7.8	9.5	55.5	1.6	10.1	13.6	73.6	12.7	15.3	16.1	0.25
51710004800	81.2	3.3	7.8	9.5	55.5	1.6	10.1	13.6	73.6	12.7	15.3	16.1	0.3
51710004800	81.2	3.3	7.8	9.5	55.5	1.6	10.1	13.6	73.6	12.7	15.3	16.1	0.35
51710004800	81.2	3.3	7.8	9.5	55.5	1.6	10.1	13.6	73.6	12.7	15.3	16.1	0.4
51710004800	81.2	3.3	7.8	9.5	55.5	1.6	10.1	13.6	73.6	12.7	15.3	16.1	0.45
51710004800	81.2	3.3	7.8	9.5	55.5	1.6	10.1	13.6	73.6	12.7	15.3	16.1	0.5
51710004800	81.2	3.3	7.8	9.5	55.5	1.6	10.1	13.6	73.6	12.7	15.3	16.1	0.55
51710004800	81.2	3.3	7.8	9.5	55.5	1.6	10.1	13.6	73.6	12.7	15.3	16.1	0.6
51710004800	81.2	3.3	7.8	9.5	55.5	1.6	10.1	13.6	73.6	12.7	15.3	16.1	0.65
51710004800	81.2	3.3	7.8	9.5	55.5	1.6	10.1	13.6	73.6	12.7	15.3	16.1	0.7
51710004800	81.2	3.3	7.8	9.5	55.5	1.6	10.1	13.6	73.6	12.7	15.3	16.1	0.75
51710004800	81.2	3.3	9.5	10.6	55.5	1.6	13.6	15.1	73.6	12.7	16.1	16.5	0.8
51710004800	81.2	3.3	9.5	10.6	55.5	1.6	13.6	15.1	73.6	12.7	16.1	16.5	0.85
51710004800	81.2	3.3	9.5	10.6	55.5	1.6	13.6	15.1	73.6	12.7	16.1	16.5	0.9
51710004800	81.2	3.3	9.5	10.6	55.5	1.6	13.6	15.1	73.6	12.7	16.1	16.5	0.95
51710004800	81.2	3.3	9.5	10.6	55.5	1.6	13.6	15.1	73.6	12.7	16.1	16.5	1
51710004800	81.2	3.3	9.5	10.6	55.5	1.6	13.6	15.1	73.6	12.7	16.1	16.5	1.05
51710004800	81.2	3.3	9.5	10.6	55.5	1.6	13.6	15.1	73.6	12.7	16.1	16.5	1.1
51710004800	81.2	3.3	9.5	10.6	55.5	1.6	13.6	15.1	73.6	12.7	16.1	16.5	1.15
51710004800	81.2	3.3	9.5	10.6	55.5	1.6	13.6	15.1	73.6	12.7	16.1	16.5	1.2
51710004800	81.2	3.3	9.5	10.6	55.5	1.6	13.6	15.1	73.6	12.7	16.1	16.5	1.25
51710004800	81.2	3.3	9.5	12.6	55.5	1.6	13.6	17.7	73.6	12.7	16.1	18.8	1.3
51710004800	81.2	3.3	9.5	12.6	55.5	1.6	13.6	17.7	73.6	12.7	16.1	18.8	1.35
51710004800	81.2	3.3	9.5	12.6	55.5	1.6	13.6	17.7	73.6	12.7	16.1	18.8	1.4
51710004800	81.2	3.3	9.5	12.6	55.5	1.6	13.6	17.7	73.6	12.7	16.1	18.8	1.45
51710004800	81.2	3.3	9.5	12.6	55.5	1.6	13.6	17.7	73.6	12.7	16.1	18.8	1.5
51710004800	81.2	3.3	9.5	12.6	55.5	1.6	13.6	17.7	73.6	12.7	16.1	18.8	1.55
51710004800	81.2	3.3	9.5	12.6	55.5	1.6	13.6	17.7	73.6	12.7	16.1	18.8	1.6
51710004800	81.2	3.3	9.5	12.6	55.5	1.6	13.6	17.7	73.6	12.7	16.1	18.8	1.65
51710004800	81.2	3.3	9.5	12.6	55.5	1.6	13.6	17.7	73.6	12.7	16.1	18.8	1.7
51710004800	81.2	3.3	9.5	12.6	55.5	1.6	13.6	17.7	73.6	12.7	16.1	18.8	1.75
51710004800	81.2	3.3	11.3	12.6	55.5	1.6	16	17.7	73.6	12.7	18	18.8	1.8
51710004800	81.2	3.3	11.3	12.6	55.5	1.6	16	17.7	73.6	12.7	18	18.8	1.85
51710004800	81.2	3.3	11.3	12.6	55.5	1.6	16	17.7	73.6	12.7	18	18.8	1.9
51710004800	81.2	3.3	11.3	12.6	55.5	1.6	16	17.7	73.6	12.7	18	18.8	1.95
51710004800	81.2	3.3	11.3	12.6	55.5	1.6	16	17.7	73.6	12.7	18	18.8	2
51710004900	92.5	0	0.8	3.7	71.5	0	4.9	12.4	91.6	0	0	0	0.25
51710004900	92.5	0	0.8	3.7	71.5	0	4.9	12.4	91.6	0	0	0	0.3
51710004900	92.5	0	0.8	3.7	71.5	0	4.9	12.4	91.6	0	0	0	0.35
51710004900	92.5	0	0.8	3.7	71.5	0	4.9	12.4	91.6	0	0	0	0.4
51710004900	92.5	0	0.8	3.7	71.5	0	4.9	12.4	91.6	0	0	0	0.45
51710004900	92.5	0	0.8	3.7	71.5	0	4.9	12.4	91.6	0	0	0	0.5
51710004900	92.5	0	0.8	3.7	71.5	0	4.9	12.4	91.6	0	0	0	0.55
51710004900	92.5	0	0.8	3.7	71.5	0	4.9	12.4	91.6	0	0	0	0.6
51710004900	92.5	0	0.8	3.7	71.5	0	4.9	12.4	91.6	0	0	0	0.65
51710004900	92.5	0	0.8	3.7	71.5	0	4.9	12.4	91.6	0	0	0	0.7
51710004900	92.5	0	0.8	3.7	71.5	0	4.9	12.4	91.6	0	0	0	0.75
51710004900	92.5	0	0.8	3.7	71.5	0	4.9	12.4	91.6	0	0	0	0.8
51710004900	92.5	0	0.8	3.7	71.5	0	4.9	12.4	91.6	0	0	0	0.85
51710004900	92.5	0	0.8	3.7	71.5	0	4.9	12.4	91.6	0	0	0	0.9
51710004900	92.5	0	0.8	3.7	71.5	0	4.9	12.4	91.6	0	0	0	0.95
51710004900	92.5	0	0.8	3.7	71.5	0	4.9	12.4	91.6	0	0	0	1
51710004900	92.5	0	0.8	3.7	71.5	0	4.9	12.4	91.6	0	0	0	1.05
51710004900	92.5	0	0.8	3.7	71.5	0	4.9	12.4	91.6	0	0	0	1.1
51710004900	92.5	0	0.8	3.7	71.5	0	4.9	12.4	91.6	0	0	0	1.15
51710004900	92.5	0	0.8	3.7	71.5	0	4.9	12.4	91.6	0	0	0	1.2
51710004900	92.5	0	0.8	3.7	71.5	0	4.9	12.4	91.6	0	0	0	1.25
51710004900	92.5	0	0.8	3.7	71.5	0	4.9	12.4	91.6	0	0	0	1.3
51710004900	92.5	0	0.8	3.7	71.5	0	4.9	12.4	91.6	0	0	0	1.35
51710004900	92.5	0	0.8	3.7	71.5	0	4.9	12.4	91.6	0	0	0	1.4
51710004900	92.5	0	0.8	3.7	71.5	0	4.9	12.4	91.6	0	0	0	1.45
51710004900	92.5	0	0.8	3.7	71.5	0	4.9	12.4	91.6	0	0	0	1.5
51710004900	92.5	0	0.8	3.7	71.5	0	4.9	12.4	91.6	0	0	0	1.55
51710004900	92.5	0	0.8	3.7	71.5	0	4.9	12.4	91.6	0	0	0	1.6
51710004900	92.5	0	0.8	3.7	71.5	0	4.9	12.4	91.6	0	0	0	1.65
51710004900	92.5	0	0.8	3.7	71.5	0	4.9	12.4	91.6	0	0	0	1.7
51710004900	92.5	0	0.8	3.7	71.5	0	4.9	12.4	91.6	0	0	0	1.75
51710004900	92.5	0	0.8	3.7	71.5	0	4.9	12.4	91.6	0	0	0	1.8
51710004900	92.5	0	0.8	3.7	71.5	0	4.9	12.4	91.6	0	0	0	1.85
51710004900	92.5	0	0.8	3.7	71.5	0	4.9	12.4	91.6	0	0	0	1.9
51710004900	92.5	0	0.8	3.7	71.5	0	4.9	12.4	91.6	0	0	0	1.95
51710004900	92.5	0	0.8	3.7	71.5	0	4.9	12.4	91.6	0	0	0	2
51710005000	81	0.9	8.7	11.7	54.5	0	12.7	21.9	82	0.3	6.1	8.1	0.25
51710005000	81	4	8.7	11.7	54.5	2.5	12.7	21.9	82	6.1	6.5	8.1	0.3
51710005000	81	4	8.7	11.7	54.5	2.5	12.7	21.9	82	6.1	6.5	8.1	0.35
51710005000	81	4	8.7	11.7	54.5	2.5	12.7	21.9	82	6.1	6.5	8.1	0.4
51710005000	81	4	8.7	11.7	54.5	2.5	12.7	21.9	82	6.1	6.5	8.1	0.45
51710005000	81	4	8.7	11.7	54.5	2.5	12.7	21.9	82	6.1	6.5	8.1	0.5
51710005000	81	4	8.7	11.7	54.5	2.5	12.7	21.9	82	6.1	6.5	8.1	0.55
51710005000	81	4	8.7	11.7	54.5	2.5	12.7	21.9	82	6.1	6.5	8.1	0.6
51710005000	81	4	8.7	11.7	54.5	2.5	12.7	21.9	82	6.1	6.5	8.1	0.65
51710005000	81	4	8.7	11.7	54.5	2.5	12.7	21.9	82	6.1	6.5	8.1	0.7
51710005000	81	4	8.7	11.7	54.5	2.5	12.7	21.9	82	6.1	6.5	8.1	0.75
51710005000	81	4	8.7	11.7	54.5	2.5	12.7	21.9	82	6.1	6.5	8.1	0.8
51710005000	81	4	8.7	11.7	54.5	2.5	12.7	21.9	82	6.1	6.5	8.1	0.85
51710005000	81	4	8.7	11.7	54.5	2.5	12.7	21.9	82	6.1	6.5	8.1	0.9
51710005000	81	4	8.7	11.7	54.5	2.5	12.7	21.9	82	6.1	6.5	8.1	0.95
51710005000	81	4	8.7	11.7	54.5	2.5	12.7	21.9	82	6.1	6.5	8.1	1
51710005000	81	4	8.7	11.7	54.5	2.5	12.7	21.9	82	6.1	6.5	8.1	1.05
51710005000	81	4	8.7	11.7	54.5	2.5	12.7	21.9	82	6.1	6.5	8.1	1.1
51710005000	81	4	8.7	11.7	54.5	2.5	12.7	21.9	82	6.1	6.5	8.1	1.15
51710005000	81	4	8.7	11.7	54.5	2.5	12.7	21.9	82	6.1	6.5	8.1	1.2
51710005000	81	4	8.7	11.7	54.5	2.5	12.7	21.9	82	6.1	6.5	8.1	1.25
51710005000	81	4	8.7	11.7	54.5	4	12.7	21.9	82	6.1	6.5	8.1	1.3
51710005000	81	4	8.7	11.7	54.5	4	12.7	21.9	82	6.1	6.5	8.1	1.35
51710005000	81	4	8.7	11.7	54.5	4	12.7	21.9	82	6.1	6.5	8.1	1.4
51710005000	81	4	8.7	11.7	54.5	4	12.7	21.9	82	6.1	6.5	8.1	1.45
51710005000	81	4	8.7	11.7	54.5	4	12.7	21.9	82	6.1	6.5	8.1	1.5
51710005000	81	4	8.7	11.7	54.5	4	12.7	21.9	82	6.1	6.5	8.1	1.55
51710005000	81	4	8.7	11.7	54.5	4	12.7	21.9	82	6.1	6.5	8.1	1.6
51710005000	81	4	8.7	11.7	54.5	4	12.7	21.9	82	6.1	6.5	8.1	1.65
51710005000	81	4	8.7	11.7	54.5	4	12.7	21.9	82	6.1	6.5	8.1	1.7
51710005000	81	4	8.7	11.7	54.5	4	12.7	21.9	82	6.1	6.5	8.1	1.75
51710005000	81	5.2	8.9	11.7	54.5	7.5	14.7	21.9	82	6.1	6.5	8.1	1.8
51710005000	81	5.2	8.9	11.7	54.5	7.5	14.7	21.9	82	6.1	6.5	8.1	1.85
51710005000	81	5.2	8.9	11.7	54.5	7.5	14.7	21.9	82	6.1	6.5	8.1	1.9
51710005000	81	5.2	8.9	11.7	54.5	7.5	14.7	21.9	82	6.1	6.5	8.1	1.95
51710005000	81	5.2	8.9	11.7	54.5	7.5	14.7	21.9	82	6.1	6.5	8.1	2
51710005100	83.7	0	5.4	8.1	57	0	10.4	16.5	82.7	0	4.3	6.3	0.25
51710005100	83.7	0	5.4	8.1	57	0	10.4	16.5	82.7	0	6.2	7	0.3
51710005100	83.7	0	5.4	8.1	57	0	10.4	16.5	82.7	0	6.2	7	0.35
51710005100	83.7	0	5.4	8.1	57	0	10.4	16.5	82.7	0	6.2	7	0.4
51710005100	83.7	0	5.4	8.1	57	0	10.4	16.5	82.7	0	6.2	7	0.45
51710005100	83.7	0	5.4	8.1	57	0	10.4	16.5	82.7	0	6.2	7	0.5
51710005100	83.7	1.3	5.4	8.1	57	0	10.4	16.5	82.7	5.8	6.2	7	0.55
51710005100	83.7	1.3	5.4	8.1	57	0	10.4	16.5	82.7	5.8	6.2	7	0.6
51710005100	83.7	1.3	5.4	8.1	57	0	10.4	16.5	82.7	5.8	6.2	7	0.65
51710005100	83.7	1.3	5.4	8.1	57	0	10.4	16.5	82.7	5.8	6.2	7	0.7
51710005100	83.7	1.3	5.4	8.1	57	0	10.4	16.5	82.7	5.8	6.2	7	0.75
51710005100	83.7	1.3	5.4	8.1	57	0	10.4	16.5	82.7	5.8	6.2	7	0.8
51710005100	83.7	1.3	5.4	8.1	57	0	10.4	16.5	82.7	5.8	6.2	7	0.85
51710005100	83.7	1.3	5.4	8.1	57	0	10.4	16.5	82.7	5.8	6.2	7	0.9
51710005100	83.7	1.3	5.4	8.1	57	0	10.4	16.5	82.7	5.8	6.2	7	0.95
51710005100	83.7	1.3	5.4	8.1	57	0	10.4	16.5	82.7	5.8	6.2	7	1
51710005100	83.7	1.3	5.4	8.1	57	0	10.4	16.5	82.7	5.8	6.2	7	1.05
51710005100	83.7	1.3	5.4	8.1	57	0	10.4	16.5	82.7	5.8	6.2	7	1.1
51710005100	83.7	1.3	5.4	8.1	57	0	10.4	16.5	82.7	5.8	6.2	7	1.15
51710005100	83.7	1.3	5.4	8.1	57	0	10.4	16.5	82.7	5.8	6.2	7	1.2
51710005100	83.7	1.3	5.4	8.1	57	0	10.4	16.5	82.7	5.8	6.2	7	1.25
51710005100	83.7	1.3	6	8.1	57	0.1	10.4	16.5	82.7	5.8	6.2	7	1.3
51710005100	83.7	1.3	6	8.1	57	0.1	10.4	16.5	82.7	5.8	6.2	7	1.35
51710005100	83.7	1.3	6	8.1	57	0.1	10.4	16.5	82.7	5.8	6.2	7	1.4
51710005100	83.7	1.3	6	8.1	57	0.1	10.4	16.5	82.7	5.8	6.2	7	1.45
51710005100	83.7	1.3	6	8.1	57	0.1	10.4	16.5	82.7	5.8	6.2	7	1.5
51710005100	83.7	1.3	6	8.1	57	0.1	10.4	16.5	82.7	5.8	6.2	7	1.55
51710005100	83.7	1.3	6	8.1	57	0.1	10.4	16.5	82.7	5.8	6.2	7	1.6
51710005100	83.7	1.3	6	8.1	57	0.1	10.4	16.5	82.7	5.8	6.2	7	1.65
51710005100	83.7	1.3	6	8.1	57	0.1	10.4	16.5	82.7	5.8	6.2	7	1.7
51710005100	83.7	1.3	6	8.1	57	0.1	10.4	16.5	82.7	5.8	6.2	7	1.75
51710005100	83.7	1.3	6	8.1	57	0.1	10.4	16.5	82.7	5.8	6.2	7	1.8
51710005100	83.7	1.3	6	8.1	57	0.1	10.4	16.5	82.7	5.8	6.2	7	1.85
51710005100	83.7	1.3	6	8.1	57	0.1	10.4	16.5	82.7	5.8	6.2	7	1.9
51710005100	83.7	1.3	6	8.1	57	0.1	10.4	16.5	82.7	5.8	6.2	7	1.95
51710005100	83.7	1.3	6	8.1	57	0.1	10.4	16.5	82.7	5.8	6.2	7	2
51710005500	89.9	1.9	3	3.4	69.2	1.4	6.6	7.2	87.2	2.9	3.3	4.2	0.25
51710005500	89.9	2	3.4	3.9	69.2	3	6.6	7.2	87.2	2.9	4.2	5.2	0.3
51710005500	89.9	2	3.4	3.9	69.2	3	6.6	7.2	87.2	2.9	4.2	5.2	0.35
51710005500	89.9	2	3.4	3.9	69.2	3	6.6	7.2	87.2	2.9	4.2	5.2	0.4
51710005500	89.9	2	3.4	3.9	69.2	3	6.6	7.2	87.2	2.9	4.2	5.2	0.45
51710005500	89.9	2	3.4	3.9	69.2	3	6.6	7.2	87.2	2.9	4.2	5.2	0.5
51710005500	89.9	2	3.4	3.9	69.2	3	6.6	7.2	87.2	2.9	4.2	5.2	0.55
51710005500	89.9	2	3.4	3.9	69.2	3	6.6	7.2	87.2	2.9	4.2	5.2	0.6
51710005500	89.9	2	3.4	3.9	69.2	3	6.6	7.2	87.2	2.9	4.2	5.2	0.65
51710005500	89.9	2	3.4	3.9	69.2	3	6.6	7.2	87.2	2.9	4.2	5.2	0.7
51710005500	89.9	2	3.4	3.9	69.2	3	6.6	7.2	87.2	2.9	4.2	5.2	0.75
51710005500	89.9	2	3.4	3.9	69.2	3	6.6	7.2	87.2	2.9	4.2	5.2	0.8
51710005500	89.9	2	3.4	3.9	69.2	3	6.6	7.2	87.2	2.9	4.2	5.2	0.85
51710005500	89.9	2	3.4	3.9	69.2	3	6.6	7.2	87.2	2.9	4.2	5.2	0.9
51710005500	89.9	2	3.4	3.9	69.2	3	6.6	7.2	87.2	2.9	4.2	5.2	0.95
51710005500	89.9	2	3.4	3.9	69.2	3	6.6	7.2	87.2	2.9	4.2	5.2	1
51710005500	89.9	2	3.4	3.9	69.2	3	6.6	7.2	87.2	2.9	4.2	5.2	1.05
51710005500	89.9	2	3.4	3.9	69.2	3	6.6	7.2	87.2	2.9	4.2	5.2	1.1
51710005500	89.9	2	3.4	3.9	69.2	3	6.6	7.2	87.2	2.9	4.2	5.2	1.15
51710005500	89.9	2	3.4	3.9	69.2	3	6.6	7.2	87.2	2.9	4.2	5.2	1.2
51710005500	89.9	2	3.4	3.9	69.2	3	6.6	7.2	87.2	2.9	4.2	5.2	1.25
51710005500	89.9	2	3.4	3.9	69.2	3	6.6	7.2	87.2	2.9	4.2	5.2	1.3
51710005500	89.9	2	3.4	3.9	69.2	3	6.6	7.2	87.2	2.9	4.2	5.2	1.35
51710005500	89.9	2	3.4	3.9	69.2	3	6.6	7.2	87.2	2.9	4.2	5.2	1.4
51710005500	89.9	2	3.4	3.9	69.2	3	6.6	7.2	87.2	2.9	4.2	5.2	1.45
51710005500	89.9	2	3.4	3.9	69.2	3	6.6	7.2	87.2	2.9	4.2	5.2	1.5
51710005500	89.9	2	3.4	3.9	69.2	3	6.6	7.2	87.2	2.9	4.2	5.2	1.55
51710005500	89.9	2	3.4	3.9	69.2	3	6.6	7.2	87.2	2.9	4.2	5.2	1.6
51710005500	89.9	2	3.4	3.9	69.2	3	6.6	7.2	87.2	2.9	4.2	5.2	1.65
51710005500	89.9	2	3.4	3.9	69.2	3	6.6	7.2	87.2	2.9	4.2	5.2	1.7
51710005500	89.9	2	3.4	3.9	69.2	3	6.6	7.2	87.2	2.9	4.2	5.2	1.75
51710005500	89.9	2	3.4	3.9	69.2	3	6.6	7.2	87.2	2.9	4.2	5.2	1.8
51710005500	89.9	2	3.4	3.9	69.2	3	6.6	7.2	87.2	2.9	4.2	5.2	1.85
51710005500	89.9	2	3.4	3.9	69.2	3	6.6	7.2	87.2	2.9	4.2	5.2	1.9
51710005500	89.9	2	3.4	3.9	69.2	3	6.6	7.2	87.2	2.9	4.2	5.2	1.95
51710005500	89.9	2	3.4	3.9	69.2	3	6.6	7.2	87.2	2.9	4.2	5.2	2
51710005601	90.6	0	0.1	0.3	69.5	0	0	1.5	87.9	0	0	1.8	0.25
51710005601	90.6	0	0.1	0.3	69.5	0	0	1.5	87.9	0	0	1.8	0.3
51710005601	90.6	0	0.1	0.3	69.5	0	0	1.5	87.9	0	0	1.8	0.35
51710005601	90.6	0	0.1	0.3	69.5	0	0	1.5	87.9	0	0	1.8	0.4
51710005601	90.6	0	0.1	0.3	69.5	0	0	1.5	87.9	0	0	1.8	0.45
51710005601	90.6	0	0.1	0.3	69.5	0	0	1.5	87.9	0	0	1.8	0.5
51710005601	90.6	0	0.1	0.3	69.5	0	0	1.5	87.9	0	0	1.8	0.55
51710005601	90.6	0	0.1	0.3	69.5	0	0	1.5	87.9	0	0	1.8	0.6
51710005601	90.6	0	0.1	0.3	69.5	0	0	1.5	87.9	0	0	1.8	0.65
51710005601	90.6	0	0.1	0.3	69.5	0	0	1.5	87.9	0	0	1.8	0.7
51710005601	90.6	0	0.1	0.3	69.5	0	0	1.5	87.9	0	0	1.8	0.75
51710005601	90.6	0	0.1	0.3	69.5	0	0	1.5	87.9	0	0	1.8	0.8
51710005601	90.6	0	0.1	0.3	69.5	0	0	1.5	87.9	0	0	1.8	0.85
51710005601	90.6	0	0.1	0.3	69.5	0	0	1.5	87.9	0	0	1.8	0.9
51710005601	90.6	0	0.1	0.3	69.5	0	0	1.5	87.9	0	0	1.8	0.95
51710005601	90.6	0	0.1	0.3	69.5	0	0	1.5	87.9	0	0	1.8	1
51710005601	90.6	0	1.2	1.9	69.5	0	2	4	87.9	0	1.1	3.7	1.05
51710005601	90.6	0	1.2	1.9	69.5	0	2	4	87.9	0	1.1	3.7	1.1
51710005601	90.6	0	1.2	1.9	69.5	0	2	4	87.9	0	1.1	3.7	1.15
51710005601	90.6	0	1.2	1.9	69.5	0	2	4	87.9	0	1.1	3.7	1.2
51710005601	90.6	0	1.2	1.9	69.5	0	2	4	87.9	0	1.1	3.7	1.25
51710005601	90.6	0	1.2	1.9	69.5	0	2	4	87.9	0	1.1	3.7	1.3
51710005601	90.6	0	1.2	1.9	69.5	0	2	4	87.9	0	1.1	3.7	1.35
51710005601	90.6	0	1.2	1.9	69.5	0	2	4	87.9	0	1.1	3.7	1.4
51710005601	90.6	0	1.2	1.9	69.5	0	2	4	87.9	0	1.1	3.7	1.45
51710005601	90.6	0	1.2	1.9	69.5	0	2	4	87.9	0	1.1	3.7	1.5
51710005601	90.6	0	1.2	1.9	69.5	0	2	4	87.9	0	1.1	3.7	1.55
51710005601	90.6	0	1.2	1.9	69.5	0	2	4	87.9	0	1.1	3.7	1.6
51710005601	90.6	0	1.2	1.9	69.5	0	2	4	87.9	0	1.1	3.7	1.65
51710005601	90.6	0	1.2	1.9	69.5	0	2	4	87.9	0	1.1	3.7	1.7
51710005601	90.6	0	1.2	1.9	69.5	0	2	4	87.9	0	1.1	3.7	1.75
51710005601	90.6	0	1.2	1.9	69.5	0	2	4	87.9	0	1.1	3.7	1.8
51710005601	90.6	0	1.2	1.9	69.5	0	2	4	87.9	0	1.1	3.7	1.85
51710005601	90.6	0	1.2	1.9	69.5	0	2	4	87.9	0	1.1	3.7	1.9
51710005601	90.6	0	1.2	1.9	69.5	0	2	4	87.9	0	1.1	3.7	1.95
51710005601	90.6	0	1.2	1.9	69.5	0	2	4	87.9	0	1.1	3.7	2
51710005701	86.2	0	3	4.4	62	0	5.8	7.4	84.5	0	2.5	4.2	0.25
51710005701	86.2	0	3	4.4	62	0	5.8	7.4	84.5	0	2.5	4.2	0.3
51710005701	86.2	0	3	4.4	62	0	5.8	7.4	84.5	0	2.5	4.2	0.35
51710005701	86.2	0	3	4.4	62	0	5.8	7.4	84.5	0	2.5	4.2	0.4
51710005701	86.2	0	3	4.4	62	0	5.8	7.4	84.5	0	2.5	4.2	0.45
51710005701	86.2	0	3	4.4	62	0	5.8	7.4	84.5	0	2.5	4.2	0.5
51710005701	86.2	0	3	4.4	62	0	5.8	7.4	84.5	0	2.5	4.2	0.55
51710005701	86.2	0	3	4.4	62	0	5.8	7.4	84.5	0	2.5	4.2	0.6
51710005701	86.2	0	3	4.4	62	0	5.8	7.4	84.5	0	2.5	4.2	0.65
51710005701	86.2	0	3	4.4	62	0	5.8	7.4	84.5	0	2.5	4.2	0.7
51710005701	86.2	0	3	4.4	62	0	5.8	7.4	84.5	0	2.5	4.2	0.75
51710005701	86.2	0	3.7	6.5	62	0	7.2	14.4	84.5	0	2.7	5.6	0.8
51710005701	86.2	0	3.7	6.5	62	0	7.2	14.4	84.5	0	2.7	5.6	0.85
51710005701	86.2	0	3.7	6.5	62	0	7.2	14.4	84.5	0	2.7	5.6	0.9
51710005701	86.2	0	3.7	6.5	62	0	7.2	14.4	84.5	0	2.7	5.6	0.95
51710005701	86.2	0	3.7	6.5	62	0	7.2	14.4	84.5	0	2.7	5.6	1
51710005701	86.2	0	3.7	6.5	62	0	7.2	14.4	84.5	0	2.7	5.6	1.05
51710005701	86.2	0	3.7	6.5	62	0	7.2	14.4	84.5	0	2.7	5.6	1.1
51710005701	86.2	0	3.7	6.5	62	0	7.2	14.4	84.5	0	2.7	5.6	1.15
51710005701	86.2	0	3.7	6.5	62	0	7.2	14.4	84.5	0	2.7	5.6	1.2
51710005701	86.2	0	3.7	6.5	62	0	7.2	14.4	84.5	0	2.7	5.6	1.25
51710005701	86.2	0	3.7	6.5	62	0	7.2	14.4	84.5	0	3.6	5.6	1.3
51710005701	86.2	0	3.7	6.5	62	0	7.2	14.4	84.5	0	3.6	5.6	1.35
51710005701	86.2	0	3.7	6.5	62	0	7.2	14.4	84.5	0	3.6	5.6	1.4
51710005701	86.2	0	3.7	6.5	62	0	7.2	14.4	84.5	0	3.6	5.6	1.45
51710005701	86.2	0	3.7	6.5	62	0	7.2	14.4	84.5	0	3.6	5.6	1.5
51710005701	86.2	0	3.7	6.5	62	0	7.2	14.4	84.5	0	3.6	5.6	1.55
51710005701	86.2	0	3.7	6.5	62	0	7.2	14.4	84.5	0	3.6	5.6	1.6
51710005701	86.2	0	3.7	6.5	62	0	7.2	14.4	84.5	0	3.6	5.6	1.65
51710005701	86.2	0	3.7	6.5	62	0	7.2	14.4	84.5	0	3.6	5.6	1.7
51710005701	86.2	0	3.7	6.5	62	0	7.2	14.4	84.5	0	3.6	5.6	1.75
51710005701	86.2	0	3.7	6.5	62	0	7.2	14.4	84.5	0	3.6	5.6	1.8
51710005701	86.2	0	3.7	6.5	62	0	7.2	14.4	84.5	0	3.6	5.6	1.85
51710005701	86.2	0	3.7	6.5	62	0	7.2	14.4	84.5	0	3.6	5.6	1.9
51710005701	86.2	0	3.7	6.5	62	0	7.2	14.4	84.5	0	3.6	5.6	1.95
51710005701	86.2	0	3.7	6.5	62	0	7.2	14.4	84.5	0	3.6	5.6	2
51710005702	84.6	5.2	5.3	7.2	56.7	10.1	12.5	16.8	87.7	0	0	1.3	0.25
51710005702	84.6	5.2	5.3	7.2	56.7	10.1	12.5	16.8	87.7	0	0.8	1.3	0.3
51710005702	84.6	5.2	5.3	7.2	56.7	10.1	12.5	16.8	87.7	0	0.8	1.3	0.35
51710005702	84.6	5.2	5.3	7.2	56.7	10.1	12.5	16.8	87.7	0	0.8	1.3	0.4
51710005702	84.6	5.2	5.3	7.2	56.7	10.1	12.5	16.8	87.7	0	0.8	1.3	0.45
51710005702	84.6	5.2	5.3	7.2	56.7	10.1	12.5	16.8	87.7	0	0.8	1.3	0.5
51710005702	84.6	5.2	5.3	7.2	56.7	10.1	12.5	16.8	87.7	0	0.8	1.3	0.55
51710005702	84.6	5.2	5.3	7.2	56.7	10.1	12.5	16.8	87.7	0	0.8	1.3	0.6
51710005702	84.6	5.2	5.3	7.2	56.7	10.1	12.5	16.8	87.7	0	0.8	1.3	0.65
51710005702	84.6	5.2	5.3	7.2	56.7	10.1	12.5	16.8	87.7	0	0.8	1.3	0.7
51710005702	84.6	5.2	5.3	7.2	56.7	10.1	12.5	16.8	87.7	0	0.8	1.3	0.75
51710005702	84.6	5.2	5.3	7.2	56.7	10.1	12.5	16.8	87.7	0	0.8	1.3	0.8
51710005702	84.6	5.2	5.3	7.2	56.7	10.1	12.5	16.8	87.7	0	0.8	1.3	0.85
51710005702	84.6	5.2	5.3	7.2	56.7	10.1	12.5	16.8	87.7	0	0.8	1.3	0.9
51710005702	84.6	5.2	5.3	7.2	56.7	10.1	12.5	16.8	87.7	0	0.8	1.3	0.95
51710005702	84.6	5.2	5.3	7.2	56.7	10.1	12.5	16.8	87.7	0	0.8	1.3	1
51710005702	84.6	5.2	5.3	7.2	56.7	10.1	12.5	16.8	87.7	0	0.8	1.3	1.05
51710005702	84.6	5.2	5.3	7.2	56.7	10.1	12.5	16.8	87.7	0	0.8	1.3	1.1
51710005702	84.6	5.2	5.3	7.2	56.7	10.1	12.5	16.8	87.7	0	0.8	1.3	1.15
51710005702	84.6	5.2	5.3	7.2	56.7	10.1	12.5	16.8	87.7	0	0.8	1.3	1.2
51710005702	84.6	5.2	5.3	7.2	56.7	10.1	12.5	16.8	87.7	0	0.8	1.3	1.25
51710005702	84.6	5.2	5.3	7.2	56.7	10.1	12.5	16.8	87.7	0	0.8	2	1.3
51710005702	84.6	5.2	5.3	7.2	56.7	10.1	12.5	16.8	87.7	0	0.8	2	1.35
51710005702	84.6	5.2	5.3	7.2	56.7	10.1	12.5	16.8	87.7	0	0.8	2	1.4
51710005702	84.6	5.2	5.3	7.2	56.7	10.1	12.5	16.8	87.7	0	0.8	2	1.45
51710005702	84.6	5.2	5.3	7.2	56.7	10.1	12.5	16.8	87.7	0	0.8	2	1.5
51710005702	84.6	5.2	5.3	7.2	56.7	10.1	12.5	16.8	87.7	0	0.8	2	1.55
51710005702	84.6	5.2	5.3	7.2	56.7	10.1	12.5	16.8	87.7	0	0.8	2	1.6
51710005702	84.6	5.2	5.3	7.2	56.7	10.1	12.5	16.8	87.7	0	0.8	2	1.65
51710005702	84.6	5.2	5.3	7.2	56.7	10.1	12.5	16.8	87.7	0	0.8	2	1.7
51710005702	84.6	5.2	5.3	7.2	56.7	10.1	12.5	16.8	87.7	0	0.8	2	1.75
51710005702	84.6	5.2	5.3	7.2	56.7	10.1	12.5	16.8	87.7	0	0.8	2	1.8
51710005702	84.6	5.2	5.3	7.2	56.7	10.1	12.5	16.8	87.7	0	0.8	2	1.85
51710005702	84.6	5.2	5.3	7.2	56.7	10.1	12.5	16.8	87.7	0	0.8	2	1.9
51710005702	84.6	5.2	5.3	7.2	56.7	10.1	12.5	16.8	87.7	0	0.8	2	1.95
51710005702	84.6	5.2	5.3	7.2	56.7	10.1	12.5	16.8	87.7	0	0.8	2	2
51710005902	89.1	0	1.5	3.6	67.4	0	2.1	9	87	0	0.9	3.1	0.25
51710005902	89.1	0	1.5	3.6	67.4	0	2.1	9	87	0	0.9	3.1	0.3
51710005902	89.1	0	1.5	3.6	67.4	0	2.1	9	87	0	0.9	3.1	0.35
51710005902	89.1	0	1.5	3.6	67.4	0	2.1	9	87	0	0.9	3.1	0.4
51710005902	89.1	0	1.5	3.6	67.4	0	2.1	9	87	0	0.9	3.1	0.45
51710005902	89.1	0	1.5	3.6	67.4	0	2.1	9	87	0	0.9	3.1	0.5
51710005902	89.1	0	1.5	3.6	67.4	0	2.1	9	87	0	0.9	3.1	0.55
51710005902	89.1	0	1.5	3.6	67.4	0	2.1	9	87	0	0.9	3.1	0.6
51710005902	89.1	0	1.5	3.6	67.4	0	2.1	9	87	0	0.9	3.1	0.65
51710005902	89.1	0	1.5	3.6	67.4	0	2.1	9	87	0	0.9	3.1	0.7
51710005902	89.1	0	1.5	3.6	67.4	0	2.1	9	87	0	0.9	3.1	0.75
51710005902	89.1	0	1.5	3.6	67.4	0	2.1	9	87	0	0.9	3.1	0.8
51710005902	89.1	0	1.5	3.6	67.4	0	2.1	9	87	0	0.9	3.1	0.85
51710005902	89.1	0	1.5	3.6	67.4	0	2.1	9	87	0	0.9	3.1	0.9
51710005902	89.1	0	1.5	3.6	67.4	0	2.1	9	87	0	0.9	3.1	0.95
51710005902	89.1	0	1.5	3.6	67.4	0	2.1	9	87	0	0.9	3.1	1
51710005902	89.1	0	1.5	3.6	67.4	0	2.1	9	87	0	0.9	3.1	1.05
51710005902	89.1	0	1.5	3.6	67.4	0	2.1	9	87	0	0.9	3.1	1.1
51710005902	89.1	0	1.5	3.6	67.4	0	2.1	9	87	0	0.9	3.1	1.15
51710005902	89.1	0	1.5	3.6	67.4	0	2.1	9	87	0	0.9	3.1	1.2
51710005902	89.1	0	1.5	3.6	67.4	0	2.1	9	87	0	0.9	3.1	1.25
51710005902	89.1	0	1.5	3.6	67.4	0	2.1	9	87	0	0.9	3.1	1.3
51710005902	89.1	0	1.5	3.6	67.4	0	2.1	9	87	0	0.9	3.1	1.35
51710005902	89.1	0	1.5	3.6	67.4	0	2.1	9	87	0	0.9	3.1	1.4
51710005902	89.1	0	1.5	3.6	67.4	0	2.1	9	87	0	0.9	3.1	1.45
51710005902	89.1	0	1.5	3.6	67.4	0	2.1	9	87	0	0.9	3.1	1.5
51710005902	89.1	0	1.5	3.6	67.4	0	2.1	9	87	0	0.9	3.1	1.55
51710005902	89.1	0	1.5	3.6	67.4	0	2.1	9	87	0	0.9	3.1	1.6
51710005902	89.1	0	1.5	3.6	67.4	0	2.1	9	87	0	0.9	3.1	1.65
51710005902	89.1	0	1.5	3.6	67.4	0	2.1	9	87	0	0.9	3.1	1.7
51710005902	89.1	0	1.5	3.6	67.4	0	2.1	9	87	0	0.9	3.1	1.75
51710005902	89.1	0	1.5	3.6	67.4	0	2.1	9	87	0	0.9	3.1	1.8
51710005902	89.1	0	1.5	3.6	67.4	0	2.1	9	87	0	0.9	3.1	1.85
51710005902	89.1	0	1.5	3.6	67.4	0	2.1	9	87	0	0.9	3.1	1.9
51710005902	89.1	0	1.5	3.6	67.4	0	2.1	9	87	0	0.9	3.1	1.95
51710005902	89.1	0	1.5	3.6	67.4	0	2.1	9	87	0	0.9	3.1	2
51710005903	89.8	0	0.9	2.7	69.2	0	0	2.3	88.8	0	0.9	2.8	0.25
51710005903	89.8	0	3.1	3.5	69.2	0	6.6	7.2	88.8	0	1.7	2.8	0.3
51710005903	89.8	0	3.1	3.5	69.2	0	6.6	7.2	88.8	0	1.7	2.8	0.35
51710005903	89.8	0	3.1	3.5	69.2	0	6.6	7.2	88.8	0	1.7	2.8	0.4
51710005903	89.8	0	3.1	3.5	69.2	0	6.6	7.2	88.8	0	1.7	2.8	0.45
51710005903	89.8	0	3.1	3.5	69.2	0	6.6	7.2	88.8	0	1.7	2.8	0.5
51710005903	89.8	0	3.1	3.5	69.2	0	6.6	7.2	88.8	0	1.7	2.8	0.55
51710005903	89.8	0	3.1	3.5	69.2	0	6.6	7.2	88.8	0	1.7	2.8	0.6
51710005903	89.8	0	3.1	3.5	69.2	0	6.6	7.2	88.8	0	1.7	2.8	0.65
51710005903	89.8	0	3.1	3.5	69.2	0	6.6	7.2	88.8	0	1.7	2.8	0.7
51710005903	89.8	0	3.1	3.5	69.2	0	6.6	7.2	88.8	0	1.7	2.8	0.75
51710005903	89.8	0	3.1	3.5	69.2	0	6.6	7.2	88.8	0	1.7	2.8	0.8
51710005903	89.8	0	3.1	3.5	69.2	0	6.6	7.2	88.8	0	1.7	2.8	0.85
51710005903	89.8	0	3.1	3.5	69.2	0	6.6	7.2	88.8	0	1.7	2.8	0.9
51710005903	89.8	0	3.1	3.5	69.2	0	6.6	7.2	88.8	0	1.7	2.8	0.95
51710005903	89.8	0	3.1	3.5	69.2	0	6.6	7.2	88.8	0	1.7	2.8	1
51710005903	89.8	0	3.1	3.5	69.2	0	6.6	7.2	88.8	0	1.7	2.8	1.05
51710005903	89.8	0	3.1	3.5	69.2	0	6.6	7.2	88.8	0	1.7	2.8	1.1
51710005903	89.8	0	3.1	3.5	69.2	0	6.6	7.2	88.8	0	1.7	2.8	1.15
51710005903	89.8	0	3.1	3.5	69.2	0	6.6	7.2	88.8	0	1.7	2.8	1.2
51710005903	89.8	0	3.1	3.5	69.2	0	6.6	7.2	88.8	0	1.7	2.8	1.25
51710005903	89.8	0	3.1	3.5	69.2	0	6.6	7.2	88.8	0	1.7	2.8	1.3
51710005903	89.8	0	3.1	3.5	69.2	0	6.6	7.2	88.8	0	1.7	2.8	1.35
51710005903	89.8	0	3.1	3.5	69.2	0	6.6	7.2	88.8	0	1.7	2.8	1.4
51710005903	89.8	0	3.1	3.5	69.2	0	6.6	7.2	88.8	0	1.7	2.8	1.45
51710005903	89.8	0	3.1	3.5	69.2	0	6.6	7.2	88.8	0	1.7	2.8	1.5
51710005903	89.8	0	3.1	3.5	69.2	0	6.6	7.2	88.8	0	1.7	2.8	1.55
51710005903	89.8	0	3.1	3.5	69.2	0	6.6	7.2	88.8	0	1.7	2.8	1.6
51710005903	89.8	0	3.1	3.5	69.2	0	6.6	7.2	88.8	0	1.7	2.8	1.65
51710005903	89.8	0	3.1	3.5	69.2	0	6.6	7.2	88.8	0	1.7	2.8	1.7
51710005903	89.8	0	3.1	3.5	69.2	0	6.6	7.2	88.8	0	1.7	2.8	1.75
51710005903	89.8	0	3.1	3.5	69.2	0	6.6	7.2	88.8	0	1.7	2.8	1.8
51710005903	89.8	0	3.1	3.5	69.2	0	6.6	7.2	88.8	0	1.7	2.8	1.85
51710005903	89.8	0	3.1	3.5	69.2	0	6.6	7.2	88.8	0	1.7	2.8	1.9
51710005903	89.8	0	3.1	3.5	69.2	0	6.6	7.2	88.8	0	1.7	2.8	1.95
51710005903	89.8	0	3.1	3.5	69.2	0	6.6	7.2	88.8	0	1.7	2.8	2
51710006000	89.2	0	1.3	3.5	67.8	0	2.5	8.6	87	0	0	3.1	0.25
51710006000	89.2	0	1.3	3.5	67.8	0	2.5	8.6	87	0	0	3.1	0.3
51710006000	89.2	0	1.3	3.5	67.8	0	2.5	8.6	87	0	0	3.1	0.35
51710006000	89.2	0	1.3	3.5	67.8	0	2.5	8.6	87	0	0	3.1	0.4
51710006000	89.2	0	1.3	3.5	67.8	0	2.5	8.6	87	0	0	3.1	0.45
51710006000	89.2	0	1.3	3.5	67.8	0	2.5	8.6	87	0	0	3.1	0.5
51710006000	89.2	0	1.3	3.5	67.8	0	2.5	8.6	87	0	0	3.1	0.55
51710006000	89.2	0	1.3	3.5	67.8	0	2.5	8.6	87	0	0	3.1	0.6
51710006000	89.2	0	1.3	3.5	67.8	0	2.5	8.6	87	0	0	3.1	0.65
51710006000	89.2	0	1.3	3.5	67.8	0	2.5	8.6	87	0	0	3.1	0.7
51710006000	89.2	0	1.3	3.5	67.8	0	2.5	8.6	87	0	0	3.1	0.75
51710006000	89.2	0	1.3	3.5	67.8	0	2.5	8.6	87	0	0	3.1	0.8
51710006000	89.2	0	1.3	3.5	67.8	0	2.5	8.6	87	0	0	3.1	0.85
51710006000	89.2	0	1.3	3.5	67.8	0	2.5	8.6	87	0	0	3.1	0.9
51710006000	89.2	0	1.3	3.5	67.8	0	2.5	8.6	87	0	0	3.1	0.95
51710006000	89.2	0	1.3	3.5	67.8	0	2.5	8.6	87	0	0	3.1	1
51710006000	89.2	0	1.3	3.5	67.8	0	2.5	8.6	87	0	0	3.1	1.05
51710006000	89.2	0	1.3	3.5	67.8	0	2.5	8.6	87	0	0	3.1	1.1
51710006000	89.2	0	1.3	3.5	67.8	0	2.5	8.6	87	0	0	3.1	1.15
51710006000	89.2	0	1.3	3.5	67.8	0	2.5	8.6	87	0	0	3.1	1.2
51710006000	89.2	0	1.3	3.5	67.8	0	2.5	8.6	87	0	0	3.1	1.25
51710006000	89.2	0	1.3	3.5	67.8	0	2.5	8.6	87	0	0	3.1	1.3
51710006000	89.2	0	1.3	3.5	67.8	0	2.5	8.6	87	0	0	3.1	1.35
51710006000	89.2	0	1.3	3.5	67.8	0	2.5	8.6	87	0	0	3.1	1.4
51710006000	89.2	0	1.3	3.5	67.8	0	2.5	8.6	87	0	0	3.1	1.45
51710006000	89.2	0	1.3	3.5	67.8	0	2.5	8.6	87	0	0	3.1	1.5
51710006000	89.2	0	1.3	3.5	67.8	0	2.5	8.6	87	0	0	3.1	1.55
51710006000	89.2	0	1.3	3.5	67.8	0	2.5	8.6	87	0	0	3.1	1.6
51710006000	89.2	0	1.3	3.5	67.8	0	2.5	8.6	87	0	0	3.1	1.65
51710006000	89.2	0	1.3	3.5	67.8	0	2.5	8.6	87	0	0	3.1	1.7
51710006000	89.2	0	1.3	3.5	67.8	0	2.5	8.6	87	0	0	3.1	1.75
51710006000	89.2	0	1.3	3.5	67.8	0	2.5	8.6	87	0	0	3.1	1.8
51710006000	89.2	0	1.3	3.5	67.8	0	2.5	8.6	87	0	0	3.1	1.85
51710006000	89.2	0	1.3	3.5	67.8	0	2.5	8.6	87	0	0	3.1	1.9
51710006000	89.2	0	1.3	3.5	67.8	0	2.5	8.6	87	0	0	3.1	1.95
51710006000	89.2	0	1.3	3.5	67.8	0	2.5	8.6	87	0	0	3.1	2
51710006100	88.7	0	2.2	4	67.4	0	3.6	9	87.5	0	0.4	2.6	0.25
51710006100	88.7	0	2.2	4	67.4	0	3.6	9	87.5	0	0.4	2.6	0.3
51710006100	88.7	0	2.2	4	67.4	0	3.6	9	87.5	0	0.4	2.6	0.35
51710006100	88.7	0	2.2	4	67.4	0	3.6	9	87.5	0	0.4	2.6	0.4
51710006100	88.7	0	2.2	4	67.4	0	3.6	9	87.5	0	0.4	2.6	0.45
51710006100	88.7	0	2.2	4	67.4	0	3.6	9	87.5	0	0.4	2.6	0.5
51710006100	88.7	0	2.2	4	67.4	0	3.6	9	87.5	0	0.4	2.6	0.55
51710006100	88.7	0	2.2	4	67.4	0	3.6	9	87.5	0	0.4	2.6	0.6
51710006100	88.7	0	2.2	4	67.4	0	3.6	9	87.5	0	0.4	2.6	0.65
51710006100	88.7	0	2.2	4	67.4	0	3.6	9	87.5	0	0.4	2.6	0.7
51710006100	88.7	0	2.2	4	67.4	0	3.6	9	87.5	0	0.4	2.6	0.75
51710006100	88.7	0	2.2	4	67.4	0	3.6	9	87.5	0	0.4	2.6	0.8
51710006100	88.7	0	2.2	4	67.4	0	3.6	9	87.5	0	0.4	2.6	0.85
51710006100	88.7	0	2.2	4	67.4	0	3.6	9	87.5	0	0.4	2.6	0.9
51710006100	88.7	0	2.2	4	67.4	0	3.6	9	87.5	0	0.4	2.6	0.95
51710006100	88.7	0	2.2	4	67.4	0	3.6	9	87.5	0	0.4	2.6	1
51710006100	88.7	0	2.2	4	67.4	0	3.6	9	87.5	0	0.4	2.6	1.05
51710006100	88.7	0	2.2	4	67.4	0	3.6	9	87.5	0	0.4	2.6	1.1
51710006100	88.7	0	2.2	4	67.4	0	3.6	9	87.5	0	0.4	2.6	1.15
51710006100	88.7	0	2.2	4	67.4	0	3.6	9	87.5	0	0.4	2.6	1.2
51710006100	88.7	0	2.2	4	67.4	0	3.6	9	87.5	0	0.4	2.6	1.25
51710006100	88.7	0	2.2	4	67.4	0	3.6	9	87.5	0	0.4	2.6	1.3
51710006100	88.7	0	2.2	4	67.4	0	3.6	9	87.5	0	0.4	2.6	1.35
51710006100	88.7	0	2.2	4	67.4	0	3.6	9	87.5	0	0.4	2.6	1.4
51710006100	88.7	0	2.2	4	67.4	0	3.6	9	87.5	0	0.4	2.6	1.45
51710006100	88.7	0	2.2	4	67.4	0	3.6	9	87.5	0	0.4	2.6	1.5
51710006100	88.7	0	2.2	4	67.4	0	3.6	9	87.5	0	0.4	2.6	1.55
51710006100	88.7	0	2.2	4	67.4	0	3.6	9	87.5	0	0.4	2.6	1.6
51710006100	88.7	0	2.2	4	67.4	0	3.6	9	87.5	0	0.4	2.6	1.65
51710006100	88.7	0	2.2	4	67.4	0	3.6	9	87.5	0	0.4	2.6	1.7
51710006100	88.7	0	2.2	4	67.4	0	3.6	9	87.5	0	0.4	2.6	1.75
51710006100	88.7	0	3.1	4	67.4	0	6.1	9	87.5	0	1.5	2.6	1.8
51710006100	88.7	0	3.1	4	67.4	0	6.1	9	87.5	0	1.5	2.6	1.85
51710006100	88.7	0	3.1	4	67.4	0	6.1	9	87.5	0	1.5	2.6	1.9
51710006100	88.7	0	3.1	4	67.4	0	6.1	9	87.5	0	1.5	2.6	1.95
51710006100	88.7	0	3.1	4	67.4	0	6.1	9	87.5	0	1.5	2.6	2
51710006200	89.1	0	0.7	3.6	66.7	0	2.5	9.7	88	0	0.8	2.1	0.25
51710006200	89.1	0	1	3.6	66.7	0	2.5	9.7	88	0	0.8	2.1	0.3
51710006200	89.1	0	1	3.6	66.7	0	2.5	9.7	88	0	0.8	2.1	0.35
51710006200	89.1	0	1	3.6	66.7	0	2.5	9.7	88	0	0.8	2.1	0.4
51710006200	89.1	0	1	3.6	66.7	0	2.5	9.7	88	0	0.8	2.1	0.45
51710006200	89.1	0	1	3.6	66.7	0	2.5	9.7	88	0	0.8	2.1	0.5
51710006200	89.1	0	1	3.6	66.7	0	2.5	9.7	88	0	0.8	2.1	0.55
51710006200	89.1	0	1	3.6	66.7	0	2.5	9.7	88	0	0.8	2.1	0.6
51710006200	89.1	0	1	3.6	66.7	0	2.5	9.7	88	0	0.8	2.1	0.65
51710006200	89.1	0	1	3.6	66.7	0	2.5	9.7	88	0	0.8	2.1	0.7
51710006200	89.1	0	1	3.6	66.7	0	2.5	9.7	88	0	0.8	2.1	0.75
51710006200	89.1	0	1	3.6	66.7	0	2.5	9.7	88	0	0.8	2.1	0.8
51710006200	89.1	0	1	3.6	66.7	0	2.5	9.7	88	0	0.8	2.1	0.85
51710006200	89.1	0	1	3.6	66.7	0	2.5	9.7	88	0	0.8	2.1	0.9
51710006200	89.1	0	1	3.6	66.7	0	2.5	9.7	88	0	0.8	2.1	0.95
51710006200	89.1	0	1	3.6	66.7	0	2.5	9.7	88	0	0.8	2.1	1
51710006200	89.1	0	1	3.6	66.7	0	2.5	9.7	88	0	0.8	2.1	1.05
51710006200	89.1	0	1	3.6	66.7	0	2.5	9.7	88	0	0.8	2.1	1.1
51710006200	89.1	0	1	3.6	66.7	0	2.5	9.7	88	0	0.8	2.1	1.15
51710006200	89.1	0	1	3.6	66.7	0	2.5	9.7	88	0	0.8	2.1	1.2
51710006200	89.1	0	1	3.6	66.7	0	2.5	9.7	88	0	0.8	2.1	1.25
51710006200	89.1	0	1	3.6	66.7	0	2.5	9.7	88	0	0.8	2.1	1.3
51710006200	89.1	0	1	3.6	66.7	0	2.5	9.7	88	0	0.8	2.1	1.35
51710006200	89.1	0	1	3.6	66.7	0	2.5	9.7	88	0	0.8	2.1	1.4
51710006200	89.1	0	1	3.6	66.7	0	2.5	9.7	88	0	0.8	2.1	1.45
51710006200	89.1	0	1	3.6	66.7	0	2.5	9.7	88	0	0.8	2.1	1.5
51710006200	89.1	0	1	3.6	66.7	0	2.5	9.7	88	0	0.8	2.1	1.55
51710006200	89.1	0	1	3.6	66.7	0	2.5	9.7	88	0	0.8	2.1	1.6
51710006200	89.1	0	1	3.6	66.7	0	2.5	9.7	88	0	0.8	2.1	1.65
51710006200	89.1	0	1	3.6	66.7	0	2.5	9.7	88	0	0.8	2.1	1.7
51710006200	89.1	0	1	3.6	66.7	0	2.5	9.7	88	0	0.8	2.1	1.75
51710006200	89.1	0	1	3.6	66.7	0	2.5	9.7	88	0	0.8	2.1	1.8
51710006200	89.1	0	1	3.6	66.7	0	2.5	9.7	88	0	0.8	2.1	1.85
51710006200	89.1	0	1	3.6	66.7	0	2.5	9.7	88	0	0.8	2.1	1.9
51710006200	89.1	0	1	3.6	66.7	0	2.5	9.7	88	0	0.8	2.1	1.95
51710006200	89.1	0	1	3.6	66.7	0	2.5	9.7	88	0	0.8	2.1	2
51710006501	90.5	0	2.4	2.8	70.3	0	5.5	6.1	86.2	0	4.3	5.2	0.25
51710006501	90.5	0	2.4	2.8	70.3	0	5.5	6.1	86.2	0	4.3	5.2	0.3
51710006501	90.5	0	2.4	2.8	70.3	0	5.5	6.1	86.2	0	4.3	5.2	0.35
51710006501	90.5	0	2.4	2.8	70.3	0	5.5	6.1	86.2	0	4.3	5.2	0.4
51710006501	90.5	0	2.4	2.8	70.3	0	5.5	6.1	86.2	0	4.3	5.2	0.45
51710006501	90.5	0	2.4	2.8	70.3	0	5.5	6.1	86.2	0	4.3	5.2	0.5
51710006501	90.5	0	2.4	2.8	70.3	0	5.5	6.1	86.2	0	4.3	5.2	0.55
51710006501	90.5	0	2.4	2.8	70.3	0	5.5	6.1	86.2	0	4.3	5.2	0.6
51710006501	90.5	0	2.4	2.8	70.3	0	5.5	6.1	86.2	0	4.3	5.2	0.65
51710006501	90.5	0	2.4	2.8	70.3	0	5.5	6.1	86.2	0	4.3	5.2	0.7
51710006501	90.5	0	2.4	2.8	70.3	0	5.5	6.1	86.2	0	4.3	5.2	0.75
51710006501	90.5	0	2.4	2.8	70.3	0	5.5	6.1	86.2	0	4.3	5.2	0.8
51710006501	90.5	0	2.4	2.8	70.3	0	5.5	6.1	86.2	0	4.3	5.2	0.85
51710006501	90.5	0	2.4	2.8	70.3	0	5.5	6.1	86.2	0	4.3	5.2	0.9
51710006501	90.5	0	2.4	2.8	70.3	0	5.5	6.1	86.2	0	4.3	5.2	0.95
51710006501	90.5	0	2.4	2.8	70.3	0	5.5	6.1	86.2	0	4.3	5.2	1
51710006501	90.5	0	2.4	2.8	70.3	0	5.5	6.1	86.2	0	4.3	5.2	1.05
51710006501	90.5	0	2.4	2.8	70.3	0	5.5	6.1	86.2	0	4.3	5.2	1.1
51710006501	90.5	0	2.4	2.8	70.3	0	5.5	6.1	86.2	0	4.3	5.2	1.15
51710006501	90.5	0	2.4	2.8	70.3	0	5.5	6.1	86.2	0	4.3	5.2	1.2
51710006501	90.5	0	2.4	2.8	70.3	0	5.5	6.1	86.2	0	4.3	5.2	1.25
51710006501	90.5	0	2.4	2.8	70.3	0	5.5	6.1	86.2	0	4.3	5.2	1.3
51710006501	90.5	0	2.4	2.8	70.3	0	5.5	6.1	86.2	0	4.3	5.2	1.35
51710006501	90.5	0	2.4	2.8	70.3	0	5.5	6.1	86.2	0	4.3	5.2	1.4
51710006501	90.5	0	2.4	2.8	70.3	0	5.5	6.1	86.2	0	4.3	5.2	1.45
51710006501	90.5	0	2.4	2.8	70.3	0	5.5	6.1	86.2	0	4.3	5.2	1.5
51710006501	90.5	0	2.4	2.8	70.3	0	5.5	6.1	86.2	0	4.3	5.2	1.55
51710006501	90.5	0	2.4	2.8	70.3	0	5.5	6.1	86.2	0	4.3	5.2	1.6
51710006501	90.5	0	2.4	2.8	70.3	0	5.5	6.1	86.2	0	4.3	5.2	1.65
51710006501	90.5	0	2.4	2.8	70.3	0	5.5	6.1	86.2	0	4.3	5.2	1.7
51710006501	90.5	0	2.4	2.8	70.3	0	5.5	6.1	86.2	0	4.3	5.2	1.75
51710006501	90.5	0	2.4	2.8	70.3	0	5.5	6.1	86.2	0	4.3	5.2	1.8
51710006501	90.5	0	2.4	2.8	70.3	0	5.5	6.1	86.2	0	4.3	5.2	1.85
51710006501	90.5	0	2.4	2.8	70.3	0	5.5	6.1	86.2	0	4.3	5.2	1.9
51710006501	90.5	0	2.4	2.8	70.3	0	5.5	6.1	86.2	0	4.3	5.2	1.95
51710006501	90.5	0	2.4	2.8	70.3	0	5.5	6.1	86.2	0	4.3	5.2	2
51710006601	89.8	0	0.1	2.9	66.8	0	2.4	9.6	87.3	0	0	2.8	0.25
51710006601	89.8	0	0.1	2.9	66.8	0	2.4	9.6	87.3	0	0	2.8	0.3
51710006601	89.8	0	0.1	2.9	66.8	0	2.4	9.6	87.3	0	0	2.8	0.35
51710006601	89.8	0	0.1	2.9	66.8	0	2.4	9.6	87.3	0	0	2.8	0.4
51710006601	89.8	0	0.1	2.9	66.8	0	2.4	9.6	87.3	0	0	2.8	0.45
51710006601	89.8	0	0.1	2.9	66.8	0	2.4	9.6	87.3	0	0	2.8	0.5
51710006601	89.8	0	0.1	2.9	66.8	0	2.4	9.6	87.3	0	0	2.8	0.55
51710006601	89.8	0	0.1	2.9	66.8	0	2.4	9.6	87.3	0	0	2.8	0.6
51710006601	89.8	0	0.1	2.9	66.8	0	2.4	9.6	87.3	0	0	2.8	0.65
51710006601	89.8	0	0.1	2.9	66.8	0	2.4	9.6	87.3	0	0	2.8	0.7
51710006601	89.8	0	0.1	2.9	66.8	0	2.4	9.6	87.3	0	0	2.8	0.75
51710006601	89.8	0	0.1	2.9	66.8	0	2.4	9.6	87.3	0	0	2.8	0.8
51710006601	89.8	0	0.1	2.9	66.8	0	2.4	9.6	87.3	0	0	2.8	0.85
51710006601	89.8	0	0.1	2.9	66.8	0	2.4	9.6	87.3	0	0	2.8	0.9
51710006601	89.8	0	0.1	2.9	66.8	0	2.4	9.6	87.3	0	0	2.8	0.95
51710006601	89.8	0	0.1	2.9	66.8	0	2.4	9.6	87.3	0	0	2.8	1
51710006601	89.8	0	0.1	2.9	66.8	0	2.4	9.6	87.3	0	0	2.8	1.05
51710006601	89.8	0	0.1	2.9	66.8	0	2.4	9.6	87.3	0	0	2.8	1.1
51710006601	89.8	0	0.1	2.9	66.8	0	2.4	9.6	87.3	0	0	2.8	1.15
51710006601	89.8	0	0.1	2.9	66.8	0	2.4	9.6	87.3	0	0	2.8	1.2
51710006601	89.8	0	0.1	2.9	66.8	0	2.4	9.6	87.3	0	0	2.8	1.25
51710006601	89.8	0	0.3	2.9	66.8	0	2.4	9.6	87.3	0	0.6	2.8	1.3
51710006601	89.8	0	0.3	2.9	66.8	0	2.4	9.6	87.3	0	0.6	2.8	1.35
51710006601	89.8	0	0.3	2.9	66.8	0	2.4	9.6	87.3	0	0.6	2.8	1.4
51710006601	89.8	0	0.3	2.9	66.8	0	2.4	9.6	87.3	0	0.6	2.8	1.45
51710006601	89.8	0	0.3	2.9	66.8	0	2.4	9.6	87.3	0	0.6	2.8	1.5
51710006601	89.8	0	0.3	2.9	66.8	0	2.4	9.6	87.3	0	0.6	2.8	1.55
51710006601	89.8	0	0.3	2.9	66.8	0	2.4	9.6	87.3	0	0.6	2.8	1.6
51710006601	89.8	0	0.3	2.9	66.8	0	2.4	9.6	87.3	0	0.6	2.8	1.65
51710006601	89.8	0	0.3	2.9	66.8	0	2.4	9.6	87.3	0	0.6	2.8	1.7
51710006601	89.8	0	0.3	2.9	66.8	0	2.4	9.6	87.3	0	0.6	2.8	1.75
51710006601	89.8	0	0.3	2.9	66.8	0	2.4	9.6	87.3	0	0.6	2.8	1.8
51710006601	89.8	0	0.3	2.9	66.8	0	2.4	9.6	87.3	0	0.6	2.8	1.85
51710006601	89.8	0	0.3	2.9	66.8	0	2.4	9.6	87.3	0	0.6	2.8	1.9
51710006601	89.8	0	0.3	2.9	66.8	0	2.4	9.6	87.3	0	0.6	2.8	1.95
51710006601	89.8	0	0.3	2.9	66.8	0	2.4	9.6	87.3	0	0.6	2.8	2
51710006602	90.6	0	0	2.1	69.4	0	0	7	88.7	0	0	1.4	0.25
51710006602	90.6	0	0	2.1	69.4	0	0	7	88.7	0	0	1.4	0.3
51710006602	90.6	0	0	2.1	69.4	0	0	7	88.7	0	0	1.4	0.35
51710006602	90.6	0	0	2.1	69.4	0	0	7	88.7	0	0	1.4	0.4
51710006602	90.6	0	0	2.1	69.4	0	0	7	88.7	0	0	1.4	0.45
51710006602	90.6	0	0	2.1	69.4	0	0	7	88.7	0	0	1.4	0.5
51710006602	90.6	0	0	2.1	69.4	0	0	7	88.7	0	0	1.4	0.55
51710006602	90.6	0	0	2.1	69.4	0	0	7	88.7	0	0	1.4	0.6
51710006602	90.6	0	0	2.1	69.4	0	0	7	88.7	0	0	1.4	0.65
51710006602	90.6	0	0	2.1	69.4	0	0	7	88.7	0	0	1.4	0.7
51710006602	90.6	0	0	2.1	69.4	0	0	7	88.7	0	0	1.4	0.75
51710006602	90.6	0	0	2.1	69.4	0	0	7	88.7	0	0	1.4	0.8
51710006602	90.6	0	0	2.1	69.4	0	0	7	88.7	0	0	1.4	0.85
51710006602	90.6	0	0	2.1	69.4	0	0	7	88.7	0	0	1.4	0.9
51710006602	90.6	0	0	2.1	69.4	0	0	7	88.7	0	0	1.4	0.95
51710006602	90.6	0	0	2.1	69.4	0	0	7	88.7	0	0	1.4	1
51710006602	90.6	0	0	2.1	69.4	0	0	7	88.7	0	0	1.4	1.05
51710006602	90.6	0	0	2.1	69.4	0	0	7	88.7	0	0	1.4	1.1
51710006602	90.6	0	0	2.1	69.4	0	0	7	88.7	0	0	1.4	1.15
51710006602	90.6	0	0	2.1	69.4	0	0	7	88.7	0	0	1.4	1.2
51710006602	90.6	0	0	2.1	69.4	0	0	7	88.7	0	0	1.4	1.25
51710006602	90.6	0	0	2.1	69.4	0	0	7	88.7	0	0	1.4	1.3
51710006602	90.6	0	0	2.1	69.4	0	0	7	88.7	0	0	1.4	1.35
51710006602	90.6	0	0	2.1	69.4	0	0	7	88.7	0	0	1.4	1.4
51710006602	90.6	0	0	2.1	69.4	0	0	7	88.7	0	0	1.4	1.45
51710006602	90.6	0	0	2.1	69.4	0	0	7	88.7	0	0	1.4	1.5
51710006602	90.6	0	0	2.1	69.4	0	0	7	88.7	0	0	1.4	1.55
51710006602	90.6	0	0	2.1	69.4	0	0	7	88.7	0	0	1.4	1.6
51710006602	90.6	0	0	2.1	69.4	0	0	7	88.7	0	0	1.4	1.65
51710006602	90.6	0	0	2.1	69.4	0	0	7	88.7	0	0	1.4	1.7
51710006602	90.6	0	0	2.1	69.4	0	0	7	88.7	0	0	1.4	1.75
51710006602	90.6	0	0	2.1	69.4	0	0	7	88.7	0	0	1.4	1.8
51710006602	90.6	0	0	2.1	69.4	0	0	7	88.7	0	0	1.4	1.85
51710006602	90.6	0	0	2.1	69.4	0	0	7	88.7	0	0	1.4	1.9
51710006602	90.6	0	0	2.1	69.4	0	0	7	88.7	0	0	1.4	1.95
51710006602	90.6	0	0	2.1	69.4	0	0	7	88.7	0	0	1.4	2
51710006603	89.7	0	0.9	3	67.2	0	2.3	9.2	88.1	0	0	2	0.25
51710006603	89.7	0	0.9	3	67.2	0	2.3	9.2	88.1	0	0	2	0.3
51710006603	89.7	0	0.9	3	67.2	0	2.3	9.2	88.1	0	0	2	0.35
51710006603	89.7	0	0.9	3	67.2	0	2.3	9.2	88.1	0	0	2	0.4
51710006603	89.7	0	0.9	3	67.2	0	2.3	9.2	88.1	0	0	2	0.45
51710006603	89.7	0	0.9	3	67.2	0	2.3	9.2	88.1	0	0	2	0.5
51710006603	89.7	0	0.9	3	67.2	0	2.3	9.2	88.1	0	0	2	0.55
51710006603	89.7	0	0.9	3	67.2	0	2.3	9.2	88.1	0	0	2	0.6
51710006603	89.7	0	0.9	3	67.2	0	2.3	9.2	88.1	0	0	2	0.65
51710006603	89.7	0	0.9	3	67.2	0	2.3	9.2	88.1	0	0	2	0.7
51710006603	89.7	0	0.9	3	67.2	0	2.3	9.2	88.1	0	0	2	0.75
51710006603	89.7	0	0.9	3	67.2	0	2.3	9.2	88.1	0	0	2	0.8
51710006603	89.7	0	0.9	3	67.2	0	2.3	9.2	88.1	0	0	2	0.85
51710006603	89.7	0	0.9	3	67.2	0	2.3	9.2	88.1	0	0	2	0.9
51710006603	89.7	0	0.9	3	67.2	0	2.3	9.2	88.1	0	0	2	0.95
51710006603	89.7	0	0.9	3	67.2	0	2.3	9.2	88.1	0	0	2	1
51710006603	89.7	0	0.9	3	67.2	0	2.3	9.2	88.1	0	0	2	1.05
51710006603	89.7	0	0.9	3	67.2	0	2.3	9.2	88.1	0	0	2	1.1
51710006603	89.7	0	0.9	3	67.2	0	2.3	9.2	88.1	0	0	2	1.15
51710006603	89.7	0	0.9	3	67.2	0	2.3	9.2	88.1	0	0	2	1.2
51710006603	89.7	0	0.9	3	67.2	0	2.3	9.2	88.1	0	0	2	1.25
51710006603	89.7	0	0.9	3	67.2	0	2.3	9.2	88.1	0	0	2	1.3
51710006603	89.7	0	0.9	3	67.2	0	2.3	9.2	88.1	0	0	2	1.35
51710006603	89.7	0	0.9	3	67.2	0	2.3	9.2	88.1	0	0	2	1.4
51710006603	89.7	0	0.9	3	67.2	0	2.3	9.2	88.1	0	0	2	1.45
51710006603	89.7	0	0.9	3	67.2	0	2.3	9.2	88.1	0	0	2	1.5
51710006603	89.7	0	0.9	3	67.2	0	2.3	9.2	88.1	0	0	2	1.55
51710006603	89.7	0	0.9	3	67.2	0	2.3	9.2	88.1	0	0	2	1.6
51710006603	89.7	0	0.9	3	67.2	0	2.3	9.2	88.1	0	0	2	1.65
51710006603	89.7	0	0.9	3	67.2	0	2.3	9.2	88.1	0	0	2	1.7
51710006603	89.7	0	0.9	3	67.2	0	2.3	9.2	88.1	0	0	2	1.75
51710006603	89.7	0	0.9	3	67.2	0	2.3	9.2	88.1	0	0	2	1.8
51710006603	89.7	0	0.9	3	67.2	0	2.3	9.2	88.1	0	0	2	1.85
51710006603	89.7	0	0.9	3	67.2	0	2.3	9.2	88.1	0	0	2	1.9
51710006603	89.7	0	0.9	3	67.2	0	2.3	9.2	88.1	0	0	2	1.95
51710006603	89.7	0	0.9	3	67.2	0	2.3	9.2	88.1	0	0	2	2
51710006605	90.7	0	1.3	2.6	69.1	0	4.2	7.3	89.7	0	0.3	1.7	0.25
51710006605	90.7	0	1.3	2.6	69.1	0	4.2	7.3	89.7	0	0.3	1.7	0.3
51710006605	90.7	0	1.3	2.6	69.1	0	4.2	7.3	89.7	0	0.3	1.7	0.35
51710006605	90.7	0	1.3	2.6	69.1	0	4.2	7.3	89.7	0	0.3	1.7	0.4
51710006605	90.7	0	1.3	2.6	69.1	0	4.2	7.3	89.7	0	0.3	1.7	0.45
51710006605	90.7	0	1.3	2.6	69.1	0	4.2	7.3	89.7	0	0.3	1.7	0.5
51710006605	90.7	0	1.3	2.6	69.1	0	4.2	7.3	89.7	0	0.3	1.7	0.55
51710006605	90.7	0	1.3	2.6	69.1	0	4.2	7.3	89.7	0	0.3	1.7	0.6
51710006605	90.7	0	1.3	2.6	69.1	0	4.2	7.3	89.7	0	0.3	1.7	0.65
51710006605	90.7	0	1.3	2.6	69.1	0	4.2	7.3	89.7	0	0.3	1.7	0.7
51710006605	90.7	0	1.3	2.6	69.1	0	4.2	7.3	89.7	0	0.3	1.7	0.75
51710006605	90.7	0	1.3	2.6	69.1	0	4.2	7.3	89.7	0	0.3	1.7	0.8
51710006605	90.7	0	1.3	2.6	69.1	0	4.2	7.3	89.7	0	0.3	1.7	0.85
51710006605	90.7	0	1.3	2.6	69.1	0	4.2	7.3	89.7	0	0.3	1.7	0.9
51710006605	90.7	0	1.3	2.6	69.1	0	4.2	7.3	89.7	0	0.3	1.7	0.95
51710006605	90.7	0	1.3	2.6	69.1	0	4.2	7.3	89.7	0	0.3	1.7	1
51710006605	90.7	0	1.3	2.6	69.1	0	4.2	7.3	89.7	0	0.3	1.7	1.05
51710006605	90.7	0	1.3	2.6	69.1	0	4.2	7.3	89.7	0	0.3	1.7	1.1
51710006605	90.7	0	1.3	2.6	69.1	0	4.2	7.3	89.7	0	0.3	1.7	1.15
51710006605	90.7	0	1.3	2.6	69.1	0	4.2	7.3	89.7	0	0.3	1.7	1.2
51710006605	90.7	0	1.3	2.6	69.1	0	4.2	7.3	89.7	0	0.3	1.7	1.25
51710006605	90.7	0	1.3	2.6	69.1	0	4.2	7.3	89.7	0	0.3	1.7	1.3
51710006605	90.7	0	1.3	2.6	69.1	0	4.2	7.3	89.7	0	0.3	1.7	1.35
51710006605	90.7	0	1.3	2.6	69.1	0	4.2	7.3	89.7	0	0.3	1.7	1.4
51710006605	90.7	0	1.3	2.6	69.1	0	4.2	7.3	89.7	0	0.3	1.7	1.45
51710006605	90.7	0	1.3	2.6	69.1	0	4.2	7.3	89.7	0	0.3	1.7	1.5
51710006605	90.7	0	1.3	2.6	69.1	0	4.2	7.3	89.7	0	0.3	1.7	1.55
51710006605	90.7	0	1.3	2.6	69.1	0	4.2	7.3	89.7	0	0.3	1.7	1.6
51710006605	90.7	0	1.3	2.6	69.1	0	4.2	7.3	89.7	0	0.3	1.7	1.65
51710006605	90.7	0	1.3	2.6	69.1	0	4.2	7.3	89.7	0	0.3	1.7	1.7
51710006605	90.7	0	1.3	2.6	69.1	0	4.2	7.3	89.7	0	0.3	1.7	1.75
51710006605	90.7	0	1.3	2.6	69.1	0	4.2	7.3	89.7	0	0.3	1.7	1.8
51710006605	90.7	0	1.3	2.6	69.1	0	4.2	7.3	89.7	0	0.3	1.7	1.85
51710006605	90.7	0	1.3	2.6	69.1	0	4.2	7.3	89.7	0	0.3	1.7	1.9
51710006605	90.7	0	1.3	2.6	69.1	0	4.2	7.3	89.7	0	0.3	1.7	1.95
51710006605	90.7	0	1.3	2.6	69.1	0	4.2	7.3	89.7	0	0.3	1.7	2
51710006607	89	0	1.7	1.9	65.6	0	3.5	5.4	88.9	0	0	0.8	0.25
51710006607	89	0	1.7	1.9	65.6	0	3.5	5.4	88.9	0	0	0.8	0.3
51710006607	89	0	1.7	1.9	65.6	0	3.5	5.4	88.9	0	0	0.8	0.35
51710006607	89	0	1.7	1.9	65.6	0	3.5	5.4	88.9	0	0	0.8	0.4
51710006607	89	0	1.7	1.9	65.6	0	3.5	5.4	88.9	0	0	0.8	0.45
51710006607	89	0	1.7	1.9	65.6	0	3.5	5.4	88.9	0	0	0.8	0.5
51710006607	89	0	1.7	1.9	65.6	0	3.5	5.4	88.9	0	0	0.8	0.55
51710006607	89	0	1.7	1.9	65.6	0	3.5	5.4	88.9	0	0	0.8	0.6
51710006607	89	0	1.7	1.9	65.6	0	3.5	5.4	88.9	0	0	0.8	0.65
51710006607	89	0	1.7	1.9	65.6	0	3.5	5.4	88.9	0	0	0.8	0.7
51710006607	89	0	1.7	1.9	65.6	0	3.5	5.4	88.9	0	0	0.8	0.75
51710006607	89	0.2	1.7	1.9	65.6	2.2	3.5	5.4	88.9	0	0	0.8	0.8
51710006607	89	0.2	1.7	1.9	65.6	2.2	3.5	5.4	88.9	0	0	0.8	0.85
51710006607	89	0.2	1.7	1.9	65.6	2.2	3.5	5.4	88.9	0	0	0.8	0.9
51710006607	89	0.2	1.7	1.9	65.6	2.2	3.5	5.4	88.9	0	0	0.8	0.95
51710006607	89	0.2	1.7	1.9	65.6	2.2	3.5	5.4	88.9	0	0	0.8	1
51710006607	89	0.2	1.7	1.9	65.6	2.2	3.5	5.4	88.9	0	0	0.8	1.05
51710006607	89	0.2	1.7	1.9	65.6	2.2	3.5	5.4	88.9	0	0	0.8	1.1
51710006607	89	0.2	1.7	1.9	65.6	2.2	3.5	5.4	88.9	0	0	0.8	1.15
51710006607	89	0.2	1.7	1.9	65.6	2.2	3.5	5.4	88.9	0	0	0.8	1.2
51710006607	89	0.2	1.7	1.9	65.6	2.2	3.5	5.4	88.9	0	0	0.8	1.25
51710006607	89	0.2	1.7	1.9	65.6	2.2	3.5	5.4	88.9	0	0	0.8	1.3
51710006607	89	0.2	1.7	1.9	65.6	2.2	3.5	5.4	88.9	0	0	0.8	1.35
51710006607	89	0.2	1.7	1.9	65.6	2.2	3.5	5.4	88.9	0	0	0.8	1.4
51710006607	89	0.2	1.7	1.9	65.6	2.2	3.5	5.4	88.9	0	0	0.8	1.45
51710006607	89	0.2	1.7	1.9	65.6	2.2	3.5	5.4	88.9	0	0	0.8	1.5
51710006607	89	0.9	2.8	3.5	65.6	3.6	5.9	7.9	88.9	0	0.1	2.7	1.55
51710006607	89	0.9	2.8	3.5	65.6	3.6	5.9	7.9	88.9	0	0.1	2.7	1.6
51710006607	89	0.9	2.8	3.5	65.6	3.6	5.9	7.9	88.9	0	0.1	2.7	1.65
51710006607	89	0.9	2.8	3.5	65.6	3.6	5.9	7.9	88.9	0	0.1	2.7	1.7
51710006607	89	0.9	2.8	3.5	65.6	3.6	5.9	7.9	88.9	0	0.1	2.7	1.75
51710006607	89	1.6	2.8	3.5	65.6	3.8	5.9	7.9	88.9	0	0.1	2.7	1.8
51710006607	89	1.6	2.8	3.5	65.6	3.8	5.9	7.9	88.9	0	0.1	2.7	1.85
51710006607	89	1.6	2.8	3.5	65.6	3.8	5.9	7.9	88.9	0	0.1	2.7	1.9
51710006607	89	1.6	2.8	3.5	65.6	3.8	5.9	7.9	88.9	0	0.1	2.7	1.95
51710006607	89	1.6	2.8	3.5	65.6	3.8	5.9	7.9	88.9	0	0.1	2.7	2
51710007001	93.3	0	0.1	2.9	76.4	0	0	7.5	91.4	0	0	1.6	0.25
51710007001	93.3	0	0.1	2.9	76.4	0	0	7.5	91.4	0	0	1.6	0.3
51710007001	93.3	0	0.1	2.9	76.4	0	0	7.5	91.4	0	0	1.6	0.35
51710007001	93.3	0	0.1	2.9	76.4	0	0	7.5	91.4	0	0	1.6	0.4
51710007001	93.3	0	0.1	2.9	76.4	0	0	7.5	91.4	0	0	1.6	0.45
51710007001	93.3	0	0.1	2.9	76.4	0	0	7.5	91.4	0	0	1.6	0.5
51710007001	93.3	0	0.1	2.9	76.4	0	0	7.5	91.4	0	0	1.6	0.55
51710007001	93.3	0	0.1	2.9	76.4	0	0	7.5	91.4	0	0	1.6	0.6
51710007001	93.3	0	0.1	2.9	76.4	0	0	7.5	91.4	0	0	1.6	0.65
51710007001	93.3	0	0.1	2.9	76.4	0	0	7.5	91.4	0	0	1.6	0.7
51710007001	93.3	0	0.1	2.9	76.4	0	0	7.5	91.4	0	0	1.6	0.75
51710007001	93.3	0	0.1	2.9	76.4	0	0	7.5	91.4	0	0	1.6	0.8
51710007001	93.3	0	0.1	2.9	76.4	0	0	7.5	91.4	0	0	1.6	0.85
51710007001	93.3	0	0.1	2.9	76.4	0	0	7.5	91.4	0	0	1.6	0.9
51710007001	93.3	0	0.1	2.9	76.4	0	0	7.5	91.4	0	0	1.6	0.95
51710007001	93.3	0	0.1	2.9	76.4	0	0	7.5	91.4	0	0	1.6	1
51710007001	93.3	0	0.1	2.9	76.4	0	0	7.5	91.4	0	0	1.6	1.05
51710007001	93.3	0	0.1	2.9	76.4	0	0	7.5	91.4	0	0	1.6	1.1
51710007001	93.3	0	0.1	2.9	76.4	0	0	7.5	91.4	0	0	1.6	1.15
51710007001	93.3	0	0.1	2.9	76.4	0	0	7.5	91.4	0	0	1.6	1.2
51710007001	93.3	0	0.1	2.9	76.4	0	0	7.5	91.4	0	0	1.6	1.25
51710007001	93.3	0	0.1	2.9	76.4	0	0	7.5	91.4	0	0	1.6	1.3
51710007001	93.3	0	0.1	2.9	76.4	0	0	7.5	91.4	0	0	1.6	1.35
51710007001	93.3	0	0.1	2.9	76.4	0	0	7.5	91.4	0	0	1.6	1.4
51710007001	93.3	0	0.1	2.9	76.4	0	0	7.5	91.4	0	0	1.6	1.45
51710007001	93.3	0	0.1	2.9	76.4	0	0	7.5	91.4	0	0	1.6	1.5
51710007001	93.3	0	0.1	2.9	76.4	0	0	7.5	91.4	0	0	1.6	1.55
51710007001	93.3	0	0.1	2.9	76.4	0	0	7.5	91.4	0	0	1.6	1.6
51710007001	93.3	0	0.1	2.9	76.4	0	0	7.5	91.4	0	0	1.6	1.65
51710007001	93.3	0	0.1	2.9	76.4	0	0	7.5	91.4	0	0	1.6	1.7
51710007001	93.3	0	0.1	2.9	76.4	0	0	7.5	91.4	0	0	1.6	1.75
51710007001	93.3	0	0.1	2.9	76.4	0	0	7.5	91.4	0	0	1.6	1.8
51710007001	93.3	0	0.1	2.9	76.4	0	0	7.5	91.4	0	0	1.6	1.85
51710007001	93.3	0	0.1	2.9	76.4	0	0	7.5	91.4	0	0	1.6	1.9
51710007001	93.3	0	0.1	2.9	76.4	0	0	7.5	91.4	0	0	1.6	1.95
51710007001	93.3	0	0.1	2.9	76.4	0	0	7.5	91.4	0	0	1.6	2
51710007002	84.5	0.5	6.2	7.3	57.1	0	12	13.5	86.3	2.2	3.4	3.8	0.25
51710007002	84.5	2.4	8	8.1	57.1	5.3	12.5	14.4	86.3	2.2	5.3	5.8	0.3
51710007002	84.5	2.4	8	8.1	57.1	5.3	12.5	14.4	86.3	2.2	5.3	5.8	0.35
51710007002	84.5	2.4	8	8.1	57.1	5.3	12.5	14.4	86.3	2.2	5.3	5.8	0.4
51710007002	84.5	2.4	8	8.1	57.1	5.3	12.5	14.4	86.3	2.2	5.3	5.8	0.45
51710007002	84.5	2.4	8	8.1	57.1	5.3	12.5	14.4	86.3	2.2	5.3	5.8	0.5
51710007002	84.5	2.4	8	8.1	57.1	5.3	12.5	14.4	86.3	2.2	5.3	5.8	0.55
51710007002	84.5	2.4	8	8.1	57.1	5.3	12.5	14.4	86.3	2.2	5.3	5.8	0.6
51710007002	84.5	2.4	8	8.1	57.1	5.3	12.5	14.4	86.3	2.2	5.3	5.8	0.65
51710007002	84.5	2.4	8	8.1	57.1	5.3	12.5	14.4	86.3	2.2	5.3	5.8	0.7
51710007002	84.5	2.4	8	8.1	57.1	5.3	12.5	14.4	86.3	2.2	5.3	5.8	0.75
51710007002	84.5	7.3	8	8.1	57.1	13.5	14.4	16.4	86.3	2.7	5.3	5.8	0.8
51710007002	84.5	7.3	8	8.1	57.1	13.5	14.4	16.4	86.3	2.7	5.3	5.8	0.85
51710007002	84.5	7.3	8	8.1	57.1	13.5	14.4	16.4	86.3	2.7	5.3	5.8	0.9
51710007002	84.5	7.3	8	8.1	57.1	13.5	14.4	16.4	86.3	2.7	5.3	5.8	0.95
51710007002	84.5	7.3	8	8.1	57.1	13.5	14.4	16.4	86.3	2.7	5.3	5.8	1
51710007002	84.5	7.3	8	8.1	57.1	13.5	14.4	16.4	86.3	2.7	5.3	5.8	1.05
51710007002	84.5	7.3	8	8.1	57.1	13.5	14.4	16.4	86.3	2.7	5.3	5.8	1.1
51710007002	84.5	7.3	8	8.1	57.1	13.5	14.4	16.4	86.3	2.7	5.3	5.8	1.15
51710007002	84.5	7.3	8	8.1	57.1	13.5	14.4	16.4	86.3	2.7	5.3	5.8	1.2
51710007002	84.5	7.3	8	8.1	57.1	13.5	14.4	16.4	86.3	2.7	5.3	5.8	1.25
51710007002	84.5	7.3	8	9.3	57.1	14.4	16.1	16.4	86.3	2.7	5.3	6.1	1.3
51710007002	84.5	7.3	8	9.3	57.1	14.4	16.1	16.4	86.3	2.7	5.3	6.1	1.35
51710007002	84.5	7.3	8	9.3	57.1	14.4	16.1	16.4	86.3	2.7	5.3	6.1	1.4
51710007002	84.5	7.3	8	9.3	57.1	14.4	16.1	16.4	86.3	2.7	5.3	6.1	1.45
51710007002	84.5	7.3	8	9.3	57.1	14.4	16.1	16.4	86.3	2.7	5.3	6.1	1.5
51710007002	84.5	7.3	8	9.3	57.1	14.4	16.1	16.4	86.3	2.7	5.3	6.1	1.55
51710007002	84.5	7.3	8	9.3	57.1	14.4	16.1	16.4	86.3	2.7	5.3	6.1	1.6
51710007002	84.5	7.3	8	9.3	57.1	14.4	16.1	16.4	86.3	2.7	5.3	6.1	1.65
51710007002	84.5	7.3	8	9.3	57.1	14.4	16.1	16.4	86.3	2.7	5.3	6.1	1.7
51710007002	84.5	7.3	8	9.3	57.1	14.4	16.1	16.4	86.3	2.7	5.3	6.1	1.75
51710007002	84.5	7.3	8	9.3	57.1	14.4	16.1	16.4	86.3	2.7	5.3	6.1	1.8
51710007002	84.5	7.3	8	9.3	57.1	14.4	16.1	16.4	86.3	2.7	5.3	6.1	1.85
51710007002	84.5	7.3	8	9.3	57.1	14.4	16.1	16.4	86.3	2.7	5.3	6.1	1.9
51710007002	84.5	7.3	8	9.3	57.1	14.4	16.1	16.4	86.3	2.7	5.3	6.1	1.95
51710007002	84.5	7.3	8	9.3	57.1	14.4	16.1	16.4	86.3	2.7	5.3	6.1	2
