# Supplementary material for: Estimating the Health Effects of Adding Bicycle and Pedestrian Paths at the Census Tract Level: Multiple Model Comparison
Source: JMIR Public Health Surveill. 2022 Aug 24;8(8):e37379. doi: 10.2196/37379 (PMC9453587; doi:10.2196/37379)
Supplement: Multimedia Appendix 8 [file publichealth_v8i8e37379_app8.zip › appendix_8/recommended_portfolios_of_bike_paths/files/total_miles_2-census_tracts_1_health_outcome_diabetes.csv]

	portfolio_mile_added_0	total_improvement	portfolio_census_tract_0
1	2	13.3	51710004200
