# Supplementary material for: Estimating the Health Effects of Adding Bicycle and Pedestrian Paths at the Census Tract Level: Multiple Model Comparison
Source: JMIR Public Health Surveill. 2022 Aug 24;8(8):e37379. doi: 10.2196/37379 (PMC9453587; doi:10.2196/37379)
Supplement: Multimedia Appendix 8 [file publichealth_v8i8e37379_app8.zip › appendix_8/recommended_portfolios_of_bike_paths/files/new_sqldf_parallel.R]

# data wrangling library in r
library(tidyverse)
# a libraries to help with generating the possible combinations of census tracts and bike/ped mile additions
library(RcppAlgos)
# a library to query and join dataframes
library(sqldf)
#library for parallelizing the for loop
library(foreach)

# read in the data
data = read_csv("bike_ped_model_sweep.csv")

#detect the cores
n_cores <- parallel::detectCores() - 1
#create a cluster of the given number of cores
cl <- parallel::makeCluster(n_cores)
doParallel::registerDoParallel(cl)

#this function gets the health outcome
h_o = function(health_outcome){
  if (health_outcome == 'diabetes'){
    return('median_improvement_diabetes')
  }
  if (health_outcome == 'poor physical health'){
    return('median_improvement_poor_phys_health')
  }
  if (health_outcome == 'high bp'){
    return('median_improvement_high_bp')
  }
  else{
    return('Invalid Input')
  }
}

# this_function_generates all valid combinations of mileage from our data files
get_all_valid_mileage_addition_combinations = function(total, number_of_cts){
  
  x = data$mileage_added %>% unique()
  bigVec = x %>% rep(number_of_cts)
  bigRep <- rle(bigVec)$lengths
  bigAns <- total
  len <- number_of_cts
  
  bigTest <- permuteGeneral(x, len, freqs = bigRep,
                            constraintFun = "sum",
                            comparisonFun = "==",
                            limitConstraints = bigAns)
  return(bigTest)
}

get_bike_ped_path_porfolio = function(health_outcome, total_miles, number_of_census_tract_entries_in_portfolio)
{
  #choose the desired health outcome
  healthc <- h_o(health_outcome)
  
  unique_mileage_addition_combinations = get_all_valid_mileage_addition_combinations(total_miles, number_of_census_tract_entries_in_portfolio)
  
  #create a dataframe with the max val of the health outcome and the miles added
  df_key_main <- fn$sqldf('select e.census_tract as portfolio_census_tract, e.$healthc, e.mileage_added from data e  
  join (select max($healthc) as maxval, mileage_added as dept  
          from data group by mileage_added) d  
    on d.dept = e.mileage_added and e.$healthc = d.maxval')
  
  df_key <- df_key_main
  #convert mileage additions into a dataframe and name the columns
  unique_mileage_addition_combinations = unique_mileage_addition_combinations %>% as.data.frame()
  colnames(unique_mileage_addition_combinations) = paste0("portfolio_mile_added_", rep(0:(number_of_census_tract_entries_in_portfolio-1)))
  #looping through every row of the mileage combinations
  parallel <- foreach(i = 1:nrow(unique_mileage_addition_combinations), .combine = rbind, .packages = c('foreach', 'sqldf', 'tidyverse'), .export = 'healthc')
  {
    df_row <- unique_mileage_addition_combinations[i,]
    #looping through every column for the current row
    for (j in 1:ncol(unique_mileage_addition_combinations))
    {
      #merge every column with the maximum improvement value and the corresponding census tract
      df_row <- merge(df_row,df_key,by.x=j,by.y='mileage_added')
      df_temp <- df_row %>%
        select(matches('tract',ignore.case = FALSE))
      df_temp <- as.data.frame(t(df_temp))
      names(df_temp) <- 'tract'
      df_data <- subset(data, !census_tract %in% df_temp$tract)
      df_key <- fn$sqldf('select e.census_tract as portfolio_census_tract_$j, e.$healthc as $healthc$j, e.mileage_added from df_data e 
                          join (select max($healthc) as maxval, mileage_added as dept 
                          from df_data group by mileage_added) d 
                          on d.dept = e.mileage_added and e.$healthc = d.maxval')
    }
    #create a new data frame with all the results for every row
    if(exists('df_result')) {
      df_result <- rbind(df_result,df_row)
    } else {
      df_result <- df_row
    }
    df_key <- df_key_main
    #sum rows of the median_improvement
    df_result <- df_result %>%
      mutate(total_improvement = rowSums(select(., starts_with('median_improvement'))))
    #sum rows of the median_improvement
    df_final <- df_result %>%
      select(matches('census|total|portfolio_mile_added_|x',ignore.case = FALSE))
    names(df_final)[names(df_final) == 'x'] <- 'portfolio_mile_added_0'
    names(df_final)[names(df_final) == 'portfolio_census_tract'] <- 'portfolio_census_tract_0'
    #relocate total improvement to the center of the table
    df_final <- df_final %>% relocate(total_improvement, .after = portfolio_mile_added_0)
    
    #select the maximum values
    df_final <- sqldf('select * from df_final where total_improvement = (select max(total_improvement) from df_final)')
    
    #return the isolated row
    return(df_final[1,])
  }
}

#stop the cluster                                          
on.exit(stopCluster(cl))

# several test cases to demonstrate how this work
start_time1 <- Sys.time()
results_for_three_census_tracts_one_mile = get_bike_ped_path_porfolio(health_outcome="diabetes", total_miles=2, number_of_census_tract_entries_in_portfolio=2)
end_time1 <- Sys.time()
results_for_three_census_tracts_one_mile
time.taken1 <- end_time1 - start_time1
time.taken1
