# Supplementary material for: Estimating the Health Effects of Adding Bicycle and Pedestrian Paths at the Census Tract Level: Multiple Model Comparison
Source: JMIR Public Health Surveill. 2022 Aug 24;8(8):e37379. doi: 10.2196/37379 (PMC9453587; doi:10.2196/37379)
Supplement: Multimedia Appendix 9 [file publichealth_v8i8e37379_app9.zip]

Archive with 154 entries (144 files):
- appendix_9/
- __MACOSX/._appendix_9
- appendix_9/.DS_Store
- __MACOSX/appendix_9/._.DS_Store
- appendix_9/webapp/
- __MACOSX/appendix_9/._webapp
- appendix_9/README
- __MACOSX/appendix_9/._README
- appendix_9/webapp/correlationMatrix.csv
- __MACOSX/appendix_9/webapp/._correlationMatrix.csv
- appendix_9/webapp/total-FactorAnalysisPlot.pdf
- __MACOSX/appendix_9/webapp/._total-FactorAnalysisPlot.pdf
- appendix_9/webapp/ui/
- __MACOSX/appendix_9/webapp/._ui
- appendix_9/webapp/packrat/
- __MACOSX/appendix_9/webapp/._packrat
- appendix_9/webapp/rsconnect/
- __MACOSX/appendix_9/webapp/._rsconnect
- appendix_9/webapp/.DS_Store
- __MACOSX/appendix_9/webapp/._.DS_Store
- appendix_9/webapp/bikePathHealthImprovementEstimator.r
- __MACOSX/appendix_9/webapp/._bikePathHealthImprovementEstimator.r
- appendix_9/webapp/ui.R
- __MACOSX/appendix_9/webapp/._ui.R
- appendix_9/webapp/www/
- __MACOSX/appendix_9/webapp/._www
- appendix_9/webapp/sf-exploratory-analysis-factor-plot.pdf
- __MACOSX/appendix_9/webapp/._sf-exploratory-analysis-factor-plot.pdf
- appendix_9/webapp/manifest.json
- __MACOSX/appendix_9/webapp/._manifest.json
- appendix_9/webapp/allSFCensusDescriptors.csv
- __MACOSX/appendix_9/webapp/._allSFCensusDescriptors.csv
- appendix_9/webapp/outputPlot.pdf
- __MACOSX/appendix_9/webapp/._outputPlot.pdf
- appendix_9/webapp/sf-confirmatory-analysis-factor-plot.pdf
- __MACOSX/appendix_9/webapp/._sf-confirmatory-analysis-factor-plot.pdf
- appendix_9/webapp/sfData.cvs
- __MACOSX/appendix_9/webapp/._sfData.cvs
- appendix_9/webapp/ui_old.R
- __MACOSX/appendix_9/webapp/._ui_old.R
- appendix_9/webapp/sfDataForScript.csv
- __MACOSX/appendix_9/webapp/._sfDataForScript.csv
- appendix_9/webapp/sf-census.Rproj
- __MACOSX/appendix_9/webapp/._sf-census.Rproj
- appendix_9/webapp/server.R
- __MACOSX/appendix_9/webapp/._server.R
- appendix_9/webapp/ui/ui_model.R
- __MACOSX/appendix_9/webapp/ui/._ui_model.R
- appendix_9/webapp/ui/ui_about_short.R
- __MACOSX/appendix_9/webapp/ui/._ui_about_short.R
- appendix_9/webapp/packrat/packrat.lock
- __MACOSX/appendix_9/webapp/packrat/._packrat.lock
- appendix_9/webapp/packrat/desc/
- __MACOSX/appendix_9/webapp/packrat/._desc
- appendix_9/webapp/rsconnect/shinyapps.io/
- __MACOSX/appendix_9/webapp/rsconnect/._shinyapps.io
- appendix_9/webapp/www/graphic_of_error_estimates.png
- __MACOSX/appendix_9/webapp/www/._graphic_of_error_estimates.png
- appendix_9/webapp/www/bike-path.jpeg
- __MACOSX/appendix_9/webapp/www/._bike-path.jpeg
- appendix_9/webapp/www/.DS_Store
- __MACOSX/appendix_9/webapp/www/._.DS_Store
- appendix_9/webapp/www/EFA-CFA.png
- __MACOSX/appendix_9/webapp/www/._EFA-CFA.png
- appendix_9/webapp/www/estimation-algorithm.png
- __MACOSX/appendix_9/webapp/www/._estimation-algorithm.png
- appendix_9/webapp/www/data.graffle/
- __MACOSX/appendix_9/webapp/www/._data.graffle
- appendix_9/webapp/www/data.png
- __MACOSX/appendix_9/webapp/www/._data.png
- appendix_9/webapp/www/objective.png
- __MACOSX/appendix_9/webapp/www/._objective.png
- appendix_9/webapp/www/conclusions.png
- __MACOSX/appendix_9/webapp/www/._conclusions.png
- appendix_9/webapp/packrat/desc/stringi
- __MACOSX/appendix_9/webapp/packrat/desc/._stringi
- appendix_9/webapp/packrat/desc/packrat
- __MACOSX/appendix_9/webapp/packrat/desc/._packrat
- appendix_9/webapp/packrat/desc/mnormt
- __MACOSX/appendix_9/webapp/packrat/desc/._mnormt
- appendix_9/webapp/packrat/desc/stringr
- __MACOSX/appendix_9/webapp/packrat/desc/._stringr
- appendix_9/webapp/packrat/desc/MASS
- __MACOSX/appendix_9/webapp/packrat/desc/._MASS
- appendix_9/webapp/packrat/desc/colorspace
- __MACOSX/appendix_9/webapp/packrat/desc/._colorspace
- appendix_9/webapp/packrat/desc/htmltools
- __MACOSX/appendix_9/webapp/packrat/desc/._htmltools
- appendix_9/webapp/packrat/desc/jsonlite
- __MACOSX/appendix_9/webapp/packrat/desc/._jsonlite
- appendix_9/webapp/packrat/desc/gtable
- __MACOSX/appendix_9/webapp/packrat/desc/._gtable
- appendix_9/webapp/packrat/desc/shiny
- __MACOSX/appendix_9/webapp/packrat/desc/._shiny
- appendix_9/webapp/packrat/desc/rlang
- __MACOSX/appendix_9/webapp/packrat/desc/._rlang
- appendix_9/webapp/packrat/desc/ggplot2
- __MACOSX/appendix_9/webapp/packrat/desc/._ggplot2
- appendix_9/webapp/packrat/desc/digest
- __MACOSX/appendix_9/webapp/packrat/desc/._digest
- appendix_9/webapp/packrat/desc/labeling
- __MACOSX/appendix_9/webapp/packrat/desc/._labeling
- appendix_9/webapp/packrat/desc/tibble
- __MACOSX/appendix_9/webapp/packrat/desc/._tibble
- appendix_9/webapp/packrat/desc/reshape2
- __MACOSX/appendix_9/webapp/packrat/desc/._reshape2
- appendix_9/webapp/packrat/desc/magrittr
- __MACOSX/appendix_9/webapp/packrat/desc/._magrittr
- appendix_9/webapp/packrat/desc/lazyeval
- __MACOSX/appendix_9/webapp/packrat/desc/._lazyeval
- appendix_9/webapp/packrat/desc/R6
- __MACOSX/appendix_9/webapp/packrat/desc/._R6
- appendix_9/webapp/packrat/desc/plyr
- __MACOSX/appendix_9/webapp/packrat/desc/._plyr
- appendix_9/webapp/packrat/desc/xtable
- __MACOSX/appendix_9/webapp/packrat/desc/._xtable
- appendix_9/webapp/packrat/desc/scales
- __MACOSX/appendix_9/webapp/packrat/desc/._scales
- appendix_9/webapp/packrat/desc/psych
- __MACOSX/appendix_9/webapp/packrat/desc/._psych
- appendix_9/webapp/packrat/desc/dichromat
- __MACOSX/appendix_9/webapp/packrat/desc/._dichromat
- appendix_9/webapp/packrat/desc/httpuv
- __MACOSX/appendix_9/webapp/packrat/desc/._httpuv
- appendix_9/webapp/packrat/desc/RColorBrewer
- __MACOSX/appendix_9/webapp/packrat/desc/._RColorBrewer
- appendix_9/webapp/packrat/desc/mime
- __MACOSX/appendix_9/webapp/packrat/desc/._mime
- appendix_9/webapp/packrat/desc/sourcetools
- __MACOSX/appendix_9/webapp/packrat/desc/._sourcetools
- appendix_9/webapp/packrat/desc/foreign
- __MACOSX/appendix_9/webapp/packrat/desc/._foreign
- appendix_9/webapp/packrat/desc/viridisLite
- __MACOSX/appendix_9/webapp/packrat/desc/._viridisLite
- appendix_9/webapp/packrat/desc/munsell
- __MACOSX/appendix_9/webapp/packrat/desc/._munsell
- appendix_9/webapp/packrat/desc/Rcpp
- __MACOSX/appendix_9/webapp/packrat/desc/._Rcpp
- appendix_9/webapp/rsconnect/shinyapps.io/rgore-vmasc/
- __MACOSX/appendix_9/webapp/rsconnect/shinyapps.io/._rgore-vmasc
- appendix_9/webapp/www/data.graffle/image1.tiff
- __MACOSX/appendix_9/webapp/www/data.graffle/._image1.tiff
- appendix_9/webapp/www/data.graffle/image6.tiff
- __MACOSX/appendix_9/webapp/www/data.graffle/._image6.tiff
- appendix_9/webapp/www/data.graffle/data.plist
- __MACOSX/appendix_9/webapp/www/data.graffle/._data.plist
- appendix_9/webapp/www/data.graffle/image4.tiff
- __MACOSX/appendix_9/webapp/www/data.graffle/._image4.tiff
- appendix_9/webapp/www/data.graffle/image3.tiff
- __MACOSX/appendix_9/webapp/www/data.graffle/._image3.tiff
- appendix_9/webapp/rsconnect/shinyapps.io/rgore-vmasc/sf-bike-ped.dcf
- __MACOSX/appendix_9/webapp/rsconnect/shinyapps.io/rgore-vmasc/._sf-bike-ped.dcf
- appendix_9/webapp/rsconnect/shinyapps.io/rgore-vmasc/census.dcf
- __MACOSX/appendix_9/webapp/rsconnect/shinyapps.io/rgore-vmasc/._census.dcf
