# Supplementary material for: Estimating the Health Effects of Adding Bicycle and Pedestrian Paths at the Census Tract Level: Multiple Model Comparison
Source: JMIR Public Health Surveill. 2022 Aug 24;8(8):e37379. doi: 10.2196/37379 (PMC9453587; doi:10.2196/37379)
Supplement: Multimedia Appendix 9 [file publichealth_v8i8e37379_app9.zip › appendix_9/README]

This directory contains the source code for the web application which shows the predictions for improvements in health outcomes for the census tracts in San Francisco, CA. It is deployed at: https://rgore-vmasc.shinyapps.io/census/
