# Supplementary material for: Estimating the Health Effects of Adding Bicycle and Pedestrian Paths at the Census Tract Level: Multiple Model Comparison
Source: JMIR Public Health Surveill. 2022 Aug 24;8(8):e37379. doi: 10.2196/37379 (PMC9453587; doi:10.2196/37379)
Supplement: Multimedia Appendix 9 [file publichealth_v8i8e37379_app9.zip › appendix_9/webapp/correlationMatrix.csv]

	% College Graduate	% Married Couple Family	% Not Diagnosed w/Diabetes	% Visited Dentist Last Year	% Never Had A Stroke	% Sleep 7 Hours+ A Night	Bike Path Miles Per Person	% of Commuters Who Bike To Work	Bike Path Usage
% College Graduate	1	0.263631067018401	0.790571390713186	0.88297931371151	0.702554401770595	0.898517933870095	0.130427130997437	0.490411436496323	0.435769667705075
% Married Couple Family	0.263631067018401	1	0.0371544193000429	0.377370705694555	0.0426124478713756	0.31891971124737	0.127300131544282	-0.154855338450788	-0.0557853384946876
% Not Diagnosed w/Diabetes	0.790571390713186	0.0371544193000429	1	0.80644723150922	0.960235031209127	0.787477563062777	0.170468973154641	0.556966810168436	0.503727084479719
% Visited Dentist Last Year	0.88297931371151	0.377370705694555	0.80644723150922	1	0.748548956102337	0.96559006322316	0.174182388032561	0.346170961109019	0.345509527391632
% Never Had A Stroke	0.702554401770595	0.0426124478713756	0.960235031209127	0.748548956102337	1	0.695966800118874	0.163328762506077	0.546264959793111	0.465845902074072
% Sleep 7 Hours+ A Night	0.898517933870095	0.31891971124737	0.787477563062777	0.96559006322316	0.695966800118874	1	0.139121751547377	0.35881107208613	0.345017116781986
Bike Path Miles Per Person	0.130427130997437	0.127300131544282	0.170468973154641	0.174182388032561	0.163328762506077	0.139121751547377	1	0.0713135700475624	0.547422995239234
% of Commuters Who Bike To Work	0.490411436496323	-0.154855338450788	0.556966810168436	0.346170961109019	0.546264959793111	0.35881107208613	0.0713135700475624	1	0.771566290625317
Bike Path Usage	0.435769667705075	-0.0557853384946876	0.503727084479719	0.345509527391632	0.465845902074072	0.345017116781986	0.547422995239234	0.771566290625317	1
