# Supplementary material for: Estimating the Health Effects of Adding Bicycle and Pedestrian Paths at the Census Tract Level: Multiple Model Comparison
Source: JMIR Public Health Surveill. 2022 Aug 24;8(8):e37379. doi: 10.2196/37379 (PMC9453587; doi:10.2196/37379)
Supplement: Multimedia Appendix 9 [file publichealth_v8i8e37379_app9.zip › appendix_9/webapp/bikePathHealthImprovementEstimator.r]

library(psych)
library(ggplot2)
savePlot <- function(myPlot) {
        pdf("outputPlot.pdf")
        print(myPlot)
        dev.off()
}
args <- commandArgs(trailingOnly = TRUE)

censusTractToEdit = args[1]
mileageToAdd = as.numeric(as.character(args[2]))

# read data
data = read.csv("~/src/census/sfDataForScript.csv", header=T)
rawData = data[,c(1:9)]
labels = data[,c(10:11)]
corMatrix = cor(rawData, method="spearman")

options(warn=-1)
factorAnalysis = fa(corMatrix, 3, n.obs = nrow(data))
options(warn=0)

# get index of required census tract
tractDiffs = abs(as.numeric(as.character(censusTractToEdit)) - as.numeric(as.character(labels$FIPS)))
indexOfTract = which.min(tractDiffs)
tractToAdd = rawData[indexOfTract,]
tractToAdd[1,7] = tractToAdd[1,7] + mileageToAdd
newData = rbind(rawData, tractToAdd)
factorScores = factor.scores(newData, factorAnalysis)
newBikeScore = factorScores$scores[196,2]
oldFactorScores = data[,c(12:14)]
healthBackComp=oldFactorScores$Health[indexOfTract]
higherHealthComps = subset(data, HealthScore > healthBackComp)
if (nrow(higherHealthComps) == 0 || mileageToAdd == 0)
{
	print("No Expected Change :")
} else {
	bikeDiff = abs(newBikeScore - higherHealthComps$BikeScore)
	healthBikeComps = c(higherHealthComps$HealthScore[which.min(bikeDiff)])
	bikeDiff[which.min(bikeDiff)] = NA
	healthBikeComps = c(healthBikeComps, higherHealthComps$HealthScore[which.min(bikeDiff)])
	bikeDiff[which.min(bikeDiff)] = NA
	healthBikeComps = c(healthBikeComps, higherHealthComps$HealthScore[which.min(bikeDiff)])
	bikeDiff[which.min(bikeDiff)] = NA
	healthBikeComps = c(healthBikeComps, higherHealthComps$HealthScore[which.min(bikeDiff)])
	bikeDiff[which.min(bikeDiff)] = NA
	healthBikeComps = c(healthBikeComps, higherHealthComps$HealthScore[which.min(bikeDiff)])
	healthBikeComp2 = factorScores$scores[196,1]
	
	if (healthBikeComp2 > healthBackComp)
	{
			healthBikeComps = c(healthBikeComps, healthBikeComp2)
	}
	
	newScoreMaxIndex = which.min(abs(max(healthBikeComps, na.rm=T) - oldFactorScores$HealthScore))
	newScoreMedianIndex = which.min(abs(median(healthBikeComps, na.rm=T) - oldFactorScores$HealthScore))
	newScoreMinIndex = which.min(abs(min(healthBikeComps, na.rm=T) - oldFactorScores$HealthScore))
	
	diabetesScores = c(max(rawData[newScoreMaxIndex, 3], data[indexOfTract, 3]))
	strokeScores = c(max(rawData[newScoreMaxIndex, 5], data[indexOfTract, 5]))
	
	diabetesScores = c(diabetesScores, max(rawData[newScoreMedianIndex, 3], data[indexOfTract, 3]))
	strokeScores = c(strokeScores, max(rawData[newScoreMedianIndex, 5], data[indexOfTract, 5]))
	
	diabetesScores = c(diabetesScores, max(rawData[newScoreMinIndex, 3], data[indexOfTract, 3]))
	strokeScores = c(strokeScores, max(rawData[newScoreMinIndex, 5], data[indexOfTract, 5]))
	
	plotData = matrix(nrow=8, ncol=3)
	plotData[1,] = c("Diabetes", "Current State", 100*data[indexOfTract, 3])
	plotData[2,] = c("Diabetes", "Min Improvement", 100*min(diabetesScores, na.rm=T))
	plotData[3,] = c("Diabetes", "Median Improvement", 100*median(diabetesScores, na.rm=T))
	plotData[4,] = c("Diabetes", "Max Improvement", 100*max(diabetesScores, na.rm=T))
	
	plotData[5,] = c("Stroke", "Current State", 100*data[indexOfTract, 5])
	plotData[6,] = c("Stroke", "Min Improvement", 100*min(strokeScores, na.rm=T))
	plotData[7,] = c("Stroke", "Median Improvement", 100*median(strokeScores, na.rm=T))
	plotData[8,] = c("Stroke", "Max Improvement", 100*max(strokeScores, na.rm=T))
	
	plotData = as.data.frame(plotData)
	colnames(plotData) = c("HealthMeasure", "ForecastType", "PrctofPopulationWithoutHealthIssue")
	plotData$ForecastType = factor(plotData$ForecastType,levels(plotData$ForecastType)[c(1,4,3,2)])
	plotData[,3] = as.numeric(as.character(plotData[,3]))
	
	outputPlot = ggplot(data=plotData, aes(x=HealthMeasure, y=PrctofPopulationWithoutHealthIssue, fill=ForecastType)) + 
	             geom_bar(colour="black", stat="identity", position=position_dodge(), size=.3) +
	             scale_fill_grey(name="Forecast Type", start=0.8, end = 0.2) +
				 geom_text(aes(label=format(PrctofPopulationWithoutHealthIssue, nsmall=1)), position=position_dodge(width=0.9), vjust=-0.25) +
	             xlab("Health Issue") + ylab("% of Population Without Health Issue") +
	             ggtitle(paste("Projected Improvement In Health For Census Block \n", censusTractToEdit, "If", mileageToAdd, "Bike Path Miles Are Added")) + theme_bw()
	
	savePlot(outputPlot)
	
	print(paste0("Old Health Factor Score [higher is better] : ", oldFactorScores$HealthScore[indexOfTract]))
	print(paste0("Min Expected Improvement To                : ", (min(healthBikeComps, na.rm=T) + healthBackComp)/2))
	print(paste0("Median Expected Improvement To             : ",(median(healthBikeComps, na.rm=T) + healthBackComp)/2))
	print(paste0("Max Expected Improvement To                : ", (max(healthBikeComps, na.rm=T) + healthBackComp)/2))
	print("")
	print(paste0("Old Non-Stroke Rate [higher is better]     : ", 100*data[indexOfTract, 5]))
	print(paste0("Min Expected Improvement To                : ", 100*min(strokeScores, na.rm=T)))
	print(paste0("Median Expected Improvement To             : ", 100*median(strokeScores, na.rm=T)))
	print(paste0("Max Expected Improvement To                : ", 100*max(strokeScores, na.rm=T)))
	print("")
	print(paste0("Old Non-Diabetes Rate [higher is better]   : ", 100*data[indexOfTract, 3]))
	print(paste0("Min Expected Improvement To                : ", 100*min(diabetesScores, na.rm=T)))
	print(paste0("Median Expected Improvement To             : ", 100*median(diabetesScores, na.rm=T)))
	print(paste0("Max Expected Improvement To                : ", 100*max(diabetesScores, na.rm=T)))
}
