# Supplementary material for: Estimating the Health Effects of Adding Bicycle and Pedestrian Paths at the Census Tract Level: Multiple Model Comparison
Source: JMIR Public Health Surveill. 2022 Aug 24;8(8):e37379. doi: 10.2196/37379 (PMC9453587; doi:10.2196/37379)
Supplement: Multimedia Appendix 9 [file publichealth_v8i8e37379_app9.zip › appendix_9/webapp/manifest.json]

{
	"version" : 1,
	"locale" : "en_US",
	"platform" : "3.3.3",
	"metadata" : {
		"appmode" : "shiny",
		"primary_rmd" : null,
		"primary_html" : null,
		"content_category" : null,
		"has_parameters" : false
	},
	"packages" : {
		"MASS" : {
			"Source" : "CRAN",
			"Repository" : "https://cloud.r-project.org",
			"GithubRepo" : null,
			"GithubUsername" : null,
			"GithubRef" : null,
			"GithubSha1" : null,
			"description" : {
				"Package" : "MASS",
				"Priority" : "recommended",
				"Version" : "7.3-45",
				"Date" : "2015-11-10",
				"Revision" : "$Rev: 3453 $",
				"Depends" : "R (>= 3.1.0), grDevices, graphics, stats, utils",
				"Imports" : "methods",
				"Suggests" : "lattice, nlme, nnet, survival",
				"Authors@R" : "c(person(\"Brian\", \"Ripley\", role = c(\"aut\", \"cre\", \"cph\"),\n                    email = \"ripley@stats.ox.ac.uk\"),\n\t     person(\"Bill\", \"Venables\", role = \"ctb\"),\n\t     person(c(\"Douglas\", \"M.\"), \"Bates\", role = \"ctb\"),\n\t     person(\"Kurt\", \"Hornik\", role = \"trl\",\n                     comment = \"partial port ca 1998\"),\n\t     person(\"Albrecht\", \"Gebhardt\", role = \"trl\",\n                     comment = \"partial port ca 1998\"),\n\t     person(\"David\", \"Firth\", role = \"ctb\"))",
				"Description" : "Functions and datasets to support Venables and Ripley,\n  \"Modern Applied Statistics with S\" (4th edition, 2002).",
				"Title" : "Support Functions and Datasets for Venables and Ripley's MASS",
				"LazyData" : "yes",
				"ByteCompile" : "yes",
				"License" : "GPL-2 | GPL-3",
				"URL" : "http://www.stats.ox.ac.uk/pub/MASS4/",
				"NeedsCompilation" : "yes",
				"Packaged" : "2016-04-21 09:06:13 UTC; ripley",
				"Author" : "Brian Ripley [aut, cre, cph],\n  Bill Venables [ctb],\n  Douglas M. Bates [ctb],\n  Kurt Hornik [trl] (partial port ca 1998),\n  Albrecht Gebhardt [trl] (partial port ca 1998),\n  David Firth [ctb]",
				"Maintainer" : "Brian Ripley <ripley@stats.ox.ac.uk>",
				"Repository" : "CRAN",
				"Date/Publication" : "2016-04-21 11:13:45",
				"Built" : "R 3.3.3; x86_64-apple-darwin13.4.0; 2017-03-07 18:47:45 UTC; unix"
			}
		},
		"R6" : {
			"Source" : "CRAN",
			"Repository" : "https://cloud.r-project.org",
			"GithubRepo" : null,
			"GithubUsername" : null,
			"GithubRef" : null,
			"GithubSha1" : null,
			"description" : {
				"Package" : "R6",
				"Title" : "Classes with Reference Semantics",
				"Version" : "2.2.2",
				"Authors@R" : "person(\"Winston\", \"Chang\", role = c(\"aut\", \"cre\"), email = \"winston@stdout.org\")",
				"Description" : "The R6 package allows the creation of classes with reference\n    semantics, similar to R's built-in reference classes. Compared to reference\n    classes, R6 classes are simpler and lighter-weight, and they are not built\n    on S4 classes so they do not require the methods package. These classes\n    allow public and private members, and they support inheritance, even when\n    the classes are defined in different packages.",
				"Depends" : "R (>= 3.0)",
				"Suggests" : "knitr, microbenchmark, pryr, testthat, ggplot2, scales",
				"License" : "MIT + file LICENSE",
				"URL" : "https://github.com/wch/R6/",
				"LazyData" : "true",
				"VignetteBuilder" : "knitr",
				"RoxygenNote" : "6.0.1",
				"NeedsCompilation" : "no",
				"Packaged" : "2017-06-12 18:48:43 UTC; winston",
				"Author" : "Winston Chang [aut, cre]",
				"Maintainer" : "Winston Chang <winston@stdout.org>",
				"Repository" : "CRAN",
				"Date/Publication" : "2017-06-17 08:22:59 UTC",
				"Built" : "R 3.3.2; ; 2017-06-18 12:39:21 UTC; unix",
				"RemoteType" : "cran",
				"RemoteSha" : "2.2.2",
				"RemoteRepos" : "structure(\"https://cloud.r-project.org\", .Names = \"CRAN\")",
				"RemotePkgType" : "binary"
			}
		},
		"RColorBrewer" : {
			"Source" : "CRAN",
			"Repository" : "https://cloud.r-project.org",
			"GithubRepo" : null,
			"GithubUsername" : null,
			"GithubRef" : null,
			"GithubSha1" : null,
			"description" : {
				"Package" : "RColorBrewer",
				"Version" : "1.1-2",
				"Date" : "2014-12-07",
				"Title" : "ColorBrewer Palettes",
				"Authors@R" : "c(person(given = \"Erich\", family = \"Neuwirth\", role = c(\"aut\",\n        \"cre\"), email = \"erich.neuwirth@univie.ac.at\"))",
				"Author" : "Erich Neuwirth [aut, cre]",
				"Maintainer" : "Erich Neuwirth <erich.neuwirth@univie.ac.at>",
				"Depends" : "R (>= 2.0.0)",
				"Description" : "Provides color schemes for maps (and other graphics)\n        designed by Cynthia Brewer as described at http://colorbrewer2.org",
				"License" : "Apache License 2.0",
				"Packaged" : "2014-12-06 23:59:42 UTC; neuwirth",
				"NeedsCompilation" : "no",
				"Repository" : "CRAN",
				"Date/Publication" : "2014-12-07 08:28:55",
				"Built" : "R 3.3.0; ; 2016-05-04 14:03:36 UTC; unix"
			}
		},
		"Rcpp" : {
			"Source" : "CRAN",
			"Repository" : "https://cloud.r-project.org",
			"GithubRepo" : null,
			"GithubUsername" : null,
			"GithubRef" : null,
			"GithubSha1" : null,
			"description" : {
				"Package" : "Rcpp",
				"Title" : "Seamless R and C++ Integration",
				"Version" : "0.12.13",
				"Date" : "2017-09-24",
				"Author" : "Dirk Eddelbuettel, Romain Francois, JJ Allaire, Kevin Ushey, Qiang Kou,\n Nathan Russell, Douglas Bates and John Chambers",
				"Maintainer" : "Dirk Eddelbuettel <edd@debian.org>",
				"Description" : "The 'Rcpp' package provides R functions as well as C++ classes which\n offer a seamless integration of R and C++. Many R data types and objects can be\n mapped back and forth to C++ equivalents which facilitates both writing of new\n code as well as easier integration of third-party libraries. Documentation \n about 'Rcpp' is provided by several vignettes included in this package, via the \n 'Rcpp Gallery' site at <http://gallery.rcpp.org>, the paper by Eddelbuettel and \n Francois (2011, JSS), the book by Eddelbuettel (2013, Springer) and the paper\n by Eddelbuettel and Balamuta (2017, PeerJ); see 'citation(\"Rcpp\")' for details.",
				"Depends" : "R (>= 3.0.0)",
				"Imports" : "methods, utils",
				"Suggests" : "RUnit, inline, rbenchmark, knitr, rmarkdown, pinp, pkgKitten\n(>= 0.1.2)",
				"VignetteBuilder" : "knitr",
				"URL" : "http://www.rcpp.org, http://dirk.eddelbuettel.com/code/rcpp.html,\nhttps://github.com/RcppCore/Rcpp",
				"License" : "GPL (>= 2)",
				"BugReports" : "https://github.com/RcppCore/Rcpp/issues",
				"MailingList" : "Please send questions and comments regarding Rcpp to\nrcpp-devel@lists.r-forge.r-project.org",
				"RoxygenNote" : "6.0.1",
				"NeedsCompilation" : "yes",
				"Packaged" : "2017-09-24 20:35:24 UTC; edd",
				"Repository" : "CRAN",
				"Date/Publication" : "2017-09-28 08:09:26 UTC",
				"Built" : "R 3.3.2; x86_64-apple-darwin13.4.0; 2017-09-29 13:51:53 UTC; unix",
				"RemoteType" : "cran",
				"RemoteSha" : "0.12.13",
				"RemoteRepos" : "structure(\"https://cloud.r-project.org\", .Names = \"CRAN\")",
				"RemotePkgType" : "binary"
			}
		},
		"colorspace" : {
			"Source" : "CRAN",
			"Repository" : "https://cloud.r-project.org",
			"GithubRepo" : null,
			"GithubUsername" : null,
			"GithubRef" : null,
			"GithubSha1" : null,
			"description" : {
				"Package" : "colorspace",
				"Version" : "1.2-6",
				"Date" : "2015-03-10",
				"Title" : "Color Space Manipulation",
				"Authors@R" : "c(person(given = \"Ross\", family = \"Ihaka\", role = \"aut\", email = \"ihaka@stat.auckland.ac.nz\"),\n             person(given = \"Paul\", family = \"Murrell\", role = \"aut\", email = \"paul@stat.auckland.ac.nz\"),\n             person(given = \"Kurt\", family = \"Hornik\", role = \"aut\", email = \"Kurt.Hornik@R-project.org\"),\n             person(given = c(\"Jason\", \"C.\"), family = \"Fisher\", role = \"aut\", email = \"jfisher@usgs.gov\"),\n             person(given = \"Achim\", family = \"Zeileis\", role = c(\"aut\", \"cre\"), email = \"Achim.Zeileis@R-project.org\"))",
				"Description" : "Carries out mapping between assorted color spaces including\n             RGB, HSV, HLS, CIEXYZ, CIELUV, HCL (polar CIELUV),\n\t     CIELAB and polar CIELAB. Qualitative, sequential, and\n\t     diverging color palettes based on HCL colors are provided.",
				"Depends" : "R (>= 2.13.0), methods",
				"Imports" : "graphics",
				"Suggests" : "KernSmooth, MASS, kernlab, mvtnorm, vcd, dichromat, tcltk",
				"License" : "BSD_3_clause + file LICENSE",
				"LazyData" : "yes",
				"Packaged" : "2015-03-10 21:17:09 UTC; zeileis",
				"Author" : "Ross Ihaka [aut],\n  Paul Murrell [aut],\n  Kurt Hornik [aut],\n  Jason C. Fisher [aut],\n  Achim Zeileis [aut, cre]",
				"Maintainer" : "Achim Zeileis <Achim.Zeileis@R-project.org>",
				"NeedsCompilation" : "yes",
				"Repository" : "CRAN",
				"Date/Publication" : "2015-03-11 00:21:00",
				"Built" : "R 3.3.0; x86_64-apple-darwin13.4.0; 2016-05-04 14:04:50 UTC; unix"
			}
		},
		"dichromat" : {
			"Source" : "CRAN",
			"Repository" : "https://cloud.r-project.org",
			"GithubRepo" : null,
			"GithubUsername" : null,
			"GithubRef" : null,
			"GithubSha1" : null,
			"description" : {
				"Package" : "dichromat",
				"Version" : "2.0-0",
				"Date" : "2013-01-23",
				"Title" : "Color Schemes for Dichromats",
				"Authors@R" : "c(person(given = \"Thomas\", family = \"Lumley\", role =\n        c(\"aut\", \"cre\"), email = \"tlumley@u.washington.edu\"),\n        person(given = \"Ken\", family = \"Knoblauch\", role = \"ctb\", email\n        = \"ken.knoblauch@inserm.fr\"), person(given = \"Scott\", family =\n        \"Waichler\", role = \"ctb\", email = \"scott.waichler@pnl.gov\"),\n        person(given = \"Achim\", family = \"Zeileis\", role = \"ctb\", email\n        = \"Achim.Zeileis@R-project.org\"))",
				"Description" : "Collapse red-green or green-blue distinctions to simulate\n        the effects of different types of color-blindness.",
				"Depends" : "R (>= 2.10), stats",
				"License" : "GPL-2",
				"LazyLoad" : "Yes",
				"Packaged" : "2013-01-23 06:25:04 UTC; zeileis",
				"Author" : "Thomas Lumley [aut, cre], Ken Knoblauch [ctb], Scott Waichler\n        [ctb], Achim Zeileis [ctb]",
				"Maintainer" : "Thomas Lumley <tlumley@u.washington.edu>",
				"Repository" : "CRAN",
				"Date/Publication" : "2013-01-24 08:18:09",
				"Built" : "R 3.3.0; ; 2016-05-04 14:03:40 UTC; unix"
			}
		},
		"digest" : {
			"Source" : "CRAN",
			"Repository" : "https://cloud.r-project.org",
			"GithubRepo" : null,
			"GithubUsername" : null,
			"GithubRef" : null,
			"GithubSha1" : null,
			"description" : {
				"Package" : "digest",
				"Author" : "Dirk Eddelbuettel <edd@debian.org> with contributions \n by Antoine Lucas, Jarek Tuszynski, Henrik Bengtsson, Simon Urbanek,\n Mario Frasca, Bryan Lewis, Murray Stokely, Hannes Muehleisen,\n Duncan Murdoch, Jim Hester, Wush Wu, Qiang Kou, Thierry Onkelinx, \n Michel Lang and Viliam Simko.",
				"Version" : "0.6.12",
				"Date" : "2017-01-26",
				"Maintainer" : "Dirk Eddelbuettel <edd@debian.org>",
				"Title" : "Create Compact Hash Digests of R Objects",
				"Description" : "Implementation of a function 'digest()' for the creation \n of hash digests of arbitrary R objects (using the 'md5', 'sha-1', 'sha-256', \n 'crc32', 'xxhash' and 'murmurhash' algorithms) permitting easy comparison of R\n language objects, as well as a function 'hmac()' to create hash-based\n message authentication code. Please note that this package is not meant to\n be deployed for cryptographic purposes for which more comprehensive (and\n widely tested) libraries such as 'OpenSSL' should be used.",
				"URL" : "http://dirk.eddelbuettel.com/code/digest.html",
				"BugReports" : "https://github.com/eddelbuettel/digest/issues",
				"Depends" : "R (>= 2.4.1)",
				"License" : "GPL (>= 2)",
				"Suggests" : "knitr, rmarkdown",
				"VignetteBuilder" : "knitr",
				"NeedsCompilation" : "yes",
				"Packaged" : "2017-01-26 13:52:49.564188 UTC; edd",
				"Repository" : "CRAN",
				"Date/Publication" : "2017-01-27 10:18:01",
				"Built" : "R 3.3.2; x86_64-apple-darwin13.4.0; 2017-01-28 11:28:09 UTC; unix",
				"RemoteType" : "cran",
				"RemoteSha" : "0.6.12",
				"RemoteRepos" : "structure(\"https://cloud.r-project.org\", .Names = \"CRAN\")",
				"RemotePkgType" : "binary"
			}
		},
		"foreign" : {
			"Source" : "CRAN",
			"Repository" : "https://cloud.r-project.org",
			"GithubRepo" : null,
			"GithubUsername" : null,
			"GithubRef" : null,
			"GithubSha1" : null,
			"description" : {
				"Package" : "foreign",
				"Priority" : "recommended",
				"Version" : "0.8-67",
				"Date" : "2016-09-12",
				"Title" : "Read Data Stored by Minitab, S, SAS, SPSS, Stata, Systat, Weka,\ndBase, ...",
				"Depends" : "R (>= 3.0.0)",
				"Imports" : "methods, utils, stats",
				"Authors@R" : "c(\n   person(\"R Core Team\",\n      email = \"R-core@R-project.org\", role = c(\"aut\", \"cph\", \"cre\")),\n    person(\"Roger\", \"Bivand\", role = c(\"ctb\", \"cph\")),\n    person(c(\"Vincent\", \"J.\"), \"Carey\", role = c(\"ctb\", \"cph\")),\n    person(\"Saikat\", \"DebRoy\", role = c(\"ctb\", \"cph\")),\n    person(\"Stephen\", \"Eglen\", role = c(\"ctb\", \"cph\")),\n    person(\"Rajarshi\", \"Guha\", role = c(\"ctb\", \"cph\")),\n    person(\"Nicholas\", \"Lewin-Koh\", role = c(\"ctb\", \"cph\")),\n    person(\"Mark\", \"Myatt\", role = c(\"ctb\", \"cph\")),\n    person(\"Ben\", \"Pfaff\", role = \"ctb\"),\n    person(\"Brian\", \"Quistorff\", role = \"ctb\"),\n    person(\"Frank\", \"Warmerdam\", role = c(\"ctb\", \"cph\")),\n    person(\"Stephen\", \"Weigand\", role = c(\"ctb\", \"cph\")),\n    person(\"Free Software Foundation, Inc.\", role = \"cph\"))",
				"Copyright" : "see file COPYRIGHTS",
				"Description" : "Functions for reading and writing data stored by some versions of\n\tEpi Info, Minitab, S, SAS, SPSS, Stata, Systat and Weka\n\tand for reading and writing some dBase files.",
				"ByteCompile" : "yes",
				"Biarch" : "yes",
				"License" : "GPL (>= 2)",
				"BugReports" : "https://bugs.r-project.org",
				"NeedsCompilation" : "yes",
				"Packaged" : "2016-09-13 10:12:04 UTC; hornik",
				"Author" : "R Core Team [aut, cph, cre],\n  Roger Bivand [ctb, cph],\n  Vincent J. Carey [ctb, cph],\n  Saikat DebRoy [ctb, cph],\n  Stephen Eglen [ctb, cph],\n  Rajarshi Guha [ctb, cph],\n  Nicholas Lewin-Koh [ctb, cph],\n  Mark Myatt [ctb, cph],\n  Ben Pfaff [ctb],\n  Brian Quistorff [ctb],\n  Frank Warmerdam [ctb, cph],\n  Stephen Weigand [ctb, cph],\n  Free Software Foundation, Inc. [cph]",
				"Maintainer" : "R Core Team <R-core@R-project.org>",
				"Repository" : "CRAN",
				"Date/Publication" : "2016-09-13 13:04:33",
				"Built" : "R 3.3.3; x86_64-apple-darwin13.4.0; 2017-03-07 18:47:45 UTC; unix"
			}
		},
		"ggplot2" : {
			"Source" : "github",
			"Repository" : null,
			"GithubRepo" : "ggplot2",
			"GithubUsername" : "hadley",
			"GithubRef" : "v2.2.0",
			"GithubSha1" : "0cf7c56f4234b6694d5dc2a4b8ab7892cbd5b4e6",
			"description" : {
				"Package" : "ggplot2",
				"Version" : "2.2.0",
				"Title" : "Create Elegant Data Visualisations Using the Grammar of Graphics",
				"Description" : "A system for 'declaratively' creating graphics,\n    based on \"The Grammar of Graphics\". You provide the data, tell 'ggplot2'\n    how to map variables to aesthetics, what graphical primitives to use,\n    and it takes care of the details.",
				"Authors@R" : "c(\n    person(\"Hadley\", \"Wickham\", , \"hadley@rstudio.com\", c(\"aut\", \"cre\")),\n    person(\"Winston\", \"Chang\", , \"winston@rstudio.com\", \"aut\"),\n    person(\"RStudio\", role = c(\"cph\"))\n    )",
				"Depends" : "\nR (>= 3.1)",
				"Imports" : "\ndigest,\ngrid,\ngtable (>= 0.1.1),\nMASS,\nplyr (>= 1.7.1),\nreshape2,\nscales (>= 0.4.1),\nstats,\ntibble,\nlazyeval",
				"Suggests" : "\ncovr,\nggplot2movies,\nhexbin,\nHmisc,\nlattice,\nmapproj,\nmaps,\nmaptools,\nmgcv,\nmultcomp,\nnlme,\ntestthat (>= 0.11.0),\nquantreg,\nknitr,\nrpart,\nrmarkdown,\nsvglite",
				"Enhances" : "sp",
				"License" : "GPL-2 | file LICENSE",
				"URL" : "http://ggplot2.tidyverse.org, https://github.com/tidyverse/ggplot2",
				"BugReports" : "https://github.com/tidyverse/ggplot2/issues",
				"LazyData" : "true",
				"Collate" : "\n'ggproto.r'\n'aaa-.r'\n'aes-calculated.r'\n'aes-colour-fill-alpha.r'\n'aes-group-order.r'\n'aes-linetype-size-shape.r'\n'aes-position.r'\n'utilities.r'\n'aes.r'\n'legend-draw.r'\n'geom-.r'\n'annotation-custom.r'\n'annotation-logticks.r'\n'geom-polygon.r'\n'geom-map.r'\n'annotation-map.r'\n'geom-raster.r'\n'annotation-raster.r'\n'annotation.r'\n'autoplot.r'\n'axis-secondary.R'\n'bench.r'\n'bin.R'\n'coord-.r'\n'coord-cartesian-.r'\n'coord-fixed.r'\n'coord-flip.r'\n'coord-map.r'\n'coord-munch.r'\n'coord-polar.r'\n'coord-quickmap.R'\n'coord-transform.r'\n'data.R'\n'facet-.r'\n'facet-grid-.r'\n'facet-null.r'\n'facet-wrap.r'\n'fortify-lm.r'\n'fortify-map.r'\n'fortify-multcomp.r'\n'fortify-spatial.r'\n'fortify.r'\n'stat-.r'\n'geom-abline.r'\n'geom-rect.r'\n'geom-bar.r'\n'geom-bin2d.r'\n'geom-blank.r'\n'geom-boxplot.r'\n'geom-col.r'\n'geom-path.r'\n'geom-contour.r'\n'geom-count.r'\n'geom-crossbar.r'\n'geom-segment.r'\n'geom-curve.r'\n'geom-defaults.r'\n'geom-ribbon.r'\n'geom-density.r'\n'geom-density2d.r'\n'geom-dotplot.r'\n'geom-errorbar.r'\n'geom-errorbarh.r'\n'geom-freqpoly.r'\n'geom-hex.r'\n'geom-histogram.r'\n'geom-hline.r'\n'geom-jitter.r'\n'geom-label.R'\n'geom-linerange.r'\n'geom-point.r'\n'geom-pointrange.r'\n'geom-quantile.r'\n'geom-rug.r'\n'geom-smooth.r'\n'geom-spoke.r'\n'geom-text.r'\n'geom-tile.r'\n'geom-violin.r'\n'geom-vline.r'\n'ggplot2.r'\n'grob-absolute.r'\n'grob-dotstack.r'\n'grob-null.r'\n'grouping.r'\n'guide-colorbar.r'\n'guide-legend.r'\n'guides-.r'\n'guides-axis.r'\n'guides-grid.r'\n'hexbin.R'\n'labeller.r'\n'labels.r'\n'layer.r'\n'layout.R'\n'limits.r'\n'margins.R'\n'plot-build.r'\n'plot-construction.r'\n'plot-last.r'\n'plot.r'\n'position-.r'\n'position-collide.r'\n'position-dodge.r'\n'position-identity.r'\n'position-jitter.r'\n'position-jitterdodge.R'\n'position-nudge.R'\n'position-stack.r'\n'quick-plot.r'\n'range.r'\n'save.r'\n'scale-.r'\n'scale-alpha.r'\n'scale-brewer.r'\n'scale-continuous.r'\n'scale-date.r'\n'scale-discrete-.r'\n'scale-gradient.r'\n'scale-grey.r'\n'scale-hue.r'\n'scale-identity.r'\n'scale-linetype.r'\n'scale-manual.r'\n'scale-shape.r'\n'scale-size.r'\n'scale-type.R'\n'scales-.r'\n'stat-bin.r'\n'stat-bin2d.r'\n'stat-bindot.r'\n'stat-binhex.r'\n'stat-boxplot.r'\n'stat-contour.r'\n'stat-count.r'\n'stat-density-2d.r'\n'stat-density.r'\n'stat-ecdf.r'\n'stat-ellipse.R'\n'stat-function.r'\n'stat-identity.r'\n'stat-qq.r'\n'stat-quantile.r'\n'stat-smooth-methods.r'\n'stat-smooth.r'\n'stat-sum.r'\n'stat-summary-2d.r'\n'stat-summary-bin.R'\n'stat-summary-hex.r'\n'stat-summary.r'\n'stat-unique.r'\n'stat-ydensity.r'\n'summary.r'\n'theme-elements.r'\n'theme.r'\n'theme-defaults.r'\n'theme-current.R'\n'translate-qplot-ggplot.r'\n'translate-qplot-lattice.r'\n'utilities-break.r'\n'utilities-grid.r'\n'utilities-help.r'\n'utilities-matrix.r'\n'utilities-resolution.r'\n'utilities-table.r'\n'zxx.r'\n'zzz.r'",
				"VignetteBuilder" : "knitr",
				"RoxygenNote" : "5.0.1",
				"Author" : "Hadley Wickham [aut, cre],\n  Winston Chang [aut],\n  RStudio [cph]",
				"Maintainer" : "Hadley Wickham <hadley@rstudio.com>",
				"Built" : "R 3.3.3; ; 2017-10-11 17:06:09 UTC; unix",
				"RemoteType" : "github",
				"RemoteHost" : "https://api.github.com",
				"RemoteRepo" : "ggplot2",
				"RemoteUsername" : "hadley",
				"RemoteRef" : "v2.2.0",
				"RemoteSha" : "0cf7c56f4234b6694d5dc2a4b8ab7892cbd5b4e6",
				"GithubRepo" : "ggplot2",
				"GithubUsername" : "hadley",
				"GithubRef" : "v2.2.0",
				"GithubSHA1" : "0cf7c56f4234b6694d5dc2a4b8ab7892cbd5b4e6"
			}
		},
		"gtable" : {
			"Source" : "CRAN",
			"Repository" : "https://cloud.r-project.org",
			"GithubRepo" : null,
			"GithubUsername" : null,
			"GithubRef" : null,
			"GithubSha1" : null,
			"description" : {
				"Package" : "gtable",
				"Version" : "0.2.0",
				"Title" : "Arrange 'Grobs' in Tables",
				"Description" : "Tools to make it easier to work with \"tables\" of 'grobs'.",
				"Authors@R" : "person(\"Hadley\", \"Wickham\", , \"hadley@rstudio.com\", c(\"aut\", \"cre\"))",
				"Depends" : "R (>= 2.14)",
				"Imports" : "grid",
				"Suggests" : "testthat, covr",
				"License" : "GPL-2",
				"Collate" : "'add-grob.r' 'add-rows-cols.r' 'add-space.r' 'grid.r'\n'gtable-layouts.r' 'gtable.r' 'rbind-cbind.r' 'utils.r'\n'trim.r' 'filter.r' 'align.r' 'padding.r' 'z.r'",
				"RoxygenNote" : "5.0.1",
				"NeedsCompilation" : "no",
				"Packaged" : "2016-02-26 13:06:10 UTC; hadley",
				"Author" : "Hadley Wickham [aut, cre]",
				"Maintainer" : "Hadley Wickham <hadley@rstudio.com>",
				"Repository" : "CRAN",
				"Date/Publication" : "2016-02-26 15:23:14",
				"Built" : "R 3.3.0; ; 2016-05-04 14:03:03 UTC; unix"
			}
		},
		"htmltools" : {
			"Source" : "CRAN",
			"Repository" : "https://cloud.r-project.org",
			"GithubRepo" : null,
			"GithubUsername" : null,
			"GithubRef" : null,
			"GithubSha1" : null,
			"description" : {
				"Package" : "htmltools",
				"Type" : "Package",
				"Title" : "Tools for HTML",
				"Version" : "0.3.5",
				"Date" : "2016-03-19",
				"Author" : "RStudio, Inc.",
				"Maintainer" : "Joe Cheng <joe@rstudio.com>",
				"Description" : "Tools for HTML generation and output.",
				"Depends" : "R (>= 2.14.1)",
				"Imports" : "utils, digest, Rcpp",
				"Suggests" : "markdown, testthat",
				"Enhances" : "knitr",
				"License" : "GPL (>= 2)",
				"URL" : "https://github.com/rstudio/htmltools",
				"BugReports" : "https://github.com/rstudio/htmltools/issues",
				"RoxygenNote" : "5.0.1",
				"LinkingTo" : "Rcpp",
				"NeedsCompilation" : "yes",
				"Packaged" : "2016-03-21 21:26:31 UTC; jcheng",
				"Repository" : "CRAN",
				"Date/Publication" : "2016-03-21 23:36:11",
				"Built" : "R 3.3.0; x86_64-apple-darwin13.4.0; 2016-05-04 14:23:33 UTC; unix"
			}
		},
		"httpuv" : {
			"Source" : "CRAN",
			"Repository" : "https://cloud.r-project.org",
			"GithubRepo" : null,
			"GithubUsername" : null,
			"GithubRef" : null,
			"GithubSha1" : null,
			"description" : {
				"Package" : "httpuv",
				"Type" : "Package",
				"Title" : "HTTP and WebSocket Server Library",
				"Version" : "1.3.3",
				"Date" : "2015-08-03",
				"Author" : "RStudio, Inc.",
				"Copyright" : "RStudio, Inc.; Joyent, Inc.; Nginx Inc.; Igor Sysoev; Niels\nProvos; Internet Systems Consortium, Inc.; Alexander Chemeris",
				"Maintainer" : "Joe Cheng <joe@rstudio.com>",
				"Description" : "Provides low-level socket and protocol support for handling\n    HTTP and WebSocket requests directly from within R. It is primarily\n    intended as a building block for other packages, rather than making it\n    particularly easy to create complete web applications using httpuv alone.\n    httpuv is built on top of the libuv and http-parser C libraries, both of\n    which were developed by Joyent, Inc. (See LICENSE file for libuv and\n    http-parser license information.)",
				"License" : "GPL-3 | file LICENSE",
				"Depends" : "R (>= 2.15.1), methods",
				"Imports" : "Rcpp (>= 0.11.0), utils",
				"LinkingTo" : "Rcpp",
				"URL" : "https://github.com/rstudio/httpuv",
				"SystemRequirements" : "GNU make",
				"NeedsCompilation" : "yes",
				"Packaged" : "2015-08-03 18:49:59 UTC; jcheng",
				"Repository" : "CRAN",
				"Date/Publication" : "2015-08-04 00:32:50",
				"Built" : "R 3.3.0; x86_64-apple-darwin13.4.0; 2016-05-04 14:23:35 UTC; unix"
			}
		},
		"jsonlite" : {
			"Source" : "CRAN",
			"Repository" : "https://cloud.r-project.org",
			"GithubRepo" : null,
			"GithubUsername" : null,
			"GithubRef" : null,
			"GithubSha1" : null,
			"description" : {
				"Package" : "jsonlite",
				"Version" : "1.5",
				"Title" : "A Robust, High Performance JSON Parser and Generator for R",
				"License" : "MIT + file LICENSE",
				"NeedsCompilation" : "yes",
				"Depends" : "methods",
				"Author" : "Jeroen Ooms, Duncan Temple Lang, Lloyd Hilaiel",
				"URL" : "https://arxiv.org/abs/1403.2805,\nhttps://www.opencpu.org/posts/jsonlite-a-smarter-json-encoder",
				"BugReports" : "http://github.com/jeroen/jsonlite/issues",
				"Maintainer" : "Jeroen Ooms <jeroen@berkeley.edu>",
				"VignetteBuilder" : "knitr, R.rsp",
				"Description" : "A fast JSON parser and generator optimized for statistical data\n    and the web. Started out as a fork of 'RJSONIO', but has been completely\n    rewritten in recent versions. The package offers flexible, robust, high\n    performance tools for working with JSON in R and is particularly powerful\n    for building pipelines and interacting with a web API. The implementation is\n    based on the mapping described in the vignette (Ooms, 2014). In addition to\n    converting JSON data from/to R objects, 'jsonlite' contains functions to\n    stream, validate, and prettify JSON data. The unit tests included with the\n    package verify that all edge cases are encoded and decoded consistently for\n    use with dynamic data in systems and applications.",
				"Suggests" : "httr, curl, plyr, testthat, knitr, rmarkdown, R.rsp, sp",
				"RoxygenNote" : "6.0.1.9000",
				"Packaged" : "2017-05-31 14:03:43 UTC; jeroen",
				"Repository" : "CRAN",
				"Date/Publication" : "2017-06-01 12:03:37 UTC",
				"Built" : "R 3.3.2; x86_64-apple-darwin13.4.0; 2017-06-02 11:25:20 UTC; unix",
				"RemoteType" : "cran",
				"RemoteSha" : "1.5",
				"RemoteRepos" : "structure(\"https://cloud.r-project.org\", .Names = \"CRAN\")",
				"RemotePkgType" : "binary"
			}
		},
		"labeling" : {
			"Source" : "CRAN",
			"Repository" : "https://cloud.r-project.org",
			"GithubRepo" : null,
			"GithubUsername" : null,
			"GithubRef" : null,
			"GithubSha1" : null,
			"description" : {
				"Package" : "labeling",
				"Type" : "Package",
				"Title" : "Axis Labeling",
				"Version" : "0.3",
				"Date" : "2014-08-22",
				"Author" : "Justin Talbot",
				"Maintainer" : "Justin Talbot <justintalbot@gmail.com>",
				"Description" : "Provides a range of axis labeling algorithms",
				"License" : "MIT + file LICENSE | Unlimited",
				"LazyLoad" : "no",
				"Collate" : "'labeling.R'",
				"Repository" : "CRAN",
				"Repository/R-Forge/Project" : "labeling",
				"Repository/R-Forge/Revision" : "16",
				"Repository/R-Forge/DateTimeStamp" : "2014-08-23 05:53:23",
				"Date/Publication" : "2014-08-23 14:57:53",
				"Packaged" : "2014-08-23 06:15:07 UTC; rforge",
				"NeedsCompilation" : "no",
				"Built" : "R 3.3.0; ; 2016-05-04 14:04:06 UTC; unix"
			}
		},
		"lazyeval" : {
			"Source" : "CRAN",
			"Repository" : "https://cloud.r-project.org",
			"GithubRepo" : null,
			"GithubUsername" : null,
			"GithubRef" : null,
			"GithubSha1" : null,
			"description" : {
				"Package" : "lazyeval",
				"Version" : "0.2.0",
				"Title" : "Lazy (Non-Standard) Evaluation",
				"Description" : "An alternative approach to non-standard evaluation using\n    formulas. Provides a full implementation of LISP style 'quasiquotation',\n    making it easier to generate code with other code.",
				"Authors@R" : "c(\n    person(\"Hadley\", \"Wickham\", ,\"hadley@rstudio.com\", c(\"aut\", \"cre\")),\n    person(\"RStudio\", role = \"cph\")\n    )",
				"License" : "GPL-3",
				"LazyData" : "true",
				"Depends" : "R (>= 3.1.0)",
				"Suggests" : "knitr, rmarkdown (>= 0.2.65), testthat, covr",
				"VignetteBuilder" : "knitr",
				"RoxygenNote" : "5.0.1",
				"NeedsCompilation" : "yes",
				"Packaged" : "2016-06-10 21:38:52 UTC; hadley",
				"Author" : "Hadley Wickham [aut, cre],\n  RStudio [cph]",
				"Maintainer" : "Hadley Wickham <hadley@rstudio.com>",
				"Repository" : "CRAN",
				"Date/Publication" : "2016-06-12 19:03:08",
				"Built" : "R 3.3.0; x86_64-apple-darwin13.4.0; 2016-06-13 10:04:05 UTC; unix"
			}
		},
		"magrittr" : {
			"Source" : "CRAN",
			"Repository" : "https://cloud.r-project.org",
			"GithubRepo" : null,
			"GithubUsername" : null,
			"GithubRef" : null,
			"GithubSha1" : null,
			"description" : {
				"Package" : "magrittr",
				"Type" : "Package",
				"Title" : "A Forward-Pipe Operator for R",
				"Version" : "1.5",
				"Author" : "Stefan Milton Bache <stefan@stefanbache.dk> and\n    Hadley Wickham <h.wickham@gmail.com>",
				"Maintainer" : "Stefan Milton Bache <stefan@stefanbache.dk>",
				"Description" : "Provides a mechanism for chaining commands with a\n    new forward-pipe operator, %>%. This operator will forward a\n    value, or the result of an expression, into the next function\n    call/expression. There is flexible support for the type\n    of right-hand side expressions. For more information, see\n    package vignette.\n    To quote Rene Magritte, \"Ceci n'est pas un pipe.\"",
				"Suggests" : "testthat, knitr",
				"VignetteBuilder" : "knitr",
				"License" : "MIT + file LICENSE",
				"ByteCompile" : "Yes",
				"Packaged" : "2014-11-22 08:50:53 UTC; shb",
				"NeedsCompilation" : "no",
				"Repository" : "CRAN",
				"Date/Publication" : "2014-11-22 19:15:57",
				"Built" : "R 3.3.0; ; 2016-05-04 14:03:40 UTC; unix"
			}
		},
		"mime" : {
			"Source" : "CRAN",
			"Repository" : "https://cloud.r-project.org",
			"GithubRepo" : null,
			"GithubUsername" : null,
			"GithubRef" : null,
			"GithubSha1" : null,
			"description" : {
				"Package" : "mime",
				"Type" : "Package",
				"Title" : "Map Filenames to MIME Types",
				"Version" : "0.5",
				"Date" : "2016-07-07",
				"Authors@R" : "c(person(\"Jeffrey\", \"Horner\", role = \"ctb\"),\n    person(\"Yihui\", \"Xie\", role = c(\"aut\", \"cre\"), email = \"xie@yihui.name\"))",
				"Maintainer" : "Yihui Xie <xie@yihui.name>",
				"Description" : "Guesses the MIME type from a filename extension using the data\n    derived from /etc/mime.types in UNIX-type systems.",
				"Imports" : "tools",
				"License" : "GPL",
				"URL" : "https://github.com/yihui/mime",
				"BugReports" : "https://github.com/yihui/mime/issues",
				"LazyData" : "TRUE",
				"RoxygenNote" : "5.0.1",
				"NeedsCompilation" : "yes",
				"Packaged" : "2016-07-07 04:44:41 UTC; yihui",
				"Author" : "Jeffrey Horner [ctb],\n  Yihui Xie [aut, cre]",
				"Repository" : "CRAN",
				"Date/Publication" : "2016-07-07 07:38:00",
				"Built" : "R 3.3.0; x86_64-apple-darwin13.4.0; 2016-07-08 11:11:47 UTC; unix"
			}
		},
		"mnormt" : {
			"Source" : "CRAN",
			"Repository" : "https://cloud.r-project.org",
			"GithubRepo" : null,
			"GithubUsername" : null,
			"GithubRef" : null,
			"GithubSha1" : null,
			"description" : {
				"Package" : "mnormt",
				"Version" : "1.5-4",
				"Date" : "2016-03-08",
				"Title" : "The Multivariate Normal and t Distributions",
				"Author" : "Fortran code by Alan Genz, R code by Adelchi Azzalini ",
				"Maintainer" : "Adelchi Azzalini <adelchi.azzalini@unipd.it>",
				"Depends" : "R (>= 2.2.0)",
				"Description" : "Functions are provided for computing the density and the\n  distribution function of multivariate normal and \"t\" random variables,\n  and for generating random vectors sampled from these distributions.  \n  Probabilities are computed via non-Monte Carlo methods; different routines \n  are used in the case d=1, d=2, d>2, if d denotes the number of dimensions.",
				"License" : "GPL-2 | GPL-3",
				"URL" : "http://azzalini.stat.unipd.it/SW/Pkg-mnormt",
				"NeedsCompilation" : "yes",
				"Packaged" : "2016-03-08 10:36:58 UTC; aa",
				"Repository" : "CRAN",
				"Date/Publication" : "2016-03-09 01:11:14",
				"Built" : "R 3.3.0; x86_64-apple-darwin13.4.0; 2016-05-04 15:19:30 UTC; unix"
			}
		},
		"munsell" : {
			"Source" : "CRAN",
			"Repository" : "https://cloud.r-project.org",
			"GithubRepo" : null,
			"GithubUsername" : null,
			"GithubRef" : null,
			"GithubSha1" : null,
			"description" : {
				"Package" : "munsell",
				"Type" : "Package",
				"Title" : "Utilities for Using Munsell Colours",
				"Version" : "0.4.3",
				"Author" : "Charlotte Wickham <cwickham@gmail.com>",
				"Maintainer" : "Charlotte Wickham <cwickham@gmail.com>",
				"Description" : "Provides easy access to, and manipulation of, the Munsell \n    colours. Provides a mapping between Munsell's \n    original notation (e.g. \"5R 5/10\") and hexadecimal strings suitable \n    for use directly in R graphics. Also provides utilities \n    to explore slices through the Munsell colour tree, to transform \n    Munsell colours and display colour palettes.",
				"Suggests" : "ggplot2, testthat",
				"Imports" : "colorspace, methods",
				"License" : "MIT + file LICENSE",
				"RoxygenNote" : "5.0.1",
				"NeedsCompilation" : "no",
				"Packaged" : "2016-02-12 19:58:18 UTC; wickhamc",
				"Repository" : "CRAN",
				"Date/Publication" : "2016-02-13 00:46:00",
				"Built" : "R 3.3.0; ; 2016-05-05 02:36:33 UTC; unix"
			}
		},
		"packrat" : {
			"Source" : "CRAN",
			"Repository" : "https://cloud.r-project.org",
			"GithubRepo" : null,
			"GithubUsername" : null,
			"GithubRef" : null,
			"GithubSha1" : null,
			"description" : {
				"Package" : "packrat",
				"Type" : "Package",
				"Title" : "A Dependency Management System for Projects and their R Package\nDependencies",
				"Version" : "0.4.8-1",
				"Author" : "Kevin Ushey, Jonathan McPherson, Joe Cheng, Aron Atkins, JJ Allaire",
				"Maintainer" : "Kevin Ushey <kevin@rstudio.com>",
				"Description" : "Manage the R packages your project depends\n    on in an isolated, portable, and reproducible way.",
				"License" : "GPL-2",
				"Depends" : "R (>= 3.0.0)",
				"Imports" : "tools, utils",
				"Suggests" : "testthat (>= 0.7), devtools, httr, knitr, rmarkdown",
				"Enhances" : "BiocInstaller",
				"URL" : "https://github.com/rstudio/packrat/",
				"BugReports" : "https://github.com/rstudio/packrat/issues",
				"RoxygenNote" : "5.0.1",
				"NeedsCompilation" : "no",
				"Packaged" : "2016-09-07 21:30:04 UTC; kevin",
				"Repository" : "CRAN",
				"Date/Publication" : "2016-09-07 23:37:52",
				"Built" : "R 3.3.0; ; 2016-09-08 11:40:10 UTC; unix"
			}
		},
		"plyr" : {
			"Source" : "CRAN",
			"Repository" : "https://cloud.r-project.org",
			"GithubRepo" : null,
			"GithubUsername" : null,
			"GithubRef" : null,
			"GithubSha1" : null,
			"description" : {
				"Package" : "plyr",
				"Version" : "1.8.4",
				"Title" : "Tools for Splitting, Applying and Combining Data",
				"Description" : "A set of tools that solves a common set of problems: you\n    need to break a big problem down into manageable pieces, operate on each\n    piece and then put all the pieces back together.  For example, you might\n    want to fit a model to each spatial location or time point in your study,\n    summarise data by panels or collapse high-dimensional arrays to simpler\n    summary statistics. The development of 'plyr' has been generously supported\n    by 'Becton Dickinson'.",
				"Authors@R" : "person(\"Hadley\", \"Wickham\", , \"hadley@rstudio.com\", c(\"aut\", \"cre\"))",
				"URL" : "http://had.co.nz/plyr, https://github.com/hadley/plyr",
				"BugReports" : "https://github.com/hadley/plyr/issues",
				"Depends" : "R (>= 3.1.0)",
				"Imports" : "Rcpp (>= 0.11.0)",
				"LinkingTo" : "Rcpp",
				"Suggests" : "abind, testthat, tcltk, foreach, doParallel, itertools,\niterators, covr",
				"License" : "MIT + file LICENSE",
				"LazyData" : "true",
				"RoxygenNote" : "5.0.1",
				"NeedsCompilation" : "yes",
				"Packaged" : "2016-06-07 19:58:36 UTC; hadley",
				"Author" : "Hadley Wickham [aut, cre]",
				"Maintainer" : "Hadley Wickham <hadley@rstudio.com>",
				"Repository" : "CRAN",
				"Date/Publication" : "2016-06-08 10:40:15",
				"Built" : "R 3.3.0; x86_64-apple-darwin13.4.0; 2016-06-09 09:08:22 UTC; unix"
			}
		},
		"psych" : {
			"Source" : "CRAN",
			"Repository" : "https://cloud.r-project.org",
			"GithubRepo" : null,
			"GithubUsername" : null,
			"GithubRef" : null,
			"GithubSha1" : null,
			"description" : {
				"Package" : "psych",
				"Version" : "1.6.9",
				"Date" : "2016-09-07",
				"Title" : "Procedures for Psychological, Psychometric, and Personality\nResearch",
				"Author" : "William Revelle <revelle@northwestern.edu>",
				"Maintainer" : "William Revelle <revelle@northwestern.edu>",
				"Description" : "A general purpose toolbox for personality, psychometric theory and experimental psychology.   Functions are primarily for multivariate analysis and scale construction using factor analysis, principal component analysis, cluster analysis and reliability analysis, although others provide basic descriptive statistics. Item Response Theory is done using  factor analysis of tetrachoric and polychoric correlations. Functions for analyzing data at multiple levels include within and between group statistics, including correlations and factor analysis.   Functions for simulating and testing particular item and test structures are included. Several functions  serve as a useful front end for structural equation modeling.  Graphical displays of path diagrams, factor analysis and structural equation models are created using basic graphics. Some of the functions are written to support a book on psychometric theory as well as publications in personality research. For more information, see the personality-project.org/r web page.",
				"License" : "GPL (>= 2)",
				"Imports" : "mnormt,parallel,stats,graphics,grDevices,methods,foreign",
				"Suggests" : "GPArotation, sem, lavaan, Rcsdp, graph, Rgraphviz",
				"LazyData" : "true",
				"URL" : "http://personality-project.org/r/psych\nhttp://personality-project.org/r/psych-manual.pdf",
				"NeedsCompilation" : "no",
				"Packaged" : "2016-09-17 15:22:35 UTC; WR",
				"Depends" : "R (>= 2.10)",
				"Repository" : "CRAN",
				"Date/Publication" : "2016-09-17 20:07:46",
				"Built" : "R 3.3.0; ; 2016-09-18 09:49:35 UTC; unix"
			}
		},
		"reshape2" : {
			"Source" : "CRAN",
			"Repository" : "https://cloud.r-project.org",
			"GithubRepo" : null,
			"GithubUsername" : null,
			"GithubRef" : null,
			"GithubSha1" : null,
			"description" : {
				"Package" : "reshape2",
				"Title" : "Flexibly Reshape Data: A Reboot of the Reshape Package",
				"Version" : "1.4.2",
				"Author" : "Hadley Wickham <h.wickham@gmail.com>",
				"Maintainer" : "Hadley Wickham <h.wickham@gmail.com>",
				"Description" : "Flexibly restructure and aggregate data using just two\n    functions: melt and 'dcast' (or 'acast').",
				"URL" : "https://github.com/hadley/reshape",
				"BugReports" : "https://github.com/hadley/reshape/issues",
				"LinkingTo" : "Rcpp",
				"Imports" : "plyr (>= 1.8.1), stringr, Rcpp",
				"Suggests" : "testthat (>= 0.8.0), lattice",
				"License" : "MIT + file LICENSE",
				"LazyData" : "true",
				"RoxygenNote" : "5.0.1.9000",
				"NeedsCompilation" : "yes",
				"Packaged" : "2016-10-21 19:43:35 UTC; hadley",
				"Repository" : "CRAN",
				"Date/Publication" : "2016-10-22 12:17:37",
				"Built" : "R 3.3.0; x86_64-apple-darwin13.4.0; 2016-10-23 09:47:17 UTC; unix",
				"RemoteType" : "cran",
				"RemoteSha" : "1.4.2",
				"RemoteRepos" : "structure(\"https://cloud.r-project.org\", .Names = \"CRAN\")",
				"RemotePkgType" : "binary"
			}
		},
		"rlang" : {
			"Source" : "CRAN",
			"Repository" : "https://cloud.r-project.org",
			"GithubRepo" : null,
			"GithubUsername" : null,
			"GithubRef" : null,
			"GithubSha1" : null,
			"description" : {
				"Package" : "rlang",
				"Version" : "0.1.2",
				"Title" : "Functions for Base Types and Core R and 'Tidyverse' Features",
				"Description" : "A toolbox for working with base types, core R features\n  like the condition system, and core 'Tidyverse' features like tidy\n  evaluation.",
				"Authors@R" : "c(\n    person(\"Lionel\", \"Henry\", ,\"lionel@rstudio.com\", c(\"aut\", \"cre\")),\n    person(\"Hadley\", \"Wickham\", ,\"hadley@rstudio.com\", \"aut\"),\n    person(\"RStudio\", role = \"cph\")\n    )",
				"License" : "GPL-3",
				"LazyData" : "true",
				"Depends" : "R (>= 3.1.0)",
				"Suggests" : "knitr, rmarkdown (>= 0.2.65), testthat, covr",
				"VignetteBuilder" : "knitr",
				"RoxygenNote" : "6.0.1",
				"URL" : "http://rlang.tidyverse.org, https://github.com/tidyverse/rlang",
				"BugReports" : "https://github.com/tidyverse/rlang/issues",
				"NeedsCompilation" : "yes",
				"Packaged" : "2017-08-09 16:20:26 UTC; lionel",
				"Author" : "Lionel Henry [aut, cre],\n  Hadley Wickham [aut],\n  RStudio [cph]",
				"Maintainer" : "Lionel Henry <lionel@rstudio.com>",
				"Repository" : "CRAN",
				"Date/Publication" : "2017-08-09 20:37:03 UTC",
				"Built" : "R 3.3.2; x86_64-apple-darwin13.4.0; 2017-08-10 12:47:15 UTC; unix",
				"RemoteType" : "cran",
				"RemoteSha" : "0.1.2",
				"RemoteRepos" : "structure(\"https://cloud.r-project.org\", .Names = \"CRAN\")",
				"RemotePkgType" : "binary"
			}
		},
		"scales" : {
			"Source" : "github",
			"Repository" : null,
			"GithubRepo" : "scales",
			"GithubUsername" : "hadley",
			"GithubRef" : "master",
			"GithubSha1" : "d76791529be802ff84bf9a343347335d58e03b1f",
			"description" : {
				"Package" : "scales",
				"Version" : "0.5.0.9000",
				"Authors@R" : "c(\n    person(\"Hadley\", \"Wickham\", , \"hadley@rstudio.com\", c(\"aut\", \"cre\")),\n    person(\"RStudio\", role = \"cph\")\n    )",
				"Title" : "Scale Functions for Visualization",
				"Description" : "Graphical scales map data to aesthetics, and provide\n    methods for automatically determining breaks and labels\n    for axes and legends.",
				"URL" : "https://github.com/hadley/scales",
				"BugReports" : "https://github.com/hadley/scales/issues",
				"Depends" : "\nR (>= 2.13)",
				"Imports" : "\nRColorBrewer,\ndichromat,\nplyr,\nmunsell (>= 0.2),\nlabeling,\nRcpp,\nR6,\nviridisLite",
				"LinkingTo" : "Rcpp",
				"Suggests" : "\ntestthat (>= 0.8),\nbit64,\ncovr,\nhms",
				"License" : "MIT + file LICENSE",
				"LazyLoad" : "yes",
				"RoxygenNote" : "6.0.1",
				"Author" : "Hadley Wickham [aut, cre],\n  RStudio [cph]",
				"Maintainer" : "Hadley Wickham <hadley@rstudio.com>",
				"Built" : "R 3.3.3; x86_64-apple-darwin13.4.0; 2017-10-01 19:15:46 UTC; unix",
				"RemoteType" : "github",
				"RemoteHost" : "https://api.github.com",
				"RemoteRepo" : "scales",
				"RemoteUsername" : "hadley",
				"RemoteRef" : "master",
				"RemoteSha" : "d76791529be802ff84bf9a343347335d58e03b1f",
				"GithubRepo" : "scales",
				"GithubUsername" : "hadley",
				"GithubRef" : "master",
				"GithubSHA1" : "d76791529be802ff84bf9a343347335d58e03b1f"
			}
		},
		"shiny" : {
			"Source" : "CRAN",
			"Repository" : "https://cloud.r-project.org",
			"GithubRepo" : null,
			"GithubUsername" : null,
			"GithubRef" : null,
			"GithubSha1" : null,
			"description" : {
				"Package" : "shiny",
				"Type" : "Package",
				"Title" : "Web Application Framework for R",
				"Version" : "1.0.3",
				"Authors@R" : "c(\n    person(\"Winston\", \"Chang\", role = c(\"aut\", \"cre\"), email = \"winston@rstudio.com\"),\n    person(\"Joe\", \"Cheng\", role = \"aut\", email = \"joe@rstudio.com\"),\n    person(\"JJ\", \"Allaire\", role = \"aut\", email = \"jj@rstudio.com\"),\n    person(\"Yihui\", \"Xie\", role = \"aut\", email = \"yihui@rstudio.com\"),\n    person(\"Jonathan\", \"McPherson\", role = \"aut\", email = \"jonathan@rstudio.com\"),\n    person(family = \"RStudio\", role = \"cph\"),\n    person(family = \"jQuery Foundation\", role = \"cph\",\n    comment = \"jQuery library and jQuery UI library\"),\n    person(family = \"jQuery contributors\", role = c(\"ctb\", \"cph\"),\n    comment = \"jQuery library; authors listed in inst/www/shared/jquery-AUTHORS.txt\"),\n    person(family = \"jQuery UI contributors\", role = c(\"ctb\", \"cph\"),\n    comment = \"jQuery UI library; authors listed in inst/www/shared/jqueryui/AUTHORS.txt\"),\n    person(\"Mark\", \"Otto\", role = \"ctb\",\n    comment = \"Bootstrap library\"),\n    person(\"Jacob\", \"Thornton\", role = \"ctb\",\n    comment = \"Bootstrap library\"),\n    person(family = \"Bootstrap contributors\", role = \"ctb\",\n    comment = \"Bootstrap library\"),\n    person(family = \"Twitter, Inc\", role = \"cph\",\n    comment = \"Bootstrap library\"),\n    person(\"Alexander\", \"Farkas\", role = c(\"ctb\", \"cph\"),\n    comment = \"html5shiv library\"),\n    person(\"Scott\", \"Jehl\", role = c(\"ctb\", \"cph\"),\n    comment = \"Respond.js library\"),\n    person(\"Stefan\", \"Petre\", role = c(\"ctb\", \"cph\"),\n    comment = \"Bootstrap-datepicker library\"),\n    person(\"Andrew\", \"Rowls\", role = c(\"ctb\", \"cph\"),\n    comment = \"Bootstrap-datepicker library\"),\n    person(\"Dave\", \"Gandy\", role = c(\"ctb\", \"cph\"),\n    comment = \"Font-Awesome font\"),\n    person(\"Brian\", \"Reavis\", role = c(\"ctb\", \"cph\"),\n    comment = \"selectize.js library\"),\n    person(\"Kristopher Michael\", \"Kowal\", role = c(\"ctb\", \"cph\"),\n    comment = \"es5-shim library\"),\n    person(family = \"es5-shim contributors\", role = c(\"ctb\", \"cph\"),\n    comment = \"es5-shim library\"),\n    person(\"Denis\", \"Ineshin\", role = c(\"ctb\", \"cph\"),\n    comment = \"ion.rangeSlider library\"),\n    person(\"Sami\", \"Samhuri\", role = c(\"ctb\", \"cph\"),\n    comment = \"Javascript strftime library\"),\n    person(family = \"SpryMedia Limited\", role = c(\"ctb\", \"cph\"),\n    comment = \"DataTables library\"),\n    person(\"John\", \"Fraser\", role = c(\"ctb\", \"cph\"),\n    comment = \"showdown.js library\"),\n    person(\"John\", \"Gruber\", role = c(\"ctb\", \"cph\"),\n    comment = \"showdown.js library\"),\n    person(\"Ivan\", \"Sagalaev\", role = c(\"ctb\", \"cph\"),\n    comment = \"highlight.js library\"),\n    person(family = \"R Core Team\", role = c(\"ctb\", \"cph\"),\n    comment = \"tar implementation from R\")\n    )",
				"Description" : "Makes it incredibly easy to build interactive web\n    applications with R. Automatic \"reactive\" binding between inputs and\n    outputs and extensive prebuilt widgets make it possible to build\n    beautiful, responsive, and powerful applications with minimal effort.",
				"License" : "GPL-3 | file LICENSE",
				"Depends" : "R (>= 3.0.0), methods",
				"Imports" : "utils, httpuv (>= 1.3.3), mime (>= 0.3), jsonlite (>= 0.9.16),\nxtable, digest, htmltools (>= 0.3.5), R6 (>= 2.0), sourcetools",
				"Suggests" : "datasets, Cairo (>= 1.5-5), testthat, knitr (>= 1.6),\nmarkdown, rmarkdown, ggplot2, magrittr",
				"URL" : "http://shiny.rstudio.com",
				"BugReports" : "https://github.com/rstudio/shiny/issues",
				"Collate" : "'app.R' 'bookmark-state-local.R' 'stack.R' 'bookmark-state.R'\n'bootstrap-layout.R' 'conditions.R' 'map.R' 'globals.R'\n'utils.R' 'bootstrap.R' 'cache.R' 'diagnose.R' 'fileupload.R'\n'graph.R' 'reactives.R' 'reactive-domains.R' 'history.R'\n'hooks.R' 'html-deps.R' 'htmltools.R' 'image-interact-opts.R'\n'image-interact.R' 'imageutils.R' 'input-action.R'\n'input-checkbox.R' 'input-checkboxgroup.R' 'input-date.R'\n'input-daterange.R' 'input-file.R' 'input-numeric.R'\n'input-password.R' 'input-radiobuttons.R' 'input-select.R'\n'input-slider.R' 'input-submit.R' 'input-text.R'\n'input-textarea.R' 'input-utils.R' 'insert-ui.R' 'jqueryui.R'\n'middleware-shiny.R' 'middleware.R' 'modal.R' 'modules.R'\n'notifications.R' 'priorityqueue.R' 'progress.R' 'react.R'\n'render-plot.R' 'render-table.R' 'run-url.R' 'serializers.R'\n'server-input-handlers.R' 'server.R' 'shiny-options.R'\n'shiny.R' 'shinyui.R' 'shinywrappers.R' 'showcase.R' 'tar.R'\n'test-export.R' 'timer.R' 'update-input.R'",
				"RoxygenNote" : "6.0.1",
				"NeedsCompilation" : "no",
				"Packaged" : "2017-04-25 20:49:00 UTC; winston",
				"Author" : "Winston Chang [aut, cre],\n  Joe Cheng [aut],\n  JJ Allaire [aut],\n  Yihui Xie [aut],\n  Jonathan McPherson [aut],\n  RStudio [cph],\n  jQuery Foundation [cph] (jQuery library and jQuery UI library),\n  jQuery contributors [ctb, cph] (jQuery library; authors listed in\n    inst/www/shared/jquery-AUTHORS.txt),\n  jQuery UI contributors [ctb, cph] (jQuery UI library; authors listed in\n    inst/www/shared/jqueryui/AUTHORS.txt),\n  Mark Otto [ctb] (Bootstrap library),\n  Jacob Thornton [ctb] (Bootstrap library),\n  Bootstrap contributors [ctb] (Bootstrap library),\n  Twitter, Inc [cph] (Bootstrap library),\n  Alexander Farkas [ctb, cph] (html5shiv library),\n  Scott Jehl [ctb, cph] (Respond.js library),\n  Stefan Petre [ctb, cph] (Bootstrap-datepicker library),\n  Andrew Rowls [ctb, cph] (Bootstrap-datepicker library),\n  Dave Gandy [ctb, cph] (Font-Awesome font),\n  Brian Reavis [ctb, cph] (selectize.js library),\n  Kristopher Michael Kowal [ctb, cph] (es5-shim library),\n  es5-shim contributors [ctb, cph] (es5-shim library),\n  Denis Ineshin [ctb, cph] (ion.rangeSlider library),\n  Sami Samhuri [ctb, cph] (Javascript strftime library),\n  SpryMedia Limited [ctb, cph] (DataTables library),\n  John Fraser [ctb, cph] (showdown.js library),\n  John Gruber [ctb, cph] (showdown.js library),\n  Ivan Sagalaev [ctb, cph] (highlight.js library),\n  R Core Team [ctb, cph] (tar implementation from R)",
				"Maintainer" : "Winston Chang <winston@rstudio.com>",
				"Repository" : "CRAN",
				"Date/Publication" : "2017-04-26 17:13:08 UTC",
				"Built" : "R 3.3.2; ; 2017-04-27 11:33:24 UTC; unix"
			}
		},
		"sourcetools" : {
			"Source" : "CRAN",
			"Repository" : "https://cloud.r-project.org",
			"GithubRepo" : null,
			"GithubUsername" : null,
			"GithubRef" : null,
			"GithubSha1" : null,
			"description" : {
				"Package" : "sourcetools",
				"Type" : "Package",
				"Title" : "Tools for Reading, Tokenizing and Parsing R Code",
				"Version" : "0.1.6",
				"Author" : "Kevin Ushey",
				"Maintainer" : "Kevin Ushey <kevinushey@gmail.com>",
				"Description" : "Tools for the reading and tokenization of R code. The\n    'sourcetools' package provides both an R and C++ interface for the tokenization\n    of R code, and helpers for interacting with the tokenized representation of R\n    code.",
				"License" : "MIT + file LICENSE",
				"LazyData" : "TRUE",
				"Depends" : "R (>= 3.0.2)",
				"Suggests" : "testthat",
				"RoxygenNote" : "5.0.1",
				"BugReports" : "https://github.com/kevinushey/sourcetools/issues",
				"Encoding" : "UTF-8",
				"NeedsCompilation" : "yes",
				"Packaged" : "2017-04-05 19:41:15 UTC; kevin",
				"Repository" : "CRAN",
				"Date/Publication" : "2017-04-05 21:57:43 UTC",
				"Built" : "R 3.3.2; x86_64-apple-darwin13.4.0; 2017-04-06 15:32:59 UTC; unix"
			}
		},
		"stringi" : {
			"Source" : "CRAN",
			"Repository" : "https://cloud.r-project.org",
			"GithubRepo" : null,
			"GithubUsername" : null,
			"GithubRef" : null,
			"GithubSha1" : null,
			"description" : {
				"Package" : "stringi",
				"Version" : "1.1.5",
				"Date" : "2017-04-07",
				"Title" : "Character String Processing Facilities",
				"Description" : "Allows for fast, correct, consistent, portable,\n    as well as convenient character string/text processing in every locale\n    and any native encoding. Owing to the use of the ICU library,\n    the package provides R users with platform-independent functions\n    known to Java, Perl, Python, PHP, and Ruby programmers. Available\n    features include: pattern searching (e.g., with ICU Java-like regular\n    expressions or the Unicode Collation Algorithm), random string generation,\n    case mapping, string transliteration, concatenation,\n    Unicode normalization, date-time formatting and parsing, etc.",
				"URL" : "http://www.gagolewski.com/software/stringi/\nhttp://site.icu-project.org/ http://www.unicode.org/",
				"BugReports" : "http://github.com/gagolews/stringi/issues",
				"SystemRequirements" : "ICU4C (>= 52, optional)",
				"Type" : "Package",
				"Depends" : "R (>= 2.14)",
				"Imports" : "tools, utils, stats",
				"Biarch" : "TRUE",
				"License" : "file LICENSE",
				"Author" : "Marek Gagolewski [aut, cre], Bartek Tartanus [ctb],\n    and other contributors (stringi source code);\n    IBM and other contributors (ICU4C 55.1 source code);\n    Unicode, Inc. (Unicode Character Database)",
				"Maintainer" : "Marek Gagolewski <gagolews@rexamine.com>",
				"RoxygenNote" : "6.0.1",
				"NeedsCompilation" : "yes",
				"Packaged" : "2017-04-07 09:50:47 UTC; gagolews",
				"License_is_FOSS" : "yes",
				"Repository" : "CRAN",
				"Date/Publication" : "2017-04-07 13:08:03 UTC",
				"Built" : "R 3.3.2; x86_64-apple-darwin13.4.0; 2017-04-08 12:50:34 UTC; unix",
				"RemoteType" : "cran",
				"RemoteSha" : "1.1.5",
				"RemoteRepos" : "structure(\"https://cloud.r-project.org\", .Names = \"CRAN\")",
				"RemotePkgType" : "binary"
			}
		},
		"stringr" : {
			"Source" : "CRAN",
			"Repository" : "https://cloud.r-project.org",
			"GithubRepo" : null,
			"GithubUsername" : null,
			"GithubRef" : null,
			"GithubSha1" : null,
			"description" : {
				"Package" : "stringr",
				"Version" : "1.2.0",
				"Title" : "Simple, Consistent Wrappers for Common String Operations",
				"Description" : "A consistent, simple and easy to use set of wrappers around the\n    fantastic 'stringi' package. All function and argument names (and positions)\n    are consistent, all functions deal with \"NA\"'s and zero length vectors\n    in the same way, and the output from one function is easy to feed into\n    the input of another.",
				"Authors@R" : "c(\n    person(\"Hadley\", \"Wickham\", , \"hadley@rstudio.com\", c(\"aut\", \"cre\", \"cph\")),\n    person(\"RStudio\", role = \"cph\")\n    )",
				"License" : "GPL-2 | file LICENSE",
				"Depends" : "R (>= 2.14)",
				"Imports" : "stringi (>= 0.4.1), magrittr",
				"Suggests" : "testthat, knitr, htmltools, htmlwidgets, rmarkdown, covr",
				"VignetteBuilder" : "knitr",
				"URL" : "http://stringr.tidyverse.org, https://github.com/tidyverse/stringr",
				"BugReports" : "https://github.com/tidyverse/stringr/issues",
				"RoxygenNote" : "6.0.1",
				"LazyData" : "true",
				"NeedsCompilation" : "no",
				"Packaged" : "2017-02-17 15:23:03 UTC; hadley",
				"Author" : "Hadley Wickham [aut, cre, cph],\n  RStudio [cph]",
				"Maintainer" : "Hadley Wickham <hadley@rstudio.com>",
				"Repository" : "CRAN",
				"Date/Publication" : "2017-02-18 21:23:06",
				"Built" : "R 3.3.2; ; 2017-02-19 11:26:53 UTC; unix",
				"RemoteType" : "cran",
				"RemoteSha" : "1.2.0",
				"RemoteRepos" : "structure(\"https://cloud.r-project.org\", .Names = \"CRAN\")",
				"RemotePkgType" : "binary"
			}
		},
		"tibble" : {
			"Source" : "CRAN",
			"Repository" : "https://cloud.r-project.org",
			"GithubRepo" : null,
			"GithubUsername" : null,
			"GithubRef" : null,
			"GithubSha1" : null,
			"description" : {
				"Package" : "tibble",
				"Encoding" : "UTF-8",
				"Version" : "1.3.4",
				"Title" : "Simple Data Frames",
				"Description" : "Provides a 'tbl_df' class (the 'tibble') that provides\n    stricter checking and better formatting than the traditional data frame.",
				"Authors@R" : "c(\n    person(\"Kirill\", \"Müller\", , \"krlmlr+r@mailbox.org\", c(\"aut\", \"cre\")),\n    person(\"Hadley\", \"Wickham\", , \"hadley@rstudio.com\", \"aut\"),\n    person(\"Romain\", \"Francois\", , \"romain@r-enthusiasts.com\", \"ctb\"),\n    person(\"RStudio\", role = \"cph\")\n    )",
				"URL" : "http://tibble.tidyverse.org/, https://github.com/tidyverse/tibble",
				"BugReports" : "https://github.com/tidyverse/tibble/issues",
				"Depends" : "R (>= 3.1.0)",
				"Imports" : "methods, rlang, Rcpp (>= 0.12.3), utils",
				"Suggests" : "covr, dplyr, knitr (>= 1.5.32), microbenchmark, nycflights13,\ntestthat, rmarkdown, withr",
				"LinkingTo" : "Rcpp",
				"LazyData" : "yes",
				"License" : "MIT + file LICENSE",
				"RoxygenNote" : "6.0.1",
				"VignetteBuilder" : "knitr",
				"NeedsCompilation" : "yes",
				"Packaged" : "2017-08-21 16:04:36 UTC; muelleki",
				"Author" : "Kirill Müller [aut, cre],\n  Hadley Wickham [aut],\n  Romain Francois [ctb],\n  RStudio [cph]",
				"Maintainer" : "Kirill Müller <krlmlr+r@mailbox.org>",
				"Repository" : "CRAN",
				"Date/Publication" : "2017-08-22 07:16:29 UTC",
				"Built" : "R 3.3.2; x86_64-apple-darwin13.4.0; 2017-08-23 12:57:53 UTC; unix",
				"RemoteType" : "cran",
				"RemoteSha" : "1.3.4",
				"RemoteRepos" : "structure(\"https://cloud.r-project.org\", .Names = \"CRAN\")",
				"RemotePkgType" : "binary"
			}
		},
		"viridisLite" : {
			"Source" : "CRAN",
			"Repository" : "https://cloud.r-project.org",
			"GithubRepo" : null,
			"GithubUsername" : null,
			"GithubRef" : null,
			"GithubSha1" : null,
			"description" : {
				"Package" : "viridisLite",
				"Type" : "Package",
				"Title" : "Default Color Maps from 'matplotlib' (Lite Version)",
				"Version" : "0.2.0",
				"Authors@R" : "c(\n      person(\"Simon\", \"Garnier\", email = \"garnier@njit.edu\", role = c(\"aut\", \"cre\")),\n      person(\"Noam\", \"Ross\", email = \"noam.ross@gmail.com\", role = c(\"ctb\", \"cph\")),\n      person(\"Bob\", \"Rudis\", email = \"bob@rud.is\", role = c(\"ctb\", \"cph\"))\n  )",
				"Maintainer" : "Simon Garnier <garnier@njit.edu>",
				"Description" : "Port of the new 'matplotlib' color maps ('viridis' - the default\n    -, 'magma', 'plasma' and 'inferno') to 'R'. 'matplotlib' <http://matplotlib.org/\n    > is a popular plotting library for 'python'. These color maps are designed\n    in such a way that they will analytically be perfectly perceptually-uniform,\n    both in regular form and also when converted to black-and-white. They are\n    also designed to be perceived by readers with the most common form of color\n    blindness. This is the 'lite' version of the more complete 'viridis' package\n    that can be found at <https://cran.r-project.org/package=viridis>.",
				"License" : "MIT + file LICENSE",
				"LazyData" : "TRUE",
				"Encoding" : "UTF-8",
				"Depends" : "R (>= 2.10)",
				"Suggests" : "hexbin (>= 1.27.0), ggplot2 (>= 1.0.1), testthat, covr",
				"URL" : "https://github.com/sjmgarnier/viridisLite",
				"BugReports" : "https://github.com/sjmgarnier/viridisLite/issues",
				"RoxygenNote" : "6.0.1",
				"NeedsCompilation" : "no",
				"Packaged" : "2017-03-23 21:36:52 UTC; simon",
				"Author" : "Simon Garnier [aut, cre],\n  Noam Ross [ctb, cph],\n  Bob Rudis [ctb, cph]",
				"Repository" : "CRAN",
				"Date/Publication" : "2017-03-24 05:37:14 UTC",
				"Built" : "R 3.3.2; ; 2017-03-25 14:38:17 UTC; unix",
				"RemoteType" : "cran",
				"RemoteSha" : "0.2.0",
				"RemoteRepos" : "structure(\"https://cloud.r-project.org\", .Names = \"CRAN\")",
				"RemotePkgType" : "binary"
			}
		},
		"xtable" : {
			"Source" : "CRAN",
			"Repository" : "https://cloud.r-project.org",
			"GithubRepo" : null,
			"GithubUsername" : null,
			"GithubRef" : null,
			"GithubSha1" : null,
			"description" : {
				"Package" : "xtable",
				"Version" : "1.8-2",
				"Date" : "2016-01-08",
				"Title" : "Export Tables to LaTeX or HTML",
				"Author" : "David B. Dahl <dahl@stat.byu.edu>",
				"Maintainer" : "David Scott <d.scott@auckland.ac.nz>",
				"Imports" : "stats, utils",
				"Suggests" : "knitr, lsmeans, spdep, splm, sphet, plm, zoo, survival",
				"VignetteBuilder" : "knitr",
				"Description" : "Coerce data to LaTeX and HTML tables.",
				"URL" : "http://xtable.r-forge.r-project.org/",
				"Depends" : "R (>= 2.10.0)",
				"License" : "GPL (>= 2)",
				"Repository" : "CRAN",
				"NeedsCompilation" : "no",
				"Packaged" : "2016-02-02 02:58:02 UTC; dsco036",
				"Date/Publication" : "2016-02-05 19:22:18",
				"Built" : "R 3.3.0; ; 2016-05-04 13:58:57 UTC; unix"
			}
		}
	},
	"files" : {
		".RData" : {
			"checksum" : "5481195384fd478b48567febc1053e0e"
		},
		"allSFCensusDescriptors.csv" : {
			"checksum" : "0e6f09b292186a2b8002ecb1da88c357"
		},
		"bikePathHealthImprovementEstimator.r" : {
			"checksum" : "dfe43b2a095b4b61699b5879cf6c7af6"
		},
		"correlationMatrix.csv" : {
			"checksum" : "83e9f31e3ad09fec98d0ea638990da4e"
		},
		"outputPlot.pdf" : {
			"checksum" : "d07247f2c5d9551b973ce443ea7c60b7"
		},
		"packrat/desc/colorspace" : {
			"checksum" : "2f3dde2de5e17e33c120ae5ecf9f2491"
		},
		"packrat/desc/dichromat" : {
			"checksum" : "cf6d3af84838d8982c4622483b1754df"
		},
		"packrat/desc/digest" : {
			"checksum" : "86285969acf15c677aa976ec035f3197"
		},
		"packrat/desc/foreign" : {
			"checksum" : "68dbb169670c598ae671a8dd4be7b79e"
		},
		"packrat/desc/ggplot2" : {
			"checksum" : "5b3dc01401a36fb579b176978f101877"
		},
		"packrat/desc/gtable" : {
			"checksum" : "77a0a875ff539f5a910164ea2a9ff59f"
		},
		"packrat/desc/htmltools" : {
			"checksum" : "e604f6096a2f89663f1b0e3ca7fd1193"
		},
		"packrat/desc/httpuv" : {
			"checksum" : "fdbdc71b9185a4d8b3aa0f7912096b43"
		},
		"packrat/desc/jsonlite" : {
			"checksum" : "2499708638c10ef695faccad5c4b0668"
		},
		"packrat/desc/labeling" : {
			"checksum" : "6c2f27ebac26cd41684f200e6883e347"
		},
		"packrat/desc/lazyeval" : {
			"checksum" : "d718c30a6cebb5c9a1a5a27bb46318a7"
		},
		"packrat/desc/magrittr" : {
			"checksum" : "c2ade89709891682066fff67dbc6be02"
		},
		"packrat/desc/MASS" : {
			"checksum" : "80721835e79704ac5bc577be3f079c53"
		},
		"packrat/desc/mime" : {
			"checksum" : "d273cef9a61aa1d449b6fc784e4c2601"
		},
		"packrat/desc/mnormt" : {
			"checksum" : "e845a49e8f06144839ab3f03f5663d1f"
		},
		"packrat/desc/munsell" : {
			"checksum" : "a225cfb79d8298815cba8059b8044b76"
		},
		"packrat/desc/packrat" : {
			"checksum" : "2ad772a439b0c19c3f1a3e6f8a701ffe"
		},
		"packrat/desc/plyr" : {
			"checksum" : "1a38f5e606ed45ae7beb272976357535"
		},
		"packrat/desc/psych" : {
			"checksum" : "76c1e4bdff3f07d4adfdead8d769ee7d"
		},
		"packrat/desc/R6" : {
			"checksum" : "089b479a242e08b9af9cadad2903d4dd"
		},
		"packrat/desc/RColorBrewer" : {
			"checksum" : "c72d73260c4b310481611fc9625fe7fd"
		},
		"packrat/desc/Rcpp" : {
			"checksum" : "b62f670a044bf784d97f43b9300cff07"
		},
		"packrat/desc/reshape2" : {
			"checksum" : "7db4b707aacf5bba42de936fbae78840"
		},
		"packrat/desc/rlang" : {
			"checksum" : "d575be11495f5cdcdc14d03e9ee9a957"
		},
		"packrat/desc/scales" : {
			"checksum" : "da3b88c90660cf5698abc1b172ea82e8"
		},
		"packrat/desc/shiny" : {
			"checksum" : "44919e43ecfdea8fe301f6a4225ed190"
		},
		"packrat/desc/sourcetools" : {
			"checksum" : "5a27872d7fe8882e4deec438bf52c08c"
		},
		"packrat/desc/stringi" : {
			"checksum" : "8840d853afdd4996e7bec583c2c1c7eb"
		},
		"packrat/desc/stringr" : {
			"checksum" : "fe760e6d34811acdf902d741590eb99c"
		},
		"packrat/desc/tibble" : {
			"checksum" : "732d70bbb971017d979df5183ccbf2cc"
		},
		"packrat/desc/viridisLite" : {
			"checksum" : "04e93ca79a4b4a8597dbc4ec84dec1e9"
		},
		"packrat/desc/xtable" : {
			"checksum" : "37067b8e71f324678777184359372588"
		},
		"packrat/packrat.lock" : {
			"checksum" : "dc49fb4843fb8c2a9dab6a0fe6f99778"
		},
		"server.R" : {
			"checksum" : "1b6ea7f87abcf1fe4a6dfdf95f6ca897"
		},
		"sf-confirmatory-analysis-factor-plot.pdf" : {
			"checksum" : "94e0d3c09cb447c9269bc06f9074b204"
		},
		"sf-exploratory-analysis-factor-plot.pdf" : {
			"checksum" : "83f7a576b0797bad658ecc298d746d00"
		},
		"sfData.cvs" : {
			"checksum" : "a580b5d14d79db819e655e6de1647c5b"
		},
		"sfDataForScript.csv" : {
			"checksum" : "05c6ed4f0244041788456bc19e2edd7e"
		},
		"total-FactorAnalysisPlot.pdf" : {
			"checksum" : "e1489f2fc6951f5bfe9ba9f74d630d66"
		},
		"ui.R" : {
			"checksum" : "767c9f2189e9803b75eab0c4afe08191"
		}
	},
	"users" : null
}
