# Supplementary material for: Estimating the Health Effects of Adding Bicycle and Pedestrian Paths at the Census Tract Level: Multiple Model Comparison
Source: JMIR Public Health Surveill. 2022 Aug 24;8(8):e37379. doi: 10.2196/37379 (PMC9453587; doi:10.2196/37379)
Supplement: Multimedia Appendix 9 [file publichealth_v8i8e37379_app9.zip › appendix_9/webapp/sfData.cvs]

% College Graduate	% Work At Home	% Married Couple Family	% Not Diagnosed w/Diabetes	% Visited Dentist Last Year	% Phys. Health Bad 14+ Of Last 30 Days	% Have Ever Had A Stroke	% Sleep 7 Hours+ A Night	Bike Path Miles Per Person	% of Commuters Who Bike To Work	Bike Path Usage
0.240389678778304	0.0647709320695103	0.140863612427593	0.085	0.702	0.093	0.023	0.324	2.78	0.0208004212743549	1.52251635446832e-05
0.344132469402448	0.080153587712983	0.15598752099832	0.055	0.81	0.066	0.017	0.276	1.7	0.0199184065274778	8.12605977842867e-06
0.173239115568726	0.0638249373147937	0.153863688169592	0.081	0.709	0.095	0.023	0.318	0.78	0.00752222475495783	1.33743681533328e-06
0.265055544728123	0.0473591892418632	0.154160982264666	0.068	0.771	0.077	0.018	0.303	0	0.0237770415123758	0
0.284279644650444	0.0347624565469293	0.204325994592507	0.082	0.786	0.081	0.024	0.286	3.4	0.00386249517188104	5.07241544395346e-06
0.111820199778024	0.0246947835738069	0.132352941176471	0.129	0.531	0.148	0.034	0.375	0.48	0.0108213096559378	1.44123990978085e-06
0.0273481705016975	0.021501320256507	0.166729536024142	0.169	0.501	0.165	0.044	0.382	2.98	0	0
0.136623889437315	0.0533070088845015	0.120631786771964	0.082	0.698	0.091	0.022	0.322	0.88	0.00118460019743337	2.05814052071345e-07
0.297243660418964	0.0846747519294377	0.119073869900772	0.057	0.784	0.066	0.016	0.288	1.08	0.0348401323042999	8.29709876265576e-06
0.246017699115044	0.031858407079646	0.138249754178958	0.071	0.714	0.079	0.017	0.324	1.04	0.0312684365781711	6.39511780556498e-06
0.166497667815859	0.0472520786858649	0.0971405394443318	0.074	0.714	0.083	0.019	0.323	1.04	0.0281890083147435	5.94535969323326e-06
0.201465201465201	0.0366300366300366	0.153540903540904	0.089	0.713	0.097	0.025	0.312	0.72	0.00274725274725275	6.03791812583021e-07
0.0428220428220428	0.0456300456300456	0.217971217971218	0.164	0.51	0.162	0.044	0.376	0.48	0.00702000702000702	1.18273196546275e-06
0.109826589595376	0.0250481695568401	0.145150931278099	0.103	0.636	0.111	0.026	0.362	5.21	0.0192678227360308	6.44735751154274e-05
0.0248601615910503	0.019266625233064	0.162212554381603	0.192	0.404	0.199	0.049	0.417	0	0.0074580484773151	0
0.223880597014925	0.0548726953467954	0.0974539069359087	0.068	0.734	0.082	0.019	0.312	0	0.00395083406496927	0
0.204235463029433	0.00933237616654702	0.0527638190954774	0.06	0.687	0.087	0.017	0.331	0	0.011127063890883	0
0.0628385698808234	0.0249187432286024	0.115926327193933	0.085	0.623	0.111	0.024	0.356	1.68	0.0167930660888407	7.64148186057759e-06
0.168623908461307	0.0520927431496537	0.0954531767539898	0.052	0.671	0.081	0.014	0.336	1.44	0.0156579343571213	6.78934823073013e-06
0.107194692100352	0.00497615591955215	0.101389176860875	0.088	0.596	0.117	0.023	0.363	0	0.0302716151772756	0
0.121068650659452	0.0463307406154887	0.0571525194453838	0.105	0.579	0.132	0.028	0.379	0.36	0.0601961447412918	7.32858035402945e-06
0.030060120240481	0.0030060120240481	0.0661322645290581	0.17	0.434	0.208	0.053	0.399	0	0.0100200400801603	0
0.19283065512979	0.0712814173877215	0.0679851668726823	0.073	0.661	0.091	0.019	0.344	0	0.0189534404614751	0
0.0256742179072276	0.00280474649406688	0.0845738942826322	0.135	0.439	0.185	0.039	0.405	0.19	0.00841423948220065	3.44920280823759e-07
0.155867970660147	0.0189486552567237	0.107273838630807	0.094	0.622	0.113	0.027	0.347	3.53	0.0360635696821516	3.89072130128347e-05
0.0440321240653559	0.00803101633896428	0.105234007200222	0.18	0.411	0.23	0.055	0.421	1.35	0.0041539739684298	1.55299497573532e-06
0.0334928229665072	0.0233918128654971	0.105794790005316	0.211	0.395	0.235	0.064	0.413	0	0	0
0.255784061696658	0.118680377035133	0.13796058269066	0.039	0.822	0.054	0.012	0.278	0.54	0.0089974293059126	2.08166744866872e-06
0.295276928304451	0.0346585117227319	0.161060142711519	0.047	0.814	0.061	0.015	0.28	5.54	0.0203873598369011	3.83778367300143e-05
0.210106382978723	0.026063829787234	0.172074468085106	0.05	0.787	0.069	0.015	0.292	4.48	0.011968085106383	1.4259846084201e-05
0.261760687097404	0.0872535623658013	0.127854772594183	0.053	0.804	0.067	0.016	0.28	1.62	0.0218621901229748	6.91328284193231e-06
0.264466019417476	0.0403883495145631	0.146796116504854	0.036	0.816	0.052	0.011	0.281	0.54	0.0512621359223301	1.07501178244886e-05
0.250940665701881	0.044862518089725	0.114037626628075	0.042	0.794	0.06	0.014	0.285	1.48	0.00665701881331404	2.85163179267866e-06
0.194552529182879	0.123865110246433	0.171422395157804	0.046	0.798	0.063	0.014	0.282	0.82	0.0188067444876783	3.33366417637186e-06
0.349962396590624	0.0619202807721233	0.130107796440211	0.042	0.826	0.053	0.012	0.28	0.36	0.0175482577086989	1.58369836428469e-06
0.280158444364422	0.0777817788980915	0.184371624054735	0.054	0.814	0.066	0.016	0.28	0.36	0.0262873604609291	3.40779609864403e-06
0.352928826369935	0.0661347889985303	0.207852193995381	0.058	0.829	0.066	0.017	0.272	1.12	0.00671845475540626	1.57981720051543e-06
0.304491725768322	0.0929078014184397	0.201654846335697	0.078	0.786	0.089	0.026	0.277	2.82	0.0234042553191489	1.56028368794326e-05
0.286180904522613	0.101256281407035	0.178643216080402	0.05	0.803	0.066	0.015	0.289	1.56	0.0198492462311558	7.78010656296558e-06
0.333989759747932	0.0366285939346199	0.129972430090587	0.054	0.804	0.065	0.015	0.286	0.6	0.0149665222528555	3.53679139492449e-06
0.300328484279681	0.0567808540591272	0.106053496011262	0.074	0.781	0.078	0.026	0.277	0.72	0.0206475832942281	6.97618956914322e-06
0.241625089094797	0.0660489427417439	0.156806842480399	0.074	0.757	0.081	0.023	0.299	1.24	0.0213827512473272	6.29950381246987e-06
0.338430173292559	0.0642201834862385	0.136085626911315	0.057	0.784	0.068	0.017	0.294	0.4	0.0132517838939857	2.70168886727538e-06
0.300181428335807	0.0305129473857826	0.194293254164605	0.059	0.786	0.07	0.017	0.295	2.32	0.012370113805047	4.73340986767426e-06
0.187005649717514	0.0709039548022599	0.145480225988701	0.105	0.684	0.11	0.037	0.311	2.44	0	0
0.176737160120846	0.0510574018126888	0.155287009063444	0.065	0.73	0.081	0.018	0.316	0.72	0.0202416918429003	4.40302662443753e-06
0.26904347826087	0.0490434782608696	0.132521739130435	0.049	0.725	0.071	0.014	0.317	3.98	0.076695652173913	5.30867296786389e-05
0.17964533538936	0.0159342071446929	0.133898740683629	0.093	0.671	0.103	0.026	0.352	1.32	0.0223592906707787	7.58526437559186e-06
0.272909698996656	0.0304347826086957	0.107023411371237	0.055	0.752	0.072	0.016	0.314	1.72	0.0882943143812709	5.07913781725037e-05
0.190308812452925	0.0296259101180015	0.134069796635702	0.093	0.664	0.103	0.028	0.341	0.4	0.0333919156414763	3.35344369987208e-06
0.267815191855912	0.0728269381362568	0.137431480031323	0.088	0.731	0.088	0.024	0.309	0.36	0.014487079091621	2.0420315086075e-06
0.0879502651307369	0.0358383616748949	0.0747851526787347	0.152	0.546	0.163	0.052	0.372	2.68	0.0349241177546169	1.71140310079308e-05
0.213678373382625	0.0232902033271719	0.0831792975970425	0.065	0.725	0.082	0.018	0.32	1.02	0.0580406654343808	2.18859440824652e-05
0.157648630594522	0.0563348920062347	0.0647962591850367	0.063	0.701	0.083	0.018	0.336	0.5	0.131373858828769	1.46263481216621e-05
0.185867895545315	0.0601638504864311	0.0913978494623656	0.055	0.722	0.078	0.017	0.319	1.51	0.090373783922171	3.49371258890113e-05
0.224971878515186	0.0386201724784402	0.120172478440195	0.06	0.728	0.083	0.018	0.319	1.07	0.04143232095988	8.31132047751624e-06
0.189974102848687	0.0525342212356641	0.102478727339993	0.046	0.753	0.069	0.013	0.309	2.82	0.0649278579356271	3.38691378798499e-05
0.280427807486631	0.0836363636363636	0.112941176470588	0.044	0.778	0.063	0.012	0.303	1.9	0.0654545454545455	2.66018473505105e-05
0.20601461495222	0.0789769533445756	0.0753232152894885	0.052	0.745	0.073	0.014	0.318	1.9	0.0770095559302979	4.1123708900384e-05
0.258391608391608	0.0416083916083916	0.0912587412587413	0.059	0.722	0.082	0.016	0.325	2.28	0.0398601398601399	3.17766149933982e-05
0.314150304671632	0.0988490182802979	0.0859851049424509	0.057	0.757	0.075	0.016	0.31	1.82	0.0501015572105619	3.08682579970287e-05
0.350326797385621	0.0541176470588235	0.130457516339869	0.06	0.816	0.069	0.017	0.282	0.58	0.0125490196078431	1.90285787517621e-06
0.321664829106946	0.0562293274531422	0.198732083792723	0.051	0.814	0.065	0.015	0.288	1.36	0.0363836824696803	1.36388666369254e-05
0.361304115446285	0.0740245857830037	0.168359166221272	0.047	0.801	0.063	0.013	0.294	0.88	0.0291288081239979	6.85017401098827e-06
0.0925191272315103	0.0128931708699348	0.107254179654293	0.122	0.538	0.149	0.032	0.393	2.58	0.036270898271465	1.3258560150238e-05
0.128488372093023	0.0651162790697674	0.086046511627907	0.072	0.65	0.101	0.018	0.351	7.31999999999999	0.0715116279069767	0.00030434018388318
0.162064431295201	0.05456936226167	0.173898750821828	0.206	0.503	0.192	0.068	0.34	0.34	0.014792899408284	1.65338126193839e-06
0.166626418739435	0.0654431296788215	0.115672542864043	0.082	0.633	0.108	0.022	0.362	1.68	0.0441922241004588	1.79287458316278e-05
0.076555023923445	0.0564593301435407	0.062200956937799	0.063	0.496	0.125	0.018	0.401	2.96	0	0
0.229004130335016	0.122074346030289	0.198715006883892	0.068	0.637	0.097	0.018	0.373	3.78	0.0376319412574576	6.52816603731939e-05
0.0871283402333459	0.00884456153556643	0.0829883327060595	0.108	0.554	0.144	0.028	0.367	1.79	0.0451637184794881	1.52132209405878e-05
0.187713310580205	0.0462457337883959	0.0849829351535836	0.071	0.705	0.09	0.019	0.323	2.2	0.0436860068259386	1.64008899346527e-05
0.283200531208499	0.0673970783532536	0.115205843293493	0.055	0.758	0.073	0.015	0.309	1.63	0.051792828685259	2.80286556298048e-05
0.294998407136031	0.116597642561325	0.10576616756929	0.056	0.809	0.067	0.015	0.293	1.44	0.0267601146862058	1.22760640803238e-05
0.278396436525612	0.044543429844098	0.101781737193764	0.064	0.781	0.075	0.017	0.308	3.28	0.0115812917594655	8.4602754946652e-06
0.35394298407997	0.0577563865235098	0.121436504998149	0.063	0.778	0.078	0.017	0.302	1.64	0.0199925953350611	1.21391545166606e-05
0.393984962406015	0.0569280343716434	0.129752953813104	0.057	0.786	0.072	0.016	0.297	0	0.0259935553168636	0
0.24108442503639	0.0453056768558952	0.0982532751091703	0.051	0.787	0.065	0.013	0.297	1.8	0.0687772925764192	2.25253141625827e-05
0.127708095781072	0.0294836292555791	0.104414399739371	0.084	0.598	0.118	0.02	0.35	0.48	0.0785144160286692	6.13893463003114e-06
0.124467178175618	0.0586104006820119	0.0888746803069054	0.085	0.629	0.113	0.019	0.346	0.36	0.0592497868712702	4.54601945303864e-06
0.203259393390675	0.076052512449072	0.146220009053871	0.05	0.787	0.065	0.013	0.298	1.48	0.034857401539158	1.16769928198175e-05
0.317018072289157	0.0840863453815261	0.171184738955823	0.055	0.797	0.07	0.015	0.293	0.68	0.0446787148594378	7.6258850663699e-06
0.387985865724382	0.0639575971731449	0.169964664310954	0.059	0.814	0.07	0.016	0.284	1.16	0.0289752650176678	1.18767870743798e-05
0.369409996242014	0.0676437429537768	0.192408868846298	0.055	0.81	0.07	0.016	0.289	1.82	0.0428410372040586	2.93012730971014e-05
0.345415201514742	0.0635650527454693	0.17392480389505	0.051	0.811	0.065	0.014	0.289	2.42	0.0321882607519611	2.10699461779134e-05
0.302959043699784	0.0725063688026651	0.16323731138546	0.056	0.785	0.073	0.015	0.301	3.12	0.0719184793258867	4.39713218688549e-05
0.359044368600683	0.0689419795221843	0.146530147895336	0.075	0.783	0.08	0.02	0.304	0.14	0.016382252559727	5.21846497920768e-07
0.234213836477987	0.0294339622641509	0.166540880503145	0.091	0.767	0.092	0.025	0.305	3.24	0.0228930817610063	1.86600213599146e-05
0.325790754257908	0.0476885644768856	0.191727493917275	0.066	0.796	0.078	0.018	0.296	3.44	0.0440389294403893	3.68598338868465e-05
0.308099523557438	0.0741132874536792	0.160931709899418	0.038	0.814	0.055	0.01	0.301	4.84	0.0476442562202223	0.000122074219219627
0.379475982532751	0.0681222707423581	0.18646288209607	0.054	0.792	0.069	0.015	0.3	0.1	0.0646288209606987	2.82221925592571e-06
0.325230769230769	0.0596923076923077	0.177538461538462	0.051	0.812	0.064	0.014	0.29	0	0.0667692307692308	0
0.184271844660194	0.0477669902912621	0.136116504854369	0.067	0.678	0.093	0.016	0.332	1.84	0.0706796116504854	2.52525214440569e-05
0.119230769230769	0.0285714285714286	0.0840659340659341	0.106	0.586	0.139	0.028	0.363	1.64	0.05	4.50549450549451e-05
0.155020920502092	0.0489539748953975	0.131799163179916	0.076	0.654	0.101	0.017	0.339	1.86	0.0556485355648536	2.16540326674953e-05
0.0942970073404856	0.0331262939958592	0.0715226802183324	0.082	0.591	0.118	0.019	0.355	1.66	0.0865800865800866	2.70511845892987e-05
0.143838383838384	0.058989898989899	0.12040404040404	0.081	0.664	0.102	0.018	0.333	0.58	0.0848484848484849	1.98836853382308e-05
0.11537222043184	0.0283596519497261	0.0966806316467934	0.081	0.668	0.101	0.018	0.337	1.76	0.0592974540767	3.36331031824015e-05
0.0412698412698413	0.0158730158730159	0.151388888888889	0.141	0.518	0.148	0.036	0.408	1.94	0.00555555555555556	2.13844797178131e-06
0.0641259698767686	0.0324052943861251	0.133728890917389	0.118	0.612	0.116	0.031	0.39	0.8	0.00365130077590141	6.66599867804914e-07
0.0205699592886222	0.00535676023141204	0.0426398114420399	0.15	0.491	0.169	0.045	0.437	0	0.0107135204628241	0
0.00444900752908966	0.0143737166324435	0.0448323066392882	0.158	0.362	0.224	0.054	0.472	1.72	0	0
0.0288037166085947	0.00464576074332172	0.0994192799070848	0.128	0.554	0.142	0.036	0.407	2.4	0.00441347270615563	2.46047258879757e-06
0.0534493474207582	0.019266625233064	0.155065257924176	0.116	0.584	0.118	0.026	0.395	1.73	0	0
0.00974462365591398	0.0178091397849462	0.106518817204301	0.144	0.447	0.179	0.042	0.428	2.26	0.00873655913978495	6.63461816394959e-06
0.187851851851852	0.0340740740740741	0.185777777777778	0.075	0.764	0.084	0.019	0.31	1.5	0.0337777777777778	1.50123456790124e-05
0.241652613827993	0.0541315345699831	0.16424957841484	0.075	0.742	0.092	0.019	0.313	0.1	0.0505902192242833	8.53123427053681e-07
0.225806451612903	0.0309139784946237	0.155241935483871	0.068	0.727	0.087	0.017	0.323	0.6	0.0831093189964158	1.11706073919914e-05
0.154523375834851	0.0336976320582878	0.13357619914997	0.086	0.68	0.109	0.021	0.336	0.62	0.0431086824529447	8.11395966023854e-06
0.161898569570871	0.049739921976593	0.158972691807542	0.081	0.751	0.086	0.019	0.321	0.78	0.0211313394018205	5.3584020589792e-06
0.0798597584729256	0.0346708219711726	0.111219322165952	0.108	0.606	0.128	0.026	0.364	1.27	0.00720685625243475	1.78276342824155e-06
0.0815683718909525	0.0198761811665037	0.135766264798523	0.098	0.684	0.099	0.021	0.347	4.65	0	0
0.057644554806669	0.00461156438453352	0.150053210358283	0.109	0.643	0.108	0.024	0.365	1.52	0.00656261085491309	1.76927429930257e-06
0.0297029702970297	0.0338613861386139	0.147524752475248	0.12	0.582	0.127	0.028	0.383	3.31	0.00574257425742574	3.76394471130281e-06
0.0359355638166047	0.0123915737298637	0.128665840561751	0.119	0.573	0.128	0.027	0.383	1.74	0.00598926063610078	2.15227457802878e-06
0.0451612903225806	0.026302729528536	0.120595533498759	0.125	0.57	0.133	0.029	0.392	1.02	0	0
0.110685194058457	0.0558217537134643	0.171058936272161	0.106	0.678	0.104	0.027	0.352	0.46	0	0
0.0254222531777816	0.0151488768936096	0.131638516454815	0.111	0.587	0.126	0.024	0.371	0	0.0153230019153752	0
0.0920436817472699	0.018408736349454	0.151638065522621	0.111	0.668	0.117	0.032	0.337	0	0.0209048361934477	0
0.0356423681031011	0.0116794200563834	0.150624244865083	0.106	0.63	0.113	0.023	0.364	0	0.0036246476037052	0
0.0413173652694611	0.0189620758483034	0.139720558882236	0.11	0.598	0.122	0.024	0.37	0	0	0
0.0442196531791908	0.00635838150289017	0.144219653179191	0.111	0.623	0.112	0.024	0.372	3.06	0.00317919075144509	1.40582712419393e-06
0.0563251437532671	0.0179038159958181	0.150156821745949	0.11	0.622	0.111	0.023	0.37	2.5	0.00627286983795086	2.04942166686842e-06
0.0287769784172662	0.00296233601354211	0.129496402877698	0.123	0.575	0.128	0.027	0.378	0.6	0	0
0.0501567398119122	0.0351097178683386	0.171577847439916	0.104	0.654	0.105	0.023	0.362	1.54	0	0
0.0319563522992985	0.00565081839438815	0.140101325019486	0.125	0.574	0.131	0.029	0.381	0	0	0
0.017364657814096	0.00842696629213483	0.135597548518897	0.134	0.533	0.139	0.031	0.404	0	0	0
0.0339485076327182	0.0104807473228526	0.140806561859193	0.102	0.665	0.098	0.022	0.371	1.32	0	0
0.0200222469410456	0.00889877641824249	0.172691879866518	0.129	0.56	0.13	0.029	0.395	0.74	0	0
0.0181128896377422	0.033698399326032	0.112047177759056	0.123	0.526	0.138	0.03	0.412	0	0	0
0.262639245929734	0.0698371893744644	0.146101113967438	0.054	0.734	0.077	0.015	0.32	2.4	0.0167095115681234	8.59100851831537e-06
0.35979766879261	0.0563008577083791	0.19661315152848	0.056	0.795	0.066	0.016	0.297	0.34	0.029030129755883	2.17071566241483e-06
0.253134610835108	0.0591436006624083	0.182398864442867	0.067	0.74	0.079	0.017	0.317	0.74	0.0416370948663355	7.28920042609138e-06
0.279232505643341	0.018961625282167	0.181264108352144	0.057	0.739	0.073	0.015	0.319	1.74	0.0144469525959368	5.6744238187201e-06
0.261497592561846	0.045990370247385	0.184957662294538	0.073	0.765	0.075	0.019	0.307	1.08	0.0122862360949693	2.20307736718692e-06
0.16566770558619	0.0445936226324622	0.205226564373052	0.085	0.752	0.085	0.021	0.315	0	0.00479501318628626	0
0.231341894658478	0.0524846454494696	0.218686022706123	0.089	0.753	0.089	0.023	0.313	2.32	0.00781686208821887	3.37523172243956e-06
0.216358839050132	0.0417766051011434	0.218997361477573	0.116	0.735	0.109	0.036	0.303	0.64	0	0
0.243618450515002	0.0429914912673533	0.235557545902373	0.078	0.801	0.079	0.021	0.296	2.78	0.00940438871473354	1.1708105968186e-05
0.236766398158803	0.0271864211737629	0.226553509781358	0.087	0.769	0.091	0.024	0.304	1.7	0	0
0.217727436174038	0.0447680690399137	0.242898238043869	0.081	0.797	0.08	0.022	0.291	4.8	0.00809061488673139	6.98219191950929e-06
0.194728268917518	0.0122908337035392	0.237079816377906	0.089	0.778	0.086	0.024	0.3	6.73999999999999	0.0111061750333185	1.10847948651809e-05
0.184296619411123	0.037350054525627	0.209651035986914	0.089	0.764	0.088	0.022	0.311	1.08	0	0
0.146337772397094	0.0130145278450363	0.158595641646489	0.083	0.743	0.087	0.02	0.322	3.93	0.0163438256658596	9.72022319413258e-06
0.085742914400229	0.0170340681362725	0.129831090752934	0.113	0.601	0.117	0.027	0.379	3.8	0	0
0.069094304388422	0.0180516651104886	0.126050420168067	0.108	0.613	0.111	0.025	0.387	0.22	0.00684718331777155	4.68839193871691e-07
0.0986409469530908	0.0289346777729066	0.1521262604121	0.113	0.635	0.113	0.03	0.373	0.54	0.00241122314774222	2.85414401530206e-07
0.0688519447929737	0.0199184441656211	0.109943538268507	0.103	0.615	0.109	0.026	0.382	2.3	0	0
0.0461381223536283	0.0151846984961308	0.112571178274201	0.126	0.549	0.137	0.032	0.395	0.76	0	0
0.145109047721874	0.0274238825307709	0.194774346793349	0.074	0.722	0.079	0.018	0.335	1.88	0.0289354351112071	1.17466244891102e-05
0.153315531820205	0.0371606586559858	0.16154873164219	0.099	0.685	0.1	0.026	0.341	0.76	0.0258121940364931	4.36521305468063e-06
0.137732315228353	0.0309753637804351	0.179224895548192	0.091	0.707	0.092	0.022	0.337	2.88	0.0229073620515776	9.50485559840706e-06
0.120655412115194	0.0156405163853029	0.195878848063555	0.099	0.683	0.098	0.024	0.343	1.04	0	0
0.111330049261084	0.0376847290640394	0.183990147783251	0.098	0.665	0.1	0.023	0.353	1.74	0.00566502463054187	2.42786769880366e-06
0.121570736955352	0.027972027972028	0.180742334588488	0.101	0.685	0.099	0.024	0.348	1.04	0.00609646763492917	1.13687042143201e-06
0.111241768579492	0.0305738476011289	0.169802445907808	0.108	0.662	0.107	0.026	0.351	1.8	0.00870178739416745	3.68372937664662e-06
0.102138643067847	0.0117994100294985	0.188790560471976	0.098	0.686	0.102	0.025	0.34	4.78	0	0
0.196479026298631	0.0282547272332102	0.22103890458596	0.091	0.754	0.085	0.023	0.314	7.95999999999999	0.00130406433384047	2.25610782381442e-06
0.0894839973873285	0.0509470934030046	0.0757674722403658	0.043	0.559	0.098	0.014	0.352	3.72	0.00783801436969301	1.90446854704494e-05
0.0991105463786531	0.0462515883100381	0.132655654383736	0.071	0.68	0.094	0.021	0.332	0	0.00381194409148666	0
0.124841088227816	0.0188151538265955	0.0966183574879227	0.068	0.64	0.097	0.02	0.342	0.64	0.00432240020340707	7.03365403046154e-07
0.150886892421101	0.0382400368578669	0.134761575673808	0.09	0.697	0.092	0.021	0.343	1.32	0.0154342317438378	2.34660054156484e-06
0.105564222568903	0.0331079909863061	0.147859247703241	0.091	0.682	0.096	0.022	0.353	6.15	0.0173340266944011	1.84788116086959e-05
0.103950562789671	0.032443169278305	0.170161112337232	0.082	0.673	0.098	0.02	0.347	0.79	0.0280291326418009	4.8870039256285e-06
0.0409936201981811	0.0171032984932808	0.195194787566173	0.101	0.661	0.104	0.025	0.357	0.78	0.00828016831817565	8.76684035316548e-07
0.104790419161677	0.0350727117194183	0.163530082691759	0.1	0.664	0.105	0.024	0.354	2.42	0.0029940119760479	1.03300669832277e-06
0.195160560832203	0.0352781546811398	0.142921754862053	0.074	0.721	0.087	0.02	0.318	2.08	0.0235187697874265	1.10626506462793e-05
0.164202745512144	0.0517423442449842	0.168074621612108	0.073	0.743	0.081	0.018	0.317	1.66	0.0364308342133052	1.06432919384172e-05
0.164594728990552	0.0454997513674789	0.150671307807061	0.097	0.656	0.116	0.026	0.345	0.52	0.0268523122824465	3.47170621254903e-06
0.184296296296296	0.045037037037037	0.18637037037037	0.074	0.755	0.081	0.019	0.314	0.54	0.0266666666666667	4.26666666666667e-06
0.170785173375847	0.0601833399760861	0.168991630131527	0.097	0.653	0.112	0.026	0.344	0.36	0.00956556396970905	6.86250105439469e-07
0.266961059815335	0.0614211160176636	0.205539943797672	0.081	0.811	0.082	0.024	0.276	5.68	0.0136491368928141	3.11228813934902e-05
0.205454545454545	0.0264646464646465	0.129494949494949	0.08	0.679	0.092	0.02	0.34	1.46	0.0181818181818182	5.36271808999082e-06
0.158083666988817	0.0755211928758802	0.170233328731189	0.083	0.707	0.091	0.021	0.332	2.75	0.0241612591467624	9.17347268446729e-06
0.177561513037091	0.032133676092545	0.148182152038193	0.087	0.726	0.088	0.021	0.327	1.56	0.0521483657730444	1.49378352196014e-05
0.148626438131017	0.029114815684433	0.187837520544729	0.09	0.69	0.095	0.023	0.339	0.78	0.00868748532519371	1.59103981067178e-06
0.11977648202138	0.0425170068027211	0.176141885325559	0.087	0.718	0.088	0.021	0.332	2.1	0.0264820213799806	1.35112353979493e-05
0.178339350180505	0.0394705174488568	0.189169675090253	0.089	0.727	0.087	0.022	0.327	1.28	0.0108303249097473	3.33641778206415e-06
0.119136262099777	0.0486473070240755	0.142963514519732	0.094	0.682	0.102	0.024	0.342	1.2	0.000744601638123604	2.21772639798542e-07
0.167529968921119	0.0566819594494598	0.158650288589611	0.095	0.703	0.1	0.025	0.336	5.64	0.0150954565635637	1.26000259018054e-05
0.173025255239119	0.0346587855991402	0.156367544331005	0.094	0.707	0.1	0.024	0.332	0.72	0.0104782375067168	2.02695620764001e-06
0.235533822330888	0.095626188535724	0.126052703069818	0.029	0.816	0.048	0.008	0.287	33.84	0.0437381146427601	0.000402091225077697
0.197660098522167	0.00369458128078818	0.137931034482759	0.081	0.71	0.1	0.026	0.316	19.71	0.0104679802955665	0.000127046731296561
0.0143400643839625	0.00468247000292654	0.0831138425519461	0.129	0.447	0.169	0.035	0.434	0.34	0.00175592625109745	1.74719029959946e-07
0.350714360204401	0.0211700907289603	0.186985087078945	0.045	0.743	0.061	0.011	0.326	13.75	0.0392115966211284	5.62268696986668e-05
0.098099191610225	0.0137644745466463	0.189862355254534	0.084	0.703	0.08	0.018	0.359	3.85	0.00131090233777584	1.10268166931111e-06
0.0143582946763861	0.0207643030704661	0.197702672851778	0.232	0.363	0.234	0.064	0.422	1.22	0.00419703998232825	1.13107770674629e-06
0.0387189292543021	0.012906309751434	0.0979923518164436	0.134	0.505	0.157	0.037	0.411	2.28	0.0176864244741874	9.63791773449982e-06
0.237947882736156	0.0390879478827362	0.147394136807818	0.063	0.74	0.081	0.017	0.326	0.86	0.0503257328990228	7.04888115523772e-06
0.294771784232365	0.027551867219917	0.169045643153527	0.046	0.765	0.062	0.012	0.319	7.95	0.00962655601659751	6.35113031800417e-06
0.388888888888889	0.0634920634920635	0.134920634920635	0.141	0.747	0.113	0.047	0.284	5.22	0	0
0.115384615384615	0	0	0.037	0.842	0.047	0.009	0.278	33.65	0	0
0.0101651842439644	0.0241423125794155	0.167725540025413	0.193	0.441	0.193	0.055	0.398	0.48	0	0
0.0492813141683778	0.0102669404517454	0.082135523613963	0.145	0.521	0.16	0.04	0.425	0.28	0.0082135523613963	4.72237096753792e-06
0.225092250922509	0.0701107011070111	0.151291512915129	0.068	0.677	0.092	0.018	0.343	12.64	0.103321033210332	0.00481910649364797
