# Supplementary material for: Estimating the Health Effects of Adding Bicycle and Pedestrian Paths at the Census Tract Level: Multiple Model Comparison
Source: JMIR Public Health Surveill. 2022 Aug 24;8(8):e37379. doi: 10.2196/37379 (PMC9453587; doi:10.2196/37379)
Supplement: Multimedia Appendix 9 [file publichealth_v8i8e37379_app9.zip › appendix_9/webapp/ui_old.R]

library(shiny)
library(ggplot2)

dataset <- read.csv("sfDataForScript.csv", header=T)
dataset$FIPS = paste0("0", as.character(dataset$FIPS))

pageWithSidebar(
  headerPanel('SF Census Tract Stroke & Diabetes Rate Improvement Estimation'),
  sidebarPanel( selectInput('censusTractToEdit', 'Census Tract Of Interest', unique(as.character(dataset$FIPS))), selected="06075011100",
    numericInput('mileageToAdd', 'Bike Path Mileage To Add', 1.00,
                 min = 0.25, max = 20)
  ),
  mainPanel(
    plotOutput('plot1')
  )
)
