# Supplementary material for: Estimating the Health Effects of Adding Bicycle and Pedestrian Paths at the Census Tract Level: Multiple Model Comparison
Source: JMIR Public Health Surveill. 2022 Aug 24;8(8):e37379. doi: 10.2196/37379 (PMC9453587; doi:10.2196/37379)
Supplement: Multimedia Appendix 9 [file publichealth_v8i8e37379_app9.zip › appendix_9/webapp/sfDataForScript.csv]

% College Graduate	% Married Couple Family	% Not Diagnosed w/Diabetes	% Visited Dentist Last Year	% Never Had A Stroke	% Sleep 7 Hours+ A Night	Bike Path Mileage	% of Commuters Who Bike To Work	Bike Path Usage	FIPS	Name	BackgroundScore	BikeScore	HealthScore
0.240389678778304	0.140863612427593	0.915	0.702	0.977	0.676	2.78	0.0208004212743549	1.52251635446832e-05	06075010100	Census Tract 101, San Francisco County, California	0.282243047845522	0.108551965794246	0.251016488026505
0.344132469402448	0.15598752099832	0.945	0.81	0.983	0.724	1.7	0.0199184065274778	8.12605977842867e-06	06075010200	Census Tract 102, San Francisco County, California	1.42470310732032	0.056385370921803	1.04681126441518
0.173239115568726	0.153863688169592	0.919	0.709	0.977	0.682	0.78	0.00752222475495783	1.33743681533328e-06	06075010300	Census Tract 103, San Francisco County, California	0.369681064329733	-0.517799360189875	0.270417574024051
0.265055544728123	0.154160982264666	0.932	0.771	0.982	0.697	0	0.0237770415123758	0	06075010400	Census Tract 104, San Francisco County, California	0.960921774863906	-0.152145086846189	0.594258322639334
0.284279644650444	0.204325994592507	0.918	0.786	0.976	0.714	3.4	0.00386249517188104	5.07241544395346e-06	06075010500	Census Tract 105, San Francisco County, California	1.18424404378021	-0.189724404851343	0.0131645572173379
0.111820199778024	0.132352941176471	0.871	0.531	0.966	0.625	0.48	0.0108213096559378	1.44123990978085e-06	06075010600	Census Tract 106, San Francisco County, California	-1.10691435848427	-0.242741363547719	-0.293535046928212
0.0273481705016975	0.166729536024142	0.831	0.501	0.956	0.618	2.98	0	0	06075010700	Census Tract 107, San Francisco County, California	-1.21617566633059	-0.447202077908179	-1.76389713609511
0.136623889437315	0.120631786771964	0.918	0.698	0.978	0.678	0.88	0.00118460019743337	2.05814052071345e-07	06075010800	Census Tract 108, San Francisco County, California	0.366800148887353	-0.723325385475369	0.375693053378445
0.297243660418964	0.119073869900772	0.943	0.784	0.984	0.712	1.08	0.0348401323042999	8.29709876265576e-06	06075010900	Census Tract 109, San Francisco County, California	1.19250410188717	0.152461545893322	1.01854304913944
0.246017699115044	0.138249754178958	0.929	0.714	0.983	0.676	1.04	0.0312684365781711	6.39511780556498e-06	06075011000	Census Tract 110, San Francisco County, California	0.307346719481917	0.205831965491539	0.829041224307661
0.166497667815859	0.0971405394443318	0.926	0.714	0.981	0.677	1.04	0.0281890083147435	5.94535969323326e-06	06075011100	Census Tract 111, San Francisco County, California	0.41450898968465	-0.217442474976407	0.431563864226707
0.201465201465201	0.153540903540904	0.911	0.713	0.975	0.688	0.72	0.00274725274725275	6.03791812583021e-07	06075011200	Census Tract 112, San Francisco County, California	0.610558820471955	-0.545215232733888	0.191987504996692
0.0428220428220428	0.217971217971218	0.836	0.51	0.956	0.624	0.48	0.00702000702000702	1.18273196546275e-06	06075011300	Census Tract 113, San Francisco County, California	-1.22110967923601	-0.434434250936788	-1.64925013401685
0.109826589595376	0.145150931278099	0.897	0.636	0.974	0.638	5.21	0.0192678227360308	6.44735751154274e-05	06075011700	Census Tract 117, San Francisco County, California	-0.655290509201663	0.14872271904578	-0.593620525875693
0.0248601615910503	0.162212554381603	0.808	0.404	0.951	0.583	0	0.0074580484773151	0	06075011800	Census Tract 118, San Francisco County, California	-2.0071018435212	-0.310069530391118	-1.82777447086212
0.223880597014925	0.0974539069359087	0.932	0.734	0.981	0.688	0	0.00395083406496927	0	06075011901	Census Tract 119.01, San Francisco County, California	0.764491652652175	-0.609291873585303	0.876112584559031
0.204235463029433	0.0527638190954774	0.94	0.687	0.983	0.669	0	0.011127063890883	0	06075011902	Census Tract 119.02, San Francisco County, California	0.183909454595712	-0.457569837746346	1.3095468273628
0.0628385698808234	0.115926327193933	0.915	0.623	0.976	0.644	1.68	0.0167930660888407	7.64148186057759e-06	06075012000	Census Tract 120, San Francisco County, California	-0.747600473082156	-0.438642531593266	0.0701267025962966
0.168623908461307	0.0954531767539898	0.948	0.671	0.986	0.664	1.44	0.0156579343571213	6.78934823073013e-06	06075012100	Census Tract 121, San Francisco County, California	-0.304801740129435	-0.180937359962815	1.5183828094078
0.107194692100352	0.101389176860875	0.912	0.596	0.977	0.637	0	0.0302716151772756	0	06075012201	Census Tract 122.01, San Francisco County, California	-0.863896723192713	-0.119898657170446	0.469797238046234
0.121068650659452	0.0571525194453838	0.895	0.579	0.972	0.621	0.36	0.0601961447412918	7.32858035402945e-06	06075012202	Census Tract 122.02, San Francisco County, California	-0.973609851899024	0.339393114832904	-0.415399104896919
0.030060120240481	0.0661322645290581	0.83	0.434	0.947	0.601	0	0.0100200400801603	0	06075012301	Census Tract 123.01, San Francisco County, California	-1.66887862685007	-0.720801276695521	-1.9184464180957
0.19283065512979	0.0679851668726823	0.927	0.661	0.981	0.656	0	0.0189534404614751	0	06075012302	Census Tract 123.02, San Francisco County, California	-0.0928197572713988	-0.262252097790992	0.95438276009241
0.0256742179072276	0.0845738942826322	0.865	0.439	0.961	0.595	0.19	0.00841423948220065	3.44920280823759e-07	06075012401	Census Tract 124.01, San Francisco County, California	-2.07418981562829	-0.476521646829759	-0.435847612578144
0.155867970660147	0.107273838630807	0.906	0.622	0.973	0.653	3.53	0.0360635696821516	3.89072130128347e-05	06075012402	Census Tract 124.02, San Francisco County, California	-0.552952042606397	0.327177760064614	-0.0303215314646073
0.0440321240653559	0.105234007200222	0.82	0.411	0.945	0.579	1.35	0.0041539739684298	1.55299497573532e-06	06075012501	Census Tract 125.01, San Francisco County, California	-2.1737630395338	-0.548323316284705	-2.33838843470023
0.0334928229665072	0.105794790005316	0.789	0.395	0.936	0.587	0	0	0	06075012502	Census Tract 125.02, San Francisco County, California	-1.79280985556399	-0.821994596552659	-3.10513737011002
0.255784061696658	0.13796058269066	0.961	0.822	0.988	0.722	0.54	0.0089974293059126	2.08166744866872e-06	06075012601	Census Tract 126.01, San Francisco County, California	1.39045346647611	-0.509035220085596	1.36509991347398
0.295276928304451	0.161060142711519	0.953	0.814	0.985	0.72	5.54	0.0203873598369011	3.83778367300143e-05	06075012602	Census Tract 126.02, San Francisco County, California	1.11645129149759	0.287515577541345	0.864294043889752
0.210106382978723	0.172074468085106	0.95	0.787	0.985	0.708	4.48	0.011968085106383	1.4259846084201e-05	06075012700	Census Tract 127, San Francisco County, California	0.754962143827682	-0.130356348365202	0.752648741113566
0.261760687097404	0.127854772594183	0.947	0.804	0.984	0.72	1.62	0.0218621901229748	6.91328284193231e-06	06075012800	Census Tract 128, San Francisco County, California	1.34101818915325	-0.195927783471091	0.907280080741092
0.264466019417476	0.146796116504854	0.964	0.816	0.989	0.719	0.54	0.0512621359223301	1.07501178244886e-05	06075012901	Census Tract 129.01, San Francisco County, California	1.1375446194369	0.274605663930031	1.19994090808899
0.250940665701881	0.114037626628075	0.958	0.794	0.986	0.715	1.48	0.00665701881331404	2.85163179267866e-06	06075012902	Census Tract 129.02, San Francisco County, California	1.14473523568934	-0.476984133317918	1.34729955211108
0.194552529182879	0.171422395157804	0.954	0.798	0.986	0.718	0.82	0.0188067444876783	3.33366417637186e-06	06075013000	Census Tract 130, San Francisco County, California	1.04293280653844	-0.39991296250871	0.997964658140358
0.349962396590624	0.130107796440211	0.958	0.826	0.988	0.72	0.36	0.0175482577086989	1.58369836428469e-06	06075013101	Census Tract 131.01, San Francisco County, California	1.51764190619926	-0.106971492122028	1.5089367100506
0.280158444364422	0.184371624054735	0.946	0.814	0.984	0.72	0.36	0.0262873604609291	3.40779609864403e-06	06075013102	Census Tract 131.02, San Francisco County, California	1.29386415969986	-0.103619246610552	0.797864922500701
0.352928826369935	0.207852193995381	0.942	0.829	0.983	0.728	1.12	0.00671845475540626	1.57981720051543e-06	06075013200	Census Tract 132, San Francisco County, California	1.55917761996148	-0.149275488768237	0.955394368084114
0.304491725768322	0.201654846335697	0.922	0.786	0.974	0.723	2.82	0.0234042553191489	1.56028368794326e-05	06075013300	Census Tract 133, San Francisco County, California	1.20433167848844	0.0999136443687064	-0.0183033498091236
0.286180904522613	0.178643216080402	0.95	0.803	0.985	0.711	1.56	0.0198492462311558	7.78010656296558e-06	06075013400	Census Tract 134, San Francisco County, California	1.03968153597311	-0.0527917946897769	0.929398053604202
0.333989759747932	0.129972430090587	0.946	0.804	0.985	0.714	0.6	0.0149665222528555	3.53679139492449e-06	06075013500	Census Tract 135, San Francisco County, California	1.40010145726879	-0.139198570017759	1.22175665296858
0.300328484279681	0.106053496011262	0.926	0.781	0.974	0.723	0.72	0.0206475832942281	6.97618956914322e-06	06075015100	Census Tract 151, San Francisco County, California	1.50257114320829	-0.316161793814156	0.290285913306497
0.241625089094797	0.156806842480399	0.926	0.757	0.977	0.701	1.24	0.0213827512473272	6.29950381246987e-06	06075015200	Census Tract 152, San Francisco County, California	0.849070303723857	-0.20904868604927	0.18999982591466
0.338430173292559	0.136085626911315	0.943	0.784	0.983	0.706	0.4	0.0132517838939857	2.70168886727538e-06	06075015300	Census Tract 153, San Francisco County, California	1.15032477025216	-0.139039584586194	1.13560702358271
0.300181428335807	0.194293254164605	0.941	0.786	0.983	0.705	2.32	0.012370113805047	4.73340986767426e-06	06075015400	Census Tract 154, San Francisco County, California	0.88797688618336	-0.0102325053171951	0.797910516997225
0.187005649717514	0.145480225988701	0.895	0.684	0.963	0.689	2.44	0	0	06075015500	Census Tract 155, San Francisco County, California	0.389738775600791	-0.680329102652811	-0.829745552546497
0.176737160120846	0.155287009063444	0.935	0.73	0.982	0.684	0.72	0.0202416918429003	4.40302662443753e-06	06075015600	Census Tract 156, San Francisco County, California	0.352264653534969	-0.294407876700517	0.599415498502756
0.26904347826087	0.132521739130435	0.951	0.725	0.986	0.683	3.98	0.076695652173913	5.30867296786389e-05	06075015700	Census Tract 157, San Francisco County, California	0.00288200426223044	1.29675702269107	0.949745940751835
0.17964533538936	0.133898740683629	0.907	0.671	0.974	0.648	1.32	0.0223592906707787	7.58526437559186e-06	06075015801	Census Tract 158.01, San Francisco County, California	-0.232639391808514	-0.177706314856896	-0.380350482556411
0.272909698996656	0.107023411371237	0.945	0.752	0.984	0.686	1.72	0.0882943143812709	5.07913781725037e-05	06075015802	Census Tract 158.02, San Francisco County, California	0.440104845631472	1.13142732691708	0.475724177241399
0.190308812452925	0.134069796635702	0.907	0.664	0.972	0.659	0.4	0.0333919156414763	3.35344369987208e-06	06075015900	Census Tract 159, San Francisco County, California	-0.158375069929097	-0.0605295290757727	-0.294425204383475
0.267815191855912	0.137431480031323	0.912	0.731	0.976	0.691	0.36	0.014487079091621	2.0420315086075e-06	06075016000	Census Tract 160, San Francisco County, California	0.868490413536053	-0.239831645053829	0.29087377305553
0.0879502651307369	0.0747851526787347	0.848	0.546	0.948	0.628	2.68	0.0349241177546169	1.71140310079308e-05	06075016100	Census Tract 161, San Francisco County, California	-0.922605215183029	-0.303879414257951	-2.6618658458228
0.213678373382625	0.0831792975970425	0.935	0.725	0.982	0.68	1.02	0.0580406654343808	2.18859440824652e-05	06075016200	Census Tract 162, San Francisco County, California	0.415299560589072	0.375191132218025	0.486601516723749
0.157648630594522	0.0647962591850367	0.937	0.701	0.982	0.664	0.5	0.131373858828769	1.46263481216621e-05	06075016300	Census Tract 163, San Francisco County, California	-0.192708226732196	1.36436613906315	-0.218545456940721
0.185867895545315	0.0913978494623656	0.945	0.722	0.983	0.681	1.51	0.090373783922171	3.49371258890113e-05	06075016400	Census Tract 164, San Francisco County, California	0.112700720850399	0.893947349297328	0.3690839486448
0.224971878515186	0.120172478440195	0.94	0.728	0.982	0.681	1.07	0.04143232095988	8.31132047751624e-06	06075016500	Census Tract 165, San Francisco County, California	0.291846696214353	0.158087483568714	0.636724154077395
0.189974102848687	0.102478727339993	0.954	0.753	0.987	0.691	2.82	0.0649278579356271	3.38691378798499e-05	06075016600	Census Tract 166, San Francisco County, California	0.392693147625316	0.590235897250083	0.777537342314546
0.280427807486631	0.112941176470588	0.956	0.778	0.988	0.697	1.9	0.0654545454545455	2.66018473505105e-05	06075016700	Census Tract 167, San Francisco County, California	0.706233275166891	0.750850795687691	1.01594656261686
0.20601461495222	0.0753232152894885	0.948	0.745	0.986	0.682	1.9	0.0770095559302979	4.1123708900384e-05	06075016801	Census Tract 168.01, San Francisco County, California	0.397254810707566	0.74022624033758	0.593547557941564
0.258391608391608	0.0912587412587413	0.941	0.722	0.984	0.675	2.28	0.0398601398601399	3.17766149933982e-05	06075016802	Census Tract 168.02, San Francisco County, California	0.281404860105733	0.393594940073936	0.916174718053785
0.314150304671632	0.0859851049424509	0.943	0.757	0.984	0.69	1.82	0.0501015572105619	3.08682579970287e-05	06075016900	Census Tract 169, San Francisco County, California	0.755525945491489	0.567483231572443	0.906956087855421
0.350326797385621	0.130457516339869	0.94	0.816	0.983	0.718	0.58	0.0125490196078431	1.90285787517621e-06	06075017000	Census Tract 170, San Francisco County, California	1.61654576715804	-0.204431465344163	0.967537356957883
0.321664829106946	0.198732083792723	0.949	0.814	0.985	0.712	1.36	0.0363836824696803	1.36388666369254e-05	06075017101	Census Tract 171.01, San Francisco County, California	1.07357056304667	0.323857548128941	0.780577421914881
0.361304115446285	0.168359166221272	0.953	0.801	0.987	0.706	0.88	0.0291288081239979	6.85017401098827e-06	06075017102	Census Tract 171.02, San Francisco County, California	1.03654602746407	0.307422654433544	1.30167265506741
0.0925191272315103	0.107254179654293	0.878	0.538	0.968	0.607	2.58	0.036270898271465	1.3258560150238e-05	06075017601	Census Tract 176.01, San Francisco County, California	-1.46813889826603	0.232166752155092	-0.77724804648979
0.128488372093023	0.086046511627907	0.928	0.65	0.982	0.649	7.31999999999999	0.0715116279069767	0.00030434018388318	06075017700	Census Tract 177, San Francisco County, California	-0.586358034348444	1.62646516760107	0.325951837158395
0.162064431295201	0.173898750821828	0.794	0.503	0.932	0.66	0.34	0.014792899408284	1.65338126193839e-06	06075017801	Census Tract 178.01, San Francisco County, California	-0.346111009868835	-0.463872096677586	-3.22028395751444
0.166626418739435	0.115672542864043	0.918	0.633	0.978	0.638	1.68	0.0441922241004588	1.79287458316278e-05	06075017802	Census Tract 178.02, San Francisco County, California	-0.763240310655818	0.35390277801647	0.192531102406888
0.076555023923445	0.062200956937799	0.937	0.496	0.982	0.599	2.96	0	0	06075017902	Census Tract 179.02, San Francisco County, California	-2.34566748842633	-0.168549663944241	1.78612487381775
0.229004130335016	0.198715006883892	0.932	0.637	0.982	0.627	3.78	0.0376319412574576	6.52816603731939e-05	06075018000	Census Tract 180, San Francisco County, California	-1.29314656836937	0.882348456226082	0.577561621384752
0.0871283402333459	0.0829883327060595	0.892	0.554	0.972	0.633	1.79	0.0451637184794881	1.52132209405878e-05	06075020100	Census Tract 201, San Francisco County, California	-1.05389768276126	0.289111545206691	-0.00440534915192081
0.187713310580205	0.0849829351535836	0.929	0.705	0.981	0.677	2.2	0.0436860068259386	1.64008899346527e-05	06075020200	Census Tract 202, San Francisco County, California	0.271676804467752	0.215216016189124	0.486076399673548
0.283200531208499	0.115205843293493	0.945	0.758	0.985	0.691	1.63	0.051792828685259	2.80286556298048e-05	06075020300	Census Tract 203, San Francisco County, California	0.646017407341757	0.548422755561328	0.887303740042869
0.294998407136031	0.10576616756929	0.944	0.809	0.985	0.707	1.44	0.0267601146862058	1.22760640803238e-05	06075020401	Census Tract 204.01, San Francisco County, California	1.3580540056577	-0.0531217582039755	0.780999781550527
0.278396436525612	0.101781737193764	0.936	0.781	0.983	0.692	3.28	0.0115812917594655	8.4602754946652e-06	06075020402	Census Tract 204.02, San Francisco County, California	1.00397124836345	-0.158050016673029	0.560165893376606
0.35394298407997	0.121436504998149	0.937	0.778	0.983	0.698	1.64	0.0199925953350611	1.21391545166606e-05	06075020500	Census Tract 205, San Francisco County, California	1.08894928878036	0.145719071040852	0.962602373451892
0.393984962406015	0.129752953813104	0.943	0.786	0.984	0.703	0	0.0259935553168636	0	06075020600	Census Tract 206, San Francisco County, California	1.18183589873267	0.212711758381726	1.25711377822705
0.24108442503639	0.0982532751091703	0.949	0.787	0.987	0.703	1.8	0.0687772925764192	2.25253141625827e-05	06075020700	Census Tract 207, San Francisco County, California	0.958612557894158	0.610328723329201	0.705548614880401
0.127708095781072	0.104414399739371	0.916	0.598	0.98	0.65	0.48	0.0785144160286692	6.13893463003114e-06	06075020800	Census Tract 208, San Francisco County, California	-0.823603695386873	0.867011429370728	0.665470680057507
0.124467178175618	0.0888746803069054	0.915	0.629	0.981	0.654	0.36	0.0592497868712702	4.54601945303864e-06	06075020900	Census Tract 209, San Francisco County, California	-0.401701294781557	0.42063568111544	0.602578064990062
0.203259393390675	0.146220009053871	0.95	0.787	0.987	0.702	1.48	0.034857401539158	1.16769928198175e-05	06075021000	Census Tract 210, San Francisco County, California	0.846892056668673	-0.0246753310216901	0.798688878197072
0.317018072289157	0.171184738955823	0.945	0.797	0.985	0.707	0.68	0.0446787148594378	7.6258850663699e-06	06075021100	Census Tract 211, San Francisco County, California	1.03374377884465	0.401798664823054	0.833483344865471
0.387985865724382	0.169964664310954	0.941	0.814	0.984	0.716	1.16	0.0289752650176678	1.18767870743798e-05	06075021200	Census Tract 212, San Francisco County, California	1.41223150618473	0.350070097499545	0.992819463263868
0.369409996242014	0.192408868846298	0.945	0.81	0.984	0.711	1.82	0.0428410372040586	2.93012730971014e-05	06075021300	Census Tract 213, San Francisco County, California	1.10697861777869	0.635881485025283	0.780739259788811
0.345415201514742	0.17392480389505	0.949	0.811	0.986	0.711	2.42	0.0321882607519611	2.10699461779134e-05	06075021400	Census Tract 214, San Francisco County, California	1.13117572396786	0.422929863994346	0.98664458023296
0.302959043699784	0.16323731138546	0.944	0.785	0.985	0.699	3.12	0.0719184793258867	4.39713218688549e-05	06075021500	Census Tract 215, San Francisco County, California	0.715725764539513	1.0880694745029	0.483128944247744
0.359044368600683	0.146530147895336	0.925	0.783	0.98	0.696	0.14	0.016382252559727	5.21846497920768e-07	06075021600	Census Tract 216, San Francisco County, California	1.21753033068436	-0.0530892462532712	0.539202486963788
0.234213836477987	0.166540880503145	0.909	0.767	0.975	0.695	3.24	0.0228930817610063	1.86600213599146e-05	06075021700	Census Tract 217, San Francisco County, California	0.957986819525511	-0.0431395340535489	-0.542697447816352
0.325790754257908	0.191727493917275	0.934	0.796	0.982	0.704	3.44	0.0440389294403893	3.68598338868465e-05	06075021800	Census Tract 218, San Francisco County, California	0.953200804556226	0.690314424411205	0.297089584072086
0.308099523557438	0.160931709899418	0.962	0.814	0.99	0.699	4.84	0.0476442562202223	0.000122074219219627	06075022600	Census Tract 226, San Francisco County, California	0.80266347943041	0.946522351232912	0.982230392742525
0.379475982532751	0.18646288209607	0.946	0.792	0.985	0.7	0.1	0.0646288209606987	2.82221925592571e-06	06075022702	Census Tract 227.02, San Francisco County, California	0.841999381816774	0.903115754116487	0.835072081707833
0.325230769230769	0.177538461538462	0.949	0.812	0.986	0.71	0	0.0667692307692308	0	06075022704	Census Tract 227.04, San Francisco County, California	1.08030329173219	0.689892655237547	0.709236006598461
0.184271844660194	0.136116504854369	0.933	0.678	0.984	0.668	1.84	0.0706796116504854	2.52525214440569e-05	06075022801	Census Tract 228.01, San Francisco County, California	-0.278867645697032	0.88668828538681	0.724806724904789
0.119230769230769	0.0840659340659341	0.894	0.586	0.972	0.637	1.64	0.05	4.50549450549451e-05	06075022802	Census Tract 228.02, San Francisco County, California	-0.765957032771	0.388873973552514	-0.205546237987353
0.155020920502092	0.131799163179916	0.924	0.654	0.983	0.661	1.86	0.0556485355648536	2.16540326674953e-05	06075022803	Census Tract 228.03, San Francisco County, California	-0.388508585366089	0.625604296660254	0.729321233065105
0.0942970073404856	0.0715226802183324	0.918	0.591	0.981	0.645	1.66	0.0865800865800866	2.70511845892987e-05	06075022901	Census Tract 229.01, San Francisco County, California	-0.929150445281927	1.00551869864761	0.596603537554885
0.143838383838384	0.12040404040404	0.919	0.664	0.982	0.667	0.58	0.0848484848484849	1.98836853382308e-05	06075022902	Census Tract 229.02, San Francisco County, California	-0.176084010778831	0.899384111256911	0.370796699190493
0.11537222043184	0.0966806316467934	0.919	0.668	0.982	0.663	1.76	0.0592974540767	3.36331031824015e-05	06075022903	Census Tract 229.03, San Francisco County, California	-0.110423379759888	0.448311745375603	0.338127006447814
0.0412698412698413	0.151388888888889	0.859	0.518	0.964	0.592	1.94	0.00555555555555556	2.13844797178131e-06	06075023001	Census Tract 230.01, San Francisco County, California	-1.6661499669806	-0.404656532042085	-1.32705257892541
0.0641259698767686	0.133728890917389	0.882	0.612	0.969	0.61	0.8	0.00365130077590141	6.66599867804914e-07	06075023003	Census Tract 230.03, San Francisco County, California	-0.892274294757836	-0.774608368527473	-1.28607869544531
0.0205699592886222	0.0426398114420399	0.85	0.491	0.955	0.563	0	0.0107135204628241	0	06075023102	Census Tract 231.02, San Francisco County, California	-1.89319498319323	-0.906110819273513	-2.35964257160549
0.00444900752908966	0.0448323066392882	0.842	0.362	0.946	0.528	1.72	0	0	06075023103	Census Tract 231.03, San Francisco County, California	-3.41223247612623	-0.767867256734275	-2.38417040927819
0.0288037166085947	0.0994192799070848	0.872	0.554	0.964	0.593	2.4	0.00441347270615563	2.46047258879757e-06	06075023200	Census Tract 232, San Francisco County, California	-1.46224436520415	-0.709691852044453	-1.61615711007453
0.0534493474207582	0.155065257924176	0.884	0.584	0.974	0.605	1.73	0	0	06075023300	Census Tract 233, San Francisco County, California	-1.20077427534718	-0.519003886650479	-0.615217429690644
0.00974462365591398	0.106518817204301	0.856	0.447	0.958	0.572	2.26	0.00873655913978495	6.63461816394959e-06	06075023400	Census Tract 234, San Francisco County, California	-2.41895762045424	-0.416483687901786	-1.50158212789055
0.187851851851852	0.185777777777778	0.925	0.764	0.981	0.69	1.5	0.0337777777777778	1.50123456790124e-05	06075025100	Census Tract 251, San Francisco County, California	0.666276352949739	-0.0115891087035953	-0.0432905837612321
0.241652613827993	0.16424957841484	0.925	0.742	0.981	0.687	0.1	0.0505902192242833	8.53123427053681e-07	06075025200	Census Tract 252, San Francisco County, California	0.575877772792846	0.33506514023531	0.297221993112321
0.225806451612903	0.155241935483871	0.932	0.727	0.983	0.677	0.6	0.0831093189964158	1.11706073919914e-05	06075025300	Census Tract 253, San Francisco County, California	0.164803595416349	0.930048976632741	0.244859773436208
0.154523375834851	0.13357619914997	0.914	0.68	0.979	0.664	0.62	0.0431086824529447	8.11395966023854e-06	06075025401	Census Tract 254.01, San Francisco County, California	-0.00693933710570915	0.127687028056117	0.127180215899077
0.161898569570871	0.158972691807542	0.919	0.751	0.981	0.679	0.78	0.0211313394018205	5.3584020589792e-06	06075025402	Census Tract 254.02, San Francisco County, California	0.645268476978063	-0.366785714011302	-0.0747788668754939
0.0798597584729256	0.111219322165952	0.892	0.606	0.974	0.636	1.27	0.00720685625243475	1.78276342824155e-06	06075025403	Census Tract 254.03, San Francisco County, California	-0.577244367172743	-0.505161197258366	-0.141451011947557
0.0815683718909525	0.135766264798523	0.902	0.684	0.979	0.653	4.65	0	0	06075025500	Census Tract 255, San Francisco County, California	-0.0469951532730644	-0.47551032125988	-0.352228279886017
0.057644554806669	0.150053210358283	0.891	0.643	0.976	0.635	1.52	0.00656261085491309	1.76927429930257e-06	06075025600	Census Tract 256, San Francisco County, California	-0.423623458451516	-0.577034332527216	-0.560919627769977
0.0297029702970297	0.147524752475248	0.88	0.582	0.972	0.617	3.31	0.00574257425742574	3.76394471130281e-06	06075025701	Census Tract 257.01, San Francisco County, California	-1.09444866162672	-0.397419205733571	-0.794298994055868
0.0359355638166047	0.128665840561751	0.881	0.573	0.973	0.617	1.74	0.00598926063610078	2.15227457802878e-06	06075025702	Census Tract 257.02, San Francisco County, California	-1.02480547755498	-0.478549272847087	-0.464493463008808
0.0451612903225806	0.120595533498759	0.875	0.57	0.971	0.608	1.02	0	0	06075025800	Census Tract 258, San Francisco County, California	-1.03533633103819	-0.658239537986246	-0.720757657418384
0.110685194058457	0.171058936272161	0.894	0.678	0.973	0.648	0.46	0	0	06075025900	Census Tract 259, San Francisco County, California	-0.0685486527731312	-0.779497867677686	-0.751542882003232
0.0254222531777816	0.131638516454815	0.889	0.587	0.976	0.629	0	0.0153230019153752	0	06075026001	Census Tract 260.01, San Francisco County, California	-0.801167781513025	-0.481366261237007	-0.0835603000956129
0.0920436817472699	0.151638065522621	0.889	0.668	0.968	0.663	0	0.0209048361934477	0	06075026002	Census Tract 260.02, San Francisco County, California	0.0595405795966778	-0.634824810241919	-1.0647904353734
0.0356423681031011	0.150624244865083	0.894	0.63	0.977	0.636	0	0.0036246476037052	0	06075026003	Census Tract 260.03, San Francisco County, California	-0.478633866154746	-0.751207829949682	-0.234045675620396
0.0413173652694611	0.139720558882236	0.89	0.598	0.976	0.63	0	0	0	06075026004	Census Tract 260.04, San Francisco County, California	-0.694919143586265	-0.710410869636237	-0.0241748781647549
0.0442196531791908	0.144219653179191	0.889	0.623	0.976	0.628	3.06	0.00317919075144509	1.40582712419393e-06	06075026100	Census Tract 261, San Francisco County, California	-0.677167136075115	-0.487086356434185	-0.548834211735007
0.0563251437532671	0.150156821745949	0.89	0.622	0.977	0.63	2.5	0.00627286983795086	2.04942166686842e-06	06075026200	Census Tract 262, San Francisco County, California	-0.648132287986205	-0.399926044776824	-0.358668961574599
0.0287769784172662	0.129496402877698	0.877	0.575	0.973	0.622	0.6	0	0	06075026301	Census Tract 263.01, San Francisco County, California	-0.81986358311706	-0.677887921622946	-0.363624572647503
0.0501567398119122	0.171577847439916	0.896	0.654	0.977	0.638	1.54	0	0	06075026302	Census Tract 263.02, San Francisco County, California	-0.423886096981567	-0.698884771688213	-0.493722730233984
0.0319563522992985	0.140101325019486	0.875	0.574	0.971	0.619	0	0	0	06075026303	Census Tract 263.03, San Francisco County, California	-0.883820190326261	-0.74626019776351	-0.58567504192589
0.017364657814096	0.135597548518897	0.866	0.533	0.969	0.596	0	0	0	06075026401	Census Tract 264.01, San Francisco County, California	-1.38757644677258	-0.697103881725869	-0.821606905325891
0.0339485076327182	0.140806561859193	0.898	0.665	0.978	0.629	1.32	0	0	06075026402	Census Tract 264.02, San Francisco County, California	-0.386202354247892	-0.859160663693048	-0.687710658207656
0.0200222469410456	0.172691879866518	0.871	0.56	0.971	0.605	0.74	0	0	06075026403	Census Tract 264.03, San Francisco County, California	-1.26109882720057	-0.61440091191516	-0.818483325299262
0.0181128896377422	0.112047177759056	0.877	0.526	0.97	0.588	0	0	0	06075026404	Census Tract 264.04, San Francisco County, California	-1.63116020612834	-0.737440639080326	-0.642825687461956
0.262639245929734	0.146101113967438	0.946	0.734	0.985	0.68	2.4	0.0167095115681234	8.59100851831537e-06	06075030101	Census Tract 301.01, San Francisco County, California	0.242890026170456	0.0681754580126409	1.11948927003582
0.35979766879261	0.19661315152848	0.944	0.795	0.984	0.703	0.34	0.029030129755883	2.17071566241483e-06	06075030102	Census Tract 301.02, San Francisco County, California	0.963763892061645	0.269739893344591	0.933266306676204
0.253134610835108	0.182398864442867	0.933	0.74	0.983	0.683	0.74	0.0416370948663355	7.28920042609138e-06	06075030201	Census Tract 302.01, San Francisco County, California	0.368909646784178	0.350170991231118	0.586272963253161
0.279232505643341	0.181264108352144	0.943	0.739	0.985	0.681	1.74	0.0144469525959368	5.6744238187201e-06	06075030202	Census Tract 302.02, San Francisco County, California	0.270377903732421	0.0844287897266507	1.10998595653381
0.261497592561846	0.184957662294538	0.927	0.765	0.981	0.693	1.08	0.0122862360949693	2.20307736718692e-06	06075030301	Census Tract 303.01, San Francisco County, California	0.810341112219986	-0.19407393975848	0.445827267816455
0.16566770558619	0.205226564373052	0.915	0.752	0.979	0.685	0	0.00479501318628626	0	06075030302	Census Tract 303.02, San Francisco County, California	0.688909374581192	-0.644965519663998	-0.0810290198540935
0.231341894658478	0.218686022706123	0.911	0.753	0.977	0.687	2.32	0.00781686208821887	3.37523172243956e-06	06075030400	Census Tract 304, San Francisco County, California	0.650814531752204	-0.211725966417723	-0.218380785769676
0.216358839050132	0.218997361477573	0.884	0.735	0.964	0.697	0.64	0	0	06075030500	Census Tract 305, San Francisco County, California	0.920682878990207	-0.709339219817866	-1.22858276836255
0.243618450515002	0.235557545902373	0.922	0.801	0.979	0.704	2.78	0.00940438871473354	1.1708105968186e-05	06075030600	Census Tract 306, San Francisco County, California	1.02835283191154	-0.210560965319085	-0.204973302302659
0.236766398158803	0.226553509781358	0.913	0.769	0.976	0.696	1.7	0	0	06075030700	Census Tract 307, San Francisco County, California	0.862557481919048	-0.448854524436819	-0.226522338952329
0.217727436174038	0.242898238043869	0.919	0.797	0.978	0.709	4.8	0.00809061488673139	6.98219191950929e-06	06075030800	Census Tract 308, San Francisco County, California	0.971123970858641	-0.140831998536571	-0.377107460786679
0.194728268917518	0.237079816377906	0.911	0.778	0.976	0.7	6.73999999999999	0.0111061750333185	1.10847948651809e-05	06075030900	Census Tract 309, San Francisco County, California	0.715442002998767	0.023205233476578	-0.763054557644856
0.184296619411123	0.209651035986914	0.911	0.764	0.978	0.689	1.08	0	0	06075031000	Census Tract 310, San Francisco County, California	0.843885911977201	-0.622058580693704	-0.250363976777387
0.146337772397094	0.158595641646489	0.917	0.743	0.98	0.678	3.93	0.0163438256658596	9.72022319413258e-06	06075031100	Census Tract 311, San Francisco County, California	0.462422610193235	-0.224412597627894	-0.272692773836541
0.085742914400229	0.129831090752934	0.887	0.601	0.973	0.621	3.8	0	0	06075031201	Census Tract 312.01, San Francisco County, California	-0.904243894037656	-0.37963954241249	-0.565765522827913
0.069094304388422	0.126050420168067	0.892	0.613	0.975	0.613	0.22	0.00684718331777155	4.68839193871691e-07	06075031202	Census Tract 312.02, San Francisco County, California	-0.842357057907009	-0.635548693902071	-0.548068696410733
0.0986409469530908	0.1521262604121	0.887	0.635	0.97	0.627	0.54	0.00241122314774222	2.85414401530206e-07	06075031301	Census Tract 313.01, San Francisco County, California	-0.572180444395282	-0.728663324883594	-0.998713264160864
0.0688519447929737	0.109943538268507	0.897	0.615	0.974	0.618	2.3	0	0	06075031302	Census Tract 313.02, San Francisco County, California	-0.874279357203548	-0.659897613119735	-0.555174353566581
0.0461381223536283	0.112571178274201	0.874	0.549	0.968	0.605	0.76	0	0	06075031400	Census Tract 314, San Francisco County, California	-1.23291400954713	-0.696191414852054	-0.783581659993638
0.145109047721874	0.194774346793349	0.926	0.722	0.982	0.665	1.88	0.0289354351112071	1.17466244891102e-05	06075032601	Census Tract 326.01, San Francisco County, California	-0.0450902015666658	-0.0338371815684417	-0.00665462179359947
0.153315531820205	0.16154873164219	0.901	0.685	0.974	0.659	0.76	0.0258121940364931	4.36521305468063e-06	06075032602	Census Tract 326.02, San Francisco County, California	0.0195961776977045	-0.219704973560908	-0.536982327073369
0.137732315228353	0.179224895548192	0.909	0.707	0.978	0.663	2.88	0.0229073620515776	9.50485559840706e-06	06075032700	Census Tract 327, San Francisco County, California	0.0366367208805044	-0.0999098565299236	-0.423038376169326
0.120655412115194	0.195878848063555	0.901	0.683	0.976	0.657	1.04	0	0	06075032801	Census Tract 328.01, San Francisco County, California	-0.0590240437205412	-0.603743585637911	-0.316758840646128
0.111330049261084	0.183990147783251	0.902	0.665	0.977	0.647	1.74	0.00566502463054187	2.42786769880366e-06	06075032802	Census Tract 328.02, San Francisco County, California	-0.33548279867754	-0.422341909370544	-0.2667226755163
0.121570736955352	0.180742334588488	0.899	0.685	0.976	0.652	1.04	0.00609646763492917	1.13687042143201e-06	06075032901	Census Tract 329.01, San Francisco County, California	-0.0488594922755676	-0.534221218401383	-0.481518040895714
0.111241768579492	0.169802445907808	0.892	0.662	0.974	0.649	1.8	0.00870178739416745	3.68372937664662e-06	06075032902	Census Tract 329.02, San Francisco County, California	-0.189819727479288	-0.42411302703042	-0.591830816896964
0.102138643067847	0.188790560471976	0.902	0.686	0.975	0.66	4.78	0	0	06075033000	Census Tract 330, San Francisco County, California	-0.178780405104226	-0.414199077658903	-0.62032278369901
0.196479026298631	0.22103890458596	0.909	0.754	0.977	0.686	7.95999999999999	0.00130406433384047	2.25610782381442e-06	06075033100	Census Tract 331, San Francisco County, California	0.425413055208247	0.0308596390848828	-0.613601618216314
0.0894839973873285	0.0757674722403658	0.957	0.559	0.986	0.648	3.72	0.00783801436969301	1.90446854704494e-05	06075033201	Census Tract 332.01, San Francisco County, California	-1.53042662272987	-0.0169090391973272	2.42603136500053
0.0991105463786531	0.132655654383736	0.929	0.68	0.979	0.668	0	0.00381194409148666	0	06075033203	Census Tract 332.03, San Francisco County, California	-0.0992785450105564	-0.808485612089656	0.511450323282739
0.124841088227816	0.0966183574879227	0.932	0.64	0.98	0.658	0.64	0.00432240020340707	7.03365403046154e-07	06075033204	Census Tract 332.04, San Francisco County, California	-0.443687898002852	-0.575510572378476	1.0385969726718
0.150886892421101	0.134761575673808	0.91	0.697	0.979	0.657	1.32	0.0154342317438378	2.34660054156484e-06	06075035100	Census Tract 351, San Francisco County, California	0.121844164956144	-0.345968674457057	-0.083039809819972
0.105564222568903	0.147859247703241	0.909	0.682	0.978	0.647	6.15	0.0173340266944011	1.84788116086959e-05	06075035201	Census Tract 352.01, San Francisco County, California	-0.399836685613465	0.00286513208467889	-0.585194178579675
0.103950562789671	0.170161112337232	0.918	0.673	0.98	0.653	0.79	0.0280291326418009	4.8870039256285e-06	06075035202	Census Tract 352.02, San Francisco County, California	-0.379179142197041	-0.178950127734701	0.0533620722560949
0.0409936201981811	0.195194787566173	0.899	0.661	0.975	0.643	0.78	0.00828016831817565	8.76684035316548e-07	06075035300	Census Tract 353, San Francisco County, California	-0.468962525963242	-0.698198906431537	-0.729537199810676
0.104790419161677	0.163530082691759	0.9	0.664	0.976	0.646	2.42	0.0029940119760479	1.03300669832277e-06	06075035400	Census Tract 354, San Francisco County, California	-0.303568624491187	-0.49038354280796	-0.400708260046912
0.195160560832203	0.142921754862053	0.926	0.721	0.98	0.682	2.08	0.0235187697874265	1.10626506462793e-05	06075040100	Census Tract 401, San Francisco County, California	0.359988212801895	-0.0733805877428849	0.379096790337008
0.164202745512144	0.168074621612108	0.927	0.743	0.982	0.683	1.66	0.0364308342133052	1.06432919384172e-05	06075040200	Census Tract 402, San Francisco County, California	0.428480437614003	0.0204193156504825	0.111695851480001
0.164594728990552	0.150671307807061	0.903	0.656	0.974	0.655	0.52	0.0268523122824465	3.47170621254903e-06	06075042601	Census Tract 426.01, San Francisco County, California	-0.225376332358454	-0.109933968925629	-0.178661994433971
0.184296296296296	0.18637037037037	0.926	0.755	0.981	0.686	0.54	0.0266666666666667	4.26666666666667e-06	06075042602	Census Tract 426.02, San Francisco County, California	0.577469466481434	-0.209554734341012	0.0879410954245372
0.170785173375847	0.168991630131527	0.903	0.653	0.974	0.656	0.36	0.00956556396970905	6.86250105439469e-07	06075042700	Census Tract 427, San Francisco County, California	-0.233135758624554	-0.34303129161134	0.0210547189946149
0.266961059815335	0.205539943797672	0.919	0.811	0.976	0.724	5.68	0.0136491368928141	3.11228813934902e-05	06075042800	Census Tract 428, San Francisco County, California	1.36643687209669	0.0621706161614401	-0.329799070635469
0.205454545454545	0.129494949494949	0.92	0.679	0.98	0.66	1.46	0.0181818181818182	5.36271808999082e-06	06075045100	Census Tract 451, San Francisco County, California	-0.0610560271827146	-0.0583480650633649	0.553023780320198
0.158083666988817	0.170233328731189	0.917	0.707	0.979	0.668	2.75	0.0241612591467624	9.17347268446729e-06	06075045200	Census Tract 452, San Francisco County, California	0.0423519255025214	-0.0385526579720047	-0.0814387197193756
0.177561513037091	0.148182152038193	0.913	0.726	0.979	0.673	1.56	0.0521483657730444	1.49378352196014e-05	06075047600	Census Tract 476, San Francisco County, California	0.372198428843621	0.302821413191308	-0.339731456335242
0.148626438131017	0.187837520544729	0.91	0.69	0.977	0.661	0.78	0.00868748532519371	1.59103981067178e-06	06075047701	Census Tract 477.01, San Francisco County, California	-0.0459942297559263	-0.434642618876795	-0.096157965525321
0.11977648202138	0.176141885325559	0.913	0.718	0.979	0.668	2.1	0.0264820213799806	1.35112353979493e-05	06075047702	Census Tract 477.02, San Francisco County, California	0.162002135557909	-0.182421298891351	-0.375493638766762
0.178339350180505	0.189169675090253	0.911	0.727	0.978	0.673	1.28	0.0108303249097473	3.33641778206415e-06	06075047801	Census Tract 478.01, San Francisco County, California	0.381430531600177	-0.360303111305608	-0.174375782545652
0.119136262099777	0.142963514519732	0.906	0.682	0.976	0.658	1.2	0.000744601638123604	2.21772639798542e-07	06075047802	Census Tract 478.02, San Francisco County, California	0.0299331895113319	-0.695318203642319	-0.196352605843053
0.167529968921119	0.158650288589611	0.905	0.703	0.975	0.664	5.64	0.0150954565635637	1.26000259018054e-05	06075047901	Census Tract 479.01, San Francisco County, California	0.026863895121507	0.00433468795134229	-0.628986454582102
0.173025255239119	0.156367544331005	0.906	0.707	0.976	0.668	0.72	0.0104782375067168	2.02695620764001e-06	06075047902	Census Tract 479.02, San Francisco County, California	0.337280352139165	-0.458456941049072	-0.212116347013974
0.235533822330888	0.126052703069818	0.971	0.816	0.992	0.713	33.84	0.0437381146427601	0.000402091225077697	06075060100	Census Tract 601, San Francisco County, California	-0.00732943444501516	3.47055782854886	0.146097442651998
0.197660098522167	0.137931034482759	0.919	0.71	0.974	0.684	19.71	0.0104679802955665	0.000127046731296561	06075060400	Census Tract 604, San Francisco County, California	-0.283025932168663	1.24657677782949	-0.730309211582849
0.0143400643839625	0.0831138425519461	0.871	0.447	0.965	0.566	0.34	0.00175592625109745	1.74719029959946e-07	06075060502	Census Tract 605.02, San Francisco County, California	-2.43178211494172	-0.592775916689806	-0.610586281144446
0.350714360204401	0.186985087078945	0.955	0.743	0.989	0.674	13.75	0.0392115966211284	5.62268696986668e-05	06075060700	Census Tract 607, San Francisco County, California	-0.413916355275801	1.82707889741552	0.925012565223922
0.098099191610225	0.189862355254534	0.916	0.703	0.982	0.641	3.85	0.00131090233777584	1.10268166931111e-06	06075061000	Census Tract 610, San Francisco County, California	-0.382522405421713	-0.423892212821436	-0.347446937489978
0.0143582946763861	0.197702672851778	0.768	0.363	0.936	0.578	1.22	0.00419703998232825	1.13107770674629e-06	06075061100	Census Tract 611, San Francisco County, California	-2.18219272522396	-0.350835198558708	-3.34687461550034
0.0387189292543021	0.0979923518164436	0.866	0.505	0.963	0.589	2.28	0.0176864244741874	9.63791773449982e-06	06075061200	Census Tract 612, San Francisco County, California	-1.8055612697894	-0.283132644525907	-1.29998554739828
0.237947882736156	0.147394136807818	0.937	0.74	0.983	0.674	0.86	0.0503257328990228	7.04888115523772e-06	06075061400	Census Tract 614, San Francisco County, California	0.250358891145164	0.359576625978428	0.376766436171911
0.294771784232365	0.169045643153527	0.954	0.765	0.988	0.681	7.95	0.00962655601659751	6.35113031800417e-06	06075061500	Census Tract 615, San Francisco County, California	0.143081960542395	0.476518942884024	0.985534692191492
0.388888888888889	0.134920634920635	0.859	0.747	0.953	0.716	5.22	0	0	06075980200	Census Tract 9802, San Francisco County, California	1.67199611267072	-0.182887763158113	-1.89233370726416
0.115384615384615	0	0.963	0.842	0.991	0.722	33.65	0	0	06075980300	Census Tract 9803, San Francisco County, California	0.54937923231598	1.30878647430879	-0.452604920341909
0.0101651842439644	0.167725540025413	0.807	0.441	0.945	0.602	0.48	0	0	06075980501	Census Tract 9805.01, San Francisco County, California	-1.60844840900855	-0.712738778753641	-2.5336251701661
0.0492813141683778	0.082135523613963	0.855	0.521	0.96	0.575	0.28	0.0082135523613963	4.72237096753792e-06	06075980600	Census Tract 9806, San Francisco County, California	-1.60132854524932	-0.726846230538434	-1.92689100636469
0.225092250922509	0.151291512915129	0.932	0.677	0.982	0.657	12.64	0.103321033210332	0.00481910649364797	06075980900	Census Tract 9809, San Francisco County, California	2.84375063531798	11.1528535514248	3.91167859465426
