# Supplementary material for: Estimating the Health Effects of Adding Bicycle and Pedestrian Paths at the Census Tract Level: Multiple Model Comparison
Source: JMIR Public Health Surveill. 2022 Aug 24;8(8):e37379. doi: 10.2196/37379 (PMC9453587; doi:10.2196/37379)
Supplement: Multimedia Appendix 9 [file publichealth_v8i8e37379_app9.zip › appendix_9/webapp/server.R]

library(psych)
library(shiny)
library(ggplot2)

function(input, output) {

	
output$plot1 <- renderPlot({

	censusTractToEdit = input$censusTractToEdit
	mileageToAdd = input$mileageToAdd
	plotData = matrix(nrow=8, ncol=3)
	
	curDiabetes = 0
	minDiabetes = 0
	medDiabetes = 0
	maxDiabetes = 0
	
	curStroke = 0
	minStroke = 0
	medStroke = 0
	maxStroke = 0
	
	i=0.001
	while ( i <= mileageToAdd)
	{
	#data = input$dataset
	data = read.csv("sfDataForScript.csv", header=T)
	rawData = data[,c(1:9)]
	labels = data[,c(10:11)]
	corMatrix = cor(rawData, method="spearman")

	options(warn=-1)
	factorAnalysis = fa(corMatrix, 3, n.obs = nrow(data))
	options(warn=0)

	# get index of required census tract
	tractDiffs = abs(as.numeric(as.character(censusTractToEdit)) - as.numeric(as.character(labels$FIPS)))
	indexOfTract = which.min(tractDiffs)
	tractToAdd = rawData[indexOfTract,]
	tractToAdd[1,7] = tractToAdd[1,7] + i
	newData = rbind(rawData, tractToAdd)
	factorScores = factor.scores(newData, factorAnalysis)
	newBikeScore = factorScores$scores[196,2]
	oldFactorScores = data[,c(12:14)]
	healthBackComp=oldFactorScores$Health[indexOfTract]
	higherHealthComps = subset(data, HealthScore > healthBackComp)
	
	bikeDiff = abs(newBikeScore - higherHealthComps$BikeScore)
	healthBikeComps = c(higherHealthComps$HealthScore[which.min(bikeDiff)])
	bikeDiff[which.min(bikeDiff)] = NA
	healthBikeComps = c(healthBikeComps, higherHealthComps$HealthScore[which.min(bikeDiff)])
	bikeDiff[which.min(bikeDiff)] = NA
	healthBikeComps = c(healthBikeComps, higherHealthComps$HealthScore[which.min(bikeDiff)])
	bikeDiff[which.min(bikeDiff)] = NA
	healthBikeComps = c(healthBikeComps, higherHealthComps$HealthScore[which.min(bikeDiff)])
	bikeDiff[which.min(bikeDiff)] = NA
	healthBikeComps = c(healthBikeComps, higherHealthComps$HealthScore[which.min(bikeDiff)])
	healthBikeComp2 = factorScores$scores[196,1]
	healthBikeComps = c(healthBikeComps, max(healthBikeComp2, healthBackComp))

	newScoreMaxIndex = which.min(abs(max(healthBikeComps, na.rm=T) - oldFactorScores$HealthScore))
	newScoreMedianIndex = which.min(abs(median(healthBikeComps, na.rm=T) - oldFactorScores$HealthScore))
	newScoreMinIndex = which.min(abs(min(healthBikeComps, na.rm=T) - oldFactorScores$HealthScore))
	
	diabetesScores = c(max(rawData[newScoreMaxIndex, 3], data[indexOfTract, 3]))
	strokeScores = c(max(rawData[newScoreMaxIndex, 5], data[indexOfTract, 5]))
	
	diabetesScores = c(diabetesScores, max(rawData[newScoreMedianIndex, 3], data[indexOfTract, 3]))
	strokeScores = c(strokeScores, max(rawData[newScoreMedianIndex, 5], data[indexOfTract, 5]))
	
	diabetesScores = c(diabetesScores, max(rawData[newScoreMinIndex, 3], data[indexOfTract, 3]))
	strokeScores = c(strokeScores, max(rawData[newScoreMinIndex, 5], data[indexOfTract, 5]))
	
	
	plotData[1,] = c("Diabetes", "Current State", 100*data[indexOfTract, 3])
	plotData[2,] = c("Diabetes", "Min Improvement", 100*min(diabetesScores, na.rm=T))
	plotData[3,] = c("Diabetes", "Median Improvement", 100*median(diabetesScores, na.rm=T))
	plotData[4,] = c("Diabetes", "Max Improvement", 100*max(diabetesScores, na.rm=T))
	
	plotData[5,] = c("Stroke", "Current State", 100*data[indexOfTract, 5])
	plotData[6,] = c("Stroke", "Min Improvement", 100*min(strokeScores, na.rm=T))
	plotData[7,] = c("Stroke", "Median Improvement", 100*median(strokeScores, na.rm=T))
	plotData[8,] = c("Stroke", "Max Improvement", 100*max(strokeScores, na.rm=T))
	
	plotData = as.data.frame(plotData)
	colnames(plotData) = c("HealthMeasure", "ForecastType", "PrctofPopulationWithoutHealthIssue")
	plotData$ForecastType = factor(plotData$ForecastType,levels(plotData$ForecastType)[c(1,4,3,2)])
	plotData[,3] = as.numeric(as.character(plotData[,3]))
	
	curDiabetes = plotData[1,3]
	minDiabetes = max(minDiabetes, plotData[2,3])
	medDiabetes = max(medDiabetes, plotData[3,3])
	maxDiabetes = max(maxDiabetes, plotData[4,3])
	
	curStroke = plotData[5,3]
	minStroke = max(minDiabetes, plotData[6,3])
	medStroke = max(medDiabetes, plotData[7,3])
	maxStroke = max(maxDiabetes, plotData[8,3])
	
	i=i+0.25
	print(medDiabetes)
}
	plotData = matrix(nrow=8, ncol=3)
	
	plotData[1,] = c("Diabetes", "Current State", curDiabetes)
	plotData[2,] = c("Diabetes", "Min Improvement", minDiabetes)
	plotData[3,] = c("Diabetes", "Median Improvement", medDiabetes)
	plotData[4,] = c("Diabetes", "Max Improvement", maxDiabetes)
	
	plotData[5,] = c("Stroke", "Current State", curStroke)
	plotData[6,] = c("Stroke", "Min Improvement", minStroke)
	plotData[7,] = c("Stroke", "Median Improvement", medStroke)
	plotData[8,] = c("Stroke", "Max Improvement", maxStroke)
	
	plotData = as.data.frame(plotData)
	colnames(plotData) = c("HealthMeasure", "ForecastType", "PrctofPopulationWithoutHealthIssue")
	plotData$ForecastType = factor(plotData$ForecastType,levels(plotData$ForecastType)[c(1,4,3,2)])
	plotData[,3] = as.numeric(as.character(plotData[,3]))
	
	ggplot(data=plotData, aes(x=HealthMeasure, y=PrctofPopulationWithoutHealthIssue, fill=ForecastType)) + 
	       geom_bar(colour="black", stat="identity", position=position_dodge(), size=.3) +
	       scale_fill_grey(name="Forecast Type", start=0.8, end = 0.2) +
		   geom_text(aes(label=format(PrctofPopulationWithoutHealthIssue, nsmall=1)), position=position_dodge(width=0.9), vjust=-0.25) +
	       xlab("Health Issue") + ylab("% of Population Without Health Issue") +
	       ggtitle(paste("Projected Improvement In Health For Census Tract", censusTractToEdit, "\nIf", mileageToAdd, "Bike Path Miles Are Added")) + theme_bw()+ ylim(0,100)+theme(title=element_text(size=18,face="bold"), legend.text=element_text(size=14), axis.text=element_text(size=14), axis.title=element_text(size=18,face="bold"))
		
   })
	
}
