# Supplementary material for: Estimating the Health Effects of Adding Bicycle and Pedestrian Paths at the Census Tract Level: Multiple Model Comparison
Source: JMIR Public Health Surveill. 2022 Aug 24;8(8):e37379. doi: 10.2196/37379 (PMC9453587; doi:10.2196/37379)
Supplement: Multimedia Appendix 9 [file publichealth_v8i8e37379_app9.zip › appendix_9/webapp/packrat/packrat.lock]

PackratFormat: 1.4
PackratVersion: 0.4.8.1
RVersion: 3.3.3
Repos: CRAN=https://cloud.r-project.org

Package: MASS
Source: CRAN
Version: 7.3-45
Hash: 0650d5701aa7e369e77c9e2c8e1dc913

Package: R6
Source: CRAN
Version: 2.2.2
Hash: b2366cd9d2f3851a5704b4e192b985c2

Package: RColorBrewer
Source: CRAN
Version: 1.1-2
Hash: c0d56cd15034f395874c870141870c25

Package: Rcpp
Source: CRAN
Version: 0.12.13
Hash: b9d8d89ff10ca2d8bfdaccdf83045ba1

Package: colorspace
Source: CRAN
Version: 1.2-6
Hash: 00bb12245cd975c450cc4a960884fa15

Package: dichromat
Source: CRAN
Version: 2.0-0
Hash: 08eed0c80510af29bb15f840ccfe37ce

Package: digest
Source: CRAN
Version: 0.6.12
Hash: e53fb8c58673df868183697e39a6a4d6

Package: foreign
Source: CRAN
Version: 0.8-67
Hash: 34615798e8a5c7bb2f69f4efc3e17b71

Package: ggplot2
Source: github
Version: 2.2.0
Hash: d7d0d83f3f02820f83ae1dd89a1e3145
Requires: MASS, digest, gtable, lazyeval, plyr, reshape2, scales,
    tibble
GithubRepo: ggplot2
GithubUsername: hadley
GithubRef: v2.2.0
GithubSha1: 0cf7c56f4234b6694d5dc2a4b8ab7892cbd5b4e6

Package: gtable
Source: CRAN
Version: 0.2.0
Hash: cd78381a9d3fea966ac39bd0daaf5554

Package: htmltools
Source: CRAN
Version: 0.3.5
Hash: 6599eb20899a8b008f2374b66892d697
Requires: Rcpp, digest

Package: httpuv
Source: CRAN
Version: 1.3.3
Hash: b423f7bdf8b9b0a47f87f056271565e4
Requires: Rcpp

Package: jsonlite
Source: CRAN
Version: 1.5
Hash: 9c51936d8dd00b2f1d4fe9d10499694c

Package: labeling
Source: CRAN
Version: 0.3
Hash: ecf589b42cd284b03a4beb9665482d3e

Package: lazyeval
Source: CRAN
Version: 0.2.0
Hash: 3d6e7608e65bbf5cb170dab1e3c9ed8b

Package: magrittr
Source: CRAN
Version: 1.5
Hash: bdc4d48c3135e8f3b399536ddf160df4

Package: mime
Source: CRAN
Version: 0.5
Hash: 463550cf44fb6f0a2359368f42eebe62

Package: mnormt
Source: CRAN
Version: 1.5-4
Hash: d9793228e6242e0f025123fc19587990

Package: munsell
Source: CRAN
Version: 0.4.3
Hash: f96d896947fcaf9b6d0074002e9f4f9d
Requires: colorspace

Package: packrat
Source: CRAN
Version: 0.4.8-1
Hash: 6ad605ba7b4b476d84be6632393f5765

Package: plyr
Source: CRAN
Version: 1.8.4
Hash: 9598fbff0cce13bee89ae3a50230d93f
Requires: Rcpp

Package: psych
Source: CRAN
Version: 1.6.9
Hash: 663c0ab3af51e3b685a10d7d12d7078f
Requires: foreign, mnormt

Package: reshape2
Source: CRAN
Version: 1.4.2
Hash: cca35d2c477d99d8bc53908939eb659e
Requires: Rcpp, plyr, stringr

Package: rlang
Source: CRAN
Version: 0.1.2
Hash: c17b638e3282aa222a47112d7a60bc66

Package: scales
Source: github
Version: 0.5.0.9000
Hash: 02556f57c3e7da09068c7d6bcabaa7cd
Requires: R6, RColorBrewer, Rcpp, dichromat, labeling, munsell, plyr,
    viridisLite
GithubRepo: scales
GithubUsername: hadley
GithubRef: master
GithubSha1: d76791529be802ff84bf9a343347335d58e03b1f

Package: shiny
Source: CRAN
Version: 1.0.3
Hash: f133585c72ea31592f663e68c6ff0b3e
Requires: R6, digest, htmltools, httpuv, jsonlite, mime, sourcetools,
    xtable

Package: sourcetools
Source: CRAN
Version: 0.1.6
Hash: 226d56d7469587da40b0f96180e711b4

Package: stringi
Source: CRAN
Version: 1.1.5
Hash: b6308e49357a0b475f433599e0d8b5eb

Package: stringr
Source: CRAN
Version: 1.2.0
Hash: 25a86d7f410513ebb7c0bc6a5e16bdc3
Requires: magrittr, stringi

Package: tibble
Source: CRAN
Version: 1.3.4
Hash: 3b72bdedb6c27fb216574ab9b15f2d43
Requires: Rcpp, rlang

Package: viridisLite
Source: CRAN
Version: 0.2.0
Hash: 10f0c25af3dc84eaae10f5854f47efdb

Package: xtable
Source: CRAN
Version: 1.8-2
Hash: 7293235cfcc14cdff1ce7fd1a0212031
