# Supplementary material for: Estimating the Health Effects of Adding Bicycle and Pedestrian Paths at the Census Tract Level: Multiple Model Comparison
Source: JMIR Public Health Surveill. 2022 Aug 24;8(8):e37379. doi: 10.2196/37379 (PMC9453587; doi:10.2196/37379)
Supplement: Multimedia Appendix 9 [file publichealth_v8i8e37379_app9.zip › appendix_9/webapp/packrat/desc/stringi]

Package: stringi
Version: 1.1.5
Date: 2017-04-07
Title: Character String Processing Facilities
Description: Allows for fast, correct, consistent, portable,
    as well as convenient character string/text processing in every locale
    and any native encoding. Owing to the use of the ICU library,
    the package provides R users with platform-independent functions
    known to Java, Perl, Python, PHP, and Ruby programmers. Available
    features include: pattern searching (e.g., with ICU Java-like regular
    expressions or the Unicode Collation Algorithm), random string generation,
    case mapping, string transliteration, concatenation,
    Unicode normalization, date-time formatting and parsing, etc.
URL: http://www.gagolewski.com/software/stringi/
        http://site.icu-project.org/ http://www.unicode.org/
BugReports: http://github.com/gagolews/stringi/issues
SystemRequirements: ICU4C (>= 52, optional)
Type: Package
Depends: R (>= 2.14)
Imports: tools, utils, stats
Biarch: TRUE
License: file LICENSE
Author: Marek Gagolewski [aut, cre], Bartek Tartanus [ctb],
    and other contributors (stringi source code);
    IBM and other contributors (ICU4C 55.1 source code);
    Unicode, Inc. (Unicode Character Database)
Maintainer: Marek Gagolewski <gagolews@rexamine.com>
RoxygenNote: 6.0.1
NeedsCompilation: yes
Packaged: 2017-04-07 09:50:47 UTC; gagolews
License_is_FOSS: yes
Repository: CRAN
Date/Publication: 2017-04-07 13:08:03 UTC
Built: R 3.3.2; x86_64-apple-darwin13.4.0; 2017-04-08 12:50:34 UTC; unix
RemoteType: cran
RemoteSha: 1.1.5
RemoteRepos: structure("https://cloud.r-project.org", .Names = "CRAN")
RemotePkgType: binary
