# Supplementary material for: Estimating the Health Effects of Adding Bicycle and Pedestrian Paths at the Census Tract Level: Multiple Model Comparison
Source: JMIR Public Health Surveill. 2022 Aug 24;8(8):e37379. doi: 10.2196/37379 (PMC9453587; doi:10.2196/37379)
Supplement: Multimedia Appendix 9 [file publichealth_v8i8e37379_app9.zip › appendix_9/webapp/packrat/desc/packrat]

Package: packrat
Type: Package
Title: A Dependency Management System for Projects and their R Package
        Dependencies
Version: 0.4.8-1
Author: Kevin Ushey, Jonathan McPherson, Joe Cheng, Aron Atkins, JJ Allaire
Maintainer: Kevin Ushey <kevin@rstudio.com>
Description: Manage the R packages your project depends
    on in an isolated, portable, and reproducible way.
License: GPL-2
Depends: R (>= 3.0.0)
Imports: tools, utils
Suggests: testthat (>= 0.7), devtools, httr, knitr, rmarkdown
Enhances: BiocInstaller
URL: https://github.com/rstudio/packrat/
BugReports: https://github.com/rstudio/packrat/issues
RoxygenNote: 5.0.1
NeedsCompilation: no
Packaged: 2016-09-07 21:30:04 UTC; kevin
Repository: CRAN
Date/Publication: 2016-09-07 23:37:52
Built: R 3.3.0; ; 2016-09-08 11:40:10 UTC; unix
