# Supplementary material for: Estimating the Health Effects of Adding Bicycle and Pedestrian Paths at the Census Tract Level: Multiple Model Comparison
Source: JMIR Public Health Surveill. 2022 Aug 24;8(8):e37379. doi: 10.2196/37379 (PMC9453587; doi:10.2196/37379)
Supplement: Multimedia Appendix 9 [file publichealth_v8i8e37379_app9.zip › appendix_9/webapp/packrat/desc/mnormt]

Package: mnormt
Version: 1.5-4
Date: 2016-03-08
Title: The Multivariate Normal and t Distributions
Author: Fortran code by Alan Genz, R code by Adelchi Azzalini 
Maintainer: Adelchi Azzalini <adelchi.azzalini@unipd.it>
Depends: R (>= 2.2.0)
Description: Functions are provided for computing the density and the
  distribution function of multivariate normal and "t" random variables,
  and for generating random vectors sampled from these distributions.  
  Probabilities are computed via non-Monte Carlo methods; different routines 
  are used in the case d=1, d=2, d>2, if d denotes the number of dimensions.
License: GPL-2 | GPL-3
URL: http://azzalini.stat.unipd.it/SW/Pkg-mnormt
NeedsCompilation: yes
Packaged: 2016-03-08 10:36:58 UTC; aa
Repository: CRAN
Date/Publication: 2016-03-09 01:11:14
Built: R 3.3.0; x86_64-apple-darwin13.4.0; 2016-05-04 15:19:30 UTC; unix
Archs: mnormt.so.dSYM
