# Supplementary material for: Estimating the Health Effects of Adding Bicycle and Pedestrian Paths at the Census Tract Level: Multiple Model Comparison
Source: JMIR Public Health Surveill. 2022 Aug 24;8(8):e37379. doi: 10.2196/37379 (PMC9453587; doi:10.2196/37379)
Supplement: Multimedia Appendix 9 [file publichealth_v8i8e37379_app9.zip › appendix_9/webapp/packrat/desc/stringr]

Package: stringr
Version: 1.2.0
Title: Simple, Consistent Wrappers for Common String Operations
Description: A consistent, simple and easy to use set of wrappers around the
    fantastic 'stringi' package. All function and argument names (and positions)
    are consistent, all functions deal with "NA"'s and zero length vectors
    in the same way, and the output from one function is easy to feed into
    the input of another.
Authors@R: c(
    person("Hadley", "Wickham", , "hadley@rstudio.com", c("aut", "cre", "cph")),
    person("RStudio", role = "cph")
    )
License: GPL-2 | file LICENSE
Depends: R (>= 2.14)
Imports: stringi (>= 0.4.1), magrittr
Suggests: testthat, knitr, htmltools, htmlwidgets, rmarkdown, covr
VignetteBuilder: knitr
URL: http://stringr.tidyverse.org, https://github.com/tidyverse/stringr
BugReports: https://github.com/tidyverse/stringr/issues
RoxygenNote: 6.0.1
LazyData: true
NeedsCompilation: no
Packaged: 2017-02-17 15:23:03 UTC; hadley
Author: Hadley Wickham [aut, cre, cph],
  RStudio [cph]
Maintainer: Hadley Wickham <hadley@rstudio.com>
Repository: CRAN
Date/Publication: 2017-02-18 21:23:06
Built: R 3.3.2; ; 2017-02-19 11:26:53 UTC; unix
RemoteType: cran
RemoteSha: 1.2.0
RemoteRepos: structure("https://cloud.r-project.org", .Names = "CRAN")
RemotePkgType: binary
