# Supplementary material for: Estimating the Health Effects of Adding Bicycle and Pedestrian Paths at the Census Tract Level: Multiple Model Comparison
Source: JMIR Public Health Surveill. 2022 Aug 24;8(8):e37379. doi: 10.2196/37379 (PMC9453587; doi:10.2196/37379)
Supplement: Multimedia Appendix 9 [file publichealth_v8i8e37379_app9.zip › appendix_9/webapp/packrat/desc/MASS]

Package: MASS
Priority: recommended
Version: 7.3-45
Date: 2015-11-10
Revision: $Rev: 3453 $
Depends: R (>= 3.1.0), grDevices, graphics, stats, utils
Imports: methods
Suggests: lattice, nlme, nnet, survival
Authors@R: c(person("Brian", "Ripley", role = c("aut", "cre", "cph"),
                    email = "ripley@stats.ox.ac.uk"),
	     person("Bill", "Venables", role = "ctb"),
	     person(c("Douglas", "M."), "Bates", role = "ctb"),
	     person("Kurt", "Hornik", role = "trl",
                     comment = "partial port ca 1998"),
	     person("Albrecht", "Gebhardt", role = "trl",
                     comment = "partial port ca 1998"),
	     person("David", "Firth", role = "ctb"))
Description: Functions and datasets to support Venables and Ripley,
  "Modern Applied Statistics with S" (4th edition, 2002).
Title: Support Functions and Datasets for Venables and Ripley's MASS
LazyData: yes
ByteCompile: yes
License: GPL-2 | GPL-3
URL: http://www.stats.ox.ac.uk/pub/MASS4/
NeedsCompilation: yes
Packaged: 2016-04-21 09:06:13 UTC; ripley
Author: Brian Ripley [aut, cre, cph],
  Bill Venables [ctb],
  Douglas M. Bates [ctb],
  Kurt Hornik [trl] (partial port ca 1998),
  Albrecht Gebhardt [trl] (partial port ca 1998),
  David Firth [ctb]
Maintainer: Brian Ripley <ripley@stats.ox.ac.uk>
Repository: CRAN
Date/Publication: 2016-04-21 11:13:45
Built: R 3.3.3; x86_64-apple-darwin13.4.0; 2017-03-07 18:47:45 UTC; unix
