# Supplementary material for: Estimating the Health Effects of Adding Bicycle and Pedestrian Paths at the Census Tract Level: Multiple Model Comparison
Source: JMIR Public Health Surveill. 2022 Aug 24;8(8):e37379. doi: 10.2196/37379 (PMC9453587; doi:10.2196/37379)
Supplement: Multimedia Appendix 9 [file publichealth_v8i8e37379_app9.zip › appendix_9/webapp/packrat/desc/colorspace]

Package: colorspace
Version: 1.2-6
Date: 2015-03-10
Title: Color Space Manipulation
Authors@R: c(person(given = "Ross", family = "Ihaka", role = "aut", email = "ihaka@stat.auckland.ac.nz"),
             person(given = "Paul", family = "Murrell", role = "aut", email = "paul@stat.auckland.ac.nz"),
             person(given = "Kurt", family = "Hornik", role = "aut", email = "Kurt.Hornik@R-project.org"),
             person(given = c("Jason", "C."), family = "Fisher", role = "aut", email = "jfisher@usgs.gov"),
             person(given = "Achim", family = "Zeileis", role = c("aut", "cre"), email = "Achim.Zeileis@R-project.org"))
Description: Carries out mapping between assorted color spaces including
             RGB, HSV, HLS, CIEXYZ, CIELUV, HCL (polar CIELUV),
	     CIELAB and polar CIELAB. Qualitative, sequential, and
	     diverging color palettes based on HCL colors are provided.
Depends: R (>= 2.13.0), methods
Imports: graphics
Suggests: KernSmooth, MASS, kernlab, mvtnorm, vcd, dichromat, tcltk
License: BSD_3_clause + file LICENSE
LazyData: yes
Packaged: 2015-03-10 21:17:09 UTC; zeileis
Author: Ross Ihaka [aut],
  Paul Murrell [aut],
  Kurt Hornik [aut],
  Jason C. Fisher [aut],
  Achim Zeileis [aut, cre]
Maintainer: Achim Zeileis <Achim.Zeileis@R-project.org>
NeedsCompilation: yes
Repository: CRAN
Date/Publication: 2015-03-11 00:21:00
Built: R 3.3.0; x86_64-apple-darwin13.4.0; 2016-05-04 14:04:50 UTC; unix
Archs: colorspace.so.dSYM
