# Supplementary material for: Estimating the Health Effects of Adding Bicycle and Pedestrian Paths at the Census Tract Level: Multiple Model Comparison
Source: JMIR Public Health Surveill. 2022 Aug 24;8(8):e37379. doi: 10.2196/37379 (PMC9453587; doi:10.2196/37379)
Supplement: Multimedia Appendix 9 [file publichealth_v8i8e37379_app9.zip › appendix_9/webapp/packrat/desc/htmltools]

Package: htmltools
Type: Package
Title: Tools for HTML
Version: 0.3.5
Date: 2016-03-19
Author: RStudio, Inc.
Maintainer: Joe Cheng <joe@rstudio.com>
Description: Tools for HTML generation and output.
Depends: R (>= 2.14.1)
Imports: utils, digest, Rcpp
Suggests: markdown, testthat
Enhances: knitr
License: GPL (>= 2)
URL: https://github.com/rstudio/htmltools
BugReports: https://github.com/rstudio/htmltools/issues
RoxygenNote: 5.0.1
LinkingTo: Rcpp
NeedsCompilation: yes
Packaged: 2016-03-21 21:26:31 UTC; jcheng
Repository: CRAN
Date/Publication: 2016-03-21 23:36:11
Built: R 3.3.0; x86_64-apple-darwin13.4.0; 2016-05-04 14:23:33 UTC; unix
Archs: htmltools.so.dSYM
