# Supplementary material for: Estimating the Health Effects of Adding Bicycle and Pedestrian Paths at the Census Tract Level: Multiple Model Comparison
Source: JMIR Public Health Surveill. 2022 Aug 24;8(8):e37379. doi: 10.2196/37379 (PMC9453587; doi:10.2196/37379)
Supplement: Multimedia Appendix 9 [file publichealth_v8i8e37379_app9.zip › appendix_9/webapp/packrat/desc/rlang]

Package: rlang
Version: 0.1.2
Title: Functions for Base Types and Core R and 'Tidyverse' Features
Description: A toolbox for working with base types, core R features
  like the condition system, and core 'Tidyverse' features like tidy
  evaluation.
Authors@R: c(
    person("Lionel", "Henry", ,"lionel@rstudio.com", c("aut", "cre")),
    person("Hadley", "Wickham", ,"hadley@rstudio.com", "aut"),
    person("RStudio", role = "cph")
    )
License: GPL-3
LazyData: true
Depends: R (>= 3.1.0)
Suggests: knitr, rmarkdown (>= 0.2.65), testthat, covr
VignetteBuilder: knitr
RoxygenNote: 6.0.1
URL: http://rlang.tidyverse.org, https://github.com/tidyverse/rlang
BugReports: https://github.com/tidyverse/rlang/issues
NeedsCompilation: yes
Packaged: 2017-08-09 16:20:26 UTC; lionel
Author: Lionel Henry [aut, cre],
  Hadley Wickham [aut],
  RStudio [cph]
Maintainer: Lionel Henry <lionel@rstudio.com>
Repository: CRAN
Date/Publication: 2017-08-09 20:37:03 UTC
Built: R 3.3.2; x86_64-apple-darwin13.4.0; 2017-08-10 12:47:15 UTC; unix
Archs: rlang.so.dSYM
RemoteType: cran
RemoteSha: 0.1.2
RemoteRepos: structure("https://cloud.r-project.org", .Names = "CRAN")
RemotePkgType: binary
