# Supplementary material for: Estimating the Health Effects of Adding Bicycle and Pedestrian Paths at the Census Tract Level: Multiple Model Comparison
Source: JMIR Public Health Surveill. 2022 Aug 24;8(8):e37379. doi: 10.2196/37379 (PMC9453587; doi:10.2196/37379)
Supplement: Multimedia Appendix 9 [file publichealth_v8i8e37379_app9.zip › appendix_9/webapp/packrat/desc/ggplot2]

Package: ggplot2
Version: 2.2.0
Title: Create Elegant Data Visualisations Using the Grammar of Graphics
Description: A system for 'declaratively' creating graphics,
    based on "The Grammar of Graphics". You provide the data, tell 'ggplot2'
    how to map variables to aesthetics, what graphical primitives to use,
    and it takes care of the details.
Authors@R: c(
    person("Hadley", "Wickham", , "hadley@rstudio.com", c("aut", "cre")),
    person("Winston", "Chang", , "winston@rstudio.com", "aut"),
    person("RStudio", role = c("cph"))
    )
Depends: R (>= 3.1)
Imports: digest, grid, gtable (>= 0.1.1), MASS, plyr (>= 1.7.1),
        reshape2, scales (>= 0.4.1), stats, tibble, lazyeval
Suggests: covr, ggplot2movies, hexbin, Hmisc, lattice, mapproj, maps,
        maptools, mgcv, multcomp, nlme, testthat (>= 0.11.0), quantreg,
        knitr, rpart, rmarkdown, svglite
Enhances: sp
License: GPL-2 | file LICENSE
URL: http://ggplot2.tidyverse.org, https://github.com/tidyverse/ggplot2
BugReports: https://github.com/tidyverse/ggplot2/issues
LazyData: true
Collate: 'ggproto.r' 'aaa-.r' 'aes-calculated.r'
        'aes-colour-fill-alpha.r' 'aes-group-order.r'
        'aes-linetype-size-shape.r' 'aes-position.r' 'utilities.r'
        'aes.r' 'legend-draw.r' 'geom-.r' 'annotation-custom.r'
        'annotation-logticks.r' 'geom-polygon.r' 'geom-map.r'
        'annotation-map.r' 'geom-raster.r' 'annotation-raster.r'
        'annotation.r' 'autoplot.r' 'axis-secondary.R' 'bench.r'
        'bin.R' 'coord-.r' 'coord-cartesian-.r' 'coord-fixed.r'
        'coord-flip.r' 'coord-map.r' 'coord-munch.r' 'coord-polar.r'
        'coord-quickmap.R' 'coord-transform.r' 'data.R' 'facet-.r'
        'facet-grid-.r' 'facet-null.r' 'facet-wrap.r' 'fortify-lm.r'
        'fortify-map.r' 'fortify-multcomp.r' 'fortify-spatial.r'
        'fortify.r' 'stat-.r' 'geom-abline.r' 'geom-rect.r'
        'geom-bar.r' 'geom-bin2d.r' 'geom-blank.r' 'geom-boxplot.r'
        'geom-col.r' 'geom-path.r' 'geom-contour.r' 'geom-count.r'
        'geom-crossbar.r' 'geom-segment.r' 'geom-curve.r'
        'geom-defaults.r' 'geom-ribbon.r' 'geom-density.r'
        'geom-density2d.r' 'geom-dotplot.r' 'geom-errorbar.r'
        'geom-errorbarh.r' 'geom-freqpoly.r' 'geom-hex.r'
        'geom-histogram.r' 'geom-hline.r' 'geom-jitter.r'
        'geom-label.R' 'geom-linerange.r' 'geom-point.r'
        'geom-pointrange.r' 'geom-quantile.r' 'geom-rug.r'
        'geom-smooth.r' 'geom-spoke.r' 'geom-text.r' 'geom-tile.r'
        'geom-violin.r' 'geom-vline.r' 'ggplot2.r' 'grob-absolute.r'
        'grob-dotstack.r' 'grob-null.r' 'grouping.r' 'guide-colorbar.r'
        'guide-legend.r' 'guides-.r' 'guides-axis.r' 'guides-grid.r'
        'hexbin.R' 'labeller.r' 'labels.r' 'layer.r' 'layout.R'
        'limits.r' 'margins.R' 'plot-build.r' 'plot-construction.r'
        'plot-last.r' 'plot.r' 'position-.r' 'position-collide.r'
        'position-dodge.r' 'position-identity.r' 'position-jitter.r'
        'position-jitterdodge.R' 'position-nudge.R' 'position-stack.r'
        'quick-plot.r' 'range.r' 'save.r' 'scale-.r' 'scale-alpha.r'
        'scale-brewer.r' 'scale-continuous.r' 'scale-date.r'
        'scale-discrete-.r' 'scale-gradient.r' 'scale-grey.r'
        'scale-hue.r' 'scale-identity.r' 'scale-linetype.r'
        'scale-manual.r' 'scale-shape.r' 'scale-size.r' 'scale-type.R'
        'scales-.r' 'stat-bin.r' 'stat-bin2d.r' 'stat-bindot.r'
        'stat-binhex.r' 'stat-boxplot.r' 'stat-contour.r'
        'stat-count.r' 'stat-density-2d.r' 'stat-density.r'
        'stat-ecdf.r' 'stat-ellipse.R' 'stat-function.r'
        'stat-identity.r' 'stat-qq.r' 'stat-quantile.r'
        'stat-smooth-methods.r' 'stat-smooth.r' 'stat-sum.r'
        'stat-summary-2d.r' 'stat-summary-bin.R' 'stat-summary-hex.r'
        'stat-summary.r' 'stat-unique.r' 'stat-ydensity.r' 'summary.r'
        'theme-elements.r' 'theme.r' 'theme-defaults.r'
        'theme-current.R' 'translate-qplot-ggplot.r'
        'translate-qplot-lattice.r' 'utilities-break.r'
        'utilities-grid.r' 'utilities-help.r' 'utilities-matrix.r'
        'utilities-resolution.r' 'utilities-table.r' 'zxx.r' 'zzz.r'
VignetteBuilder: knitr
RoxygenNote: 5.0.1
Author: Hadley Wickham [aut, cre],
  Winston Chang [aut],
  RStudio [cph]
Maintainer: Hadley Wickham <hadley@rstudio.com>
Built: R 3.3.3; ; 2017-10-11 17:06:09 UTC; unix
RemoteType: github
RemoteHost: https://api.github.com
RemoteRepo: ggplot2
RemoteUsername: hadley
RemoteRef: v2.2.0
RemoteSha: 0cf7c56f4234b6694d5dc2a4b8ab7892cbd5b4e6
GithubRepo: ggplot2
GithubUsername: hadley
GithubRef: v2.2.0
GithubSHA1: 0cf7c56f4234b6694d5dc2a4b8ab7892cbd5b4e6
