# Supplementary material for: Estimating the Health Effects of Adding Bicycle and Pedestrian Paths at the Census Tract Level: Multiple Model Comparison
Source: JMIR Public Health Surveill. 2022 Aug 24;8(8):e37379. doi: 10.2196/37379 (PMC9453587; doi:10.2196/37379)
Supplement: Multimedia Appendix 9 [file publichealth_v8i8e37379_app9.zip › appendix_9/webapp/packrat/desc/labeling]

Package: labeling
Type: Package
Title: Axis Labeling
Version: 0.3
Date: 2014-08-22
Author: Justin Talbot
Maintainer: Justin Talbot <justintalbot@gmail.com>
Description: Provides a range of axis labeling algorithms
License: MIT + file LICENSE | Unlimited
LazyLoad: no
Collate: 'labeling.R'
Repository: CRAN
Repository/R-Forge/Project: labeling
Repository/R-Forge/Revision: 16
Repository/R-Forge/DateTimeStamp: 2014-08-23 05:53:23
Date/Publication: 2014-08-23 14:57:53
Packaged: 2014-08-23 06:15:07 UTC; rforge
NeedsCompilation: no
Built: R 3.3.0; ; 2016-05-04 14:04:06 UTC; unix
