# Supplementary material for: Estimating the Health Effects of Adding Bicycle and Pedestrian Paths at the Census Tract Level: Multiple Model Comparison
Source: JMIR Public Health Surveill. 2022 Aug 24;8(8):e37379. doi: 10.2196/37379 (PMC9453587; doi:10.2196/37379)
Supplement: Multimedia Appendix 9 [file publichealth_v8i8e37379_app9.zip › appendix_9/webapp/packrat/desc/tibble]

Package: tibble
Encoding: UTF-8
Version: 1.3.4
Title: Simple Data Frames
Description: Provides a 'tbl_df' class (the 'tibble') that provides
    stricter checking and better formatting than the traditional data frame.
Authors@R: c(
    person("Kirill", "Müller", , "krlmlr+r@mailbox.org", c("aut", "cre")),
    person("Hadley", "Wickham", , "hadley@rstudio.com", "aut"),
    person("Romain", "Francois", , "romain@r-enthusiasts.com", "ctb"),
    person("RStudio", role = "cph")
    )
URL: http://tibble.tidyverse.org/, https://github.com/tidyverse/tibble
BugReports: https://github.com/tidyverse/tibble/issues
Depends: R (>= 3.1.0)
Imports: methods, rlang, Rcpp (>= 0.12.3), utils
Suggests: covr, dplyr, knitr (>= 1.5.32), microbenchmark, nycflights13,
        testthat, rmarkdown, withr
LinkingTo: Rcpp
LazyData: yes
License: MIT + file LICENSE
RoxygenNote: 6.0.1
VignetteBuilder: knitr
NeedsCompilation: yes
Packaged: 2017-08-21 16:04:36 UTC; muelleki
Author: Kirill Müller [aut, cre],
  Hadley Wickham [aut],
  Romain Francois [ctb],
  RStudio [cph]
Maintainer: Kirill Müller <krlmlr+r@mailbox.org>
Repository: CRAN
Date/Publication: 2017-08-22 07:16:29 UTC
Built: R 3.3.2; x86_64-apple-darwin13.4.0; 2017-08-23 12:57:53 UTC; unix
Archs: tibble.so.dSYM
RemoteType: cran
RemoteSha: 1.3.4
RemoteRepos: structure("https://cloud.r-project.org", .Names = "CRAN")
RemotePkgType: binary
