# Supplementary material for: Estimating the Health Effects of Adding Bicycle and Pedestrian Paths at the Census Tract Level: Multiple Model Comparison
Source: JMIR Public Health Surveill. 2022 Aug 24;8(8):e37379. doi: 10.2196/37379 (PMC9453587; doi:10.2196/37379)
Supplement: Multimedia Appendix 9 [file publichealth_v8i8e37379_app9.zip › appendix_9/webapp/packrat/desc/reshape2]

Package: reshape2
Title: Flexibly Reshape Data: A Reboot of the Reshape Package
Version: 1.4.2
Author: Hadley Wickham <h.wickham@gmail.com>
Maintainer: Hadley Wickham <h.wickham@gmail.com>
Description: Flexibly restructure and aggregate data using just two
    functions: melt and 'dcast' (or 'acast').
URL: https://github.com/hadley/reshape
BugReports: https://github.com/hadley/reshape/issues
LinkingTo: Rcpp
Imports: plyr (>= 1.8.1), stringr, Rcpp
Suggests: testthat (>= 0.8.0), lattice
License: MIT + file LICENSE
LazyData: true
RoxygenNote: 5.0.1.9000
NeedsCompilation: yes
Packaged: 2016-10-21 19:43:35 UTC; hadley
Repository: CRAN
Date/Publication: 2016-10-22 12:17:37
Built: R 3.3.0; x86_64-apple-darwin13.4.0; 2016-10-23 09:47:17 UTC; unix
Archs: reshape2.so.dSYM
RemoteType: cran
RemoteSha: 1.4.2
RemoteRepos: structure("https://cloud.r-project.org", .Names = "CRAN")
RemotePkgType: binary
