# Supplementary material for: Estimating the Health Effects of Adding Bicycle and Pedestrian Paths at the Census Tract Level: Multiple Model Comparison
Source: JMIR Public Health Surveill. 2022 Aug 24;8(8):e37379. doi: 10.2196/37379 (PMC9453587; doi:10.2196/37379)
Supplement: Multimedia Appendix 9 [file publichealth_v8i8e37379_app9.zip › appendix_9/webapp/packrat/desc/magrittr]

Package: magrittr
Type: Package
Title: A Forward-Pipe Operator for R
Version: 1.5
Author: Stefan Milton Bache <stefan@stefanbache.dk> and
    Hadley Wickham <h.wickham@gmail.com>
Maintainer: Stefan Milton Bache <stefan@stefanbache.dk>
Description: Provides a mechanism for chaining commands with a
    new forward-pipe operator, %>%. This operator will forward a
    value, or the result of an expression, into the next function
    call/expression. There is flexible support for the type
    of right-hand side expressions. For more information, see
    package vignette.
    To quote Rene Magritte, "Ceci n'est pas un pipe."
Suggests: testthat, knitr
VignetteBuilder: knitr
License: MIT + file LICENSE
ByteCompile: Yes
Packaged: 2014-11-22 08:50:53 UTC; shb
NeedsCompilation: no
Repository: CRAN
Date/Publication: 2014-11-22 19:15:57
Built: R 3.3.0; ; 2016-05-04 14:03:40 UTC; unix
