# Supplementary material for: Estimating the Health Effects of Adding Bicycle and Pedestrian Paths at the Census Tract Level: Multiple Model Comparison
Source: JMIR Public Health Surveill. 2022 Aug 24;8(8):e37379. doi: 10.2196/37379 (PMC9453587; doi:10.2196/37379)
Supplement: Multimedia Appendix 9 [file publichealth_v8i8e37379_app9.zip › appendix_9/webapp/packrat/desc/lazyeval]

Package: lazyeval
Version: 0.2.0
Title: Lazy (Non-Standard) Evaluation
Description: An alternative approach to non-standard evaluation using
    formulas. Provides a full implementation of LISP style 'quasiquotation',
    making it easier to generate code with other code.
Authors@R: c(
    person("Hadley", "Wickham", ,"hadley@rstudio.com", c("aut", "cre")),
    person("RStudio", role = "cph")
    )
License: GPL-3
LazyData: true
Depends: R (>= 3.1.0)
Suggests: knitr, rmarkdown (>= 0.2.65), testthat, covr
VignetteBuilder: knitr
RoxygenNote: 5.0.1
NeedsCompilation: yes
Packaged: 2016-06-10 21:38:52 UTC; hadley
Author: Hadley Wickham [aut, cre],
  RStudio [cph]
Maintainer: Hadley Wickham <hadley@rstudio.com>
Repository: CRAN
Date/Publication: 2016-06-12 19:03:08
Built: R 3.3.0; x86_64-apple-darwin13.4.0; 2016-06-13 10:04:05 UTC; unix
Archs: lazyeval.so.dSYM
