# Supplementary material for: Estimating the Health Effects of Adding Bicycle and Pedestrian Paths at the Census Tract Level: Multiple Model Comparison
Source: JMIR Public Health Surveill. 2022 Aug 24;8(8):e37379. doi: 10.2196/37379 (PMC9453587; doi:10.2196/37379)
Supplement: Multimedia Appendix 9 [file publichealth_v8i8e37379_app9.zip › appendix_9/webapp/packrat/desc/xtable]

Package: xtable
Version: 1.8-2
Date: 2016-01-08
Title: Export Tables to LaTeX or HTML
Author: David B. Dahl <dahl@stat.byu.edu>
Maintainer: David Scott <d.scott@auckland.ac.nz>
Imports: stats, utils
Suggests: knitr, lsmeans, spdep, splm, sphet, plm, zoo, survival
VignetteBuilder: knitr
Description: Coerce data to LaTeX and HTML tables.
URL: http://xtable.r-forge.r-project.org/
Depends: R (>= 2.10.0)
License: GPL (>= 2)
Repository: CRAN
NeedsCompilation: no
Packaged: 2016-02-02 02:58:02 UTC; dsco036
Date/Publication: 2016-02-05 19:22:18
Built: R 3.3.0; ; 2016-05-04 13:58:57 UTC; unix
