# Supplementary material for: Estimating the Health Effects of Adding Bicycle and Pedestrian Paths at the Census Tract Level: Multiple Model Comparison
Source: JMIR Public Health Surveill. 2022 Aug 24;8(8):e37379. doi: 10.2196/37379 (PMC9453587; doi:10.2196/37379)
Supplement: Multimedia Appendix 9 [file publichealth_v8i8e37379_app9.zip › appendix_9/webapp/packrat/desc/scales]

Package: scales
Version: 0.5.0.9000
Authors@R: c(
    person("Hadley", "Wickham", , "hadley@rstudio.com", c("aut", "cre")),
    person("RStudio", role = "cph")
    )
Title: Scale Functions for Visualization
Description: Graphical scales map data to aesthetics, and provide
    methods for automatically determining breaks and labels
    for axes and legends.
URL: https://github.com/hadley/scales
BugReports: https://github.com/hadley/scales/issues
Depends: R (>= 2.13)
Imports: RColorBrewer, dichromat, plyr, munsell (>= 0.2), labeling,
        Rcpp, R6, viridisLite
LinkingTo: Rcpp
Suggests: testthat (>= 0.8), bit64, covr, hms
License: MIT + file LICENSE
LazyLoad: yes
RoxygenNote: 6.0.1
Author: Hadley Wickham [aut, cre],
  RStudio [cph]
Maintainer: Hadley Wickham <hadley@rstudio.com>
Built: R 3.3.3; x86_64-apple-darwin13.4.0; 2017-10-01 19:15:46 UTC; unix
RemoteType: github
RemoteHost: https://api.github.com
RemoteRepo: scales
RemoteUsername: hadley
RemoteRef: master
RemoteSha: d76791529be802ff84bf9a343347335d58e03b1f
GithubRepo: scales
GithubUsername: hadley
GithubRef: master
GithubSHA1: d76791529be802ff84bf9a343347335d58e03b1f
