# Supplementary material for: Estimating the Health Effects of Adding Bicycle and Pedestrian Paths at the Census Tract Level: Multiple Model Comparison
Source: JMIR Public Health Surveill. 2022 Aug 24;8(8):e37379. doi: 10.2196/37379 (PMC9453587; doi:10.2196/37379)
Supplement: Multimedia Appendix 9 [file publichealth_v8i8e37379_app9.zip › appendix_9/webapp/packrat/desc/psych]

Package: psych
Version: 1.6.9
Date: 2016-09-07
Title: Procedures for Psychological, Psychometric, and Personality
        Research
Author: William Revelle <revelle@northwestern.edu>
Maintainer: William Revelle <revelle@northwestern.edu>
Description: A general purpose toolbox for personality, psychometric theory and experimental psychology.   Functions are primarily for multivariate analysis and scale construction using factor analysis, principal component analysis, cluster analysis and reliability analysis, although others provide basic descriptive statistics. Item Response Theory is done using  factor analysis of tetrachoric and polychoric correlations. Functions for analyzing data at multiple levels include within and between group statistics, including correlations and factor analysis.   Functions for simulating and testing particular item and test structures are included. Several functions  serve as a useful front end for structural equation modeling.  Graphical displays of path diagrams, factor analysis and structural equation models are created using basic graphics. Some of the functions are written to support a book on psychometric theory as well as publications in personality research. For more information, see the personality-project.org/r web page.
License: GPL (>= 2)
Imports: mnormt,parallel,stats,graphics,grDevices,methods,foreign
Suggests: GPArotation, sem, lavaan, Rcsdp, graph, Rgraphviz
LazyData: true
URL: http://personality-project.org/r/psych
        http://personality-project.org/r/psych-manual.pdf
NeedsCompilation: no
Packaged: 2016-09-17 15:22:35 UTC; WR
Depends: R (>= 2.10)
Repository: CRAN
Date/Publication: 2016-09-17 20:07:46
Built: R 3.3.0; ; 2016-09-18 09:49:35 UTC; unix
