# Supplementary material for: Estimating the Health Effects of Adding Bicycle and Pedestrian Paths at the Census Tract Level: Multiple Model Comparison
Source: JMIR Public Health Surveill. 2022 Aug 24;8(8):e37379. doi: 10.2196/37379 (PMC9453587; doi:10.2196/37379)
Supplement: Multimedia Appendix 9 [file publichealth_v8i8e37379_app9.zip › appendix_9/webapp/packrat/desc/dichromat]

Package: dichromat
Version: 2.0-0
Date: 2013-01-23
Title: Color Schemes for Dichromats
Authors@R: c(person(given = "Thomas", family = "Lumley", role =
        c("aut", "cre"), email = "tlumley@u.washington.edu"),
        person(given = "Ken", family = "Knoblauch", role = "ctb", email
        = "ken.knoblauch@inserm.fr"), person(given = "Scott", family =
        "Waichler", role = "ctb", email = "scott.waichler@pnl.gov"),
        person(given = "Achim", family = "Zeileis", role = "ctb", email
        = "Achim.Zeileis@R-project.org"))
Description: Collapse red-green or green-blue distinctions to simulate
        the effects of different types of color-blindness.
Depends: R (>= 2.10), stats
License: GPL-2
LazyLoad: Yes
Packaged: 2013-01-23 06:25:04 UTC; zeileis
Author: Thomas Lumley [aut, cre], Ken Knoblauch [ctb], Scott Waichler
        [ctb], Achim Zeileis [ctb]
Maintainer: Thomas Lumley <tlumley@u.washington.edu>
Repository: CRAN
Date/Publication: 2013-01-24 08:18:09
Built: R 3.3.0; ; 2016-05-04 14:03:40 UTC; unix
