# Supplementary material for: Estimating the Health Effects of Adding Bicycle and Pedestrian Paths at the Census Tract Level: Multiple Model Comparison
Source: JMIR Public Health Surveill. 2022 Aug 24;8(8):e37379. doi: 10.2196/37379 (PMC9453587; doi:10.2196/37379)
Supplement: Multimedia Appendix 9 [file publichealth_v8i8e37379_app9.zip › appendix_9/webapp/packrat/desc/httpuv]

Package: httpuv
Type: Package
Title: HTTP and WebSocket Server Library
Version: 1.3.3
Date: 2015-08-03
Author: RStudio, Inc.
Copyright: RStudio, Inc.; Joyent, Inc.; Nginx Inc.; Igor Sysoev; Niels
        Provos; Internet Systems Consortium, Inc.; Alexander Chemeris
Maintainer: Joe Cheng <joe@rstudio.com>
Description: Provides low-level socket and protocol support for handling
    HTTP and WebSocket requests directly from within R. It is primarily
    intended as a building block for other packages, rather than making it
    particularly easy to create complete web applications using httpuv alone.
    httpuv is built on top of the libuv and http-parser C libraries, both of
    which were developed by Joyent, Inc. (See LICENSE file for libuv and
    http-parser license information.)
License: GPL-3 | file LICENSE
Depends: R (>= 2.15.1), methods
Imports: Rcpp (>= 0.11.0), utils
LinkingTo: Rcpp
URL: https://github.com/rstudio/httpuv
SystemRequirements: GNU make
NeedsCompilation: yes
Packaged: 2015-08-03 18:49:59 UTC; jcheng
Repository: CRAN
Date/Publication: 2015-08-04 00:32:50
Built: R 3.3.0; x86_64-apple-darwin13.4.0; 2016-05-04 14:23:35 UTC; unix
Archs: httpuv.so.dSYM
