# Supplementary material for: Estimating the Health Effects of Adding Bicycle and Pedestrian Paths at the Census Tract Level: Multiple Model Comparison
Source: JMIR Public Health Surveill. 2022 Aug 24;8(8):e37379. doi: 10.2196/37379 (PMC9453587; doi:10.2196/37379)
Supplement: Multimedia Appendix 9 [file publichealth_v8i8e37379_app9.zip › appendix_9/webapp/packrat/desc/RColorBrewer]

Package: RColorBrewer
Version: 1.1-2
Date: 2014-12-07
Title: ColorBrewer Palettes
Authors@R: c(person(given = "Erich", family = "Neuwirth", role = c("aut",
        "cre"), email = "erich.neuwirth@univie.ac.at"))
Author: Erich Neuwirth [aut, cre]
Maintainer: Erich Neuwirth <erich.neuwirth@univie.ac.at>
Depends: R (>= 2.0.0)
Description: Provides color schemes for maps (and other graphics)
        designed by Cynthia Brewer as described at http://colorbrewer2.org
License: Apache License 2.0
Packaged: 2014-12-06 23:59:42 UTC; neuwirth
NeedsCompilation: no
Repository: CRAN
Date/Publication: 2014-12-07 08:28:55
Built: R 3.3.0; ; 2016-05-04 14:03:36 UTC; unix
