# Supplementary material for: Estimating the Health Effects of Adding Bicycle and Pedestrian Paths at the Census Tract Level: Multiple Model Comparison
Source: JMIR Public Health Surveill. 2022 Aug 24;8(8):e37379. doi: 10.2196/37379 (PMC9453587; doi:10.2196/37379)
Supplement: Multimedia Appendix 9 [file publichealth_v8i8e37379_app9.zip › appendix_9/webapp/packrat/desc/sourcetools]

Package: sourcetools
Type: Package
Title: Tools for Reading, Tokenizing and Parsing R Code
Version: 0.1.6
Author: Kevin Ushey
Maintainer: Kevin Ushey <kevinushey@gmail.com>
Description: Tools for the reading and tokenization of R code. The
    'sourcetools' package provides both an R and C++ interface for the tokenization
    of R code, and helpers for interacting with the tokenized representation of R
    code.
License: MIT + file LICENSE
LazyData: TRUE
Depends: R (>= 3.0.2)
Suggests: testthat
RoxygenNote: 5.0.1
BugReports: https://github.com/kevinushey/sourcetools/issues
Encoding: UTF-8
NeedsCompilation: yes
Packaged: 2017-04-05 19:41:15 UTC; kevin
Repository: CRAN
Date/Publication: 2017-04-05 21:57:43 UTC
Built: R 3.3.2; x86_64-apple-darwin13.4.0; 2017-04-06 15:32:59 UTC; unix
Archs: sourcetools.so.dSYM
