# Supplementary material for: Estimating the Health Effects of Adding Bicycle and Pedestrian Paths at the Census Tract Level: Multiple Model Comparison
Source: JMIR Public Health Surveill. 2022 Aug 24;8(8):e37379. doi: 10.2196/37379 (PMC9453587; doi:10.2196/37379)
Supplement: Multimedia Appendix 9 [file publichealth_v8i8e37379_app9.zip › appendix_9/webapp/packrat/desc/foreign]

Package: foreign
Priority: recommended
Version: 0.8-67
Date: 2016-09-12
Title: Read Data Stored by Minitab, S, SAS, SPSS, Stata, Systat, Weka,
        dBase, ...
Depends: R (>= 3.0.0)
Imports: methods, utils, stats
Authors@R: c(
   person("R Core Team",
      email = "R-core@R-project.org", role = c("aut", "cph", "cre")),
    person("Roger", "Bivand", role = c("ctb", "cph")),
    person(c("Vincent", "J."), "Carey", role = c("ctb", "cph")),
    person("Saikat", "DebRoy", role = c("ctb", "cph")),
    person("Stephen", "Eglen", role = c("ctb", "cph")),
    person("Rajarshi", "Guha", role = c("ctb", "cph")),
    person("Nicholas", "Lewin-Koh", role = c("ctb", "cph")),
    person("Mark", "Myatt", role = c("ctb", "cph")),
    person("Ben", "Pfaff", role = "ctb"),
    person("Brian", "Quistorff", role = "ctb"),
    person("Frank", "Warmerdam", role = c("ctb", "cph")),
    person("Stephen", "Weigand", role = c("ctb", "cph")),
    person("Free Software Foundation, Inc.", role = "cph"))
Copyright: see file COPYRIGHTS
Description: Functions for reading and writing data stored by some versions of
	Epi Info, Minitab, S, SAS, SPSS, Stata, Systat and Weka
	and for reading and writing some dBase files.
ByteCompile: yes
Biarch: yes
License: GPL (>= 2)
BugReports: https://bugs.r-project.org
NeedsCompilation: yes
Packaged: 2016-09-13 10:12:04 UTC; hornik
Author: R Core Team [aut, cph, cre],
  Roger Bivand [ctb, cph],
  Vincent J. Carey [ctb, cph],
  Saikat DebRoy [ctb, cph],
  Stephen Eglen [ctb, cph],
  Rajarshi Guha [ctb, cph],
  Nicholas Lewin-Koh [ctb, cph],
  Mark Myatt [ctb, cph],
  Ben Pfaff [ctb],
  Brian Quistorff [ctb],
  Frank Warmerdam [ctb, cph],
  Stephen Weigand [ctb, cph],
  Free Software Foundation, Inc. [cph]
Maintainer: R Core Team <R-core@R-project.org>
Repository: CRAN
Date/Publication: 2016-09-13 13:04:33
Built: R 3.3.3; x86_64-apple-darwin13.4.0; 2017-03-07 18:47:45 UTC; unix
