# Supplementary material for: Estimating the Health Effects of Adding Bicycle and Pedestrian Paths at the Census Tract Level: Multiple Model Comparison
Source: JMIR Public Health Surveill. 2022 Aug 24;8(8):e37379. doi: 10.2196/37379 (PMC9453587; doi:10.2196/37379)
Supplement: Multimedia Appendix 9 [file publichealth_v8i8e37379_app9.zip › appendix_9/webapp/packrat/desc/viridisLite]

Package: viridisLite
Type: Package
Title: Default Color Maps from 'matplotlib' (Lite Version)
Version: 0.2.0
Authors@R: c(
      person("Simon", "Garnier", email = "garnier@njit.edu", role = c("aut", "cre")),
      person("Noam", "Ross", email = "noam.ross@gmail.com", role = c("ctb", "cph")),
      person("Bob", "Rudis", email = "bob@rud.is", role = c("ctb", "cph"))
  )
Maintainer: Simon Garnier <garnier@njit.edu>
Description: Port of the new 'matplotlib' color maps ('viridis' - the default
    -, 'magma', 'plasma' and 'inferno') to 'R'. 'matplotlib' <http://matplotlib.org/
    > is a popular plotting library for 'python'. These color maps are designed
    in such a way that they will analytically be perfectly perceptually-uniform,
    both in regular form and also when converted to black-and-white. They are
    also designed to be perceived by readers with the most common form of color
    blindness. This is the 'lite' version of the more complete 'viridis' package
    that can be found at <https://cran.r-project.org/package=viridis>.
License: MIT + file LICENSE
LazyData: TRUE
Encoding: UTF-8
Depends: R (>= 2.10)
Suggests: hexbin (>= 1.27.0), ggplot2 (>= 1.0.1), testthat, covr
URL: https://github.com/sjmgarnier/viridisLite
BugReports: https://github.com/sjmgarnier/viridisLite/issues
RoxygenNote: 6.0.1
NeedsCompilation: no
Packaged: 2017-03-23 21:36:52 UTC; simon
Author: Simon Garnier [aut, cre],
  Noam Ross [ctb, cph],
  Bob Rudis [ctb, cph]
Repository: CRAN
Date/Publication: 2017-03-24 05:37:14 UTC
Built: R 3.3.2; ; 2017-03-25 14:38:17 UTC; unix
RemoteType: cran
RemoteSha: 0.2.0
RemoteRepos: structure("https://cloud.r-project.org", .Names = "CRAN")
RemotePkgType: binary
