# Supplementary material for: Estimating the Health Effects of Adding Bicycle and Pedestrian Paths at the Census Tract Level: Multiple Model Comparison
Source: JMIR Public Health Surveill. 2022 Aug 24;8(8):e37379. doi: 10.2196/37379 (PMC9453587; doi:10.2196/37379)
Supplement: Multimedia Appendix 9 [file publichealth_v8i8e37379_app9.zip › appendix_9/webapp/packrat/desc/munsell]

Package: munsell
Type: Package
Title: Utilities for Using Munsell Colours
Version: 0.4.3
Author: Charlotte Wickham <cwickham@gmail.com>
Maintainer: Charlotte Wickham <cwickham@gmail.com>
Description: Provides easy access to, and manipulation of, the Munsell 
    colours. Provides a mapping between Munsell's 
    original notation (e.g. "5R 5/10") and hexadecimal strings suitable 
    for use directly in R graphics. Also provides utilities 
    to explore slices through the Munsell colour tree, to transform 
    Munsell colours and display colour palettes.
Suggests: ggplot2, testthat
Imports: colorspace, methods
License: MIT + file LICENSE
RoxygenNote: 5.0.1
NeedsCompilation: no
Packaged: 2016-02-12 19:58:18 UTC; wickhamc
Repository: CRAN
Date/Publication: 2016-02-13 00:46:00
Built: R 3.3.0; ; 2016-05-05 02:36:33 UTC; unix
