# Supplementary material for: Estimating the Health Effects of Adding Bicycle and Pedestrian Paths at the Census Tract Level: Multiple Model Comparison
Source: JMIR Public Health Surveill. 2022 Aug 24;8(8):e37379. doi: 10.2196/37379 (PMC9453587; doi:10.2196/37379)
Supplement: Multimedia Appendix 9 [file publichealth_v8i8e37379_app9.zip › appendix_9/webapp/rsconnect/shinyapps.io/rgore-vmasc/census.dcf]

name: census
title:
username:
account: rgore-vmasc
server: shinyapps.io
hostUrl: https://api.shinyapps.io/v1
appId: 190592
bundleId: 5610018
url: https://rgore-vmasc.shinyapps.io/census/
when: 1645628497.55347
